# Supplementary material for: Captive-rearing changes the gut microbiota of the bumblebee Bombus lantschouensis native to China
Source: PeerJ. 2025 Feb 13;13:e18964. doi: 10.7717/peerj.18964 (PMC11830364; doi:10.7717/peerj.18964)
Supplement: Supplemental Information 2 [file peerj-13-18964-s002.gz]

Archive with 1 entries (1 files):
- peerj-13-18964-s002
