# Supplementary material for: Captive-rearing changes the gut microbiota of the bumblebee Bombus lantschouensis native to China
Source: PeerJ. 2025 Feb 13;13:e18964. doi: 10.7717/peerj.18964 (PMC11830364; doi:10.7717/peerj.18964)
Supplement: Supplemental Information 8 [file peerj-13-18964-s008.gz › peerj-13-18964-s008]

@A00270:176:HGHW5DRXY:1:2101:19388:1000 1:N:0:TTGGGCGG+CTCCTTAC
GACTACTAGGGTATCTAATCCTGTTTGCTCCCCACGCTTTCGCATCTCAGCGTCAGTATCTGTCCAGAAGGCCGCCTTCGCCATCGGTATTCCTCCACATCTCTACGCATTTCACTGCTACACGTGGAATTCTACCTCCCTCTGACACACTCTAGTTACACAGTTTCAAATGCACGTCCCAAGTTGAGCTCGGGGATTTCACATCTGACTTATTTAACCGTCTGCGCCCGCTTTACGCCCAGTAATTCCG
+
FFFFFFFFFFFFFFFFFFFFFFFFF:FFFFFFFFFFFFFFFFFFFFFFFFFFFFFFFFFFFFFFFFFFF:FFFFFFFFFF:FFFFFFFFFFFFFFFFFFFFFFFFFFFFF,FFFFFFFFFF:FFFFFFFFFF:FFF:FFFFFFFFFFFFFFFFFFFFFFFF,FFFFFFFFFFFFFF:FFFFFFFFFF,FFF:FFFFFFF:FFF::FFF,:FFFFFFFFFFFFFFFFFFFFF:FFF:FFFFF:,FFFFFFF
@A00270:176:HGHW5DRXY:1:2101:8097:1016 1:N:0:TTGGGCGG+CTCCTTAC
CCTACGGGAGGCAGCAGTGGGGAATTTTGGACAATGGGGGGAACCCTGATCCAGCCATGCCGCGTGTCTGAAGAAGGCCTTCGGGTTGTAAAGGACTTTTGTTAGGGAAGGAAAGCTGGGTGCTAATACCATCTAGTGCTGACGGTACCTAAAGAATAAGCACCGGCTAACTACGTGCCAGCAGCCGCGGTAATACGTAGGGTGCGAGCGTTAATCGGAATTACTGGGCGTAAAGCGAGCGCAGACGGTT
+
:FFFFFFFFFFFFFFFFFFFFFFFFF:FFFFFF:FFFFFFFFFFFFFFFFFFFFFFFFFFFFFFFFFFFFFFFFFFFF:FFFFFFFFFFFFFFFF,FFFFFF:FFFFFFFFF,FFFFFFFFFFFFFFFFFFFFFFFFFFFFFFFFFFFFFFFFFFFFFFFFFFFFFFFFFFF:FFFFFFFFFFFFFFFFFFFFFFFFFFFFFFFFFFFFFFFFFFF:FFFFFFFFFFFFFFFFFFFFFFFFF:FFFFFFF
@A00270:176:HGHW5DRXY:1:2101:30138:1016 1:N:0:TTGGGCGG+CTCCTTAC
GACTACTGGGGTATCTAATCCTGTTTGCTACCCACGCTTTCGAGCATGAACGTCAGTGTCATCCCAGGAGGCTGCCTTCGCCATCGGTATTCCTCCACACCTCTACGCATTTCACTGCTACACGTGGAATTCTACCTCCCTCTGACACACTCTAGTTACACAGTTTCAAATACACGTCCCAAGTTGAGCTCGGGGATTTCACATCTGACTTATTTAACCGTCTGCGCTCGCTTTACGCCCAGTAATTCCG
+
FFFFFFFFFFFFFFFFFFFFFFFFFFFFFFFFFFFFFFFFFFFFF:FFFFFF:FFFFFFFFFFFFFFFFFF:FFFFFFFFFFFFFFFFFFFFFFFFFFFFFFFFFFFFFFFFFFFFFFFFFFFFFFFFFF:FFFF:FFFFFFFFF:FFFFFFFFFFFFFFFFFFFFFFF:FFFFFF:FFFFFFFFFFFFFFFFFFFFFFFFF:FFFFFFFFFFFFF,FFFFFFFFFFFFFFFFFFFFFFFFFFFFFFFFF
@A00270:176:HGHW5DRXY:1:2101:32090:1078 1:N:0:TTGGGCGG+CTCCTTAC
GACTACAAGAGTATCTAATCCTGTTTGCTACCCACGCTTTCGAGCATGAACGTCAGTGTTATCCCAGGAGGCTGCCTTCGCCATCGGTATTCCTCCACATCTCTACGCATTTCACAGCTACACGTGGAATTCTACCTCCCTCTGACACACTCTAGTTACACAGTTTCAAATGCACGTCCCAAGTTGAGCTCGGGGATTTCACATCTGACTTATTTAACCGTCTGCGCTCGCTTTACGCCCAGTAATTCCG
+
FFFFFFFFFFFFFF:FFFFFFFFFFFFFFFFFFFFFFFF:FFFFFFFFFFFFFFF:FFFFFFFFFFFFFFFFFFFFFFFFFFFFFFFFFFFFFFFFFFFFFFFFFFFFFFFFFFF,FFFFFFFFFFFFF:FFFFFFFFFFFFFFFFFFFFFFFFF:FFFF:FFFFFFFFFFF,FFFFFFFFFFFFFFFFFFFFFFFFF:FFFFFFFFFF:FFFFFFFFFF,FFFFFFFFF:F,FFFFF::FF,FFFF,FF
@A00270:176:HGHW5DRXY:1:2101:14244:1141 1:N:0:TTGGGCGG+CTCCTTAC
GACTACTGGGGCATCTAATCCTGTTTGCTCCCCACGCTTTCGCATCTCAGCGTCAGTATCTGTCCAGAAGGCCGCCTTCGCCACCGGTATTCCTCCACATCTCTACGCATTTCACCGCTACACGTGGAATTCTACCTTCCTCTACAATACTCTAGTTAACCAGTTTTAAGTGCAATTCCTAGGTTGAGCCCAGGGCTTTCACACCTAACTTAATTATCCGCCTACATGCCCTTTACGCCCAGTCATTCCG
+
FFFFFFFFFFFFFFFFFFFFFFFFFFFFFFFFFFFFFFFFFFFFFFFFFFFFFFFFFFFFFFFFFFFFFFFFFFFFFFFFFFFFFFFF:FFFFFFFFFFFFFFFFFFFFFFFFFFFFFFFFFFFFFFFFFFFFFFFFFFF:FFFFF:FFFFFFFFFFFFFFFFFFFFFFFFFFFFFFFFF,:FFFFFFFFFFFFFFFFFFFFFFFFFFFFFFFFFFFFFFFFFFFFFF:FFF:FFF:FFFFFFFFFFFFF
@A00270:176:HGHW5DRXY:1:2101:28863:1188 1:N:0:TTGGGCGG+CTCCTTAC
CCTACGGGTGGCAGCAGTGGGGAATTTTGGACAACGGGGGGAACCCTGATCCAGCCATGCCGCGTGTCTGAAGAAGGCCTTCGGGTTGTAAAGGACTTTTGTTAGGGAAGAAAAGCTGGGTGCTAATACCATCTAGTGCTGACGGTACCTAAAGAATAAGCACCGGCCAACTACGTGCCAGCAGCCGCGGTAATACGTAGGGTGCGAGCGTTAATCGGAATTACTGGGCGTAAAGCGAGCGCAGACGGTT
+
FFFFFFFFFFFFFFFFFFFFFFFFFFFFFFFFFFFFFFFFFFFFFFFFFFFFFFFFFFFFFFFFFFFFFFF,FFFFFFFFFFFFFFFFFFFFFFFFFFFFFFF:FFFFFFFFFFFFFFFFFFFF:FFFFFFFFFFF,FFFFFFFFFFFFFFFFFFFFFFFFFFFFFFFFFFFFFFFFFFFFFFFFFFFFFF:FFFFFFFFFFFFFFFFFFFFFFF:FFFFFFFFF,FFFFFFFFFFFF:FFFFFFFFF:F
@A00270:176:HGHW5DRXY:1:2101:31015:1188 1:N:0:TTGGGCGG+CTCCTTAC
CCTACGGGGGGCAGCAGTGGGGAATTTTGGACAATGGGGGGAACCCTGATCCAGCCATGCCGCGTGTCTGAAGAAGGCCTTCGGGTTGTAAAGGACTTTTGTTAGGGAAGAAAAGCTGGGTGCTAATACCATCTAGTGCTGACGGTACCTAAAGAATAAGCACCGGCTAACTACGTGCCAGCAGCCGCGGTCATACGTAGTGTGCGAGCGTTAATCGGAATTACTGGGCGTAAAGCGAGCGCAGACGGTT
+
F:FFFFFFFFFFFFFFF,FFFFFFFFFFFFFFFFFFFFFFFFFFFFFF:FFFFFFFF:FFFFFFFFFFFFF,FFFFFFFFFFFFFFFFFFFF,FFF:FFFFFFFF:FFFFFFFFFFFF:FFFFFFFFFFFFFFFFF:FFFFFFFFF:FFFFFFFFFFFFFFFFFFFFFFFFFFFFFFFFFFFFFFFFFFFF,FF:FFFFF,:FFFFFFFFFF:F::FFFFFFFFFFFFFFFFFFFFFFFFFFFFFFFFF:
@A00270:176:HGHW5DRXY:1:2101:30264:1235 1:N:0:TTGGGCGG+CTCCTTAC
GACTACCGGGGTATCTAATCCTGTTTGCTACCCACGCTTTCGAGCATGAACGTCAGTGTTATCCCAGGAGGCTGCCTTCGCCATCGGTATTCCTCCACATCTCTACGCATTTCACTGCTACACGTGGAATTCTACCTCCCTCTGACACACTCTAGTTACACAGTTTCAAATGCACGTCCCAAGTTGAGCTCGGGGATTTCACATCTGACTTATTTAACCGTCTGCGCTCGCTTTACGCCCAGTAATTCCG
+
FFFFFFFFFFFFFFFFFFFFFFFFFFFFFFFFFFFFFFFFFFFFFFFFFFFFFFFFFFFFFFFFFFFFFFFFFFFFFFFFFFFFFFFFFFFFFFFFFFFFFFFFFFFFFFFFFFFFFFFFFFFFFFFFFFFFFFFFFFFFFF:FFFFFFFFFFFFFFFFFFFFFFFFFFFFFFFFF:FFFFFF:FF,FFFFFFFFFFFFF:FFFFFFFFFFFFFFFFF:FFFFFFFFFFFFFFF:FFFFFFFF:FFFFFF
@A00270:176:HGHW5DRXY:1:2101:29188:1251 1:N:0:TTGGGCGG+CTCCTTAC
GACTACTGGGGTATCTAATCCTGTTTGCTACCCACGCTTTCGAGCATGAACGTCAGTGTTATCCCAGGAGGCTGCCTTCGCCATCGGTATTCCTCCACATCTCTACGCATTTCACTGCTACACGTGGAATTCTACCTCCCTCCGACACACTCTAGTTACACAGTTTCAAATGCACGTCCCAAGTTGAGCTCGGGGATTTCACATCTGACTTATTTAACCGTCTGCGCTCGCTTTACGCCCAGTAATTCCG
+
FFFFFFFFFFFFFFFFFFFFFFFFFFFF:FFFFFFFFFFFFFFFFFFFFFFFFFFFFFFFFFFFFFFFFFFFFFFFFFFFFFFFFFFFFFFFFFFFFFFFF:FFFFFFFFFFFFFFFFFFFFFFF,F:FFFFFFFF:FFF:FF:FFFFFF:F,FFFFFFFFFF:::FFFFFFFF:FFFFFFF::FFFFFFFFFFFFF::F,FFFFFFF::FF,FFFFFFFFFFF:FFFFF:F,:FFFFFFFF:FFFFFF,
@A00270:176:HGHW5DRXY:1:2101:28890:1297 1:N:0:TTGGGCGG+CTCCTTAC
GACTACTGGGGTATCTAATCCTGTTTGCTACCCACGCTTTCGAGCATGAACGTCAGTGTTATCCCAGGAGGCTGCCTTCGCCATCGGTATTCCTCCACATCTCTACGCATTTCACTGCTACACGTGGACTTCTACCTCCCTCCGACACACTCTAGTTACACAGTTTCAAATGCACGTCCCAAGTTGAGCTCGGGGATTTCACATCTGACTTATTTAACCGTCTGCGCTCGCTTTACGCCCAGTAATTCCG
+
,FFFFFFFFF:FFFFFFFFFFFFFFFFFF:FFFFFFFF,FFFFFFFFFFFFFFFFF,FFFFFFFFFFFFFFFFFFFFFFF:FFFFFFFFFFFFFFFFFFFFFFFFFFFFFFFFFF:FFFFFFFFFFFF,:FFFFFF:FFFFFFFFFFFFF,FFFF::FFFFFFFFFFFFFFFFFFFFFFFFF:,FFFFFFFFF:FFFFFFFFFFFF,FFF:FFFFFFFFF:F:FFFFFFFFF::FFFFFF:FF,F:FFFF
@A00270:176:HGHW5DRXY:1:2101:9968:1376 1:N:0:TTGGGCGG+CTCCTTAC
CCTACGGGTGGCAGCAGTGGGGAATTTTGGACAATGGGGGGAACCCTGATCCAGCCATGCCGCGTGTCTGAAGAAGGCCTTCGGGTTGTAAAGGACTTTTGTTAGGGAAGAAAAGCTGGGTGCTAATACCATCTAGTGCTGACGGTACCTAAAGAATAAGCACCGGCTAACTACGCGCCAGCAGCCGCGGTAATACGTAGGGTGCGAGCGTTAATCGGAATTACTGGGCGTAAAGCGAGCGCAGACGGTT
+
FFFFFFFFFFFFFFFFFFFFFFFFFFFFFFFFFFFFFFFFFFFFFFFFFFFFFFFFFFFFFFFFFFFFFFFFFFFFFFFFFFFFFFFFFFFFFFFFFF,FFFFFFFFF:FFF,FFFFFFFFFFFFF:FFFFFFFFFFFFFFFFFFFFFFFFFFFFFFFFF:FFFFFFFFFFFFFFFFFFFFFFFFFFFFFFFFFFFFF:FFFFFFFFFFFFF:FFFFFF,FFFFFFFFFFFF,FFFFFFFFFFFFFFFFF
@A00270:176:HGHW5DRXY:1:2101:16134:1470 1:N:0:TTGGGCGG+CTCCTTAC
CCTACGGGAGCTGCAGTGGGGAATATTGCACAATGGGGGGAACCCTGATGCAGCCATGCCGCGTGTATGAAGGAGGCCTTCGGGTTGTAAAGTACTTTCGGTGATGAGGAAGGTGATGTATCTAATAGGTGCATTAATTGACGTTAATCACAGAAGAAGCACCGGCTAACTCCGTGCCAGCAGCCGCGGTAATACGGAGGGTGCGAGCGTTAATCGGAATGACTGGGCGTAAAGGGCATGTAGGCGGATA
+
FFFFFFFFFFFFFFFFFFFFFF,FFFFFFFFF:FFFFFFFFFFFF:FFFFFFFFFFFFFFFFF,FFFFFFFFFFFFFF:FFFFFFFFF:FFFFFFFFFFFFFFFFF:FFFFFFFFFFFFFFFFFFFFFFFFFF::FFFFFFFFFFFFFFFFFFFFF:FFFFFFFFFFFFFFFFFFFFFFFFFFFFFFFFFF:FFFFFFFFFFFFFFFFFFFFFFFFF:FFFF,FFFFFF:F:FFF:FF:FFFFFFFFFF:
@A00270:176:HGHW5DRXY:1:2101:19877:1658 1:N:0:TTGGGCGG+CTCCTTAC
GACTACACGGGTATCTAATCCTGTTTGCTACCCACGCTTTCGAGCATGAACGTCAGTGTTATCCCAGGAGGCTGCCTTCGCCATCGGTATTCCTCCACATCTCTACGCATTTCACTGCTACACGTGGGATTCTACCTCCCTCTGACACACTCTAGTTACACAGTTTCAAATGCACGTCCCAAGTTGAGCTCGGGGATTTCACATCTGACTTAAATAACCGTCTCCGCTCGCTTTACGCCCAGTAATTCCG
+
F:FFF:FFFFFFFFFF:FFF,FF,FFFF:,FFF:FFFF:,F,FFF,:FFFFFFFFFFF::,FFFFFFF:F:FFF:FF,FFFFFFFFFFFF:FFF:FFFF:FF:FFFFF:,FFFFF:FF:FFFF:::,:F,FFF:FFFFFF,FFFFFFF:F:F::,FFF,FFFFF,:FFFFF,FFF,F:F:FFFF,,FFFF:FF,FFFFFFFFF,FFFF,FFF,,FFFFFFFFF,,,FFF,FFFFFF,FF:F:F:F,FFFF
@A00270:176:HGHW5DRXY:1:2101:29767:1658 1:N:0:TTGGGCGG+CTCCTTAC
GACTACTGGGGTATCTAATCCTGTTTGCTACCCACGCTTTCGAGCATGAACGTCAGTGTCATCCCAGGAGGCTGCCTTCGCCATCGGTATTCCTCCACACCTCTACGCATTTCACTGCTACACGTGGAATTCTACCTCCCTCTGACACACTCTAGTTACACAGTTTCAAATACACGTCCCAAGTTGAGCTCGGGGATTTCACATCTGACTTATTTAACCGTCTGCGCTCGGTTTACGCCCAGTAATTCCG
+
FFFFFFFF:FFFFFFFFFFFFFFFFF:F:FFF:FFFFFFFFFFFFFFFFFFFFFFFFFFFFFFFFF:FFFFFFFFFFFFFFFFFFF:FFF:FFFFF:FF:FFFFFFFFFF:FFF,FFFFFF:FFFFFFFF,F:FFFFFF,FFF:FFFFFFFFF:FFFFFFFFF:FFF,FFFFFFF:FFFFFFFFFF:F,FFFFFFFFFFFFF,,:FFFFFFFFFFFFFFFFF:,,FFFFF,,FFFFFF:,FFF,:F::FF
@A00270:176:HGHW5DRXY:1:2101:23023:1689 1:N:0:TTGGGCGG+CTCCTTAC
GACTACAGGGGTATCTAATCCTGTTTGCTACCCACGCTTTCGAGCATGAACGTCAGTGTTATCCCAGGAGGCTGCCTTCGCCATCGGTATTCCTCCACATCTCTACGCATTTCACTGCTACACGTGGAATTCTACCTCCCTCTGACACACTCTAGTTACACAGTTTCAAATGCACGTCCCAAGTTGAGCTCGGGGATTTCACATCTGACTTATTTAACCGTCTGCGCTCGCTTTACGCCCAGTAATTCCG
+
FFFFFFFFFFFFFFFFFFFFFFFFFFFFFFFFFFFFFFFFFFFFFFFFFFFFFFFFFF:FFFFFFFFFFFFFFFFFFFFFFFFFFFFFFFFFFFFFFFF:FFFFFFFFFFFFFFFFFFFFFFFFFFFFFFFFFFFFFFFFFFFFFFFFFFFFFFFFFFFFFFFFFFFFFFFFFFFFFFFFFFFFFFFFFFFFFFFFFFFFFFF:FFFFFFFFFFFFFFFFFFFF:FFFFFFFFFF:FFFFFFFFFFFF,F
@A00270:176:HGHW5DRXY:1:2101:29875:1689 1:N:0:TTGGGCGG+CTCCTTAC
GACTACTGGGGTATCTAATCCTGTTTGCTACCCACGCTTTCGAGCATGAACGTCAGTGTCATCCCAGGAGGCTGCCTTCGCCATCGGTATTCCTCCACACCTCTACGCATTTCACTGCTACACGTGGAATTCTACCTCCCTCTGACACACTCTAGTTACACAGTTTCAAATACACGTCCCAAGTTGAGCTCGGGGATTTCACATCTGACTTATTTAACCGTCTGCGCTCGCTTTACGCCCAGTAATTCCG
+
FFFFFFFFFFFFFFFFFFFFFFFFFFFFFFFFFFFFFFFFFFFFFFFFFFFFFFFFFFFFFFFFFFFFFFFFFFFFFFFFFFFFFFFFFFFFFFFFFFFFFFFF:FFFFFFFFFFFFF,FFFFFFFFFFFFFFFFFFFFFFFFFFFFFFFFFFFFFFFFFFFFFFFFFFFFFFFFFFFF:FFF:FFFFFFFFFFFFFFFFFFFFFFFFFF,FFFFFF:FFFFF:FFFFFFFFFFFFFFFFFF:FFFFFFF
@A00270:176:HGHW5DRXY:1:2101:31412:1689 1:N:0:TTGGGCGG+CTCCTTAC
GACTACAAGAGTATCTAATCCTGTTTGCTACCCACGCTTTCGAGCATGAACGTCAGTGTTATCCCAGGAGGCTGCCTTCGCCATCGGTATTCCTCCACATATCTACGCATTCACTGCTACACGTGGAATTCTACCTCCCTCTGACACACTCTAGTTACACAGTTTCAAATGCACGTCCCAAGTTGAGCTCGGGGATTTCACATCTGACTTATTTAACCGTCTGCGCTCGCTTTACGCCCAGTAATTCCGAT
+
,FFFFFFF:FFFFFFFFFFFFFFFFFFFFF,FFFFFFFFFFFFFFFFFFF:FFFFFFFF:FFF,FFFFFFFF:F:FFF::FFFFFFFFFFFF,FFFFFFF,FFFFF:FFFFFFF:F:FFFFFFFFFFFFFFFFF,FFFFFF:FFFFFFFFFFFFFFFFFFFFFFFFFF:FFFFF,FFFFFFFFFFF,FFFFFFF,FFFFF,:,F:FFFFF:FFFFFFF,FFFFF:FFFFFFFFFFFFF:FFFFFF:F,FFF
@A00270:176:HGHW5DRXY:1:2101:2239:1736 1:N:0:TTGGGCGG+CTCCTTAC
CCTACGGGTGGCAGCAGTGGGGAATATTGCACAATGGGGGGAACCCTGATGCAGCCATGCCGCGTGTATGAAGAAGGCCTTCGGGTTGTAAAGTACTTTCGGTGATGAGGAAGGTGATGTATCTAATAGGTGCATTAATTGACGTTAATCACAGAAGAAGCACCGGCTAACTCCGTGCCAGCAGCCGCGGTAATACGGAGGGTGCGAGCGTTAATCGGAATGACTGGGCGTAAAGGGCATGTAGGCGGAT
+
FFFFFFFFFFFFFFFFFFFFFFF,F:,FFFFFFFFFF:FFFF:FFFFFFFFFFFF:FFFFFFFF:F,FFFF:FFFFFFFFFF:FFFFF:FF:FFFFF:FFF,:FF,FFFFFFF,F:FFFFFFFFFFFFF,FF:FF:FFFF:,F:FFFFFFFFFFFF,:FF,FFFFFFFFFFFFFFFF,FFFFFFFFFFFFFFFFF:,FFFFFFF:FFFF:FFFFFFFFF:FFFF:FFFFFFFF:F,FFFFFFFF:F:FFF
@A00270:176:HGHW5DRXY:1:2101:6081:1752 1:N:0:TTGGGCGG+CTCCTTAC
GACTACAAGGGTATCTAATCCTGTTTGCTACCCACGCTTTCGAGCATGAACGTCAGTGTTATCCCAGGAGGCTGCCTTCGCCATCGGTATTTCTCCACATCTCTACGCATTTCACTGCTACACGTGGAATTCTACCTCCCTCTGACACACTCTAGTTACACAGTTTCAAATGCACGTCCCAAGTTGAGCTCGGGGATTTCACATCTGACTTATTTAACCGTCTGCGCTCGCTTTACGCCCAGTAATTCCG
+
FFFFFFFFFFFFFFFFFFFFFFFFFFFFFFFFFFFFFF:FFFFFFFFFFFFFFFFFFFFFFFFFFFFFFFFFFFFF:FFFFFFFFFFFFFFFFFFFFFFFFFFFFFFFFFFFFFFFFFFFFFFFFFFFFFFFFFFFFF:FFFFFFFFFFFFFF:FFFFFFFFFFFFFFFFFFFFFFFFFFFFFFFFFFFFFFFFFFFFFFFFFFFFFFFFFFFFFFFFF::FFF:FFFFFFFFFFFFFFFFFF,FFFFFF
@A00270:176:HGHW5DRXY:1:2101:12626:1783 1:N:0:TTGGGCGG+CTCCTTAC
CCTACGGGAGGCAGCAGTGGGGAATATTGCACAATGGGGGGAACCCTGATGCAGCCATGCCGCGTGTATGAAGAAGGCCTTCGGGTTGTAAAGTACTTTCGGTGATGAGGAAGGTGATGTATCTAATAGGTGCATTAATTGACGTTAATCACAGAAGAAGCACCGGCTAACTCCGTGCCAGCAGCCGCGGTAATACGGAGGGTGCGAGCGTTAATCGGAATGACTGGGCGTAAAGGGCATGTAGGCGGAT
+
FFFFFFFFFFFFFFFFFFFFFFFFFFFFFFFFFFFFFFFFFFFFFFFFFFFFFFFFFFFFFFFFFF,FFFFFFFFFFFFF:FFFFFFFFFFFFFFFFFFFFFFFFFFFFFFFFFFFF,FFFFFFFFFFFFFFFFFFFFFFF:FFFFFFFFFFFFFFFFFFFFFFFFFFFFFFFFFFFFFFFFFFFFFFFFFFFFFFFFFFFFFFFFFFFFFFFFFFFFFFFFFFFFFFFF:FFFFFFFFFFFFFFFF:FF
@A00270:176:HGHW5DRXY:1:2101:24668:1783 1:N:0:TTGGGCGG+CTCCTTAC
GACTACCGGGGTATCTAATCCTGTTTGCTACCCACGCTTTCGAGCATGAACGTCAGTGTTATCCCAGGAGGCTGCCTTCGCCATCGGTATTCCTCCACATCTCTACGCATTTCACTGCTACACGTGGAATTCTACCTCCCTCTGACACACTCTAGTTACACAGTTTCAAATGCACGTCCCAAGTCGAGCTCGGGGATTTCACATCTGACTTATTTAACCGTCTGCGCTCGCTTTACGCCCAGTAATTCCG
+
FFFFFFFFFFFFFFFFFFFFFFFFFFFFFFFFFFFFFFFFFFFFFFFFFFFFFFFFFFFFFFFFFFFFFFFFFFFFFFFFFFFFFFFFFFFFFFFFFFFFFFFFFFFFFFFFFFFFFFFFFFFFFFFFFFFFFFFFFFFFFFFFFFFFFFFFFFFFFFFFFFFFFFFFFFFFFFFFFFFFFFFFFFFFFFFFFFFFFFFFFFFFFFFFF:F,F:FFFFFFFFFFFFFFFFFFFFFFFFFFFFFF:F:FFF
@A00270:176:HGHW5DRXY:1:2101:17246:1799 1:N:0:TTGGGCGG+CTCCTTAC
GACTACTAGGGTATCTAATCCTGTTTGCTCCCCACGCTTTCGCATCTCAGCGTCAGTATCTGTCCAGAAGGCCGCCTTCGCCACCGGTATTCCTCCACATCTCTACGCATTTCACCGCTACACGTGGAATTCTACCTTCCTCTACAATACTCTAGTTAACCAGTTTTAAGTGCAATTCCTAGGTTGAGCTCGGGGCTTTCACACCTAACTTAATTATCCGCCTACATGCCCTTTACGCCCAGTCATTCCG
+
FFFFFFFFFFFFFFFFFFFFFFFFFFFFFFFFFFFFFF,FFFFFFFFFFFFFFFFFFFFFFFFFFFFFFFFFFFFFFFFFFFFFFFFF,FFFFFFFFFFFFFFFFFFFFFFFFFFFFFFFFFFFFFFFFFFFFFFFFFFFFFFFFFFFFFFFF:FFFFFFFFFFFFFFFFFF:FFFFFFFFFFFFFFFFFFFFFFFFFFFFFFF,FFFFFFFFFFFFFFFFFFFF:FFFF:FFFFFFF:FFFFFFFFFF,
@A00270:176:HGHW5DRXY:1:2101:5837:1861 1:N:0:TTGGGCGG+CTCCTTAC
CCTACGGGGGGCAGCAGTGGGGAATATTGCACAATGGGGGGAACCCTGATGCAGCCATGCCGCGTGTATGAAGAAGGCCTTCGGGTTGTAAAGTACTTTCGGTGATGAGGAAGGTGATGTATCTAATAGGTGCATTAATTGACGTTAATCACAGAAGAAGCACCGGCTAACTCCGTGCCAGCAGCCGCGGTAATACGGAGGGTGCGAGCGTTAATCGGAATGACTGGGCGTAAAGGGCATGTAGGCGGAT
+
FFFFFFFFFFFFFFFFFFFFFFFFFFFFFFFFFFFFFFFFFFFFFFFFFFFFFFFFFFFFFFFFFF,,FFF,FFFFFFFFFFFFFFFFFF:FFFFFFFFFFF:FFFFFFFFFFFFFFFFFFFFFFFFFF:FFFFFF:F:FFFFFFFFFFFFFFFFFFFFFFFFFFFFFFFFFFFFFFFFFFFFFFFFFFFFF:FFFFFFFFFFFFFFFFF:FFFFFFFFFFFFFFFFFFFFFFFFFFFFFFFFFF:FFFF
@A00270:176:HGHW5DRXY:1:2101:10863:1892 1:N:0:TTGGGCGG+CTCCTTAC
CCTACGGGTGGCAGCAGTGGGGAATTTTGGACAATGGGGGGAACCCTGATCCAGCCATGCCGCGTGTCTGAAGAAGGCCTTCGGGTTGTAAAGGACTTTTGTTAGGGAAGAAAAGCTGGGTGCTAATACCATCTAGTGCTGACGGTACCTAAAGAATAAGCACCGGCTAACTACGTGCCAGCAGCCGCGGTAATACGTAGGGTGCGAGCGTTAATCGGAATTACTGGGCGTAAAGCGAGCGCAGACGGTT
+
FFFFFFFFFFFFFFFFF:FFFFFFFFFFFFFFFFFFFFFFFF:FFFFFFFFFFFFFFFFFFFFFFFFFFFFFFF:FFFFF:FFFFFFFFFFFFFFFF:FFF:FFFFFFFF:FFFFFFFFFFFFFFFFFFFFFFFFFFFFFFFFFFFFFFFFFFFFFFFFFFFFFFFFFFFFFFFFFFFFFFFFFFFFFFFFFFFFFFFFFFFFFF:FFFFFFFFF::F:FFFFFFFFFFFF:F,FF:FFFFFFFFFFFFF
@A00270:176:HGHW5DRXY:1:2101:25536:1908 1:N:0:TTGGGCGG+CTCCTTAC
CCTACGGGCGGCTGCAGTGGGGAATTTTGGACAATGGAGGGAACCCTGATCCAGCCATGCCGCGTGTCTGAAGAAGGCCTTCGGGTTGTAAAGGACTTTTGTTAGGGAAGAAAAGCTGGGTGCTAATACCATCTAGTGCTGACGGTACCTAAAGAATAAGCACCGGCTAACTACGTGCCAGCAGCCGCGGTAATACGTAGGGTGCGAGCGTTAATCGGAATTACTGGGCGTAAAGCGAGCGCAGACGGTT
+
FFFFFFFFFFFFFFFFFFFFFFFFFF:FFFFFFFFFFFFFFFFFFFFFFFFFFFFFFFFFFFFFFFFFFFFFFFFFFFFFFFFFFFFFFFF:FFFFFF:FFFFFFFFFFFFFFFFFFFFFFFFFFF,F:FFFFFFFFFFFFFFFFFFFFFFFFFFFFFFFFFFFFFFFFFFFFFFFF,FFFFFFFFFFFFFFFFFFFFFFFFFFFFFF:FFFFFFFFFFFF:FFFFFF:FFFFFFFFFFFFFFFFFFFFF
@A00270:176:HGHW5DRXY:1:2101:6072:1924 1:N:0:TTGGGCGG+CTCCTTAC
GACTACCAGGGTATCTAATCCTGTTTGCTACCCACGCTTTCGAGCATGAACGTCAGTGTTATCCCAGGAGGCTGCCTTCGCCATCGGTATTCCTCCACATCTCTACGCATTTCACTGCTACACGTGGAATTCTACCTCCCTCTGACACACTCTAGTTACACAGTTTCAAATGCACGTCCCAAGTTGAGCTCGGGAATTTCACATCTGACTTATTTAACCGTCTGCGCTCGCTTTACGCCCAGTAATTCCG
+
FFFFFFFFFFFFFFFFFFFFFFFFFFFFFFFFFFFFFFFFFFFFFFFFFFFFFFFFFFFFFFFFFFFFFFFFFFFFFFFFFFFFFFFFFFFFFFFFFFFFFFFFFFFFFFFFFFFFFFFFFFFFFFFFFFFFFFFFFFFFFFFFFFFFFFFFFFFFFFFFFFFFFFFFFFFFFFFFFFFFFFFFFFFFFFFFFFFFFFFFFFFFFFFFFFFFFFFFFFFFFFFFFFFFFFFFFFFFFF:FFFF:F:FF:F
@A00270:176:HGHW5DRXY:1:2101:5882:2096 1:N:0:TTGGGCGG+CTCCTTAC
GACTACAAGGGTATCTAATCCTGTTTGCTACCCACGCTTTCGAGCATGAACGTCAGTGTTATCCCAGGAGGCTGCCTTCGCCATCGGTATTTCTCCACATCTCTACGCATTTCACTGCTACACGTGGAATTCTACCTCCCTCTGACACACTCTAGTTACACAGTTTCAAATGCACGTCCCAAGTTGAGCTCGGGGATTTCACATCTGACTTATTTAACCGTCTGCGCTCGCTTTACGCCCAGTAATTCCG
+
FFFFFFFFFFFF:FFFFFFFFFFFFFFFFFFFFFFFFFFFFFFFFFFFFFFFFFFFFFFFFFFFFFFFFFFFFFFFFFFFFFFFFFFFFFFFFFFFFFFFFFFFFFFFFFFFFFFFFFFFFFFFFFFFFFFFFFFFFFFFFFFFFFFFFFFFFFFFFFFFFFFFFFFFFFFFFFFFFFFFFFFFFFFFFFFFFFFFFFFFFFF:FFFFFF,FFFFFFFFFFFFFFFFFFFFFFFFFFFFFFFF:F,FFFF
@A00270:176:HGHW5DRXY:1:2101:2537:2127 1:N:0:TTGGGCGG+CTCCTTAC
CCTACGGGTGGCAGCAGTGGGGAATATTGCACAATGGGGGGAACCCTGATGCAGCCATGCCGCGTGTATGAAGAAGGCCTTCGGGTTGTAAAGTACTTTCGGTGATGAGGAAGGTGATGTATCTAATAGGTGCATTAATTGACGTTAATCACAGAAGAAGCACCGGCTAACTCCGTGCCAGCAGCCGCGGTAATACGGAGGGTGCGAGCGTTAATCGGAATGACTGGGCGTAAAGGGCATGTAGGCGGAT
+
FFFFFFFFFFFFFFFFF:FFFFFFFFFFFF:FFFFFFFFFFF:FFF:FFFFFFFFF:FFFFFFF,FFFF,FFFFFFFFF,FFFFFFFFFFFFFFFF:FFFF,FFF:FFFFF:FFFFFFFFFFFF:FFFFFFFFFFFFFFF:FFFFFFFFFFFFFFFFFFFFFFFFFFF,FFFFFFFFFFFFFFFFFFFFFF:FFFFF:FFFFFFFFFFFFFFFFFFFFFFFFFFFFFFFFFFFFFF:F:F,FFFFFFFFF
@A00270:176:HGHW5DRXY:1:2101:26313:2127 1:N:0:TTGGGCGG+CTCCTTAC
GACTACTGGGGTATCTAATCCTGTTTGCTCCCCACGCTTTCGCATCTCAGCGTCAGTATCTGTCCAGAAGGCCGCCTTCGCCACCGGTATTCCTCCACATCTCTACGCATTTCACCGCTACACGTGGAATTCTACCTTCCTCTACAATACTCTAGTTAACCAGTTTTAAGTGCAATTCCCAGGTTGAGCCCAGGGCTTTCACACCTAACTTAATTATCCGCCTACATGCCCTTTACGCCCAGTCATTCCG
+
FFFF:FFFFFFFFFFFFFFFFFFFFFFFFFFFFFFFFFFFFFFFFFFFFFFFFFFFF,FFFFFFFFFFFFFFFFFFFFFFFFFFFFFFFFFFFFFFFFFFFFFFFFFFFFFFFFFFFFFFFFFFFFFFFFFFFFFFF:FFFFFFFF:FFFFFFFFFFFFFFFFFFFFFFFFFFFFFFFFFFFFFFFFFFFFFFFFFFFFFFF:FFFFFFFFFFFFFFFFFFFFFFFF:FFFFFFFFFFFFFFFFFFFFFF
@A00270:176:HGHW5DRXY:1:2101:13865:2174 1:N:0:TTGGGCGG+CTCCTTAC
CCTACGGGTGGCTGCAGTGGGGAATATTGCACAATGGGAGGAACCCTGATGCAGCCATGCCGCGTGTATGAAGAAGGCCTTCGGGTTGTAAAGTACTTTCGGTGATGAGGAAGGTGATGTATCTAATAGGTGCATTAATTGGCGTTAATCACAGAAGAAGCACCGGCTAACTCCGTGCCAGCAGCCGCGGTAATACGGAGGGTGCGAGCGTTAATCGGAATGACTGGGCGTAAAGGGCATGTAGGCGGAT
+
FFFFFFFFFFFFFFFFFFFFFFFFFFFFFFFFFFFFFFFFFF,FFFFFFFFFFFFFFFFFFFFFFFF:FFFFFFFFFFFFFFFFFFFFFFFFFFFFFFFFFFFFFFFFFFFFFFFFFFFFFFFFFFFFFFFFFFFFFFFFFFFFFFFFFFFFFFFFFFFFFFFFFFFFFFFFFFFFFFFFFFFFFFFFFFFFFFFFFFFFFFFFFFFFFFFFF:FFFFFFFFFFFFFFFFFFFFFFFFFFFFFFFFFFFF
@A00270:176:HGHW5DRXY:1:2101:13883:2174 1:N:0:TTGGGCGG+CTCCTTAC
CCTACGGGTGGCTGCAGTGGGGAATATTGCACAATGGGAGGAACCCTGATGCAGCCATGCCGCGTGTATGAAGAAGGCCTTCGGGTTGTAAAGTACTTTCGGTGATGAGGAAGGTGATGTATCTAATAGGTGCATTAATTGGCGTTAATCACAGAAGAAGCACCGGCTAACTCCGTGCCAGCAGCCGCGGTAATACGGAGGGTGCGAGCGTTAATCGGAATGACTGGGCGTAAAGGGCATGTAGGCGGAT
+
FFFFFFFFFFFFFFFFFFFFFFFFFFFFFF:FFFFFFFFFFF:FFFFFFFFFFFFFFFFFFFFFFF::FFFFFFFFFF:FFFFFFF:FFFFFFFFFFFFFFFFFF:FFFFFFFFFFFFFFFFFFFFFFFFFFFFFFFFFFFFFFFFFFFFFFFFFFF:FFFFFFFFFFFFFFFFFFFFFFFFFFFFFFFFFFFFFFFF,FFFFFFFFFFFFFFFFFFF,,FFFFFFFFFFF:FFFFFFFFFFFFFFFFFF
@A00270:176:HGHW5DRXY:1:2101:4092:2190 1:N:0:TTGGGCGG+CTCCTTAC
GACTACTAGGGTATCTAATCCTGTTTGCTCCCCACGCTTTCGCATCTCAGCGTCAGTATCTGTCCAGAAGGCCGCCTTCGCCACCGGTATTCCTCCACATCTCTACGCATTTCACCGCTACACGTGGAATTCTACCTTCCTCTACAATACTCTAGTTAACCAGTTTTAAGTGCAATTCCTAGGTTGAGCCCAGGGCTTTCACACCTAACTTAATTATCCGCCTACATGCCCTTTACGCCCAGTCATTCCG
+
FFFFFFFFFFFFFFFFFFFFFFFFFFFFFFFFFFFFFFFFFF:FFFFFFFFFFFFFFFFFFFFFFFFF:FFFFFFFFFFFFFFFFFFF:FFFFFFFFFFFFFFFFFFFFFFFFFFFFFFFFFFFFFFF::FFFFF,FFFFFFFFFFFFFFFFFFFFFF:FFFF:F::FFFFFFF::FFFF:F:FFFFFFFFFFFFFFFFFF:F:FFFFFFFFFFFFFFFFFFF,FF:FF,FFFFFFFFFFFFFFFFFFFF
@A00270:176:HGHW5DRXY:1:2101:20844:2206 1:N:0:TTGGGCGG+CTCCTTAC
GACTACTAGGGTATCTAATCCTGTTTGCTCCCCACGCTTTCGCATCTCAGCGTCAGTATCTGTCCAGAAGGCCGCCTTCGCCATCGGTATTCCTCCACATCTCTACGCATTTCACTGCTACACGTGGAATTCTACCTCCCTCTGACACACTCTAGTTACACAGTTTCAAATGCACGTCCCAAGTTGAGCTCGGGGATTTCACATCTGACTTATTTAACCGTCTGCGCCCGCTTTACGCCCAGTAATTCCG
+
FFFFFFFFFFFFFFFFFFFFFFFFFFFFFFFFFFFFFFFFFFFFFFFFFFFFFFFFFFFFFFFFFFFFFFFFFFFFFFFFFFFFFFFFFFFFFFFFFFFFFFFFFFFFFFFFFFF:FFFFFFFF:FFFFFFFFFFFFFFFFFFFFFFFFFFFFFFFFFFFFFFFFFFFFFFFFFFFFFFFFFFFFFFFFFFFFFFFFFFFFFFFFFFFFFFFFF:FFFFF:FFFFFFFF:FF:FFF,FFFFFF,FF,FFF
@A00270:176:HGHW5DRXY:1:2101:23954:2237 1:N:0:TTGGGCGG+CTCCTTAC
GACTACCAGGGTATCTAATCCTGTTTGCTCCCCACGCTTTCGCATCTCAGCGTCAGTATCTGTCCAGAAGGCCGCCTTCGCCACCGGTATTCCTCCACATCTCTACGCATTTCACCGCTACACGTGGAATTCTACCTTCCTCTACAATACTCTAGTTAACCAGTTTTAAGTGCAATTCCTAGGTTGAGCCCAGGGCTTTCACACCTAACTTAATTATCCGCCTACATGCCCTTTACGCCCAGTCATTCCG
+
FFFFFFFFFFFFFFFFFFFFFFFFFFFFFFFFFFFFFFFFFFFFFFFFFFFFFFFFFFFFFFFFFFFFFFFFFFFFFFFFFFFFFFFFFFFFFFFFFFFFFFFFFFFFFFFFFFFFFFFFFFFF:FFFFFFFFFFFFFFFFFFFFFFFFFFFFFFFFFFFFFFFFFFFFFFF:F:FFFFFF,FFFFFFFFFFFFFFFFFFFFFFFFFFFFFFFFFFF,:F:FFFFFFF:FFFFFFFFFFFFFFFFFFFF,
@A00270:176:HGHW5DRXY:1:2101:5864:2253 1:N:0:TTGGGCGG+CTCCTTAC
GACTACAAGGGTATCTAATCCTGTTTGCTACCCACGCTTTCGAGCATGAACGTCAGTGTTATCCCAGGAGGCTGCCTTCGCCATCGGTATTTCTCCACATCTCTACGCATTTCACTGCTACACGTGGAATTCTACCTCCCTCTGACACACTCTAGTTACACAGTTTCAAATGCACGTCCCAAGTTGAGCTCGGGGATTTCACATCTGACTTATTTAACCGTCTGCGCTCGCTTTACGCCCAGTAATTCCG
+
FFFFFFFFFFFFFFFFFFFFFFFFFFFFFFFFFFFFFFFFFFFFFFFFFFFFFFFFFFFFFFFFFFFFFFFFFFFFFFFFFFFFFFFFFFFFFFFFFFFFFFFF,FFFFFFFFFFFFFFFFFFFFFF:FFFFFFFFFFFFFFFFFFFFFFFFFFFFFFFFFFFFF:FFFFFFFFFFFFFFFFF:FFFFFFFFFFFFFFFFFFFFFFFFFFF:::FFFFFFFFFFFFFFFFFFFFFFFFFFFFFFFFFFFF
@A00270:176:HGHW5DRXY:1:2101:15546:2300 1:N:0:TTGGGCGG+CTCCTTAC
CCTACGGGTGGCAGCAGTGGGGAATTTTGGACAATGGGGGGAACCCTGATCCAGCCATGCCGCGTGTCTGAAGAAGGCCTTCGGGTTGTAAAGGACTTTTGTTAGGGAAGAAAAGCTGGGTGCTAATACCATCTAGTGCTGACGGTACCTAAAGAATAAGCACCGGCTAACTACGTGCCAGCAGCCGCGGTAATACGTAGGGTGCGAGCGTTAATCGGAATTACTGGGCGTAAAGCGAGCGCAGACGGTT
+
FFFFFFFFFFFFFFFFFFFFFFF,FFFFFFFFFFFFFFFFFFFFFFFFFFFFFFFFFFFF:FFFFFFFFFFFFFFFFFFFFFFFFFFFFFFFFFFFF,:FF:FFFFFFFFFFFFFFFFFFFFFFFFFFFF:FFFFFFFFFFFFFFFFFFFFFFFFFFFFFFFFFFFFFFFFFFFFFF:FFFFFFFFFFFFFFFFFFFFFFFFFFFFFFFFFFF:FFFFFFFFFFFFFFFFFFFFFFFFFFFFFFFFFFFF
@A00270:176:HGHW5DRXY:1:2101:3667:2331 1:N:0:TTGGGCGG+CTCCTTAC
GACTACTAGGGTATCTAATCCTGTTTGCTCCCCACGCTTTCGCATCTCAGCGTCAGTATCTGTCCAGAAGGCCGCCTTCGCCACCGGTATTCCTCCACATCTCTACGCATTTCACCGCTACACGTGGAATTCTACCTTCCTCTACAATACTCTAGTTAACCAGTTTTAAGTGCAATTCCTAGGTTGAGCCCAGGGCTTTCACACCTAACTTAATTATCCGCCTACATGCCCTTTACGCCCAGTCATTCCG
+
FFFFFFFFFFFF::FFFFFFFFF:FFFFFFFFFFFFFFFFFFFFFFFFFFFFFFF:F:FFFFFFFFFF:FFFFFFFFFFFF:FFFFFFFFFFFFFF,FFFF:FFFFFFFFFFFFFFFFF,FFFF:FFF::FFFFFFF:FF:FFFF:FF:F:FFFFFFFFFFFFFFFFFFFFFFFFFFFFFF:FFFFFFFFF:F:FFFFFFFFFFFF:FFFF:FFFF:F:FFF:FFFFF:FFFFFFFFFFFFFFFFF:FFF
@A00270:176:HGHW5DRXY:1:2101:22941:2394 1:N:0:TTGGGCGG+CTCCTTAC
GACTACCAGGGTATCTAATCCTGTTTGCTCCCCACGCTTTCGCATCTCAGCGTCAGTATCTGTCCAGAAGGCCGCCTTCGCCACCGGTATTCCTCCACATCTCTACGCATTTCACCGCTACACGTGGAATTCTACCTTCCTCTACAATACTCTAGTTAACCAGTTTTAAGTGCAATTCCTAGGTTGAGCCCAGGGCTTTCACACCTAACTTAATTATCCGCCTACATGACCTTTACGACCAGTCATTC
+
:FFFF:FF:FFFFFFFFFF,FFFF:F,FFFFFFFFFFFFFFFFFFFFFFFFFFFFFFFFFFFFFFF:FFFFFFF:FFFFFFFFF:FF,F,FF:FFFFFFFFFFFF:F:F,FFFFFFF,:FFFFFFFFFFFFFF:FFFF:FFFFFFFFFFFFFFFF,FFF,FFFFFFFFFF:FFFFFF:FFFFFFFFF:F:FFFFFF::FF::FFF:FFFFFFFFFF,,:FFFFFFFF:,F:FFFF,F,,FFFF,F,FF
@A00270:176:HGHW5DRXY:1:2101:10547:2409 1:N:0:TTGGGCGG+CTCCTTAC
CCTACGGGCGGCAGCAGTGGGGAATTTTGGACAATGGGGGGAACCCTGATCCAGCCATGCCGCGTGTCTGAAGAAGGCCTTCGGGTTGTAAAGGACTTTTGTTAGGGAAGAAAAGCTGGGTGCTAATACCATCTAGTGCTGACGGTACCTAAAGAATAAGCACCGGCTAACTACGTGCCAGCAGCCGCGGTAATACGTAGGGTGCGAGCGTTAATCGGACTTACTGGGCGTAAAGCGAGCGCAGACGGTT
+
FFFFFFFFFFFFFFFFFFFFFFFFFFFFFFFFFFFFFFFFFF:FFFFFFFFF:FFFF:FFFFFF:FFFFFFFFFFFFFFFFFFFF:FFFF:FFFFF:FFFFFFFFFFFFFFFFFFFFFFFFFFFFFFFFFFFFFFFFFFFFFFFFFFFFF,:FFFFFFFFFFFFFFFFFFFFFFFFFFF:FFFFFFFFFFF,F:FFFFFFFFFFFFFFFFFFFFF:FFF,FFFFF:FFFFFFFFFFFFFFFF:FFFFFF,
@A00270:176:HGHW5DRXY:1:2101:19660:2597 1:N:0:TTGGGCGG+CTCCTTAC
GACTACCAGGGTATCTAATCCTGTTTGCTCCCCACGCTTTCGCATCTCAGCGTCAGTATCTGTCCAGAAGGCCGCCTTCGCCACCGGTATTCCTCCACATCTCTACGCATTTCACCGCTACACGTGGAATTCTACCTTCCTCTACAATACTCTAGTTAACCAGTTTTAAGTGCAATTCCTAGGTTGAGCCCAGGGCTTTCACACCTAACTTAATTATCCGCCTACATGCCCTTTACGCCCAGTCATTCCG
+
FFFFFFFFFFFFFFFFFFFFFFFFFFFFFFFFFFFFFFFFFFFFFFFFFFFFFFFFFFFFFFFFFFFFFFFFFFFFFFFFFFFFFFFFFFFFFFFFFFFFFFFFFFFFFFFFFFFFFFFFFFFFFFFFFFFFFF:FFFFFFFFFFFFFFFFFFFFFFFFFFFF:FFFFFFFFFFFFFFFFFFFFFFFFFFFFFFFFFFFF:FFFFFFFFFFF:FFFFFFFFFFFFFFFFFF,,FFFFFFFFFFFFFFFFF
@A00270:176:HGHW5DRXY:1:2101:15429:2660 1:N:0:TTGGGCGG+CTCCTTAC
CCTACGGGCGGCAGCAGTGGGGAATTTTGGACAATGGGGGGAACCCTGATCCAGCCATGCCGCGTGTCTGAAGAAGGCCTTCGGGTTGTAAAGGACTTTTGTTAGGGAAGAAAAGCTGGGTGCTAATACCATCTAGTGCTGACGGTACCTAAAGAATAAGCACCGGCTAACTACGTGCCAGCAGCCGCGGTAATACGTAGGGTGCGAGCGTTAATCGGAATTACTGGGCGTAAAGCGAGCGCAGACGGTT
+
FFFFFFFFFFFFFFFFFFFFFFFFFFFFFFFFFFFFFFFFFFFFFFFFFFFFFFFFFFFFFFFFFF:FFFF,FFFFFFFFFFFFFFFFFF:FFFFFFFFFF:FFFFFF:FFFFFFFFFFFFFFFFFFFFFFFFFFFFFFFFFFFFFFFFFFFFFFFFFFFFFFFFFFFFFFFFFFFFFFFFFFFFFFFFFFFFFFFFFFFFFFFFFFFFFFFFFFFFFFFF:FFFFFFFFFFFFFFFFFFFFFFFFFFF:
@A00270:176:HGHW5DRXY:1:2101:19777:2738 1:N:0:TTGGGCGG+CTCCTTAC
GACTACCAGGGTATCTAATCCTGTTTGCTCCCCACGCTTTCGCATCTCAGCGTCAGTATCTGTCCAGAAGGCCGCCTTCGCCACCGGTATTCCTCCACATCTCTACGCATTTCACCGCTACACGTGGAATTCTACCTTCCTCTACAATACTCTAGTTAACCAGTTTTAAGTGCAATTCCTAGGTTGAGCCCAGGGCTTTCACACCTAACTTAATTATCCGCCTACATGCCCTTTACGCCCAGTCATTCCG
+
FFFFFFFFFFFFFFFFFFFFFFFFFFFFFFFFFFFFFFFFFFFFFFFFFFFFFFFFFFFFFFFFFFFFFFFFFFFFFFFFFFFFFFFFF,FFFFFFFFFFFFFFFFFFFFFFFFFFFFFFFFF:FFFFFFFFFFF:FFFFFFFFFFFFFFFFFFFFFFFFFFFFFFFFFFFFFFFFFFFFFFFFFFFFFFFFFFFFFFFFFFFFFFFFFFFFFFFFFFFFFFFFFF,FFFFFFFFFFFFFFFFFF:FFFF
@A00270:176:HGHW5DRXY:1:2101:32217:2738 1:N:0:TTGGGCGG+CTCCTTAC
GACTACCAGGGTATTAATCCTGTTTGCTCCCCACGCTTTCGCATCTCAGCGTCAGTATCTGTCCAGAAGGCCGCCTTCGCCACCGGTATTCCTCCACATCTCTACGCATTTCACCGCTACACGTGGAATTCTACCTTCCTCTACAATACTCTAGTTAACCAGTTTTAAGTGCAATTCCTAGGTTGAGCCCAGGGCCTTCACACCTAACTTAATTATCCGCCTACATGCCCTTTACGCCCAGTCATTCCGAT
+
FFFFFFFF,FFFFFFFFFFFFFFFFF:FFFFF:FFFFFFFFFFFFFFFFFF:FFFFFFFFFF,FFFFFFFFFFF,FFF:F:FFFFF,FF,FFFFFFFFFFF,FFFFFFFFFFFFFFFF,FFFFFFFF:::FFFF,:,F:FFFFFFF:FFFFFFFFFFFF:FFFFFFFFFFFFFFFFF:FFFF,FFFFFFFFFFFFFFFFFFFFFFFFFF:F:FFFFFF:FFFFF:,FF,FFF,FFFFFFFFFFFFFFFFFF
@A00270:176:HGHW5DRXY:1:2101:8793:2754 1:N:0:TTGGGCGG+CTCCTTAC
CCTACGGGCGGCAGCAGTGGGGAATATTGCACAATGGGGGGAACCCTGATGCAGCCATGCCGCGTGTATGAAGAAGGCCTTCGGGTTGTAAAGTACTTTCGGTGATGAGGAAGGTGATGTATCTAATAGGTGCATTAATTGACGTTAATCACAGAAGAAGCACCGGCTAACTCCGTGCCAGCAGCCGCGGTAATACGGAGGGTGCGAGCGTTAATCGGAATGACTGGGCGTAAAGGGCATGTAGGCGGAT
+
FFFFFFFFFFFFFFFFFFFFFFFFFFFFFFFFFFFFFFFFFFFFFFFFFFFFFFFFFFFFFFFFFFFFFFF:FFFFFFFFFFFFFFFFFFFFFFFFFFFFFFFFFFFFFFFFFFFFFFFFFFFFFFFFFFFFFFFFFFFFF:FFFFFF:FFFFF:FF:FFFFFFFFFFFFFFFFFFFFFFFFFFFFFFFFFFFFFFFFFFFFFFF:FFFFFFFFFFFFFFFFFFF:FFFFFFF,FFFFFFFF:FFF:FFF
@A00270:176:HGHW5DRXY:1:2101:31982:2769 1:N:0:TTGGGCGG+CTCCTTAC
GACTACCAGGGTATTAATCCTGTTTGCTCCCCACGCTTTCGCATCTCAGCGTCAGTATCTGTCCAGAAGGCCGCCTTCGCCACCGGTATTCCTCCACATCTCTACGCATTTCACCGCTACACGTGGAATTCTACCTTCCTCTACAATACTCTAGTTAACCAGTTTTAAGTGCAATTCCTAGGTTGAGCCCAGGGCCTTCACACCTAACTTAATTATCCGCCTACATGCCCTTTACGCCCAGTCATTCCGAT
+
FFFFFFFFFFFFFFFFFFFFFFFFFFFFFFFFFFFFFFFFFFFFFFFFFFFFFFFFFFFFFFFFFFFFFFFFFFFF:FFFFFFFFFFFF,FFFFFFFFFFFFFFFFFFFFF::FFF,F:FFFFFFFFFFF:FFF,FFFFFFFFFFFFFFF,FFFFFFFFFFFFFFFF:,FF:FFFFFFFFFF,FFFFFFFFFFF:F:FFFFF:FFFFFFFFF:FFFFF:FFFFF:FFFFF::FF,FFFFFFFFF::FFFFF
@A00270:176:HGHW5DRXY:1:2101:19949:2785 1:N:0:TTGGGCGG+CTCCTTAC
CCTACGGGTGGCAGCAGTGGGGAATTTTGGACAATGGGGGGAACCCTGATCCAGCCATGCCGCGTGTCTGAAGAAGGCCTTCGGGTTGTAAAGGACTTTTGTTAGGGAAGAAAAGCTGGGTGCTAATACCATCTAGTGCTGACGGTACCTAAAGAATAAGCACCGGCTAACTACGTGCCAGCAGCCGCGGTAATACGTAGGGTGCGAGCGTTAATCGGACTTACTGGGCGTAGAGCGAGCGCAGACGGTT
+
FFFFFFFFFFFFFFFFFFFFFFFFF:FFFFFFFFFFFFFFFFFFFFFFFFFFFFFFFFFFFFFF:FFFFFFFFFFFFFFFFFFFFFFFFFFFFFFFFF:FFF:FFFFFFFFFFFFFFFFFFFFFFFFFFFFFFFFFFFFFFFFFFF:FFF:FFFFFFFFFFFFFFFFFFFFFF:FFFFFFFFFFFFFFFFFFFFFF:FFFFFFFFFFFFFFFFFFFFFF,FFFFFFFFFFFFFFFFFFF:FFFFFFFFFF
@A00270:176:HGHW5DRXY:1:2101:30047:2895 1:N:0:TTGGGCGG+CTCCTTAC
CCTACGGGTGGCAGCAGTGGGGAATATTGCACAATGGGGGGAACCCTGATGCAGCCATGCCGCGTGTATGAAGAAGGCCTTCGGGTTGTAAAGTACTTTCGGTGATGAGGAAGGTGATGAATCTAATAGGTTTATTAATTGACGTTAATCACAGAAGAAGCACCGGCTAACTCCGTGCCAGCAGCCGCGGTAATACGGAGGGTGCGAGCGTTATTCGGAATGACTGGGCGTAAAGGGCATGTAGGCGGAT
+
FFFFFFFFFFFFFFFFFFFFFFF:FFFFFFFFFFFFFFFFFFFFFFFFFFFFFFFFFFFFFFFFFFFFFFFFFFFFFFFFFFFFFFFFFFFFFFFFFFFFFFFFF,FFFFFFFFFF:FFFFFFFFFFFFFFFFFFFFFFFFFFFFFFF:FFFFF:FF:FFFFFFFFFFF:FFF:FFFFFFFFFFFFFFFFFFFFFFFFFFFFFFFFFFFFFFFFFFFF:FFFFFFFFFFFFFFFFFFFFFFFFFFFFF:F
@A00270:176:HGHW5DRXY:1:2101:31458:3051 1:N:0:TTGGGCGG+CTCCTTAC
GACTACTAGGGTATCTAATCCTGTTTGCTCCCCACGCTTTCGCATCTCAGCGTCAGTATCTGTCCAGAAGGCCGCCTTCGCCACCGGTATTCCTCCACATCTCTACGCATTTCACTGCTACACGTGGAATTCTACCTCCCTCTGACACACTCTAGTTACACAGTTTCAAATGCACGTCCCAAGTTGAGCTCGGGGATTTCACATCCGACTTATTTAACCGTCTGCGCTCGCTTTACGCCCAGTAATTCCG
+
F:FFFFFFF,FFFFFFFFFFFFFFFFFFFFFFFFFFFFFFFFFFFFFFFFFFFFFFFFFFFFFFFFFFFFFFFFFFFFFFFFFFFFFFFFFFFFFFFFFFFFFFFF,FFFFFFFF:FFFFFFFFFFFFFFFFFFFFFFFFFFFFFFFFFFFFFFFFFFFFFFFFFFFF:FFFFFFFFFFFF::FFFFFFFFFFFFFFFFFF:FFFFFF:FFFFFFFF:,FFFFF,F:FFFFFFFF::FFFFFF:FFFF::
@A00270:176:HGHW5DRXY:1:2101:9435:3145 1:N:0:TTGGGCGG+CTCCTTAC
CCTACGGGTGGCTGCAGTGGGGAATTTTGGACAATGGGGGGAACCCTGATCCAGCCATGCCGCGTGTCTGAAGAAGGCCTTCGGGTTGTAAAGGACTTTTGTTAGGGAAGAAAAGCTGGGTGCTAATACCATCTAGTGCTGACGGTACCTAAAGAATAAGCACCGGCTAACTACGTGCCAGCAGCCGCGGTAATACGTAGGGTGCGAGCGTTAATCGGAATTACTGGGCGTAAAGCGAGCGCAGACGGTT
+
FFFFFFFFFFFFFFF:FFFFFFFFF:FFFFFFF:FFFFFFFFFFFFFFFFFFFFFFF:FFFFFF:FFF:FFFFFFFFFFFFFFFFFFFFFFFFFFFFFFFF,:FFFFFFFFFFFFFFFFFFFFFFFFFFFFFFFFFFFFFFFFFFF:FFFFFFFFFFFFFFFFFFFFFFFFFFFFFFFFFFFFFFFFFFFF,FFFFFFFFFFFFFFFFFFFFFFFFFFFFFF,FFFFFFFFFFFFFFFFFFFFFFFFFFF
@A00270:176:HGHW5DRXY:1:2101:28501:3223 1:N:0:TTGGGCGG+CTCCTTAC
GACTACCCGGGTATCTAATCCTGTTTGCTACCCACGCTTTCGAGCATGAACGTCAGTGTTATCCCAGGAGGCTGCCTTCGCCATCGGTATTCCTCCACATCTCTACGCATTTCACTGCTACACGTGGAATTCTACCTCCCTCTGACACACTCTAGTTACACAGTTTCAAATGCACGTCCCAAGTTGAGCTCGGGGATTTCACATCTGACTTATTTAACCGTCTGCGCTCGCTTTACGCCCAGTAATTCCG
+
FFF,FFFFFFFFFFFFFFFFFFFFFFFFFFFFFFFFFFFFFFFFFFFFFFFFFFFFFFFFFFFFFFFFFFFFFFFFFFFFFFFFFFFFFFFFFFFFFFFFFFFFFFFFFFFFFFFFFFFFFFFFFFFFFFFFFFFFFFFFFFF:FFFFFFFFFFFFFFFFFFFFF:FFFFFFFFFFFFFFFFFFFFFFFFFFFFFFFFFFFFFFFFFFFFFFFFFFFF:FFFFFFFFFFFFFFFFFFFFFFFFFFFFFFF
@A00270:176:HGHW5DRXY:1:2101:18629:3349 1:N:0:TTGGGCGG+CTCCTTAC
GACTACACGGGTATCTAATCCTGCTTGCTACCCACGCTTTCGAGCACGAACGTCAGTGTTATCCCAGGAGGCTGCCTTCGCCATCGGTATTCCTCCACATCTCTACGCATTTCACTGCTACACGTGGAATTCTACCTCCCTCTGACACACTCTAGTTACACAGTTTCAAATGCACGTCCCAAGTTGAGCTCGGGGATTTCACATCTGACTTATTTAACCGTCTGCGCTCGCTTTACGCCCAGTAATTCCG
+
FFFFFFFFFFFFFFFFFFFFFFFFFFFFFFF:FFFFFFFFFFFFFFFFFFFFFFFFFFFFFFFFFFFFFFFFFFFFFFFFFFFFFFFF::FFFFFFFFFFFFFFFFFFFFFFFFFFFFFFFFFFFFFFFFFFFFFFFFFFFFFFFFFFFFFFFFFFFFFFFFFFFFFFFFFFFFFFFFFFFFFFFFFFFFFFFFFFFFFFFFFFFFFFFFFFFFFFFFFFFFFFFFFFFFFFFFFFFFFFFFFFFFFFFF
@A00270:176:HGHW5DRXY:1:2101:10276:3380 1:N:0:TTGGGCGG+CTCCTTAC
GACTACCAGGGTATCTAATCCTGTTTGCTACCCACGCTTTCGAGCATGAACGTCAGTGTTATCCCAGGAGGCTGCCTTCGCCATCGGTATTCCTCCACATCTCTACGCATTTCACTGCTACACGTGGAATTCTACCTCCCTCTGACACACTCTAGTTACACAGTTTCAAATGCACGTCCCAAGTTGAGCTCGGGGATTTCACATCTGACTTATTTAACCGTCTGCGCTCGCTTTACGCCCAGTAATTCCG
+
FFFFFFFFFFFFFFFFFFFF:FFFFFFFFFFFFFFFFFFFFFFFFFFFFFFFF:F:FFFFFFF:FFFFFFFFF:FFF::FFF:FF:FFFFFFFFFFFFFFFFFFFF:FF:FFFFFFFFFF:FFFFFFFF:FFFFFFFF:FFF,FFFFFFFFFFFFF,FFFFF:FFFFFFFFFFF,F:FF:FFFFFFF:FFFF:FFFFFFFFFFFF::FFFFFFFF:FFFFFFF,FFFFFFFFFFFFFFFFFFFFF:FFFF
@A00270:176:HGHW5DRXY:1:2101:30364:3380 1:N:0:TTGGGCGG+CTCCTTAC
GACTACTAGGGTATCTAATCCTGTTTGCTACCCACGCTTTCGAGCATGAACGTCAGTGTTATCCCAGGAGGCTGCCTTCGCCATCGGTATTCCTCCACATCTCTACGCATTTCACTGCTACACGTGGAATTCTACCTCCCTCTGACACACTCTAGTTACACAGTTTCAAATGCACGTCCCAAGTTGAGCTCGGGGATTTCACATCTGACTTATTTAACCGTCTGCGCTCGCTTTACGCCCAGTAATTCCG
+
:FFFFFFFFFFFFFFFFFFFFFFFFFFFFFFFFFFFFFFFFF:FFFFFFFFFFFFFFFFFFFFFFFFFFFFFFFFFFFFFFF:FFFFFFFFFFFFFFFFFFFFFFFFFFFFFF:FFFFFFFFFFFFFFFFFFFFF:FFFFFFFFFFFFFFFFFFFFFFFFFFFFFFFFFFFFFFFFFFFFFFFFFFFFFFFFFFFFFFFFFFFFFFFFFFFFFFF:FF:F:FFFFFFFFFFFFFFFFFFFFFFFFFFFFF
@A00270:176:HGHW5DRXY:1:2101:3685:3396 1:N:0:TTGGGCGG+CTCCTTAC
CCTACGGGTGGCAGCAGTGGGGAATATTGCACAATGGGGGGAACCCTGATGCAGCCATGCCGCGTGTATGAAGAAGGCCTTCGGGTTGTAAAGTACTTTCGGTGATGAGGAAGGTGATGTATCTAATAGGTGCATTAATTGACGTTAATCACAGAAGAAGCACCGGCTAACTCCGTGCCAGCAGCCGCGGTAATACGGAGGGTGCGAGCGTTAATCGGAATGACTGGGCGTAAAGGGCATGTAGGCGGAT
+
FFF:FFFFFFFFFFF,FFFFFF::F:FFFFFFF:FFFFFFFF,FFF:FFFFF:FFF:FFFFFFFFF,,FF:,F::FFFF:,FFFFFFFFF:FFFFFF:FFFF:F,,FFFFF,FFFFFFFF:FFFFFFFFFFF,,FFFF:FFFFFFFFFFFFFFFFFFFFF:FFFFFFFFFFFFFFFFFFFFFFFFF:FFFFFFFFFFFFFFFFFF:FFFFF:F:FFFFF:FFFFFFFFFFFF:FFFFFF:FF:FFFFFFF
@A00270:176:HGHW5DRXY:1:2101:8865:3411 1:N:0:TTGGGCGG+CTCCTTAC
GACTACAAGGGTATCTAATCCTGTTTGCTACCCACGCTTTCGAGCATGAACGTCAGTGTTATCCCAGGAGGCTGCCTTCGCCATCGGTATTCCTCCACATCTCTACGCATTTCACTGCCACACGTGGAATTCTACCTCCCTCTGACACACTCTAGTTACACAGTTTCAAATGCACGTCCCAAGTTGAGCTCGGGGATTTCACATCTGACTTATTTAACCGTCTGCGCTCGCTTTACGCCCAGTAATTCCG
+
FFFFFFFFFFFFFFFFFFFFFFFFFFFFFFFFFFFFFFFFFFFFFFFFFFFFFFFFFFFFFFFFFFFFFFFFFFFFFFFFFFFFFFFFFFFFFFFFFFFFFFFFFFFFFFFFFFFFFFFFFFFFFFFFFFFFFFFFFFFFFFFFFFFFFFFFFFFFFFFFFFFFFFFFFFFFFFFFFFFFFFFFFFFFFFFFFFFFFFFFFFFFFFFFFF:FFFFFFFFFFFFFFFFFFFFFFFFFFFFFFFFFFFFFFF
@A00270:176:HGHW5DRXY:1:2101:9552:3411 1:N:0:TTGGGCGG+CTCCTTAC
CCTACGGGAGGCAGCAGTGGGGAATTTTGGACAATGGGGGGAACCCTGATCCAGCCATGCCGCGTGTCTGAAGAAGGCCTTCGGGTTGTAAAGGACTTTTGTTAGGGAAGAAAAGCTGGGTGCTAATACCATCTAGTGCTGACGGTACCTAAAGAATAAGCACCGGCTAACTACGTGCCAGCAGCCGCGGTAATACGTAGGGTGCGAGCGTTAATCGGAATTACTGGGCGTAAAGCGAGCGCAGACGGTT
+
FFFFFFFFFFFFFFFFFFFFFFFFFFFFFFFFFFFFFFFFFFFFFFFFFFFFFFFFFFFFFFFFFFFFFFFFFFFFFFFFFFFFFFFFFFFFFFFFF,FFF,:,FFFF,FFF:FFFFFFFFFFFFFFFFFFFFFFFFFFFFFFFFFFFF:FFFFFFFFFFFFFFFFF:FFFFFFFFFFFFFF:FFFFFFFFF,FFFFF:FFFFFFFFFFF:F,FFFFFF:FFFFFFFFFFFFF:FFFFFFFFFFFFFF:F
@A00270:176:HGHW5DRXY:1:2101:6117:3474 1:N:0:TTGGGCGG+CTCCTTAC
GACTACCAGGGTATCTAATCCTGTTTGCTACCCACGCTTTCGAGCATGAACGTCAGTGTTATCCCAGGAGGCTGCCTTCGCCATCGGTATTCCTCCACATCTCTACGCATTTCACTGCTACACGTGGAATTCTACCTCCCTCTGACATACTCTAGTTACACAGTTTCAAATGCACGTCCCAAGTTGAGCTCGGGGATTTCACATCTGACTTATTTAACCGTCTGCGCTCGCTTTACGCCCAGTAATTCCG
+
FFFFFFFFFFFFFFFFFFFFFFFFFFFFFFFFFFFFFFFFFFFFFFFFFFFFFF:FFFFFFFFFFFFFFFFFFFFFFFFFFFFFFFFFFFFFFFFFFFFFF,FFFFFFFFFFFFFFFFFFFFFF:FFFFFFFFFFFF:F:FFFFFFFF:FFFFFFFFFFFFFFFFFFFFFFFFFFFFFFFFFFFFFFFFFFFFFFFFFFFFFFFFFFFFFFFFFFFFF:F,FFF:FFFFFFFFFFFFFFFFFFFFFFF:F
@A00270:176:HGHW5DRXY:1:2101:31168:3521 1:N:0:TTGGGCGG+CTCCTTAC
GACTACTAGGGTATCTAATCCTGTTTGCTCCCCACGCTTTCGCATCTCAGCGTCAGTATCTGTCCAGAAGGCCGCCTTCGCCACCGGTATTCCTCCACATCTCTACGCATTTCACTGCTACACGTGGAATTCTACCTCCCTCTGACACACTCTAGTTACACAGTTTCAAATGCACGTCCCAAGTTGAGCTCGGGGATTTCACATCCGACTTATTTAACCGTCTGCGCTCGCTTTACGCCCAGTAATTCCG
+
F,FF,:FFFFFFFF:FFFFF:F:FFFFFF,,F:F,FFFFF:FFFFFFFF:,FF::FFFF:F,F:::FFFFF:FFF,F::F:FFFFFFF:FF::FF:FF,FFFFFFFF:FF:F:F,FFFFFFFFFFFFF:FFFFFF:F:FFFFFFF:::F:FFFFFFFF:F:,FFFFF,F,FF:FFFFF:,F,FFFF:F:F:FFFFFFFF,,FFFFFF:,FFF:FF:F,,FFFFF,F,::F:F:F::F,F:FFFF:,F::,
@A00270:176:HGHW5DRXY:1:2101:1741:3537 1:N:0:TTGGGCGG+CTCCTTAC
GACTACTGGGGTATCTAATCCTGTTTGCTACCCACGCTTTCGAGCATGAACGTCAGTGTTATCCCAGGAGGCTGCCTTCGCCATCGGTATTCCTCCACATCTCTACGCATTTCACTGCTACACGTGGAATTCTACCTCCCTCTGACACACTCTAGTTACACAGTTTCAAATGCACGTCCCAAGTTGAGCTCGGGGATTTCACATCTGACTTATTTAACCGTCTGCGCTCGCTTTACGCCCAGTAATTCCG
+
FFFFFFFFFFFF:FFF:FF:F:FFFFFF:FFFF:FFFFFFFF:FF:FFFF:FFF:FFFFF:FFF:FFFFFFFFFFFFFFFF:FFFFFF:FFFFFFF:FFFFFFF,FF:,F:FFFFFF:F::F:FFFF::FFFFFFF:F::FFFFFFFF:FFF::F:F:FFFFFFFFFFFFFFFFFFF:FFFFFFFFFFFFFFFFFFFF::F:FF:FFFFFFFFFFFFFFF,FFFF:::,FFFF:FF,FFFFFF,::FFFF
@A00270:176:HGHW5DRXY:1:2101:20057:3537 1:N:0:TTGGGCGG+CTCCTTAC
GACTACACGGGTATCTAATCCTGCTTGCTACCCACGCTTTCGAGCACGAACGTCAGTGTTATCCCAGGAGGCTGCCTTCGCCATCGGTATTCCTCCACATCTCTACGCATTTCACTGCTACACGTGGAATTCTACCTCCCTCTGACACACTCTAGTTACACAGTTTCAAATGCACGTCCCAAGTTGAGCTCGGGGATTTCACATCTGACTTATTTAACCGTCTGCGCTCGCTTTACGCCCAGTAATTCCG
+
F:FFFFFFFFFFFFFFFFFFFFFFFFFFFFFFFFFFFFFFFFFFFFFFFFFFFFFFFFFFFFFFFFFFFFFFFFFFFFFFFFFFFFFF:FFFFFFFFFF,FFFFFFFFFFFFFFFFFFFFFFFFFFFFFFFFF:FFFFFFFFFFFFFFFFFFFFF:FFF:F:FFFFFF,FFFFFFFFFFFF,F:FFFFFFFFFFFFFFFFFFF:FFFFFF:FFFFFFFFFFFFFFFF:FFFFFF:FFF:FFFFFF,FF:F
@A00270:176:HGHW5DRXY:1:2101:4716:3552 1:N:0:TTGGGCGG+CTCCTTAC
GACTACTCGGGTATCTAATCCTGTTTGCTCACCACGCTTTCGCATCTCAGCGTCAGTATCTGTCCAGAAGGCCGCCTTCGCCACCGGTATTCCTCCACATCTCTACGCATTTCACCGCTACACGTGGAATTCTACCTTCCTCTACAATACTCTAGTTAACCAGTTTTAAGTGCAATTCCTAGGTTGAGCCCAGGGCTTTCACACCTAACTTAATTATCCGCCTACATGCCCTTTACGCCCAGTCATTCCG
+
FF:FFFFFFFFFFFFFFFFFFFFFFF:FFF,F:F:FF:FF:FFFFFFFFFFFFFF:FFFFFFFFFFFFF,FF:FFFFFF:FFFFFFFFFFFFFFFFFFFFFF:FFFFFFFFF,FFFFFFFFFFFFF::FFFFFF,FFFFFFFF,FFFF:FFFFFFFFFFFFFFFFFFFFFFF::FFFFFFFFF:FFFFFFFFFFFF:FFF,FFFFF:FFF:FFFFF:,F:,FFF:FFFFFFFFFFF,FFF:FFFFFF:F:
@A00270:176:HGHW5DRXY:1:2101:19443:3599 1:N:0:TTGGGCGG+CTCCTTAC
CCTACGGGAGGCAGCAGTGGGGAATATTGCACAATGGGGGGAACCCTGATGCAGCCATGCCGCGTGTATGAAGAAGGCCTTCGGGTTGTAAAGTACTTTCGGTGATGAGGAAGGTAATGAATCTAATAGGTTTATTAATTGACGTTAATCACAGAAGAAGCATCGGCTAACTCCGTGCCAGCAGCCGCGGTAATACGGAGGGTGCGAGCGTTAATCGGAATGACTGGGCGTAAAGGGCATGTAGGCGGAT
+
FFFFFFFFFFFFFFFFFFFFFFFFFFFFFFFFFFFFFFFFFFFFFFFFFFFFFFFFFFFFFFFFFFFFFFF:FFFFFFFFFFFFFFFFFFF,FFFFFFFF:FFF,FFFFFFFFFFFFFF:FFFFFFFFFFFFFFFFFFFFFFFFFFFFFFF:F,F:FFFFFFFFFFFFFFFFFFFFFFFFFFFFFFFFFF:FFFFFF,,FFF:FFFFFFF,F,FFFFF:,FFFFFFFFFFFF:FFFFFFFFFFFFFFFFF
@A00270:176:HGHW5DRXY:1:2101:25229:3599 1:N:0:TTGGGCGG+CTCCTTAC
CCTACGGGAGGCTGCAGTGGGGAATTTTGGACAATGGGGGGAACCCTGATCCAGCCATGCCGCGTGTCTGAAGAAGGCCTTCGGGTTGCAAAGGGCTTTTGTTAGGGAAGAAAAGCTGGGTGCTAATACCATCTAGTGCTGACGGTACCTAAAGAATAAGCACCGGCTAACTACGTGCCAGCAGCCGCGGTAATACGTAGGGTGCGAGCGTTAATCGGAATTACTGGGCGTAAAGCGAGCGCAGACGGTT
+
FFFFFFFFFFFFFFFFFFFFFFFFFFFFFFFFFFFFFFFF:FFFFFFFFFFFFFFFFFFFFFFF:FFF,FFFFFFFF:FFFFFFFFFFFFF:FFFFF:FFF::FFFFF:FFFFFFFFFFFFFFFFFFFFFFFFFFFFFFFFFFFFFFFFF:FF:FFFFFFFFFFFFFFFFFF:FFFFFF:FFFFFFFFFFF,:FFFF,FFFFFFFFFFFF:,FFFFFFFFFFFFFFFFFFFF,FFFFFFFFFFFF:FFF,
@A00270:176:HGHW5DRXY:1:2101:20654:3693 1:N:0:TTGGGCGG+CTCCTTAC
CCTACGGGTGGCAGCAGTGGGGAATATTGCACAATGGGGGGAACCCTGATGCAGCCATGCCGCGTGTATGAAGAAGGCCTTCGGGTTGTAAAGTACTTTCGGTGATGAGGAAGGTAATGAATCTAATAGGTTTATTAATTGACGTTAATCACAGAAGAAGCACCGGCTAACTCCGTGCCAGCAGCCGCGGTAATACGGAGGGTGCGAGCGTTAATCGGAATGACTGGGCGTAAAGGGCATGTAGGCGGAT
+
FFFFFFFFFFFFFFFFFFFFFFFFFFFFFFFFFFFFFFFFFFFFFFFFFFFFFFFFFFFFFFFFFF,FFFF:FF,FFFFF,FFFFFFFFFFFFFFFFFFFFFFFFFFFFFFFFFFFFFFFFFFFFFFFFFFFFFFFFF:FFFFFFFFFFFF:FF:FFFF:FFFFFFFFFF::FFFFFFFFFFFF,FFFF:FFFF:FFF:FFFFFFF,FFFFFFFF:,:F,FFFFFFFFFF,:FF,FF:FFFFFFFFFFFF
@A00270:176:HGHW5DRXY:1:2101:20039:3724 1:N:0:TTGGGCGG+CTCCTTAC
GACTACACGGGTATCTAATCCTGCTTGCTACCCACGCTTTCGAGCACGAACGTCAGTGTTATCCCAGGAGGCTGCCTTCGCCATCGGTATTCCTCCACATCTCTACGCATTTCACTGCTACACGTGGAATTCTACCTCCCTCTGACACACTCTAGTTACACAGTTTCAAATGCACGTCCCAAGTTGAGCTCGGGGATTTCACATCTGACTTATTTAACCGTCTGCGCTCGATTTACGCCCAGTAATTCCG
+
F::FFFF::FFF:FFFFFF:FFFFFF:FFFFFFFFFFFF:FFFFFFFFFFFFFFFF::F,FF,FFFF,FFFFFFFFFFFF,F:FFFF:FFFF:,FFFFF:FFFFFFF,FF:FFFF,F:FFFFFFFFFFFFFFFFF,,FFFFFFFFF:FFFFF,FFFFFFFFFF,FF:FFFFFFFFFFF,FFFFFFFFF:FFF:FFFF:F:FFFFFF:F,F:FF:,FFFF:,FFFF,::::,,F:FF:FFF::,FF,,F:,
@A00270:176:HGHW5DRXY:1:2101:23339:3771 1:N:0:TTGGGCGG+CTCCTTAC
GACTACACGGGTATCTAATCCTGTTTGCTACCCACGCTTTCGAGCATGAACGTCAGTGTTATCCCAGGAGGCTGCCTTCGCCATCGGTATTCCTCCACATCTCTACGCATTTCACTGCTACACGTAGAATTCTACCTCCCTCTGACACACTCTAGTTACACAGTTTCAAATGCACGTCCCAAGTTGAGCTCGGGGGTTTCACATCTGACTGATTTAACCGTCTGCGCTCGCTTGACGCCCGGAAATTCCG
+
:,:,::F::FFFF:FFF,FFF,FFFFFFFFFFFFFFFF,FF::FFFFFFFFFFFFFF:F:FF:FFFFFFFFF,FF:,FFFFF:FFFF,::,F:FFF::F,:FFFFFFFFFFF::F:FFFFF:FFFF:FFFF:,FFF:,FFFF:FFFFFFF,FF:F:,FF,,FF:FF,FFFFF:,F:FFF:FF,FFFFF,FFFFF:,,::FFF:FFFF,FF,,:F,FF:F::FFFFFFF:,F:F:FFF:FF::,,FFF:,F
@A00270:176:HGHW5DRXY:1:2101:11668:3787 1:N:0:TTGGGCGG+CTCCTTAC
CCTACGGGCGGCAGCAGTGGGGAATATTGCACAATGGGGGGAACCCTGATGCAGCCATGCCGCGTGTATGAAGAAGGCCTTCGGGTTGTAAAGTACTTTCGGTGATGAGGAAGGTGATGTATCTAATAGGTGCATTAATTGACGTTAATCACAGAAGAAGCACCGGCTAACTCCGTGCCAGCAGCCGCGGTAATACGGAGGGTGCGAGTGTTAATCGGAATGACTGGGCGTAAAGGGCATGTAGGCGGAT
+
FFFFFFFFFFFF:FFFFFFFFFF:FFFFFFFFF,FFFFFFFFFFFFFFFFFFFFFFFFFFFFFFFFF,FFFFFFFFFFF:FFFFF,FFF,FFFFFFFFFFFFFFF,FFFFFFFFFFFFFFFFFF,FFFFFFFFF,FFFFFFFFFFFFFFFFFFFFFF:FFFFFFFFFFFFFFFFFFFFFFFFFFFFFFFFF:FFFFFFFFFFFF:FFFFFFFFFFF:FFFFFF:FFFFFFFFF,FFFFFFFFFFFF:FFF
@A00270:176:HGHW5DRXY:1:2101:24686:3818 1:N:0:TTGGGCGG+CTCCTTAC
CCTACGGGAGGCTGCAGTGGGGAATTTTGGACAATGGGGGGAACCCTGATCCAGCCATGCCGCGTGTCTGAAGAAGGCCTTCGGGTTGCAAAGGGCTTTTGTTAGGGAAGAAAAGCTGGGTGCTAATACCATCTAGTGCTGACGGTACCTAAAGAATAAGCACCGGCTAACTACGTGCCAGCAGCCGCGGTAATACGTAGGGTGCGAGCGTTAATCGGAATCACTGGGCGTAAAGCGAGCGCAGACGGTT
+
FFFFFFFFFFFFFFFFFFFFFFFFFFFFFFFFFFFFFFFFFF:FFFFFFFFFFFFFFFFFFFFFFFFFFFFFFFFFFFFFFFFFFFFFFFFFFFFFFFFFFFFFFFFF:FFFFFFFFFFFFFFFFFFFFFFFFFFFFFFFFFFFFFFFFFFFFFFFFFFFFFFFFFFFFFFFFFFFFFFFFFFFFFFFFFFFFFFFFF:FFFFFFFFFFFFF:FFFFFFFF:FFFFFFFFFFFFFFFFFFFFFFFFFFFF
@A00270:176:HGHW5DRXY:1:2101:24677:3897 1:N:0:TTGGGCGG+CTCCTTAC
CCTACGGGAGGCTGCAGTGGGGAATTTTGGACAATGGGGGGAACCCTGATCCAGCCATGCCGCGTGTCTGAAGAAGGCCTTCGGGTTGCAAAGGGCTTTTGTTAGGGAAGAAAAGCTGGGTGCTAATACCATCTAGTGCTGACGGTACCTAAAGAATAAGCACCGGCTAACTACGTGCCAGCAGCCGCGGTAATACGTAGGGTGCGAGCGTTAATCGGAATTACTGGGCGTAAAGCGAGCGCAGACGGTT
+
FFFFFFFFFFFFFFFFFFFFFFF:FFFFFFFFFFFFFF:FFFFFFFFFFF:FFFFFFFFFFFFFFF:FFFFFFFFFFFFFFFFFFFFFFF::FFFFF,,FF:FFFFFF:FFFFFFFFFFFFFFFFFFFFFFF:F:FFFFFFFFFFF:FFFF,FFF,FFFFFF:FFFFFFFF:F:FFFF:FFFFFF:FFFFFFFFFFF,FFF,FFFFFFFF,FF,FF:FFFFFFFFFFFFF,,FF,FFFFFFFFFF,:FFF
@A00270:176:HGHW5DRXY:1:2101:24722:3912 1:N:0:TTGGGCGG+CTCCTTAC
CCTACGGGAGGCTGCAGTGGGGAATTTTGGACAATGGGGGGAACCCTGATCCAGCCATGCCGCGTGTCTGAAGAAGGCCTTCGGGTTGCAAAGGGCTTTTGTTAGGGAAGAAAAGCTGGGTGCTAATACCATCTAGTGCTGACGGTACCTAAAGAATAAGCACCGGCTAACTACGTGCCAGCAGCCGCGGTAATACGTAGGGTGCGAGCGTTAATCGGAATTACTGGGCGTAAAGCGAGCGCAGACGGTT
+
FFFFFFFFFFFFFFFFFFFFFFFFFFFFFFFF:FFFFFFFFFFFFFFFFFFFFFFFFFFFFFFFFFFFFFFFFFFFFFFFFFFFFFFFFFFFFFFFF:FFFFFFFFFFFFFFFFFFFFFFFFFFFFFFFFFFFFFFFFFFFFFFFFFFF:,FFFFFFFFFFFFFFFFFFFFFFFFFFFFFFFFFFFFFFFF::FF:FFFFFFFFFFFFFFFFFFFFFFFFFFFFFFFFFFFFF:FFFFFFFFFFF:FFFF
@A00270:176:HGHW5DRXY:1:2101:6614:3928 1:N:0:TTGGGCGG+CTCCTTAC
CCTACGGGTGGCTGCAGTGGGGAATATTGCACAATGGGGGGAACCCTGATGCAGCCATGCCGCGTGTATGAAGAAGGCCTTCGGGTTGTAAAGTACTTTCGGTGATGAGGAAGGTGATGTATCTAATAGGTGCATTAATTGACGTTAATCACAGAAGAAGCACCGGCTAACTCCGTGCCAGCAGCCGCGGTATACGGAGGGTGCGAGCGTTAATCGGAATGACTGGGCGTAAAGGGCATGTAGGCGGATA
+
FFFFFFFFFFFFFFFFFFFFFFF:FFFFFF:FF:FFFFFFFFFFFF:FFFFFFFFFFFFFFFFF:FF,FFF:FFFFFFFFFFFFFFFF:FF:FFFFFFFFFF:F:FFFFFFFF:FFFFFFFFFFFFFFFFFFFF,FF:FFFFF:FFFFFFFFFFFFF:FFFFFFFFFFFFFFFFFFFFFFFFFFFFFFFFFFFFFFFFFFFFFFFFFFFFFFFFFFFF:FFFFFFFFFFFFFF:FFFFFFFFFFFFFFFF
@A00270:176:HGHW5DRXY:1:2101:19090:4178 1:N:0:TTGGGCGG+CTCCTTAC
GACTACTCGGGTATCTAATCCTGTTTGCTACACACGCTTTCGAGCATGAACGTCAGTGTTATCCCAGGAGGCTGCCTTCGCCATCGGTATTCCTCCACATCTCTACGCATTTCACTGCTACACGTGGAATTCTACCTCCCTCTGACACACTCTAGTTACACAGTTTCAAATGCACGTCCCAAGTTGAGCTCGGGGATTTCACATATGACTTATTTAACCGTCTGCGCTCGCTTTACGCCCAGTAATTCCG
+
FF,:FFFF,FF,FFFFFFF,FFFFFFFFFFF,FFFFFFFF:FFF,FF,FFFFFFFFFFFFFFF:F,,FF,FFFF,,F:F,F,FF:FFF,FF:FFFFFFFF,FFFF,FFFFFFFF:FFFFFFFFF:F,FFFFFFF,::FF::FF:F,FFF:FFFFFFFFFF:FFFFFFFFFFFFFF,FFFFFF:FFFFF,FFFF:FFFFFFFFFF,:FFFFF:F,:FF:FF,,FFFF,FF:FFF,FFFFFFFFFF:F,:,:
@A00270:176:HGHW5DRXY:1:2101:23809:4178 1:N:0:TTGGGCGG+CTCCTTAC
GACTACCGGGGTATCTAATCCTGTTTGCTACCCACGCTTTCGAGCATGAACGTCAGTGTTATCCCAGGAGGCTGCCTTCGCCATCGGTATTCCTCCACATCTCTACGCATTTCACTGCTACACGTGGAATTCTACCTCCCTCTGACACACTCTAGTTACACAGTTTCAAATGCACGTCCCAAGTTGAGCCCGGGGATTTCACATCTGACTTATTTAACCGTCTGCGCTCGCTTTACGCCCAGTAATTCCG
+
FFFFFFFFFFFFFFFFFFFFFFFFFFFFFFFFFFFFFFFFFF:FFFFFFFFFFFFFFFFFFFFFFFFFFFFFFFFFFFFFFFFFFFFFFFFFF:FFFFFFFFFFFFFFFFFFFFFFFF:FFFFFFFFFFFFF:FFFFFFFFFFF:FFFFFFFFFFFFFFFFFFFFFFFFFFFFFF:FFFFFFFFFFFFFFFFFFFFFFFFFFFFF,FF:FFFFFFF:F:FFFFFF,FFF,FFF,FFFFFFFFFFFF:FFF
@A00270:176:HGHW5DRXY:1:2101:29026:4194 1:N:0:TTGGGCGG+CTCCTTAC
GACTACCCGGGTATCTAATCCTGTTTGCTACCCACGCTTTCGAGCATGAACGTCAGTGTTATCCCAGGAGGCTGCCTTCGCCATCGGTATTCCTCCACATCTCTACGCATTTCACTGCTACACGTGGAATTCTACCTCCCTCTGACACACTCTAGATACACAGTTTCAAATGCACGTCCCAAGTTGAGCTCGGGGATTTCACATCTGACTTATTTAACCGTCTGCGCTCGCTTTACGCCCAGTAATTCCG
+
FFFFFFFFFFFFFFFFFFFFFFFFFFFFF:FFFFFFFFFFFFFFFFFFFFFFFFFFFFFFFFFFFFFFFFF,:FFFFFFFFFFFFFFFFFFFFFFFF:FFFFFFFFFFFFFFFFFFFFFFFFFFFF,FFFFFFFFF:FFFFFFFFFF:FFFFFFF,FFFFFFFFFF:FFFFFFFFFFFFFFFFFFFFFFFFFFFFFFFFFFFFFF::FFFFFFF:FFFFFFFF:FFFFFFFFFFFFFFFFFFFFF:,FFF
@A00270:176:HGHW5DRXY:1:2101:11098:4272 1:N:0:TTGGGCGG+CTCCTTAC
CCTACGGGCGGCTGCAGTGGGGAATATTGCACAATGGGGGGAACCCTGATGCAGCCATGCCGCGTGTATGAAGAAGGCCTTCGGGTTGTAAAGTACTTTCGGTGATGAGGAAGGTGATGTATCTAATAGGTGCATTAATTGACGTTAATCACAGAAGAAGCACCGGCTAACTCCGTGCCAGCAGCCGCGGTAATACGGAGGGTGCGAGCGTTAATCGGAATGACTGGGCGTAAAGGGCATGTAGGCGGTT
+
:FFFFFFFFFFFFFFFFFFFFFF:FFFFFFFFFFFFFFFFFFFFFFFFFFFFFFFFFFFFFFFF,FFFFFF:FFFFFFFFFFFFFFFFFFFFFFFFFFFFFFFFFFFFFFFFFFFFFFFFFFFFFFFFFFFFFFFFFFFFFFFFFFFFFFFFFFFFF,FFFFF:FFFFFFFFFFFFFFF:FF:FFFFFFFFF:FF:FFFFFFFFFFFFFFFF,:FFFFF,FFF:FFFFFFF::,FFFF:FFF:FFFFF,F
@A00270:176:HGHW5DRXY:1:2101:30608:4492 1:N:0:TTGGGCGG+CTCCTTAC
GACTACAAGGGTATCTAATCCTGTTTGCTACCCACGCTTTCGAGCATGAACGTCAGTGTTATCCCAGGAGGCTGCCTTCGCCATCGGTATTCCTCCACATCTCTACGCATTTCACTGCTACACGTGGAATTCTACCTCCCTCTGACACACTCTAGTTACACAGTTTCAAATGCACGTCCCAAGTTGAGCTCGGGGATTTCACATCTGACTTATTTAACCGTCTGCGCTCGCTTTACGCCCAGTAATTCCG
+
FFFFFFFFFFFFFFFFFFFFFFFFFFFFFFFFFFFFFFFFFF:FFFFFFFFFFFFFFFFFFFFFFFFFFFFFFFFFFFFFFFFFFFFFFFFFFFFFFFFFFFFFFFFFFFFFFFFFFFFFFFFFFFFFFFFFFF:FFFFFFFFFFFFFFFFFFFFFFFFFFFFFF,FFFF,FFFFFFFFFFFF:FFFFFFFFFFFFF:FFFFFFFFFFFFF:FF:FFFFFFFFFFFFFFFFFFFFFFFFFFFFFFFFFFF
@A00270:176:HGHW5DRXY:1:2101:30553:4523 1:N:0:TTGGGCGG+CTCCTTAC
GACTACAAGGGTATCTAATCCTGTTTGCTACCCACGCTTTCGAGCATGAACGTCAGTGTTATCCCAGGAGGCTGCCTTCGCCATCGGTATTCCTCCACATCTCTACGCATTTCACTGCTACACGTGGAATTCTACCTCCCTCTGACACACTCTAGTTACACAGTTTCAAATGCACGTCCCAAGTTGAGCTCGGGGATTTCACATCTGACTTATTTAACCGTCTGCGCTCGCTTTACGCCCAGTAATTCCG
+
FFFFFFFFFFFFFFFFFFFFFFFFFFFFFFFFFFFFFFFFFFFFFFFFFFFFFFFF:FFFFFFFFFFFFFFFFFFFFFFFFFFFFFFFFFFFFFFFFFFFFFFFFFFFFFFFFFFFFFFFFFFFFFFFFFFFFFFFFFFFFFFFFFFFFFFFFFFFFFFFFFFFFFFFFFFFFFFF,FFFFFFFFFFFFFFFFFFFFFFFFFFFFFFF:FFFFFFFFFFFFFFFFFFFFFFFFFFFFFFFFF:FF:FFFF
@A00270:176:HGHW5DRXY:1:2101:25409:4570 1:N:0:TTGGGCGG+CTCCTTAC
GACTACTCGGGTATCTAATCCTGTTTGCTACCCACGCTTTCGAGCATGAACGTCAGTGTTATCCCAGGAGGCTGCCTTCGCCATCGGTATTCCTCCACATCTCTACGCATTTCACTGCTACACGTGGAATTCTACCTCCCTCTGACACACTCTAGTTACACAGTTTCAAATGCACGTCCCAAGTTGAGCTCGGGGATCTCACGTCTGACTTATTTAACCGTCTGCGCTCGCTTTACGCCCAGTAATTCCG
+
F:FFFFFFFFFFFFFFFFFFFFFFFFFFFFFFFFFFFFFFFFFFFFFFFFFFFFFFFFFFFFFFFFF:FFFFFFFFFFFFF:FFFFFFFFFFFFFFFFFFFFFFFFFFFFFFFF:FFFFFFFFFFFFFFFFFFFFFFFFFFFFFFFFFFFFFFFFFFFFFFFFFFFFF:FFFFFFFFFFF,FFFFFFFFFFFFFFFFFFFFFF:FFFFFF:FFFFFF:FFFFF:FFFFF,FF,FFFFF,FFFFFFFFFFF
@A00270:176:HGHW5DRXY:1:2101:16387:4601 1:N:0:TTGGGCGG+CTCCTTAC
CTTACGGGGGGCAGCAGTGGGGAATATTGCACAATGGGGGGAACCCTGATGCAGCCATGCCGCGTGTATGAAGAAGGCCTTCGGGTTGTAAAGTACTTTCGGTGATGAGGAAGGTGATGAATCTAATAGGTTTATTAATTGACGTTAATCACAGAAGAAGCACCGGCTAACTCCGTGCCAGCAGCCGCGGTAATACGGAGGGTGCGAGCGTTAATCGGAATGACTGGGCGTAAAGGGCATGTAGGCGGAT
+
FFFFFFFFFFF:FFFFFFFFFFFFFFFFFFFFFFFFFFFFFFFFFFFFFFFFFFFFFFFFFFFFFFF:FFFFFF:FFFFF,FFFFFFFFFFFFFFFF:FFFFFFFFFFFFFFF:FFFFFFFFFFFFFFFFFFFFFFFFF:FFFFFFFFFFFFF:FFFFFFFFFFFFFFFFFFFFFFFFF,FFFFFFFFFFFFFFFFF:FFFFFFFFFFFFFFF:FFFFF:FFFFFF:FFFFF:FFFFFFFFF:FFFFFFF
@A00270:176:HGHW5DRXY:1:2101:31268:4601 1:N:0:TTGGGCGG+CTCCTTAC
GACTACTGGGGTATCTAATCCTGTTTGCTACCCACGCTTTCGAGCATGAACGTCAGTGTCATCCCAGGAGGCTGCCTTCGCCATCGGTATTCCTCCACACCTCTACGCATTTCACTGCTACACGTGGAATTCTACCTCCCTCTGACACACTCTAGTTACACAGTTTCAAATACACGTCCCAAGTTGAGCTCGGGGATTTCACATCTGACTTATTTAACCGTCTGCGCTCGCTTTACGCCCAGTAATTCCG
+
FFFFFFFFFFFFFFFFFFFFFFFFFFFFFFFFFFFFFFFFFFFFFFFFFFFFFFF:FF:FFFFFFFFFFF:FFFFFFFFFFFFFFFFFFFFFFFFFFFFFFFFFFFFFFFFFFFFFFFFFFFFFFFFFFFFFFFFFFFFFFFFFFFFFFFFFFFFFFFFFFFFFFFFFFFF,FFFFFFFFFFFFFFFFFFFFFFFFFFFFFFF,FFFFFFFFF,FFFFFFFFFFF,FFFFFFFFFFFFFFFFFFFFFFFF
@A00270:176:HGHW5DRXY:1:2101:19714:4695 1:N:0:TTGGGCGG+CTCCTTAC
GACTACTCGGGTATCTAACCCTGTTTGCTCCCCACGCTTTCGCATCTCAGCGTCAGTATCTGTCCAGAAGGCCGCCTTAGCCACCGGTATTCCTCAACATCTCTACGCATTTAACCGCTACACGTGGAATTCTACCTTCCTCTACGATACTCTAGTTAACCAGTTTTAAGTGAAATTCCTAGGTTGAGACCAGGGCTTTCACACCTAACTTAATTATCCGCCTACATGCCCTTTACGCACAGTCATTCCG
+
F::,FFFF,F:,F,FFFFFFF,F,FFF:,FF:,FFF:FFF::FF:,F,::,F,F,FFF,,,:FF:FFFFFF:FFFF,,,,F,FFF,,:FF,:::F,FFF:F,::F,,FFFFF,F,,,,:FFF:F,FFFFFFF,F:FF,F:FF:FFFFFF::FFFFF,FFFFFFF,::FF,F,,F:FFFF,F,::FFFF,::FF,FF:,FFFF,:F,FF::FFF:,FFF:,F:FF,FF,FFFFF:FF,F,::FFFFFFF:F
@A00270:176:HGHW5DRXY:1:2101:24975:4695 1:N:0:TTGGGCGG+CTCCTTAC
GACTACAAGGGTATCTAATCCTGTTTGCTACCCACGCTTTCGAGCATGAACGTCAGTGTTATCCCAGGAGGCTGCCTTCGCCATCGGTATTCCTCCACATCTCTACGCATTTCACTGCTACACGTGGAATTCTACCTCCCTCTGACACACTCTAGTTACCCAGTTTCAAATGCACGTCCCAAGTTGAGCTCGGGGATTTCACATCTGACTTATTTAACCGTCTGCGCTCGCTTTACGCCCAGTAATTCCG
+
FFFFFFFFFFFFFFFFFFFFFFFFFFFFFFFFFFFFFFFFFFFFFFFFFFFFFFFFFFFFFFFFFFFFFFFFFFFFFFFFFFFFFFFFFFFFFFFFFFFFFFFFFFFFFFFFFFFFFFFFFFFFFFFFFFFFFFFFFFFFFFFFFFFFFFFFFFFFFFFFFFFFFFFFFFFFFFFFFFFFFFFFFFFFFFFFFFFFFFF:FFFFFFFFFF:F:FFF:FF:FFFFFFFFFFFF:FFF:F,FFFFFFFFF:F
@A00270:176:HGHW5DRXY:1:2101:29857:4789 1:N:0:TTGGGCGG+CTCCTTAC
GACTACCGGGGTATCTAATCCTGTTTGCTACCCACGCTTTCGAGCATGAACGTCAGTGTTATCCCAGGAGGCTGCCTTCGCCATCGGTATTCCTCCACATCTCTACGCATTTCACTGCTACACGTGGAATTCTACCTCCCTCTGACACACTCTAGTTACACAGTTTCAAATGCACGTCCCAAGTTGAGCTCGGGGATTTCACATCTGACTTATTTAACCGTCTGCGCTCGCTTTACGCCCAGTAATTCCG
+
:FF,FFFFFFFFFFF:FFFFFF,FFFFFFFFFFFFFFF:FFFFFFFFF,FFFFFF,FFFFFFFFFFFF:F:FFFFF:FFFFFFFFFFFFFFFFFFFFFF:FFFFFFFFFFFFFFFFFFFFFFFFFFFFFFFFFFFF:FFFFFF:FFFFFFFFFFFFFFFF:FFF:FFFFFFFFFFF:F,F:F,:FFFFFFFF,FFFFFF:F,F,FFFF,F,F,:FFFFFFFFFFFFFFFFF,F::FFFF:FFFFF,F:FF
@A00270:176:HGHW5DRXY:1:2101:3351:4852 1:N:0:TTGGGCGG+CTCCTTAC
CCTACGGGGGGCAGCAGTGGGGAATTTTGGACAATGGGGGGAACCCTGATCCAGCCATGCCGCGTGTCTGAAGAAGGCCTTCGGGTTGTAAAGGACTTTTGTTAGGGAAGAAAAGCTGGGTGCTAATACCATCTAGTGCTGACGGTACCTAAAGAATAAGCACCGGCTAACTACGTGCCAGCAGCCGCGGTACTACGTAGGGTGCGAGCGTTAATCGGAATTACTGGGCGTAAAGCGAGCGCAGACGGTT
+
FF,FFFFFFFFFFFFFFFFFFFF,,:,FFF:F,,FFFFFFFF:FFF:F,:FF:FFFF:FFFFFFFFFFFFFFFFFFFFF:FFFFF,:F::FFFFFFFFFFFF,FFFFF:F,F:FF::FFF,FFFF,F,FFF:FF,FFFFFFFFFFF:F:::,FFF,FFFF,FFF,:F::,FF:FFFFFF::FFFFF:FFFFF,FFFFF,F:FFFFFF::FF,:FFFF:,,FFFFF:FFF:FF,F:FFFF:FFFFFFFFFF
@A00270:176:HGHW5DRXY:1:2101:26458:5165 1:N:0:TTGGGCGG+CTCCTTAC
CCTACGGGGGGCTGCAGTGGGGAATTTTGGACAATGGGGGGAACCCTGATCCAGCCATGCCGCGTGTCTGAAGAAGGCCTTCGGGTTGTAAAGGACTTTTGTTAGGGAAGAAAAGCTGGGTGCTAATACCATCTAGTGCTGACGGTACCTAAAGAATAAGCACCGGCTAACTACGTGCCAGCAGCCGCGGTAATACGTAGGGTGCGAGCGTTAATCGGAATTACTGGGCGTAAAGCGAGCGCAGACGGTT
+
FFFFFFFFFFFFFFFFFFFFFFFFFFFFFFFFFFFF:FFFFF:FFFFFFFFFFFFFFFFFFFFFFFFFFFFFFFFFFFFFFFFFFFFFF:FFFFFFFFFFFFFFFFFFFFFFFFFFFFFFFFFFF::FFFFFFFFFFFFFF:FFFFFFFFFFFFFFFFFFFFFFF:FFF,FFFFFFFFFFFFFFFFFFFFF:FFFFFFFFFFFFFFFFFFFFFFFFFFFFFFFFFFFFFFFFF:FFFFFFFFFFFFFFFF
@A00270:176:HGHW5DRXY:1:2101:23674:5196 1:N:0:TTGGGCGG+CTCCTTAC
CCTACGGGCGGCTGCAGTGGGGAATATTGCACAATGGGGGGAACCCTGATGCAGCCATGCCGCGTGTATGAAGAAGGCCTTCGGGTTGTAAAGTACTTTCGGTGATGAGGAAGGTAATGAATCTAATAGGTTTATTAATTGACGTTAATCACAGAAGAAGCACCGGCTAACTCCGTGCCAGCAGCCGCGGTAATACGGAGGGTGCGAGCGTTAATCGGAATGACTGGGCGTAAAGGGCATGTAGGCGGAT
+
FFFFFFFFFFFFFFFFFFFFFFFFFFFFFFFFFFFFFFFFFFFFFFFF:FFFFFFFFFFFFFFFFFFFFFFFFFFFFFFFFFFFFFFFFFFFFFFFFFFFFFFFFFFFFFFFFFFFFFFFFFFFFFFFFFFFFF:FFFFFFFFFFFFFFFFFFF:FFFFFFFFFFFFFFFFFFFFFFFFFFFFFFFFFFFFF:FFFFFFFFFFFFFFFFFFF,:FFFFF,FF,FFFFFFFFF:FF,FFFFFFFFFFFFFF
@A00270:176:HGHW5DRXY:1:2101:29369:5196 1:N:0:TTGGGCGG+CTCCTTAC
CCTACGGGAGGCAGCAGTGGGGAATATTGCACAATGGGGGGAACCCTGATGCAGCCATGCCGCGTGTATGAAGAAGGCCTTCGGGTTGTAAAGGACTTTTGTTAGGGAAGAAAAGCTGGGTGCTAATACCATCTAGTGCTGACGGTACCTAAAGAATAAGCACCGGCTAACTACGTGCCAGCAGCCGCGGTAATACGTAGGGTGCGAGCGTTAATCGGAATTACTGGGCGTAAAGCGAGCGCAGACGGTT
+
FFFFFFFFFFFFFFFFFFFFFFFFFFFFFFFFFFFFFFFFFFFFFF:FFFFFFFFFFFFFFFFFFFF:FFFFFFFFFF:FFFFFFFFFFFFFFFF:FFFFFFFFFFFF:FFFFF:FFFFFFFFFFFFFFFFFFFFFFFFFFFFFFFFFFFFFFFFFFFFFFFFFFFFFFFFFFFFFFFFFFFFFFFFFFFFFFFFFFFFFFFFF:FFFFFFFFFFFFFFFFFF:FFFFFFFF::FFFFFFFFFFFFFFFF
@A00270:176:HGHW5DRXY:1:2101:26756:5243 1:N:0:TTGGGCGG+CTCCTTAC
CCTACGGGGGGCTGCAGTGGGGAATTTTGGACAATGGGGGGAACCCTGATCCAGCCATGCCGCGTGTCTGAAGAAGGCCTTCGGGTTGTAAAGGACTTTTGTTAGGGAAGAAAAGCTGGGTGCTAATACCATCTAGTGCTGACGGTACCTAAAGAATAAGCACCGGCTAACTACGTGCCAGCAGCCGCGGTAATACGTAGGGTGCGAGCGTTAATCGGAATTACTGGGCGTAAAGCGAGCGCAGACGGTT
+
FFFFFFFFFFFFFFFFFFFFFFFFFFFFFFFFFFFFFFFFFFFFFFFFFFFFFFFFFFFFFFFFFFFFFFFFFFFFFFFFFFFFFFFF:FF:FFFFFFF,FF,FFFFFFFFF:FFFFFFFFFFFFF:FF:FFFFFFFFFFFFFFFFFFFF::FFFFFFFFFFFFFFFFFFFFFFFFFFFFFFFFFFFFF:FF,FFFFFFFFFFFFFFF:FFFFFFFFFFFF:FFFFFFFFFF,FFFFFFFFFFFFFFFFF
@A00270:176:HGHW5DRXY:1:2101:16007:5259 1:N:0:TTGGGCGG+CTCCTTAC
CCTACGGGGGGCTGCAGTGGGGAATATTGCACAATGGGGGGAACCCTGATGCAGCCATGCCGCGTGTATGAAGAAGGCCTTCGGGTTGTAAAGTACTTTCGGTGATGAGGAAGGTAATGAATCTAATAGGTTTATTAATTGACGTTAATCACAGAAGAAGCACCGGCTAACTCCGTGCCAGCAGCCGCGGTAATACGGAGGGTGCGAGCGTTAATCGGAATGACTGGGCGTAAAGGGCATGTAGGCGGAT
+
FFFFFFFFFFFFFFFFFFFFFFFFFFFFFFFFFFFFFFFFFF:FFFFFFFFFFFFFFFFFFFFFFF:FFFFFFFFFFFFFFFFFFFFFFFFFFFFFFFFFFFFFFFFFFFFFFFFFFFFFFFFFFFFFFFFFFFF,FFFFF:FFFFFFFFFFFFFFFFFFFFFFFFFFFFFFFFFFFFFFFFFFFFFFFFFFFFFF:F,FFFFFFFFFFF:FF:FFFFFFFFFFFFFFFFFFFFFFFFF:FFFFFFFFFF
@A00270:176:HGHW5DRXY:1:2101:24994:5259 1:N:0:TTGGGCGG+CTCCTTAC
GACTACTCGGGTATCTAATCCTGTTTGCTACCCACGCTTTCGAGCATGAACGTCAGTGTTATCCCAGGAGGCTGCCTTCGCCATCGGTATTCCTCCACATCTCTACGCATTTCACTGCTACACGTGGAATTCTACCTCCCTCTGACACACTCTAGTTACACAGTTTCAAATGCACGTCCCAAGTTGAGCTCGGGGATCTCACGTCTGACTTATTTAACCGTCTGCGCTCGCTTTACGCCCAGTAATTCCG
+
FFFFFFFFFFFFFFFFFFFFFFFFFFFFFFFF:FFFFFFFFFFFFFFFFFFFFFFFFFFFFFFFFFFFFFFFFFFFFFFFFFFFFFFFFFFFFFF::FF:FFFFFFFF,FFFFF:FFFFFFFFFFFFFFFFFFFFFFFFFFFFFFFFFFFFFFFFFFF:FFFFFFFFF:FFFF:FFFFFFFFFFFFFFFFFFFFFFFFFF:FFFFFF,,FFFF:FF,FFFFFFF:FFFFFFFF:FFFFFF:FF,:,F:FF
@A00270:176:HGHW5DRXY:1:2101:9109:5306 1:N:0:TTGGGCGG+CTCCTTAC
CCTACGGGAGGCTGCAGTGGGGAATTTTGGACAATGGGGGGAACCCTGATCCAGCCATGCCGCGTGTCTGAAGAAGGCCTTCGGGTTGTAAAGGACTTTTGTTAGGGAAGAAAAGCTGGGTGCTAATACCATCTAGTGCTGACGGTACCTAAAGAATAAGCACCGGCTAACTACGTGCCAGCAGCCGCGGTACTACGTAGGGTGCGAGCGTTAATCGGAATTACTGGGCGTAAAGCGAGCGCAGACGGTT
+
FFFFFFFFFFFFFFFFFFFFFFFFFFFFFFFFFFFFFFFFFF:FFFFFFFFFFFFFFFFFFFFFFFFFFFF,FFFFFFFFFFFFFFFFFFFFFFF:F,FFFFFFFFFFFFFFFF:FFFFFFFF:FFFFFFFFFFFFFFFFFFFFFFFFFFFFFFFFFFFFFFFFFFFFFFFFFFFFFFFFFFFFFFFFFF:F:FFFF,:FFFFFFFFFFFF::FFFFFF:FFFFFFFFFFFFFFFFFFFFFFFFFFFFFF
@A00270:176:HGHW5DRXY:1:2101:15013:5321 1:N:0:TTGGGCGG+CTCCTTAC
GACTACACGGGTATCTAATCCTGTTTGCTCCCCACGCTTTCGCATCTCAGCGTCAGTATCTGTCCAGAAGGCCGCCTTCGCCACCGGTATTCCTCCACATCTCTACGCATTTCACCGCTACACGTGGAATTCTACCTTCCTCTACAATACTCTAGTTAACCAGTTTTAAGTGCAATTCCTAGGTTGAGCCCAGGGCTTTCACACCTAACTTAATTCTCCGCCTACAGGCCCTTTACGCCCAGTCATTCCG
+
F,,FFFFFFFFFFFFFFFF:F:FFFF,F:FF:FF:FFFFF:FFF:FF:F:F:FFFFFFFFFFFFFFFFFF:FFF:FFF,F,FFFFF:F:FFF:F:FFF::FFFFF,FFFFFFFFFFF:F:FFFFFFF,:F:FFFF:FFF:,FFF:F,FF,FFF:FFFFF,FFF:FF:,,,FFFFF,:::FFFFFFF,F:F,FFF:FF:F::,F:F,F::FFFFFF,:,FFF::,F,,FF,,,,F:,FFF::FF,F:F,,F
@A00270:176:HGHW5DRXY:1:2101:16586:5321 1:N:0:TTGGGCGG+CTCCTTAC
CCTACGGGGGGCTGCAGTGGGGAATATTGCACAATGGGGGGAACCCTGATGCAGCCATGCCGCGTGTATGAAGAAGGCCTTCGGGTTGTAAAGTACTTTCGGTGATGAGGAAGGTAATGAATCTAATAGGTTTATTAATTGACGTTAATCACAGAAGAAGCACCGGCTAACTCCGTGCCAGCAGCCGCGGTAATACGGAGGGTGCGAGCGTTAATCGGAATGACTGGGCGTAAAGGGCATGTAGGCGGAT
+
FFFFFFFFFFFFFFFFFFFFFFF:FFFFFFFFFFFFFFFFFFFFFFFFFFFFFFFFFFFFFFFFFFFFFFFFFFFFFFFFFFFFFFFFF:FFFFFFFFFFFFFFFFFFFFFFFFFFFFFFFFFFF:FFFFFFFFFFFFFFF,FFFFF:FF:FFFFFFFFFFFFFFFFFFFFFFFFFFFFFFFFFFFFFFFFFFFFFFF:FFFFFFFFFFFFFFFFFFFFFFFF:FFFFFFFFF:FFFF:FFFFFFFFFFF
@A00270:176:HGHW5DRXY:1:2101:5421:5400 1:N:0:TTGGGCGG+CTCCTTAC
GACTACCAGGGTATCTAATCCTGTTTGCTCCCCACGCTTTCGCATCTCAGCGTCAGTATCTGTCCAGAAGGCCGCCTTCGCCACCGGTATTCCTCCACATCTCTACGCATTTCACCGCTACACGTGGAATTCTACCTTCCTCTACAATACTCTAGTTAACCAGTTTTAAGTGCAATTCCTAGGTTGAGCCCAGGGCTTTCACACCTAACTTAATTATCCGCCTACATGCCCTTTACGCCCAGTCATTCCG
+
:FFFFFFFFFFFFFFFFFFFFFFFFFFFFFFFFFFFFFFFFFFFFFFFFFFFFFFFFFFFFFFFFFFFFFFFFFFFFFFFFFFFFFFFFFFFFFFFFFFFFFFFFFFFFFFFFFFFFFF:FF:FFFFFFFFFFFFFFFF:FFFFFFFFFFFFFFFFFFFFFFFFFFFFFFFFFFFFF:FFFFFFFFFFFFFFFFFFFFFFFFFFFFFFFFFFFFFFFFFFFFFFFFFFFFFFF:FFFFFFFFFFFFFFFF
@A00270:176:HGHW5DRXY:1:2101:23800:5447 1:N:0:TTGGGCGG+CTCCTTAC
GACTACCGGGGTATCTAATCCTGTTTGCTACCCACGCTTTCGAGCATGAACGTCAGTGTTATCCCAGGAGGCTGCCTTCGCCATCGGTATTCCTCCACATCTCTACCCATTTCACTGCTACACGTGGAATTCTACCTCCCTCTGACACACTCTAGTTACACAGTTTCAAATGCACGTCCCAAGTTGAGCCCGGGGATTTCACATCTGACTTATTTAACCGTCTGCGCTCGCTTTACGCCCAGTAATTCCG
+
FFFFFFFFFFFFFFFFFFFFFFFFFFFFFFFFFFFFFFFFFFFFFFFFF:FFFFFFFFFFFFFFFFFFFFFFFFFFFFFFFFFFFFFFFFFFFFFFF,FFFFFFFFFFFFFFFF:FFFF:FFFFFFF,FFF:F:F:FFFFFFFF:FFFFFFFFFFFFFFFFFFFFFF:FFF:,FFFFF,F:FFFFF,FFFFFFFFFFFFFFFFFFF::FFFFFFFFF,,FFFFF,FFFF:FFFFFFF,FFFFFFFFF,:F
@A00270:176:HGHW5DRXY:1:2101:14850:5509 1:N:0:TTGGGCGG+CTCCTTAC
GACTACTAGGGTATCTAATCCTGTTTGCTCCCCACGCTTTCGCATCTCAGCGTCAGTATCTGTCCAGAAGGCCGCCTTCGCCACCGGTATTCCTCCACATCTCTACGCATTTCACCGCTACACGTGGAATTCTACCTTCCTCTACAATACTCTAGTTAACCAGTTTTAAGTGCAATTCCTAGGTTGAGCCCAGGGCTTTCACACCTAACTTAATTATCCGCCTACATGCCCTTTACGCCCAGTCATTCGG
+
F,:F:FFF:FFF:FFFFFF:FF,FFF:FF:F::F:F:FFF:FFFFFF:FFFFF:FFFFF:FFFFFFFF::FFFF:F:FFF:F,FF:FF:,F:FFFFF,:,FFFFFFFFF,FFF:F,F:FFF:FFFFFF,:::F,F::F:FF:F:F,:F,::FF,FFF,FF:,FFFFF:,FFFF,F:FF,FFFFF:FFFF:F,FFF,F,F:,FF,,::,FFFF:,F:FFFF::,:,:,F,,FFF,::FFF,FFF,FF,F,F
@A00270:176:HGHW5DRXY:1:2101:16351:5509 1:N:0:TTGGGCGG+CTCCTTAC
CCTACGGGTGGCAGCAGTGGGGAATATTGCACAATGGGGGGAACCCTGATGCAGCCATGCCGCGTGTATGAAGAAGGCCTTCGGGTTGTAAAGTACTTTTGTTCGGGAAGAAAAGCTGGGTGCTAATACCATCTAGTGCTGACGGTACCTAAAGAATAAGCACCGGCTAACTACGTGCCAGCAGCCGCGGTAATACGTAGGGTGCGAGCGTTAATCGGAATTACTGGGCGTAAAGCGAGCGCAGACGGTT
+
FFFFFFFFFFFFFFFFFFFFFFFFFFFFFFFFFFFFFFFFFF,FFFFFFFFFFFFF:FFFFFFFFFF:FFF:FFFFFFFFFFFFFFFFF:,FFFFF:F::F,F,FFFFFFFFF:FFFFFFFFFFFF:FFFFFFFFFFFFFFFFFFFFFFFFFFFFFFFFFFFFFFFFFFFFFFFFFFFFFFFFFFFFFFFF,FF,FF,FFFFFFFFFFFFFFFF:FFFFFFFFFFFFFFFFFFFFFFFFFFFFFFFFFFF
@A00270:176:HGHW5DRXY:1:2101:7717:5525 1:N:0:TTGGGCGG+CTCCTTAC
CCTACGGGTGGCTGCAGTGGGGAATTTTGGACAATGGGGGGAACCCTGATCCAGCCATGCCGCGTGTCTGAAGAAGGCCTTCGGGTTGTAAAGGACTTTTGTTAGGGAAGAAAAGCTGGGTGCTAATACCATCTAGTGCTGACGGTACCTAAAGAATAAGCATCGGCTAACTACGTGCCAGCAGCCGCGGTAATACGTAGGGTGCGAGCGTTAATCGGAATTACTGGCGTAAAGCGAGCGCAGACGGTTA
+
FFFFFFFFFFFFFFFFFFFFFFF::FFFFFFFFFFFFFFFFF:FFFFFFFFFFFFFFFFFFFFFFFFFFFFFFFFFFFFFFFFFFFFFFFFFFFFFFF:FFF:FFFFF,FFFFFFFFFFF:FFFFFFFFFFFFFFFFFFFFFFFFFFFFFFFFFFFFFFFFFFFFFFFFFFFFFFFFFFFFF:FFFFFFF:F,FFFFFFFFFFFFFFFFFF,F:FFFFFFFFFFFFFFFFFF,FFFFFFFFFFFFFFFFF
@A00270:176:HGHW5DRXY:1:2101:7789:5556 1:N:0:TTGGGCGG+CTCCTTAC
CCTACGGGGGGCAGCAGTGGGGAATTTTGGACAATGGGGGGAACCCTGATCCTGCCATGCCGCGTGTCTGAAGAAGGCCTTCGGGTTGTAAAGGACTTTTGTTAGGGAAGAAAAGCTGGGTGCTAATACCATCTAGTGCTGACGGTACCTAAAGAATAAGCACCGGCTAACTACGTGCCAGCAGCCGCGGTAATACGTAGGGTGCGAGCGTTAATCGGAATTACTGGGCGTAAAGCGAGCGCAGACGGTT
+
FFFFFFFFFFFFFFFFFFFFFFFFFFFFFFFFFFFFFFFFFF,FFFFFFFFFFFFFFFFFFFFFFFFFFFF:FFFFFF:FFFFFFFFFFF:FFFFFF:FFFFFFFFFF:FFFFFFFFFFFFFFFFFFFFFFFFFFFFFFFFFFFFFFFFFFFFFFFF:FFFFFFFFFFFFFFFFFFFFFFFFFFFFFFFFFF,FFFF,FFFFFFFFFFFFF,FFFFFFF:FFFFFFFFFFFFFFFFFFFFFFFFFFFF:F
@A00270:176:HGHW5DRXY:1:2101:8034:5572 1:N:0:TTGGGCGG+CTCCTTAC
GACCACCAGGGTATCTAATCCTGTTTGCTACCCACGCTTTCGAGCATGAACGTCAGTGTTATCCCAGGAGGCTGCCTTCGCCATCGGTATTCCTCCACATCTCTACGCATTTCACTGCTACACGTGGAATTCTACCTCCCTCTGACACACTCTAGTTACACAGTTTCAAATGCACGTCCCAAGTTGAGCTCGGGGATTTCACATCTGACTTATTTAACCGTCTGCGCTCGCTTACGCCCAGTAATTCCGAT
+
FFFFFFFFFFFFFFFFFFFFFFFFFFFFFFFFFFFFFFFFFFFFFFFFFFFFFFFFFFFFFFFFFFFFFFFFFFFFFFFFFFFFFFFFFFFFFFFFFFF:FFFFFFFFFFFFFFFFFFFFFFFFFFFF:FFFFFFFFFFFFFFFFFFFFFFFFFFFFFFFFFFFFFFFFFFFFFFFFFFFFFFFFFFFFFFFFFF:FFFFFFF:FFF,F:FFFFFFFFF:FFFFFFFFFFFFFFFFFFFFFFFFFFF,FFF
@A00270:176:HGHW5DRXY:1:2101:16975:5588 1:N:0:TTGGGCGG+CTCCTTAC
CCTACGGGGGGCTGCAGTGGGGAATATTGCACAATGGGGGGAACCCTGATGCAGCCATGCCGCGTGTATGAAGAAGGCCTTCGGGTTGTAAAGTACTTTCGGTGATGAGGAAGGTAATGAATCTAATAGGTTTATTAATTGACGTTAATCACAGAAGAAGCACCGGCTAACTCCGTGCCAGCAGCCGCGGTAATACGGAGGGTGCGAGCGTTAATCGGAATGACTGGGCGTAAAGGGCATGTAGGCGGAT
+
FFFFFFFF:FFFFFFFFFFFFFFFFFFFFFFFFFFFFFFFFFFFFFFFFFFFFFFFFFFFFFFF:FFFFFF,,FFFFFFFFFFFF:FFF,FFFFFFFFFFFFFFF:FFFFFFFFFFFFFFFFFFF:FFFF,FFF:FFFFFFFFFFFFFFF:FFFFFFFFFFFFFFFFF,FFFFFFFFFFFFF:FFFFFFFFFFF:FFFFFFFFF:FFFFFFF,FFFFFF,:FFFFFFFFFF:FFFFFFFFFFFFFF:FFF
@A00270:176:HGHW5DRXY:1:2101:4426:5713 1:N:0:TTGGGCGG+CTCCTTAC
CCTACGGGCGGCAGCAGTGGGGAATTTTGGACAATGGGGGGAACCCTGATCCAGCCATGCCGCGTGTCTGAAGAAGGCCTTCGGGTTGTAAAGGACTTTTGTTAGGGAAGAAAAGCTGGGTGCTAATACCATCTAGTGCTGACGGTACCTAAAGAATAAGCACCGGCTAACTACGTGCCAGCAGCCGCGGTAATACGTAGGGTGCGAGCGTTAATCGGAATTACTGGGCGTAAAGCGAGCGCAGACGGTT
+
FFFFFFFFFFFFFFFFFFFFFFFFFFFFFFFF:FFFFFFFFFFFFFFFFFFFFFFFFFFFFFFFFFFFFFFFFFFFFFFFFFFFFFFFFFF:FFFFFFFFFF:F:FFFFFFFFFFFFFFFFFFFFFFFFFFFFFFFFFFFFFFFFFFFFFFFFFFFFFFFFFFFFFFFFFFFFFFFFFFFFFFFFFFFFFFFFFFFFFFFFFFFFFFFFFFFFFF:FFFFFFFFFFFFFFFFFFFFFFFFFFFFFFFFFF
@A00270:176:HGHW5DRXY:1:2101:10447:5713 1:N:0:TTGGGCGG+CTCCTTAC
GACTACCCGGGTATCTAATCCTGTTTGCTCCCCACGCTTTCGCATCTCAGCGTCAGTATCTGTCCAGAAGGCCGCCTTCGCCACCGGTATTCCTCCACATCTCTACGCATTTCACCGCTACACGTGGAATTCTACCTTCCTCTACAATACTCTAGTTAACCAGTTTTAAGTGCAATTCCTAGGTTGAGCCCAGGGCTTTCACACCTAACTTAATTATCCGCCTACATGCCCTTTACGCCCAGTCATTCCG
+
FFFFFFFF:FFFFFFFFFFFFFFFF:FF:FFFFFFFFFFFFFFF:FFFFFFFFFFFFF:FFFFFFFFFFFFFFFFFFFFFFFFFFFFF:FFFFFFFFFFFFFFFFFFFFFFFFFFFFFF,FFFFFFFFFFFFF:FFFFFFFFFFFFFFFFFFFFFFFFFFF:F:F:FFFFFFFF:FFFFFFFFFFFFFFFFFFFFFFFFFF,FFFFFFFFFFFFFFFFFFFFFFFFFF,,F:FFFF:FFFFFFFF:FFFF
@A00270:176:HGHW5DRXY:1:2101:10465:5713 1:N:0:TTGGGCGG+CTCCTTAC
GACTACCCGGGTATCTAATCCTGTTTGCTCCCCACGCTTTCGCATCTCAGCGTCAGTATCTGTCCAGAAGGCCGCCTTCGCCACCGGTATTCCTCCACATCTCTACGCATTTCACCGCTACACGTGGAATTCTACCTTCCTCTACAATACTCTAGTTAACCAGTTTTAAGTGCAATTCCTAGGTTGAGCCCAGGGCTTTCACACCTAACTTAATTATCCGCCTACATGCCCTTTACGCCCAGTCATTCCG
+
FFFFFFFFFFFFFFFFFFFFFFFFFFFFFFFFFFFFFFFFFFFFFFFFFFFFFFFFFFFFFFFFFFFFFFFFFFFFFFFFFFFFFFFFFFFFFFFFFFFFFFFFFFFFFFFFFFFFFFF:FFFFFFFFFFFFFFFFFFFFFFFFFFFFFFFFFFFFFFFFFFFFFFFFFFFFFFFFFFFFFFFFFFFFFFFFFFFFFFFFFFFFFFFFFFFFFFFFFFFFFFFFF::FFFFFFFFFFFFFFFFFFFFFFF
@A00270:176:HGHW5DRXY:1:2101:17589:5744 1:N:0:TTGGGCGG+CTCCTTAC
CCTACGGGGGGCAGCAGTGGGGAATTTTGGACAATGGGGGGAACCCTGATCCAGCCATGCCGCGTGTCTGAAGGAGGCCTTCGGGTTGTAAAGGACTTTTGTTAGGGAAGAAAAGCTGGGTGCTAATACCATCTAGTGCTGACGGTACCTAAAGAATAAGCACCGGCTAACTACGTGCCAGCAGCCGCGGTAATACGTAGGGTGCGAGCGTTAATCGGAATTACTGGGCGTAAAGCGAGCGCAGACGGTT
+
FFFFFFFFFFFFFFFFFFFFFFFF:FFFF:FFFFFFFFFFFFFFFFFFFFFFFFFFFFFFFFFFFFFFFFFFFFFFFF:FFFFFFFFFFFFFFFFFFFFFFFFFFFFFFFFFFFFFFFFFFFFFFF:FFFFFFFFFFFFFFFFF:FFFFFFFFFFFF:FFFFFFFFFFFFFFFFFFFFFFFFFFFFFFFFFFFFF,FFFFFFFFFFFFFF,FFFF:FFFFFFF,FFFFFFFFFFFFFFFFFFFFFFFFFF
@A00270:176:HGHW5DRXY:1:2101:12952:5854 1:N:0:TTGGGCGG+CTCCTTAC
CCTACGGGTGGCTGCCGTGGGGAATTTTGGACAATGGGGGGAACCCTGATCCAGCCATGCCGCGTGTCTGAAGAAGGCCTTCGGGTTGTAAAGGACTTTTGTTAGGGAAGAAAAGCTGAGTGCTAATACCATCTAGTGCTGACGGTACCTAAAGAATAAGCACCGGCTAACTACGTGCCAGCAGCCGCGGTAATACGTAGGGTGCGAGCGTTAATCGGAATTACTGGGCGTAAAGCGAGCGCAGACGGTT
+
FFFFFFFFFFFFFFFFFFFFFFFFF:FFFFFFFFFFFFFFFFFFFFFFFFFFFFFFFFFFFFFFFFFFFFFFFFFFFFFFFFFFFF:FFFFFFFFFFF:FFFFFFFFFFFFFFFFF:FFFFFFFFFFFFFFFFFFFFFFFFFFFFF,FFF:,FFFFFFFFFFFFFFFFFFFF,FFFFFFFFFFFFFFFFFFF,FFFFFFFFFFFFFFFFFFFFFFFFFFFFFFFFFFFFFFFF:F:FFFFFFFFFFFFF:
@A00270:176:HGHW5DRXY:1:2101:11523:5885 1:N:0:TTGGGCGG+CTCCTTAC
GACTACTGGGGTATCTAATCCTGTTTGCTACCCACGCTTTCGAGCATGAACGTCAGTGTTATCCCAGGAGGCTGCCTTCGCCATCGGTATTCCTCCACATCTCTACGCATTTCACTGCTACACGTGGAATTCTACCTCCCTCTGACACACTCTAGTTACACAGTTTCAAATGCACGTCCCAAGTTGAGCTCGGGGATTTCACATCTGACTTATTTAACCGTCTGCGCTCGCTTTACGCCCAGTAATTCCG
+
FFFFFFFFFFFFFFFFFFFFFFFFFFFFFFFFFFFFFFFFFFFFFFFFFFFFFFFFFFFFFFFFFFFFFFFFFFFFFFFFFFFFFFFFFFFFFFFFFFFFFFFFFFFFFFFFFFFFFFFFFFFFFFFFFFFFFFFFFFFFFFFFFFFFFFFFFFFFFFFFFFFFFFFFFFFFFFFFFFFF:FFFFFFFFFFFFFFFFFFFFFFFFFFFFFFFFFFFFFFFFFFFFFFFFFFFFFFFFFFFFFFFF:FFFF
@A00270:176:HGHW5DRXY:1:2101:23963:5916 1:N:0:TTGGGCGG+CTCCTTAC
GACTACTAGGGTATCTAATCCTGTTTGCTACCCACGCTTTCGAGCATGAACGTCAGTGTTATCCCAGGAGGCTGCCTTCGCCATCGGTATTCCTCCACATCTCTACGCATTCCACTGCTACACGTGGAATTCTACCTCCCTCTGACACACTCTAGTTACACAGTTTCAAATGCACGTCCCAAGTTGAGCTCGGGGATTTCACATCTGACTTATTTAACCGTCTGCGCTCGCTTTACGCCCAGTAATTCCG
+
F,:FFFFFFFFFFFFF:FFFFFFFFFFFFFFFFFFF:FFFFF:FFFFFFFFFFFFFFFFFFFFFFF,FFFFFFFFFFFFFFFFFFFFFFFFF,FFF::FFFFFFFFFFFFFFFFFFFFFFF:FFFFFFFFFFFFF:FFFFFFFFFFFFFFFFFFFFFFF,F,FFFFF:F:FFF:FFFFFFF,F,FFFFFFFFFFFFFFFFFFFFFFFF,FFF:FFF:FF,FFFFFFFFFFFFFF:FF,:FFFFFFFFFFF
@A00270:176:HGHW5DRXY:1:2101:20916:5932 1:N:0:TTGGGCGG+CTCCTTAC
CCTACGGGGGGCTGCCGTGGGGAATATTGCACAATGGGGGGAACCCTGATGCAGCCATGCCGCGTGTATGAAGAAGGCCTTCGGGTTGTAAAGTACTTTCGGTGGTGAGGAAGGTAATGAATCTAATAGGTTTATTAATTGACGCTAATCACAGAAGAAGCACCGGCTAACTCCGTGCCAGCAGCCGCGGTAATACGGAGGGTGCGAGCGTTAATCGGAATGACTGGGCGTAAAGGGCATGTAGGCGGAT
+
FFFFFFFFFFFFFFFFFFFFFFFFFFFFFFFFFFFFFFFFFFFFFFFFFFFFFFFFFFFFFFFFFF,FFFFFFFFFFFFFFFFFFFFFFFF:FFFFFFFFFFFFFFFFFFFFFFFFFFFFFFFFFF:F:FFFFFFFFFFFFFFFFFFFFFFF:F:FFFFFFFF:FFFFFFF::FFFFFFFFFFFFFFFFFFFFFFFFFFF::FFFFFFFFFFFFFF,FFF:FFFF:F:FF:FFFFFF:FFFFFFFFFFFF
@A00270:176:HGHW5DRXY:1:2101:11876:5963 1:N:0:TTGGGCGG+CTCCTTAC
GACTACTGGGGTATCTAATCCTGTTTGCTACCCACGCTTTCGAGCATGAACGTCAGTGTTATCCCAGGAGGCTGCCTTCGCCATCGGTATTCCTCCACATCTCTACGCATTTCACTGCTACACGTGGAATTCTACCTCCCTCTGACACACTCTAGTTACACAGTTTCAAATGCACGTCCCAAGTTGAGCTCGGGGATTTCACATCTGACTTATTTAACCGTCTGCGCTCGCTTTACGCCCAGTAATTCCG
+
FFFFFFFFFFFFFFFFFFFFFFFFFFFFFFFFFFFFFFFFFFFFFFFFFFFFFFFFFFFFFFFFFFFFFFFFFFFFFFFFFFFFFFFFFFFFFFFFFFFFFFFFFFFFFFFFFFFFFFFFFFFFFFFFFFFFFFFFFFFFFFFFFFFFFFFFFFFFFFFFFFFFFFFFFFFFFFFFFFFFFFF:FFFFFFFFFFFFFFFFFFFFFFFFFFFFFFFFF::FFFFFFFFFFFFFFFFFFFFFFFFFFFFFFF
@A00270:176:HGHW5DRXY:1:2101:20437:6010 1:N:0:TTGGGCGG+CTCCTTAC
CCTACGGGTGGCAGCAGTGGGGAATATTGCACAATGGGGGGAACCCTGATGCAGCCATGCCGCGTGTATGAAGAAGGCCTTCGGGTTGTAAAGTACTTTCGGTGATGAGGAAGGTAATGAATCTAATAGGTTTATTAATTGACGTTAATCACAGAAGAAGCACCGGCTAACTCCGTGCCAGCAGCCGCGGTAATACGGAGGGTGCGAGCGTTAATCGGAATGACTGGGCGTAAAGGGCATGTAGGCGGAT
+
FFFFFFFFFFFFFFFFFFFFFFFFFFFFFFFFFFFFFFFFFFFFFFFFFFFFFFFFFFFFFFFFFFFFFFFFFFFFFFFFFFFFFFFFFFFFFFFFFFFFFFFFFFFFFFFFFFFFFFFFFFFFFFFFFFFFFF:FFFFFFFFFFFFFFFFFFFFFFFFFFFFFFFFFFFFFFFFFFFFFFFFFFF,FFFF:FFFFFFFFFFFFFFFFFFFFFFFFFFF,FFFFFFFFFF,FF:FFFFF,FF:FFFFFFF
@A00270:176:HGHW5DRXY:1:2101:20338:6057 1:N:0:TTGGGCGG+CTCCTTAC
CCTACGGGTGGCAGCAGTGGGGAATATTGCACAATGGGGGGAACCCTGATGCAGCCATGCCGCGTGTATGAAGAAGGCCTTCGGGTTGTAAAGTACTTTCGGTGATGAGGAAGGTAATGAATCTAATAGGTTTATTAATTGACGTTAATCACAGAAGAAGCACCGGCTAACTCCGTGCCAGCAGCCGCGGTAATACGGAGGGTGCGAGCGTTAATCGGAATGACTGGGCGTAAAGGGCATGTAGGCGGAT
+
FFFFFFFFFFFFFFF:FFFFFFFFFFFFFFFFFFFFFFFFFFFFFFFFFFFFFFFF,FFFFFFF:FF:FFFFFFFFFFFF:FFFF:FFFFFFFFFFFFFFFFFFFFFFFFF:FFFF:FFFFFFF,FFFFFFFFFFFFFFFFFFFFFFFFFFFFFFFFFFFFFFFF:FFFFFFF:FFFFFFFFFFFFFFFFFF:FFFF:FFFFFFFFFFFFFFFFFFF:F,FFFFFFF:FFFFFF::FF:F:FF,FFFFFF
@A00270:176:HGHW5DRXY:1:2101:23068:6057 1:N:0:TTGGGCGG+CTCCTTAC
CCTACGGGCGGCTGCAGTGGGGAATATTGCACAATGGGGGGAACCCTGATGCAGCCATGCCGCGTGTATGAAGAAGGCCTTCGGGTTGTAAAGTACTTTCGGTGATGAGGAAGGTAATGAATCTAATAGGTTTATTAATTGACGTTAATCACAGAAGAAGCACCGGCTAACTCCGTGCCAGCAGCCGCGGTAATACGGAGGGTGCGAGCGTTAATCGGAATGACTGGGCGTAAAGGGCATGTAGGCGGAT
+
FFFFFFFFFFFFFFFFFFFFFFFFFFFFFFFFFFFFFFFFFFFFFFFFFFFFFFFFFFFFFFFFFFFFFFFFFFFFFFF::FFFFFFFFFFFFFFFFFFFFFFFFFFFFFFFFFFFFFFFFFFFFFFFFFFFFFFFF::FFFFFFFFFFFFFFFFFF:FFFFFFFFFFFFFFFFFFFFFFFFFFFFFFFFF:FFFFFFFFFFFFFFFFFFFFFFFFFFFFFFFFFFFFFF:FFFFFFF::FFFFFFFFFF
@A00270:176:HGHW5DRXY:1:2101:30101:6057 1:N:0:TTGGGCGG+CTCCTTAC
GACTACTAGGGTATCTAATCCTGTTTGCTACCCACGCTTTCGAGCATGAACGTCAGTGTTATCCCAGGAGGCTGCCTTCGCCATCGGTATTCCTCCACATCTCTACGCATTTCACTGCTACACGTGGAATTCTACCTCCCTCTGACACACTCTAGTTACACAGTTTCAAATGCACGTCCCAAGTTGAGATCGGGGATTTCACATCTGACTTATTTAACCGTCTGCGCTCGCTTTACGCCCAGTAATTCCG
+
FF,FFFFFF:FFF:FFFF,F:FFFFF:FFF:FFFFF:FFF,::,FFFFFF,FFFFFF:,FFFFFFFFFF:F:F,FFFF,:F,FFFFFFFFFFFFF,FFF:FFFFFFFFF::FFFFF:FFFFFFFF:FFFF,,,F,FFFFFFFFFFFFFF:FFFF::FFFF:FF,FF,FF:F,F,FF:,FFFF,F:FFF,FFF::,FFFFFF:FFFF:F,F::FFF,FFFFFFFF,FFF,F,,F:FF,FF:F:FF,F,:,F
@A00270:176:HGHW5DRXY:1:2101:22733:6073 1:N:0:TTGGGCGG+CTCCTTAC
CCTACGGGCGGCTGCAGTGGGGAATATTGCACAATGGGGGGAACCCTGATGCAGCCATGCCGCGTGTATGAAGAAGGCCTTCGGGTTGTAAAGTACTTTCGGTGATGAGGAAGGTAATGAATCTAATAGGTTTATTAATTGACGTTAATCACAGAAGAAGCACCGGCTAACTCCGTGCCAGCAGCCGCGGTAATACGGAGGGTGCGAGCGTTAATCGGAATGACTGGGCGTAAAGGGCATGTAGGCGGAT
+
FFFFFFF:FF:FFFFFF,FFFFFFFFFFF:FFFFFFFFFF:FFFFFFFFFFFFF:FFFF:FF:FFFF,FFFFFFFFFF::F,FFFFFFFFFFFFFFFF:FFFFFFFFFFFFFFFFFFFFFFF:FFFFFFF:FFFFFFFFFFFFFFFFFFFFFFFFF,FFFFFFFF:FFF,FFFFFFFFFFFFFFFFFFFF:F:FFFFF,FFFFFFFFFFF,:FFF::FFFF,FF::FF:,F,FFFF:F:,F:FFFF:F:F
@A00270:176:HGHW5DRXY:1:2101:23619:6104 1:N:0:TTGGGCGG+CTCCTTAC
CCTACGGGCGGCTGCAGTGGGGAATATTGCACAATGGGGGGAACCCTGATGCAGCCATGCCGCGTGTATGAAGAAGGCCTTCGGGTTGTAAAGTACTTTCGGTGATGAGGAAGGTAATGAATCTAATAGGTTTATTAATTGACGTTAATCACAGAAGAAGCACCGGCTAACTCCGTGCCAGCAGCCGCGGTAATACGGAGGGTGCGAGCGTTAATCGGAATGACTGGGCGTAAAGGGCATGTAGGCGGAT
+
FFFFFFFFFFFFFFFFFFFFFFFFFFFFFFFFFFFFFFFFFFFFFFFFFFFFFFFF:FFFFFFFFFFFFFF,,FFFFFFFFFFFFFFFFF:FFFFFFFFFFFFF,,FFFFFFFFFFFF:FFFFFFFFFFFFFFFFFFFFFFFFFFFFFFFFFFF,FFFFFFFFFFFFFFFFFFFFFFFFFFFFFFFFF:FFFFFFFFFFF:FFFFFFFFFFFF,FFFFFFFFFFFFF:FFF:FFFFFFFF,FFF:FFFFF
@A00270:176:HGHW5DRXY:1:2101:5782:6183 1:N:0:TTGGGCGG+CTCCTTAC
CCTACGGGGGGCAGCAGTGGGGACTTTTGGACAATGGGGGGAACCCTGATCCAGCCATGCCGCGTGTCTGAAGAAGGCCTTCGGGTTGTAAAGGACTTTTGTTAGGGAAGAAAAGCTGGGTGCTAATACCATCTAGTGCTGACGGTACCTAAAGAATAAGCACCGGCTAACTACGTGCCAGCAGCCGCGGTAATACGTAGGGTGCGAGCGTTAATCGGAATTACTGGGCGTAAAGCGAGCGCAGACGGTT
+
FFFFFFFFFFFFFFFFF:FFFFF,F:FFFF,FF,FFFFFFFF,FFF,F:FFFFFFFFFFFFFFFFFFFFFFF,FFFFFF:FFFFFF:FFFF:FFFF::,,F:FFFFFFFFFF,FF:FFFFFFFFFFFFFF,FFFFFFFFFF:FFFF,FFF:FFFFFFFFFFFFFFFFF,:FFFFFFFFFFFFFFFFF:FFFF,FFFFF,FFF:FFFFFFF:FFFFFFFF,:FFFFFFF:FFFFFF:FF:FFFFFFFFFF:
@A00270:176:HGHW5DRXY:1:2101:5801:6183 1:N:0:TTGGGCGG+CTCCTTAC
CCTACGGGGGGCAGCAGTGGGGAATTTTGGACAATGGGGGGAACCCTGATCCAGCCATGCCGCGTGTCTGAAGAAGGCCTTCGGGTTGTAAAGGACTTTTGTTAGGGAAGAAAAGCTGGGTGCTAATACCATCTAGTGCTGACGGTACCTAAAGAATAAGCACCGGCTAACTACGTGCCAGCAGCCGCGGTAATACGTAGGGTGCGAGCGTTAATCGGAATTACTGGGCGTAAAGCGAGCGCAGACGGTG
+
FFFFFFFFFFFFFFFFFFFFF:F,FFFFFFFFFFFFFFFFF:FFFFFFFFFFFFFFFFFFFFFFFFFFFFF:FFFFFFFFFFFFFFFFFFF:FFFFFF,FFF:,:FFF:FF::FFFFFFFFFFF,FFFFF,FFFFFFFFFFFFFFF:FFFFFFFFFFFFFFFFFFFFF,FFFFFFFFFF:FFFFFFFFFFF,FFFFFF:FFFFFFFFFFFFFFFF:FFFF,F,FFFFFFFF:F:FFFFFFFFFFFFFF:,
@A00270:176:HGHW5DRXY:1:2101:24605:6183 1:N:0:TTGGGCGG+CTCCTTAC
CCTACGGGAGGCTGCAGTGGGGAATTTTGGACAATGGGGGGAACCCTGATCCAGCCATGCCGCGTGTCTGAAGAAGGCCTTCGGGTTGTAAAGGACTTTTGTTAGGGAAGAAAAGCTGGGTGCTAATACCATCTAGTGCTGACGGTACCTAAAGAATAAGCACCGGCTAACTACGTGCCAGCAGCCGCGGTAATACGTAGGGTGCGAGCGTTAATCGGAATTACTGGGCGTAAAGCGAGCGCAGACGGTT
+
FFFFFFFFFFFFFFFFFFFFFFF,:FFFFFFFFFFFFFFFFFFFFFFFFFFFFFFFFFFFFFFFFFFFFFFFFFFFFFFFFFFFFFFFFFFFFFFFFFFFFFFFFFFFFFFFFFFFFFFFFFFFFFFFFFFFFFFFFFFF:FF:FFFF:FF:FFFFFFFFFFFFFFFFFFFFFFFFFFFFFFFFFFFFFFFFFFFFFFFFFFFFFFFFFFFFFFFFFFFFFFFFFFFF:FFFFFFFFFFFFFFFFF::FF
@A00270:176:HGHW5DRXY:1:2101:23583:6230 1:N:0:TTGGGCGG+CTCCTTAC
CCTACGGGCGGCTGCAGTGGGGAATATTGCACAATGGGGGGAACCCTGATGCAGCCATGCCGCGTGTATGAAGAAGGCCTTCGGGTTGTAAAGTACTTTCGGTGATGAGGAAGGTAATGAATCTAATAGGTTTATTAATTGACGTTAATCACAGAAGAAGCACCGGCTAACTCCGTGCCAGCAGCCGCGGTAATACGGAGGGTGCGAGCGTTAATCGGAGTGACTGGGCGTAATGGGCATGTAGGCGGAT
+
FFFFFFFFFFFFFFFFFFFFFFF:FFFFFFFFF,FFFFFFFFFFF:,FFFFFFFFFFFFFFFFFFFF,FFF:FF:FFFFFFFFFF,FFF:FFFFFFFFFFFFFFF:FFFFFFFFFF:FF:FFFFFFFFFFFFF,FFFFFFFF:FFFFFFFFFFF,FF,FFFFFFFFFFF:FFFFFFFFFFFF:FFFFFFFFF:FF,FFFFFFFFFFFFFFFFFFFF:F:,FF,FFFFFFFF,,:FFFF,FFFFFFFFF:F
@A00270:176:HGHW5DRXY:1:2101:16351:6261 1:N:0:TTGGGCGG+CTCCTTAC
GACTACAGGGGTATCTAATCCTGTTTGCTCCCCACGCTTTCGCATCTCAGCGTCAGTATCTGTCCAGAAGGCCGCCTTCGCCACCGGTATTCCTCCACATCTCTACGCATTTCACCGCTACACGTGGAATTCTACCTTCCTCTACAATACTCTAGTTAACCAGTTTTAAGTGCAATTCCTAGGTTGAGCCCAGGGCTTTCACACCTAACTTAATTATCCGCCTACATGCCCTTTACGCCCAGTCATTCCG
+
FFFFFFFFFFFFFFFFFFFFFFFFFFFFFFFFFFFFFFFFFFFFFFFFFFFFFFFFFFFFFFFFFFFFFFFFFFFFFFFFF:FFFFFFFFFFFFFFFFFFFFFFFFFFFFFFFFFFFFFFFFFFFFFFFFFFFFFF:FFFFFFFFFFFFFFFFFFFFFFFFFFFFFFFFFFFFFFFFFFFFFFFFFFFFFFFFFFFFFFFFFFFFFFFFFFFFFFFFFFFFFFFFF:FFFFFFFFFFFFFFFFFFFFFFF
@A00270:176:HGHW5DRXY:1:2101:16812:6277 1:N:0:TTGGGCGG+CTCCTTAC
CCTACGGGGGGCAGCAGTGGGGAATTTTGGACAATGGGGGGAACCCTGATCCAGCCATGCCGCGTGTCTGAAGGAGGCCTTCGGGTTGTAAAGGACTTTTGTTAGGGAAGAAAAGCTGGGTGCTAATACCATCTAGTGCTGACGGTACCTAAAGAATAAGCACCGGCTAACTACGTGCCAGCAGCCGCGGTAATACGTAGGGTGCGAGCGTTAATCGGAATTACTGGGCGTAAAGCGAGCGCAGACGGTT
+
FFFFFFFFFFFFFFFFFFFFFFFFFFFFFFFFFFFFFFFFFFFFFFFFFFFFFFFFFFFFFFFFFFFFFFFFFFFFFFFFFFFFFFFFFFFFFFFFFFFFFFFFFFFFFFFFFFFFFFFFFFFFFFFF:FFFFFFFFFFFFFFFFFFFFFFFFFFFFFFFFFF:FFFFFFF:FFFFFFFFFFFFFFFFFFF:FFFFFFFF,FFFFFFFFFFFFFFFFFFFF:FFFFFFFFF:FFFFFFFF:F:FFFF:F,
@A00270:176:HGHW5DRXY:1:2101:11442:6433 1:N:0:TTGGGCGG+CTCCTTAC
CCTACGGGCGGCTGCAGTGGGGAATTTTGGACAATGGGGGGAACCCTGATCCAGCCATGCCGCGTGTCTGAAGAAGGCCTTCGGGTTGTAAAGGACTTTTGTTAGGGAAGAAAAGCTGGGTGCTAATACCATCTAGTGCTGACGGTACCTAAAGAATAAGCACCGGCTAACTACGTGCCAGCAGCCGCGGTAATACGTAGGGTGCGAGCGTTAATCGGAATTACTGGGCGTAAAGCGAGCGCAGACGGTT
+
FFFFFFFFFFFFFFFFFFFFFFFFFFFFFFFFFFFFFFFFFFFFFFFFFFFFFFFFFFFFFFFFFFFFFFFFFFFFFFFFFFFFFFFFFFF:FFFFFFFFFFFFFFFFFFFFFFFFFFFFFFFFFFFFFFFFFFFFFFFFFFFFFFFFFFFFFFFFFFFFFFFFFFFFFFFFFFFFFFFFFFFFFFFFFFFFFFFFFFF:FFFF:FFFFFFFFFFFFFFFFFFFFF:FFF:FFFFFFFFFFFFFFFFFFF
@A00270:176:HGHW5DRXY:1:2101:11460:6433 1:N:0:TTGGGCGG+CTCCTTAC
CCTACGGGCGGCTGCAGTGGGGAATTTTGGACAATGGGGGGAACCCTGATCCAGCCATGCCGCGTGTCTGAAGAAGGCCTTCGGGTTGTAAAGGACTTTTGTTAGGGAAGAAAAGCTGGGTGCTAATACCATCTAGTGCTGACGGTACCTAAAGAATAAGCACCGGCTAACTACGTGCCAGCAGCCGCGGTAATACGTAGGGTGCGAGCGTTAATCGGAATTACTGGGCGTAAAGCGAGCGCAGACGGTT
+
FFFFFFFFFFFFFFFFFFFFFFF:FFFFFFFFFFFFFFFFFFFFFFFFFFFFFFFFFFFFFFFFFFFFFFFFFFFFFF:FFFFFFFFF:FFFFFFFFFFFFF:FFFFFFFFFFFFFFFFFFFFFFF::FFFFFFFFFFFFFFFFFFFFFF:FFFFFFFFFFFFFFFFFFFFFFFFFFFF,FFFFFFFFFFF::FFFFF:FFFFFFFFFFF:F::FFFFFFFFF:FFFFFFFFFFFFFFFFFFFFFF:FFF
@A00270:176:HGHW5DRXY:1:2101:22489:6496 1:N:0:TTGGGCGG+CTCCTTAC
GACTACTCGGGTATCTAATCCTGTTTGCTACCCACGCTTTCGAGCATGAACGTCAGTGTTATCCCAGGAGGCTGCCTTCGCCATCGGTATTCCTCCACATCTCTACGCATTTCACTGCTACACGTGGAATTCTACCTCCCTCTGACACACTCTAGTTACACAGTTTCAAATGCACGTCCCAAGTTGAGCTCGGGGATTTCACATCTGACTTATTTAACCGTCTGCGCTCGCTTTACGCCCAGTAATTCCG
+
:FFFFFFFFFFF:FFFFFFFFFFFFFFFFFFFFFFFFFFFFFFFFFFFFFFFFFFFFFFFFFFFFFFFFFFFFFFFFFFFFF:FFFFFFFFFFFFFFFFFFFFFFFFFFFFFFFFFFFFFFFFFFFFFFFFFFFF,FFFFFFFFFFFFFFFFFFFFFFFFFFFFFFFFFFFFFFF:FFFFF:FFFFFFFFFFFFFFFFFFFFFFFFFF:FFFFFFFFFFFFFFFFFFFFFFFFFFFFFFFFFFFFFFF:F
@A00270:176:HGHW5DRXY:1:2101:10185:6637 1:N:0:TTGGGCGG+CTCCTTAC
CCTACGGGTGGCTGCAGTGGGGAATTTTGGACAATGGGGGGAACCCTGATCCAGCCATGCCGCGTGTCTGAAGAAGGCCTTCGGGTTGTAAAGGACTTTTGTTAGGGAAGAAAATCTGGGTGCTAATACCATCTAGTGCTGACGGTACCTAAAGAATAAGCAACGGCTAACTAATTGCCAGCAGCCGCGGTCATACGTAGGGTGCGAGCGTTAATCGGAAATAATGGGCGTAAAGCGAGCGCAGACGGTT
+
F,FFFFFFF:FFF,FFFFFFF:FFFFFFF:FFFFF:F:FF,FFFFFFFFFFFFFF,F:,F,FFFFFFFFFFF:::FF:F:FFF:FFFFF:FFF,FFFF:F:F:::FFFFFF:FF,FF,,FF:F::FFFF,FFFFF,:F:F:FF:,F,F,::FFFFFFFF,,F,FFFF:FF:FF,,FF,FF,,:,FFFF:FF,F:FF,:FF,FFFFFF:,F:FFFF:FFF,,,,,,F:,FFFFFFF,FF:FFFF:FF::F,
@A00270:176:HGHW5DRXY:1:2101:5674:6652 1:N:0:TTGGGCGG+CTCCTTAC
GACTACTCGGGTATCTAATCCTGTTTGCTACCCACGCTTTCGAGCATGAACGTCAGTGTTATCCCAGGAGGCTGCCTTCGCCATCGGTATTCCTCCACATCTCTACGCATTTCACTGCTACACGTGGAATTCTACCTCCCTCTGACACACTCTAGTTACACAGTTTCAAATGCACGTCCCAAGTTGAGCTCGGGGATTTCACATCTGACTTATTTAACCGTCTGCGCTCGCTTTACGCCCAGTAATTCCG
+
FFFFFFFFFFFFFFFFFFFFFFF:FFFFFFFFFFFFFFFFFFFFFFFFFFFFFFFFFFFF:FFFFFFFFFFFFFFFFFFFFFFFFFFF,FFFFFFFFF:FFFFFFFFF:FFFFFFFFFFFFFFFFFFF:F,FFFFFFFFFFFFFFFFFFFFFFFFFF:FFFFFFFFFFFFFFFFFFFFFF:FFFFFFFFFFFFFFFFFFFFF::FFFFFF,F,FFFFFFFFFFFFFFFFFF::FFFFFFF:FF,F,FFFF
@A00270:176:HGHW5DRXY:1:2101:13431:6809 1:N:0:TTGGGCGG+CTCCTTAC
GACTACCCGGGTATCTAATCCTGTTTGCTACCCACGCTTTCGAGCATGAACGTCAGTGTTATCCCAGGAGGCTGCCTTCGCCATCGGTATTCCTCCACATCTCTACGCATTTCACTGCTACACGTGGAATTCTACCTCCCTCTGACACACTCTAGTTACACAGTTTCAAATGCACGTCCCAAGTTGAGCTCGGGGATTTCACATATGACTTATTTAACCGTCTGCGCTCGCTTTACGCCCAGTAATTCCG
+
,F:FF,F:F:F,FFFFFFFFFFFFFFFFFFFFFFFFFFFFFFFFFFFFFFFFFFFFFFF:FF:F:F:FFFFFFFFF:FFFFFF,FFFFFFFFF:FFFFF:FF:F:FFFFFFFFFFFFFFFF,FFFFF:FF:FFFFFFFFF:F,,FF,:FF:F,F:FFFFFFF:FF,FFFF:,FFF:,FFFF,F,F,FFFFFF::FFFFF:FFF,,F,F,FFF,F,FF,,:F:::F:FF,F:FFFF,::FFF:F:FFFF,F
@A00270:176:HGHW5DRXY:1:2101:16595:6840 1:N:0:TTGGGCGG+CTCCTTAC
CCTACGGGGGGCAGCAGTGGGGAATTTTGGACAATGGGGGGAACCCTGATCCAGCCATGCCGCGTGTCTGAAGGAGGCCTTCGGGTTGTAAAGGACTTTTGTTAGGGAAGAAAAGCTGGGTGCTAATACCATCTAGTGCTGACGGTACCTAAAGAATAAGCACCGGCTAACTACGTGCCAGCAGCCGCGGTAATACGTAGGGTGCGAGCGTTAATCGGAATTACTGGGCGTAAAGCGAGCGCAGACGGTT
+
FFFFFFFFFFFFFFFFFFFFFFFFFFFFFFFFFFFFFFFFFFFFFFFFFFFFFFFFFFFFFFFFFFFFFFFFFFFFFFFFFFFFFFFFFFFFFFFFFFFFFFFFFFFFFFFFFFFFFFFFFFFFFFFF:FFFFFFFFFFFFFFFFFFFFFFFFF:FFFFFFFFFFFFFFFFFFFFFFFFFFFFFFFFFFFFF:FFFFF:F:FFFFFFFFFFFFFFFFFFFFFFFFFFFFFFFFFFFFFFFFFFFFF:FFF
@A00270:176:HGHW5DRXY:1:2101:27896:6934 1:N:0:TTGGGCGG+CTCCTTAC
CCTACGGGGGGCTGCAGTGGGGAATATTGCACAATGGGGGGAACCCTGATGCAGCCATGCCGCGTGTATGAAGAAGGCCTTCGGGTTGTAAAGTACTTTCGGTGATGAGGAAGGTGATGTATCTAATAGGTGCATTAATTGACGTTAATCACAGAAGAAGCACCGGCTAACTCCGTGCCAGCAGCCGCGGTAATACGGAGGGTGCGAGCGTTAATCGGAATGACTGGGCGTAAAGGGCATGTAGGCGGAT
+
FFFFFFFFFFFFFFFFFFFFFFF:FFFFFFFFFFFFFFFFFF:FFFFFFFFFFFFFFFFFFFFFFFFFFFFFFFFFFFFFFFFFF:FFFFFFFFFFFFFFFFFFFFFFFFFFFFFFFFFFFFFFFFFFF:FFFFFFF:FFFFFFFFFFFFFFFFFF:FFFFFFFFFFFF:FFFFFFFFFFFFFFFFFFFFFFFFFFFFFFFFFFFFFFFFFF,FFFFFF:FFFFFFFFFFF,,FFFFFFFFFFFFFFFFF
@A00270:176:HGHW5DRXY:1:2101:8576:6981 1:N:0:TTGGGCGG+CTCCTTAC
CCTACGGGGGGCAGCAGTGGGGAATATTGCACAATGGGGGGAACCCTGATGCAGCCATGCCGCGTGTGTGAAGAAGGCCTTCGGGTTGTAAAGTACTTTCGGTGATGAGGAAGGTAATGAATCTAATAGGTTTATTAATTGACGTTAATCACAGAAGAAGCACCGGCTAACTCCGTGCCAGCAGCCGCGGTAATACGGAGGGTGCGAGCGTTAATCGGAATGACTGGGCGTAAAGGGCATGTAGGCGGAT
+
FFFFFFFFFFFFFFFFFFFFFFFFFFFFFFFFFFFFFFFFFF:FFFFFFFFFFFFFFFFFFFFF:FFFFFFFFFFFFFFFFFFFFFFFFFFFFFFFFFFFFFFF::FFFFFFFFFFFFFFFFFFFFFFFFFFFFFFFFFFFFFFFFFFFFFFFFFFFFFFFFFFFFFFFFFFFFFFFFFFFFFFFFFFFFFFFFFFFFFFFFFFFFFFFFFFFFFFFFFFFFFFFFFFFFFF:,FFFFFFF:FFFFFFFF
@A00270:176:HGHW5DRXY:1:2101:10185:7012 1:N:0:TTGGGCGG+CTCCTTAC
GACTACTGGGGTATCTAATCCTGTTTGCTCCCCACGCTTTCGCATCTCAGCGTCAGTATCTGTCCAGAGGGCCGCCTTCGCCACCGGTATTCCTCCACATCTCTACGCATTTCACCGCTACACGTGGAATTCTACCTTCCTCTACAATACTCTAGTTAACCAGTTTTAAGTGCAATTCCTAGGTTGAGCCCAGGGCTTTCACACCTAACTTAATTATCCGCCTACGTGCCCTTTACGCCCAGTCATTCCG
+
FFFFFFFFFFFFFFFFFFFFFFFFFFFFFFFFFFFFFFFFFFFFFFFFFFFFFFFFF:FFFFFFFFFFFFFFFFFFFFFFFFFFFFFFFFFFFFFFFFFFFFFFFFFFFFFFFFFFFFF:FFFFFFFF,FFFF,FFFFFFFFFFFFFFFFFFFFFFFFFFFFFFFFFFFFFFFFFFFFFFFFFFFFFFFFFFFFFFFFFFF:FFFFFFFFFFFFFFFFFFFFFFFFFFF:FFFFFFFFFFFFFFFFFFFF
@A00270:176:HGHW5DRXY:1:2101:16441:7012 1:N:0:TTGGGCGG+CTCCTTAC
CCTACGGGGGGCTGCAGTGGGGAATATTGCACAATGGGGGGAACCCTGATGCAGCCATGCCGCGTGTATGAAGAAGGCCTTCGGGTTATAAAGTACTTTCGGTGATGAGGAAGGTGATGTATCTAATAGGTGCATTAATTGACGTTAATCACAGAAGAAGCACCGGCTAACTCCGTGCCAGCAGCCGCGGTAATACGGAGGGTGCGAGCGTTAATCGGAATGACTGGGCGTAAGGGGCATGTAGGCGGAT
+
FFFFFFFFFFFFFFFFFFFFFFFFFFFFFFFFFFFFFFFFFFFFFFFFFFFF,FFF:,FFFFFF:F,F:F:,F::FFFFF:FFFFFFFFFFFFFFFFFFFFFFFFFFFFFFFFFFFFFFFFFFFFFFFFFFFFF:FF,FFFFFFFFFFFF:FFFFFFFFFFFFFFFFFFFFFFFFFFFFFFFFFFFFFFFFFFF,FFFFFFFFFFFFFFFFFFFFFFFFF:FF:FFFFFF,,:,FFF,:FFFFFFFFF,F
@A00270:176:HGHW5DRXY:1:2101:27606:7059 1:N:0:TTGGGCGG+CTCCTTAC
GACTACACGGGTATCTAATCCTGTTTGCTCCCCACGCTTTCGCATCTCAGCGTCAGTATCTGTCCAGAAGGCCGCCTTCGCCACCGGTATTCCTCCACATCTCTACGCATTTCACCGCTACACGTGGAATTCTACCTTCCTCTACAATACTCTAGTTAACCAGTTTTAAGTGCAATTCCTAGGTTGAGCCCAGGGCTTTCACACCTAACTTAATTATCCGCCTACATGCCCTTTACGCCCAGTCATTCCG
+
FFFFFFFFFFFF:FFFFFFFFFFFFFFFFFFFF:FFFFFFFFFFFFFFFFFFFFFFFFFFFFFFFFFFFFFFFFFFFFFFFFFFFFFFFFF:FFFFFFFFFFFFFFFF:FFFFFFFFFFFF:FFFFF:FFFFFFFFFFFFFFFFFFFFFFF:FFFFFFFFFFFFFFFFFFFFFFFFFFFFFFFFFFFFFFFFFFFFFFFFF:FFFFFFFFFFFFFFFFFFFFF:FFFFFFFFFFFFFFFFFFFFFFFFFF
@A00270:176:HGHW5DRXY:1:2101:15094:7091 1:N:0:TTGGGCGG+CTCCTTAC
GACTACTAGGGTATCTAATCCTGTTTGCTCCCCACGCTTTCGCATCTCAGCGTCAGTATCTGTCCAGAAGGCCGCCTTCGCCACCGGTATTCCTCCACATCTCTACGCATTTCACCGCTACACGTGGAATTCTACCTTCCTCTACAATACTCTAGTTAACCAGTTTTAAGTGCAATTCCTAGGTTGAGCCCAGGGCTTTCACACCTAACTTAATTATCCGCCTACATGCCCTTTACGCCCAGTCATTCCG
+
FFFFFFFFFFFFFFFFFFFFFFFFFFFFFFFFFFFFFFFFFFFFFFFFFFFFFFFFFFFFFFFFFFFFFFFFFFFFFFFFFFFFFFFFFFFFFFFFFFFFFFFFFFFFFFFFFFFFFFFFFFFFFFF,F:FFFF:FFFFFFFFFFFFFFFFFFFFFFFFFFFFFFFFF:FFFFFFFFFFFFFFFFFFFFFFFFFFFFFFFF:FFFFFFFFFFFFFFFFFFFFFFFFFFFFFF,FFFFFFFFF:FFFFFFF
@A00270:176:HGHW5DRXY:1:2101:14886:7106 1:N:0:TTGGGCGG+CTCCTTAC
GACTACCAGGGTATCTAATCCTGTTTGCTCCCCACGCTTTCGCATCTCAGCGTCAGTATCTGTCCAGAAGGCCGCCTTCGCCACCGGTATTCCTCCACATCTCTACGCATTTCACCGCTACACGTGGAATTCTACCTTCCTCTACAATACTCTAGTTAACCAGTTTTAAGTGCAATTCCTAGGTTGAGCCCAGGGCTTTCACACCTAACTTAATTATCCGCCTACATGCCCTTTACGCCCAGTCATTCCG
+
FFFFFFFFFFFFFFFFFFFFFFFFFFFFFFFFF:FFFFFFFFFFFFFFFFFFFFFFFFFFFFFFFFFFFFFFFFFFFFFFFFFFFFFFFFFFFFFFFFFFFFFFFFFFFFFFFFFFFFFFFFFFFFFFFFFFFFFFFFFFFFFFFFFFFFFFFFFFFFFFFFFFFFFFFFFFFFFFFFF:FFFFFFFFFFFFFFFFFFFFFFFFFFFFFFFFFFFFFF,FFFF:FFFFFF:FFFFF,FFFFFFFFFFFFF
@A00270:176:HGHW5DRXY:1:2101:21965:7153 1:N:0:TTGGGCGG+CTCCTTAC
CCTACGGGTGGTAGCAGTGGGGAATATTGCACAATGGGGGGAACCCTGATGCAGCCATGCCGCGTGTATGAAGAAGGCCTTCGGGTTGTAAAGTACTTTCGGTGATGAGGAAGGTGATGAATCTAATAGGTTTATTAATTGACGTTAATCACAGAAGAAGCACCGGCTAACTCCGTGCCAGCAGCCGCGGTAATACGGAGGGTGCGAGCGTTAATCGGAATGACTGGGCGTAAAGGGCATGTAGGCGGAT
+
FFFFFFFFFFFFFFFFFFFFFFFFFFFFFFFFFFFFFFFFFFFFFFFFFF:FF:F:FFFFFFFF:FFFFF:::FF:FF,FFFFFFFFFF:FFFFFFFF,:FFF:,FFFFFFFFFFF:,FFFFFFFF:FFFFFFFFFFF:FFFFFFFFFF:FF::F:FF:FFFFFF:FFFFFFFFFFFFFFFFFFFFFFF,FFFFFFFFFFFFF::FFF:FF:FFFF::FFFFF::F:FFFFFF,FFF:F::FF,F,F,F:
@A00270:176:HGHW5DRXY:1:2101:5882:7169 1:N:0:TTGGGCGG+CTCCTTAC
GACTACCGGGGTATCTAATCCTGTTTGCTCCCCACGCTTTCGCATCTCAGCGTCAGTATCTGTCCAGAAGGCCGCCTTCGCCACCGGTATTCCTCCACATCTCTACGCATTTCACCGCTACACGTGGAATTCTGCCTTCCTCTACAATACTCTAGTTAACCAGTTTTAAGTGCAATTCCTAGGTTGAGCCCAGGGCTTTCACACCTAACTTAATTATCCGCCTACATGCCCTTTACGCCCAGTCATTCCG
+
FFFFFFFFFFFFFFFFFFFFFFF:FFFFFFFFFFFFFFFFFFFFFFFFFFFFFFFFF,FFFFFFFFFF,FFFFFFFFFFFFFFFFFFF,FFFFFFFFFFFFFFFFFFFFFFFFFFFFFFFFFFFFFFF:FFFFFFFFFFFFFFFFF,FFFFFF,FFFFFFFFFFFFFFFFFFFFFFFFFFFFFFFFFFFFFFFFFFFFFFFFFFFFFFFFFFFFF::FFFFFFFFFFFFFFFFFFFFFFFFFFFFFFFFF
@A00270:176:HGHW5DRXY:1:2101:6831:7185 1:N:0:TTGGGCGG+CTCCTTAC
GACTACCAGGGTATCTAATCCTGTTTGCTCCCCACGCTTTCGCATCACAGCGTCAGTATCTGTCCAGAAGGCCGCCTTCGCCACCGGTATTCCTCCACATCTCTACGCACTTCACCGCTACACGTGGAATTCTACCTTCCTCTACAATACTCTAGTTAACCAGTTTTAAGTGCAATTCCTAGGTTGAGCCCAGGGCTTTCACACCTAACTTAATTATCCGCCTACATGCCCTTTACGCCCAGTCATTCCG
+
FFFFFFFFFFFFFFFFFFFFFFFFFFFFFFFFFFFFFFFFFFFFFFFFFFFFFFFFFFFFFFFFFFFFFFFFFFFFFFFFFFFFFFFFFFFFFFFFFFFFFFFFFFFFFFFFFFFFFFFFFFFFFFFFFFFFFFFFFFFFFFFFFFFFFFFFFFFFFFFFFFFFFFFFFFFFFFFFFFFFFFFF:FFFFFFFFFFFFFFFFFFFFFFFFFFFFFFFFFFFFFFFFFFFFFFFF,FFFFFFFFFFFFFFFF
@A00270:176:HGHW5DRXY:1:2101:16712:7232 1:N:0:TTGGGCGG+CTCCTTAC
GACTACTCGGGTATCTAATCCTGTTTGCTCCCCACGCTTTCGCATCTCAGCGTCAGTATCTGTCCAGAAAGCCGCCTTCGCCACCGGTATTCCTCCACATCTCTACGCATTTCACCGCTACACGTGGAATTCTACCTTCCTCTACAATACTCTAGTTAACCAGTTTTAAGTGCAATTCCTAGGTTGAGCCCAGGGCTTTCACACCTAACTTAATTATCCGCCTACATGCCCTTTACGCCCAGTCATTCCGT
+
F:FF:FFFFFFFFFFFFFFF:FFFFFFFFFF:FFFFFFFFFFFFFFFFFFF,FFFFFFFFFFFFFFFFFFFFFFFFFF:FFFFFFFFFFFFF:FFFFFF:FFFFFFFFFFFFF:F,FFFFFFFFFFF:,FFFF:F:FFFFFFFFFFF::F::FFFFFF:FFFFFFFF:FFFF:FFFFFFFFFFFFF:FFF,FFF:FFFF:FFFFFFFF,FFFFFFFFF:FFFFFF:FF::FFFFF,F:FFFFFF,FFF,F,
@A00270:176:HGHW5DRXY:1:2101:21983:7279 1:N:0:TTGGGCGG+CTCCTTAC
CCTACGGGGGGCAGCAGTGGGGAATTTTGGACAATGGGGGGAACCCTGATCCAGCCATGCCGCGTGTCTGAAGAAGGCCTTCGGGTTGTAAAGGACTTTTGTTAGGGAAGAAAAGCTGGGTGCTAATACCATCTAGTGCTGACGGTACCTAAAGAATAAGCACCGGCTAACTACGTGCCAGCAGCCGCGGTAATACGTAGGGTGCGAGCGTTAATCGGAATTACTGGGCGTAAAGCGAGCGCAGACGGTT
+
F:FFFFFFFFFFFFFFFFFF:FF:FFFFFF:FFFFFFFFFFF:FFFFFFFFFFFFFFFFF:FFFFFFFFFFFFFF,FFFFFFFFFFFFF:F:FFF,F:FFFFFFFFFF,FFFFFFFFFFFFFFF:F:FFF::,FFFFFFFFFF,,FFFFF:FF:FFFFF:FFFF:FFFFFFFFFFFFFFFFFFF:F:FFFFFFFF:F:F:FFFFF,FF:F,,F:FFFFF:FFFFFF:FFFFFF:FFFFFFF,FFFFFFF,
@A00270:176:HGHW5DRXY:1:2101:22733:7326 1:N:0:TTGGGCGG+CTCCTTAC
GACTACCGGGGTATCTAATCCTGTTTGCTACCCACGCTTTCGAGCATGAACGTCAGTGTTATCCCAGGAGGCTGCCTTCGCCATCGGCATTCCTCCACATCTCTACGCATTTAACTGCTACACGTGGAATTCTACCTCCCTCTGACACACTCTAGATACACAGTTTCAAATGCACGTCCCAAGTTGAGCTCGGGGATTTCACATCTGACTTATTTAACCGACTGCGCTCGCTTTACGCCCAGTAATTCCG
+
F,FFFF:FFFFFFFFFFFFFFFF:FFFFF,FFFFFFFFFFFF,FF:F:F,:FFFFF,FFF:FFFFFF:,,F:,FFFFFFFFFF,FFF:,FFFFFFF,::FFF,FFFF:FFFF,FF:F:FFFF:,,FFFFFFF:FF:,,FFFFF,,:F,FFFFFFF,,,,F:FFFFF,FF:FF:F,FFF,FFFFFF:FFF,F:FFFFFFFF,FFF,::F,F,F::F:FF:F,FF:FFF,FFFF,FFFF:FFFF,FF:FFF:
@A00270:176:HGHW5DRXY:1:2101:25798:7404 1:N:0:TTGGGCGG+CTCCTTAC
GACTACTGGGGTATCTAATCCTGTTTGCTCCCCACGCTTTCGCATCTCAGCGTCAGTATCTGTCCAGAAGGCCGCCTTCGCCACCGGTATTCCTCCACATCTCTACGCATTTCACCGCTACACGTGGAATTCTACCTTCCTCAACAATACTCTAGTTAACCAGTTTTAAGTGCAATTCCTAGGTTGAGCCCAGGGCTTTCACACCTAACTTAATTATCCGCCTACATGCCCTTTACGCCCAGTCATTCCG
+
FFFFFFFFFFFFFFFFFFFFFFFFFFFFFFFFFFFFFFFFFFFFFFFFFFFFFFFFFFFFFFFFFFFFFFFFFFFFFFFFFFFFFFFFFFFFFFFFFFFFFFFFFFFFFFFFFFFFFFFFFFFFFFFFFFFFFFFFFFFFFFFFFFFFFFFFFFFFFFFFFFFFFFFFFFFFFFFFFFFFFFFFFF:FFFFFFFFF:FFF,FFFFFFFFFFFFFFFFF,F:FF:FFFF:FFFFFFFFFFFFFFFFFF:FF
@A00270:176:HGHW5DRXY:1:2101:1651:7451 1:N:0:TTGGGCGG+CTCCTTAC
CCTACGGGCGGCAGCAGTGGGGAATATTGCACAATGGGGGGAACCCTGATGCAGCCATGCCGCGTGTATGAAGAAGGCCTTCGGGTTGTAAAGTACTTTCGGTGATGAGGAAGGTGATGAATCTAATAGGTTTATTAATTGACGTTAATCACAGAAGAAGCACCGGCTAACTCCGTGCCAGCAGCCGCGGTAATACGGAGGGTGCGAGCGTTAATCGGAATGACTGGGCGTAAAGGGCATGTAGGCGGAT
+
FFFFFFFFFFFFFFF:F:FFFF,,:,,FFFFF,:FFFFFFFF,FFF:F:FFF,FFF::FFFFFF,F,,:F:,FF:FFFF,,FFFF,FFF:FFFFFFFFFFFF,FF,F:FFFFFFFFFFFF,FFF:F:,FFFFF,:FFF:FFFFFFFFFFFFF:FFFFF,FFFFFFFFFFFFFFFFFFFFFFF:FFFFFFFFFFFFFFFFFFFFFFF:FFFFFFFFF:FFFFFFFFFFFF:,FFFF:FFFFFFFFFFFFFF
@A00270:176:HGHW5DRXY:1:2101:21730:7467 1:N:0:TTGGGCGG+CTCCTTAC
CCTACGGGGGGCAGCAGTGGGGAATTTTGGACAATGGGGGGAACCCTGATCCAGCCATGCCGCGTGTCTGAAGAAGGCCTTCGGGTTGTAAAGGACTTTTGTTAGGGAAGAAAAGCTGGGTGCTAATACAATCTAGTGCTGACGGTACCTAAAGAATAAGCACCGGCTAACTACGTGCCAGCAGCCGCGGTAATACGTAGGGTGCGAGCGTTAATCGGAATTACTGGGCGTAAAGCGAGCTCAGAGGGTT
+
:FFF:FFFFFFFFFFFFFFF:FFF:FFFFFF:FFFF:FFFFFFFFFFFF:FFFFF,FFF:FFFFFFFFFFFFF:FFFF:FF:FFFFFFFFF:F,FFF:::FFFFFFFFFFFFFF:FF:FFFF,:FFF::,F:FFF:F:FFF:FF:FFF,FF:F:FFFFFF:F:::FF:FFFFF:FF::,F:FFF,:::FF:FFFF,:FF,F:F:FFFF,:FF:FFFF:FFFFF,F,F,FFFF:FF,:F,F,FFFF,F:::
@A00270:176:HGHW5DRXY:1:2101:23185:7482 1:N:0:TTGGGCGG+CTCCTTAC
CCTACGGGAGGCAGCAGTGGGGAATTTTGGACAATGGGGGGAACCCTGATCCAGCCATGCCGCGTGTCTGAAGAAGGCCTTCGGGTTGTAAAGGACTTTTGTTAGGGAAGAAAAGCTGGGTGCTAATACCATCTAGTGCTGACGGTACCTAAAGAATAAGCACCGGCTAACTACGTGCCAGCAGCCGCGGTAATACGTAGGGTGCGAGCGTTAATCGGAATTACTGGGCGTAAAGCGAGCGCAGACAGTT
+
FFFFFFFFFFFFFFFFFFFFFFF,FFFFFFFFFFFFFFFFFF,FFFFFFFFFFFFFFFFFFFFFFFFFFFFFFFFFFFFFFFFFFFFFFFFFFFFFFFFFFFFFFFFF,FFFFFFFFFFFFFFFFFFFFFFFFFFFFFFFFFFFFFFFFFFFFFF:FFFFFFFFFFFFFFFFFFFFFFFFFFFFFFFFFFFFFFFFF:FFFFFFFFFFFFFFFFFF:FFFFFFFFFFF:FFFF:FFFFFFFFFFFFFFFF
@A00270:176:HGHW5DRXY:1:2101:1768:7592 1:N:0:TTGGGCGG+CTCCTTAC
CCTACGGGAGGCAGCAGTGGGGAATATTGCACAATGGGGGGAACCCTGATGCAGCCATGCCGCGTGTATGAAGAAGGCCTTCGGGTTGTAAAGTACTTTCGGTGAGGAGGACGGTAATGAATCTAATAGGTTTATTAATTGACGTTAATCACAGAAGAAGCACCGGCTAACTCCGTGCCAGCAGCCGCGGTAATACGGAGGGTGCGAGCGTTAATCGGAATGACTGGGCGTAAAGGGCATGTAGGCGGAT
+
FFFFFFFF:F:FFFF:F:FFF,F,,,,F,FFF,:,FFFFF:::FFF,F,FFF,FFFF:FFFFF,,,:::FF,FFFFFFF,,FFFF,,F,,:FF,FFFFFFFF:F:,FFFF,,FFFF,FF:,FF,F,F,FF,FF,:FF:,F:FFFFF:FFF,F:FFFFF,FFFFFFFFF:FFFFFFFFFF::FF:F:FFFFFF,FFF,FFFFFFFFF:F::F,:FFFFF:FFFFFF,FFFFF,FFFFFF,FFF:FFFFFFF
@A00270:176:HGHW5DRXY:1:2101:12382:7592 1:N:0:TTGGGCGG+CTCCTTAC
GACTACAGGGGTATCTAATCCTGTTTGCTACCCACGCTTTCGAGCATGAACGTCAGTGTTATCCCAGGAGGCTGCCTTCGCCATCGGTATTCCTCCACATCTCTACGCATTTCACTGCTACACGTGGAATTCTACCTCCCTCTGACACACTCTAGTTACACAGTTTCAAATGCACGTCCCAAGTTGAGCTCGGGGATTTCACATCTGACTTATTTAACCGTCTGCGCTCGCTTTACGCCCAGTAATTCCG
+
FFFFFFFFFFFFFFFFFFFFFFFFFFFFFFFFFFFFFFFFFFFFFFFFFFFFFFFFFFFFFFFFFFFFFFFFFFFFFFFFFFFFFFFFFFFFFFFFFFFFFFFFFFFFFFFFFFFFFFFFFFFFFFFFFFFFFFFFFFFFFFFFFFFFFFFFFFFFFFFFFFFFFFFFFFFFFFFFFFFFFFFFFFFFFFFFFFFFFFFFFFFFFFFFFFFFFFFFFFF:FFFFFFFFF:FFFFFFFFFFFFFFFFFFFF
@A00270:176:HGHW5DRXY:1:2101:29288:7592 1:N:0:TTGGGCGG+CTCCTTAC
GACTACCCGGGTATCTAATCCTGTTTGCTCCCCACGCTTTCGCATCTCAGCGTCAGTATCTGTCCAGAAGGCCGCCTTCGCCACCGGTATTCCTCCACATCTCTACGCATTTCACCGCTACACGTGGAATTCTACCTTCCTCTACAATACTCTAGTTAACCAGTTTTAAGTGCAATTCCTAGGTTGAGCCCAGGGCTTTCACACCTAACTTAATTATCCGCCTACATGCCCTTTACGCCCAGTCATTCCG
+
FFFFFFFFFFFFFFFFFFFFFFFFFFFFFFFFFFFFFFFFFFFFFFFFFFFFFFFFFFFFFFFFFFFFFFFFFFFFFFFFFFFFFFFFFFFFFFFFFFFFFFFFFFFFFFFFFFFFFFFFFFFFFFFFFFFFFFFFFFFFFFFFFFF:FFFFFFFFFFFFFFFFFFFFFFFFFFFFFFFFFFFFFF:FFFFFFFFFFFFFFFFFFFFFFFFFFFFFFFFFFFFFFFFFFFFFF:FFFFFFFF:FFFFFFF
@A00270:176:HGHW5DRXY:1:2101:28094:7654 1:N:0:TTGGGCGG+CTCCTTAC
CCTACGGGGGGCTGCAGTGGGGAATATTGCACAATGGGGGGAACCCTGATGCAGCCATGCCGCGTGTATGAAGAAGGCCTTCGGGTTGTAAAGTACTTTCGGTGATGAGGAAGGTAATGAATCTAATAGGTTTATTAATTGACGTTAATCACAGAAGAAGCACCGGCTAACTCCGTGCCAGCAGCCGCGGTAATACGGAGGGTGCGAGCGTTAATCGGAATGACTGGGCGTAAAGGGCATGTAGGCGGAT
+
FFFFFFFFFFFFFFFFFFFFFFFFFFFFFFFFFFFFFFFFFFFFFFFFFFFFFFFFFFFFFFFF:FFFFFFFFFFFFFFFFFFFFFFFFFFFFFFFFFFFFFFFFFFFFFFFFFFFFFF:FFFFFFFFFFFFFF:FFFFFFFFFFFFFFF:FFF:FFFFFFFFFFFFFFFFFFFFFFFFFFFFFFFFFFFF:FFFFFFFFFFFFFFFFFFFFFFFFFFFFF:FFFFFFFFFFF:FFFFFFFFFFFFFFFF
@A00270:176:HGHW5DRXY:1:2101:7319:7686 1:N:0:TTGGGCGG+CTCCTTAC
GACTACAGGGGTATCTAATCCTGTTTGCTACCCACGCTTTCGAGCATGAACGTCAGTGTTATCCCAGGAGGCTGCCTTCGCCATCGGTATTCCTCCACATCTCTACGCATTTCACTGCTACACGTGGAATTCTACCTCCCTCTGACACACTCTAGTTACACAGTTTCAAATGCACGTCCCAAGTTGAGCTCGGGGATTTCACATCTGACTTATTTAACCGTCTGCGCTCGCTTTACGCCCAGTAATTCCG
+
FF:FFFFFFFFFFFFFFFFFFFFFFFFFFF:FFF:FFFFFFF::FFFFFF:F:FF:FFFFF:FFFFFFFF:FFFFFFFFFF:FFFFF:FFFFFFFFFFFFFFFFFFFFFFFFFF:FFFFFFFFFF::FFFFFFFFFFFFFFFFFFFFFFFFFFFFFFFFFFFFFFFFFFFFFFF,FFF,FFF::FFFFFFFFF:FF,FFFF:FFFFFF:FFFFFFFF:FFFFFFFFFFFFFFFFFF::FFFFF,FFFFFF
@A00270:176:HGHW5DRXY:1:2101:5502:7701 1:N:0:TTGGGCGG+CTCCTTAC
CCTACGGGGGGCAGCAGTGGGGAATTTTGGACAATGGGGGGAACCCTGATCCAGCCATGCCGCGTGTCTGAAGAAGGCCTTCGGGTTGTAAAGGACTTTTGTTAGGGAAGAAAAGCTGGTTGCTAATACCATCTAGTGATGACGGTACCTAAAGAATAAGCACCGGCTAACTACGTGCCAGAAGCCGCGGTAATACGTAGGGTGCGAGCGTTAATCGGAATTACTGGGCGTAAAGCGAGCGCAGACGGTT
+
FF:FFF,FF:FFF:FFF:FF,:F,:FFF::,F::FFF,F,FFFF:,F,F::,FF,::FFFFF,FFFFFF:F:FFF,FF,FFF,,F::,F,FF,:F:,::FF::F,FF::FFFFFF,F,F,F:,FFFF:FFFFFF:,:,,FFF:F,FF,,FFF:FFFFFF:FF,,,:FFFF,F,,:F:FFF:,FF,F,F,FF:FFF::FF:F,FF,,FF,,,FFFFFFFFF:FFFF,::FFF,:,FFFFFF,F:FFF:FFF
@A00270:176:HGHW5DRXY:1:2101:12436:7748 1:N:0:TTGGGCGG+CTCCTTAC
CCTACGGGGGGCAGCAGTGGGGAATATTGCACAATGGGGGGAACCCTGATGCAGCCATGCCGCGTGTATGAAGAAGGCCTTCGGGTTGTAAAGTACTTTCGGTGATGAGGAAGGTGATGTATCTAATAGGTGCATTAATTGACGTTAATCACAGAAGAAGCACCGGCTAACTCCGTGCCAGCAGCCGCGGTAATACGGAGGGTGCGAGCGTTAATCGGAATGACTGGGCGTAAAGGGCATGTAGGCGGAT
+
FFFFFFFFFFFFFFFFFFFFFFFFFFFFFFFFFFFFFFFFFF:FFFFFFFFFFFFF::FFFFFFFFFFFFFFFFFFFFF:F:FFFFFFFFFFF:FFFFFFFFFFF:FFFFFFFFFFFFFFFFFFFFFFFFFFFFFFFFFFFFFFFFFFFFFFFFFFFFFFFFFFFFFFFFFFFFFFFFFFFFFFFFFFFFFFFFFFFFFFFFFFFFFFFFFFFFFFFFFFFFFFFFFFFF,FF:FFFFFFFFFFFFFFFF
@A00270:176:HGHW5DRXY:1:2101:31286:7827 1:N:0:TTGGGCGG+CTCCTTAC
GACTACTGGGGTATCTAATCCTGTTTGCTCCCCACGCTTTCGCATCTCAGCGTCAGTATCTGTCCAGAAGGCCGCCTTCGCCACCGGTATTCCTCCACATCTCTACGCATTTCACCGCTACACGTGGAATTCTACCTTCCTCTACAATACTCTAGTTAACCAGTTTTAAGTGCAATTCCTAGGTTGAGCCCAGGGCTTTCACACCTAACTTAATTATCCGCCTACATGCCCTTTACGCCCAGTCATTCCG
+
FFFFFFFFFFFFFFFFFFFFFFFFFFFFFFFFFFFFFFFFFFFFFFFFFFFFFFFFFFFFFFFFFFFFFFFFFFFFFFFFFFFFFFFFFFFFFFFFFFFFFFFFFFFFFFFFFFFFFFFFFFFFFFFFFFFFFF,,FFFFFFFF:FFFFFFFFFFFFF:FFFFFFFFFFFFFFFFFFFFFFFFFFFFFFFF,FFFFFFFF,FFF:FFF:FFFFFFFFFFFFFFF,FFF,F:FFF,FFFFFFFFFFFFF:F
@A00270:176:HGHW5DRXY:1:2101:25021:7842 1:N:0:TTGGGCGG+CTCCTTAC
GACTACCCGGGTATCTAATCCTGTTTGCTACCCACGCTTTCGAGCATGAACGTCAGTGTTATCCCAGGAGGCTGCCTTCGCCATCGGTATTCCTCCACATCTCTACGCATTTCACTGCTACACGTGGAATTCTACCTCCCTCTGTCGCACTCTAGTTACACAGTTTCAAATGCACGTCCCAAGTTGAGCTCGGGGATTTCACATCTGACTTATTTAACCGTCTGCGCTCGCTTTACGCCCAGTAATTCCG
+
FFFFFFFFFFFFFFFFF:FFFFFFFFFFFFFFFFFFFFFFFFFFF:FFF:FFFFFF:FFFFFFFFFFFFFFFFFFFFFFFFFFFFFFFFFFFFFF:FFFFFFFFFFFFFFFFFFFFFFFFFFFFFFFFFF:FFFFFFFFFFFFF:F:FFFFFFFF:FFFFFFFFFFFFFFFFFFF:FF,FFFF::FFFFFFFFFFFFFF:FFFFF:FFFFFFFFFFFFFFFFF:FFFFF:F:FFFF:FFFFF:FFFF:FF
@A00270:176:HGHW5DRXY:1:2101:5565:7874 1:N:0:TTGGGCGG+CTCCTTAC
CCTACGGGGGGCAGCAGTGGGGAATTTTGGACAATGGGGGGAACCCTGATCCAGCCATGCCGCGTGTCTGAAGAAGGCCTTCGGGTTGTAAAGGACTTTTGTTAGGGAAGAAAAGCTGGGTGCTAATACCATCTAGTGCTGACGGTACCTAAAGAATAAGCACCGGCTAACTACGTGCCAGCAGCCGCGGTAATACGTAGGGTGCGAGCGTTAATCGGAATTACTGGGCGTAAAGCGAGCGCAGACGGTT
+
FFFFFFFFFFFFFFFFFFFFFFF:FF,FFFFFFFFFFFFFFF,FFFFFFFFFFFFFFFFFFFFFFFFFFFFFFFFFFFFFFFFFFFFFFFFFFF:FFFFFFF,FFFFF:FFFFFFFFFFFFFFFFFFFFFFFFFFFFFFFFFFFFFFFFF:FFFFFFF,FFFFFFFFFFFFFFFFFFFF:FFFFFFFFFF:F,FFFF,FFFFFFF:FFFFF:FFFFFFF::FFF:F:FFFFFF,FFFFFFFFFFFFFFFF
@A00270:176:HGHW5DRXY:1:2101:7491:7889 1:N:0:TTGGGCGG+CTCCTTAC
GACTACAGGGGTATCTAATCCTGTTTGCTCCCCACGCTTTCGCATCTCAGCGTCAGTATCTGTCCAGAAGGCTGCCTTCGCCATCGGTATTCCTCCACATCTCTACGCATTTCACTGCTACACGTGGAATTCTACCTCCCTCTGACACACTCTAGTTACACAGTTTCAAATGCACGTCCCAAGTTGAGCTCGGGGATTTCACATCTGACTTATTTAACCGTCTGCGCTCGCTTTACGCCCAGTAATTCCG
+
FFFFFFFFFFFF:FFFFFFFFFFFFFFFFFFFFFFFFFFFFFFFFFFFFFFFFFFFFFFFFFFFFFFFFFFFFFFFFFFFFFFFFFFFFFFFFFFFFFFFFFFFFFFFFFFFFFFFFFFFFFFFFFFFFFFFFFFFFFFFFFFFFFFFFFFFFFFFFFFFFFFFFFFFFFFFFFFFFFFFF:FFFFFFFFFFFFFFFFFFFFFFFFFFFFFFF,FFFF:FFFFFFFFFF:FFFF:FFFFFFFFFFFFFFF
@A00270:176:HGHW5DRXY:1:2101:6298:7983 1:N:0:TTGGGCGG+CTCCTTAC
CCTACGGGGGGCTGCAGTGGGGAATATTGCACAATGGGGGGAACCCTGATGCAGCCATGCCGCGTGTATGAAGAAGGCCTTCGGGTTGTAAAGCACTTTCGGTGATGAGGAAGGTGATGAATCTAATAGGTTTATTAATTGACGTTAATCACAGAAGAAGCACCGGCTAACTCCGTGCCAGCAGCCGCGGTAATACGGAGGGTGCGAGCGTTAATCGGAATGACTGGGCGTAAAGGGCATGTAGGCGGAT
+
FFFFFFFFFFFFFFFFF:FFFF:FFFFFFFFFFFFFFFFFFF:FFFFFFFFFFFFFFFFFFFFFFF:,FFF,FFFFFFFF:FFFFFFFFFFFFFFFFFFFFFFF:FF:FFFFFFFFFFFFFFFFFFFFFFFFFFFFFFFFFFFFFFFFFFFFFFF,FFFFFFFFFFFFFFFFFFFFFFFFFFFFFFFFFFF:FFFFFFFFFFFFF:FFFFF,FFFFFFF:FFFFFFFFFF:FFFFFFFFFFFF:FFFFFF
@A00270:176:HGHW5DRXY:1:2101:6876:8108 1:N:0:TTGGGCGG+CTCCTTAC
CCTACGGGCGGCAGCAGTGGGGAATATTGCACAATGGGGGGAGCCCTGATGCAGCCATGCCGCGTGTATGAAGAAGGCCTTCGGGTTGTAAAGTACTTTCGGTGATGAGGAAGGTAATGAATCTAATAGGTTTATTAATTGACGTTAATCACAGAAGAAGCACCGGCTAACTCCGTGCCAGCAGCCGCGGTAATACGGAGGGTGCGAGCGTTAATCGGAATGACTGGGCGTAAAGGGCATGTAGGCGGAT
+
FFFFFFFFFFFFFFFFFFFFFFF:FFFFFFFFFFFFFFFFFFFFFFFFFFFFFFFFFFFFFFFFFFF:FFF:FFFFFFFFFFFFFFFFFFFFFFFFFFFFFFFFF:FFFFFFFFFFFFFFFFFFFFFFFFFFFFFFFFFFFFFFFFFFFFFFFFFFFFFFFFFFFFFFFFFFFFFFFFFFFFFFFFFFFFFFFFFFFF:FFFFFFFFFFF:FF:FFFFFFFFFFFFFFFFF,F:FFF:FFF:F:FFFFFF
@A00270:176:HGHW5DRXY:1:2101:24605:8124 1:N:0:TTGGGCGG+CTCCTTAC
CCTACGGGAGGCAGCAGTGGGGAATATTGCACAATGGGGGGAACCCTGATGCAGCCATGCCGCGTGTATGAAGAAGGCCTTCGGGTTGTAAAGTACTTTCGGTGATGAGGAAGGTGATGTATCTAATAGGTGCATTAATTGACGTTAATCACAGAAGAAGCACCGGCTAACTCCGTGCCAGCAGCCGCGGTAATACGGAGGGTGCGAGCGTTAATCGGAATGACTGGGCGTAAAGGGCATGTAGGCGGAT
+
FFFFFFFFFFFFFFFFFFFFFFFFFFFFFFFFFFFFFFFFFFFFFFFFFFFFFFFFFFFFFFFFFFF,FFFFFFFFFFFFFFFFFFFFFFFFFFFFFFFFFFFFFFFFFFFFFFFFFFFFFFFFFFFFFFFFFFFFFFFFF:FFFFFFFFFFFFFFFFFFFFFFFFFFFFFFFFFFFFFFFFFFFFFFFFFF:FFFFFFFFFFFFFFFFFF:FFFFFFFFFFFFFFFFFFFFFFFFFFF:FFFFFFFFFF
@A00270:176:HGHW5DRXY:1:2101:7220:8140 1:N:0:TTGGGCGG+CTCCTTAC
GACTACAGGGGTATCTAATCCTGTTTGCTCCCCACGCTTTCGCATCTCAGCGTCAGTATCTGTCCAGAAGGCTGCCTTCGCCATCGGTATTCCTCCACATCTCTACGCATTTCACTGCTACACGTGGAATTCTACCTCCCTCTGACACACTCTAGTTACACAGTTTCAAATGCACGTCCCAAGTTGAGCTCGGGGATTTCACATCTGACTTATTTAACCGTCTGCGCTCGCTTTACGCCCAGTAATTCCG
+
FFFFFFFFFFFFFFFFFFFFFFFFFFFFFFFFFFFFFFFFFFFFFFFFFFFFFFFFFFFFFFFFFFFFFFFFFFFFFFFFFFFFFFFFFFFFFFFFFFFFFFFFFFFFFFFFFFFFFFFFFFFFFFFFFFFFFFFFFFFFFFFFFFFFFFFFFFFFFFFFFFFFFFFFFFFFFFFFFFFFFFFFFFFFFFFFFFF:FFFFFF:FFFFFFFFFFFFFFF:F:FFFFFFFFFFFFFFFFFFFFFFFFF:FFF
@A00270:176:HGHW5DRXY:1:2101:24053:8140 1:N:0:TTGGGCGG+CTCCTTAC
CCTACGGGGGGCAGCAGTGGGGAATTTTGGACAATGGGGGGAACCCTGATCCAGCCATGCCGCGTGTCTGAAGAAGGCCTTCGGGTTGTAAAGGACTTTTGTTAGGGAAGAAAAGCTGGGTGCTAATACCATCTAGTGCTGACGGTACCTAAAGAATAAGCACCGGCTAACTACGTGCCAGCAGCCGCGGTAATACGTAGGGTGCGAGCGTTAATCGGAATTACTGGGCGTAAAGCGAGCGCAGACGGTT
+
FFFFFFFFFFFFFFFF:FFFFFFFFFFFFFFFFFFFFFFFFFFFFFFFFFFFFFFFFFFFFFFFFFFFFFFFFFFFFFFFFFFFFFFFFFF:FFFFF,FFFFF:FFFFFFFFFFFFFFFFFFFFFFFFFFFFFFFFFFFFFFFFFFFFFFFFFFFFF:FFFFFFFFFFFFFFFFFFFFFFFFFFFFFFFFFF,FFFFF::FFFFFFFFFFFFFFFFFF:,FFFFFFFFFFFFF:F::FFFFFFFFF:FFF
@A00270:176:HGHW5DRXY:1:2101:7274:8265 1:N:0:TTGGGCGG+CTCCTTAC
GACTACAGGGGTATCTAATCCTGTTTGCTCCCCACGCTTTCGCATCTCAGCGTCAGTATCTGTCCAGAAGGCTGCCTTCGCCATCGGTATTCCTCCACATCTCTACGCATTTCACTGCTACACGTGGAATTCTACCTCCCTCTGACACACTCTAGTTACACAGTTTCAAATGCACGTCCCAAGTTGAGCTCGGGGATTTCACATCTGACTTATTTAACCGTCTGCGCTCGCTTTACGCCCAGTAATTCCG
+
FFFFFFFFFFFFFFFFFFFFFFFFFFFFFFFFFFFFFFFFFFFFFFFFFFFFFFFFFFFFFFFFFFFFFFFFFFFFFFFFFFFFFFFFFFFFFFFFFFFFFFFFFFFFFFFFFFFFFFFFFFFFFFFFFFFFFFFFFFFFFFFFFFFFFFFFFFFFFFFFFFFFFFFFFFFFFFFFFFFFFFFFFFFFFFFFFFFFFFFFFFFFFFFFFFFFFFFFFFFFFFFFFFFFFFFFFFFFFFFFFFFFFF:FFF
@A00270:176:HGHW5DRXY:1:2101:24207:8281 1:N:0:TTGGGCGG+CTCCTTAC
CCTACGGGGGGCAGCAGTGGGGAATTTTGGACAATGGGGGGAACCCTGATCCAGCCATGCCGCGTGTCTGAAGAAGGCCTTCGGGTTGTAAAGGACTTTTGTTAGGGAAGAAAAGCTGGGTGCTAATACCATCTAGTGCTGACGGTACCTAAAGAATAAGCACCGGCTAACTACGTGCCAGCAGCCGCGGTAATACGTAGGGTGCGAGCGTTAATCGGAATTACTGGGCGTAAAGCGAGCGCAGACGGTT
+
FFFF:FFFFFFFFFFFF:FFFFF,FFFFFFFFFFFFFFFFFF,FFFFFFFFFFFFFFFFFFFFFFFFFFFFFFFFFFFFFFFFFFFFFFFFFFFFFF,FFFFFFFF:F:FFFFFFFFFFFFFFF:FFFFFFFFFFFFFFFFFFFFFFFFFFFFFF:FFF:FFFFF:FFFFFFFFFFFFF:FFFFFFFFFFFF:FFFFF,FFFFFFFFFFFFFFFFFFFFFF:FFFFFFFFFFFFFFFFFFFFFFFFFFFF
@A00270:176:HGHW5DRXY:1:2101:23149:8390 1:N:0:TTGGGCGG+CTCCTTAC
CCTACGGGGGCTGCAGTGGGGAATTTTGGACAATGGGGGGAACCCTGATCCAGCCATGCCGCGTGTCTGAAGAAGGCCTTCGGGTTGTAAAGGACTTTTGTTAGGGAAGAAAAGCTGGGTGCTAATACCATCTAGTGCTGACGGTACCTAAAGAATAAGCACCGGCTAACTACGTGCCAGCAGCCGCGGTAATACGTAGGGTGCGAGCGTTAATCGGAATTACTGGGCGTAAAGCAAGCGTAGACGGTTA
+
FFFFFFFFFFFFFFFFFFFFFFFF:FFFFFFFFFFFFFFFFFFFFFFFFFFFFFFF:FFFFFFFFFFFFFFFF:FFFFFFFFFFFFFFF::FFFFFF,FFFFFFFFF:FFFFFFFFFFFFFFFFFFFFFFFFF:FFFFFFFFFFF:FFF,FFFFFFFFFFFFFFFFFFFFFFFFFFFFFFFFFFFFFFFFF:FFFFFFFFFFFFFFFFFFFFFFFFFFFFFFFFFFFFFF:FFFF:,FFFFFFFFFFFFF
@A00270:176:HGHW5DRXY:1:2101:15248:8516 1:N:0:TTGGGCGG+CTCCTTAC
GACTACTCGGGTATCTAATCCTGTTTGCTACCCACGCTTTCGAGCATGAACGTCAGTGTTATCCCAGGAGGCTGCCTTCGCCATCGGTATTCCTCCACATCTCTACGCATTTCACTGCTACACGTGGAATTCTACCTCCCTCTGACACACTCTAGTTACACAGTTTCAAATGCACGTCCCAAGTTGAGCTCGGGGATTTCACATCTGACTTATTTAACCGTCTGCGCTCGCTTTACGCCCAGTAATTCCG
+
,FFFFFFFFFFFFFFFFFFFF:FF:FFFFF:FFFFFFFFFF:FFFFFFFFFFFFFFFFFF:FFFFFFFFFFFFFFFFFFFF:FFFFFFFF:FFFFFFFF,FFFFF:FFF:FFFFFFFFF:FFF:FFFF,FFFFFFFFFFFFFFFFFFFFFFFFFFFFFFFFFF,FFFFFF:FFFF:FF::FF:FFFFFFFFFFF:FFFFFFFFF:,FFFFF::,F:FFF,,,F,FF:FFF:F,,:F,:F:F,:FF,:,F,
@A00270:176:HGHW5DRXY:1:2101:13187:8578 1:N:0:TTGGGCGG+CTCCTTAC
CCTACGGGTGGCAGCAGTGGGGAATTTTGCACAATGGGGGGAACCCTGATGCAGCCATGCCGCGTGTATGAAGAAGGCCTTCGGGTTGTAAAGTACTTTCGGTGATGAGGAAGGTGATGTATCTAATAGGTGCATTAATTGACGTTAATCACAGAAGAAGCACCGGCTAACTCCGTGCCAGCAGCCGCGGTAATACGGAGGGTGCGAGCGTTAATCGGAATGACTGGGCGTAAAGGGCATGTAGGCGGAT
+
FFFFFFFFFFFFFFFFFFFFFFFFFFFFFFFFF:FFFFFFFFFFFFFFFFFFFFFFFFFFFFFFFFFFFFFFFFFFFFFFFFFFFFFFFFFFFFFFFFFFFFFFFFFFFFFFFFFFF:FFFFFFFFFFFFFFFFF:FFFFF:FFFFFFFFFFFFFFF:FFFFFFFFFFFFFFFFFFFFFFFFFFFFFFFFFFFFFFFFFFFFFFFFFFFFFFFFF:FFFFFFFFF:FFFFFFFFFFFFFF:FFFFFFFFF
@A00270:176:HGHW5DRXY:1:2101:21757:8609 1:N:0:TTGGGCGG+CTCCTTAC
CCTACGGGAGGCAGCAGTGGGGAACATTGCACAATGGGGGGAACCCTGATGCAGCCATGCCGCGTGTATGAAGAAGGCCTTCGGGTTGTAAAGTACTTTCGGTGATGAGGAAGGTAATGAATCTAATAGGTTTATTAATTGACGTTAATCACAGAAGAAGCACCGGCTAACTCCGTGCCAGCAGCCGCGGTAATACGGAGGGTGCGAGCGTTAATCGGAATGACTGGGCGTAAAGGGCATGTAGGCGGAT
+
FFFFFFFFFFFFFFFFFFFFFFFFFFFF:FFFFFF:FFFFFFFFFFFFFFFFFFFF:FF::FFFF::FFFF:FFFFFF:FF:F:FFFFFFFFFFFFFFFFFFFFFFFFFF:FFFFFFFFFFFFFFF:FF:FFFFFFFFFFF:FFFFFFFFFFFFFFFFFFFFFFFFFFFF:FFFFFFFFFFF,FF::FFFFFFFFF,FFFFFFFFFFFFFFFFFF:F:FF,FFFFFFF::FF:::FFFFFF:FFFFFF:F
@A00270:176:HGHW5DRXY:1:2101:30680:8688 1:N:0:TTGGGCGG+CTCCTTAC
CCTACGGGAGGCAGCAGTGGGGAATTTTGGACAATGGGGGGAACCCTGATCCAGCCATGCCGCGTGTCTGAAGAAGGCCTTCGGGTTGTAAAGGACTTTTGTTAGGGAAGAAAAGCTGGGTGCTAATACCATCTAGTGCTGACGGTACCTAAAGAATAAGCACCGGCTAACTACGTGCCAGCAGCCGCGGTAATACGTAGGGTGCGAGCGTTAATCGGAATTACTGGGCGTAAAGCGAGCGCAGACGGTT
+
FFFFFFFFFFFFFFFFFFFFFFFFFFFFFFFFFFFFFFFFFFFFFFFFFFFFFFFFFFFFFFFFFFFFFFFFFFFFFFFFFFFFFFFF:FF:FFFFF,FFFFFFFFFF::FFFFFFFFFFFFFFFFFFFFFFFFFFFFFFFFFFFFFFFFFFFFFFFFFFFFFFFFFFFFFFFFFFFFFFFFFFFFFFFFFF:FF:FFFFFFF:FFFFFFFFFFFFFFFFFFFFFFFFFFFFFFFFFFFFFFFFFFFFFF
@A00270:176:HGHW5DRXY:1:2101:2781:8782 1:N:0:TTGGGCGG+CTCCTTAC
GACTACCGGGGTATCTAATCCTGTTTGCTACCCACGCTTTCGAGCATGAACGTCAGTGTTATCCCAGGAGGCTGCCTTCGCCATCGGTATTCCTCCACATCTCTACGCATTTCACTGCTACACGTGGAATTCTACCTCCCTCTGACACACTCTAGTTACACAGTTTCAAATGCACGTCCCAAGTTGAGCTCGGGGATTTCACATCTGACTTATTTAACCGTCTGCGCTCGCTTTACTCCCAGTAATTCCG
+
FFFFFFF,FFFFFFFFFFFFFFFFFFFFFFFFFFFFFFFFFFFFFFFFFFFFFFFFFF:FFFFFFFFFFFFFFFFFFFFFFFFFFFFFFFFF:FFFF:FFFFFFFFFFFFFFFFF:FFFFFFFF:FFF:FFFFFF:,FFF:FFFFFFFFFFFFFFFFFFFFFFFFFFFFF:FFFF:,FFFFF,:,FF:F:F:FF:FFFFFFFFFF:FF:F:F,,,FFFFF,FF:::FFF::F,FFF,FFF:FF:F,FF,:
@A00270:176:HGHW5DRXY:1:2101:26024:8860 1:N:0:TTGGGCGG+CTCCTTAC
CCTACGGGTGGCTGCAGTGGGGAATTTTGGACAATGGGGGGAACCCTGATCCAGCCATGCCGCGTGTCTGAAGAAGGCCTTCGGGTTGTAAAGGACTTTTGTTAGGGAAGAAAAGCTGGGTGCTAATACCATCTAGTGCTGACGGTACCTAAAGAATAAGCACCGGCTAACTACGTGCCAGCAGCCGCGGTAATACGTAGGGTGCGAGCGTTAATCGGAATTACTGGGCGTAAAGCGAGCGCAGACGGTT
+
FFFFFFFFFFFFFFFFFFFFFFFFFFFFFFFFFFFFFFFFFFFFFFFFFFFFFFFFFFFFFFFF:FFFFFFFFFFFFFFFFFFFF:FFFFFFFFFFFF:FFFFFFFFFFFFFFFFFFFFFFFFFF::FFFFFFF,FFFFFFFFFFFFFFF:FFFFFFFFF,FFFFFFFFFFFFFFFFFFFFFFFFFFFFFFFFFFFFFFFFFFFFFFFFFFFFFFFFFFFFFFFFFFFFFFFF:FFFFFFFFF:FFFFFF
@A00270:176:HGHW5DRXY:1:2101:26042:8860 1:N:0:TTGGGCGG+CTCCTTAC
CCTACGGGTGGCTGCAGTGGGGAATTTTGGACAATGGGGGGAACCCTGATCCAGCCATGCCGCGTGTCTGAAGAAGGCCTTCGGGTTGTAAAGGACTTTTGTTAGGGAAGAAAAGCTGGGTGCTAATACCATCTAGTGCTGACGGTACCTAAAGAATAAGCACCGGCTAACTACGTGCCAGCAGCCGCGGTAATACGTAGGGTGCGAGCGTTAATCGGAATTACTGGGCGTAAAGCGAGCGCAGACGGTT
+
FFFFFFFFFFFFFFFFFFFFFFFFFFFFFFFFFFFFFFFFFFFFFFFFFFFFFFFFFFFFFFFFFFFFFFFFFFFFFFFFFFFFFFFFFFFFFFFFFFFFFFFFFFFFFFFFFFFFFFFFFFFFFFFFFFFFFFFFFFFFFFFFFFFFFFFFFFFFFFFFFFFFFFFF:FFFFFFFFFFFFFFFFFFFFFFFFFFFFFFFFFFFFFFFFFFFFFF:FFFFFFFFFFFFFFFFFFFFFFFF:FFFFFFFFF
@A00270:176:HGHW5DRXY:1:2101:26006:8891 1:N:0:TTGGGCGG+CTCCTTAC
CCTACGGGTGGCTGCAGTGGGGAATTTTGGACAATGGGGGGAACCCTGATCCAGCCATGCCGCGTGTCTGAAGAAGGCCTTCGGGTTGTAAAGGACTTTTGTTAGGGAAGAAAAGCTGGGTGCTAATACCATCTAGTGCTGACGGTACCTAAAGAATAAGCACCGGCTAACTACGTGCCAGCAGCCGCGGTAATACGTAGGGTGCGAGCGTTAATCGGAATTACTGGGCGTAAAGCGAGCGCAGACGGTT
+
FFFFFFFFFFFFFFFFFFFFFFF:FFFFFFFFFFFFFFFFFFFFFFFFFFFFFFFF:FFFFFFFFFFFFFFFFFFFFFF:FFFFF:FFFFFFFFFFFF,FFFFFFFFFFFFFFFFFFFFFFFFFFFFFFFFFFFFFFFFFFFFFFFFFFFFFFFFFFFFFFFFFFFFFFFFFFFFFFFFFFFFFFFFFFFFFFFFFFFFFFFFFFFFFFFFFFFFFFFF,FFFFFFFFFFFFF,FFFFFFFFFFFFFFFF
@A00270:176:HGHW5DRXY:1:2101:27055:8891 1:N:0:TTGGGCGG+CTCCTTAC
GACTACAAGGGTATCTAATCCTGTTTGCTCCCCACGCTTTCGCATCTCAGCGTCAGTATCTGTCCAGAAGGCCGCCTTCGCCACCGGTATTCCTCCACATCTCTACGCATTTCACCGCTACACGTGGAATTCTACCTTCCTCTACAATACTCTAGTTAACCAGTTTTAAGTGCAATTCCTAGGTTGAGCCCAGGGCTTTCACACCTAACTTAATTATCCGCCCACATGCCCTTTACGCCCAGTCATTCCG
+
FFFFFFFFFFFFFFFFFFFFFFFFFFFFFFFFFFFFFFFFFFFFFFFFFFFFFFFFFFFFFFFFFFFFFFFFFFFFFFFFFF:FFFFFF:FFFFFFFFFFFFFFFFFFFFFFFFFFFFFFFFFFFFFFFFFFFFFFFFFFFFFFFFFFFFFFFFFFFFFFFFFFFFF:FFFFFFFFFFFFFFFFFFFFFFFFFFFFFFFFFFF:FFFF:FFFFFF:FFFFF:FFFF:F:F::F:FF:FFFFFFFFFFFFF
@A00270:176:HGHW5DRXY:1:2101:26313:8923 1:N:0:TTGGGCGG+CTCCTTAC
CCTACGGGAGGCTGCAGTGGGGAATTTTGGACAATGGGGGGAACCCTGATCCAGCCATGCCGCGTGTCTGAAGAAGGCCTTCGGGTTGTAAAGGACTTTTGTTAGGGAAGAAAAGCTGGGTGCTAATACCATCTAGTGCTGACGGTACCTAAAGAATAAGCACCGGCTAACTACGTGCCAGCAGCCGCGGTAATACGTAGGGTGCGAGCGTTAATCGGAATTACTGGGCGTAAAGCGAGCGCAGACGGTT
+
FFFFFFFFFFFFFFFFFFFFFFFFFFFFFFFFFFFFFFFFFFFFFFFFFFFFFFFFF:FFFFFFFFFFFFF:FFFFFFFFFFFFFFFFF:FFFFFFF:,FF,FFFFFFFFFFFFFFFFFFFFFFFFFFFFFFFFFFFFFFFFFFFFFFFFFFFFFFFFFFFFFFFFFFFFFFFFFFFFFFFFFFFFFFFFF::FFFFF:FFFFFFFFFFFFFFFFFFFFFFFFFFFFFFFFFFFFF:FFFFFFFFFFFFF
@A00270:176:HGHW5DRXY:1:2101:26214:8938 1:N:0:TTGGGCGG+CTCCTTAC
CCTACGGGAGGCTGCAGTGGGGAATTTTGGACAATGGGGGGAACCCTGATCCAGCCATGCCGCGTGTCTGAAGAAGGCCTTCGGGTTGTAAAGGACTTTTGTTAGGGAAGAAAAGCTGGGTGCTAATACCATCTAGTGCTGACGGTACCTAAAGAATAAGCACCGGCTAACTACGTGCCAGCAGCCGCGGTAATACGTAGGGTGCGAGCGTTAATCGGAATTACTGGGCGTAAAGCGAGCGCAGACGGTT
+
FFFFFFFFFFFFFFFFFFFFFFFFF:FFFFFFFFFFFFFFFFFFFFFFFFFFFFFFFFFFFFFFFFFFFFFFFFFFFFFFFFFFF,FFFFF,FFFFFF:FFFFFFFFFFFFFFFFFFFFFFFFFFFFFFFFFFFFFFFFFFFFFFFFFFFFFFFF:FFFFFFFFFFFFFFFFFFFFFFFFFFFFFFFFFFF:FFF:FFFFFFFFFFFFFFFFFFFFFFFFFFFFFFFFFFFFFFFFF:FFFFFFFFFFFF
@A00270:176:HGHW5DRXY:1:2101:30138:8938 1:N:0:TTGGGCGG+CTCCTTAC
CCTACGGGAGGCAGCAGTGGGGAATTTTGGACAATGGGGGGAACCCTGATCCAGCCATGCCGCGTGTCTGAAGAAGGCCTTCGGGTTGTAAAGGACTTTTGTTAGGGAAGAAAAGCTGGGTGCTAATACCATCTAGTGCTGACGGTACCTAAAGAATAAGCACCGGCTAACTACGTGCCAGCAGCCGCGGTAATACGTAGGGTGCGAGCGTTAATCGGAATTACTGGGCGTAAAGCGAGCGCAGACGGTT
+
FFFFFFFFFFFFFFFFFFFFFFFFFFFFFFFFFFFFFFFFFFFFF:FFFFFFFFFFFFFFFFFFFFFFFFFFFFFFFFFFFFFFFFFFFFFFFFFFFFFFFFFFFFFFFFFFFFFFFFFFFFFFFFFFFFFFFFFFFFFFFFFFFFFFFFFFFF:FFFFFFFFFFFFFFFFFFFFFFFFFFF:FFFFFFFFFFFFFFFFFFFFFFFFFFFFFFFFF:FFFFFFFFFFFFFFFFFFFFFFFFFFFFFFFFF
@A00270:176:HGHW5DRXY:1:2101:29478:8954 1:N:0:TTGGGCGG+CTCCTTAC
CCTACGGGCGGCAGCAGTGGGGAATATTGCACAATGGGGGGAACCCTGATGCAGCCATGCCGCGTGTATGAAGAAGGCCTTCGGGTTGTAAAGTACTTTCGGTGATGAGGAAGGTAATGAATCTAATAGGTTTATTAATTGACGTTAATCACAGAAGAAGCACCGGCTAACTCCGTGCCAGCAGCCGCGGTAATACGGAGGGTGCGAGCGTTAATCGGAATGACTGGGCGTAAAGGGCATGTAGGCGGAT
+
FFFFFFFFFFFFFFFFFFFFFFFFFFFFFFFFFFFFFFFFFFFFFFFFFFFFFFFFFFFFFFFFFF:FFFFFFFFFFFFFF:FFFFFFFFFFFFFFFFFFFFFFF:FFFFFFFFFFFFFFFFFFFFFFF,FFFFFFFFFFFFFFFFFFFFFF:FFFFFFFFFFFFFFFFFFFFFFFFFFFFFFFFFFFFFFFFFFFFFFFFFFFFFFFFFFF,:FFFF::FFFF,FFFFF,,:FFFFF,FFF,FFFFFFF
@A00270:176:HGHW5DRXY:1:2101:9778:9064 1:N:0:TTGGGCGG+CTCCTTAC
GACTACCAGGGTATCTAATCCTGTTTGCTACCCACGCTTTCGAGCATGAACGTCAGTGTTATCCCAGGAGGCTGCCTTCGCCATCGGTATTCCTCCACATCTCTACGCATTTCACTGCTACACGTGGAATTCTACCTCCCTCTGACACACTCTAGTTACACAGTTTCAAATGCACGTCCCAAGTTGAGCTCGGGGATTTCACATCTGACTTATTTAACCGTCTGCGCTCGCTTTACGCCCAGTAATTCCG
+
FFFFFFFFFFFFFFFFFFFFFFFFFFFFFFFFFFFFFFFFFFFFFFFFFFFFFFFFFFFFFFFFFFFFFFFFFFFFFFFFFFFFFFFFFFFFFFFFFFFFFFFFFFFFFFFFFFFFFFFFFFFFFFFFFFFFFFFFFF:FFFFFFFFFFFFFFFFFFFFFFFFFFFFFFFFFFFFFFFFFFFF:FFFFFFFFFFFFFFFFFFFFFFFFFFFFFFFFFFFFFFFFFFFFFFFFFFFF:FFFF:FFFF:FFF
@A00270:176:HGHW5DRXY:1:2101:5728:9157 1:N:0:TTGGGCGG+CTCCTTAC
GACTACAGGGGTATCTAATCCTGTTTGCTCCCCACGCTTTCGCATCTCAGCGTCAGTATCTGTCCAGAAGGCCGCCTTCGCCACCGGTATTCCTCCACATCTCAACGCATTTCACCGCTACACGTGGAATTCTACCTTCCTCTACAATACTCTAGTTAACCAGTTTTAAGTGAAATTCCTAGGTTGAGCCCAGGGCTTTCACACCTAACTTAATTATCCGCCTACATGCCCTTTACGCCCAGTCATTCCG
+
,:FF::FFFFFFFFFFFFF:F,FF:FFFFFFFFFFFFF::F::FFFFFFFFF,FF,F,FFF:F,FF,F,FF,:FF:FF::F,FF::,:,FFFFFF,,,FFF:F,F::FFFFF:FFFFFF,F::F:FFFF,F,FFF::FFFFFFF:FF:FF:F,FFFFFF::FFF:FFFFF:F,:::FF,FFF,::FFFFFF:::FFFFFFFFFFFFFFFFF,FF,:FF,FFF:F:,F:FFFF:F,:FFFF,:FFFF,,FF
@A00270:176:HGHW5DRXY:1:2101:9010:9204 1:N:0:TTGGGCGG+CTCCTTAC
GACTACCAGGGTATCTAATCCTGTTTGCTCCCCACGCTTTCGCATCTCAGCGTCAGTATCTGTCCAGAAGGCCGCCTTCGCCACCGGTATTCCTCCACATCTCTACGCATTTCACCGCTACACGTGGAATTCTACCTTCCTCTACAATACTCTAGTTAACCAGTTTTAAGTGCAATTCCTAGGTTGAGCCCAGGGCTTTCACACCTAACTTAATTATCCGCCTACATGCCCTTTACGCCCAGTCATTCCG
+
FFFFFFFFFFFFFFFFFF:FFFFFFFFFFFFFFFFFFFFFFFFFFFFFFFFFFFFFFFFFFFFFFFFFFFFFFFFFFFFFFFFFFFFFFFFFFFFFFFFFFFFFFFFFFFFFFFFFFFFFFFFFFFFFFFFFFFFFFFFFFFFFFFFFFFFFFFFFFFFFFFFFFFFFFFFFFFFFFFFFFFFFFFFF:FFFFFFFFFFFFFFFFFFFFFFFFFFFFFFFFFFFFFFFFFFFFFFFFFFFFFFFFFFFFF
@A00270:176:HGHW5DRXY:1:2101:5665:9236 1:N:0:TTGGGCGG+CTCCTTAC
GACTACAGGGGTATCTAATCCTGTTTGCTCCCCACGCTTTCGCATCTCAGCGTCAGTATCTGTCCAGAAGGCCGCCTTCGCCACCGGTATTCCTCCACATCTCTACGCATTTCACCGCTACACGTGGAATTCTACCTTCCTCTACAATACTCTAGTTAACCAGTTTTAAGTGCAATTCCTAGGTTGAGCCCAGGGCTTTCACACCTAACTTAATTATCCGCCTACATGCCCTTTACGCCCAGTCATTCCG
+
FFFFFFFFFFFFFFFFFFFFFFF:FFFFFFFFFFFFFFFFFFFFFFFFFFFFFFFFFFFFFFFFF,FFFFFFFFFFFFFFFFFFFFFF:FFFFFFF:FFFFFFFFFFFFFFFFFFFFFF:FFFFFFFFFFFFFFFFFFFFFFFFF::FFFFFFF:FFFFFFFFFFFFFFFFFFF,FFFFFFFFFFFF:FFFFFFFFFFFFFFFFFFFFFF:FFFFFFFFFFFFFFFFFFFF:FFFFFFFFFFFFFFFFFF
@A00270:176:HGHW5DRXY:1:2101:3784:9267 1:N:0:TTGGGCGG+CTCCTTAC
CCTACGGGTGGCAGCAGTGGGGAATATTGCACAATGGGGGGAACCCTGATGCAGCCATGCCGCGTGTATGAAGAAGGCCTTCGGGTTGTAAAGTACTTTCGGTGATGAGGAAGGTGATGAATCTAATAGGTTTATTAATTGACGTTAATCACAGAAGAAGCACCGGCTAACTCCGTGCCAGCAGCCGCGGTAATACGGAGGGTGCGAGCGTTAATCGGAATGACTGGGCGTAAAGGGCATGTAGGCGGAT
+
FFFFFFFFFFFFFFFFFFFFFF::FF:FFFFF:FFFFFFFF::FFFFFFFFF,FFF:FFFFFFF:F,,:F,,FFFFFFF,FFFFFFFFFF::FFFFFFFFFFFFFFFFFFFFFFFFF:FF:FFF:F:FFFFFFF:FFFFFFFFFFFFFFF:F:FFFFF,FFFFFFFFF:FFFFFFFFFFFFFFF:FFFFFF:FFFFFFFFFFFFFF:FFFF:FFF:FFFFFFFFF:FFFFFFFFFFFFFF:FFFFFFFFF
@A00270:176:HGHW5DRXY:1:2101:3875:9267 1:N:0:TTGGGCGG+CTCCTTAC
CCTACGGGTGGCAGCAGTGGGGAATATTGCACAATGGGGGGAACCCTGATGCAGCCATGCCGCGTGTATGAAGAAGGCCTTCGGGTTGTAAAGTACTTTCGGTGATGAGGAAGGTGATGAATCTAATAGGTTTATTAATTGACGTTAATCACAGAAGAAGCACCGGCTAACTCCGTGCCAGCAGCCGCGGTAATACGGAGGGTGCGAGCGTTAATCGGAATGACTGGGCGTAAAGGGCATGTAGGCGGAT
+
FFFFFFFFFFFFFFFFFFFFFFF:FFFFFFFF:FFFFFFFFFFFFFFFFFFF,FFFFFFFFFFF:F:,FF:,FFFFFFFF,:FFFFFFFFFFF,FFFFFF:FFFFFFFFFFFFFFFFFFF:FFFFFFFFFFFFFFFFFFFFF:FFFFFF,FFF,FFFF:,:FFFFFFFFFFFFF,FFFFFFFFF:FF:FFF,FFFFFFFFFFFF:FFFFF,FFFFFFFFFFFFFFFFFFFFFFF:FFF::FFF:FFFFFF
@A00270:176:HGHW5DRXY:1:2101:3775:9283 1:N:0:TTGGGCGG+CTCCTTAC
CCTACGGGTGGCAGCAGTGGGGAATATTGCACAATGGGGGGAACCCTGATGCAGCCATGCCGCGTGGCTGACGAAGGCCTTCGGGTTGTAAAGTACTTTCGGTGATGAGGAAGGTGATGAATCTAATAGGTTTATTAATTGACGTTAATCACAGAAGAAGCACCGGCTAACTCCGTGCCAGCAGCCGCGGTAATACGGAGGGTGCGAGCGTTAATCGGAATGACTGGGCGTAAAGGGCATGTAGGCGGAT
+
FFFFFFFFFFF:FFFFF:FFFF:::FFFFFFF:FFFFFFFFF,FFFFFFFFF:FFF,:FFFFFFFF,,FF,,,,FFFFFF:FFF:FFF,F:FFFFFF:FFFFFFFFFFFFFFFFFFFFFF:FFF:F,FFFF:FFFF,:FFFFFFFFFFF:FFFFFF:FFFFFF:FFFFFFFFFFFFFFFFFFFFFFFFFFF,FFFFFF:F:FFFFFFFFF:FFF::FFF:,FFFFFF:FFFFFF:FFFF,FFFF:FFF:F
@A00270:176:HGHW5DRXY:1:2101:23954:9377 1:N:0:TTGGGCGG+CTCCTTAC
GACTACAGGGGTATCTAATCCTGTTTGCTCCCCACGCTTTCGCATCTCAGCGTCAGTATCTGTCCAGAAGGCCGCCTTCGCCACCGGTATTCCTCCACATCTCTACGCATTTCACCGCTACACGTGGAATCCTACCTTCCTCTACAATACTCTAGTTAACCAGTTTTAAGTGCAATTCCTAGGTAGAGCCCAGGGCTTTCACACCTAACTTAATTATCCGCCTACATGCCCTTTACGCCCAGTCATTCCG
+
FFFFFFFFFFFFFFFFFFFFFFFFFFFFFFFFFFFFFFFFFFFFFFFFFFFFFFFFFFFFFFFFFFFFFFFFFFFFFFFFFFFFFFFFFFFFFFFFFFFFFFFFFFFFFFFFFFFFFFFFFFFFFFFFFFFFFFFFFFFFFFFFFF:FFFFFFFFFFFFFFFFFFFFFFFFFFFFFFFFFFF:FFFFFFFFFFFFFFFFFFFFFFFFF:FFFFFFFFFFFFFF:FFFFFFF:FFFFFFFFFFFFFFFFFF
@A00270:176:HGHW5DRXY:1:2101:16947:9518 1:N:0:TTGGGCGG+CTCCTTAC
CCTACGGGTGGCAGCAGTGGGGAATTTTGGACAATGGGGGGAACCCTGATCCAGCCATGCCGCGTGTCTGAAGAAGGCCTTCGGGTTGTAAAGGACTTTTGTTAGGGAAGAAAAGCTGGGTGCTAATACCATCTAGTGCTGACGGTACCTAAAGAATAAGCACCGGCTAACTACGTGCCAGCAGCCGCGGTGATACGTAGGGTGCGAGCGGTAGTCGGTATTACTGGGCGTAAAGCGAGCGCTGACGGTTG
+
FFFFFFFFFFFFFFFFFFFFFFFFFFFFFFFFFFFFFFFFFFFFFFFFFFFFFFFFFFFFFFFFFFFFFFFFFFFFFFFFF,FFFFFFFFF:FFFFFFFFFF,FFFFFFFFFFFFFFFFFFFFFFFF::FFFFFFFFFFFF,:FFFFFFF:,FFF,F,FFF:FFFFFFF:FF:FFFFF,:FF:FF,F:FF,,::,,F:,FFF:F,F,F,F,,,,,FFF,,FF,:,FFF:F:,,,FFF,F,F:,F,,FF,,,
@A00270:176:HGHW5DRXY:1:2101:24225:9565 1:N:0:TTGGGCGG+CTCCTTAC
GACTACAGGGGTATCTAATCCTGTTTGCTCCCCACGCTTTCGCATCTCAGCGTCAGTATCTGTCCAGAAGGCCGCCTTCGCCACCGGTATTCCTCCACATCTCTACGCATTTCACCGCTACACGTGGAATCCTACCTTCCTCTACAATACTCTAGTTAACCAGTTTTAAGTGCAATTCCTAGGTAGAGCCCAGGGCTTTCACACCTAACTTAATTATCCGCCTACATGCCCTTTACGCCCAGTCATTCCG
+
FFFFFFFFFFFFFFFFFFFFFFF:FFFFFFFFFFFFFFFFFFFFFFFFFFFFFFFFFFFFFFFFFFFFFFFFFFFFFFFFFFFFFFFFFFFFFFFFFF:FFFFFFFFFFF:FFFFFFF,FFFFFFFFFFFFFFFFFFFFFFFFFFFFFFFFFFFFF:FFFFFF,FFFFFFFFFFFFFFFFFFFFFFFFFFFFFFFFF,FFFFFFFFFFFFFF:FFFFFFFFFFFFFFFFFFF,FFFFFFFF:FFF,:,:F
@A00270:176:HGHW5DRXY:1:2101:29206:9580 1:N:0:TTGGGCGG+CTCCTTAC
GACTACTGGGGTATCTAATCCTGTTTGCTACCCACGCTTTCGAGCATGAACGTCAGTGTTATCCCAGGAGGCTGCCTTCGCCATCGGTATTCCTCCACATCTCTACGCATTTCACTGCTACACGTGGAATTCTACCTCCCTCTGACACACTCTAGTTACACAGTTTCAAATGCACGTCCCAAGTTGAGCTCGGGGATTTCACATCTGACTTATTTAACCGTCTGCGCTCGCTTTACGCCCAGTAATTCCG
+
FFFFFFFFFFFFFFFFFFFFFFFFFFFF:FFFFFFFFFFFFFFFFFFF:FFFFFFFFFFFFFFFFFFFFFFFFFFFFFFFFFFFFFFFFFFFFFFFFFFFFFFFFFFFFFFFFFFFFFFFFFFFFFFFFFFFFFFFFFFFFFFFFFFFFFFFFFFFFFFFFFFFFFFFFFFFFFFFFFFFFFFFFFFFFFFFFFFFFFFFFFF:FFFFFFFFFFFFFFFFFFFFFFFFFFFFFFFFFFFFFFFFFFFFFF
@A00270:176:HGHW5DRXY:1:2101:14832:9612 1:N:0:TTGGGCGG+CTCCTTAC
CCTACGGGGGGCTGCAGTGGGGAATATTGCACAATGGGGGGAACCCTGATGCAGCCATGCCGCGTGTATGAAGAAGGCCTTCGGGTTGTAAAGTACTTTCGGTGATGAGGAAGGTGATGAATCTAATAGGTTTATTAATTGACGTTAATCACAGAAGAAGCACCGGCTAACTCCGTGCCAGCAGCCGCGGTAATACGGAGGGTGCGAGCGTTAATCGGAATGACTGGGCGTAAAGGGCATGTAGGCGGAT
+
FFFFFFFFFFFFFFFFFFFFFFF:FFFFFFFFF,FFFFFFFFFFFFFFFFFFFFFFFFFFFFFFFFF:FFFFFFFFFFFFFFFFF,FFF,FFFFFFFFFFFFFFF,FFFFFFFFFFF:FFFFFFFFFFFFFFFFFFFFFFFFFFFFFFFFFFFFFFFFFFFFFFFFFFFFFFFFFFFFFFFFFFFFFFFFFF:FFFFFFFFFFFFFFFFFFFFFFFFFFFFFFFFFFFFFF:FFFFFF::FFFFFFFFFF
@A00270:176:HGHW5DRXY:1:2101:5819:9627 1:N:0:TTGGGCGG+CTCCTTAC
CCTACGGGCGGCTGCAGTGGGGAATTTTGGACAATGGGGGGAACCCTGATCCAGCCATGCCGCGTGTCTGAAGAAGGCCTTCGGGTTGTAAAGGACTTTTGTTAGGGAAGAAAAGCTGGGTGCTAATACCATCTAGTGCTGACGGTACCTAAAGAATAAGCACCGGCTAACTACGTGCCAGCAGCCGCGGTAATACGTAGGGTGCGAGCGTTAATCGGAATTACTGGGCGTAAAGCGAGCGCAGACGGTT
+
FFFFFFFFFFFFFFFFFFFFFF::FFFFFFFFFFFFFFFFFF,FFFFFFFFFFFFFFFFFFFFFFFFFFFF,F:FFFFFFFFFFFFFFFFFFFFFFF:FFF:FFFFFFFFFFFFFFFFFFFFFFFFFFFFFFFFFFFFFFFFFFFFFFFFFFFFFFFFFFFFFFFFFFFFFFFFFFFFFFFF:FFFFFFFF,:F:FFFFFFFFFFFFFFFFFFF:FFFF,FF:FFFFFFFFFFFFFF:FFFFFFFFFF,,
@A00270:176:HGHW5DRXY:1:2101:31114:9627 1:N:0:TTGGGCGG+CTCCTTAC
CCTACGGGTGGCTGCAGTGGGGAATATTGCACAATGGGGGGAACCCTGATGCAGCCATGCCGCGTGTATGAAGAAGGCCTTCGGGTTGTAAAGTACTTTCGGTGATGAGGAAGGTGATGAGTCTAATAGGTTTATTAATTGACGTTAATCACAGAAGAAGCACCGGCTAACTCCGTGCCAGCAGCCGCGGTAATACGGAGGGTGCGAGCGTTAATCGGAATGACTGGGCGTAAAGGGCATGTAGGCGGAT
+
FFFFFFFFFFFFFFFFFFFFFFFFFFFFFFFFFFFFFFFFFFFFFFFFFFFFFFFF:FFFFFFFFFFFFFF,FFFFFFFFFFFFFFFFFFFFFFFFFFFFFFFFF:F:FFFFFFFFFFFFFFFFFFFFFF:FFFFFFFFFFFFFFFFFFFFFFFFFFFFFFFFFFFFFFFFFFFFFFFFFFFFFFFFFFFFFFFFFFFFFFFFFFFFFFF,FFFFFFFFFFFFFFFFFFFFFF:FFFFFFFFFFFFFFF,
@A00270:176:HGHW5DRXY:1:2101:10384:9706 1:N:0:TTGGGCGG+CTCCTTAC
CCTACGGGTGGCTGCAGTGGGGAATATTGCACAATGGGGGGAACCCTGATGCAGCCATGCCGCGTGTATGAAGAAGGCCTTCGGGTTGTAAAGTACTTTCGGTGATGAGGAAGGTGATGAATCTAATAGGTTTATTAATTGACGTTAATCACAGAAGAAGCACCGGCTAACTCCGTGCCAGCAGCCGCGGTAATACGGAGGGTGCGAGCGTTAATCGGAATGACTGGGCGTAAAGGGCATGTAGGCGGAT
+
FFFFFFFFFFFFFFFFFFFFFFFFFFFFFFFFFFFFFFFFFFFFFFFFFFFFFFFF,FFFFFFFFFFFFFF:FFFFFFFFFFFFFFFFFFFFFFFFFFFFFFFFF:FFFFFFFFFFFFFFFFFFFFFFFFFFFFFFFFFFF:FFFFFFFFFFFFFFF:FFFFFFFFFFFFFFFFFFFFFFFFFFFFFFFFFFFFFFFF:FFFFFFFFFFFFFFFFFFFFFFFFFFFFFFF,FFFFFF:FFFFFFFFFF,F
@A00270:176:HGHW5DRXY:1:2101:20437:9799 1:N:0:TTGGGCGG+CTCCTTAC
CCTACGGGCGGCAGCAGTGGGGAATATTGCACAATGGGGGGAACCCTGATGCAGCCATGCCGCGTGTATGAAGAAGGCCTTCGGGTTGTGAAGTACTTTCGGTGATGAGGAAGGTGATGTATCTAATAGGTGCATTAATTGACGTTAATCACAGAAGAAGCACCGGCTAACTCCGTGCCAGCAGCCGCGGTAATACGGAGGGTGCGAGCGTTAATCGGAATGACTGGGCGTAAAGGGCATGTAGGCGGAT
+
FFFFFFFFFFFFFFFFFFFFFFFFFFFFFFFFF:FFFFFFFF:FFFFFFFFFFFFFFFFFFFFFFFFFFFFFFFFFFFFFFFFFFFFFFFFFFFFFFFFFFFFFF,F:FFFFFFFFFFFFFFFFFFFFFFFFFF,FFFFFF,FFFFFFFFFFFFFFF:FFFFFFFFFF:FFFFFFFFFFFFFFFFFFFFFFFF:FFFFFFFFFFFFFFFFFFFFFFFFFFFFFFFFFFFFFFF:FFFFFFFFFFFFFFFF
@A00270:176:HGHW5DRXY:1:2101:10294:9831 1:N:0:TTGGGCGG+CTCCTTAC
CCTACGGGTGGCTGCAGTGGGGAATATTGCACAATGGGGGGAACCCTGATGCAGCCATGCCGCGTGTATGAAGAAGGCCTTCGGGTTGTAAAGTACTTTCGGTGATGAGGAAGGTGATGAATCTAATAGGTTTATTAATTGACGTTAATCACAGAAGAAGCACCGGCTAACTCCGTGCCAGCAGCCGCGGTAATACGGAGGGTGCGAGCGTTAATCGGAATGACTGGGCGTAAAGGGCATGTAGGCGGAT
+
FFFFFFFFFFFFFFFFFFFFFFFFFFFFFFFFFFFFFFFFFFFFFFFFFFFFFFFFF:FFFFFF:FFFFFFFFFFFFFFFFFFFFFFFF:FFFFFFFFFFFF:FFFFFFFFFFFFFFFFFFFFFFFFFFFFFFFFFFFFFFFFFFFFFFFFFFFFFFFFFFFFFFFFFFFFFFFFFFFFFFFFFFFFFFFF:FFFFFFFFFFFFFFFFFFF:FFFFFFFFFFFFFFFFFF,FFFFFFFFFFFFFF,FFFF
@A00270:176:HGHW5DRXY:1:2101:7572:9878 1:N:0:TTGGGCGG+CTCCTTAC
CCTACGGGGGGCTGCAGTGGGGAATATTGCACAATGGGGGGAACCCTGATGCAGCCATGCCGCGTGTATGAAGAAGGCCTTCGGGTTGTAAAGTACTTTCGGTGATGAGGAAGGTGATGTATCTAATAGGTGCATTAATTGACGTTAATCACAGAAGAAGCACCGGCTAACTCCGTGCCAGCAGCCGCGGTAATACGGAGGGTGCGAGCGTTAATCGGAATGACTGGGCGTAAAGGGCATGCAGGCGGAT
+
FFFFFFFFFFFFFFFFFFFFFFFFFFFFFFFFFFFFFFFFFFFFFFFFFFFFFFFFFFFFFFFFFFF:FFFFFFFFFFFFFFFFFFFFFFFFFFFFFFFFFFFFF:FFFFFFFFFFFFFFFFFF:FFFFFFFFF:FFFFFFFFFFFFFFFFFFFFFFFFFFFFFFFFFFFFFFFFFFFFFFFFFFFFFFFFFFFFFFFFFFFFFFFFFFFFF:F:FFFFFFFFFFFFFFFFFF:FFFFFFFFFFFFFFFF
@A00270:176:HGHW5DRXY:1:2101:7771:9878 1:N:0:TTGGGCGG+CTCCTTAC
CCTACGGGGGGCTGCAGTGGGGAATATTGCACAATGGGGGGAACCCTGATGCAGCCATGCCGCGTATATGAAGAAGGCCTTCGGGTTGTAAAGTACTTTCGGTGATGAGGAAGGTGATGTATCTAATAGGTGCATTAATTGACGTTAATCACAGAAGAAGCACCGGCTAACTCCGTGCCAGCAGCCGCGGTAATACGGAGGGTGCGAGCGTTAATCGGAATGACTGGGCGTAAAGGGCATGCAGGCGGAT
+
FFFFFFFFFFFFFFFFFFFFFFFFFFFFFFFFFFFFFFFFFFFFFFFFFFFFFFFF:FFFFFFFFF:FFFFFFFFFFFFFFFFFFFFFFFFFFFFFFFFFFFFFF,FFFFFFFFFFFFFFFFFFFFFFFFFFFF:FFFFFFFFFFFFFFFFFFFFFFFFFFFFFFFFF:FFFFFFFFFFFFFFFFFFFFFFFFF:FFFFFFFFFFFFFFFFFFFF:FFFFFFFFFFFFFFFF:FFFFFFFFFFFFFFF::
@A00270:176:HGHW5DRXY:1:2101:7554:9909 1:N:0:TTGGGCGG+CTCCTTAC
CCTACGGGGGGCTGCAGTGGGGAATATTGCACAATGGGGGGAACCCTGATGCAGCCATGCCGCGTGTATGAAGAAGGCCTTCGGGTTGTAAAGTACTTTCGGTGATGAGGAAGGTGATGTATCTAATAGGTGCATTAATTGACGTTAATCACAGAAGAAGCACCGGCTAACTCCGTGCCAGCAGCCGCGGTAATACGGAGGGTGCGAGCGTTAATCGGAATGACTGGGCGTAAAGGGCATGCAGGCGGAT
+
FFFFFFFFFFFFFFFFFFFFFFFFFFFFFFFFFFFFFFFFFFFFFF:FFFFFFFFFFFFFFFFFFFFFFFFFFFFFFFFFFFFFF:FFFF:F:FFFFFFFFFFFFFFFFFFFFFFFFFFFFFFFFFFFFFFFFFFFFFFFFFFFFFFFFFF:FFFFFFFFFFFFFFFFFFFFFFFFFFFFFFFFFFFFFFFFFFFFFFFFFFFFFFFFFF:F:FFFFF::FFFFFFFFFFFF,FFFFF:FF:FF:FFFFF
@A00270:176:HGHW5DRXY:1:2101:17978:9925 1:N:0:TTGGGCGG+CTCCTTAC
GACTACCCGGGTATCTAATCCTGTTTGCTACCCACGCTTTCGAGCATGAACGTCAGTGTTATCCCAGGAGGCTGCCTTCGCCATCGGTATTCCTCCACATCTCTACGCATTTCACTGCTACACGTGGAATTCTACCTCCCTCTGACACACTCTAGTTACACAGTTTCAAATGCACGTCCCAAGTTGAGCTCGGGGATTTCACATCTGACTTATTTAACCGTCTGCGCTCGCTTTACGCCCAGTAATTCCG
+
FFFFFFFFFFFFFFFFFFFFFFFFFFFFFFFFFFFFFFFFFFFFFFFFFFFFFFFFFFFFFFFFFFFFFFFFFFFFFFFFFFFFFFFFFFFFFFFFFFFFFFFFFFFFFFFFFFFFFFFFFFFFFFFFFFFFFFFFFFFFFFFFFFFFFFFFFFFFFFFFFFFFFFFFFFFFFFFFFFFFFFFFFFFFFFF:FFFFFFFF:FFFFFFFFFFFFFFFFFFFFFFFFFFFFFFFFFFFFFFFFFF:FF:FF,
@A00270:176:HGHW5DRXY:1:2101:14687:10081 1:N:0:TTGGGCGG+CTCCTTAC
CCTACGGGTGGCTGCAGTGGGGAATATTGCACAATGGGGGGAACCCTGATGCAGCCATGCCGCGTGTATGAAGAAGGCCTTCGGGTTGTAAAGTACTTTCGGTGATGAGGAAGGTAATGAATCTAATAGGTTTATTAATTGACGTTAATCACAGAAGAAGCACCGGCTAACTCCGTGCCAGCAGCCGCGGTAATACGGAGGGTGCGAGCGTTAATCGGAATGACTGGGCGTAAAGGGCATGTAGGCGGAT
+
FFFFFFFFFFFFFFFFFFFFFFFFFFFFFFFFFFFFFFFFFFFFFFFFFFFFFFFFFFFFFFFFFFF,FFF:FFFFFFFFFFFFFFFFFFFFFFFFFFFFFFFFFFFFFFFFFFFFFFFFFFFFFFFFFFFFFFFFFFFFF:FFFFFFFFFFFFF:FFFFFFFFFFFFFFFFFFFFFFFFFFFFFFFFFFFFFFFFFFFFFFFFFFFFFFF,FFFFFFFFFFFFFFFFFFFFFFFFFFFFFFFFFFFFFF
@A00270:176:HGHW5DRXY:1:2101:15320:10081 1:N:0:TTGGGCGG+CTCCTTAC
GACTACAGGGGTATCTAATCCTGTTTGCTACCCACGCTTTCGAGCATGAACGTCAGTGTTATCCCAGGAGGCTGCCTTCGCCATCGGTATTCCTCCACATCTCTACGCATTTCACTGCTACACGTGGAATTCTACCTCCCTCTGACACACTCTAGTTACACAGTTTCAAATGCACGTCCCAAGTTGAGCTCGGGGATTTCACATCCGACTTATTTAACCGTCTGCGCTCGCTTTACGCCCAGTAATTCCG
+
FFFFFFFFFFFFFFFFFFFFFFFFFFFFFFFFFFFFFFFFFFFFFFFFFFFFFFFFFFFFFFFFFFFFFFFFFFFFFFFFFFFFFFFFFFFFFFFFFFFFFFFFFFFFFFFFFFFFFFFFFFFFFFFFFFFFFFFFFFFFFFFFFFFFFFFFFFFFFF:FFFF:FFF:FFFFFFF,FFFFFFFFFFFFFFFFFFFFFFFFFFFFFFFFFFFFFFFFFFFFFFFFFFFFFFFFFFFFFFFFFFFFFFFFFF
@A00270:176:HGHW5DRXY:1:2101:23240:10081 1:N:0:TTGGGCGG+CTCCTTAC
CCTACGGGAGGCTGCAGTGGGGGATTTTGGACAATGGGGGGAACCCTGATCCAGCCATGCCGCGTGTCTGAAGAAGGCCTTCGGGTTGTAAAGGACTTTTGTTAGGGAAGAAAAGCTGGGTGCTAATACCATCTAGTGCTGACGGTACCTAAAGAATAAGCACCGGCTAACTACGTGCCAGCAGCCGCGGTAATACGTAGGGTGCGAGCGTTAATCGGAATTACTGGGCGTAAAGCGAGCGCAGACGGTT
+
FFFFFFFFFFFFFFFFFFFFFFFFFFFFFFFFFFFFFFFFFFFFFFFFFFFFFFFFFFFFFFFFFFFFFFFFFFFFFFF:FFFFFFFFFFFFFFFFFFFFFFFFFFFFFFFFFFFFFFFFFFFFFFFFFFFFFFFFFFFFFFFFFFFFFFFFFFFFFFFFFFFFFFFF:FFFFFFFFFFFFFFFFFFFFFF:FFFFFFFFFFFFFFFFFFFFFFFFFFFF:F,FFFFFFFFFFFFFFFFFFFFFFFFFF:
@A00270:176:HGHW5DRXY:1:2101:1443:10097 1:N:0:TTGGGCGG+CTCCTTAC
CCTACGGGTGGCAGCAGTGGGGCATATTGCACAATGGGGGGACCCCTGATGCAGCCATGCCGCGGGTATGACGAAGGCCGTCGGGTTGTAAAGTACTTTCGGTGATGAGGAAGGTGATGTATCTAATAGGTGCATTAATTGACGTTAATCACAGAAGAAGCACCGGCTCACTCCGTGCCAGCAGCCGCGGTAATACGGACGGTGCGAGCGTTAATCGGAAACACTGGGCGTAAAGGGCATGTAGGCGGAT
+
FFF:F,F,F,:::F::FF:FFF,,,:,,,F,F,::FFFFFF,,FFF,:F,FF:FFF,,:FF,:F,,,,FF,,:,,FFFF,,:FF,,:,,:,,F,:F:,F:FF,F::,,FFF,:FFFF,F::,:F:F::FF:,:::,,F,F:FFF,F:F,,FF,,F,,F::FFFFFFFF,FF,F:,F:FFF:::F::,F,,,,FFFF,FF,,,FFFFF:FF,FFF,,FFFF,,FFFFF,F,,FF:FF,FF,FFF:::F,FF
@A00270:176:HGHW5DRXY:1:2101:18041:10097 1:N:0:TTGGGCGG+CTCCTTAC
GACTACCCGGGTATCTAATCCTGTTTGCTCCCCACGCTTTCGCATCTCAGCGTCAGTATCTGTCCAGAAGGCCGCCTTCGCCACCGGTATTCCTCCACATCTCTACGCATTTCACCGCTACACGTGGAATTCTACCTTCCTCTACAATACTCTAGTTAACCAGTTTTAAGTGCAATTCCTAGGTTGAGCCCAGGGCTTTCACACCTAACTTAATTATCCGCCTACATGCCCTTTACGCCCAGTCATTCCG
+
FFFFFFFFFFFFFFFFFFFFFFFFFFFFFFFFFFFFFFFFFFFFFFFFFFFFFFFF,FFFFFFFFFFFFFFFFFFFFFFFFFFFFFFFFFFFFFFFFFFFFFFFFFFFFFFFFFFFFFFFFFFFFFFFF:FFFFFF:F:FFFF,FFF,FFFFFFFFFFFFFFFFFFFFFFFFFFFFFFFFFFFFFFFFFFFFFFFFF:FFFFFFFF:FFFFFF:FFFFFFFFFFFFFFFFFFFFFFFFFFFFFFFFFFFF
@A00270:176:HGHW5DRXY:1:2101:24605:10347 1:N:0:TTGGGCGG+CTCCTTAC
CCTACGGGTGCAGCAGTGGGGAATATTGCACAATGGGGGGAACCCTGATGCAGCCATGCCGCGTGTATGAAGAAGGCCTTCGGGTTGTAAAGTACTTTCGGTGATGAGGAAGGTGATGTATCTAATAGGTGCATTAATTGACGTTAATCACAGAAGAAGCACCGGCTAACTCCGTGCCAGCAGCCGCGGTAATACGGAGGGTGCGAGCGTTAATCGGAATGACTGGGCGTAAAGGGCATGTAGGCGGATA
+
FFFFFFFFFFFFFFFF:FFFFF:FFFFFFFFFFFFFFFFFFFFFFFFFFFFFFFFFFFF:FFFFFFFFFF:FFFFFFFFFFFFF,FFF:FFFFFFFFFFFFFFF,FFFFFFFFFFFFFFFFFFFF:FFFFFFFFFFFFFFFFFFFFFFFFFFFFFFFFFFFF:FFFFFFFFFFFFFFFFFFFFFFFFFFF:F:FFF:FFFFFFFFFFFFFFF:FFFFF,FF:,FFFFFFFF,:FFFFF,FF,FFFFFFFF
@A00270:176:HGHW5DRXY:1:2101:24578:10394 1:N:0:TTGGGCGG+CTCCTTAC
CCTACGGGTGCAGCAGTGGGGAATATTGCACAATGGGGGGAACCCTGATGCAGCCATGCCGCGTGTATGAAGAAGGCCTTCGGGTTGTAAAGTACTTTCGGTGATGAGGAAGGTGATGTATCTAATAGGTGCATTAATTGACGTTAATCACAGAAGAAGCACCGGCTAACTCCGTGCCAGCAGCCGCGGTAATACGGAGGGTGCGAGCGTTAATCGGAATGACTGGGCGTAAAGGGCATGTAGGCGGATA
+
F:FFFFFFFFFFF:FFFFFFFFFFFFFFFFFFFFFFFFFFFFFFFFFFF:FFFFF:FFFFFFFFF:FFFF:FFFFFF:FFFFFFFFFFFFFFFFFFFFFFF:FFFFFFF:FFFFFFFFFFFFFFFFFFF::FFFFFFFFFFF:FFFFFFFFFFFFFFFF:FFFFFFFF:FF:FF,FFFFFFFF:FFFFFFFFFFFFFFFF:FFFF:FFF:FFFFFFFFF:FFFFFFFFF:FF,FFFFFF:FFFFFFFFFF
@A00270:176:HGHW5DRXY:1:2101:22471:10473 1:N:0:TTGGGCGG+CTCCTTAC
CCTACGGGCGGCTGCAGTGGGGAATTTTGGACAATGGGGGGAACCCTGATCCAGCCATGCCGCGTGTCTGAAGAAGGCCTTCGGGTTGTAAAGGACTTTTGTTAGGGAAGAAAAGCTGGGTGCTAATACCATCTAGTGCTGACGGTACCTAAAGAATAAGCACCGGCTAACTCCGTGCCAGCAGCCGCGGTAATACGTAGGGTGCGAGCGTTAATCGGAATTACTGGGCGTAAAGCGAGCGCAGACGGTT
+
FFFFFFFFFFFFFFFFFFFFF:FFFFFFFF:F:F:FFFFFFFFFFFFFFFFFFFFFFFFFFFFFFFFFFFF:FFFFFFF,FFFFFFFFFFFFFFFFF:FFFF:FFFFFFFFFFFFF:FF:FFFFFFFFFFFFF:,FFFFFFFFFFFFFFF:FFFFFFFF:FFF:F:FFF:FF,:FFFFFFFFF:FFFFFFFF:FF:FFFFFFFF:FFFFFFFFFFFFFFFFFFFFFFFFF:FFFFFFFF,,FFFFFFFF,
@A00270:176:HGHW5DRXY:1:2101:18267:10520 1:N:0:TTGGGCGG+CTCCTTAC
GACTACAAGGGTATCTAATCCTGTTTGCTACCCACGCTTTCGAGCATGAACGTCAGTGTTATCCCAGGAGGCTGCCTTCGCCATCGGTATTCCTCCACATCTCTACGCATTTCACTGCTACACGTGGAATTCTACCTCCCTCTGACACACTCTAGTTACACAGTTTCAAATGCACGTCCCAAGTTGAGCTCGGGGATTTCACATCTGACTTATTTAACCGTCTGCGCTCGCTTTACGCCCAGTAATTCCG
+
FFFFFFFFFFFFFFFFFFFFFFFFFFFFFFFFFFFFFFFFFFFFFFFFFFFFFFFFFFFFFFFFFFFFFFFFFFFFFFFFFFFFFFFFFFFFFFFFFFFFFFFFFFFFFFFFFFFFFFFFFFFFFFFFFFFFFFFFFFFFFFFFF:FFFFFFFFFFFFFFFFFFFFFFFFFFFFFFFFFFFFFFFFFFFFFFFFFFFFFFFFFFFFFFFFFFF:FFF,FF:FFFF:FFF::FFFF:FFF:FFFFFF:F:F
@A00270:176:HGHW5DRXY:1:2101:21414:10551 1:N:0:TTGGGCGG+CTCCTTAC
GACTACTCGGGTATCTAATCCTGTTTGCTCCCCACGCTTTCGCATCTCAGCGTCAGTATCTGTCCAGAAGGCCGCCTTCGCCACCGGTATTCCTCCACATCTCTACGCATTTCACCGCTACACGTGGAATTCTACCTTCCTCTACAATACTCTAGTTAACCAGTTTTAAGTGCAATTCCTAGGTTGAGCCCAGGGCTTTCACACCTAACTTAATTATCCGCCTACATGCCCTTTACGCCCAGTCATTCCG
+
FFFFFFFFFFFFFFFFFFFFFFFFFFFFFFFFFFFFFFFFFFFFFFFFFFFFFFFFFFFFFFFFFFFFFFFFFFF:FFFFFFFFFFFFFFFFFFFFFFFFFFFFFFFFFFFFFFFFFFFFFFFFFFFFFFFFFFFFFFFFFFFFFFFFFFFFFFFFFFFFFFFFFFFFF:FFFFFFFFFFF:F:FFFFFFFFFFFFFFF:FFFFFFFFFFFFF:FFFFFFFFFFFFFFFFFFFF:F:FFFFFFFFFFFFF
@A00270:176:HGHW5DRXY:1:2101:12382:10629 1:N:0:TTGGGCGG+CTCCTTAC
CCTACGGGTGGCAGCAGTGGGGAATATTGCACAATGGGGGGAACCCTGATGCAGCCATGCCGCGTGTATGAAGAAGGCCTTCGGGTTGTAAAGTACTTTCGGTGATGAGGAAGGTGATGTATCTAATAGGTGCATTAATTGACGTTAATCACAGAAGAAGCACCGGCTAACTCCGTGCCAGCAGCCGCGGTAATACGGAGGGTGCGAGCGTTAATCGGAATGACTGGGCGTAAAGGGCATGTAGGCGGAT
+
FFFFFFFFFFFFFFFFFFFFFFFFFFFFFFFFFFFFFFFFFF:FFFFFFFFFFFFFFFFFFFFFFFFFFFFFFFFFFFFFFFFFFFFFFFFFFFFFFFFFFFFFFFFFFFFFFFFFFFFFFFFFFFFFFFFFFFFFFFFFFFFFFFFFFFFFFFFFFFFFFFFFFFFFFFFFFFFFFFFFFFFFFFFFFFFFFFFFFFFF:FFFFFFFFF:FFFFF,FFFFF:FFFFFFFFFFFF,FFFF:FFFFFFFFF
@A00270:176:HGHW5DRXY:1:2101:21341:10708 1:N:0:TTGGGCGG+CTCCTTAC
GACTACTCGGGTATCTAATCCTGTTTGCTCCCCACGCTTTCGCATCTCAGCGTCAGTATCTGTCCAGAAGGCCGCCTTCGCCACCGGTATTCCTCCACATCTCTACGCATTTCACCGCTACACGTGGAATTCTACCTTCCTCTACAATACTCTAGTTAACCAGTTTTAAGTGCAATTCCTAGGTTGAGCCCAGGGCTTTCACACCTAACTTAATTATCCGCCTACATGACCTTTACGCCCAGTCATTCCG
+
FF:FFF::F:FFFFFF:FFFFFFFFFFFF,FFF,FFFFFFFFFFFFFFFFFF:FFFFFFFFFFFFFFFFFF:FFFFFF::FFFFFFFFFFFFFFF:FFFFFFFFFFFFFF:F:FFFFFFFFFFFFFFFFFF:FFFFF:FFFFFFFFFFFFFFFF:FF:F,FFFFFFF:FFFFFFFFF:FFFFFFFFFFFFFFF:FFFFF:,FF::FFF:FFF:FF:FFFF:FFF:F:F,,,:FFFFFFFFFF,FFFFF,F
@A00270:176:HGHW5DRXY:1:2101:13105:10755 1:N:0:TTGGGCGG+CTCCTTAC
CCTACGGGTGGCTGCAGTGGGGAATTTTGGACAATGGGGGGAACCCTGATCCAGCCATGCCGCGTGTCTGAAGAAGGCCTTCGGGTTGTAAAGGACTTTTGTTAGGGAAGAAAAGCTGGGTGCTAATACCATCTAGTGCTGATGGTACCTAAAGACTAAGCACCGGCTAACTACGTGCCAGCAGCCGCGGTAATACGTAGGGTGCGAGCGTTAATCGGAATTACTGGGCGTAAAGCGAGCGCAGACGGTT
+
FFFFFFFFFFFFFFF,FFFFFFFFF::F::FF,F,F:FFF:FF,FFFFF:FFF:FF,::,FFFFFF:F:F:FFFFFFF,,F,FFFFF,,F,F:F,,FF:FF,,,FF:FFFFFF:F,FF:F:F,FFFFFFFF:FFF:FF:F,FFFFFFF:FF:,:F,FFF:FFFFFFFFFFFFFFFFFFFFF,FFFFFFF,FF:FF:FF:FF:FFFFFFF:F,:F::FFFFFFFFF::F,FFFFFFFFFFFFF:F:FFFFF
@A00270:176:HGHW5DRXY:1:2101:3875:10802 1:N:0:TTGGGCGG+CTCCTTAC
CCTACGGGAGGCAGCAGTGGGGAATATTGCACAATGGGGGGAACCCTGATGCAGCCATGCCGCGTGTATGACGAAGGCCTTCGGGTTGTAAAGTACTTTCGGTGATGAGGAAGGTAATGAATCTAGTAGGTTTATTAATTGACGTTAATCACAGAAGAAGCACCGGCTAACTCCGTGCCAGCAGCCGCGGTAATACGGAGGGTGCGAGCGTTAATCGGAATGACTGGGCGTAAAGGGCATGTAGGCGGAT
+
FFFFFFFFFFFF:FFFFFFFF:FFFFFFFFFF:FFFFFFFFFFFFF:FFFFFFFFF::FFF:FFFF,,FFF,:F:F:FFF:FFFFFFFFF,FFF:FFFFFF:,FF,F,FFFFFFFF,:FFFFFF,F:FFFF:FF:F,F,FFFFFFF:FFFFFFFF:FFFFFFFFFFFF,FFFFFFFFFFFFFFFFFFFFFF:FFFFFFFFFFFFFFFFFFF:F:FFFFF:FFFFFF,FF:,FFFFFFFF,FFFFFFFFFF
@A00270:176:HGHW5DRXY:1:2101:8974:10802 1:N:0:TTGGGCGG+CTCCTTAC
GACTACTAGGGTATCTAATCCTGTTTGCTCCCCACGCTTTCGCATCTCAGCGTCAGTATCTGTCCAGAAGGCCGCCTTCGCCACCGGTATTCCTCCACATCTCTACGCATTTCACCACTACACGTGGAATTCTACCTTCCTCTACAATACTCTAGTTAACCAGTTTTAAGTGCAATTCCTAGGTTGAGCCCAGGGCTTTCACACCTAACTTAATTATCCGCCTACATGCCCTTTACGCCCAGTCATTCCG
+
FFFFFFFFFFFFFFFFFFFF:FFFFFFFFFFFFFFFFFFFFF:FFFFFFFFFFFFFFFFFFFFFFFFFFFFFFFFFFFFFFFFFFFFFFFFFFFFF:F:FFFFFFFFFFFFFFFFFFFFFFFFFFFFFF:FFFFFFFFFFFFFFFFFFFFFFFFFFFF:FFFFFFFFFFFFFFFFFFF:FFFFFFFFFFFFFFFFFFFFFFFFFFFFFFFFFFFFFFFFF:FFF:F:FF,:FFFFFFFF:FFFFFFF:FF
@A00270:176:HGHW5DRXY:1:2101:12002:10911 1:N:0:TTGGGCGG+CTCCTTAC
CCTACGGTGCTGCAGTGGGGAATATTGCACAATGGGGGGAACCCTGATGCAGCCATGCCGCGTGTATGAAGAAGGCCTTCGGGTTGTAAAGTACTTTCGGTGATGAGGAAGGTAATGAATCTAATAGGTTTATTAATTGACGTTAATCACAGAAGAAGCACCGGCTAACTCCGTGCCAGCAGCCGCGGTAATACGGAGGGTGCGAGCGTTAATCGGAATGACTGGGCGTAAAGGGCATGTAGGCGGATAAT
+
FFFFFFFFFFFFF:FFFFFF:,FFFFFFFFFFFFFFFFFF:FFFFFFFFFFFFF:FFFFFFF,FFF:FF,FFFFFFFFFFFFFF,FF,FFFFFFFFFFFFFFF:FFFFFFFFFFFFFFFFFFFFFFF:FFFFFFFF,FFFFFFFFFFFFFFFFFFFFFFFFFFFFFFFFFFFFFFFFFFFFFFFFFFFF:FFFFFFFF:FFFFFFFFFFF,FFFFFF,FF:FFFFFFFFFF:FFFFFFFFFFFFFFFF:FF
@A00270:176:HGHW5DRXY:1:2101:12545:10911 1:N:0:TTGGGCGG+CTCCTTAC
CCTACGGTGCTGCAGTGGGGAATATTGCACAATGGGGGGAACCCTGATGCAGCCATGCCGCGTGTATGAAGAAGGCCTTCGGGTTGTAAAGTACTTTCGGTGATGAGGAAGGTAATGAATCTAATAGGTTTATTAATTGACGTTAATCACAGAAGAAGCACCGGCTAACTCCGTGCCAGCAGCCGCGGTAATACGGAGGGTGCGAGCGTTAATCGGAATGACTGGGCGTAAAGGGCATGTAGGCGGATAAT
+
FFFFFFFFFFFFFFFFFFFFF:FFFFFFFFFFFFFFFFFFFFFFFFFFFFFFFFFFFFFFFFFFFFFFF:FFFFFFFFFFFFFFFFFFFFF:FFFFFFFFFFF:FFFFFFFFFFFFFFFFFFFFFFFFFFFFFFF::FF:FFFFFFFFFFFF:FFFFFFFFFFFFFFFFFFFFFFFFFFFFFFFFFFFFFFFFFFFFFFFFFFFFFFFFFFFFFFFF:FFFFFFFFFFFFFFFFFFF,FFF:FFFFFF:FF
@A00270:176:HGHW5DRXY:1:2101:32027:10927 1:N:0:TTGGGCGG+CTCCTTAC
CCTACGGGAGGCTGCAGTGGGGAATTTTGGACAATGGGGGGAACCCTGATCCAGCCATGCCGCGTGTCTGAAGAAGGCCCTCGGGTTGTAAAGGACTTTTGTTAGGGAAGAAAAGCTGGGTGCTAATACCATCTAGTGCTGACGGTACCTAAAGAATAAGCACCGGCTAACTACGTGCCAGCAGCCGCGGTAATACGTAGGGTGCGAGCGTTAATCGGAATTACTGGGCGTAAAGCGAGCGCAGACGGTT
+
:FFF,FFFFFF,FFFF,F::FFFFFFFFFFFFF:FFFF::FFFFFFFF:F,FFF:,FFF:FFFFFFF:FFFFFFFF:,FFFFFFFFFFFFFFFFFFFFFFFF::FFFFF,FFF:F:FFF::,F:FFFF,:FFFF,:FF:FFFFFFF:FFF,,FF,FF:FF:F,FFFFFFFFFFFFFF,FFFF:F:FFFFF:F,F::FF:FFFFF:FF,,FFFFFFFFF::,FFFFFFFFFF:,,FFFFFF,F,F:,:FFF
@A00270:176:HGHW5DRXY:1:2101:12581:10942 1:N:0:TTGGGCGG+CTCCTTAC
CCTACGGTGCTGCAGTGGGGAATATTGCACAATGGGGGGAACCCTGATGCAGCCATGCCGCGTGTATGAAGAAGGCCTTCGGGTTGTAAAGTACTTTCGGTGATGAGGAAGGTAATGAATCTAATAGGTTTATTAATTGACGTTAATCACAGAAGAAGCACCGGCTAACTCCGTGCCAGCAGCCGCGGTAATACGGAGGGTGCGAGCGTTAATCGGAATGACTGGGCGTAAAGGGCATGTAGGCGGATAAT
+
FFFFFFFFFFFFFFFFFFFFFFFFFFFFFFFFFFFFFFFFFFFFFF:FFFFFFFFFFFFFFFFFF:FFFFFFFFFFFFFFFFFFFFFFFFFFFFFFFFFFFFFFFFFFFFFFFFFFFFFFFFFFFFFFFFFFFFFFFFFFFFFFFFFFFFFFFFFFFFFFFFFFFFFFFFFFFFFFFFFFFFFFFFFFFFFFFFFFFFFFFFFFFFFFFF::FFFFF:FFFFFFFFFFFFF,FFFFFFFFFFFFFFFFFFF
@A00270:176:HGHW5DRXY:1:2101:14561:10989 1:N:0:TTGGGCGG+CTCCTTAC
CCTACGGGAGGCTGCAGTGGGGAATTTTGGACAATGGGGGGAACCCTGATCCAGCCATGCCGCGTGTCTGAAGAAGGCCTTCGGGTTGTAAAGGACTTTTGTTAGGGAAGAAAAGCTGGGTGCTAATACCATCTAGTGCTGACGGTACCTAAAGAATAAGCACCGGCTAACTACGTGCCAGCAGCCGCGGTAATACGTAGGGTGCGAGCGTTAATCGGAATTACTGGGCGTAAAGCGAGCGCAGACGGTT
+
FFFFFFFFFFFFFFFFFFFFFFFFFFFFFFFFFFFFFFFFFFFFFFFFFFFFFFFFFFFFFFFFFFFFFFFFFFFFFFFFFFFFFFFFFFFFFFFFFFFFFFFFFFFFFFFFFFFFFFFFFFFFFFFFFFFFFFFFFFFFFFFFFFFFFFFFFFFFFFFFFFFFFFFFFFFFFFFFFFFFFFFFFFFFFFFFFFFFFFFFFFFFFFFFFFFFFFF:FFFFFFFFFFFFFFFFFFFFFFFFFF:FFFFFFF
@A00270:176:HGHW5DRXY:1:2101:17879:11162 1:N:0:TTGGGCGG+CTCCTTAC
GACTACTCGGGTATCTAATCCTGTTTGCTCCCCACGCTTTCGCATCTCAGCGTCAGTATCTGTCCAGAAAGCCGCCTTCGCCACCGGTATCCCTCCACATCTCTACGCATTTCACCGCTACACGTGGAATTCTACCTTCCTCTACAATACTCTAGTTAACCAGTTTTAAGTGCAATTCCTAGGTTGAGCCCAGGGCTTTCACACCTAACTTAATTATCCGCCTACATGCCCTTTACGCCCAGTCATTCCG
+
FFFFFFFFFFFFFFFFFFFFFFFFFFFFFFFFFFFFFFFFFFFFFFFFFFFFFFFFFFFFFFFFFFFFFFFFFFFFFFFFFFFFFFFFFFFFFFFFFFFFFFFFFFFFFFFFFFFFFFFFFFFFFFFFFFFFFFF,FFFFFFFFFFFFFFFFFFFFFFFFFFFFFFFFFFFF:FFFFFFFFF:FFF:FFFFFFFFFFF:FFFFFFFFF:FFFF:FFFFFFFFFFFFFFFFFFFFFF:FFFFFFFFFF:FF
@A00270:176:HGHW5DRXY:1:2101:14443:11193 1:N:0:TTGGGCGG+CTCCTTAC
CCTACGGGAGGCAGCAGTGGGGAATTTTGGACAATGGGGGGAACCCTGATCCAGCCATGCCGCGTGTCTGAAGAAGGCCTTCGGGTTGTAAAGGACTTTTGTTAGGGAAGAAAAGCTGGGTGCTAATACCATCTAGTGCTGACGGTACCTAAAGAATAAGCACCGGCTAACTACGTGCCAGCAGCCGCGGTAATACGTAGGGTGCGAGCGTTAATCGGAATTACTGGGCGTAAAGCGAGCGCAGACGGTT
+
FFFFFFFFFFFFFFFFFFFFFFF:FFFFFFFFFFFFFFFF:FFFFFFFFFFFFFFFF:FFFFFFFFFFFFFFFFFFF:FFFFFFFFFF:F:FFFF:FFFFFF:FFFFF:FFFFFFFFFFF:FFFFFFFFFF:FF:FFFFFF,FFFF,FFFF,FFF,FF,FF:FFF:FFFFFF,FFFFFFFFFFFFFFFFFFF,FFFFFFFFFFF:FFFFF,F:FFFFFFFFFFF:,FFFFF:FFFFFFFFFFFFFF:FFF
@A00270:176:HGHW5DRXY:1:2101:19831:11193 1:N:0:TTGGGCGG+CTCCTTAC
GACTACACGGGTATCTAATCCTGTTTGCTACCCACGCTTTCGAGCATGAACGTCAGTGTTATCCCAGGAGGCTGCCTTCGCCATCGGTATTCCTCCACATCTCTACGCATTTCACTGCTACACGTGGAATTCTACCTCCCTCTGACACACTCTAGTAACACAGTTTCAAATGCACGTCCCAAGTTGAGCTCGGGGATTTCACATCTGACTTATTTAACCGTCTGCGCTCGCTTTACGCCCAGTAATTCCG
+
FFFFFFFFFFFFFFFFFFFFFFFFFFFFFFFFFFFFFFFFFFFFFFFFFFFFFFFFFFFFFFFFFFFFFFFFFFFFFFFFFFFFF:FFFFFFFFFFFFFFFFFFFFFFFFFFFFFFFFFFFFFFFFFFFFFFFFFFFFFFFFFFFFFFFFFFFFFFFFFFFFFFFFFFFFFF:FFFFFFFFFF:FFFFFFF:FFFFFFFFFFFFFFFFFFFFFFFFFFFFFFFFFFFFFFFF:FFFFFFFFFFF:F:FFF
@A00270:176:HGHW5DRXY:1:2101:5213:11240 1:N:0:TTGGGCGG+CTCCTTAC
CCACGGGGGGCAGCAGTGGGGAATATTGCACAATGGGGGGAACCCTGATGCAGCCATGCCGCGTGTATGAAGAAGGCCTTCGGGTTGTAAAGTACTTTCGGTGATGAGGAAGGTGATGTATCTAATAGGTGCATTAATTGACGTTAATCACAGAAGAAGCACCGGCTAACTCCGTGCCAGCAGCCGCGGTAATACGGAGGGTGCGAGCGTTAATCGGAATGACTGGGCGTAAAGGGCATGTAGGCGGATA
+
FFFFFFFFFFFFFFFFFFFFFFFFFFFFFFFFFFFFFFFFFFFFFFFFFFFFFFFFFFFFFFF:FFFFFFFFFFFFFFFFFFFFFFFF:FFFFFFFFFFFF:FF,FFFFF:FFFFFFF:F:FFFFFFFFFFFFFFFFFFFFFF:FFFFFFFFFFFFFFFFFFFFFFFFFFFFFFFFFFFFFFFFFFFFFFFFFFFFFFFFFFFFF:FFFF:F:FFFFF:FFFFFFFFF:FF,FFFFFFFFFFFFFFFFFF
@A00270:176:HGHW5DRXY:1:2101:29559:11287 1:N:0:TTGGGCGG+CTCCTTAC
CCTACGGGAGGCTGCAGTGGGGAATATTGCACAATGGGGGGAACCCTGATGCAGCCATGCCGCGTGTATGAAGAAGGCCTTCGGGTTGTAAAGTACTTTCGGTGATGAGGAAGGTGATGTATCTAATAGGTGCATTAATTGACGTTAATCACAGAAGAAGCACCGGCTAACTCCGTGCCAGCAGCCGCGGTAATACGGAGGGTGCGAGCATTAATCGGAATGACTGGGCGTAAAGGGCATGTAGGCGGAT
+
FFFFFFFFFFFFFFFFFFFFFFFFFFFFFFFFFFFFFFFFFF:FFFFFFFFFFFFFFFFFFFFFFFF:FFFFFFFFFFFFFFFFFFFFFFFFFFFFFFFFFF:FFFFFFFFFFFFF:FFFFFFFFFFFFFFFFFFFFFFFFFFFFFFFFFFFFFFFFFFFFFFFFFFFFFFFFFFFFFFFFFFFFFFFFFFFFFFFFFFFFFFFFFFFFF,FFFFFFFFFFFF:FFFFFFF:FFFFFF::FFFFFFFFFF
@A00270:176:HGHW5DRXY:1:2101:24053:11303 1:N:0:TTGGGCGG+CTCCTTAC
GACTACTCGGGTATCTAATCCTGTTTGCTACCCACGCTTTCGAGCATGAACGTCAGTGTTATCCCAGGAGGCTGCCTTCGCCATCGGTATTCCTCCACATCTCTACGCATTTCACTGCTACACGTGGAACTCTACCTCCCTCTGACACACTCTAGTTACACAGTTTCAAATGCACGTCCCAAGTTGAGCTCGGGGATTTCACATCTGACTTATTTAACCGTCTGCGCTCGCTTTACGCCCAGTAATTCCG
+
F,:FFFFFFFFFFF:FFFFFFFF:FFFFFF::,FFFFFFFFFF:FFFFFF,FFFFFF:FFFFFFFFF,FFFFF:,FFFF,FFFF,,FFFFFFFFFFF:FFFFFFFFFFFFFFFFFFFFFFF:FF,FFFFFF,FFFFF:FFFFFFFF:FFFFFFFFFFFFFFFF,FFF:FF:FFFF:FFFF,FF:FFFFFFFFFFFFF:FFFFFFFFFF:F,FFFF:FF:FFFFFFFFFFF,:FFF,,FFFF:FFFFFFFF
@A00270:176:HGHW5DRXY:1:2101:28212:11428 1:N:0:TTGGGCGG+CTCCTTAC
CCTACGGGAGGCAGCAGTGGGGAATTTTGGACAATGGGGGGAACCCTGATCCAGCCATGCCGCGTGTCTGAAGAAGGCCTTCGGGTTGTAAAGGACTTTTGTTAGGGAAGAAAAGCTGGGTGCTAATACCATCTAGTGCTGACGGTACCTAAAGAATAAGCACCGGCTAACTACGTGCCAGCAGCCGCGGTAATACGTAGGGTGCGAGCGTTAATCGGAATTACTGGGCGTAAAGCGAGCGCAGACGGTT
+
FFFFFFFFFFFFFFFFFFFFFFFFFFFFFFFFFFFFFFFFFFFFFFFFFFFFFFFFFFFFFFFFFFFFFFF:FFFFFFFFFFFFFFFFFFFFFFFFFFFFF:FFFFFFFFFFFFFFFFFFFFFF:FFF:FFFFFFFFFFFFFFFFFFFFFFFFFFFFFFFFFFFFFFFFFFFFFFFFFFFFFFFFFFFFFF:FFFFFFFFFFFFFFFFFFF,FFFFFFFFFF,FFFFFFFFFFFFFFFFFFF:FFFFFFF
@A00270:176:HGHW5DRXY:1:2101:5737:11616 1:N:0:TTGGGCGG+CTCCTTAC
CCTACGGGAGGCTGCCGTGGGGAATATTGCACAATGGGGGGAACCCTGATGCAGCCATGCCGCGTGTATGAAGAAGGCCTTCGGGTTGTAAAGTACTTTCGGTGATGAGGAAGGTGATGAATCTAATAGGTTTATTAATTGACGTTAATCACAGAAGAAGCACCGGCTAACTCCGTGCCAGCAGCCGCGGTAATACGGAGGGTGCGAGCGTTAATCGGAATGACTGGGCGTAAAGGGCATGTAGGCGGAT
+
FFFFFFFF:FFFFFFFF:FFFF,F:FFFFFFF:FFFFFFFFF,FFFFFFFFFFFFF:FFFFFFFFF,,FF,,FFFFFFF,:FFFFFFFFF:FFFFFFFFFFF:FF:FFFFF,FFFFF:FF:FFF,FF:FFFFFFF,,F:FFFFFFFFFFFFFFFF:FFFFFFFFFFFFFFFFFFFFFFFFFF:FFFFFFFF:FFFFFF,FFFFFFFFFFFF,FFF:FFFFFFFFFFFFFFFFFFFFFF,F:FFFFFFFFF
@A00270:176:HGHW5DRXY:1:2101:21151:11663 1:N:0:TTGGGCGG+CTCCTTAC
GACTACTGGGGTATCTAATCCTGTTTGCTCCCCACGCTTTCGCATCTCAGCGTCAGTATCTGTCCAGAAGGCCGCCTTCGCCACCGGTATTCCTCCACATCTCTACGCATTTCACCGCTACACGTGGAATTCTACCTTCCTCTACAATACTCTAGTTAACCAGTTTTAAGTGCAATTCCTAGGTTGAGCCCAGGGCTTTCACACCTAACTTAATTATCCGCCTACATGCCCTTTACGCCCAGTCATTCCG
+
FFFFFFFFFFFFFFFFFFFFFFFFFFFFFFFFFFFFFFFFFFFFFFFFFFFFFFFFFFFFFFFFFFF:FFFFFFFFFFFFFFFFFFFFFFFFFFFFFFFFFFFFF:FFFF:FFFFFFF,FFFFFFFFFFFFFFFFFFFFFFFFFFFFFFFFFFFFFFFFFFFFFFFFFFFFFFF:FFFFFFFFFFF:FFFFFFFFFFFFFFFF,F:FFFFFF:FFFFFFF:FFFFFFFFFFFFFFF:FFFFFFFF,FFFF
@A00270:176:HGHW5DRXY:1:2101:3893:11678 1:N:0:TTGGGCGG+CTCCTTAC
CCTACGGGTGGCTGCAGTGGGGAATTTTGGACAATGGGGGGAACCCTGATCCAGCCATGCCGCGTGTCTGAAGAAGGCCTTCGGGTTGTAAAGGACTTTTGTGAGGGAAGAAAAGCTGGGTGCTAATACCATCTAGTGCTGACGGTACCTAAAGAATAAGCACCGGCTAACTACGTGCCAGCAGCCGCGGTAATACGTAGGGTGCGAGCGTTAATCGGAATTACTGGGCGTACAGCGAGCGCAGACGGTT
+
FFF:FFFF:FFFFF,:FFFFF,FF:FFFFFFFF:FFFFFF:F,FFFFF:FFFFFFFFFFFFFFFFFFFFFF:FF,FFF:F,FFFFFFFFFF:FF:FFF::F:,FFFFF,FFFFFFFFFFF:FF,FFFFFFF:FFFF:FFFFFFFFFFFF:::FFF,:F,FFFFFFFFF::FF:FF:FF:F,F,FFFFFFFF,,FFFFF,FFFFFF:FFFF,,F,FFFFFFFFFFFFFFFF:F,FFFFFFFFF:F:,F:FF
@A00270:176:HGHW5DRXY:1:2101:5484:11772 1:N:0:TTGGGCGG+CTCCTTAC
CCTACGGGAGGCTGCCGTGGGGAATATTGCACAATGGGGGGAACCCTGATGCAGCCATGCCGCGTGTATGAAGAAGGCCTTCGGGTTGTAAAGTACTTTCGGTGATGAGGAAGGTGATGAATCTAATAGGTTTATTAATTGACGTTAATCACAGAAGAAGCACCGGCTAACTCCGTGCCAGCAGCCGCGGTAATACGGAGGGTGCGAGCGTTAATCGGAATGACTGGGCGTAAAGGGCATGTAGGCGGAT
+
FFFFFFFFFFFFFFFFFFFFFFFFFFFFFFFFFFFFFFFFFFFFFFFFFFFFFFFFFFFFFFFFFF:,FFFFFFFFFF:FFFFFFFFFF:FFFFFFFFFFFFFF:FFFFFFFFFFFFFFFFFFFFFFFFF,FFFFFFFFFFFFFFFFFFFFFFFFFFFF,FFFFFFFFFFFFFFFFFFFFFFFFFFFFFFFF:FFFFFFFFFFFFFFFFFFFFFFF:FF:FFF::FFFFF:FFFFFFFFFFFFFFFFFFF
@A00270:176:HGHW5DRXY:1:2101:5520:11772 1:N:0:TTGGGCGG+CTCCTTAC
CCTACGGGAGGCTGCCGTGGGGAATATTGCACAATGGGGGGAACCCTGATGCAGCCATGCCGCGTGTATGAAGAAGGCCTTCGGGTTGTAAAGTACTTTCGGTGATGAGGAAGGTGATGAATCTAATAGGTTTATTAATTGACGTTAATCACAGAAGAAGCACCGGCTAACTCCGTGCCAGCAGCCGCGGTAATACGGAGGGTGCGAGCGTTAATCGGAATGACTGGGCGTAAAGGGCATGTAGGCGGAT
+
FFFFFFFFFFFFFFFFFFFFFFFFFF:FFFFFFFFFFFFFFFFFFFFF::FFFFFFFFF:FFFF,F:FFFF,:FFFFFFFFFFFFFFFFFFFFFFFFFFFFFFFF:FFFFF,FFFFFFFFFFFFFFFFFFFFFFFFFFFFFFFFFFFFFFFFFFFFFFFFFFFFFFFFFF:FFFFFFFFFFFFFFFFFFFFFFFFFFFFFFFFFFFFFFFFFFFFFFFFFFFFFFFFFFFFFF:FFFF,FFFFFFFFFFF
@A00270:176:HGHW5DRXY:1:2101:17137:11788 1:N:0:TTGGGCGG+CTCCTTAC
GACTACTCGGGTATCTAATCCTGTTTGCTCCCCACGCTTTCGCATCTCAGCGTCAGTATCTGTCCAGAAAGCCGCCTTCGCCACCGGTATTCCTCCACATCTCTACGCATTTCACCGCTACACGTGGAATTCTACCTTCCTCTACAATACTCTAGTTAACCAGTTTTAAGTGCAATTCCTAGGTTGAGCCCAGGGCTTTCACACCTAACTTAATTATCCGCCTACATGCCCTTTACGCCCAGTCATTCCG
+
FFFFFFFFFFFFFFFFFFFFFFFFFFFFFFFFFFFFFFFFFFFFFFFFFFFFFFFFFFFFFFFFFFFFFFFFFFFFFFFFFFFFFFFFFFFFFFFFFFFFFFFFFFFFFFFFFFFFFFFFFFFFFFFFFFFFFFFFFF:FFFFFFFFFFFFFFFFFFFFFFFFFFFFFFFFFFFFFFFFFFFFFFFFFFFFFFFFFFFFFFFF:FF:FFFFFFFFFFFFFFFFFFFFFFFFFFFFFFFFFFFFFFFFFFF
@A00270:176:HGHW5DRXY:1:2101:6876:11804 1:N:0:TTGGGCGG+CTCCTTAC
CCTACGGGAGGCAGCAGTGGGGAATTTTGGACAATGGGGGGAACCCTGATCCAGCCATGCCGCGTGTCTGAAGAAGGCCTTCGGGTTGTAAAGGACTTTTGTTAGGGAAGAAAAGCTGGGTGCTAATACCATCTAGTGCTGACGGTACCTAAAGAATAAGCACCGGCTAACTACGTGCCAGCAGCCGCGGTAATACGTAGGGTGCGAGCGTTAATCGGAATTACTGGGCGTAAAGCGAGCGCAGACGGTT
+
FFFFFFFFFF:FFFFFFFFFFFFFFFFFFFFFFFFFFFFFFFFFFFFFFFFFFFFFFFFFFFFFFFFFFFFFFFFFFFFFFFFFFFFFFFFFFFFFFFFFFFFFFFFF,FFFFFFFFFFFFFFFFFFFFFFFFFFFFFFFFFFFFFFFFFFFFFFFFFFFFFFFFFFFFFFFFFFFFFFFFFFFFFFFFFFFFFFFFF,:FFFF:FFFFFFFF:FFFFFFFFFFFFFFFFFFF:F:FFFFFFFFFFFFFF
@A00270:176:HGHW5DRXY:1:2101:18665:11835 1:N:0:TTGGGCGG+CTCCTTAC
GACTACACGGGTATCTAATCCTGTTTGCTACCCACGCTTTCGAGCATGAACGTCAGTGTTATCCCAGGAGGCTGCCTTCGCCATCGGTATTCCTCCACATCTCTACGCATTTCACTGCTACACGTGGAATTCTACCTCCCTCTGACACACTCTAGTAACACAGTTTCAAATGCACGTCCCAAGTTGAGCTCGGGGATTTCACATCTGACTTATTTAACCGTCTGCGCTCGCTTTACGCCCAGTAATTCCG
+
FFFFFFFFFFFFFFFFFFFFFFFFFFFFFFFFFFFFFFFFFFFFFFFFFFFFFFFFFFFFFFFFFFFFFFFFFFFFFFFFFFFFFFFFFFFFFFFFFFFFFFFFFFFFFFFFFFFFFFFFFF:FFFFFFFFFFFFFFF:FFFFFFFFFFFFFFFFFFFFFFFFFFFFFFFFFFFFFFFFFFFFFFFFFFFFFFFFFFFFFFFFFFFFFFFFFFFFFFFFFFFFFFFFFF:FFFFFFFFFFFFFFFFFFFF
@A00270:176:HGHW5DRXY:1:2101:29252:11913 1:N:0:TTGGGCGG+CTCCTTAC
CCTACGGGTGGCTGCAGTGGGGAATATTGCACAATGGGGGGAACCCTGATGCAGCCATGCCGCGTGTATGAAGAAGGCCTTCGGGTTGTAAAGTACTTTCGGTGATGAGGAAGGTGATGAATCTAATAGGTTTATTAATTGACGTTAATCACAGAAGAAGCACCGGCTAACTCCGTGCCAGCAGCCGCGGTAATACGGAGGGTGCGAGCGTTAATCGGAATGACTGGGCGTAAAGGGCATGTAGGCGGAT
+
FFFFFFFFFFFFFFFFFFFFFFFFFFFFFFFFFFFFFFFFFFFFFFFFFFFFFFFF:FFFFFFFFFF:FFFFFF:FFFFFFFFFFFFFFFF:FFFFFFFFFFFFFFFFFFFFFFFFFFFFFFFFFFFFFFFFFFFFFFFFFFFFFFFFFFFFFFFFFFFFFFFF:FFFFFFFFFFFFFFFFFFFFFFFFFFFFFFF:FFFFFFFFFFFFFFFFFFFFFFFFFFFFFFFFF:FFFFFF:FFFFFFFFFFFF
@A00270:176:HGHW5DRXY:1:2101:29270:11913 1:N:0:TTGGGCGG+CTCCTTAC
CCTACGGGTGGCTGCAGTGGGGAATATTGCACAATGGGGGGAACCCTGATGCAGCCATGCCGCGTGTATGAAGAAGGCCTTCGGGTTGTAAAGTACTTTCGGTGATGAGGAAGGTGATGAATCTAATAGGTTTATTAATTGACGTTAATCACAGAAGAATCACCGGCTAACTCCGTGCCAGCAGACGCGGTAATACGGAGGGTGCGAGCGTTAATCGGAATGACTGGGCGTAAAGGGCATGTAGGCGGAT
+
FF:FFF,FF::F::F:::F:F:FFFF:F::FF:FFF:F,F,FF:FFFFF:,:FFF,:,:,F,:F:FF:,,FFFFFFFF:F:,,F:FFF,FFFFFF,FF,FFF:F::FFFFFFFFF,FF,F:F::F:FF,,,,:FFFFF:F,:F,FFFFFFF,:,FF::F:FFFFF,FFFFFFFFFFF:,FFFFF,F:,::,:FFF,:FF:FFFFFF:FF:FFFFFFFFFFFF::F,F::F,FFFFF,:FF:FFFFFFFF,
@A00270:176:HGHW5DRXY:1:2101:17363:11960 1:N:0:TTGGGCGG+CTCCTTAC
GACTACTCGGGTATCTAATCCTGTTTGCTCCCCACGCTTTCGCATCTCAGCGTCAGTATCTGTCCAGAAAGCCGCCTTCGCCACCGGTATCCCTCCACATCTCTACGCATTTCACCGCTACACGTGGAATTCTACCTTCCTCTACAATACTCTAGTTAACCAGTTTTAAGTGCAATTCCTAGGTTGAGCCCAGGGCTTTCACACCTAACTTAATTATCCGCCTACATGCCCTTTACGCCCAGTCATTCCG
+
FFFFFFFFFFFFFFFFFFFFFFFFFFFFFFFFFFFFFFFFFFFFFFFFFFFFFFFFFFFFFFFFFFFFFFFFFFFFFFFFFFFFFFFFFFFFFFFFFFFFFFFFFFFFFFFFFFFFFFF,F:FFFFFFFFFFFFFFFFFFFFFFF:FFFFFFFFFFFFFFFFFFFFFFFFFFFFFFFFFFFFFFFFFFFFFFFFFFFFFFFFFFFFFFFFFFFFFFFFFFFFFFFFFFFFFFFFFFFFFFFFFFFFFFFF
@A00270:176:HGHW5DRXY:1:2101:18602:11976 1:N:0:TTGGGCGG+CTCCTTAC
GACTACACGGGTATCTAATCCTGTTTGCTACCCACGCTTTCGAGCATGAACGTCAGTGTTATCCCAGGAGGCTGCCTTCGCCATCGGTATTCCTCCACATCTCTACGCATTTCACTGCTACACGTGGAATTCTACCTCCCTCTGACACACTCTAGTAACACAGTTTCAAATGCACGTCCCAAGTTGAGCTCGGGGATTTCACATCTGACTTATTTAACCGTCTGCGCTCGCTTTACGCCCAGTAATTCCG
+
FFFFFFFFFFFFFFFFFFFFFFFFFFFFFFFFFFFFFFFFFFFFFFFFFFFFFFFFFFFFFFFFFFFFFFFFFFFFFFFFFFFFFFFFFFFFFFFFFFFFFFFFFFFFFFFFFFFFFFFFFFFFFFFFFFFFFFFFFFFFFFFFFFFFFFFFFFFFFFFFFFFFFFFFFFFFF:FF:FFFFFFFFFFFFFF:FFFFFFF:F:FFF:F:FFFFFFFF:FF:,:FFFFFFFFFFFFFF,FFFFFFFFFFFF:
@A00270:176:HGHW5DRXY:1:2101:24099:11976 1:N:0:TTGGGCGG+CTCCTTAC
GACTACCAGGGTATCTAATCCTGTTTGCTCCCCACGCTTTCGCATCTCAGCGTCAGTATCTGTCCAGAAGGCCGCCTTCGCCACCGGTATTCCTCCACATCTCTACGCATTTCACCGCTACACGTAGAATTCTACCTTCCTCTACAATACTCTAGTTAACCAGTTTTAAGTGCAATTCCTAGGTTGAGCCCAGGGCTTTCACACCTAACTTAATTATCCGCCTACATGCCCTTTACGCCCAGTCATTCCG
+
FFFFFFFFFFFFFFFFFFFFFFFFFFFFFFFFFFFFFFFFFFFFFFFFFFFFFFFF:FFFFFFFFFFFFFFFFFFFFFFFFFFFFFF,FFFFFFFFFFFFFFFFFFFFFFFFFFFFFFFFFFFFFFFFFFFFFFFFFFFFFFFFFFFFFFFFFFFFFFFFFFFFFFFFFFFFFFFFFFFF:FFFFFFFFFFFFFFF:FFFFFFFFFFFFFFFFFFFFFFFFFFFFFFFFFFFFFFFFFFFFFFFFFFFFF
@A00270:176:HGHW5DRXY:1:2101:8169:12007 1:N:0:TTGGGCGG+CTCCTTAC
GACTACGAGGGTATCTAATCCTGTTTGCTACCCACGCTTTCGAGCATGAACGTCAGTGTTATCCCAGGAGGCTGCCTTCGCCATCGGTATTCCTCCACATCTCTACGCATTTCACTGCTACACGTGGAATTCTACCTCCCTCTGACACACTCTAGTTACACAGTTTCAAATGCACGTCCCAAGTTGAGCTCGGGGATTTCACATCTGACTTATTTAACCGTCTGCGCTCGCTTTACGCCCAGTAATTCCG
+
FFFFFFFFFFFFFFFFFFFFFFFFFFFFFFFFFFFFFFFFFFFFFFFF:FFFFFFFFFFFFFFFFFFFFFFFFFFFFFFFF:FFFFFFFFFFFFFFFFFFFFFFFFFFFFFFFFFFFFFFFFFFFFFFFFFFFFFFFFFFFFFFFFFFFFFFFFFFFF:FFFFFFFFFFFFF:FFFFFFFFFFFFFFFFFFFFFFFFFFFFFFFFFFFF:FFFFFFFFF:FFFFF:FFFFFFFFFFFFFFFFFFFF::FF
@A00270:176:HGHW5DRXY:1:2101:26033:12132 1:N:0:TTGGGCGG+CTCCTTAC
GACTACCAGGGTATCTAATCCTGTTTGCTACCCACGCTTTCGAGCATGAACGTCAGTGTTATCCCAGGAGGCTGCCTTCGCCATCGGTATTCCTCCACATCTCTGCGCATTTCACTGCTACACGTGGAATTCTACCTCCCTCTGACACACTCTAGTTACACAGTTTCAAATGCACGTCCCAAGTTGAGCTCGGGGATTTCACATCTGACTTATTTAACCGTCTGCGCTCGCTTTACGCCCAGTAATTCCG
+
FFFFFFFFFFFFFFFFFFFFFFFFFFFFFFFFFFFFFFFFFFFFFFFFFFFFFFFFFFFFFFFFFFFFFFFFFFFFFFFFFFFFFFFFFFFFFFFFFFFFFFFFFFFFFFFFFFFFFFFFFFFFFFFFFFFFFFFFFFFFFFFFFFFFFFFFFFFFFFF,FFFFFFFFFFFFF:FFFFFFFFFFFFFF:FFFFFFFFFFFFFFFFFF:FFFFFFFFFFFFFFFFFFFFFF,FFFFFFFFFFFFFFFFF,F
@A00270:176:HGHW5DRXY:1:2101:26033:12195 1:N:0:TTGGGCGG+CTCCTTAC
GACTACCAGGGTATCTAATCCTGTTTGCTACCCACGCTTTCGAGCATGAACGTCAGTGTTATCCCAGGAGGCTGCCTTCGCCATCGGTATTCCTCCACATCTCTGCGCATTTCACTGCTACACGTGGAATTCTACCTCCCTCTGACACACTCTAGTTACACAGTTTCAAATGCACGTCCCAAGTTGAGCTCGGGGATTTCACATCTGACTTATTTAACCGTCTGCGCTCGCTTTACGCCCAGTAATTCCG
+
FFFFFFFFFFFFFFFFFFFFFFFFFFFFFFFFFFFFFFFFFFFFFFFFFFFFFFFFFFFFFFFFFFFFFFFFFFFFFFFFFFFFFFFFFFFFFFFFFFFFFFFFFFFFFFFFFFFFFFFFFFFFFFFFFFF:FFFFFF:FFFFFFFFFFFFFFFFFFFFF:FFFF::FFFFFFF:FFFFFFFFFF,F,:FFFFFFFFFFFFFFFFFFFFFFFFFFFFFFFFFFFFFFFFFFFFFFFFFFFFFFFFFFFFF
@A00270:176:HGHW5DRXY:1:2101:20329:12273 1:N:0:TTGGGCGG+CTCCTTAC
GACTACTAGGGTATCTAATCCTGTTTGCTCCCCACGCTTTCGCATCTCAGCGTCAGTATCTGTCCAGAAGGCCGCCTTCGCCACCGGTATTCCTCCACATCTCTACGCATTTCACCGCTACACGTGGAATTCTACCTTCCTCTACAATACTCTAGTTAACCAGTTTTAAGTGCAATTCCTAGGTTGAGCCCAGGGCTTTCACACCTAACTTAATTATCCGCCTACATGCCCTTTACGCCCAGTCATTCCG
+
FFFFFFFFFFFFFFFFFFFFFFFFFFFFFFFFFFFFFFFFFFFFFFFFFFFFFFFFFFFFFFFFFFFFFFFFFFFFFFFFFFFFFFFFFFFFFFFFFFFFFFFFFFFFFFFFFFFFFFF,FFFFFFFFFFFFFFFFFFFFFFFFFFFFFFFFFFFFFFFFFFFFFFFFFFFFFFFFFFFFFFFFFFFFFFFFFFFFFFFFFFFFF:FFFFFFFFFFFFFFFFFFFFF:FFF:FFFFFFFFFFFFF,FFFF
@A00270:176:HGHW5DRXY:1:2101:21404:12320 1:N:0:TTGGGCGG+CTCCTTAC
GACTACTGGGGTATCTAATCCTGTTTGCTCCCCACGCTTTCGCATCTCAGCGTCAGTATCTGTCCAGAAGGCCGCCTTCGCCACCGGTATTCCTCCACATCTCTACGCATTTCACCGCTACACGTGGAATTCTACCTTCCTCTACAATACTCTAGTTAACCAGTTTTAAGTGCAATTCCTAGGTTGAGCCCAGGGCTTTCACACCTAACTTAATTATCCGCCTACATGCCCTTTACGCCCAGTCATTCCG
+
FFFFFFFFFFFFFFFFFFFFFFFFFFFFFFFFFFFFFFFFFFFFFFFFFFFFFFFFFFFFFFFFFFFFFFFFFFFFFFFFFFFFFFFFFFFFFFFFFFFFFFFFFFFFFFFFFFFFFFFFFFFFFFF,FFFFFFFFFFFFFFFFFFFFFFFFFFFFFF:FFFFFFFFFFFFFFFFFFFFFFFFFFFFF:FFFFFFFFFFFFFFF:FFFFFFFFFFFFF:FFFFFFF:FFFFFFFFFFFFFFFFFFFFFFF
@A00270:176:HGHW5DRXY:1:2101:1434:12367 1:N:0:TTGGGCGG+CTCCTTAC
GACTACTCGGGTATCTAATCCTGTTTGCTCCCCACGCTTTCGCATCTCAGCGTCAGTATCTGTCCAGAAGGCCGCCTTCGCCACCGGTATTCCTCCACATCTCTACGCATTTCACCGCTACACGTGGAATTCTACCTTCCTCTACCATACTCTAGTTAACCAGTTTTAAGTGCAATTCCTAGGTTGAGCCCAGCGCTTTCACACCTAACTTAATTAACCGCCTACATGCCCTTTACGCCCAGTCATTCCG
+
FFFFFFFFFFF,:FFFF:,FF:FFFFF:FFFFF,FFFFFFFFF:,F:FFFFFFFFF:::FFFFF:FFF:FFFFFFF:F:FF:FFFFF::F:FFFFF:FFFF,FFFFFFFFFF::FF,FF:FF:F:FFF,,FF:,FF,:FFFF:,F,,:FFFFF,F:FFFFFFFFFF,FFFFFFF:,FFFF:F:F:FFFF:F,F,FFFFFFFFFFFFFFFFFFFF,F,F:F::FFFFFFF:FF:F:F,FFFF,FFFF:FFF
@A00270:176:HGHW5DRXY:1:2101:25635:12446 1:N:0:TTGGGCGG+CTCCTTAC
CCTACGGGTGGCTGCAGTGGGGAATTTTGGACAATGGGGGGAACCCTGATCCAGCCATGCCGCGTGTCTGAAGAAGGCCTTCGGGTTGTAAAGGACTTTTGTTAGGGAAGAAAAGCTGGGTGCTAATACCATCTAGTGCTGACGGTACCTAAAGAATAAGCACCGGCTAACTACGTGCCAGCAGCCGCGGTAATACGTAGGGTGCGAGCGTTAATCGGAATTACTGGGCGTAAAGCGAGCGCAGACGGTT
+
,FFFFFFFFFFFFFFFFFFFFFFFFFFFFFFFFFFFFFFFFFFFFFFFFFFFFFFFFFFFFFFFFFFFFFFFFFFFFFFFFFFFFFFFFFFFFFFFF:FFFF:FFFFF,FFFFFFFFFFFFFF:FFFFFFFFFFFFFFFFFFFFFFFFFFFFFFFFFFFFFFFFFFFFFFFFFFFFFFFFFFFFFFFFFFFFFFFFFFFFFFFFFFFFFFFFFFFFFFF,FFFFFFFFFFF:F:FFFFFFFFFFF:FFFF
@A00270:176:HGHW5DRXY:1:2101:28682:12461 1:N:0:TTGGGCGG+CTCCTTAC
GACTACCAGGGTATCTAATCCTGTTTGCTACCCACGCTTTCGAGCATGAACGTCAGTGTTATCCCAGGAGGCTGCCTTCGCCATCGGTATTCCTCCACATCTCTACGCATTTCACTGCTACACGTGGAATTCTACCTCCCTCCGACACACTCTAGTTACACAGTTTCAAATGCACGTCCCAAGTTGAACTCGGGGATTTCACATCTGACTTATTTAACCGTCTGCGCTCGCTTTACGCCCAGTAATTCCG
+
FFFFFFFFFFFFFFFFFFFFFFFFFFFFFFFFFFFFFFFFF:FFFFFFFFFFFFFF,FFFFFFFFFFFFFFFFFFFFFFFFFFFFFFFFFFFFFFFFFFFFFFFFFFFFF:FFFFFFFF,FFFFFFFFFFFFFFFFFFFFFFFFFFFFFFFFFFFFFF:FFFF:FFFFFFFFFFFFFFFFFFFFFFFFF:FFFFFFFFFFFFF:F:FF,:FFFFFFFFF:FFF::FFFFFFFFFFFFFFFFFFFF,FFF:
@A00270:176:HGHW5DRXY:1:2101:1208:12477 1:N:0:TTGGGCGG+CTCCTTAC
GACTACTCGGGTATCTAATCCTGTTTGCTCCCCACGCTTTCGCATCTCAGCGTCAGTATCTGTCCAGAAGGCCGCCTTCGCCACCGGTATTCCTCCACATCTCTACGCATTTCACCGCTACACGTGGAATTCTACCTTCCTCTACAATACTCTAGTTAACCAGTTTTAAGTGCAATTCCTAGGTTGAGCCCAGGGCTTTCACACCTAACTTAATTATCCGCCTACATGCCCTTTACGCCCAGTCATTCCG
+
FFFFFFFFFF::FFFF::FFFFF,FF:F:FFFFFFFFFFFF:FFFF,FFFFFFFFFFFFFFFFFFFFFFFFFFFFFFFFFF:FFFFFF,FFFFFFFFFFFFFFFFFFFFFFFFFFFFFFFFFFF,FFFFFFFFFFFFFFFFFFFFF,FFFFFFFFFFFFFFFFFFFFFFF,FFFFF,FFFFFFFF:FFFFFFFFFFF:FFFF:FFFFFFF,FFF,F,FF:FF,FFF:::FFF,:FF,:F:FF:FFFFF::
@A00270:176:HGHW5DRXY:1:2101:14479:12477 1:N:0:TTGGGCGG+CTCCTTAC
GACTACAAGGGTATCTAATCCTGTTTGCTACCCACGCTTTCGAGCATGAACGTCAGTGTTATCCCAGGAGGCTGCCTTCGCCATCGGTATTCCTCCACATCTCTACGCATTTCACTGCTACACGTGGAATTCTACCTCCCTCTGACACACTCTAGTTACACAGTTTCAAATGCACGTCCCAAGTTGAGCTCGGGGATTTCACATCTGACTTATTTAACCGTCTGCGCTCGCTTTACGCCCAGTAATTCCG
+
FFFFFFFFFFFFFFFFFFFFFFFFFFFFFFFFFFFFFFFFFFFFFFFFFFFFFFFFFFFFFFFFFFFFFFFFFFFFFFFFFFFFFFFFFFFFFFFFFFFFFFFFFFFFFFFFFFFFFFFFFFFFFFFFFFFFFFFFFFFFFFFFFFFFFFFFFFFFFFFFFFFFFFFFFFFFFFFFFFFFFFFFFFFFFFFFFFFFFFFFFFFFFFFFFFFFFFFFFFF:FFFFFFFFF:FFFFFFFFFFFFFFFFFFFF
@A00270:176:HGHW5DRXY:1:2101:18927:12477 1:N:0:TTGGGCGG+CTCCTTAC
CCTACGGGTGGTGCAGTGGGGAATATTGCACAATGGGGGGAACCCTGATGCAGCCATGCCGCGTGTATGAAGAAGGCCTTCGGGTTGTAAAGTACTTTCGGTGATGAGGAAGGTGATGTATCTAATAGGTGCATTAATTGACGTTAATCACAGAAGAAGCACCGGCTAACTCCGTGCCAGCAGCCGCGGTAATACGGAGGGTGCGAGCGTTAATCGGAATGACTGGGCGTAAAGGGCATGTAGGCGGATA
+
FFFFFFFFFFFFFFFFFFFFFFFFFFFFFFFFFFFFFFFFFFFFFFFFFFFFFFFFFFFFFFFFFFFFFFFFFFFFFFFFFFFF,FFF,FFFFFFFFFFFFFFFFF:FFF,FFFFFFFFFFFFFFFFFFFFFFFFFFFFF:FFFFFFFFFFFF,FFFFFFFF:FFFFFFFFFFFFFFFFFFFFFFFFFFFFFFFFFFFFFFFFFFFFFFFFFFFFFFFFFF:FFFFFFFFF,:FFFFF,FFFFFFFFFFF
@A00270:176:HGHW5DRXY:1:2101:5936:12524 1:N:0:TTGGGCGG+CTCCTTAC
GACTACAAGGGTATCTAATCCTGTTTGCTACCCACGCTTTCGAGCATGAACGTCAGTGTTATCCCAGGAGGCTGCCTTCGCCATCGGTATTCCTCCACATCTCTACGCATTTCACTGCTACACGTGGAATTCTACCTCCCTCTGACACACTCTAGTTACACAGTTTCAAATGCACGTCCCAAGTTGAGCTCGGGGATTTCACATCTGACTTATTTAACCGTCTGCGCTCGCTTTACGCCCAGTAATTCCG
+
FFFFFFFFFFFFFFFFFFFFFFFFFFFFFFFFFFFFFFFFFFFFFFFFFFFFFFFFFFFFFFFFFFFFFF:FFFFFFFFFFFFFFFFFFFFFFFFFFFFFFFFFFFFFFFFFFFFFFFFFFFFFFFFF:FFFFFFFFFF:FFFFF:FFFFFFFFFFFFFFFFFFFFFFFFFF:FFFFFFF:FFFFFFFFFF,FFFFFFFFF:FFFFFFFF:FF:FFFFFF::FFF:FFFFFFF:FFFFFFFFF:,FFFFF
@A00270:176:HGHW5DRXY:1:2101:28736:12524 1:N:0:TTGGGCGG+CTCCTTAC
GACTACCAGGGTATCTAATCCTGTTTGCTACCCACGCTTTCGAGCATGAACGTCAGTGTTATCCCAGGAGGCTGCCTTCGCCATCGGTATTCCTCCACATCTCTACGCATTTCACTGCTACACGTGGAATTCTACCTCCCTCCGACACACTCTAGTTACACAGTTTCAAATGCACGTCCCAAGTTGAACTCGGGGATTTCACATCTGACTTATTTAACCGTCTGCGCTCGCTTTACGCCCAGTAATTCCG
+
FFFFFFFFFFFFFFFFFFFFFFFFFFFFFFFFFFFFFFFFFFFFFFFFFFFFFFFFFFFFFFFFFFFFFFFFFFFFFFFFFFFFFFFFFFFFFFFFFFFFFFFFFFFFFFFFFFFFFFFFFFFFFFFFFFFF:FFFFFFFFFFFFFFFFF:FFFFFFFFFFFFFFFFFF:FFFFFFFFFF:FFFFFFFFFFFFFFFFFFFFFFFFFFFFF:F:FFFF,F:FFFF,FFFFF,FFFFFF:FFFFFFFFFFFF
@A00270:176:HGHW5DRXY:1:2101:1136:12540 1:N:0:TTGGGCGG+CTCCTTAC
GACTACTCGGGTATCTAATCCTGTTTGCTCCCCACGCTTTCGCATCTCAGCGTCAGTATCTGTCCAGAAGGCCGCCTTCGCCACCGGTATTCCTCCACATCTCTACGCATTTCACCGCTCCACGTGGAATTCTACCTTCCTCTACAATACTCTAGTTAACCAGTTTTAAGTGCAATTCCTAGGTTGAGCCCAGGGCTTTCACACCTAACTTAATTATCCGCCTACATGCCCTTTACGCCCAGTCATTCCG
+
F:F,FF:FFFF,,,F::FFFF,F::,FFFFFFF,FFFF:FF:F:FFFF:FFFFFFF:,FFF:,FFFFF,FFFFFFF,,FFF:,FFFF:,,FFF:FF,F::FFF::FFFF:F,F,FFFFF,FFFF,FF,,,:F,,F:F,FFFF:FF,,FFF:FF:FFFFFFFFFF:FF:FFFFFFFFF:FFFFFFF,FF:F,,FFFFFFFFFFFF:FFFF:F:FFFFFFF:FFF,F:F:,FFFFF:F,FFFFFFFF:FFFF
@A00270:176:HGHW5DRXY:1:2101:8630:12649 1:N:0:TTGGGCGG+CTCCTTAC
CCTCGGGTGGCAGCAGTGGGGAATATTGCACAATGGGGGGAACCCTGATGCAGCCATGCCGCGTGTATGAAGAAGGCCTTCGGGTTGTAAAGTACTTTCGGTGATGAGGAAGGTGATGTATCTAATAGGTGCATTAATTGACGTTAATCACAGAAGAAGCACCGGCTAACTCCGTGCCAGCAGCCGCGGTAATACGGAGGGTGCGAGCGTTAATCGGAATGACTGGGCGTAAAGGGCATGTAGGCGGATA
+
FFFFFFFFFFFFFFFFFFFFFF,FFFFFFFFFFFFFFFFFFFFFFFFFFFFFFFFFFFFFFFF:FF:FFFFFFFFFFFFFFFFFFFFFFFFFFFFFFFFFF,FFFFFFFFFFFFFFFFFFFFFFFFFFFFFFFFFFFFFF:FFFFFFFFFFFFFFFFFFFFFFFFFFFFFFFFFFFFFFFFFFFFFFFFFFFFFFFFFFFFFFFFFFFFFF,FFFFFFFFFFFFFFFFFFFFFFFFFF,FFF:FFFFFFF
@A00270:176:HGHW5DRXY:1:2101:16007:12680 1:N:0:TTGGGCGG+CTCCTTAC
CCTACGGGGGGCAGCAGTGGGGAATTTTGGACAATGGGGGGAACCCTGATCCAGCCATGCCGCGTGTCTGAAGAAGGCCTTCGGGTTGTGAAGGACTTTTGTTAGGGAAGAAAAGCTGGGTGCTAATACCATCTAGTGCTGACGGTACCTAAAGAATAAGCACCGGCTAACTACGTGCCAGCAGCCGCGGTAATACGTAGGGTGCGAGCGTTAATCGGAATTACCGGGCGTAAAGCGAGCGCAGACGGTT
+
FFFFFFFFFFFFFFFFFFFFFFFFFFFFFFFFFFFFFFFFFFFFFFFFFFFFFFFFFFFFFFFFFFFFFFFFFFFFFFFFFFFFFFFFFFFFFFF:FFFFFFFFFFFFFF:FF:FFFFFFFFFFFFFFFFFFFFFFFFFFFFFFFFFFFFFFFFFFFFFFFFFFFFFFFFFFFFFFFFFFFFFFFFFFFFFFFFFFFFFFFFFFFFFFFFFFFFFF:FFFFFFFFFFFFFFFFFFFFFFFFFFFFFFFFF
@A00270:176:HGHW5DRXY:1:2101:28709:12696 1:N:0:TTGGGCGG+CTCCTTAC
GACTACCAGGGTATCTAATCCTGTTTGCTACCCACGCTTTCGAGCATGAACGTCAGTGTTATCCCAGGAGGCTGCCTTCGCCATCGGTATTCCTCCACATCTCTACGCATTTCACTGCTACACGTGGAATTCTACCTCCCTCCGACACACTCTAGTTACACAGTTTCAAATGCACGTCCCAAGTTGAACTCGGGGATTTCACATCTGACTTATTTAACCGTCTGCGCTCGCTTTACGCCCAGTAATTCCG
+
FFFFFFFFFFFFFFFFFFFFFFFFFFFFFFFFFFFFFFFFFFFFFFFFFFFFFFFFFFFFFFFFFFFFFFFFFFFFFFFFFFFFFFFFFFFFFFFFFFFFFFFFFFFF,FFFFFFFFFFFFFFFFFFFFFFFFFFFFFFFFFFFFFFFFF:FFFFFFFFFFFFFFFFFFFFFFFFFFFFFFFFF:FFFFFF:FFFFFFFFFFFFFFFFFFFFFFFF:FFFFFFF:FFFFFFFFFFF:FFFFFFF:FFFF:
@A00270:176:HGHW5DRXY:1:2101:26928:12868 1:N:0:TTGGGCGG+CTCCTTAC
GACTACAGGGGTATCTAATCCTGTTTGCTCCCCACGCTTTCGCATCTCAGCGTCAGTATCTGTCCAGAAGGCCGCCTTCGCCACCGGTATTCCTCCACATCTCTACGCATTTCACCGCTACACGTGGAATTCTACCTTCCTCTACAATACTCTAGTTAACCAGTTTTAAGTGCAATTCCTAGGTTGAGCCCAGGGCTTTCACACCTAACTTAATTATCCGCCTACATGCCCTTTACGCCCAGTCATTCCG
+
FFFFFFFF:FFFFFFFFFFF,FFFFFFFFFFFFFF:FFFFFFFFFFFFFFFFFFFFFFF::FFFFFFFFFF:FFFFFFFFFFFFFFFFFFFFFFF:FFFFFFFFFFFFFFFFFFFFFFFFFFFFFFF:FFFFFFFFF:FFFF,:FFFFFFFFFFF:F:F:FFFFFFFFFFFF:FFFFFFF:FFFFFFFF:FFFFFF::FFFF,F:FFFF:FFFFFFFFFFFFFFFFFF:FFF,FFF,F,FFFFFFFFFFF
@A00270:176:HGHW5DRXY:1:2101:2709:12915 1:N:0:TTGGGCGG+CTCCTTAC
GACTACAGGGGTATCTAATCCTGTTTGCTCCCCACGCTTTCGCATCTCAGCGTCAGTATCTGTCCAGAAGGCCGCCTTCGCCACCGGTATTCCTCCACATCTCTACGCATTTCACCGCTACACGTGGAATTCTACCTTCCTCTACAATACTCTAGTTAACCAGTTTTAAGTGCAATTCCTAGGTTGAGCCCAGGGCTTTCACACCTAACTTAATTATCCGCCTACATGCCCTTTACGCCCAGTCATTCCG
+
FFFFFFFFFFFFFFFFFFFFFFFFFFFFFFFFFFFFFFFFFFFFFFFFFFFFFFFFF:FFFFFFFFFFFFFFFFFFFFFFFF:FFFFFFFFFFFFFFFFFFFFFFFFFFFFFFFFFFFFFFFFFFFFFFFFFFFFFFFFF:FFFFFFFFFFFFFFFFFFFFFFFFFFFFFFFFFFFFFFFFFFFFFFFFFFFFFFFFFFFFFFFF:FFFFFFFFFFFFFFFFF:FFFFFFFFFFFFFFFFFFFFF,:FFF
@A00270:176:HGHW5DRXY:1:2101:25644:12962 1:N:0:TTGGGCGG+CTCCTTAC
CCTACGGGAGGCAGCAGTGGGGAATTTTGGACAATGGGGGGAACCCTGATCCAGCCATGCCGCGTGTCTGAAGAAGGCCTTCGGGTTGTAAAGGACTTTTGTTAGGGAAGAAAAGCTGGGTGCTAATACCATCTAGTGCTGACGGTACCTAAAGAATAAGCACCGGCTAACTACGTGCCAGCAGCCGCGGTAATACGTAGGGTGCGAGCGTTAATCGGAATTACTGGGCGTAAAGCGAGCGCAGACGGTT
+
FFFFFFFFFFFFFFFFFFFFFFF:FFFFFFFFFFFFFFFFFFFFFFFFFFFFFFFFFFFFFFFFFFFFFFFFFFFFFFFFFFFFFFFFFFFFFFF:FFFFFFFFFFFFFFFFFFFFFFFFFFFFFF:FFFFFFFFFFFFFFFFFFFFFFFFFFFFFFFFFFFFFFFFFFFFFFFFFFFFFFFFFFFFFFFF,FFFFFFFFFFFFFFFFFFFFFFFFFFFFFFF:FFFFFFFFFFFFFFFFFFFFFFFFFF
@A00270:176:HGHW5DRXY:1:2101:30617:12962 1:N:0:TTGGGCGG+CTCCTTAC
GACTACCGGGGTATCTAATCCTGTTTGCTACCCACGCTTTCGAGCATGAACGTCAGTGTTATCCCAGGAGGCTGCTTTCGCCATCGGTATTCCTCCACATCTCTACGCATTTCACTGCTACACGTGGAATTCTACCTCCCTCTGACACACTCTAGTTACACAGTTTCAAATGCACGTCCCAAGTTGAGCTCGGGGATTTCACATCTGACTTATTTAACCGTCTGCGCTCGCTTTACGCCCAGTAATTCCG
+
FFFFFFFFFFFFFFFFFFFFFFFFFFFFFFFFFFFFFFFFFFFFFFFFFFFFFFFFFFFFFFFFFFFFFFFFFFFFFFFFFFFFFFFFFFFFFFFFFFFFFFFFFFFFFFFFFFFFFFFFFFFFFFFFFFFFFFFFFFFFFFFFFFFFFFFFFFFFFFFFFFFF:FFFFFFFFFFFFFFFFFFFFFFFFFFFFFFFFFFFFFFFFFFFFFFFFF:FFFFFFFFFFFFFFFFFFFFFFFFFFFFFFF:FFF
@A00270:176:HGHW5DRXY:1:2101:13810:13009 1:N:0:TTGGGCGG+CTCCTTAC
GACTACAGGGGTATCTAATCCTGTTTGCTCCCCACGCTTTCGCATCTCAGCGTCGGTATCTGTCCAGAAGGCCGCCTTCGCCACCGGTATTCCTCCACATCTCTACGCATTTCACCGCTACACGTGGAATTCTACCTTCCTCTACAATACTCTAGTTAACCAGTTTTAAGTGCAATTCCTAGGTTGAGCCCAGGGCTTTCACACCTAACTTAATTATCCGCCTACATGCCCTTTACGCCCAGTCATTCCG
+
FFFFFFFFFFFFFFFFFFFFFFFFFFFFFFFFFFFFFFFFFFFFFFFFFFFFFFFFFFFFFFFFFFFFFFFFFFFFFFFFFFFFFFFFFFFFFFFFFFFFFFFFFFFFFFFFFFFFFFFFFFFFFFFFFFFFFFFFFFFFFFFFFF,FFFFFFFFFFFFF:FFFFFFFFF:FFFFFFFFFFF,FFFFFFFFFFFFFFFFFFFFFFFFF:FFFFFFFF:FFF:FFFFFF,FFFFFFF:FFFF:FFF:FFFF
@A00270:176:HGHW5DRXY:1:2101:17074:13056 1:N:0:TTGGGCGG+CTCCTTAC
GACTACAGGGGTATCTAATCCTGTTTGCTACCCACGCTTTCGAGCATGAACGTCAGTGTTATCCCAGGAGGCTGCCTTCGCCATCGGTATTCCTCCACATCTCTACGCATTTCACTGCTACACGTGGAATTCTACCTCCCTCTGACACACTCTAGTTACACAGTTTCAAATGCACGTCCCAAGTTGAGCTCGGGGATTTCACATCTGACTTATTTAACCGTCTGCGCTCGCTTTACGCCCAGTAATTCCG
+
FFFFFFFFFFF:FFFFFFFFFFFFFFFFFFFFFFFFFFFFFFFFFFFFFFFFFFFFFFFFFFFFFFFFFFFFFFFFFFFFFFFFFFFFFFFFFFFFFFFFFFFFFFFFFFFFFFFFFFFFFFFFFFFFFFFFFFFF:FFFFFFFFFFFFFFFFFFFFFFFFFFFFFFFFFFFF:FF:FFFFFFF:FFFFFFFFFFFFFFFFFFFFFFFFFFFFF:FFFFFFFFFFFFFFFFFFFFFFFFFFFFFFFFF:F
@A00270:176:HGHW5DRXY:1:2101:23791:13072 1:N:0:TTGGGCGG+CTCCTTAC
GACTACCAGGGTATCTAATCCTGTTTGCTCCCCACGCTTTCGCATCTCAGCGTCAGTATCTGTCCAGAAGGCCGCCTTCGCCACCGGTATTCCTCCACATCTCTACGCATTTCACCGCTACACGTAGAATTCTACCTTCCTCTACAATACTCTAGTTAACCAGTTTTAAGTGCAATTCCTAGGTTGAGCCCAGGGCTTTCACACCTAACTTAATTATCCGCCTACATGCCCTTTACGCCCAGTCATTCCG
+
FFFFFFFFFFFF:FFFFFFFFFFFFFFFFFFFFFFFFFFFFFFFFFFFFFFFFFFFFFFFFFFFFFFFFFFFFFFFFFFFFFFFFFFFFFFFFFFFFFFFFFFFFFFFFFFFFFFFFFFFFFFF:FF,FFFFF:FFF:FFFFFFFFFFFFFFFFFFFF:FFFFFFFFFFFFFFFF:FFFFFFFFFFFFFFF,FFFFFFFFFFFFFFFFFFFFFFFFFFFFFFFFFFFFFFFFFFFF:FFFFFFFFFFFFF
@A00270:176:HGHW5DRXY:1:2101:10601:13244 1:N:0:TTGGGCGG+CTCCTTAC
GACTACACGGGTATCTAATCCTGTTTGCTACCCACGCTTTCGAGCATGAACGTCAGTGTTATCCCAGGAGGCTGCCTTCGCCATCGGTATTCCTCCACATCTCTACGCATTTCACTGCTAAACGTGTAATTCTACCTCCCTCTGACACACTCTAGTTACACAGTTTCAAATGCACGTCCCAAGTTGAGCTCTTGGATATCACATCTGACTTATTTAACAGTCTGCGCTCGCTTTACTCACACTAATTCCG
+
FF,FFFF,F:FFF:F:FFFFF,:FFFFFFF:FFF,,FFFF,,:FFFFF:F,F,,F:F,FFF,:FFF::FF:,F::FFF,,,,:FFFFFFFF,FF:FF,F,FFFFFF,:FF,F,F,F:F:F,F::,F,FF,,:FF,F,,FFFFFFFFF,F,F,FF,FFFFFFFFFFFFFFFFF::F,,FFFFF,,,,F:F::,,:,:F,F,,FFF:FFF::FF:F,,FF,F,:F:,FFFF::F:FFF,F,::,:,F:F,F:
@A00270:176:HGHW5DRXY:1:2101:1777:13275 1:N:0:TTGGGCGG+CTCCTTAC
GACTACCAGGGTATCTAATCCTGTTTGCTCCCCACGCTTTCGCATCTCAGCGTCAGTATCTGTCCAGAAGGCCGCCTTCGCCACCGGTATTCCTCCACATCTCTACGCATTTCACCGCTACACGTGGAATTCTACCTTCCTCTACAATACTCTAGTAAACCAGTTTTAAGTGCAATTCCTAGGTTGAGCCCAGGGCTTTCACACCTAACTTAATTATCCGCCTACATGCCCTTTACGCCCAGTCATTCCG
+
FFFFFFF:FFF:FFFFFFFFFFF,F:FFFFFFFFFFFFFFFFFFFF,FFFFFFFFFFF,FFFFFFFFFFFFFFFFFFFFFF:FFFFF:,,FFFFFFFFFFFFFF:FFFFF:FFFFFFF,:FFFF:FFFFF:FF:FFF,FFFFF,FF,,FFFFF:FF,F,FFFFFFFFFFFFFFFF:,FFFFFF:FFFFFF:FFFFFFFFFFFFFFF,FFF,FF:FF,FFFFFF:FF,,FFFF:,FFFFFFFF:FF,:FFF
@A00270:176:HGHW5DRXY:1:2101:5891:13322 1:N:0:TTGGGCGG+CTCCTTAC
CCTACGGGAGGCTGCAGTGGGGAATATTGCACAATGGGGGGAACCCTGATGCAGCCATGCCGCGTGTATGAAGAAGGCCTTCGGGTTGTAAAGTACTTTCGGTGATGAGGAAGGTGATGTATCTAATAGGTGCATTAATTGACGTTAATCACAGAAGAAGCACCGGCTAACTCCGTGCCAGCAGCCGCGGTAATACGGAGGGTGCGAGCGTTAATCGGAATGACTGGGCGTAAAGGGCCTGTAGGCGGAT
+
FFFFFFFFFFFFFFFFFFFFFFF:F:,FFF,FF:FFFFFFFF:FFF,FFFFFFFFFFFFFFFFF,F,FFF:FFF:FFFFFFFFFF,FFF:F:FFFFFFFFFFFFF:FFFFF:FFFFFFFFFFFFFFFFFFFFF,:FF:FFFFFFFF,FFFFFFFFFFFFFFFFFFFF:,FFFFFFFFFFFFF:FFFFFFFF:F,FFFFFFFFFFFFFFFFFF:FFFFFF,,FFFFFFFFFF,,,FFFF,:F::FFFFFFF
@A00270:176:HGHW5DRXY:1:2101:6316:13369 1:N:0:TTGGGCGG+CTCCTTAC
CCTACGGGAGGCTGCAGTGGGGAATATTGCACAATGGGGGGAACCCTGATGCAGCCATGCCGCGTGTATGAAGAAGGCCTTCGGGTTGTAAAGTACTTTCGGTGATGAGGAAGGTGATGTATCTAATAGGTGCATTAATTGACGTTAATCACAGAAGAAGCACCGGCTAACTCCGTGCCAGCAGCCGCGGTAATACGGAGGGTGCGAGCGTTAATCGGAATGACTGGGCGTAAAGGGCATGTAGGCGGAT
+
FFFFFFFFFFFFFFFFFFFFFFF:FFFFFFFFFFFFFFFFFFFFFFFFFFFFFFFFFFFFFFFFFFF,FFF,FF:FFFFFFFFFFFFFFFFFFFFFFFFFFFFFF:FFFFFFFFFFFF:FFFFFFFFFFFFFFFFFFFFFF:FFFFFFFFFFFFFFFFFF:FFFFFFFFFFFFFFFFFFFFFFFFFFFFFFFFFFFFFFFFFFFFFFFFFFF:,FF:FFFFFFFFFFFFFFFFFFFFF,FFFFFFFFFFF
@A00270:176:HGHW5DRXY:1:2101:5077:13416 1:N:0:TTGGGCGG+CTCCTTAC
GACTACTCGGGTATCTAATCCTGTTTGCTACCCACGCTTTCGAGCATGAACGTCAGTGTTATCCCAGGAGGCTGCCTTCGCCATCGGTATTCCTCCACATCTCTACGCATTTCACTGCTACACGTGGAATTCTACCTCCCTCTGACACACTCTAGTTACACAGTTTCAAATGCACGTCCCAAGTTGAGCTCGGGGATTTCACATCTGACTTATTTAACCGTCTGCGCTCGCTTTACGCCCAGTAATTCCG
+
FFFFFFFFFFFFFFFFFFFFFFFFFFFFFFFFFFFFFFFFFFFFFFFFFFFFFFFFFFFFFFFFFFFFFFFFFFFFFFFFFFFFFFFFFFFFFFFFFFFFFFFFFFFFFFFFFFFFFFFFFFFFFFFFFFFFFFF:FFFFFFFFFFFFFFFFFFFFFFFFFFFFFFFFFFFFFFFFFFFFFFFFFFFFFFFFFFFFFFFFFFFFF:FFFFFFFFFFFFFF:FFFFFFFFFFFFFFFFFFF:FFFFFFFFF
@A00270:176:HGHW5DRXY:1:2101:3061:13526 1:N:0:TTGGGCGG+CTCCTTAC
GACTACTAGGGTATCTAATCCTGTTTGCTACCCACGCTTTCGAGCATGAACGTCAGTGTTATCCCAGGAGGCTGCCTTCGCCATCGGTGTTCCTCCACATCTCTACGCATTTCACTGCTACACGTGGAATTCTACCTCCCTCTGACACACACTAGTTACACAGTTTCAAATGCACGTCCCAAGTTGAGCTCGGGGATTTCACATCTGACTTATTTAACCGTCTGCGCTCGCTATACGCCCAGAAATACCG
+
,FFFFFFFFFFFFFF,FFFFFF,F:FFFFFFFF:FFFFFFFFFFFFFFFFFF:F:F:FFFFF,FFFFFFFFFFFFFFFF:FFFFFF:FFFFFFFFFFFFFFFFFFFFF:F,FFFFFFFFFFF:FFF,:FFFFFFF:F,FFFF:FFFFF:F,FFF:FFF:FFF:,FFFFF:,FFFFFF:FFFF,,::F::FFF:FFFFFFFFFFFFF:FFFFFFF:FF:FFFF::F,FFFFF:,,F:FFF:FF,F,F,FFF
@A00270:176:HGHW5DRXY:1:2101:28574:13526 1:N:0:TTGGGCGG+CTCCTTAC
CCTACGGGGGGCAGCAGTGGGGAATATTGCACAATGGGGGGAACCCTGATGCAGCCATGCCGCGTGTATGAAGAAGGCCTTCGGGTTGTAAAGTACTTTCGGTGATGGGGAAGGTGATGTATCTAATAGGTGCATTAATTGACGTTAATCACAGAAGAAGCACCGGCTAACTCCGTGCCAGCAGCCGCGGTAATACGGAGGGTGCGAGCGTTAATCGGAATGACTGGGCGTAAAGGGCATGTAGGCGGAT
+
FFFFFFFF:FFFFFFFF:F:FFFFFFFFFFFFFFFF:FFFFFFFFF:FFFFFFFFFFFFFFF:FFFF,FFFFFFFFFFFFFFFFFFFFFF:FF:FFFFFFFFFFF:FFFFF,FF:FF:F:FFFF,FFFFFFFFFFFFFF:FFFFFFFFFFFFFFFFF:FFFFFFFFFFFFFFFFFFFFFFFFFFFFFFFFFFFFFFFFFF:FFFFFFFFFFFFFFFFFFF:FFFFFFFFFF:::FFFFFFFFFFFFF:FF
@A00270:176:HGHW5DRXY:1:2101:19922:13573 1:N:0:TTGGGCGG+CTCCTTAC
CCTACGGGGGGCTGCAGTGGGGAATATTGCACAATGGGGGGAACCCTGATGCAGCCATGCCGCGTGTATGAAGAAGGCCTTCGGGTTGTAAAGTACTTTCGGTGATGAGGAAGGTGATGTATCTAATAGGTGCATTAATTGACGTTAATCACAGAAGAAGCACCGGCTAACTCCGTGCCAGCAGCCGCGGTAATACGGAGGGTGCGAGCGTTAATCGGAATGACTGGGCGTAAAGCGAGCGCAGACGGTT
+
FFFFFFFFFFFFFFFFFFFFFFFFFFFFFFFFFFFFFFFFFF,FFFFFFFFFFFFF,FFFFFFFFF::FFF:FFFFFFFFFFFFFFFFFF:FFFFFFFFFFFFFF:FFFFFFFFFFFFFFFFFF:FFFFFFFFFFF,FFFFFFFFFFFFFFFFFFFFFFFFFFFFFFFFFFFFFFFFFFFFFFFF:FFFFFFFFFFFFFFFFFFFFFFFFFFFFFFFFFFFFFFFFFFFFFFFFFFFFFFFFFFFFFF:F
@A00270:176:HGHW5DRXY:1:2101:21748:13573 1:N:0:TTGGGCGG+CTCCTTAC
CCTACGGGCGGCTGCAGTGGGGAATTTTGGACAATGGGGGGAACCCTGATCCAGCCATGCCGCGTGTCTGAAGAAGGCCTTCGGGTTGTAAAGGACTTTTGTTAGGGAAGAAAAGCTGGGTGCTAATACCATCTAGTGCTGACGGTACCTAAAGAATAAGCACCGGCTAACTACGTGCCAGCAGCCGCGGTAATACGTAGGGTGCGAGCGTTAATCGGAATTACTGGGCGTAAAGCGAGCGCAGACGGTT
+
FFFFFFFFFFFFFFFFFFFFFFFFFFFFFFFFF:FFFFFFFFFFFFFFFFFFFFFFFFF:FF:FFFFFFFF:FFFFFFFFFFFFFFFFFF::FFF,FFFFFFF,FFFFFFFFFFFFFFFFFFFFFFFFF,FFFFFFFFFFFFFFFFFFFFFFFF:FFFFFF:FFFFFFFF:FFFFFFFFFFFFFFFFFFFFFFFF:FFFFFFFF:FFFFFFFFFFFFFFFFFFFFFFFFFF:F,FFFFFFFFFFFFFFFF
@A00270:176:HGHW5DRXY:1:2101:21766:13573 1:N:0:TTGGGCGG+CTCCTTAC
CCTACGGGCGGCTGCAGTGGGGAATTTTGGACAATGGGGGGAACCCTGATCCAGCCATGCCGCGTGTCTGAAGAAGGCCTTCGGGTTGTAAAGGACTTTTGTTAGGGAAGAAAAGCTGGGTGCTAATACCATCTAGTGCTGACGGTACCTAAAGAATAAGCACCGGCTAACTACGTGCCAGCAGCCGCGGTAATACGTAGGGTGCGAGCGTTAATCGGAATTACTGGGCGTAAAGCGAGCGCAGACGGTT
+
FFFFFFFFFFFFFFFFF,FFFFFFFFFFFFFFFFFFFFFFFFFFFFFFFFFFFFFF:FF:FFFFFFFFFF:FFFFFFFFFFFFFFFFFFFFFFFFFFFFFF,FFFFFFFFFF:FFFFFF::FFFFFFFF,FFFFFFFFFFFFFFFFFFFFFFFFFFF:FFFFFFFFFFFFF:FFFF:FFFFFFFFFFFFFFFFFFFFFFF:FFFFFFFFFFFFFFFFFFFFFFFFF,FFFFFFFF:FFFFF:FFFFFF:,
@A00270:176:HGHW5DRXY:1:2101:5954:13651 1:N:0:TTGGGCGG+CTCCTTAC
CCTACGGGCGGCAGCAGTGGGGAATATTGCACAATGGGGGGAACCCTGATGCAGCCATGCCGCGTGTATGAAGAAGGCCTTCGGGTTGTAAAGTACTTTCGGTGATGAGGAAGGTGATGTATCTAATAGGTGCATTAATTGACGTTAATCACAGAAGAAGCACCAGCTAACTCCGTGCCAGCAGCCGCGGTAATACGGAGGGTGCGAGCGTTAATCGGAATGACTGGGCGTAAAGGGCATGTAGGCGGAT
+
FFFFFFFFFFFFFFFFFFFFFFFFFFFFFFFFFFFFFFFFFFFFFFFFFFFFFFFFFFFFFFFFFFF:FFF:FFFFFFFFFFFFFFFFFFFFFFFFFFFFFFFFFFFFFFFFFFFFFFFFFFFFFFFFFFFFFFFFFFFFF:F:FFF:FFFFFFFFFFFFFFFFFFFFFFFFFFFFFFFFFFFFFF:FFFFFFFFFFFFFFFFFFFFFFFFFFFFF:FFFFF:FFFFFFFFFFFFFFFF:FFFF,FFFFF
@A00270:176:HGHW5DRXY:1:2101:5972:13651 1:N:0:TTGGGCGG+CTCCTTAC
CCTACGGGCGGCAGCAGTGGGGAATATTGCACAATGGGGGGAACCCTGATGCAGCCATGCCGCGTGTATGAAGAAGGCCTTCGGGTTGTAAAGTACTTTCGGTGATGAGGAAGGTGATGTATCTAATAGGTGCATTAATTGACGTTAATCACAGAAGAAGCACCAGCTAACTCCGTGCCAGCAGCCGCGGTAATACGGAGGGTGCGAGCGTTAATCGGAATGACTGGGCGTAAAGGGCATGTAGGCGGAT
+
FFFFFFFFFFFFFFFFFFFFFFFFFFFFFFFFFFFFFFFFFFFFFFF:FFFFFFFFFFFFFFFFFFFFFFFFFFFFFF,FFFFFFFFFFFF,FFFFFFF,FFFFFFF:FFFFFFFFFFFFFFFFFFFFFFFFF,FF:FFFFFFFF:FFFFFFFF:FFFFF:FFFFFFFFFFFFFFFFFFFFFFFFFFFFFFFFFFFFFFFFFF:FFFFFFFFFFFFFFFFF:,FFFFFFFFF:,FFFF,F:FF:FFFF:F
@A00270:176:HGHW5DRXY:1:2101:5981:13667 1:N:0:TTGGGCGG+CTCCTTAC
CCTACGGGCGGCAGCAGTGGGGAATATTGCACAATGGGGGGAACCCTGATGCAGCCATGCCGCGTGTATGAAGAAGGCCTTCGGGTTGTAAAGTACTTTCGGTGATGAGGAAGGTGATGTATCTAATAGGTGCATTAATTGACGTTAATCACAGAAGAAGCACCAGCTAACTCCGTGCCAGCAGCCGCGGTAATACGGAGGGTGCGAGCGTTAATCGGAATGACTGGGCGTAATGGGCATGTAGGCTGAT
+
FF:FF,:::,FFFFFF:::F,FFFFFFF,:FFFFF:FFF:FFFF::,,FF:FFFFFFFF::F:FFFFFFFFFFFF,FFF:::F,FF,:F,FFF,F:FFFFFF,FFFFFF:F:FF,FFFFFFFFFFFFF,FFFFF:FF:FF:FF:FFFFFF:FFFFFFFFFFFF:FFFFF:,FFF,:F::FFFF,:FFFF:FFFFFF,FFFFFFFFFFF,F:FFFF:,,FFF:FFFF::FFFF,,::FFFF,FF,FF,FFF
@A00270:176:HGHW5DRXY:1:2101:32090:13761 1:N:0:TTGGGCGG+CTCCTTAC
CCTACGGGTGGCTGCAGTGGGGAATATTGCACAATGGGGGGAACCCTGATGCAGCCATGCCGCGTGTATGAAGAAGGCCTTCGGGTTGTAAAGTACTTTCGGTGATGAGGAAGGTGATGAGTCTAATAGGTTTATTAATTGACGTTAATCACAGAAGAAGCACCGGCTAACTCCGTGCCAGCAGCCGCGGTAATACGGAGGGTGCGAGCGTTAATCGGAATGACTGGGCGTAAAGGGCATGTAGGCGGAT
+
FFFFFFFFFFFFFFFFFFF:FFFFFFFFFFF:FFFFFFFFFFFFFFFFFFFFFFFFF:FFFFFFFF:,FFF,,FFFFF:FFFFF:FFFFFFFFFFFFFFFFFFFFFFFFFFFFFFF:F:FFFFFFFFFFFFFFFF:FFFFF:FFFFFFFFFFF,FFFFF:FFFFFFFFFFFFFFFFFFFFFFFFFFFFFFFFFFFFFFFFFFFFF,FFFFFFFFFF:FFFFFFFFFFFFFF:F:FFF:F:F:FFFFFFFF
@A00270:176:HGHW5DRXY:1:2101:13675:13870 1:N:0:TTGGGCGG+CTCCTTAC
GACTACTAGGGTATCTAATCCTGTTTGCTACCCACGCTTTCGAGCATGAACGTCAGTGTTATCCCAGGAGGCTGCCTTCGCCATCGGTATTCCTCCACATCTCTACGCATTTCACTGCTACACGTGGAATTCTACCTCCCTCTGACACACTCTAGTTACACAGTTTCAAATGCACGTCCCAAGTTGAGCTCGGGGATTTCACATCTGACTTATTTAACCGTCTGCGCTCGCTTTACGCCCAGTAATTCCG
+
FFFFFFFFFFFFFFFFFFFFFFFFFFFFF:FFFFFFFFFFFFFFFFFFFFFFFFFFFFFFFFFFFFFFFFFFFFFFFFFFFFFFFFFFFFFFFFFFFFFFFFFFFFFFFFFFFFFFFFFFFFFFFFFFFFFFFFFFFFFFFFFFFFFFFFFFFFFFFFFFFFFFFFFFFFFFFFFFFFFFFFFFFFFFFFFFFFFFFFFFFFFFFFFFFFFFFFFFFFFFFFFFFFFFF:FFFFFFFFFFFFF,FFFFFF
@A00270:176:HGHW5DRXY:1:2101:9950:13964 1:N:0:TTGGGCGG+CTCCTTAC
CCTACGGGTGGCTGCAGTGGGGAATTTTGGACAATGGGGGGAACCCTGATCCAGCCATGCCGCGTGTCTGAAGAAGGCCTTCGGGTTGTAAAGGACTTTTGTTAGGGAAGAAAAGCTGGGTGCTAATACCATCTAGTGCTGACGGTACCTAAAGAATAAGCACCGGCTAACTACGTGCCAGCAGCCGCGGTAATACGTAGGGTGCGAGCGTTAATCGGAATTACTGGGCGTAAAGCGAGCGCTGACGGTT
+
FFFFFFFFFFFFFFF:FFFFFFFFFFFFFFFFFF:FFFFFFFFFFFFFFFFFFFFFFFFFFFFFFF:FFF,FFF:FFF:FFFFFFFFFFFFFFFFFFFFFFF:FFFFFFFFFFFFFFFFFFFFFFFFFFFFFFFFFFFFFF:FFFFFFFFFFFFF,F:FFFFFFFFFFF,FF:FFFFFFFFFFFFF:FFF:FFFFFFFFFFFFFFFFFFFF,FFFFFFFFFFFFFFF:FFFF::FFFFFFFF,FFFFFFF
@A00270:176:HGHW5DRXY:1:2101:8486:13996 1:N:0:TTGGGCGG+CTCCTTAC
CCTACGGGCGGCAGCAGTGGGGAATATTGCACAATGGGGGGAACCCTGATGCAGCCATGCCGCGTGTATGAAGAAGGCCTTCGGGTTGTAAAGTACTTTCGGTGATGAGGAAGGTGATGTATCTAATAGGTGCATTAATTGACGTTAATCACAGAAGAAGCACCGGCTAACTCCGTGCCAGCAGCCGCGGTAATACGGAGGGTGCGAGCGTTAATCGGAGTGACTGGGCGTAAAGGGCATGTAGGCGGAT
+
FFFFFFFFFFFFFFFFFFFFFFF:FF:FFFFFFFFFFFFFFFFFFF:FFFFFFFFFFFFFFFFFFFFFFFFFFFFFFFFFFFFFFF:FFFFFFFFFFFFFFF:FF:FFFFFFFFFFFFFFFFFF:FF:FFFFFFFFFFFFFFFFFFFFFFFFFFFFFFFFFFFFFFFFFFFFFF:FFFFFFFFFFFFFFFFFFFFFFFFFFFFFFFFFFFFF:FFFFFFFFFFFFFFFFFFFFFF:FF:FFFFFFF:FFF
@A00270:176:HGHW5DRXY:1:2101:1542:14058 1:N:0:TTGGGCGG+CTCCTTAC
GACTACAAGGGTTCTAATCCTGTTTGCTACCCACGCATTCGAGCATGAACGTCAGTGTTATCCCAGGAGGCTGCCTTCGCCATCGGTATTCCTCCACATCTCTACGCATTTCACTGCTACACCTGGAATTCTACCTCCCTCTGACACACTCTAGTTGCACAGTTTCAAATGCACCTCCCAAGTTGAGCTCGGGGATTTCACATCTGACTTATTTAACCGTCTGCGCTCGCTTTACGCCCAGAAATTCCGAT
+
FFF:FF:FFFFF:FF,FFFFFFFFFFF:FFFF:FFF,,FF:FFF::F:FFFFF,:FF:F:FFFF:FFFFFFFFF:FFFFF,,,FFFF,FFFF,F:FFF,F,FF:FFF:FFFFFFF,F,,:FF,:FFF,:FFF::FFFF:FF,FFFFF:F:FF,FFFFFFFF,FFFFF:FFFFF:,,FFFF,FFFFFFFF:FFFFF,FFFFFF,F,,FFF:F::FFFFFFFFFFFFFFFFFFFFFF:FFFFF,F:F:F:FFF
@A00270:176:HGHW5DRXY:1:2101:24108:14121 1:N:0:TTGGGCGG+CTCCTTAC
GACTACAGGGGTATCTAATCCTGTTTGCTCCCCACGCTTTCGCATCTCAGCGTCAGTATCTGTCCAGAAGGCCGCCTTCGCCACCGGTATTCCTCCACATCTCTACGCATTTCACCGCTACACGTGGAATTCTACCTTCCTCTACAATACTCTAGTTAACCAGTTTTAAGTGCAATTCCTAGGTTGAGCCCAGGGCTTTCACACCTAACTTAATTATCCGCCTACATGCCCTTTACGCCCAGTCATTCCG
+
FFFFFFFFFFFFFFFFFFFFF:FFFFFFFFFFFFFFFFFFFFFFFFFFFFFFFFFFFFFFFFFFFFFFFFFFFFFFFFFFFFFFFFFFFFFFFFFFFFFFFFFFFFFFFFFFFFFFFFFFFFFFFFFFFFFFFFFFFFFFFFFFFFF:FFFFFFFFFFFFFFFFFFFFFFFFFFFFFFFFFFFFFFFFFFFFFFFFFFFFFF:FFFFFFFFFFFFFFFFFFFFFFFFFFFFF,F:FFF:FFFF:FFFFFF
@A00270:176:HGHW5DRXY:1:2101:24514:14137 1:N:0:TTGGGCGG+CTCCTTAC
GACTACAGGGGTATCTAATCCTGTTTGCTCCCCACGCTTTCGCATCTCAGCGTCAGTATCTGTCCAGAAGGCCGCCTTCGCCACCGGTATTCCTCCACATCTCTACGCATTTCACCGCTACACGTGGAATTCTACCTTCCTCTACAATACTCTAGTTAACCAGTTTTAAGTGCAATTCCTAGGTTGAGCCCAGGGCTTTCACACCTAACTTAATTATCCGCCTACATGCCCTTTACGCCCAGTCATTCCG
+
FFFFFF,FFFFFFFFFFFFFFFFFFFFFFFFFFFFFFFFFFFFFFFFFFFFFFFFFFFFFFFFFFFFFFFFFFFFFFFFFFFFFFFFF,FFFFFFFFFFFFFFFFFFFFFFFFFFFFFFFFFFFFFFF,FFFFFFFFFF:FFFFFFFFFFFFFFFFFFFFFFFFFFFFFFFFFFFFFFFFFFFFFFFFFFFFFFFFFFFFFFF:FF:FFFFFFFF:FFFFFFF:FFFFF:FFFFFFFF:FFFFFFFFFFF
@A00270:176:HGHW5DRXY:1:2101:20148:14184 1:N:0:TTGGGCGG+CTCCTTAC
GACTACCGGGGTATCTAATCCTGTTTGCTACCCACGCTTTCGAGCATGAACGTCAGTGTTATCCCAGGAGGCTGCCTTCGCCATCGGTATTCCTCCACATCTCTACGCATTTCACTGCTACACGTGGAATTCTACCTCCCTCTGACACACTCTAGTTACACAGTTTCAAATGCACGTCCCAAGTTGAGCTCGGGGATTTCACATCTGACTTATTTAACCGTCTGCGCTCGCTTTACGCCCAGTAATTCCG
+
FFFFFFFFFFFFFFFFFFFFFFFFFFFF:FFFFFFFFFFFFFFFFFFFFFFFFFFFFFFFFFFFFFFFFFFFFFFFFFFFFFFFFFFFFFFFFFFFFFFFFFFFFFFFFFFFFFFFFFFFFFFFFFFFFFFFFFFFFF:FFFFFFFFFFFFFFFFFFFFFFFFFFFFFFFFFFFFFFFFFFFFFFFFFFFFFFFFFFFFFFFFFFFFFFFFFFFFFFFFFFFFFFFFFFFFFFFFFFFFF,FFFFFFFFF
@A00270:176:HGHW5DRXY:1:2101:22309:14199 1:N:0:TTGGGCGG+CTCCTTAC
CCTACGGGTGGCAGCAGTGGGGAATTTTGGACAATGGGGGGAACCCTGATCCAGCCATGCCGCGTGTCTGAAGAAGGCCTTCGGGTTGTAAAGGACTTTTGTTAGGGAAGAAAAGCTGGGTGCTAATACCATCTAGTGCTGACGGTACCTAAAGAATAAGCACCGGCTAACTACGTGCCAGCAGCCGCGGTAATACGTAGGGTGCGAGCGTTAATCGGAATTACTGGGCGTAAAGCGAGCGCAGACGGTT
+
FFFFFFFFFFFFFFFFFFFFFFFFFFFFFFFFFFFFFFFFFFFFFFFFFFFFFFFFFFFFFFFFFFFFFFFFFFFFFFFFFFFFFFFFF:FFFFFFFFFFFFFFFFFFFFFFFFFFFFFFFFFFFF:FFFFFFFFFFFFFFFFFFFFFFFFFFFFFFFFFFFFFFFFFFFFFFFFFFFFFFFFFFFFFFFFFFFFFFFFFFFFFFFFFFFFFFFF:FFFFFFFFF:FFFFFFFFFFFFF:FFFFFFFFFF
@A00270:176:HGHW5DRXY:1:2101:24108:14215 1:N:0:TTGGGCGG+CTCCTTAC
GACTACAGGGGTATCTAATCCTGTTTGCTCCCCACGCTTTCGCATCTCAGCGTCAGTATCTGTCCAGAAGGCCGCCTTCGCCACCGGTATTCCTCCACATCTCTACGCATTTCACCGCTACACGTGGAATTCTACCTTCCTCTACAATACTCTAGTTAACCAGTTTTAAGTGCAATTCCTAGGTTGAGCCCAGGGCTTTCACACCTAACTTAATTATCCGCCTACATGCCCTTTACGCCCAGTCATTCCG
+
FFFFFFFFFFFFFFFFFFFFFFFFFFFFFFFFFFFFFFFFFFFFFFFFFFFFFFFFFFFFFFFFFFFFFFFFFFFFFFFFFFFFFFF:FFFFFFFFFFFFFFFFFFFFFFFFFFFFFFFFFFFFFFFF:FFFFFFFFFFFFFFFFFFFFFFFFFFFFFFFFFFFFFFFFFFFFFFFFFF:F:FFFFFFFFFFFFFFFFFFF:FFFFFFFFFFFFFFFFFFFFFFFFFFFFFFFFFFFFFFFF:FFFFFFF
@A00270:176:HGHW5DRXY:1:2101:21585:14231 1:N:0:TTGGGCGG+CTCCTTAC
GACTACTCGGGTATCTAATCCTGTTTGCTCCCCACGCTTTCGCATCTCAGCGTCAGTATCTGTCCAGAAGGCCGCCTTCGCCACCGGTATTCCTCCACATCTCTACGCATTTCACCGCTACACGTGGAATTCTACCTTCCTCTACAATACTCTAGTTAACCAGTTTTAAGTGCAATTCCTAGGTTGAGCCCAGGGCTCTCACACCTAACTTAATTATCCGCCTACATGCCCTTTACGCCCAGTCATTCCG
+
FFFFFFFFFFFFFFFFFFFFFFFFFFFFFFFFFFFFFFFFFFFFFFFFFFFFFFFFFFFFFFFFFFFFFFFFFFFFFFFFFFFFFFFFFFFFFFFFFFFFFFFFFFFFFFFFFFFFFFFFFFFFFFF:F:FFFFFFFFFFFFFFFFFFFFFFFFFFFFFFFFFFFFFFFFFFFFFFFFFFFFFFFFFFFFFFFFFFFFFFFFFFFFFFFFFFFFFFFF,FFFFFFFFFFFFFFFFFFFFFFF:FFFFFFF
@A00270:176:HGHW5DRXY:1:2101:25789:14246 1:N:0:TTGGGCGG+CTCCTTAC
CCTACGGGGGGCTGCAGTGGGGAATTTTGGACAATGGGGGGAACCCTGATCCAGCCATGCCGCGTGTCTGAAGAAGGCCTTCGGGTTGTAAAGGACTTTTGTTAGGGAAGAAAAGCTGGGTGCTAATACCATCTAGTGCTGACGATACCTAAAGAATAAGCACCGGCTAACTACGTGCCAGCAGCCGCGGTAATACGTAGGGTGCGAGCGTTAATCGGAATTACTGGGCGTAAAGCGAGCGCAGACGGTT
+
FFFFFFFFFFFFFFFFFFFFFFFFFFFFFFFFFFFFFFFFFFFFFFFFFFFFFFFFFFFFFFFFFFFFFFF:FFFFFFFFFFFFFFFFFFFFFFFFFFFFFFFFFFFFFFFFFFFFFFFFFFFFFFFFFFFFFFFFFFFFFFFFFFFFFFFFFFFFFFFFFFFFFFFFFFFFFFFFFFFFFFFFFFFFFFFFFFFFFFFFFFFFFFFFFFF:FFFFFFFFFFFFFFFFFFFFFFFFFFFFFFFF:FFFFF
@A00270:176:HGHW5DRXY:1:2101:6361:14293 1:N:0:TTGGGCGG+CTCCTTAC
CCTACGGGAGGCAGCAGTGGGGAATATTGCACAATGGGGGGAACCCTGATGCAGCCATGCCGCGTGTATGAAGAAGGCCTTCGGGTTGTAAAGTACTTTCGGTGATGAGGAAGGTGATGAATCTAATAGGTTTATTAATTGACGTTAATCACAGAGGAAGCACCGGCTAACTCCGTGCCAGCAGCCGCGGTAATACGGAGGGTGCGAGCGTTAATCGGAATGACTGGGCGTAAAGGGCATGTAGGCGGAT
+
FFFF:FFFFFFFFFFFFFFFFFF:FFFFFFFFFFFFFFFFFFFFFFFFFFFFFFFFF:FFFFFFFFFFFFF,FFFFFFFFFFFFFFFFF,FFFFFFFFFFFFFFFFFFFFFFFFFFFFFFFFFFFFFFFFFFFFFFFFFFFFFFFFFFFFFFFFFFFF:FFFFFFFFFFFFFFFFFFFFFFFFFFFFFFFF,FFFF:FFFFFFFFFFFFFFFFFFFFFFF:FFFFFFFFFFFFFFFFF,FFFFFFFFFFF
@A00270:176:HGHW5DRXY:1:2101:10248:14325 1:N:0:TTGGGCGG+CTCCTTAC
CCTACGGGTGGCTGCAGTGGGGAATTTTGGACAATGGGGGGAACCCTGATCCAGCCATGCCGCGTGTCTGAAGAAGGCCTTCGGGTTGTAAAGGACTTTTGTTAGGGAAGAAAAGCTGGGTGCTAATACCATCTAGTGCTGACGGTACCTAAAGAATAAGCACCGGCTAACTACGTGCCAGCAGCCGCGGTAATACGTAGGGTGCGAGCGTTAATCGGAATTACTGGGCGTAAAGCGAGCGCAGACGGTT
+
FFFFFFFFFFFFFFFFFFFFFFFFFFFFFFFFFFFFFFFFFFFFFFFFFFFFFFFFFFFFFFFFFFFFFF:FFFFFFFFFFFFFFFFFFFFFFFFFFFFFF:FFFFFFFFFFFFFFFFFFFFFFFFFFFFFFFFFFFF:FFFFFFFFFFFFFFFFFFFFFFFFFFFFFFFFFFFFFFFFFFFFFFFFFFFFF,FFFFF,FFFFFFFFFFF:FFFFFFFFFFFFF::FFF:F:FFFFFFFFFFFFFFFFFF
@A00270:176:HGHW5DRXY:1:2101:16107:14356 1:N:0:TTGGGCGG+CTCCTTAC
GACTACTAGGGTATCTAATCCTGTTTGCTCCCCACGCTTTCGCATCTCAGCGTCAGTATCTGTCCAGAAGGCCGCCTTCGCCACCGGTATTCCTCCACATCTCTACGCATTTCACCGCTACACGTGGAATTCTACCTTCCTCTACAATACTCTAGTTAACCAGTTTTAAGTGCAACTCCTAGGTTGAGCCCAGGGCTTTCACACCTAACTTAATTATCCGCCTACATGCCCTTTACGCCCAGTCATTCCG
+
FFFFFFFFFFFFFFFFFFFFFFFFFFFFFFFFFFFFFFFFFFFFFFFFFFFFFFFFFFFFFFFFFFFFFFFFFFFFFFFFFFFFFFFFFFFFFFFFFFFFFFFFFFFFFFFFFFFFFFFFFFFFFFF:F,FFFFFFFFFFFFFFFFFFFFFFFFFFFFFFFFFFFFFFFFFFFFFFFFFFFFFFFFFFFFFFFFFFFFFFFFFF,FFFFFFFF,FFFF,FFFFFFFFFFFFFFFFFFFFFFFFFFFFF:F
@A00270:176:HGHW5DRXY:1:2101:26630:14387 1:N:0:TTGGGCGG+CTCCTTAC
CCTACGGGTGGCTGCAGTGGGGAATATTGCACAATGGGGGGAACCCTGATGCAGCCATGCCGCGTGTATGAAGAAGGCCTTCGGGTTGTAAAGTACTTTCGGTGATGAGGAAGGTGATGTATCTAATAGGTGCATTAATTGACGTTAATCACAGAAGAAGCACCGGCTAACTCCGTGCCAGCAGCCGCGGTAATACGGAGGGTGCGAGCGTTAATCGGAATGACTGGGCGTAAAGGGCATGTAGGCGGAT
+
FFFFFFFFFF:FFFFFFFFFFFFFFFFFFFFFFFFF:FFFFFFFFFFFFFFFFFFF,FFFFFFFFF:FFF,FFFFFFFFFFFFFFFFFFFFFFFFFFFFFFF:F:FFFFFFFFFFFFFFFFFFFF,,:F:FFFFFF:FFFFFFFFFFFFFFFFFFFFFFFFFFFFFFFFFFFFFFFFFFFFFFFFFFFFFFFFFFFFFF:F:FFFF:FFFFF,FFFFFFFFF,FFFFFFFFFFFF:FFFFFFFFFFFFFF
@A00270:176:HGHW5DRXY:1:2101:10086:14481 1:N:0:TTGGGCGG+CTCCTTAC
CCTACGGGTGGCTGCAGTGGGGAATTTTGGACAATGGGGGGAACCCTGATCCAGCCATGCCGCGTGTCTGAAGAAGGCCTTCGGGTTGTAAAGGACTTTTGTTAGGGAAGAAAAGCTGGGTGCTAATACCATCTAGTGCTGACGGTACCTAAAGAATAAGCACCGGCTAACTACGTGCCAGCAGCCGCGGTAATACGTAGGGTGCGAGCGTTAATCGGAATTACTGGGCGTAAAGCGAGCGCAGACGGTT
+
FFFFFFFFFFFFFFFFFFFFFFFFFFFFFFFFFFFFFFFFFFFFFFFFFFFFFFFFFFFFFFFFFFFFFFFFFFFFFFFFFFFFF:FFFFFFFFFFFFFFFFFFFFFFFFFFFFFFFFFFFFF:FFFFFFFFFFFFFFFF:FFFFFFFFFFFFFF:FFFFFFFFFFF:FFFFFFFFFFFFFFFFFFFFFFFF:FF:FFFFFFFFFFFFFFFFFFFFFFFFFFFFFFFFFFFFF,FFFFFFFFFFFFFFFF
@A00270:176:HGHW5DRXY:1:2101:10131:14497 1:N:0:TTGGGCGG+CTCCTTAC
CCTACGGGTGGCTGCAGTGGGGAATTTTGGACAATGGGGGGAACCCTGATCCAGCCATGCCGCGTGTCTGAAGAAGGCCTTCGGGTTGTAAAGGACTTTTGTTAGGGAAGAAAAGCTGGGTGCTAATACCATCTAGTGCTGACGGTACCTAAAGAATAAGCACCGGCTAACTACGTGCCAGCAGCCGCGGTAATACGTAGGGTGCGAGCGTTAATCGGAATTACTGGGCGTAAAGCGAGCGCAGACGGTT
+
FFFFFFFFFFFFFFFFFFFFFFFFFFFFFFFF:FFFFFFFFF:FFFFFFFFFFFFFFFFFFFFFFFFFFFF,FFFFFFFF:FFFFFFFFFFFFFFFFFFFFFFFFFFFFF:FFFFFFFFFFFFFFFFFFFF:FFFFFFFFFFFFFFFFFFFFFFFFFFFFFFFFFFFF,FFFFFFFFFFFFFFFFFFFFFFF:FFFFF:FFFFFFFFFFFFFFFFFFFF:F:F:FFFFFFF:FFFFFFFFFFFFFFFFFF
@A00270:176:HGHW5DRXY:1:2101:24270:14528 1:N:0:TTGGGCGG+CTCCTTAC
CCTACGGGTGGCTGCAGTGGGGAATATTGCACAATGGGGGGAACCCTGATGCAGCCATGCCGCGTGTATGAAGAAGGCCTTCGGGTTGTAAAGTACTTTCGGTGATGAGGAAGGTGATGTATCTAATAGGTGCATTAATTGACGTTAATCACAGAAGAAGCACCGGCTAACTCCGTGCCAGCAGCCGCGGTAATACGGAGGGTGCGAGCGTTAATCGGAATGACTGGGCGTAAAGGGCATGTAGGCGGAT
+
FFFFFFFFFFFFFFFFFFFFFFFFFFFFFFFFFFFFFFFFFFFFFFFFFFFFFFFFFFFFFFFFFFFFFFFFFFFFFFFFFFFFFFFFFF:FFFFFFFFFFFFFFFFFFFFFFFFFFFFFFFFFFFFFFFFFFF:FFFFFFFFFFFFFFFFFFFFFFFFFFFFFFFFF:FFFFFFFFFFFFFFFFFFFFFFFFFFFFFFFFFFFFFFFFFFF:FFFFFFFFFFFFFFFFFFFFFFFFFFFFFFF:FFFFF
@A00270:176:HGHW5DRXY:1:2101:2257:14544 1:N:0:TTGGGCGG+CTCCTTAC
GACTACACGGGTATCTAATCCTGTTTGCTACCCACGCTTTCGAGCATGAACGTCAGTGTTATCCCAGGAGGCTGCCTTCGCCATCGGTATTCCTCCACATCTCTGCGCATTTCACTGCTACACGTGGAATTCTACCTCCCTCTGACACACTCTAGTTACACAGTTTCAAATGCACGTCCCTAGTTGAGCTCGGGGATTTCACATCAGACTTATATAACCGTCTGCGCTCGCTTTACGCCCAGTAAATCCG
+
FFFFFFFFFFFF:FFFFFFFFFF:FFFF:FFFFFFFFFFFFFFFFF,FFFFFFFFFFFFFFFFFFFFFFFFF:FFFFFFFFF:FFFFF:FFFFFF:FF,:FFFF::FFFFFFFFF,FFFFFFFFFFFFFFFFF:FFFFFFFFFFFF,FFFFF,:FF,FFFFFFFFFF:FFFFFFF:FFFFFFFF,FFFF,FF,,FFF:FFFFF:F,FF,FFFF,:FFFFF,FFFFFFFFFFFFF:FFFFFF,FFF,FFFF
@A00270:176:HGHW5DRXY:1:2101:11894:14606 1:N:0:TTGGGCGG+CTCCTTAC
GACTACTCGGGTATCTAATCCTGTTTGCTACCCACGCTTTCGAGCATGAACGTCAGTGTTATCCCAGGAGGCTGCCTTCGCCATCGGTATTCCTCCACATCTCTACGCATTTCACTGCTACACGTGGAATTCTACCTCCCTCTGACACACTCTAGTTACACAGTTTCAAATGCACGTCCCAAGTTGAGCTCGGGGATTTCACATCTGACTTATTTAACCGTCTGCGCTCGCTTTACGCCCAGTAATTCCG
+
FFFFFFFFFFFFFFFFFFFFFFFFFFFFFFFFFFFFFFFFFFFFFFFFFFFFFFFFFFFFFFFFFFFFFFFFFFFFFFFFFFFFFFFFFFFFFFFFFFFFFFFFFFFFFFFFFFFFFFFFFFFFFFFFFFFFFFFFFFFFFFFFFFFFFFFFFFFFFFFFFFFFFFFFFFFFFFFFFFFFFFFFFFFFFFFFFFFFFFFFFFFFFFFFF:FFFFFFFFFFFFFFFFFFFFFFFFFFFFFFFFF,FFFFFF
@A00270:176:HGHW5DRXY:1:2101:12129:14606 1:N:0:TTGGGCGG+CTCCTTAC
GACTACTCGGGTATCTAATCCTGTTTGCTACCCACGCTTTCGAGCATGAACGTCAGTGTTATCCCAGGAGGCTGCCTTCGCCATCGGTATTCCTCCACATCTCTACGCATTTCACTGCTACACGTGGAATTCTACCTCCCTCTGACACACTCTAGTTACACAGTTTCAAATGCACGTCCCAAGTTGAGCTCGGGGATTTCACATCTGACTTATTTAACCGTCTGCGCTCGCTTTACGCCCAGTAATTCCG
+
FFFFFFFFFFFFFFFFFFFFFFFFFFFFFFFFFFFFFFFFFFFFFFFFFFFFFFFFFFFFFFFFFFFFFFFFFFFFFFFFFFFFFFFFFFFFFFFFFFFFFFFFFFFFFFFFFFFFFFFFFFFFFFFFFFFFFFFFFFFFFFFFFFFFFFFFFFFFFFFFFFFFFFFFFFFFFFFFFFFFFFFFFFFFFFFFFFFFFFFFFFFFFFFFFFFFFFFFFFFFFFFFFFFFFFFFFFFF:FFFFFFFFFFFFF
@A00270:176:HGHW5DRXY:1:2101:20808:14638 1:N:0:TTGGGCGG+CTCCTTAC
CCTACGGGAGGCAGCAGTGGGGAATTTTGGACAATGGGGGGAACCCTGATCCAGCCATGCCGCGTGTCTGAAGAAGGCCTTCGGGTTGTAAAGGACTTTTGTTAGGGAAGAAAAGCTGGGTGCTAATACCATCTAGTGCTGACGGTACCTAAAGAATAAGCACCGGCTAACTACGTGCCAGCAGCCGCGGTAATACGTAGGGTGCGAGCGTTAATCGGAATTACTGGGCGTAAAGCGAGCGCAGACGGTT
+
FFFFFFFFFFFFFFFFFFFFFFFFFFFFFFFFFFFFFFFFFFFFFFFFFFFFFFFFFFFFFFFFFFFFFFFFFFFFFFFFFFFFFFFFFFFFFFFFFFFFFFFFFFFFFFFFFFFFFFFFFFFFFFFFFFFFFFFFFFFFFFFFFFFFFFFFFFFFFFFFFFFFFFFFFFFFFFFFFFFFFFFFFFFFFFF,FFFFFFFFFFFFFFFFFFFFFFFFFFFFFFFFFFFFFFFFFFFFFFFFFFFFFF:FFF
@A00270:176:HGHW5DRXY:1:2101:29324:14638 1:N:0:TTGGGCGG+CTCCTTAC
CCTACGGGAGGCTGCAGTGGGGAATTTTGGACAATGGGGGGAACCCTGATCCAGCCATGCCGCGTGTCTGAAGAAGGCCTTCGGGTTGTAAAGGGCTTTTGTTAGGGAAGAAAAGCTGGGTGCTAATACCATCTAGTGCTGACGGTACCTAAAGAATAAGCACCGGCTAACTACGTGCCAGCAGCCGCGGTAATGCGTAGGGTGCGAGCGTTAATCGGAATTACTGGGCGTAAAGCGAGCGCAGACGGTT
+
FFFFFFFFFFFFFFFFFFFFFFFFFFF:FFFFFFFFFFFFFFFFFFFFFFFFFFFFFFFF:FFFFFFFFFFFFFFFFF:FFFFFFFFFFFFFFFFFF:FFFFFFFFFFFF,FFF:FFFFFFFFFFF:F:FFFFFFFFFFFFFFFFF:FFFFFF,FF:FFFFFFFFFFFFFFFFFFFFFFFFFFFFFFFFFFFFFFFFFFFFFFFFFFFFFFFFFFFFFFFFFF:FFFFFFFFFFFFFFFFFFFFFFFFF,
@A00270:176:HGHW5DRXY:1:2101:12066:14653 1:N:0:TTGGGCGG+CTCCTTAC
GACTACTCGGGTATCTAATCCTGTTTGCTACCCACGCTTTCGAGCATGAACGTCAGTGTTATCCCAGGAGGCTGCCTTCGCCATCGGTATTCCTCCACATCTCTACGCATTTCACTGCTACACGTGGAATTCTACCTCCCTCTGACACACTCTAGTTACACAGTTTCAAATGCACGTCCCAAGTTGAGCTCGGGGATTTCACATCTGACTTATTTAACCGTCTGCGCTCGCTTTACGCCCAGTAATTCCG
+
FFFFF:FFFFFFFFFFFFFFFFFFFFFFFFFFFFFFFFF:FFFFFFFFFFFFFFFFFFFFFFFFFFFFFFFFFFFFFFFFFFFFFFFFFFFFFFFFFFFFFFFFFFFFFFFFFFFFFFFFFFFFFFFFFFFFFFFFFFFFFFFFFFFFFFFFFFFFFFFFFFFFFFFFFFFFFFFFFFFFFFFFFFFFFFFF:FFF:FFFFFFFFFFFFFFFFFFFF:FFFFFFFFFFFFFFFFFFFFFFFFFFFFFFFF
@A00270:176:HGHW5DRXY:1:2101:29279:14653 1:N:0:TTGGGCGG+CTCCTTAC
CCTACGGGAGGCTGCAGTGGGGAATTTTGGACAATGGGGGGAACCCTGATCCAGCCATGCCGCGTGTCTGAAGAAGGCCTTCGGGTTGTAAAGGGCTTTTGTTAGGGAAGAAAAGCTGGGTGCTAATACCATCTAGTGCTGACGGTACCTAAAGAATAAGCACCGGCTAACTACGTGCCAGCAGCCGCGGTAATGCGTAGGGTGCGAGCGTTAATCGGAATTACTGGGCGTAAAGCGAGCGCAGACGGTT
+
FFFFFFFFFFFFFFFFFFFFFFFFFFFFFFFFFFFFFFFFFF:FFFFFFFFFFFFFFFFFFFFFFFF:FFFFFFFFFF:FFFFFFFFFFFF:FFFFFFFFFF,FFFFFFFFFFFFFFFFFFFFFFFFFFFFFFFFFFFFFFFFFFFFFFFF:FFF:FFFFFFFFFFFFFF:FFFFFFFFFFFFFFFFFFFFFFFFFF:FFFFFFFFFFFFFFFFFFFFF,FFFFFFFFFFFFFFFFFFFFFFFFF,FFFF
@A00270:176:HGHW5DRXY:1:2101:8395:14810 1:N:0:TTGGGCGG+CTCCTTAC
CCTACCGGTGGCTGCAGTGGGGAATTTTGGACAATGGGGGGAACCCTGATCCAGCCATGCCGCGTGTCTGAAGAAGGCCTTCGGGTTGTAAAGGACTTTTGTTAGGGAAGAAAAGCTGGGTGCTAATACCATCTAGTGCTGACGGTACCTAAAGAATAAGCACCGGCTAACTACGTGCCAGCAGCCGCGGTACTACGTAGGGTGCGAGCGTTAATCGGACTTACTGGGCGTAAAGCGAGCGCAGACGGTT
+
FFFFFFFFFFFFFFFFFFFFFFF:FFFFFFFFFFFFFFFFFFFFFFFFF:FFFFFFFFFFFFFFFFFFFFFFFFFFFFF:FFFFF:FFF:F:FFFFFFFFFF:FFFFF:FFFFFFF:FFFFFFFFFFFFFFFFFFFFFFFFFFFFFFFF:,FFFFF:FFFFFFFFFFFFFFFFFFFFFFFFFFFFFFFFFF:,FFFFFFFFFFFF:FFFFFF:FFFFFF,FFFFFFFFFFFFF:FFFFFFFF,FFFFFFF
@A00270:176:HGHW5DRXY:1:2101:18511:14826 1:N:0:TTGGGCGG+CTCCTTAC
CCTACGGGTGGTGCAGTGGGGAATATTGCACAATGGGGGGAACCCTGATGCAGCCATGCCGCGTGTATGAAGAAGGCCTTCGGGTTGTAAAGTACTTTCGGTGATGAGGAAGGTGATGTATCTAATAGGTGCATTAATTGACGTTAATCACAGAAGAAGCACCGGCTAACTCCGTGCCAGCAGCCGCGGTAATACGGAGGGTGCGAGCGTTAATCGGAATGACTGGGCGTAAAGGGCATGTAGGCGGATA
+
FFFFFFFFFFFFFFFFFFFFFFFFFFFFFFFFFFFFFFFFFFFFFFFFFFFFFFFF:FFFFFFFFFFFF:FFFFFFFF:FFFFFFFFFFFFFFFFFFFFFFFFFFFFFFFFFFFF,FFFFFFFFFFFFFFFFFFFFFFFF:FFFFFFFFFFFFFFF,FFFFFFFFFFFFFFFFFFFFFFFFFFFFFFFFFFFFFFFFFFFFFFFFFFFFFFFFFF:FF:FFFFFFFFFFFFFFFFFF,FFFFFFF:FFFF
@A00270:176:HGHW5DRXY:1:2101:24026:14888 1:N:0:TTGGGCGG+CTCCTTAC
CCTACGGGGGCTGCAGCGGGGAATTTTGGACAATGGGGGGAACCCTGATCCAGCCATGCCGCGTGTCTGAAGAAGGCCTTCGGGTTGTAAAGGACTTTTGTTAGGGAAGAAAAGCTGGGTGCTAATACCATCTAGTGCTGACGGTACCTAAAGAATAAGCACCGGCTAACTACGTGCCAGCAGCCGCGGTAATACGTAGGGTGCGAGCGTTAATCGGAATTACTGGGCGTAAAGCGAGCGCAGACGGTTA
+
FFFFFFFFFFFFFFFFFFFFFFFFFFFFFFFFFFFFFFFFFFFFFFFFFFFFFFFFFFFFFFFFFFFFFFFF:FFFFFFFFFFFFFFFFF:FFF:FFFFFFF:FFFFFFFFFFFFFFFFFFFFFFFFFFFFFFFFFFFFFFFFFFFFFFFFFFFFFFFFFFFFFFFFFFFFFFFFFFFFFFFFFFFFFFFF:FFFFF:FFFFFFFFFFFFFFFF:FFFFFFFFFFFFFFFFFFFFFFFFFF:FFFFF:FF
@A00270:176:HGHW5DRXY:1:2101:19940:14982 1:N:0:TTGGGCGG+CTCCTTAC
CCTACGGGAGGCAGCAGTGGGGAATATTGCACAATGGGGGGAACCCTGATGCAGCCATGCCGCGTGTATGAAGAAGGCCTTCGGGTTGTAAAGTACTTTCGGTGATGAGGAAGGTGATGAATCTAATAGGTTTATTAATTGACGTTAATCACAGAAGAAGCACCGGCTAACTCCGTGCCAGCAGCCGCGGTAATACGGAGGGTGCGAGCGTTAATCGGACTGACTGGGCGTAAAGGGCATGTAGGCGGAT
+
FFFFFFFFFFFFFFFFFFFFFFF:FFFFFFFFFFFFFFFFFF:FFFFFFFFFFFFFFFFFFFFF,FF:FF::FFFFFFFFFFFFFFFFFFFFFFFFFFFFFF:F::FFFFFFFFFFFFFFFFFFFFFFFFFFFFFFFF:FFFFFFFFFFFFFFFFFFF:FFFFFFFFFFFF:FFFFFFFFFFFFFFFFFFFFFFFFFFFFFFFFFFFFFFFFFFFFFFF,FFF:FFFFFFFFFFFFFFF,FF:FFFFFFF
@A00270:176:HGHW5DRXY:1:2101:26467:14982 1:N:0:TTGGGCGG+CTCCTTAC
CCTACGGGTGGCTGCAGTGGGGAATATTGCACAATGGGGGGAACCCTGATGCAGCCATGCCGCGTGTATGAAGAAGGCCTTCGGGTTGTAAAGTACTTTCGGTGATGAGGAAGGTGATGTATCTAATAGGTGCATTAATTGACGTTAATCACAGAAGAAGCACCGGCTAACTCCGTGCCAGCAGCCGCGGTAATACGGAGGGTGCGAGCGTTAATCGGACTGACTGGGCGTAAAGGGCATGTAGGCGGAT
+
FFFFFFFFFFFFFFFFFFFFFFFFFFFFFFFFFFFFFFFFFFFFFFFFFFFFFFFFFFFFFFFFFFF,FF:FFFFFFFFFFFFFFFFFFFFFFFFFFFFFFFFFFFFFFFFFFFFFFFFFFFFFFFFFFFFFFFFFFFFFFFFFFFF:FFFFFF:FF:FFFFFFFFFFFFFFFFFFFFFFFFFFFFFFFFFFFFF:FFFFFFFFFFFFFFFFFFFF,FF:FFF,FFFFFFFF,:F:FF:FF:FFFFFFFF
@A00270:176:HGHW5DRXY:1:2101:19804:15029 1:N:0:TTGGGCGG+CTCCTTAC
CCTACGGGAGGCAGCAGTGGGGAATATTGCACAATGGGGGGAACCCTGATGCAGCCATGCCGCGTGTATGAAGAAGGCCTTCGGGTTGTAAAGTACTTTCGGTGATGAGGAAGGTGATGAATCTAATAGGTTTATTAATTGACGTTAATCACAGAAGAAGCACCGGCTAACTCCGTGCCAGCAGCCGCGGTAATACGGAGGGTGCGAGCGTTAATCGGAATGACTGGGCGTAAAGGGCATGTAGGCGGAT
+
FFFFFFFFFFFFFFFFFFFFFFFFFFFFFFFFFFFFFFFFFFFFFFFFFFFFFFFFFFFFFFFF:FFFFFF,FFFFFFFFFFFFFFFFFF:FFFFFFFFFFFFFFFFFFFFFFFFFFFFFFFFF:FFFFFFFFF:FFFFFFFFFFFFFFFFFFFFFFFFFFFFFFFFFFFFFFFFFFFFFFFFFFFFFFFFFFFFFFFFFFFFFFFFFFFFFFFFFFFF:FFFFFFFFFFFFFFFFFF:FFFFFFFFFF:
@A00270:176:HGHW5DRXY:1:2101:9118:15060 1:N:0:TTGGGCGG+CTCCTTAC
GACTACTGGGGTATTAATCCTGTTTGCTACCCACGCTTTCGAGCATGAACGTCAGTGTTATCCCAGGAGGCTGCCTTCGCCATCGGTATTCCTCCACATCTCTACGCATTTCACTGCTACACGTGGAATTCTACCTCCCTCTGACACACTCTAGTTACACAGTTTCAAATGCACGTCCCAAGTTGAGCTCGGGGATTTCACATCTGACTTATTTAACCGTCTGCGCTCGCTTTACGCCCAGTAATTCCGAT
+
FFFFFFFFFFFFFFFFFFFFFFFFFFFFFFFFFFFFFFFFFFFFFFFFFFFFFFFFFFFFFFFFFFFFFFFFFFFFFFFFFFFFFFFFFFFFFFFFFFFFFFFFFFFFFFFFFFFFFFFFFFFFFFF:FFFFFFFFFFFFFFFFFFFFFFFFFF,FFFFFFFFFFFFFFFFFFFFFFFFFFFFFFFFFFFFFFFFFFFFFFFFFFFFFF:FFFFFFFFFFFFFFFFFFFFFFFFFFFFFFFFFFFFFFFFF
@A00270:176:HGHW5DRXY:1:2101:19524:15076 1:N:0:TTGGGCGG+CTCCTTAC
CCTACGGGGGGCAGCAGTGGGGAATATTGCACAATGGGGGGAACCCTGATGCAGCCATGCCGCGTGTATGAAGAAGGCCTTCGGGTTGTAAAGTACTTTCGGTGATGAGGAAGGTGATGTATCTAATAGGTGCATTAATCGACGTTAATCACAGAAGAAGCACCGGCTAACTCCGTGCCAGCAGCCGCGGTAATACGGAGGGTGCGAGCGTTAATCGGAATGACTGGGCGTAAAGGGCATGTAGGCGGAT
+
FFFFFFFFFFFFFFFFFFFFFFF:FFFFFFFFFFFFFFFFFF:FFFFFFFFFFFFFF,FFFFFFFFF:FFFFFFFFFFFFFFFFFFFFFFFFFFFFFFFFFFFFFF:FFFFFFFFFFFFFFFFFFFFFFFFFFFFFFFFFF:FFFFFFFFFFFFFFF:FFFFFFFFFFFFFFFFFFFFFFFFFFFFFFFFFFFFFFFFFFFFFFFFFFFFFFFFFFF:FFFFFFFFFFFF:FFFFFFFFFFFFFFFFFFF
@A00270:176:HGHW5DRXY:1:2101:19868:15076 1:N:0:TTGGGCGG+CTCCTTAC
CCTACGGGAGGCAGCAGTGGGGAATATTGCACAATGGGGGGAACCCTGATGCAGCCATGCCGCGTGTATGAAGAAGGCCTTCGGGTTGTAAAGTACTTTCGGTGATGAGGAAGGTGATGAATCTAATAGGTTTATTAATTGACGTTAATCACAGAAGAAGCACCGGCTAACTCCGTGCCAGCAGCCGCGGTAATACGGAGGGTGCGAGCGTTAATCGGAATGACTGGGCGTAAAGGGCATGTAGGCGGAT
+
FFFFFFFFFFFFFFFFFFFFFFFFFFFFFFFFFFFFFFFFFFFFFF:FFFFFFFFFFFFFFFFFFFFFFFFFFFFFFFFFFFFFFFFFFF:FFFFFFFFFFFFFFFFFFFFFFFFFFFFFFFFFFFFFFF:FFFFFFFFFFFFFFFFFFFFFFFFFF:FFFFFFFFFFFFFFFFFFFFFFFFFFFFFFFFFFFFFFFFFFFFFFFFFFFFFFFFFFFFF:FFFFFFFFFFF:FFFFFF:F:F,FFFFFFF
@A00270:176:HGHW5DRXY:1:2101:23538:15076 1:N:0:TTGGGCGG+CTCCTTAC
GACTACAAGGGTATCTAATCCTGTTTGCTACCCACGCTTTCGAGCATGAACGTCAGTGTTATCCCAGGAGGCTGCCTTCGCCATCGGTATTCCTCCACATCTCTACGCATTTCACTGCTACACGTGGAATTCTACCTCCCTCTGACACACTCTAGTTACACAGTTTCAAATGCACGTCCCAAGTTGAGCTCGGGGATTTCACATCTGACTTATTTAACCGTCTGCGCTCGCTTTACGCCCAGTAATTCCG
+
F:F:FFFFFFFFF:FFFFFFFFFFFFFFF:FFFFFFFFFFFFFFFFFFFFFFFFFFFFFFFFFFFFFFFFFFFFFFFFFFFFFFFFFFFFFFFFFFFFFFFFFFFFFFFFFFF:FFFFFFFFFFF:FFFFFFFFFFFFFFFFFFFFFFFF:FFF:FFFFFFFFFFFFFFFF,,::FFFF,FFFFFF,FFFFFFF:FFFFFFFFFFF:F,FFFFFF:FFFFFFF:FFFFF::F:FFF:F,FF:::FFFFFF
@A00270:176:HGHW5DRXY:1:2101:17978:15092 1:N:0:TTGGGCGG+CTCCTTAC
GACTACCCGGGTATCTAATCCTGTTTGCTACCCACGCTTTCGAGCATGAACGTCAGTGTTATCCCAGGAGGCTGCCTTCGCCATCGGTATTCCTCCACATCTCTACGCATTTCACTGCTACACGTGGAATTCTACCTCCCTCTGACACACTCTAGTTACACAGTTTCAAATGCACGTCCCAAGTTGAGCTCGGGGATTTCACATCTGACTTATTTAACCGTCTGAGCTCGCTTTACTCCCAGTCATTCCG
+
FF:FFFFFFFFFF,FF:FFFF:FFFFFFFFF,FFFF:FFF,FFFFFFFFFFF:FF:F,:F:FFFFFF:F:F:FFFFFFFFF:FFFFFFFFFFFFFFFFFFFFFFFFF,FFFFFFFFFFFFFFFF:FFFFFFF:FF,F,,FFFF:FFFFFFFFFFFFFFFFFFF,FFFFFFFF,FF,:FFFFFF,F::FF:F,F:,F:FFFFFF,,F,FFF,FF,FFF:,,F,FF,:,FF,FFF:FF,:,FFFFFF,F,,:
@A00270:176:HGHW5DRXY:1:2101:20817:15154 1:N:0:TTGGGCGG+CTCCTTAC
CCTACGGGTGCTGCAGTGGGGAATTTTGGACAATGGGGGGAACCCTGATCCAGCCATGCCGCGTGTCTGAAGAAGGCCTTCGGGTTGTAAAGGACTTTTGTTAGGGAAGAAAAGCTGGGTGCTAATACCATCTAGTGCTGACGGTACCTAAAGAATAAGCACCGGCTAACTACGTGCCAGCAGCCGCGGTAATACGTAGGGTGCGAGCGTTAATCGGAATTACTGGGCGTAAAGCGAGCGCAGACGGTTA
+
FFFFFFFFFFFFFFFFFFFFFFFFFFFFFFFFFFFFFFFFFFFFFFFFFFFFFFFFFFFFFFFFFFFFFFFFFFFFFFFFFFFFFFFFFFFFFF:FFFFF:FFFFFFFFFFFFFFFFFFFFFFFFFFFFFFFFFFFFFFFFFFFFFFFFFFFFFFFFFFFFFFFFFFFFFFFFFFFFFFFFFFFFFFFFF:FFFFFFFFFFFFFFFFFFFFFFFFFFFFFFFFFFFFFFFFFFFFFFFFFFFFFFFFFFF
@A00270:176:HGHW5DRXY:1:2101:28393:15154 1:N:0:TTGGGCGG+CTCCTTAC
GACTACCAGGGTATCTAATCCTGTTTGCTCCCCACGCTTTCGCATCTCAGCGTCAGTATCTGTCCAGAAGGCCGCCTTCGCCACCGGTATTCCTCCACATCTCTACGCATTTCACCGCTACACGTGGAATTCTACCTTCCTCTACAATACTCTAGTTAACCAGTTTTAAGTGCAATTCCTAGGTTGAGCCCAGGGCTTTCACACCTAACTTAATTATCCGCCTACATGCCCTTTACGCCCAGTCATTCCG
+
:FFFFFFFFFFFFFFFFFFFFFFFFFFFFFFFFFFFFFFFFFFFFFFFFFFFFFFFFFFFFFFFFFFFFFFFFFFFFFFFFFFFFFFFFFFFFFFFFFFFFF:FFFFFFFFF:FFFFFFFFFFF:FFF:FFFFFFFFF:FFFFFFFFFF:FFFFFFFFFFFFF:FFFFFFFFFFFFFFFFFFFFFFFFFFFFFFFFFFFFFF:FFFFFFFFFFFFFF:,:FFFF:FF::FF:F,FFFFF,FFFFF,FFFF
@A00270:176:HGHW5DRXY:1:2101:29568:15217 1:N:0:TTGGGCGG+CTCCTTAC
CCTACGGGTGGCTGCAGTGGGGAATATTGCACAATGGGGGGAACCCTGATGCAGCCATGCCGCGTGTATGAAGAAGGCCTTCGGGTTGTAAAGTACTTTCGGTGATGAGGAAGGTGATGAATCTAATAGGTTTATTAATTGACGTTAATCACAGAAGAAGCACCGGCTAACTCCGTGCCAGCAGCCGCGGTAATACGGAGGGTGCGAGCGTTAATCGGAATGACTGGGCGTAAAGGGCATGTAGGCGGAT
+
FFFFFFFFFFFFFFFFFFFFFFF,FFFFFFFFFFFFFFFFFFFFFFFFFFFFFFFFFFFFFFFFFF::FFF:FFFFFF,FFFFFFFFFFFFFFFFFFFFFFFFFFFFFFFFFFFFFFFFFFFFFFFFFFFFFFFFFFFFFF,FFFFFFFFF:FFFFFFFFF:FFFFFFF:FFFFFFFFFFFFFFFFFFFFFFFFFFFFFFFFFFFFFFFFFF,FFFFFF,FFFFFFFFFFFF:FFFFFF:FFFFFFFFFF
@A00270:176:HGHW5DRXY:1:2101:25988:15248 1:N:0:TTGGGCGG+CTCCTTAC
GACTACAGGGGTATCTAATCCTGTTTGCTACCCACGCTTTCGAGCATGAACGTCAGTGTTATCCCAGGAGGCTGCCTTCGCCATCGGTATTCCTCCACATCTCTACGCATTTCACTGCTACACGTGGAATTCTACCTCCCTCTGACACACTCTAGTTACACAGTTTCAAATGCACGTCCCAAGTTGAGCTCGGGGATTTCACATCTGACTTATTTAACCGTCTGCGCTCGCCTTACGCCCAGTAATTCCG
+
FFFFFFFFFFFFFFFFFFFFFFFFFFFFFFFFFFFFFFFFFFFFFFFFFFFFFFFFFFFFFFFFFFFFFFFFFFFFFFFFFFFFFFFFFFFFFFFFFFFFFFFFFFFFFFFFFFFFFFFFFFFFFFFFFFFFFF:FFFFFFFFFFFFFFFFFFFFFFFFFFFFFFFFFFFFF,FFFFFFFFFFFF::FFFFFFFFFFFF:FFFFFFFFFF,FFFFFFFFF:FFFFFFFF:FFFFFFFFFFFFFFFFFFFF
@A00270:176:HGHW5DRXY:1:2101:17011:15327 1:N:0:TTGGGCGG+CTCCTTAC
GACTACTCGGGTATCTAATCCTGTTTGCTCCCCACGCTTTCGCATCTCAGCGTCAGTATCTGTCCAGAAGGCCGCCTTGCCACCGGTATTCCTCCACATCTCTACGCATTTCACCGCTACACGTGGAATTCTACCTTCCTCTACAATACTCTAGTTAACCAGTTTTAAGTGCAATTCCTAGGTTGAGCCCAGGGCTTTCACACCTAACTTAATTATCCGCCTACATGCCCTTTACGCCCAGTCATTCCGAT
+
FFFFFFFFFFFFFFFFFFFFFFFFFFFFFFFFFFFFFFFFFFFFFFFFFFFFFFFFFFFFFFFFFFFFFFFFFFFFFFFFFFFFFFFFFFFFFFFFFFFFFFFFFFFFFFFFFFFFFFFFFFFFFFFFFFFFFFFFFF:FFFFFFFFF:FFFFFFFFFFFFFFFFFFFFFFFFFFFFFFFFFFFF:FFFFFFFFFFFFFFFFFFFFFFFFFFFFFFFFFFFFFFFFF:FF:FFFFFFFFFFFF:FFF:FFF
@A00270:176:HGHW5DRXY:1:2101:26910:15405 1:N:0:TTGGGCGG+CTCCTTAC
CCTACGGGTGGCTGCAGTGGGGAATATTGCACAATGGGGGGAACCCTGATGCAGCCATGCCGCGTGTATGAAGAAGGCCTTCGGGTTGTAAAGTACTTTCGGTGATGAGGAAGGTGATGTATCTAATAGGTGCATTAATTGACGTTAATCACAGAAGAAGCACCGGCTAACTCCGTGCCAGCAGCCGCGGTAATACGGAGGGTGCGAGCGTTAATCGGAATGACTGGGCGTAAAGGGCATGTAGGCGGAT
+
FFFFFFFFFFFFFFFFFFFFFFFFFFFFFFFFF:FFFFFFFFFFFFFFFFFFFFFFF:FFFFFFFF:,FF,FF:FFFFFFFFFFFFFFF:FFFFFFFFFFFFFFFFFFFFFFFFFFF:FFFFFFFFFFFFFFFFFFFFFFFFFFFFFFFFFFFFFFFFFFFFFFFFFFFFFFFFFFFFFFFFFFFFFFFFFFFFFFFFFF:FFFFFFFFFFFFFFFFFFFFFFFFFFFFFFFF:FFFFFFFFFFFFFFFF
@A00270:176:HGHW5DRXY:1:2101:7220:15530 1:N:0:TTGGGCGG+CTCCTTAC
CCTACGGGAGGCAGCAGTGGGGAATTTTGGACAATGGGGGGAACCCTGATCCAGCCATGCCGCGTGTCTGAAGAAGGCCTTCGGGTTGTAAAGGACTTTTGTTAGGGAAGAAAAGCTGGGTGCTAATACCATCTAGTGCTGACGGTACCTAAAGAATAAGCACCGGCTAACTACGTGCCAGCAGCCGCGGTCATACGTAGGGTGCGAGCGTTAATCGGAATTACTGGGCGTAAAGCGAGCGCAGACGGTT
+
FFFFFFFFFFFF:FFFFFFFFFFFFFFFFF:FF:FFFFFFFFFFFFFFFFFFFFFFF:FFFFFFFFFFFFFFFFFFFFF:FFFFFFFFFFFFFFFFFFFFFF::FFFFFFFFFFFFFFFFFFFF,FFFFFFFFFFFFFFFFFFFFFFFFFFFFFFFFFFFFFFFFFFF:FFFFFFFFFFFFFFFFFFFFFF,FFFFFFFFFFFFFFFFFFFFFFF,FFFFFF,FFFFFFFFFFFFFFFFFFFFFFFFFFF
@A00270:176:HGHW5DRXY:1:2101:30698:15608 1:N:0:TTGGGCGG+CTCCTTAC
GACTACTAGGGTATCTAATCCTGTTTGCTACCCACGCTTTCGAGCATGAACGTCAGTGTTATCCCAGGAGGCTGCCTTCGCCATCGGTATTCCTCCACATCTCTACGCATTTCACTGCTACACGTGGAATTCTACCTCCCTCTGACACACTCTAGTTACACAGTTTCAAATGCACGTCCCAAGTTGAGCTCGGGGATTTCACATCTGACTTATTTGACCGTCTGCGCTCGCTTTACGCCCAGTAATTCCG
+
FF:FFFFFFFF:FFFFFFFFFFFF,FFFFFFFFFFFFFFFFFFFFFFFFFFFFFFFFFFFFFFFFFFFFFFFFFFFF:FFFFFFFFFFFFFFFFFFFFFFFFFFFFFFFFFFFFFFFFFFFFF:FFFF:FFFFFFFFFFFFFFF,FFFFFFFFFFFFFFFFFFFFFFFF:FFFFFFFFFFFFFFFFFFFFFFFFFF:FFFFFFFF,:FFFFFF,FF:FF:FFFFFFFFFFF:,FFFFFFFFFFFFF,FFF
@A00270:176:HGHW5DRXY:1:2101:7853:15655 1:N:0:TTGGGCGG+CTCCTTAC
GACTACCAGGGTATCTAATCCTGTTTGCTACCCACGCTTTCGAGCATGAACGTCAGTGTTATCCCAGGAGGCTGCCTTCGCCATCGGTATTCCTCCACATCTCTACGCATTTCACTGCTACACGTGGAATTCTACCTCCCTCTGACACACTCTAGTTACACAGTTTCAAATGCACGTCCCAAGTTGAGCTCGGGGATTTCACATCTGACTTATTTAACCGTCTGCGCTCGCTTTACGCCCAGTAATTCCG
+
FFFFFFFFFFFFFFFFFFFFFFFFFFFFFFFFFFFFFFFFFFFFFFFFFFFFFFFFFFFFFFFFFFFFFFFFFFFFFFFFFFFFFFFFFFFFFFFFFFFFFFFFFFFFFFFFFFFFFFFFFFFFFFFFFFFFFFFFFFFFFFFFFFFFFFFFFFFFFFFFFFFFFFFFFFFFFFFFFFFFFFFFFFFFFFFFFFFFFFFFFFFFFFFFFFFF:FFFFFFFFFFFFFFFFFFFFFFFFFFFFFFFFFFFFF
@A00270:176:HGHW5DRXY:1:2101:16315:15655 1:N:0:TTGGGCGG+CTCCTTAC
GACTACAGGGGTATCTAATCCTGTTTGCTCCCCACGCTTTCGCATCTCAGCGTCAGTATCTGTCCAGAAGGCCGCCTTCGCCACCGGTATTCCTCCACATCTCTACGCATTTCACCGCTACACGTGGAATTCTACCTTCCTCTACAATACTCTAGTTAACCAGTTTTAAGTGCAATTCCTAGGTTGAGCCCAGGGCTTTCACACCTAACTTAATTATCCGCCTACATGCCCTTTACGCCCAGTCATTCCG
+
FFFFFFFFFFFFFFFFFFFFFFFFFFFFFFFFFFFFFFFFFFFFFFFFFFFFFFFFFFFFFFFFF:FFFFFFFFFFFFFFFFFFFFFFFFFFFFFFFFFFFFFFFFFFFFFFFFFFFF:FFFFFFFFF,FFFFFFFFFFFFFFFFFFFFFFFFFFFFFFFFFF:FFFFFFFFFFFFFFFFFFFFFFFFFFFFFFFFFFFFFFFFFFFFFFFFFFFFFFFFFFFFFFFFFFFFFFFFFFFFFFFFF:FFFF
@A00270:176:HGHW5DRXY:1:2101:16269:15671 1:N:0:TTGGGCGG+CTCCTTAC
GACTACAGGGGTATCTAATCCTGTTTGCTCCCCACGCTTTCGCATCTCAGCGTCAGTATCTGTCCAGAAGGCCGCCTTCGCCACCGGTATTCCTCCACATCTCTACGCATTTCACCGCTACACGTGGAATTCTACCTTCCTCTACAATACTCTAGTTAACCAGTTTTAAGTGCAATTCCTAGGTTGAGCCCAGGGCTTTCACACCTAACTTAATTATCCGCCTACATGCCCTTTACGCCCAGTCATTCCG
+
FFFFFFFFFFFF:FFFFFFFFFFFFFFFFFFFFFFFFF:FFFFFFFFFFFFFFFFFFFFFFFFFFFFF:FFFFFFFFFFFFFFFFFFF:FFFFFFF:FFFFFFFFFFFFFFFFFFFFFF,FFFFFFFF,FFFF:FFFFFFFFFFFF:FFFFFFFFFFFFFFFFFFFFFFFFFFFFFFF:FFFFFFFFFFFFFFFFFFFFFFFFFFFF:FFF,FFFFFFFFFF:FFFFFFFFFFFFFFFFFFFFFFF:FFF
@A00270:176:HGHW5DRXY:1:2101:30563:15749 1:N:0:TTGGGCGG+CTCCTTAC
GACTACTAGGGTATCTAATCCTGTTTGCTACCCACGCTTTCGAGCATGAACGTCAGTGTTATCCCAGGAGGCTGCCTTCGCCATCGGTATTCCTCCACATCTCTACGCATTTCACTGCTACACGTGGAATTCTACCTCCCTCTGACACACTCTAGTTACACAGTTTCAAATGCACGTCCCAAGTTGAGCTCGGGGATTTCACATCTGACTTATTTGACCGTCTGCGCTCGCTTTACGCCCAGTAATTCCG
+
FFFFFFFFFFFFFFFFFFFFFFFFFFFFFFFFFFFFFFFFFFFFFFFFFFFFFFFFFFFFFFFFFFFFFFFFFFFFFFFFFFFFFFFFFFFFFFFFFFFFFFFFFFFFFFFFFFFFFFFFFFFFFFFFFFFFFFFFFFFFFFFFFFFFFFFFFFFFFFFFFFFFFFFFFFFFFFFFFFFFFFFFFFFFFFFFFF:FFFFFFFFFFFFFFFFFFFFFFFFFFFFFFFFFFFFFFFFFFFFFFFFFF:FF:F
@A00270:176:HGHW5DRXY:1:2101:2076:15859 1:N:0:TTGGGCGG+CTCCTTAC
GACTACCCGGGTATCTAATCCTGTTTGCTCCCCACGCTTTCGCATCTCAGCGTCAGTATCTGTCCAGAAGGCCGCCTTCGCCACCGGTATTCCTCCACATCTCTACGCATTTCACCGCTACACGTGGAATTCTACCTTCCTCTACAATACTCTAGTTAACCAGTTTTAAGTGCAATTCCTAGGTTGAGCCCAGGGCTTTCACACCTAACTTAATTATCCGCCTACATGCCCTTTACGCCCAGTCATTCCG
+
FFFFFFFFFFFF:FFFFFFFFFFFFFFFFFFFFFFFFFFFFFFFFFFFFFFFFFFFFFFFFFFFFFFFFFFFFFFFFFFFFF:FFFFFFFFFFFF::FF,FFF:FFFFFFFFFFFFFFF:FFFFFFFFFF,FFFFFFFFFFFFFFF,FFFFFFFFFFFFFFFFFFFFFFFFFFFF,FFF,FFFFFF:FFFFF:FFFFFFFFFFFF,FFFFFFFFFFFFFFFFFFFF,,:F::F,FFFFFFFFFFF:FFFF
@A00270:176:HGHW5DRXY:1:2101:28176:15906 1:N:0:TTGGGCGG+CTCCTTAC
CCTACGGGGGGCTGCAGTGGGGAATATTGTACAATGGGGGGAACCCTGATGCAGCCATGCCGCGTGTATGAAGAAGGCCTTCGGGTTGTAAAGTACTTTCGGTGATGAGGAAGGTGATGTATCTAATAGGTGCATTAATTGACGTTAATCACAGAAGAAGCACCGGCTAACTCCGTGCCAGCAGCCGCGGTAATACGGAGGGTGCGAGCGTTAATCGGAATGACTGGGCGTAAAGGGCATGTAGGCGGAT
+
FFFFFFFFFFFFFFFFFFFFFFF,FFFFFFFFFFFFFFFFFFFFFF:FFFFFFFFFFFFFFFFFFFFFFFFFFFFFFFFFFFFFFFFFFFFFFFFFFFFFFFFFF:FFFFFFFFFFFFFFFFF:FFFFFFFFFFFFFFFFFFFFFFFFFFFFFFFFFFFFFFFFFFFFFFFFFFFFFFFFFFFFFFFFFFFFFFFFFFFFFFFFFFFFFFFFFFFFFFFFFFFFFFFFFFF:FFFFFFFFFF:FFFFFFF
@A00270:176:HGHW5DRXY:1:2101:32108:15922 1:N:0:TTGGGCGG+CTCCTTAC
GACTACCAGGGTATCTAATCCTGTTTGCTACCCACGCTTTCGAGCATGAACGTCAGTGTTATCCCAGGAGGCTGCCTTCGCCATCGGTATTCCTCCACATCTCTACGCATTTCACTGCTACACGTGGAATTCTACCTCCCTCTGACACACTCTAGTTACACAGTTTCAAATGCACGTCCCAAGTTGAGCTCGGGGATTTCACATCTGACTTATTTAACCGTCTGCGCTCGCTTTACGCCCAGTAATTCCG
+
FFFFFFFFFFF:FFFFFFFFFFFF,FFFFFFFFFFFFFFFF:F,FFFFFFFFFFFFFFFFFFFFFFFFFFFFFFFFFFFFFFFFFFF:FFFFFFFFFFFFFFFFFFFFFFFFFFFFFFFFFFFFFFFFFFFFFFFFFFFFFFFFFFF:FFFFFFFFFFFFFF,F,FFFFFFFFFFFFFFFFFF:FFFFFFFFFFFFF,FFFFFFFFFFFF:F,FFFFFFFFFFFF:FFF:FFFFFFFFFFFFF,FFFFF:
@A00270:176:HGHW5DRXY:1:2101:21115:15953 1:N:0:TTGGGCGG+CTCCTTAC
CCTACGGGGGGCTGCAGTGGGGAATATTGCACAATGGGGGGAACCCTGATGCAGCCATGCCGCGTGTATGACGAAGGCCTTCGGGTTGTAAAGTACTTTCGGTGATGAGGAAGGTGATGTATCTAATAGGTGCATTAATTGACGTTAATCACAGAAGAAGCACCGGCTAACTCCGTGCCAGCAGCCGCGGTAATACGGAGGGTGCGAGCGTTAATCGGAATGACTGGGCGTAAAGCGAGCGCAGACGGTT
+
FFFFFFFFFFFFFFFFF:FFFFFFFFFFFFFFFFFFFFFFFF:FFFFFFFFFFFFFF:FFFFFF,FF,FFF,FFFFFFFFFFFFFFFFFF:FFFFFFFFFFFFFFFFFFFFFFFF:FFFFFFFFFFF:FFFFFFFFFFFFFFFFFFFFFFFFFFFFFFFFFFFFFFFFFFFFFFFFFFFFFFFFFFFFFFFFFFFFFFFFFFFFFFFFFFFFF:FFFFFFFFFFFFFFFFFFFFFFFFFFFFFFFFFFFF
@A00270:176:HGHW5DRXY:1:2101:2148:16016 1:N:0:TTGGGCGG+CTCCTTAC
GACTACTGGGGTATCTAATCCTGTTTGCTACCCACGCTTTCGAGCATGAACGTCAGTGTTATCCCAGGAGGCTGCCTTCGCCATCGGTATTCCTCCACATCTCTACGCATTTCACTGCTACACGTGGAATTCTACCTCCCTCTGACACACTCTAGTTACACAGTTTCAAATGCACGTCCCAAGTTGAGCTCGGGGATTTCACATCTGACTAATTTAACCGTCTGCGCTCGCTTTACGCCCAGTAATTCCG
+
FFF:FF:FFF:F:FFF:FFFF:FFFFFFFFFFFFF,FFFFFFFFFF,FF,FFFFFFFF:FFFFFFFFFFFFFFFFFFFFF:FFFFF,::FFFFFFFFFF:FFFFFFF:,FFFFFFFFFFFFFFFFFFFFFF:FFFFFFFF:FFFFFFFFFFFF:FF:FFFFFFF:FFFFFFFFFFFFFF::FFF:FFFFFF,FFFFFF:FFFFFF:FFFF,F,FFFFFFF:FFF:FFFFFFF,F,FF:FF:FF:F:FF,F
@A00270:176:HGHW5DRXY:1:2101:2085:16031 1:N:0:TTGGGCGG+CTCCTTAC
GACTACTGGGGTATCTAATCCTGTTTGCTACCCACGCTTTCGAGCATGAACGTCAGTGTTATCCCAGGAGGCTGCCTTCGCCATCGGTATTCCTCCACATCTCTACGCATTTCACTGCTACACGTGGAATTCTACCTCCCTCTGACACACTCTAGTTACACAGTTTCAAATGCACGTCCCAAGTTGAGCTCGGGGATTTCACATCTGACTTATTTAACCGTCTGCGCTCGCTTTACGCCCAGTAATTCCG
+
FFFFFFFFFFFF,FFFFFFFFFFFFFFFFFFFFF:FFFFFF:FFF,FFFFFFFFFFFFFF:FFFFFFFFFFFFFFFFFFFF:FFFFFFFFFFFFFFFF::FFFFFFFFFFF:FFFFFFF:FF:F:FFFFFFFFFFFFFFFFFFFFFFFFFFFF:FFFFFFFFFFFFFFFFFFFFFFFFFFF:FFFFFFF,FF:FFFFFFFFFFFF:FFFFFFF,FFFFFF,:F,FFFFFF:F:FFFFFF:F:FFF:FFFF
@A00270:176:HGHW5DRXY:1:2101:30318:16141 1:N:0:TTGGGCGG+CTCCTTAC
GACTACCGGGGTATCTAATCCTGTTTGCTACCCACGCTTTCGAGCATGAACGTCAGTGTTATCCCAGGAGGCTGCCTTCGCCATCGGTATTCCTCCACATCTCTACGCATTTCACTGCTACACGTGGAATTCTACCTCCCTCTGACACACTCTAGTTACACAGTTTCAAATGCACGTCCCAAGTTGAGCTCGGGGATTTCACATCTGACTTATTTAACCGTCTGCGCTCGCTTTACGCCCAGTAATTCCG
+
FFFFFFFFFFFFFFFFFFFFFFFFFFFFFFFFFFFF:FFFFFFFFFFFFFFFFFFFFFFFFFFFFFFFFFFFFFFFFFFFFFFFFFFFFFFFFFFFFFFFFFFFFFFFFFFFFFFFFFFFFFFFFFF:FFFFFFFFFFFFFFFFFFFFFFFFFFFFFFFFF:FFFFFFFFFFFFFFFFFFFFFFFFFFFFFFFFFFFFFF,FFFF:FFFFFFFFF:F:FFFFFFFFFFFFFFFFFFFF:FFFFFFFFFFF
@A00270:176:HGHW5DRXY:1:2101:19759:16391 1:N:0:TTGGGCGG+CTCCTTAC
CCTACGGGGGGCTGCAGTGGGGAATTTTGGACAATGGGGGGAACCCTGATCCAGCCATGCCGCGTGTCTGAAGAAGGCCTTCGGGTTGTAAAGGACTTTTGTTAGGGAAGAAAAGCTGGTGCTAATACCATCTAGTGCTGACGGTACCTAAAGAATAAGCACCGGCTAACTACGTGCCAGCAGCCGCGGTAATACGTAGGGTGCGAGCGTTAATCGGAATTACTGGGCGTAAAGCGAGCGCAGACGGTTA
+
FFFFFFFFFFFFFFFFFFFFFFFFFFFFFFFFFFFFFFFFFFFFFFFFFFFFFFFFFFFFFFFFFFFFFFFFFFFFFFFFFFFFFFFFFFFFFFFFFF:FFFFFFFFFFFFFFFFFFFFFFFFFFFFFFFFFFFFFFFFFFFFFFFFFFFFFFFFFFFF:FFFFFFFFFFFFFFFFFFFFFFFFFF:FFF,FFFFFFFFFFFFFFFFFFFFFFFFFFFFFFFFFFFFFFFFFFFFF:FFFFFFFFFF,FF
@A00270:176:HGHW5DRXY:1:2101:3305:16423 1:N:0:TTGGGCGG+CTCCTTAC
GACTACCCGGGTATCTAATCCTGTTTGCTCCCCACGCTTTCGCATCTCAGCGTCAGTATCTGTCCAGAAGGCCGCCTTCGCCACCGGTATTCCTCCACATCTCTACGCATTTCACCGCTACACGTGGAATTCTACCTTCCTCTACAATACTCTAGTTAACCAGTTTTAAGTGCAATTCCTAGGTTGAGCCCAGGGCTTTCACACCTAACTTAATTATCCGCCTACATGCCCTTTACGCCCAGTCATTCCG
+
F:FFFFFFFFF:FFFFF,FFFFFFFFFFFFFFFFFFFFFFFFFF:FFFFF:FFFFFF,FFFFFFFFFF,FFFFFFF::FFFFFFFFFF,FFFFFFFFF:FFFF:FF,FF,FFF:FFFFF,FFFFFFFF,,FFFFFFF:FFFFF:F:FFFFFFF:FFFFFFF,FF:FFFFFFFFFFFFFFF:FFF:FFF:FF:F:FFFFFFFFFFFF:FFFFFFFFFFF::FFFFFFFFFFFFFFFFFFFFFFFFFFFFFF
@A00270:176:HGHW5DRXY:1:2101:19000:16454 1:N:0:TTGGGCGG+CTCCTTAC
GACTACAGGGGTATCTAATCCTGTTTGCTACCCACGCTTTCGAGCATGAACGTCAGTGTTATCCCAGGAGGCTGCCTTCGCCATCGGTATTCCTCCACATCTCTACGCATTTCACTGCTACACGTGGAATTCTACCTCCCTCTGACACACTCTAGTTACACAGTTTCAAATGCACGTCCCAAGTTGAGCTCGGGGATTTCACATCTGACTTGTTTAACCGTCTGCGCTCGCTTTACGCCCAGTAATTCCG
+
FFFFFFFFFFFFFFFFFFFFFFFFFFFFFFFFFFFFFFFFFFFFFFFFFFFFFFFFFFFFFFFFFFFFFFFFFFFFFFFFFFFFFFFFFFFFFFFFFFFFFFFFFFFFFFFFFFFFFFFFFFFFFFFFFFFFFFFFFFFFFFFFFFFFFFFFFFFFFFFFFFFFFFFFFFFFFFFFFFFFFFFFFFFFFFFFFFFFFFFFFFFFF:FFFFFFFFFFFFF:FFFFFFFFFFFFFFFFFFFFFFFFFFFFFF
@A00270:176:HGHW5DRXY:1:2101:1985:16517 1:N:0:TTGGGCGG+CTCCTTAC
GACAACCAGGGAATCTAATCCTGTTTGCTACCCACGCATTCGAGCATGAACGTCAGTGGTAACCCAGGAGGCTGCCTTCGCCAACCGTATACCACCACAACTCAACGCAATTCACAGCTACACGTGGAATTCTCCCTCCCTCTGACACACTCAAGATACACAGTATCAAATGCACGTCCCAAGTTGAGCTCGGGGATATCACATCTGACTTAATTAACCCTCTGCGCTCGCTTTACGCCCAGTAATTCCG
+
,FF,FFFF,FF,,,FF,:FFF:,:F,FF:,:FF::FF,:F:FF,FF,FF,F,FFF,FF,::,FF:F:,,F:FFF::,F:FF,:,F,:F,,,FF:FFFF:,F,F,,,::,,FFF,F,,F,,,,FF:F::,,,FF,F:F:FF,F,:FF,FFFFF,::,FFF:F,,F,:F,FF,F,F:F,FFFF:,,,:FF,F:FF,F:F::F:FFF::F,FFF,,,:::F,,::F,:FFF::F:,:,:F,,:F,FFFFF::,
@A00270:176:HGHW5DRXY:1:2101:7500:16548 1:N:0:TTGGGCGG+CTCCTTAC
GACTACAAGGGTATCTAATCCTGTTTGCTCCCCACGCTTTCGCATCTCAGCGTCAGTATCTGTCCAGAAGGCCGCCTTCGCCACCGGTATTCCTCCACATCTCTACGCATTTCACCGCTACACGTGGAATTCTACTTTCCTCTACAATACTCTAGTTAACCAGTTTTAAGTGCAATTCCTAGGTTGAGCCCAGGGCTTTCACACCTAACTTAATTATCCGCCTACATGCCCTTTACGCCCAGTCATTCCG
+
FFFFFFFFFFFFFFFFFFFFF:FFFFFFFFFFFFFFFFFFFFFFFFFFFFFFFFFFFFFFFFFFFFFFFFFFFFFFFFFFFFFFFFFFFFFFFFFFFFFFFFFFFFFFFFFFFFFFFFFFFFFFFFFFFFFFFFFFFFFFFFFFFFFFFF:FFFFFFFFFFFFFFFFFFFFFFFFFFFFFFFFFFFFFFFFFFFFFFFFFFFFFFFFFFFFFFFFFFFFFFFFFF,FFFFFFFFF:FFFFFFFF:FFFFF
@A00270:176:HGHW5DRXY:1:2101:1687:16564 1:N:0:TTGGGCGG+CTCCTTAC
CCTACGGGTGGCAGCAGTGGGGTATGTTGGCCAATGGGGGGAACCCTGATCCAGCCATGCCGCGTGTCTGAAGAAGGCCTTCGGGTTGTAAAGGACTTTTGTTAGGGAAGAAAAGCTGGGTGCTAATACCATCTAGTGCTGACGGTACCTAAAGAATAAGCACCGGCTAACTACGTGCCAGCAGCCGCGGTAATACGTAGGGTGCGAGCGTTAATCGGAATTACTGGGCGTAAAGCGAGCGCAGACGGTT
+
FF::FFFFFFFF:FFFF:FFFF,,F,,FFF,F,,:FFFFFF:,FFF,F:,FF:FFFFFFFFFFF,FFF:FF,F::FFFFFFFFFF::F::F,FF:F,:,:F,::FFFF:F:,,:FF,FFFFFF,,FFFFF,:F,FFFFFFFFFFFF,FFF,,FFFFFF:,FFFFFFFFF:FF:FFFFFFFFFF:FFFFF::,,,FFFF,FFFFFFFFFFF,F,FF:FF:,FF:FF:FFFFFF:FFFFFFFFFFFFFFFF:
@A00270:176:HGHW5DRXY:1:2101:13286:16579 1:N:0:TTGGGCGG+CTCCTTAC
GACTACTGGGGTATCTAATCCTGTTTGCTACCCACGCTTTCGAGCATGAACGTCAGTGTTATCCCAGGAGGCTGCCTTCGCCATCGGTATTCCTCCACATCTCTACGCATTTCACTGCTACACGTGGAATTCTACCTCCCTCTGACACACTCTAGTTACACAGTTTCAAATGCACGTCCCAAGTTGAGCTCGGGGATTTCACATCTGACTTATTTAACCGTCTGCGCTCGCTTTACGCCCAGTAATTCCG
+
FFFFFFF:FFFF:FFFFFFFFFFFFFFFFFFFFFFFFFFFFFFFFFFFFFFFFFFFFFFFFFFFFFFFFFFFFFFFFFFFFFFFFFFFFFFFFFFFFFFFFFFFFFFFFFFFFFFFFFFFFFFFFFFFFFFFFFFFFFFFFFFF:FFFFFFFFFFFFFFFFFFFFFFFFFFFFFFFFFFFFFFFFFFFFFFFFFFFFFFFFFFFFFFFFFFFFFFFFFF:FFFFFFFFFFFFFF:FFFFFFFFFFFFFFF
@A00270:176:HGHW5DRXY:1:2101:1886:16595 1:N:0:TTGGGCGG+CTCCTTAC
GACTACTCGGGTATCTAATCCTGTTTGCTCCCCACGCTTTCGCATCTCAGCGTCAGTATCTGTCCAGAAGGCCGCCTTCGCCACCGGTATTCCTCCACAGCTCTACGCATTTCACTGCTACACGTGGAAGTCTCCCTCCCTCTGACACACGCTAGTTACACAGTTTCAAATGCACGTCCCAAGTTGAGCTCGGGGATTTCACATCTGACTTATTTAACCGTCTGCGCTCGCTTTACGCCCAGTAATTCCG
+
FFF:FFFFFFF,:FFF,::FF:FFFFFFFFFFF::FF::FFFFFFF,F,:FF:F,FF,:FFFFFF:FF,F:FFFFF,,FFFFFFFFFF:,FFF,FF,F,,FFFF,FFF,,,,F,F::F,,F:FF:FF,:,,FF,FF:FFFFF,FFFFFFF,FF,F,::F,F,F,::F,,,FFFFFFFFFFF,FF,F:FFFFFFFF:,FFFFFF:F,F,F,,:,:F,FFFF,FF,FFF:F:FF,:,FFFFFFF,F,:FFFF
@A00270:176:HGHW5DRXY:1:2101:13765:16595 1:N:0:TTGGGCGG+CTCCTTAC
GACTACAAGGGTATCTAATCCTGTTTGCTACCCACGCTTTCGAGCATGAACGTCAGTGTTATCCCAGGAGGCTGCATTCGCCATCGGTATTCCTCCACATCTCTACGCATTTCACTGCTACACGTGGAATTCTACCTCCCTCTGACACACTCTAGTTACACAGTTTCAAATGCACGTCCCAAGTTGAGCTCGGGGATTTCACATCTGACTTATTTAACCGTCTGCGCTCGCTTTACGCCCAGTAATTCCG
+
FFFFFFFFFFFFFFFFFFFFFFFFFFFFFFFFFFFFFF:FFFFFFFFFFFFFFFFFFFFFFFFFFFFFFFFFFFFFFFFFFFFFFFF:FFFFFFFFFFFFFFFFFFFFFFFFFFFFFFFFFFFFFFF:FFFFFFFFFFFFFFFFFFFFFFFFFFFFFFFFFFFFFFFFFFFFFFFFFFFFFFF:FFFF,FFFFFFFFFF:FFFFFFFFFFFFFFFFFF,F,FFF:FFFFFFFFFFFFFFFFFF:F,F:FF
@A00270:176:HGHW5DRXY:1:2101:1759:16689 1:N:0:TTGGGCGG+CTCCTTAC
CCTACGGGTGGCAGCAGTGGGGTATTTTGGACAATGGGGGGAACCCTGATCCAGCCATGCCGCGTGTCTGAAGAAGGCCTTCGGGTTGTAAAGGACTTTTGTTAGGGAAGAAAAGCTGGGTGCTAATACCATCTAGTGCTGACGGTACCTAAAGAATAAGCACCGGCTAACTACGTGCCAGCAGCCGCGGTAATACGTAGGGTGCGAGCGTTAATCGGAATTACTGGGCGTAAAGCGAGCGCAGACGGTT
+
FFF:FFFFFFFFFFF:F:FFFFF::,FFFF:F:::FFFFFFF,FFFFF:FFFFFFF,,FFFFFFFF:FFFFFFFFFFFFF:FFFFFFFF:FFFFFFF,,:FF,FFFFF,F,FF,FF:FFFFFF:,FF,FFFFFF,F:FFFF:FFFFFFF:FF,FF:F:FFFFFFFFFFFFFFFFFFFFFF,FFFFFFFFFF,FFFFFF:FFFFF:FFFFF:,FFFFF:F:FFFFFFFFFFFFFFFFFFFFFFFF::FFF:
@A00270:176:HGHW5DRXY:1:2101:18828:16752 1:N:0:TTGGGCGG+CTCCTTAC
GACTACAAGGGTATCTAATCCTGTTTGCTCCCCACGCTTTCGCATCTCAGCGTCAGTATCTGTCCAGAAGGCCGCCTTCGCCACCGGTATTCCTCCACATCTCTACGCATTTCACCGCTACACGTGGAATTCTACCTTCCTCTACAATACTCTAGTTAACCAGTTTTAAGTGCAATTCCTAGGTTGAGCCCAGGGCTTTCACACCTAACTTAATTATCCGCCTACATGCCCTTTACGCCCAGTCATTCCG
+
FFFFFFFFFFFFFFFFFFFFFFFFFFFFFFFFFFFFFFFFFFFFFFFFFFFFFFFFFFFFFFFFFFFFFFFFFFFFFFFFFFFFFFFFFFFFFFFFFFFFFFFFFFFFFFFFFFFFFFFFFFFFFFFF:FFFFFFFFFFFFFFFFFFFFFFFFFFFFFFFFFFF:FFF:FF:FFFFFFFFFFF:FFFFFFFFFFFFF:FFFFFFF::FF:,FFFFFFFFFFFF:FFFFFFFF:FFFFF:FFFFF:FFF:F
@A00270:176:HGHW5DRXY:1:2101:7988:16767 1:N:0:TTGGGCGG+CTCCTTAC
GACTACACGGGTATCTAATCCTGTTTGCTACCCACGCTTTCGAGCATGAACGTCAGTGCTATCCCAGGAGGCTGCCTTCGCCATCGGTATTCCTCCACATCTCTACGCATTTCACTGCTACACGTGGAATTCTACCTCCCTCTGACACACTCTAGTTACACAGTTTCAAATGCACGTCCCAAGTTGAGCTCGGGGATTTCACATCTGACTTATTTAACCGTCTGCGCTCGCTTTACGCCCAGTAATTCCG
+
FFFFFFFFFFFFFFFFFFFFFFFFFFFFFFFFFFFFFFFFFFFFFFFFFFFFFFFFFFFFFFFFFFFFFFFFFFFFFFFFF:FFFFFFFFFFFFFFFFFFFFFFFFFFFFFFFFFFFFFFFFFFFFFFFFFFFFFFFFFFFFFFFFFFFFFFFFFFFFFFFFFFFFFFFFFFFFFFFFFFFFFFFFFFFFFFFFFFFFFFFFFFFFFFFFFFFFFFFFFFFFFF:FFFF:FFFFFFFFFFFFFF:FFFFF
@A00270:176:HGHW5DRXY:1:2101:23999:16783 1:N:0:TTGGGCGG+CTCCTTAC
CCTACGGGTGGCAGCAGTGGGGAATTTTGGACAATGGGGGGAACCCTGATCCAGCCATGCCGCGTGTCTGAAGAAGGCCTTCGGGTTGTAAAGGACTTTTGTTAGGGAAGAAAAGCTGGGTGCTAATACCATCTAGTGCTGACGGTACCTAAAGAATAAGCACCGGCTAACTACGCGCCAGCAGCCGCGGTAATACGTAGGGTGCGAGCGTTAATCGGAATTACTGGGCGTAAAGCGAGCGCAGACGGTT
+
FFFFFFFFFFFFFFFFFFFFFFFFFFFFFFFFFFFFFFFFFFFFFFFFFFFFFFFFFFFFFFFFFFFFFF:FFFFFFFFFFFFFFFFFFFFFFFFFFF:FFFFFFFFFFFFFFFFFFFFFFFFFFFFFFFFFFFFFFFFFFFFFFFFFFF::FFFFFFFFFFFFFFFFFFFFFFFFFFFFFFFFFFFFFFF:FFFFFFFFFFFFFFFFFFFFFFF:FFFFFFFFFFFFFFFFFFFFFFF:FFFFFFFFF:
@A00270:176:HGHW5DRXY:1:2101:21549:16799 1:N:0:TTGGGCGG+CTCCTTAC
GACTACTGGGGTATCTAATCCTGTTTGCTCCCCACGCTTTCGCATCTCAGCGTCAGTATCTGTCCAGAAGGCCGCCTTCGCCACCGGTATTCCTCCACATCTCTACGCATTTCACCGCTACACGTGGAATTCTACCTTCCTCTACAATACTCTAGTTAACCAGTTTTAAGTGCAATTCCTAGGTTGAGCCCAGGGCTTTCACACCTAACTTAATTATCCGCCTACATGCCCTTCACGCCCAGTCATTCCG
+
FFFFFFFFFFFFFFFFFFFFFFFFFFFFFFFFFFFFFFFFFFFFFFFFFFFFFFFFFFFFFFFFFFFFFFFFFFFFFFFFFFFFFFFFFFFFFFFFFFFFFFFFFFFFFFFFFFFFFFF:FFFFFFFF:FFFFFFFFFFFFFFFFFFFFFFFFFFFFFFFFFFFFFFFFFFFFF:FFFFFFFFFFFFFFFFFFFFFFFFFFFF:FFFFFF:FFFFFFFFFFFFFFFFFFF:FFFFFFFFFFFFFFFFFFF
@A00270:176:HGHW5DRXY:1:2101:13630:16830 1:N:0:TTGGGCGG+CTCCTTAC
GACTACTGGGGTATCTAATCCTGTTTGCTACCCACGCTTTCGAGCATGAACGTCAGTGTTATCCCAGGAGGCTGCCTTCGCCATCGGTATTCCTCCACATCTCTACGCATTTCACTGCTACACGTGGAATTCTACCTCCCTCTGACACACTCTAGTTACACAGTTTCAAATGCACGTCCCAAGTTGAGCTCGGGGATTTCGCATCTGACTTATTTAACCGTCTGCGCTCGCTTTACGCCCAGTAATTCCG
+
FFFFFFFFFFFFFFFFFFFFFFFFFFFFFFFFFFFFFFFFFFFFFFFFFFFFFFFFFFFFFFFFFFFFFFFFFFFFFFFFFFFFFFFFF:FFFFFFFFFFFFFFFFFFFFFFFFFFFF:FFFFFFFFFFFFFF:FFFFFFFFFFFFFFFFFFFFFFFFFFFFFFFFFFFFFFFFFFFFFFFFFFFFFFFFFFFFFFFFFFFFFFFFFFFFFFFFFFFFFFFFFFFFFFFFFFFFFFFFFFFFFFFFFFFF
@A00270:176:HGHW5DRXY:1:2101:20329:16877 1:N:0:TTGGGCGG+CTCCTTAC
GACTACTGGGGTATCTAATCCTGTTTGCTCCCCACGCTTTCGCATCTCAGCGTCAGTATCTGTCCAGAAGGCCGCCTTCGCCACCGGTATTCCTCCACATCTCTACGCATTTCACCGCTACACGTGGAATTCTACCTTCCTCTACAATACTCTAGTTAACCAGTTTTAAGTGCAATTCCTAGGTTGAGCCCAGGGCTTTCACACCTAACTTAATTATCCGCCTACATGCCCTTTACGCCCAGCCATTCCG
+
FFFFFFFFFFFFFFFFFFFFFFFFFFFFFFFFFFFFFFFFFFFFFFFFFFFFFFFFFFFFFFFFFFFFFFFFFFFFFFFF:FFFFFFFFFFFFFFFFFFFFFFFFFFFFFFFFFFFFFFFFFFFFFF:FFFFFFFFFFFFFFFFFFFF:FFFFFFFFFFFFFFFFFFFFFFFFFFFFFFFFFFFFFFFFFFFFFFFFFFFFFFF:FFFFFFF:FFFFF:FFFFFFFF:FFFF:FFFFFFFFFFF:F,FFF
@A00270:176:HGHW5DRXY:1:2101:12888:16892 1:N:0:TTGGGCGG+CTCCTTAC
GACTACTAGGGTATCTAATCCTGTTTGCTACCCACGCTTTCGAGCATGAACGTCAGTGCTATCCCAGGAGGCTGCTTTCGCCATCGGTATTCCTCCACATCTCTACGCATTTCACTGCTACACGTGGAATTCTACCTCCCTCTGACACACTCTAGTTACACAGTTTCAAATGCACGTCCCAAGTTGAGCTCGGGGATTTCACATCTGACTTATTTAACCGTCTGCGCTCGCTTTACGCCCAGTAATTCCG
+
FFFFFFFFFFFFFFFFFFFFFFFFFFFFFFFFFFFFFFFFFFFFFFFFF:FFFFFFFFFFFFFFFFFFFFFFFFFFFFFFFFFFFFFFFFFFFFFFFFFFFFFFFFFFFFFFFFFFFFFFFFFFFFFFFFFFFFFFFFFFFFFFFFFFFFFFFFFFFFFFFFFFFFFFFFFFFFFFFFFFFFFFFFFFFFFFFFFFFFFFFFF:FFF:FF,FFFFFFFFFFFFFFFFFFFFFFFFF:FFFFFFFFFFFFF
@A00270:176:HGHW5DRXY:1:2101:2808:16908 1:N:0:TTGGGCGG+CTCCTTAC
CCTACGGGCGGCTGCAGTGGGGAATTTTGGACAATGGGGGGAACCCTGATCCAGCCATGCCGCGTGTCTGAAGAAGGCCTTCGGGTTGTAAAGGACTTTTGTTAGGGAAGAAAAGCTGGGTGCTAATACCATCTAGTGCTGACGGTACCTAAAGAATAAGCACCGGCTAACTACGTGCCAGCAGCCGCGGTAATACGTAGGGTGCGAGCGTTAATCGGAATTACTGGGCGTAAAGCGAGCGCAGACGGTT
+
FFFFFFFFFFFFFFFFFFFFFFF:FFFFFFFFFFFFFFFFFFFFFFFF:FFFFFFFFFFFFFFFFFFFFFFFFFFFFFFFFFFFFFFFFFFFF:FFFFF:FFFFFFFF,FFFF:FFFFFFFFFFFFFFFFFFFFFFFFFFFFFF:FFFFF:FFFFFFFFFFFFFFFFFFFFFFFFFFFFFFFF:FFFFFFFF,FFFFFFFFFFFFFFFFFFFFFF:FFF,FFFFFFF:FFFF:FFFFFFFFFFFFFFFFF
@A00270:176:HGHW5DRXY:1:2101:29125:16955 1:N:0:TTGGGCGG+CTCCTTAC
CCTACGGGGGGCTGCAGTGGGGAATTTTGGACAATGGGGGGAACCCTGATCCAGCCATGCCGCGTGTCTGAAGAAGGCCTTCGGGTTGTAAAGGACTTTTGTTAGGGAAGAAAAGCTGGGTGCTAATACCATCTAGTGCTGACGGTACCTAAAGAATAAGCACCGGCTAACTACGTGCCAGCAGCCGCGGTAATACGTAGGGTGCGAGCGTTAATCGGAATTACTGGGCGTAAAGCGAGCGCGGACGGTT
+
FFFFFFFFFFFFFFFFFFFFFFFFFFFFFFFFFFFFFFFFFFFFFFFFFFFFFFFFFFFFFFFFFFFFFFFFFFFFFFFFFFFFFFFFFFFFFFFFFFFFFFFFFFFFFFFFFFFFFFFFFFFFFFFFFF:FFFFFFFFFFFFFFFFFFFFFFFFFFFFFFFFFFFFFFFFFFFFFFFFFFFFFFFFFFFF:,FF:FFFFFFFFFFFFFFFF:FFFFFFFFFFFFFFFFFFFFFFFFFFFFFFFFFFFFF
@A00270:176:HGHW5DRXY:1:2101:30761:17065 1:N:0:TTGGGCGG+CTCCTTAC
GACTACCGGGGTATCTAATCCTGTTTGCTACCCACGCTTTCGAGCATGAACGTCAGTGTTATCCCAGGAGGCTGCCTTCGCCATCGGTATTCCTCCACATCTCTACGCATTTCACTGCTACACGTGGAATTCTACCTCCCTCTGACACACTCTAGTTACACAGTTTCAAATGCACGTCCCAAGTTGAGCTCGGGGATTTCACATCTGACTTATTTAACCGTCTGCGCTCGCTTTACGCCCAGTAATTCCG
+
FFFFFFFFFFFFFFFFFFFFFFFFFFFFFFFFFFFFFFFFFFFFFFFFFFFFFFFFFFFFFFFFFFFFFFFFFFFFFFFFFFFFFFFFFFFFFFFFFFFFFFFFFFFFFFFFFFFFFFFFF:FFFFF:FFFFFFFFFFFFFFFFFFFFFFFFFFFFFFFFFFFFFFFFFFFFFFFFFFFFFFFFFFFFFFFFFFFFFFFFFFFFFFFF:FFFFFFFFFFFFFF:FFFFF,FFFF:FFFFFFFFFFFFFFF
@A00270:176:HGHW5DRXY:1:2101:26033:17143 1:N:0:TTGGGCGG+CTCCTTAC
CCTACGGGTGGCACCAGTGGGGAATTTTGGACAATGGGGGGAACCCTGATCCAGCCATGCCGCGTGTCTGAAGAAGGCCTTCGGGTTGTAAAGGACTTTTGTTAGGGAGGAAAAGCTGGGTGCTAATACCATCTAGTGCTGACGGTACCTAAAGAATAAGCACCGGCTAACTACGTGCCAGCAGCCGCGGTAATACGTAGGGTGCGAGCGTTAATCGGAATTACTGGGCGTAAAGCGAGCGCAGACGGTT
+
FFFFFFFFFFFFFFFFFFFFFFFFFFFFFFFFFFFFFFFFFFFFFFFFFFFFFFFFF:FFFFFFFFFFFFFFFFFFFFFFFFFFFFFFFFFFFFFFFFFFFFFFFFFFFFFFFFFFFFFFFFFFFFFFFFFFFFFFFFFFFFFFFFFFFFFFFF:FFFFFFFFFFFFFFFFFFFFFFFFFFFFFFFFFFFFF,FF:FFFFFFFFFFFFFFFFFFF:FFF,FFFFFFFFFFFF:FFFFFFFFFFFFFFFFF
@A00270:176:HGHW5DRXY:1:2101:4227:17206 1:N:0:TTGGGCGG+CTCCTTAC
CCTACGGGAGGCTGCAGTGGGGAATATTGCACAATGGGGGGAACCCTGATGCAGCCATGCCGCGTGTATGAAGAAGGCCTTCGGGTTGTAAAGTACTTTCGGTGATGAGGAAGGTGATGAATCTAATAGGTTTATTAATTGACGTTAATCACAGAAGAAGCACCGGCTAACTCCGTGCCAGCAGCCGCGGTAATACGGAGGGTGCGAGCGTTAATCGGAATGACTGGGCGTAAAGGGCCTGTAGGCGGAT
+
FFFFFFFFFFFFFFFFF,FFFF:FFFFFFFFFFFFFFFFFFF:FFFFFFFFFFFFFFFFFFFFFFFF,FFF:FFFFFFF,FFFFFFFFFF:FFFFFFFFFFFFFFFFFFFF,FFFFFFFFFFFFFFFFFFFFFF:FFFFFFFFFFF:FFFFFFFFFFFFFFFFFFFFFFFFFFFFFFFFFFFFFFFFFF,F,FFFFFFFFFFFFFFFFFFFF:FFF:FFFFFFFFFFFFFFFFFFFFF,FFFFF:FFFFF
@A00270:176:HGHW5DRXY:1:2101:11171:17237 1:N:0:TTGGGCGG+CTCCTTAC
GACTACAAGGGTATCTAATCCTGTTTGCTACCCACGCTTTCGAGCATGAACGTCAGTGTTATCCCAGGAGGCTGCCTTCGCCATCGGTATTCCTCCACATCTCTACGCATTTCACTGCTACACGTGGAATTCTACCTCCCTCTGACACACTCTAGTTACACAGTTTCAAATGCACGTCCCAAGTTGAGCTCGGGGATTTCACATCTGACTTATTTAACCGTCTGCGCTCGCTTTACGCCCAGTAATTCCG
+
FFFFFFFFFFFFFFFFFFFFFFFFFFFFFFFFFFFFFFFFFFFFFFFFFFFFFFFFFFFFFFFFFFFFFFFFFFFFFFFFFFFFFFFFFFFFFFFFFFFFFFFFFFFFFFFFFFFFFFFFFFFFFFFFFFFFFFFFFFFFFFFFFFFFFFFFFFFFFFFFFFFFFFFFFFFFFFFFFFFFFFFFFFFFFFFFFFFFFFFFFFFFFFFFFFFFFFFFFFFFFFFFFFFFFFFFFFFFFFFFFFFFFFFFFF
@A00270:176:HGHW5DRXY:1:2101:11107:17315 1:N:0:TTGGGCGG+CTCCTTAC
CCTACGGGGGGCTGCAGTGGGGAATTTTGGACAATGGGGGGAACCCTGATCCAGCCATGCCGCGTGTCTGAAGAAGGCCTTCGGGTTGTAAAGGACTTTTGTTAGGGAAGAAAAGCTGGGTGCTAATACCATCTAGTGCTGACGGTACCTAAAGAATAAGCACCGGCTAACTACGTGCCAGCAGCCGCGGTAATACGTAGGGTGCGAGCGTTAATCGGAATTACTGGGCGTAAAGCGAGCGCAGACGGTT
+
FFFFFFFFFFFFFFFFFFFFFFF:FFFFFFFFFFFFFFFFFFFFFFFFFFFFFFFFFFFFFFFFFFFFFFFFFFFFFFFFFFFFFFFFFFFFFFFFFFFFFFFFFFFFFFFFFFFFFFFFFFFFFFFFFFFFFFFFFFFFFFFFFFFFFFFFFFFFFFFFFFFFFFFFFFFFFFFFFFFFFFFFFFFFFFFFFFFFFFFFFFFFFFFFFFFFFFFFF:FFFFFFFFFFFFFFFFFFFFFFFFFFFFFFFF
@A00270:176:HGHW5DRXY:1:2101:2157:17347 1:N:0:TTGGGCGG+CTCCTTAC
GACTACCAGGGTATCTAATCCTGTTTGCTACCCACGCTTTCGAGCATGAACGTCAGTGTTATCCCAGGAGGCTGCCTTCGCCATCGGTATTCCTCCACATCTCTACGCATTTCACTGCTACACGTGGAATTCTACCTTCCTCTGACACACTCTAGTTACACAGTTTCAAATGCACGTCCCAAGATGAGCTCGGGGATTTCACATCTGACTTATTTAACCGTCTGCGCTCGCTTTACGCCCAGTAATTCCG
+
FFFFFFFFFFFF:FFF:FFFFFFFFFFF:FFFFFFFF:FFFFFFFF,FFFFFFFFFFF:FF:FFFFFFFFFFFFF:FFFF:FFFFFF,,FFFFFFFFFF:FFF:,FFFFFFFFFFF:F:,FFFFF:FF:FFFFFF:F,:FFFFFFFFFFFFF:FFFFFFFFFF,:::::FFFFFF,,F:F:FF,:FFFFF:FF:FFFFFFFFFFFF,FFF,FFFFFFFFFFFFF:FFFFFFF:F,F,:F:FFFFF,FF:F
@A00270:176:HGHW5DRXY:1:2101:24198:17347 1:N:0:TTGGGCGG+CTCCTTAC
CCTACGGGTGGCAGCAGTGGGGAATTTTGGACAATGGGGGGAACCCTGATCCAGCCATGCCGCGTGTCTGAAGAAGGCCTTCGGGTTGTAAAGGACTTTTGTTAGGGAAGAAAAGCTGGGTGCTAATACCATCTAGTGCTGACGGTACCTAAAGAATAAGCACCGGCTAACTACGCGCCAGCAGCCGCGGTAATACGTAGGGTGCGAGCGTTAATCGGAATTACTGGGCGTAAAGCGAGCGCAGACGGTT
+
FFFFFFFFFFFFFFFFFFFFFFFFFFFFFFFFFFFFFFFFFFFFFFFFFFFFFFFFFFFFFFFFFFFFFFFFFFFFFFFFFFFFFFFFFFFFFFFFF:FFFFFFFFFFFFFFFFFFFFFFFFFF:FFFFFFFFFFFFFFFFFFFFFFFFFFFFFFFFFFFFFFFFFFFFFFFFF:FFFFFFFFFFFFFFFFF,FFFFFFFFFFFFFFFFFFFFFF:FFFFFF:FFFFFFFFFF:FFFFFFFFFFFFFFFF
@A00270:176:HGHW5DRXY:1:2101:20763:17378 1:N:0:TTGGGCGG+CTCCTTAC
GACTACTAGGGTATCTAATCCTGTTTGCTACCCACGCTTTCGAGCATGAACGTCAGTGTTATCCCAGGAGGCTGCCTTCGCCATCGGTATTCCTCCACATCTCTACGCATTTCACTGCTACACGTGGAATTCTACCTCCCTCTGACACACTCTAGTTACACAGTTTCAAATGCACGTCCCAAGTTGAGCTCGGGGATTTCACATCTGACTTATTTAACCGTCTGCGCTCGCTTTACGCCCAGTAATTCCG
+
FFFFFFFFFFFFFFFFFFFFFFFFFFFFFFFFFFFFFFFFFFFFFFFFFFFFFFFFFFFFFFFFFFFFFFFFFFFFFFFFFFFFFFFFFFFFFFFFFFFFFFFFFFFFFFFFFFFFFFFFFFFFFFF:F:FFFFFFFFFFFFFFFFFFFFFFFFFFFFFFFFFFFFFFFFFFFFFFFFFFFFFFFFFFFFFFFFFFFFFFFFFFFFFFF,FFFFFFFFFFFFFFFFFFFFFFFFFFFFFFFFF:FFFFFF
@A00270:176:HGHW5DRXY:1:2101:11026:17394 1:N:0:TTGGGCGG+CTCCTTAC
CCTACGGGGGGCTGCAGTGGGGAATTTTGGACAATGGGGGGAACCCTGATCCAGCCATGCCGCGTGTCTGAAGAAGGCCTTCGGGTTGTAAAGGACTTTTGTTAGGGAAGAAAAGCTGGGTGCTAATACCATCTAGTGCTGACGGTACCTAAAGAATAAGCACCGGCTAACTACGTGCCAGCAGCCGCGGTAATACGTAGGGTGCGAGCGTTAATCGGAATTACTGGGCGTAAAGCGAGCGCAGACGGTT
+
FFFFFFFFFFFFFFFFFFFFFFFFFFFFFFFFFFFFFFFFFFFFFFFFFFFFFFFFFFFFFFFFFFFFFFFFFFFFFFFFFFFFFFFFFFFFFFFFFFFFFFFFFFFFFFFFFFFFFFFFFFFFFFFFFFFFFFFFFFFFFFFFFFFFFFFFFFFFFFFFFFFFFFFFFFFFFFFFFFFFFFFFFFFFFFFF,FFFFFFFFFFFFFFFFFFFFFFFFFFFFFFFFFFFFFFFF,FFFFFFFF:FFFFFFF
@A00270:176:HGHW5DRXY:1:2101:32199:17487 1:N:0:TTGGGCGG+CTCCTTAC
CCTACGGGCGGCAGCAGTGGGGAATTTTGGACAATGGGGGGAACCCTGATCCAGCCATGCCGCGTGTCTGAAGAAGGCCTTCGGGTTGTAAAGGACTTTTGTTAGGGAAGAAAAGCTGGGTGCTAATACCATCTAGTGCTGACGGTACCTAAAGAATAAGCACCGGCTAACTACGTGCCAGCAGCCGCGGTAATACGTAGGGTGCGAGCGTTAATCGGAATTACTGGGCGTAAAGCGAGCGCAGACGGTT
+
FFFFFFFFFFFFFFFFFFFFFFFFFFFFFFFFFFFFFFFFFFFFFFFFFFFFFFFFFFFFFFFFFFFFFFFFFFFFF:FFFFFFFFFFFFFFFFFFF:FFFFFFFFFFFFFFFFFFFFFFFFFFFFFFFFFFFFFFF,FFFFFFFFFFFFFFFFFFFFFFFFFFFFFFFFFFFFFFFFFFFFFFFFFFFFFFFFFFF:FFFFFFFFFFFFFFFFFFFFFFFFFFF:FFFFFFF,F:FFFFFFFFFFFF:F
@A00270:176:HGHW5DRXY:1:2101:32009:17910 1:N:0:TTGGGCGG+CTCCTTAC
GACTACCAGGGTATCTAATCCTGTTTGCTACCCACGCTTTCGAGCATGAACGTCAGTGTTATCCCAGGAGGCTGCCTTCGCCATCGGTATTCCTCCACATCTCTACGCATTTCACTGCTACACGTGGAATTCTACCTCCCTCTGACACACTCTAGTTACACAGTTTCAAATGCACGTCCCAAGTTGAGCTCGGGGATTTCACATCTGACTTATTTAACCGTCTGCGCTCGCTTTACGCCCAGTAATTCCG
+
FFFFFFFFFFFFFFFFFFFFFFFFFFFFFFFFFFFFFFFFFFFFFFFFFFFFFFFFFFFFFFFFFFFFFFFFFFFFFFF,FFFFFFF:FFFFFFFFFFFFFFFFF,F:FFFFF:F:FFFFFFF::FFFFFFFFFF,F:FFFFFFFFFFFFFFFFFFFFFFFFFFFFFFFFFFFFFFFFFFFFFFFFFFFFF,FFFFFFF,FFFF:FFFFFFFFFFFFFFFF:FFF:::F:FFFFFF:FFFFFFFFF:FF,
@A00270:176:HGHW5DRXY:1:2101:16785:18004 1:N:0:TTGGGCGG+CTCCTTAC
CCTACGGAGGCTGCAGTGGGGAATTTTGGACAATGGGGGGAACCCTGATCCAGCCATGCCGCGTGTCTGAAGAAGGCCTTCGGGTTGTAAAGGACTTTTGTTAGGGAAGAAAAGCTGGGTGCTAATACCATCTAGTGCTGACGGTACCTAAAGAATAAGCACCGGCTAACTACGTGCCAGCAGCCGCGGTAATACGTAGGGTGCGAGCGTTAATCGGAATTACTGGGCGTAAAGCGAGCGCAGACGGTTA
+
FFFFFFFFFFFFFFFFFFFFFFFFFFFFFFFFFFFFFFFFFFFFFFF:FFFFFFFFFFFFFFFFFFFFFFFFFFFFFFFFFFFFFFFFFFFFFFFFFFFFFFFFFFFFFFFFF,FFFFFFFF:FFFFFFFFFFFFFFFFFFFFFFFFF,F:FFFFFFFFFFFFFFFFFFFFFFFFFFFFFFFFFFFFFFFFFFFFFFFFFFFFFFFFFFFFF:FFFFFF:FFFFFFFFFFFFFFFFFFFFFFFFFFF:FF
@A00270:176:HGHW5DRXY:1:2101:20627:18020 1:N:0:TTGGGCGG+CTCCTTAC
GACTACCAGGGTATCTAATCCTGTTTGCTACCCACGCTTTCGAGCATGAACGTCAGTGTTATCCCAGGAGGCTGCCTTCGCCATCGGTATTCCTCCACATCTCTACGCATTTCACTGCTACACGTGGAATTCTACCTCCCTCTGACACACTCTAGTTACACAGTTTCAAATGCACGTCCCAAGTTGAGCTCGGGGATTTCACATCTGACTTATTTAACCGTCTGCGCTCGCTTTACGCCCAGTAATTCCG
+
FFFFFFFFFFFFFFFFFFFFFFFFFFFFFFFFFFFFFFFFFFFFFFFFFFFFFFFFFF:FFFFFFFFFFFFFFFFFFFFFFFFFFFFFFFFFFFFFFFFFFFFFFFFFFFFFFFFFFFFFFFFFFFFFFFFFFFFFFFFFFFFFFFFFFFFFFFFFFFFFFFFFFFFFFFFFFFFFFFFFFFF:FFFFFFFFFFFFFFFFFFFFFFFFFFFFFFFFFFFFFFFFFFFFFFFFFFFF:FFFFFFFFFFFFF
@A00270:176:HGHW5DRXY:1:2101:6379:18051 1:N:0:TTGGGCGG+CTCCTTAC
GACTACTCGGGTATCTAATCCTGTTTGCTACCCACGCTTTCGAGCATGAACGTCAGTGTTATCCCAGGAGGCTGCCTTCGCCATCGGTATTCCTCCACATCTCTACGCATTTCACTGCTACACGTGGAATTCTACCTCCCTCTGACACACTCTAGTTACACAGTTTCAAATGCACGTCCCAAGTTGAGCTCGGGGATTTCACATCTGACTTAATTATCCGCCTACATGCCCTTTACGCCCAGTCATTCCG
+
FFFFFFFFFFFFFFFFFFFFFFFFFFFFFFFFFFFFFFFFFFFFFFFFFFFFFFFFFFFFFFFFFFFFFFFFFFFFFFFFFFFFFFFFFFFFFFFFFFFFFFFFFFFFFFFFFFFFFFFFFFFFFFFFFFFFFFFFFFFFFFFFFFFFFFFFFFFFFFFFFFFFFFFFFFFFFFFFFFFFFFFFFFFFFFFFFFFFFFFFFFFFFFFFFFFFFFFFFFF:FFFFFFFFFFFFFFFFFFFFFFFFFFFFFF
@A00270:176:HGHW5DRXY:1:2101:20907:18067 1:N:0:TTGGGCGG+CTCCTTAC
GACTACCAGGGTATCTAATCCTGTTTGCTACCCACGCTTTCGAGCATGAACGTCAGTGTTATCCCAGGAGGCTGCCTTCGCCATCGGTATTCCTCCACATCTCTACGCATTTCACTGCTACACGTGGAATTCTACCTCCCTCTGACACACTCTAGTTACACAGTTTCAAATGCACGTCCCAAGTTGAGCTCGGGGATTTCACATCTGAGTGATTTAACCGTCTGCGCTCGCTTTACGCCCAGTAATTCCG
+
FFFFFFFFFFFFFFFFFFFFF:FFFFFFFFFFFFFFFFFFFF:FFFFFFFFFFFFFFFF:FFFFFFF:FFFFFFFFFFFFFFFFFFF:FFFFFFF:FFFFFFFFFFFFFFFFFFFF,FFFFFFFFF,FFFF:FF,,FFFFFFFFFFFF:FFFFFFFFFFF:FFFFFFFFFF:FFFFFF,FF:FFFFFF:FFFFF:FFFF:FFF:FFFF,F,F,,FFFFFFFFF:FFFFFFFFFFFFF,FFFFFFFFF,FF
@A00270:176:HGHW5DRXY:1:2101:27055:18067 1:N:0:TTGGGCGG+CTCCTTAC
CCTACGGGGGGCTGCAGTGGGGAATATTGTACAATGGGGGGAACCCTGATGCAGCCATGCCGCGTGTATGAAGAAGGCCTTCGGGTTGTAAAGTACTTTCGGTGATGAGGAAGGTGATGTATCTAATAGGTGCATTAATTGACGTTAATCACAGAAGAAGCACCGGCTAACTCCGTGCCAGCAGCCGCGGTAATACGGAGGGTGCGAGCGTTAATCGGAATGACTGGGCGTAAAGGGCATGTCGGCGGAT
+
FFFFFFFFFFFFFFFFFFFFFFF,F:FFFFFFFFFFFFFFFF:FFFFFFFFFFFFFF:FFFFFFFFFFFFFFFFFFFFFFFFFFFFFFFFFFFFFFFFFFFFFFF,FFFFFFFFFFFFFFFFFFFFFFFFFFFFFFFFFFF:FFFFFFFFFFFFFFFFFFFFFFFFFFFFFFFFFFFFFFFFFFFFFFFFFFFFFFFFFFFFFFFFFFFFFF:FFFFFF,FFFFFFFFFFFFFFFFFF,F:F,:FFFF:F
@A00270:176:HGHW5DRXY:1:2101:26178:18145 1:N:0:TTGGGCGG+CTCCTTAC
CCTACGGGGGGCTGCAGTGGGGAATTTTGGACAATGGGGGGAACCCTGATCCAGCCATGCCGCGTGTCTGAAGAAGGCCTTCGGGTTGTAAAGGACTTTTGTTAGGGAAGAAAAGCTGGGTGCTAATACCATCTAGTGCTGACGGTACCTAAAGAATAAGCACCGGCTAACTACGTGCCAGCAGCCGCGGTAATACGTAGGGTGCGAGCGTTAATCGGAATTACTGGGCGTAAAGCGAGCGCAGACGGTT
+
FFFFFFFFFFFFFFFFFFFFFFFFFFFFFFFFFFFFFFFFFFFFFFFFFFFFFFFFFFFFFFFFFFFFFFFFFFFFFFFFFFFFFFFFFFFFFFFFFFFFFFFFFFFFFFFFFFFFFFFFFFFFFFFFFFFFFFFFFFFFFFFFFFFFFFFFFFFFFFFFFFFFFFFFFFFFFFFFFFFFFFFFFFFFFF:FFFFFFFFFFFFFFFFFFFFFFFFFFFFFFFF:FFFFFFFFF:FFFFFFFFFFFFFFFF
@A00270:176:HGHW5DRXY:1:2101:27941:18223 1:N:0:TTGGGCGG+CTCCTTAC
GACTACAAGGGTATCTAATCCTGTTTGCTCCCCACGCTTTCGCATCTCAGCGTCAGTATCTGTCCAGAAGGCCGCCTTCGCCACCGGTATTCCTCCACATCTCTACGCATTTCACCGCTACACGTGGAATTCTACCTTCCTCTACAATACTCTAGTTAACCAGTTTTAAGTGCAATTCCTAGGTTGAGCCCAGGGCTTTCACACCTAACTTAATTATCCGCCTACATGCCCTTTACGCCCAGTCATTCCG
+
FFFFFFFFFFFFFFFFFFFFFFFFFFFFFFFFFFFFFFFFFFFFFFFFFFFFFFFFFFFFFFFFFFFFFFFFFFFFFFFFFFFFFFFFFFFFFFFFFFFFFFFFFFFFFFFFFFFFFFFFFFFFFFFFFFFFFFFFFFFFFFFFFFFFFFFFFFFFFFFFFFFFFFFFFFFF:FFFFFF:FFFFFFFFFFFFFFFFFFFFFFFFFFFFFFFFFFFFFF:FF:FFFFFFF:FFFFFFFFFFFFFFFFFFFF
@A00270:176:HGHW5DRXY:1:2101:7789:18364 1:N:0:TTGGGCGG+CTCCTTAC
CCTACGGGCGGCAGCAGTGGGGAATTTTGGACAATGGGGGGAACCCTGATCCAGCCATGCCGCGCGTCTGAAGAAGGCCTTCGGGTTGTAAAGGACTTTTGTTAGGGAAGAAAAGCTGGGTGCTAATACCATCTAGTGCTGACGGTACCTAAAGAATAAGCACCGGCTAACTACGTGCCAGCAGCCGCGGTAATACGTAGGGTGCGAGCGTTAATCGGAATTACTGGGCGTAAAGCGAGCGCAGACGGTT
+
FFFFFFFFFFFFFFF:FFFFFFFF:FFFFFFFFFF:FFFFFFFFFFFFFFFFFFFF::FFFFFFFFFFFFFFFF:FFFFFFFFFFFFFFFFFFFFFFF,FFFFFFFFF:FFFFFFFFFFFFFFF:FFFFFFFFF,FFFFFFFFFFFFFFFFFFFFFFFFFFFFFFFFFFFFFFF,FFFFFFF:FFFFF:F:::FFFFFFFFFFFFFFFF:F,FFF:FFFF:F:FFFFFFFFFFFFFFFFFFFFFFFFF:F
@A00270:176:HGHW5DRXY:1:2101:2528:18427 1:N:0:TTGGGCGG+CTCCTTAC
CCTACGGGAGGCTGCAGTGGGGAATTTTGGCCAATGGGGGGACCCCTGATCCAGCCATGCCGCGTGTCTGAAGAAGGCCTTCGGGTTGTAAAGGACTTTTGTTAGGGAAGAAAAGCTGGGTGCTAATACCATCTAGTGCTGACGGTACCTACAGAATAAGCACCGGCTAACTACGTGCCAGCAGCCGCGGTAATACGTAGGGTGCGAGCGTTAATCGGAATTACTGGGCGTAAAGCGAGCGCAGACGCTT
+
FFFFFFFF:FFFFFFFF:FFFFF:FF::FF,F:::FFFFFFF,FFF,FFFFFFFFF,,FFF:FFFF:FFFF,FFFFFFF,:FFFF::FF:FFFF:FF:,:F,,FFFFFFFFFFFFF:FFFFFFF,FFFFF:FF:FFFFFFF,FFFF,FFFF,FFF,FFFFFFFFFFF,FFFFFFF:FFF:FF,FFFFFFFF,,F:FF,FFFFFFFFFFFF,FFFFFFFF::,FF,FFFFFFF:,FFFFFF::FFFF:,:,
@A00270:176:HGHW5DRXY:1:2101:5611:18505 1:N:0:TTGGGCGG+CTCCTTAC
GACTACAAGGGTATCTAATCCTGTTTGCTACCCACGCTTTCGAGCATGAACGTCAGTGTTATCCCAGGAGGCTGCCTTCGCCATCGGTATTCCTCCACATCTCTACGCATTTCACTGCTACACGTGGAATTCTACCTCCCTCTGACACACTCTAGTTACACAGTTTCAAATGCACGTCCCAAGTTGAGCTCGGGGATTTCACATCTGACTTATTTAACCGTCTGCGCTCGCTTTACGCCCAGTAATTCCG
+
FFFFFFFFFFFFFFFFFFFFFFFFFFFFFFFFFFFFFFFFFFFFFFFFFFFFFFFFFFFFFFFFFFFFFFFFFFFFFFFFFFFFFFFFFFFFFFFFFFF:FFFFFFFFFFFFFFFFFFFFFFFFFFFFFFFFFFFFFF:FFFFFFFFFFFFFFFFFFFFFFFFFFFFFFFFFFFFFFFFFFFFFFFFFFFFFF:FFFFFFFFFFFFFFFF:F:FFFFFF:FFFFFFF:FFFFFF,FFFF:FFFFF:FFFF
@A00270:176:HGHW5DRXY:1:2101:27760:18505 1:N:0:TTGGGCGG+CTCCTTAC
GACTACCGGGGTATCTAATCCTGTTTGCTCCCCACGCTTTCGCATCTCAGCGTCAGTATCTGTCCAGAAGGCCGCCTTCGCCACCGGTATTCCTCCACATCTCTACGCATTTCACCGCTACACGTGGAATTCTACCTTCCTCTACAATACTCTAGTTAACCAGTTTTAAGTGCAATTCCTAGGTTGAGCCCAGGGCTTTCACACCTAACTTAATTATCCGCCTACATGCCCTTTACGCCCAGTCATTCCG
+
FFFF::FFFFFFFFFFFFF:FFFFFFFFFFFFFF:FFFFFFFF:FFFFFF:FFFFFFFFFFFFFFFF,FFFFFFFFFFFF:FFFFFFFFFFFFFFFFFF:FFFFF:FFFFFFFFFFFFFFFFFFFFF::FFFFFF:FFFFFFFF:FFFFFFFFFF:FF:FFFFFFFFFFF,F:FFFFFFFFFFFFF,FF:FFF:F,FFFFF:FFFFFFF:FFFFFFFF,FF:FFFFFF:FF:FFFF:F:F:F,FFFFFFF
@A00270:176:HGHW5DRXY:1:2101:23990:18552 1:N:0:TTGGGCGG+CTCCTTAC
GACTACTAGGGTATCTAATCCTGTTTGCTACCCACGCTTTCGAGCATGAACGTCAGTGTTATCCCAGGAGGCTGCCTTCGCCATCGGTATTCCTCCACATCTCTACGCATTTCACTGCTACACGTGGAATTCTACCTCCCTCTGACACACTCTAGTTACACAGTTTCAAATGCACGTCCCAAGTTGAGCTCGGGGATTTCACATCTGACTTATTTAACCGTCTGCGCTCGCTTTACGCCCAGTAATTCCG
+
FFFFFFFFFFFFFFFFFFFFFFFFFFFFFFFFFFFFFFFFFFFFFFFFFFFFFFFFFFFFFFFFFFFFFFFFFFFFFFFFFFFFFFFFFFFFFFFFFFFFFFFFFFFFFFFFFFFFFFFFFFFFFFFFFFFFFFFFFFFFFFFFFFFFFFFFFFFFFFFFFFFFFFFFFFFFFFFFFFFFFFFFFFFFFFFFFFFFFFFFFFFFFFFFFFFFFFFFFFF:FFFFFFFFFFFFFFFFFFFFFFFFFFF,FF
@A00270:176:HGHW5DRXY:1:2101:3784:18599 1:N:0:TTGGGCGG+CTCCTTAC
GACTACAAGGGTATCTAATCCTGTTTGCTCCCCACGCTTTCGCATCTCAGCGTCAGTATCTGTCCAGAAGGCCGCCTTCGCCACCGGTATTCCTCCACATCTCTACGCATTTCACCGCTACACGTGGAATTCTACCTTCCTCTACAATACTCTAGTTAACCAGTTTTAAGTGCAATTCCTAGGTTGAGCCCAGGGCTTTCACACCTAACTTAATTATCCGCCTACATGCCCTTTACGCCCAGTCATTCCG
+
FFFFFFF:FFFF::FFFF:FF:FFFFFFFFFFFFFFFFFFFFF:FFFFFFFFFFFFFFFFFFFFFFFFFFFFFFFFFFFFFFFFFFFFFFFFFFFF:FFFF:FFFFFFFFFF:FFFFFFFFFFFFFFF:FFFFFFFF:FFFFF:FFFF:FFFFFFFFFFFFFFF:FF:FFFFFFFFFFFF,FF:FFFFFFFFFFFFFFFFFFFFFFF,FFF:FFFFFF:FFF:FFFFFFFFFFFFF:FFFFFFFFFFFFF
@A00270:176:HGHW5DRXY:1:2101:6822:18599 1:N:0:TTGGGCGG+CTCCTTAC
GACTACTAGGGTATCTAATCCTGTTTGCTACCCACGCTTTCGAGCATGAACGTCAGTGTTATCCCAGGAGGCTGCCTTCGCCATCGGTATTCCTCCACATCTCTACGCATTTCACTGCTACACGTGGAATTCTACCTCCCTCTGACACACTCTAGTTACACAGTTTCAAATGCACGTCCCAAGTTGAGCTCGGGGATTTCACATCTGACTTATTTAACCGTCTGCGCTCGCTTTACGCCCAGTAATTCCG
+
FFFFFFFFFFFFFFFFFFFFFFFFFFFFFFFFFFFFFFFFFFFFFFFFFFFFFFFFFFFFFFFFFFFFFFFFFFFFFFFFFFFFFFFFFFFFFFFFFFFFFFFFFFFFFFFFFFFFFFFFFFFFFFFFFFFFFFFFFFFFFFFFFFFFFFFFFFFFFFFFFFFFFFFFFFFFFFFFFFFFFFF:FFFFFFFFFFFFFFFFFFFFFFFFFFFFFFFFFFFFFFFFFFFFF:FFFFFFF:FFFFFFFFFFFF
@A00270:176:HGHW5DRXY:1:2101:15971:18599 1:N:0:TTGGGCGG+CTCCTTAC
CCTACGGGAGGCCGCAGTGGGGAATATTGCACAATGGGGGGAACCCTGATGCAGCCATGCCGCGTGTATGAAGAAGGCCTTCGGGTTGTAAAGTACTTTCGGTGATGAGGAAGGTGATGTATCTAATAGGTGCATTAATTAACGTTAATCACATAAGAAGCACCGGCTAACTCCGTGCCAGCAGCCGCGGTAATACGGAGGGTGCGAGCGTTAATCGGAATGACTGGGCGTAAAGGGCATGTAGGCGGAT
+
FFFFFFFFFFFFFFFFFFFFFFFFFFFFFFFFFFFFFFFFFFFFFFFFFFFFFFFFFFF:FFFFFFF:FFFFFFFFFF:FFFFFFFFFFFFFFFFFFFFFFFFFF:FFFFFFFFFFFFFFFFFFFFF:F:FFFFFFFFFFF:FFFFFFFFFFF,FFFFFFFFFFFFFFFFFFFFFFFFFFFFFFFFFFFFFFFFFFFFFFFFFFFFFFFFFFFFFF,FFFFFF:FFFFFFFFF,FFFFFFFFFFFFFFFF
@A00270:176:HGHW5DRXY:1:2101:24198:18630 1:N:0:TTGGGCGG+CTCCTTAC
GACTACTAGGGTATCTAATCCTGTTTGCTACCCACGCTTTCGAGCATGAACGTCAGTGTTATCCCAGGAGGCTGCCTTCGCCATCGGTATTCCTCCACATCTCTACGCATTTCACTGCTACACGTGGAATTCTACCTCCCTCTGACACACTCTAGTTACACAGTTTCAAATGCACGTCCCAAGTTGAGCTCGGGGATTTCACATCTGACTTATTTAACCGTCTGCGCTCGCTTTACGCCCAGTAATTCCG
+
FFFFFFFFFFFF:FFFFFFFFFFFFFFFFFFFFFFFFFFFFFFFFFFFFFFFFFFFFFFFFFFFFFFFFFFFFFFFFFFFFFFFFFFFFFFFFFFFFFFFFFFFFFFFFFFFFFFFFFFFFFFFFFFFFFFF:FFFFFFFFFFFFFFFFFFFFFFFFFFFFFFFFFFFFFFF:FFFFFFFFFFFF:FFFFFFFFFFFFFFFFFFFFFFFFFFFFFFFF:FFFFFFFFFFFFF,FFFFFFFFFF,FFFFFF
@A00270:176:HGHW5DRXY:1:2101:5132:18740 1:N:0:TTGGGCGG+CTCCTTAC
CCTACGGGAGGCAGGAGTGGGGAATATTGCACAATGGGGGGAACCCTGATGCAGCCATGCCGCGTGTATGAAGAAGGCCTTCGGGTTGTAAAGTACTTTCGGTGATGAGGAAGGTGATGAATCTAATAGGTTTATTAATTGACGTTAATCACAGAAGAAGCACCGGCTAACTCCGTGCCAGCAGCCGCGGTAATACGGAGGGTGCGAGCGTTAATCGGAATGACTGGGCGTAAAGGGCATGTAGGCGGAT
+
FFFFFFFFFFFFFFFFFFFFFFF,FFFFFFFFFFFFFFFFFF:FFFFFFFFFFFFFFFFFFFFFFFFFFFF,FFFFFFFFFFFFFFFFFFFFFFFFFFFFFF:FFFFFFFFFFFFFFFFFFFFFFFFFFFFFFFFFFFF:FFFF:FFFFFFFFFFFFFFFFFFFFFFF:FFFFFFFFFF:FFFFFFFFFFF:FFFFF:FFFFFFFFFFFF,FF:FFFFFFFFFFFFFFFF:FFFFFFF:FFF,FFFFFFF
@A00270:176:HGHW5DRXY:1:2101:8133:18740 1:N:0:TTGGGCGG+CTCCTTAC
GACTACCGGGGTATCTAATCCTGTTTGCTACCCACGCTTTCGAGCACGAACGTCAGTGTTATCCCAGGAGGCTGCCTTCGCCATCGGTATTCCTCCACATCTCTACGCATTTCACTGCTACACGTGGAATTCTACCTCCCTCTGACACACTCTAGTTACACAGTTTCAAATGCACGTCCCAAGTTGAGCTCGGGGATTTCACATCTGACTTATTTAACCGTCTGCGCTCGCTTTACGCCCAGTAATTCCG
+
FFFFFFFFFFFFFFFFFFFFFFFFFFFFFFFFFFFFFFFFFFFFFFFFFFFFFFFFFFFFFFFFFFFFFFFFFFFFFFFFFFFFFFFFFFFFFFFFFFFFFFFFFFFFFFFFFFFFFFFF:FFFFFFFFFFFFFFFFFFFFFFFFFFFFFFFFFFFFFFFFFFFFFFFFFFFFFFFFFFFFFFFFFFFFFFFFFFFFFFFFFFFFFFFFFFFFFFFFFFFFFF:FFFFFFFFFFFFFFFFFFFFFFFFFF
@A00270:176:HGHW5DRXY:1:2101:8106:18818 1:N:0:TTGGGCGG+CTCCTTAC
CCTACGGGTGGCTGCAGTGGGGAATTTTGGACAATGGGGGGAACCCTGATCCAGCCATGCCGCGTGTCTGAAGAAGGCCTTCGGGTTGTAAAGGACTTTTGTTAGGGAAGAAAAGCTGGGTGCTAATACCATCTAGTGCTGACGGTACCTAAAGAATAAGCACCGGCTAACTACGTGCCAGCAGCCGCGGTAATACGGAGGGTGCGAGCGGTAATCGGAATGACTGGGCGTAAAGGGCATGTAGGCGGAT
+
FFFFFFFFFFFFFFFFFFFFFFF:FFFFFFFFFFFFFFFFFFFFFFFFFFFFFFFFFFFFFFFFFFFFFFFFFFFFFFFFFFFFFFFFFFFFFFFFFFFFFF:FFFFF:FFFFFFFFFFFFFFFFFFFFFFFFFFFFFFFFFFFFFFFFFFF:FFFFFFFFFFFFFFFFFFFFFFFFF:FFFFFFFFFFFFF:FFFFF,FFFFFFFFFFF,F,,FFFFF:FFFFFFFFFFF:,FFFFF::F,FFFFFFFF
@A00270:176:HGHW5DRXY:1:2101:26657:18818 1:N:0:TTGGGCGG+CTCCTTAC
GACTACTGGGGTATCTAATCCTGTTTGCTACCCACGCTTTCGAGCATGAACGTCAGTGTTATCCCAGGAGGCTGCCTTCGCCATCGGTATTCCTCCACATCTCTACGCATTTCACTGCTACACGTGGAATTCTACCTCCCTCTGACACACTCTAGTTACACAGTTTCAAATGCACGTCCCAAGTTGAGCTCGGGGATTTCACATCTGACTTATTTAACCGTCTGCGCTCGCTTTACGCCCAGTAATTCCG
+
FFFFFFFFFFFFFFFFFFFFFFFFFFFFFFFFFFFFFFFFFFFFFFFFFFFFFFFFFFFFFFFFFFFFFFFFFFFFFFF:FFFFFFFFFFFFFFFFFFFFFFFFFFFFFFF:FFFFFFFFFFFF:FFFFFFFFFFFFFFFFFFFFFFFFFFFFFFFFFFFFFFFFFFFFFFFFFFFFFFFFFFFFFFFFFFFF:FFFFFFFFFFFFFFFFF:FFFFFFFF:FFFFFFFFFFFFFFFFFFFFFFFFFFFFF
@A00270:176:HGHW5DRXY:1:2101:18738:18881 1:N:0:TTGGGCGG+CTCCTTAC
CCTACGGGCGGCTGCAGTGGGGAATTTTGGACAATGGGGGGAACCCTGATCCAGCCATGCCGCGTGTCTGAAGAAGGCCTTCGGGTTGTAAAGGACTTTTGTTAGGGAAGAAAAGCTGGGTGCTAATACCATCTAGTGCTGACGGTACCTAAAGAATAAGCACCGGCTAACTACGTGCCAGCAGCCGCGGTAATACGTAGGGTGCGAGCGTTAATCGGAATTACTGGGCGTAAAGCGAGCGCAGACGGTT
+
FFFFFFFFFFFFFFFFFFFFFFFFFFFFFFFFFFFFFFFFFFFFFFFFFFFFFFFFFFFFFFFFFFFFFFFFFFFFFFFFFFFFFFFFFFFFFFFFFFFFFF:FFFFFFFFFFFFFFFFFFFFFFFFFFFFFFFFFFFFFFFFFFFFFFFF,F:FFFFFFFFFFFFFFFFFFFFFFFFFFFFFFFFFFFFFF:FFFFF:FFFFFFFFFFFFFFFFF:FF,FFFFFFFFFFFFFFFFFFFFFFFFFFFFFF
@A00270:176:HGHW5DRXY:1:2101:27480:18928 1:N:0:TTGGGCGG+CTCCTTAC
GACTACAAGGGTATCTAATCCTGTTTGCTCCCCACGCTTTCGCATCTCAGCGTCAGTATCTGTCCAGAAGGCCGCCTTCGCCACCGGTATTCCTCCACATCTCTACGCATTTCACCGCTACACGTGGAATTCTACCTTCCTCTACAATACTCTAGTTAACCAGTTTTAAGTGCAATTCCTAGGTTGAGCCCAGGGCTTTCACACCTAACTTAATTATCCGCCTACATGCCCTTTACGCCCAGTCATTCCG
+
FFFFFFFFFFFFFFFFFFFFFFFFFFFFFFFFFFFFFFFFFFFFFFFFFFFFFFFFFFFFFFFFFFFFFFFFFFFFFFFFFFFFFFFFFFFFFFFFFFFFFFFFFFFFFFFFFFFFFFFFFFFFFFFF::FFFFFFFFFFFFFFFFFFFFFFFFFFFF:FFFFFFFFFFFFFFFFFFFFFF:FFFFFFFFFFFFFFFFFFFFFFFFFFFFFFFFFFFFFFFFFFFFFFFFFFFFFFFFFFFFFFFFFFFF
@A00270:176:HGHW5DRXY:1:2101:23529:18975 1:N:0:TTGGGCGG+CTCCTTAC
GACTACTAGGGTATCTAATCCTGTTTGCTACCCACGCTTTCGAGCATGAACGTCAGTGTTATCCCAGGAGGCTGCCTTCGCCATCGGTATTCCTCCACATCTCTACGCATTTCACTGCTACACGTGGAATTCTACCTCCCTCTGACACACTCTAGTTACACAGTTTCAAATGCACGTCCCAAGTTGAGCTCGGGGATTTCACATCTGACTTATTTAACCGTCTTCGCTCTCTTTACGACCAGTAATTCCG
+
FF,FF::FF,FFF:FFFFFFFFFFFFFFFF,::FFF,FFFFF,,FFFFF,F:FFFFF:FFFF:FFF:FFF,:F,,FF:FF:FFFFFFFFF:,FF,F:FFFFF,FFFF::F:FFF,FF:F:FF:FF,F:FF,,FF:,,FFFFFFFFFFFFFFF:FFFFF:FFFFFFF,FFFFFF,FFFF,FF:FFF:F:,F,F:F:FFF:FFFFF,FFF,FFFFFFFF,,:,,F,:FFF,,FFFF::F,F,F,FFF:F,,F
@A00270:176:HGHW5DRXY:1:2101:26178:19022 1:N:0:TTGGGCGG+CTCCTTAC
GACTACCCGGGTATCTAATCCTGTTTGCTCCCCACGCTTTCGCATCTCAGCGTCAGTATCTGTCCAGAAGGCCGCCTTCGCCACCGGTATTCCTCCACATCTCTACGCATTTCACCGCTACACGTGGAGTTCTACCTTCCTCTCCAATGCTCTAGGTAACCAGTTTTTAGTGCGATTCCTGGGGTGAGCCGAGGGCTGGCACGCCTGGCTTGGGGGTGCGGCTGCGTGGGGGTTAGGCGCGGTGGGGGCGG
+
FFFFFFFFFFFFFFFFFFFFFFFFFFFFFFFFFFFFFFFFFFFFFFFFFFFFFFFF,FFFFFFFFFF:FFFFFFFFFFFFFFFFFFFF:F,FFFFF:::FFFFFFFFF:FFFFFF,F:F,:FFFFFF,,,:,F,,:,,::F:F,::,:,F,:,,F,F,,,,,F,,,:,,F:F,,,:,:,F,FF,,F,F,,,,FFF,,,,,,,,,:,,,,::,,,:,,,,F,:,,,,,F,,,:,,,,F,,,,F,,,,,,,F,
@A00270:176:HGHW5DRXY:1:2101:22761:19053 1:N:0:TTGGGCGG+CTCCTTAC
CCTACGGGAGCAGCAGTGGGGAATATTGCACAATGGGGGGAACCCTGATGCAGCCATGCCGCGTGTATGAAGAAGGCCTTCGGGTTGTAAAGTACTTTCGGTGATGAGGAAGGTGATGAATCTAATAGGTTTATTAATTGACGTTAATCACAGAAGAAGCACCGGCTAACTCCGTGCCAGCAGCCGCGGTAATACGGAGGGTGCGAGCGTTAATCGGAATGACTGGGCGTAAAGGGCATGTAGGCGGATA
+
FFFFFFFFFFFFFFFFFFFFFFFFFFFFFFFFFFFFFFFFFFFFFFFFFFFFFFFFFFFFFFFFFFFFFFFFFFFFFFFFFFFFFFFFFFFFFFFFFFFFFFF,FFFFFFFFFFFFFFFFFFFFFFFFFFFFFFFFFFFFFFFFFFFFFFFFF::F:FFF:FFFFFFFFFFFFFFFFFFFFFFF:FF::FFFFFFFFFFFFFFFFFFFFFFFFFFFFFFFFFFFFFFFFFFFFFFFFF:FFFF:FFFFFF
@A00270:176:HGHW5DRXY:1:2101:14633:19069 1:N:0:TTGGGCGG+CTCCTTAC
GACTACTAGGGTATCTAATCCTGTTTGCTACCCACGCTTTCGAGCATGAACGTCAGTGTTATCCCAGGAGGCTGCCTTCGCCATCGGTATTCCTCCACATCTCTACGCATTTCACTGCTACACGTGGAATTCTACCTCCCTCTGACACACTCTAGTTACACAGTTTCAAATGCACGTCCCAAGTTGAGCTCGGGGATTTCACATCTGACTTATTTAACCGTCTGCGCTCGCTTTACGCCCAGTAATTCCG
+
FFFFFFFFFFFFFFFFFFFFFFFFFFFFFFFFFFFFFFFFFFFFFFFFFFFFFFFFFFFFFFFFFFFFFFFFFFFFFFFFFFFFFFFFFFFFFFFFFFFFFFFFFFFFFFFFFFFFFFFFFFFFFFFFFFFFFFFFFFFFFFFFFFFFFFFFFFFFFFFFFFFFFFFFF:FFFFFFFFFFFFFFFFFFFFFFFFFFFFFFFFFFFFFF:F,F,FFF:FFFFFFFFFFFFFFF:FFFFFFFFFFF:FFF:F
@A00270:176:HGHW5DRXY:1:2101:14651:19100 1:N:0:TTGGGCGG+CTCCTTAC
GACTACTAGGGTATCTAATCCTGTTTGCTACCCACGCTTTCGAGCATGAACGTCAGTGTTATCCCAGGAGGCTGCCTTCGCCATCGGTATTCCTCCACATCTCTACGCATTTCACTGCTACACGTGGAATTCTACCTCCCTCTGACACACTCTAGTTACACAGTTTCAAATGCACGTCCCAAGTTGAGCTCGGGGATTTCACATCTGACTTATTTAACCGTCTGCGCTCGCTTTACGCCCAGTAATTCCG
+
FFFFFFFFFFFFFFFFFFFFFFFFFFFFFFFFFFFFFFFFFFFFFFFFFFFFFFFFFF:FFFFFFFFFFFFFFFFFFFFFFFFFFFFFFFFFFFFFFFFFFFFFFFFFFFFFFFFFFFFFFFFFFFFFFFFFFFFFFFFFFFFFFFFFFFFFFFFFFFFFFFFFFFFFFFFFFFFFFFFFFFFFFFFFFFF:FFFFFFFFFFF:FFFFFF:FFFFFFFFFFFFFFFFFFFFFFFFFFFFFFFFFFFFFFF
@A00270:176:HGHW5DRXY:1:2101:23421:19163 1:N:0:TTGGGCGG+CTCCTTAC
CCTACGGGCGGCAGCAGTGGGGAATATTGCACAATGGGGGGAACCCTGATGCAGCCATGCCGCGTGTATGAAGAAGGCCTTCGGGTTGTAAAGTACTTTCGGTGATGAGGAAGGTAATGAATCTAATAGGTTTATTAATTGACGTTAATCACAGAAGAAGCACCGGCTAACTCCGTGCCAGCAGCCGCGGTAATACGGAGGGTGCGAGCGTTAATCGGAATGACTGGGCGTAAAGGGCATGTAGGCGGAT
+
FFFFFFFFFFFFFFFFFFFFFFFFFFFFFFFFFFFFFFFFFFFFFFFFFFFFFFFFFFFFFFFFFFFFFFFFFFFFFFFFFFFFFFFFFFFFFFFF:FFFFFFFF,F:FFFFFFFFFFFFFFFFFFFFFFFFFFFFFFFFFFFFFFFFFFFFFF,FFFFFFFFFFFFFFFFFFFFFFFFFFFFFFFFFFFFFFFFFFFFFFFFFFFFFFF,F:FFFFFFFFFFFFFFFFFFFFFFFFFFFFFFFFF:FFF
@A00270:176:HGHW5DRXY:1:2101:23891:19351 1:N:0:TTGGGCGG+CTCCTTAC
CCTACGGGCGGCAGCAGTGGGGAATATTGCACAATGGGGGGAACCCTGATGCAGCCATGCCGCGTGTATGAAGAAGGCCTTCGGGTTGTAAAGTACTTTCGGTGATGAGGAAGGTAATGAATCTAATAGGTTTATTAATTGACGTTAATCACAGAAGAAGCACCGGCTAACTCCGTGCCAGCAGCCGCGGTAATACGGAGGGTGCGAGCGTTAATCGGAATGACTGGGCGTAAAGGGCATGTAGGCGGAT
+
FFFFFFFFFFFFFFFFFFFFFFFFFFFFFFFFFFFFFFFFFFFFFFFFFFFFFFFFFFFFFFFFFFFFFFFFFFFFFFFFFFFFFFFFFFFFFFFFFFFFFFFFFFFFFFFFFFFFFFFFFFFFFFFFFFFFFFFFFFFFF:FFFFF:FFFFFFFFF:FFFFFFFFFFFFFFFFFFFFFFFFFFFFFFFFFFFFFFFFFFFFFFFFFFFFFFFFFFFFF:FFFFFFFFFFFFF:FFFFFFFFFFFFFFFF
@A00270:176:HGHW5DRXY:1:2101:9417:19366 1:N:0:TTGGGCGG+CTCCTTAC
GACTACTAGGGTATCTAATCCTGTTTGCTACCCACGCTTTCGAGCATGAACGTCAGTGTTATCCCAGGAGGCTGCCTTCGCCATCGGTATTCCTCCACATCTCTACGCATTTCACTGCTACACGTGGAATTCTACCTCCCTCTGACACACTCTAGTTACACAGTTTCAAATGCACGTCCCAAGTTGAGCTCGGGGATTTCACATCTGACTTATTTAACCGTCTGCGCTCGCTTTACGCCCAGTAATTCCG
+
FFFFFFFFFFFFFFFFFFFFFFFFFFFFFFFFFFFFFFFFFFFFFFFFFFFFFFFF::FFFFFFFFFFFFFFFFFFFFFFFFF,FFFFFFFFFFFFFFF:FFFF:FFFFFFFFFF:FFFFFFF:,FFFFFFFFF,:,F:FFFFFFFF,FFFFFFF:,FFFFFFF:FF:FFFFFFF:,FFFFFFF:FFFFFFFFFFFFFFFFFFF:FFFFF,FF,:FFFFF:F:FFF:,F:FFFFFF:F:FFFFFFF:FFF
@A00270:176:HGHW5DRXY:1:2101:14859:19366 1:N:0:TTGGGCGG+CTCCTTAC
CCTACGGGCGGCAGCAGTGGGGAATATTGCACAATGGGGGGAACCCTGATGCAGCCATGCCGCGTGTATGAAGAAGGCCTTCGGGTTGTCAAGTACTTTCGGTGATGAGGAAGGTAATGAATCTAATAGGTTTATTAATTGACGTTAATCACAGAAGAAGCACCGGCTAACTCCGTGCCAGCAGCCGCGGTAATACGGAGGGTGCGAGCGTTAATCGGAATGACTGGGCGTAAAGGGCATGTAGGCGGAT
+
FFFFFFFFFFFFFFFFF,FFF:FF:FFFFFFFF,FF,FF:FFFFFFFFFFFFFF:FFFFFFFFFFFFFFFFFFFFFFF:FFFFFFFFFF,FFFFFFFFFFFFF:FFFFFF:,FFF:FFFFFFF:FFFFFFFFFFFFFFFFFFFFFFF,:FF:FFF,F:FF:FFFFFFF:FFFF:FFFFFFFFF:FFF,FFFF:FFFFFFFFFFFFFFF:FFFFFFFFFF:FFFFFFFFFFFFF,FFFF,FFF,:FFF::F
@A00270:176:HGHW5DRXY:1:2101:23773:19366 1:N:0:TTGGGCGG+CTCCTTAC
CCTACGGGCGGCAGCAGTGGGGAATATTGCACAATGGGGGGAACCCTGATGCAGCCATGCCGCGTGTATGAAGAAGGCCTTCGGGTTGTAAAGTACTTTCGGTGATGAGGAAGGTAATGAATCTAATAGGTTTATTAATTGACGTTAATCACAGAAGAAGCACCGGCTAACTCCGTGCCAGCAGCCGCGGTAATACGGAGGGTGCGAGCGTTAATCGGAATGACTGGGCGTAAAGGGCATGTAGGCGGAT
+
FFFFFFFFFFFFFFFFFFFFFFF:FFFFFFFFFFFFFFFFFFFFFFFFFFFFFFFFF:FFFFFFFFF,FFFFFF:FF:FFFFFFFFFFFFFFFFFFFFFFFF:F,FFFFFFFFFFF:FFFFFFFF,FF:FFFF,FF,FF:F,FFFFFFFFFFFFFFF,FFFFFFFFFFFFFFFFFFFFFFFFFFFFFFFFFFFFFF,FFFFFFFFFFFFF:FFFFFFFFFFFFFFFFFFFFFF,F:FF,:FF:FFFFFFF
@A00270:176:HGHW5DRXY:1:2101:19370:19382 1:N:0:TTGGGCGG+CTCCTTAC
CCTACGGGCGGCTGCAGTGGGGAATATTGCACAATGGGGGGAACCCTGATGCAGCCATGCCGCGTGGATGAAGAAGGCCTTCGGGTTGTAAAGTACTTTCGGTGATGAGGAAGGTGATGTATCTAATAGGTGCATTAATTGACGTTAATCACAGAAGAAGCACCGGCTAACTACGTGCCAGCAGCCGCGGTAATACGTAGGGTGCGAGCGTTAATCGGAATTACTGGGCGTAAAGCGAGCGCAGACGGTT
+
FFFFFFFFFFFFFFFFFFFFFFFFFFFFFFFFFF:FFFFFFF,FFFFFFFFFFFFFFFFFFFFFFF,,FFF:FFFFFF:F:FFFFFFFFFFFFFFFFFFFFFFFFFFFFFFFFFFFFFFFFFFFFFFFFFFFFFF:FFFF:FFFFFFFFFFFFFFFFFFFFFFFFFFFFFFFFFFFFFFFFFFFFFFFFFFFFFFFFF:FFFFFF:FFFFFFFFFFFFFFFFFFFFFFFFFFFFFFFFFFFF:FFFFFF,
@A00270:176:HGHW5DRXY:1:2101:23619:19382 1:N:0:TTGGGCGG+CTCCTTAC
CCTACGGGCGGCAGCAGTGGGGAATATTGCACAATGGGGGGAACCCTGATGCAGCCATGCCGCGTGTATGAAGAAGGCCTTCGGGTTGTAAAGTACTTTCGGTGATGAGGAAGGTAATGAATCTAATAGGTTTATTAATTGACGTTAATCACAGAAGAAGCACCGGCTAACTCCGTGCCAGCAGCCGCGGTAATACGGAGGGTGCGAGCGTTAATCGGAATGACTGGGCGTAAAGGGCATGTAGGCGGAT
+
FFFFFFFFFFFFFFFFFFFFFFFFFFFFFFFFFFFFFFFFFFFFFFFFFFFFFFFFFFFFFFFFFFFFFFFFFFFFFFFFFFFFFFFFFFFFF:FFFFFFFFFFFFFFFFFFFFFFFFF:FFFFFFFFFFFFFFFFFFFFF,FFFFFFFFFFFFFFFFFFFFFFFFFFFFFFFFFFFFFFFFFFFFFFFFFFFFFFFFFFFFFFFFFFFFFFFFFFFFFFFF:FFFFFFFFFF:FFFF:FFFFFFF:FFF
@A00270:176:HGHW5DRXY:1:2101:28682:19382 1:N:0:TTGGGCGG+CTCCTTAC
GACTACTCGGGTATCTAATCCTGTTTGCTACCCACGCTTTCGAGCATGAACGTCAGTGTTATCCCAGGAGGCTGCCTTCGCCATCGGTATTCCTCCACATCTCTACGCATTTCACTGCTACACGTGGAATTCTACCTCCCTCTGACACACTCTAGTTACACAGTTTCAAATGAACGTCCCAAGTTTAGCTCGGGGATTTCACATCTGACTTATATAACCGTCTGCGCTCGCTTTACGCCCAGAAATTC
+
FFFFFF:FFFFFFFFFFFFFFFFFFF:F:F:FFFFFFFFFF,FFF::FFFFF,FF:F:F:F:FFFFFFF:FFFFFFFF:FFFFFFF:,FFFFF,F,FFFFFF:FFFFFF,,FF::F,FF:FFFFFF:FFF:,,FF:FFFFF:FFFFF,FFFF:F:FF:,F:FFF:FF:FFF,,F,F,FFFFFF,:,FF,FF:,,,F,:F:FFF,FFFF,:,:F,F:,F,:FFF,FFFFF,::,::F:,,FFF,:FFFF
@A00270:176:HGHW5DRXY:1:2101:12192:19445 1:N:0:TTGGGCGG+CTCCTTAC
CCTACGGGAGGCAGCAGTGGGGAATTTTGGACAATGGGGGGAACCCTGATCCAGCCATGCCGCGTGTCTGAAGAAGGCCTTCGGGTTGTAAAGGACTTTTGTTAGGGAAGAAAAGCTGGGCGCTAATACCATCTAGTGCTGACGGTACCTAAAGAATAAGCACCGGCTAACTACGTGCCAGCAGCCGCGGTAATACGTAGGGTGCGAGCGTTAATCGGAATTACTGGGCGTAAAGCGAGCGCAGACGGTT
+
FFFFFFFFFFFFFFFFFFFFFFFFFFFFFFFFFFFFFFFFFFFFFFFFFFFFFFFFFFFFFFFFFFFFFFFFFFFFFFFFFFFFFFFFFFFFFFFFFFFFFFFFFFFFFFFFFFFFFFFFFFFFFFFFFFFFFFFFFFFFFFFFFFFFFFFFFFFFFFFFFFFFFFFFFFFFFFFFFFF:FFFFFFFFFFF:FFFFFFFFFFFFF:FFFFFFF,FFFFFFFFFFFFFFFFFFFFFFFFFFFFFFFFFFFF
@A00270:176:HGHW5DRXY:1:2101:16197:19460 1:N:0:TTGGGCGG+CTCCTTAC
CCTACGGGGGCAGCAGTGGGGAATATTGCACAATGGGGGGAACCCTGATGCAGCCATGCCGCGTGTATGAAGAAGGCCTTCGGGTTGTAAAGTACTTTCGGTGATGAGGAAGGTGATGAATCTAATAGGTTTATTAATTGACGTTAATCACAGAAGAAGCACCGGCTAACTCCGTGCCAGCAGCCGCGGTAATACGGAGGGTGCGAGCGTTAATCGGAATGACTGGGCGTAAAGGGCATGTAGGCGGATA
+
FFFFFFFFFFFFFFFFFFFFFFFFFFFFFFFFFFFFFFFFFFFFFFFFFFFFFFFFFFFFFFFFFFFFFF,FFFFFFFFFFFFFFFFFFFFFFFFFFFFFFFFFFFFFFFFFFFFFFFFFFFFFFFFFFFFFFFFFFFFFFFFFFFFFFFFFFFFFFF:FFFFFFFFFFFFFFFFFFFFFFFFFFFFFFF,FFFFFFFFFFFFFFFFFFFFFFFFFFFFFFFFFFFFFFF,FFFFFFFFFFF:FFFFFFF
@A00270:176:HGHW5DRXY:1:2101:29857:19570 1:N:0:TTGGGCGG+CTCCTTAC
GACTACTCGGGTATCTAATCCTGTTTGCTACCCACGCTTTCGAGCATGAACGTCAGTGTTATCCCAGGAGGCTGCCTTCGCCACCGGTATTCCTCCACATCTCTACGCATTTCACCGCTACACGTGGAATTCTACCTTCCTCTACAATACTCTAGTTAACCAGTTTTAAGTGCAATTCCTAGGTTGAGCCCAGGGCTTTCACACCTAACTTAATTATCCGCCTACATGCCCTTTACGCCCAGTCATTCCG
+
FFFFFFFFFFFFFFFFFFFFFFFFFFFFFFFFFFFFFFFFFFFFFFFFFFFFFF,FFFFFFFFFFFFFFFFFFFFFFFFFFFFFFFFFFFFFFFFFFFFFFFFFFFFFFFFFFFFFFFFFFFFFFFF:FFFFFFFFFFFFFF:FFFFFFFFFFF:FFFFFFFFFF,FFFFFFFFFFFFFFFFFFFFFFFFFFFF,F:FFFFFFFFFFFFFFFFFFFFFFFFFF,FFFFFFFF,FFFFFFFFFFFFFFFFF
@A00270:176:HGHW5DRXY:1:2101:31864:19570 1:N:0:TTGGGCGG+CTCCTTAC
CCTACGGGTGGCTGCAGTGGGGAATATTGCACAATGGGGGGAACCCTGACGCAGCCATGCCGCGTGTATGAAGAAGGCCTTCGGGTTGTAAAGTACTTTCGGTGATGAGGAAGGTGATGAATCTATTAGGTTTATTAATTGACGTTAATCACAGAAGAAGCACCGGCTAACTCCGTGCCAGCAGCCGCGGTAATACGGAGGGTGCGAGCGTTAATCGGAATGAGTGGGCGTAATGGGCCTGTAGGCGGAT
+
:FFFFFFFFFF:FFFFFFFFF:FF:FFFFF::F:FFF,:FFFFFFFFFF:FFFF:FFFFF:FFFFF::FFFFF:FFF:F,FF:FFFFFF:F:F:FFFFF:FFFFF:F:FFFFFFFFFFFFFFFF:FFFFFFFF,:FF:FFFF,:FFFFFFFF:FF:F:FFFF,,FF,FFFFF:,FFFFFF:F:FFFF:FFFFF:F:,FFFFFFFF:FFFFFF:FFFFFF:,FF,FFFFFFF:,,FFF,,FFF:F,FFF:F
@A00270:176:HGHW5DRXY:1:2101:1624:19617 1:N:0:TTGGGCGG+CTCCTTAC
GACTACTCGGGTATCTAATCCTGTTTGCTCCCCACGCTTTCGCATCTCAGCGTCAGTATCTGTCCAGAAGGCCGCCTTCGCCACCGGTATTCCTCCACATCTCTACGCATTTCACCGCTACACGTGGAATTCTACCTTCCTCTACAATACTCTAGTTAACCAGTTTTAAGTGCAATTCCTAGGTTGAGCCCAGGGCTTTCACACCTAACTTAATTATCCGCCTACATGCCCTTTACGCCCAGTCATTCCG
+
FFFFFFFFFFFF,FFFFFFFF,FFF:FFFFFFF:FFFFFFFFFF:FFFFFFFFFFFF:FFFF:FFFFF:FFFFFFF:FFFF:FFFFFFF,FFFFFFFFFFF:FF,FFFFFFF:FFFFFF:FFFFFF:F::,FF:FFFFFFFFFFF:FFFFFFFFFFFFFFF,F::FFFFFFFFF,FFFFFFF:F::FFFFFFFFFFFFFFFFF:FF:FFFFFFFFFFFFFFFF:FFFFFFFFFF:FFFFFFFFFFFFFFF
@A00270:176:HGHW5DRXY:1:2101:7057:19664 1:N:0:TTGGGCGG+CTCCTTAC
GACTACACGGGTATCTAATCCTGTTTGCTACCCACGCTTTCGAGCATGAACGTCAGTGTTATCCCAGGAGGCTGCCTTCGCCATCGGTATTCCTCCACATCTCTACGCATTTCACTGCTACACGTGGAATTCTACCTCCCTCTGACACACTCTAGTTACACAGTTTCAAATGCACGTCCCAAGTTGAGCTCGGGGATTTCACATCTGACTTATTTAACCGTCTGCGCTCGCTTTACGCCCAGTAATTCCG
+
FF:FFFFFFFFFFFFFFFFFFFFFFFFFFFFFFFFFFFFFFFFFFFFFFFFFFFFFFFFFFFFFFFFFFFFFFFFFFFFFFFFFFFFFFFFFFFFFFFFFFFFFFFFFFFFFFFFFFFFFFFFFFFFFFFFFFFFFFFFFFFFFFFFFFFFFFFFFFFFFFFFFFFFFFFFFFFFFFFFFFFFFFFFFFFFFFFFFFFFFFFFFFFFFFFFFF:FFFFFFFFFFFFFFF:FFFFFFFFFFFFF:FFFFFF
@A00270:176:HGHW5DRXY:1:2101:1045:19680 1:N:0:TTGGGCGG+CTCCTTAC
GACTACTCGGGTATCTAATCCTGTTTGCTACCCACGCTTTCGAGCGTGAACGTCAGTGTTATCCCAGGAGGCTGCCTTCGCCATCGGTATTCCTCCACATCTCTACGCATTTCACTGCTACACGTGGAATTCTACCTCCCTCTGACACACTCTAGTTACACAGTTTCAAATGCACGTCCCAAGTTGAGCTCGGGGATTTCACATCTGACTTATTTAACCGTCTGCGCTCGCTTTACGCCCAGTAATTCCG
+
F,F::FFFFFFFF:FF::FFFFFFFFFFF,FFFFFFFFFFFFFFFFFFFF:FFFFFFF,FFFFFFFFFFFFFFFFF:FFFFFFFFFFFF:FFFFFFFFFFFFFFFFFFFFFFFFFFFF:FFFFFFFFFFFFFF:FFFFFFFFFFFFFFFFFFF:FF::FFFFFFFFFFFFFFFFFFFFFFFFFFFFFFFFFFFFFFFFFFFF:FFFFF,:FFFFF:::F:FF:FFFFFFFFFFF:FFFFFFF:FFF:FFF
@A00270:176:HGHW5DRXY:1:2101:5909:19680 1:N:0:TTGGGCGG+CTCCTTAC
GACTACTCGGGTATCTAATCCTGTTTGCTCCCCACGCTTTCGCATCTCAGCGTCAGTATCTGTCCAGAAGGCCGCCTTCGCCACCGGTATTCCTCCACATCTCTACGCATTTCACCGCTACACGTGGAATTCTACCTTCCTCTACAATACTCTAGTTAACCAGTTTTAAGTGCAATTCCTAGGTTGAGCCCAGGGCTTTCACACCTAACTTAATTATCCGCCTACATGCCCTTTACGCCCAGTCATTCCG
+
:FFFFFFFFFFF:FFFFFFFFFFFFFFFFFFFFFFFFFFFFFFFFFFFFFFFFFFFF,FFFFFFFFFFFFFFFFFFFFFFFFFFFFFFFFFFFFFFFFFFF:FFFFFFFFFFFFFFFFF,FFFFFFFF:FFFF:FFFFFFFFFFF:FFFFFFFFFFFFFFFFFFFFFFFFFFFFFFFFFFFFFFFFFFFFFFFFFFFFFFFFFFFFFFFFFFFFFFFFFFFF:FFFFFFFFFF,FFFFFFFFFFFFFFFF
@A00270:176:HGHW5DRXY:1:2101:6985:19695 1:N:0:TTGGGCGG+CTCCTTAC
GACTACACGGGTATCTAATCCTGTTTGCTACCCACGCTTTCGAGCATGAACGTCAGTGTTATCCCAGGAGGCTGCCTTCGCCATCGGTATTCCTCCACATCTCTACGCATTTCACTGCTACACGTGGAATTCTACCTCCCTCTGACACACTCTAGTTACACAGTTTCAAATGCACGTCCCAAGTTGAGCTCGGGGATTTCACATCTGACTTATTTAACCGTCTGCGCTCGCTTTACGCCCAGTAATTCCG
+
FFFFFFFFFFFFFFFFFFFFFFFFFFFFFFFFFFFFFFFFFFFFFFFFFFFFFFFFFFFFFFFFFFFFFFFFFFFFFFFFFFFFFFFFFFFFFFFFFFFFFFFFFFFFFFFFFFFFFFFFFFFFFFFFFFFFFFFFFFFFFFFFFFFFFFFFFFFFFFFFFFFFFFFFFFFFFFFFFFFFFFFFFFFFFFFFFFFFFFFFFFFFFFFFFFFFFFFFFFFFFFFFFFFFFFFFFFFFFFFFFFF,FFFFFF
@A00270:176:HGHW5DRXY:1:2101:6786:19758 1:N:0:TTGGGCGG+CTCCTTAC
GACTACACGGGTATCTAATCCTGTTTGCTACCCACGCTTTCGAGCATGAACGTCAGTGTTATCCCAGGAGGCTGCCTTCGCCATCGGTATTCCTCCACATCTCTACGCATTTCACTGCTACACGTGGAATTCTACCTCCCTCTGACACACTCTAGTTACACAGTTTCAAATGCACGTCCCAAGTTGAGCTCGGGGATTTCACATCTGACTTATTTAACCGTCTGCGCTCGCTTTACGCCCAGTAATTCCG
+
FFFFFFFFFFFFFFFFFFFFFFFFFFFFFFFFFFFFFFFFFFFFFFFFFFFFFFFFFFFFFFFFFFFFFFFFFFFFFFFFFFFFFFFFFFFFFFFFFFFFFFFFFFFFFFFFFFFFFFFFFFF:FFF::FFFFFFFFFFFFFFFFFFFFFFFFFFFFFFFFFFFFFFFFFFFFFFFFFFFFFFFFFFFFFFFFFFF:FFFFFFFFFFF:FFFFFF:FFFFF:FFFFFFF:FFFFFFFFFFFFFFFFFFFF
@A00270:176:HGHW5DRXY:1:2101:30924:19758 1:N:0:TTGGGCGG+CTCCTTAC
CTACGGGGGCTGCAGTGGGGAATTTTGGACAATGGGGGGAACCCTGATCCAGCCATGCCGCGTGTCTGAAGAAGGCCTTCGGGTTGTAAAGGACTTTTGTTAGGGAAGAAAAGCTGGGTGCTAATACCATCTAGTGCTGACGGTACCTAAAGAATAAGCACCGGCTAACTACGTGCCAGCAGCCGCGGTAATACGTAGGGTGCGAGCGTTAATCGGAATTACTGGGCGTAAAGCGAGCGCAGACGGTTAA
+
FFFFFFFFFFFFFFFFFFFFF:FFFFFFFFFFFFFFFFFFFFFFFFFFFFFFFFFFFFFFFFFFFFFF:FFFFFFF:FFFFFF:FFFFFFFFFFFFFFF,FFFFFF:FFFFFFFFFFFFFFFFFFFFFFFFFFFFFFFFFFFFFFFFFFFFFFFFFFFFFFFFFFF:FFFFFFFFFFFFFFFFFFFFFF:FFFFFFFFFFFFFFFFFFFFFFFFFFFFF:FFFFFFFFFFFFFFFFFFFFFFFF:FFFFF
@A00270:176:HGHW5DRXY:1:2101:6849:19805 1:N:0:TTGGGCGG+CTCCTTAC
GACTACACGGGTATCTAATCCTGTTTGCTACCCACGCTTTCGAGCATGAACGTCAGTGTTATCCCAGGAGGCTGCCTTCGCCATCGGTATTCCTCCACATCTCTACGCATTTCACTGCTACACGTGGAATTCTACCTCCCTCTGACACACTCTAGTTACACAGTTTCAAATGCACGTCCCAAGTTGAGCTCGGGGATTTCACATCTGACTTATTTAACCGTCTGCGCTCGCTTTACGCCCAGTAATTCCG
+
FFFFFFFFFFFFFFFFFFFFFFFFFFFFFFFFFFFFFFFFFFFFFFFFFFFFFFFFFFFFFFFFFFFFFFFFFFFFFFFFFFFFFFFFFFFFFFFFFFFFFFFFFFFFFFFFFFFFFFFFFFFFFFFFFFFFFFFFFFFFFFFFFFFFFFFFFFFFFFFFFFFFFFFFFFFFFFF:FFFFFFFFFFFFFFFFFFFFFFFFFFFFFFFFFFFFFFFFFFF:FFFFFFFFFFFFFFFFFFFF:FFF:FF:FF
@A00270:176:HGHW5DRXY:1:2101:6894:19852 1:N:0:TTGGGCGG+CTCCTTAC
GACTACACGGGTATCTAATCCTGTTTGCTACCCACGCTTTCGAGCATGAACGTCAGTGTTATCCCAGGAGGCTGCCTTCGCCATCGGTATTCCTCCACATCTCTACGCATTTCACTGCTACACGTGGAATTCTACCTCCCTCTGACACACTCTAGTTACACAGTTTCAAATGCACGTCCCAAGTTGAGCTCGGGGATTTCACATCTGACTTATTTAACCGTCTGCGCTCGCTTTACGCCCAGTAATTCCG
+
FFFFFFFFFFFFFFFFFFFFFFFFFFFFFFFFFFFFFFFFFFFFFFFFFFFFFFFFFFFFFFFFFFFFFFFFFFFFFFFFFFFFFFFFFFFFFFFFFFFFFFFFFFFFFFFFFFFFFFFFFFFFFFFFFFFFFFFFFFFFFFFFFFFFFFFFFFFFFFFFFFFFFFFFFFFFFFFFFFFF,FFFFFFFFFFFFFFFFFFFFFFFFFFFFFFFFFFFFFFFFFFFFFFFFFFFFFFFFFFFFFFFFFFFFF
@A00270:176:HGHW5DRXY:1:2101:1145:19883 1:N:0:TTGGGCGG+CTCCTTAC
CCTACGGGCGGCTGCAGTGGGGAATTTTGGACAATGGGGGGAACCCTGATCCAGCCATGCCGCGTGTCTGAAGAAGGCCTTCGGGTTGTAAAGGACTTGTGGTAGGGAAGAAAAGCTGGGTGCTAATACCATCTAGTGCTGACGGTCCCTAAAGAATAAGCACCGGCTAACTACGTGCCAGCAGCCGCGGTAATACGTAGGGTGCGAGCGTTAATCGGAATTACTGGGCGTAAAGCGAGCGCAGACGGTT
+
FFFFFFFFFFFF:FF:F,FFFFF,,::FFF,FF,,FFFFFF:,FFF:F:FFFFFFF:,FFFFFFFF:FFFF,FF,FFFF:,FFFF::F,,,FFFFF,,,FF,,,FFF:,FF:,:FF,FFF:FFFFFFFFF,FF,:FFFF:F:FFFF,FF,,FFFFFFFFFF:FFFFF,,FFF:FFFFFF:FFFFFFFFFFF:FFFFFFFFFFFFFFFFFFFFFFFFFFFFFFFFFFFFFFFFFFFFF:FFF:FFFF:FF:
@A00270:176:HGHW5DRXY:1:2101:26856:19883 1:N:0:TTGGGCGG+CTCCTTAC
GACTACAAGGGTATCTAATCCTGTTTGCTCCCCACGCTTTCGCATCTCAGCGTCAGTATCTGTCCAGAAGGCCGCCTTCGCCACCGGTATTCCTCCACATCTCTACGCATTTCACCGCTACACGTGGAATTCTACCTTCCTCTACAATACTCTAGTTAACCAGTTTTAAGTGCAATTCCTAGGTTGAGCCCAGGGCTTTCACACCTAACTTAATTATCCGCCTACATGCCCTTTACGCCCAGTCATTCCG
+
FFFFFFFFFFFFFFFFFFFFFFFFFFFFFFFFFFFFFFFFFFFFFFFFFFFFFFFFFFFFFFFFFFFFFFFFFFFFFFFFFFFFFFFFFFFFFFFFFFFFFFFFFFFFFFFFFFFFFFFFFFFFFFFFFFFFFFFFFFFFFFFFFFFFFFFFFFFFFFFFFFF:FFFFFFFFFFFFFFFFFFFFFFFFFFFFFFFFFFFFFFFFFFFFFFFFFFFFFFFFFFF:FFFFFFFFFFFFFFFFFFFFFFFFFF
@A00270:176:HGHW5DRXY:1:2101:28556:19883 1:N:0:TTGGGCGG+CTCCTTAC
CCTACGGGAGGCAGCAGTGGGGAATATTGCACAATGGGGGGAACCCTGATGCAGCCATGCCGCGTGTATGAAGAAGGCCTTCGGGTTGTAAAGTACTTTCGGTGATGAGGAAGGTGATGTATCTAATAGGTGCATTAATTGACGTTAATCACAGAAGAAGCACCGGCTAACTCCGTGCCAGCAGCCGCGGTAATACGGAGGGTGCGAGCGTTAATCGGAATGACTGGGCGTAAAGGGCATGTAGGCGGAT
+
FFFFFFFFFFFFFFFFFFFFFFFF,F:FFFFFFFFFFFFFFFFFFFFF:FFFFFFFFFFFFFFFFFFFFFFFFFFFFF:FFFFFFFFFFFFFFFFFFFFFFFFFFFFFFFFFFFFFFFFFFFFFFFFFFFFFFFFFFFFF,FFFFFFFFFFFFFFFFFFF:FFFFFFFFFFFFFFFFFFFFFFFFFFF:FFFFFFFFFFFFFFFFFFFFF:FFFFF,F,FFFF:F:FFFF:FF,F:FFFF:FFFFFFFFF
@A00270:176:HGHW5DRXY:1:2101:26847:19899 1:N:0:TTGGGCGG+CTCCTTAC
GACTACAAGGGTATCTAATCCTGTTTGCTCCCCACGCTTTCGCATCTCAGCGTCAGTATCTGTCCAGAAGGCCGCCTTCGCCACCGGTATTCCTCCACATCTCTACGCATTTCACCGCTACACGTGGAATTCTACCTTCCTCTACAATACTCAAGTTAACCAGTTTTAATTGAAATTCCTAGGTTGAGCCCAGGGCTTTCACACCTAACTAAAATATCAGCCTACATGCAATTTACGACCAGTCATTC
+
F,:F:FFFF:FFF,FFFF,FF:,:FFFF,,,F,FFF:FFF:,,F:FFFF,:,:F:,FF:F,,FFFFFFF,,,F,:FF,:,F:FFFFF,:F,:F:FFFFF:FF:FFFFF,,,F,F,F,FF,FFFFF,,,FF,F:F,,,,FFF,FFF,F,F,FF,F:FFFF,FFF::,F:F,:F,FFF,,FF:,F,F:::,FFF,,,F::FFFFF,FF,F,F,FF,,:FF,,FFF:FF,,F,,FFFFF,,,F,,,F,FFF
@A00270:176:HGHW5DRXY:1:2101:28546:19899 1:N:0:TTGGGCGG+CTCCTTAC
CCTACGGGAGGCAGCAGTGGGGAATATTGCACAATGGGGGGAACCCTGATGCAGCCATGCCGCGTGTATGAAGAAGGCCTTCGGGTTGTAAAGTACTTTCGGTGATGAGGAAGGTGATGTATCTAATAGGTGCATTAATTGACGTTAATCACAGAAGAAGCACCGGCTAACTCCGTGCCAGCAGCCGCGGTAATACGGAGGGTGCGAGCGTTAATCGGAATGACTGGGCGTAAAGGGCATGTAGGCGGAT
+
FFFFFFFFFFFFFFFFFFFFFFFFFFFFFFFFFFFFFFFFFFFFFFFFFFFFFFFFFFFFFFFFFFF:FFFFFFFFFF:FFFFFFFFFFFFFFFFFFFFFFFFFFFFFFFFFFFFFFFFFFFFFFFFFFFFFFFFFFFFFFFFFFFFFFFFFFFFFFFFFFFFFFFFFFFFFFFFFF:FFFFFFFFFFFFFFFFFFFFFFFFFFFFFFFFFFFFFFFFFFFFF:FFFFFFF:F,FFFFFFFFFFFFFFFF
@A00270:176:HGHW5DRXY:1:2101:28691:19930 1:N:0:TTGGGCGG+CTCCTTAC
CCTACGGGCGGCTGCAGTGGGGAATATTGCACAATGGGGGGAACCCTGATGCAGCCATGCCGCGTGTATGAAGAAGGCCTTCGGGTTGTAAAGTACTTTCGGTGATGAGGAAGGTAATGAATCTAATAGGTTTATTAATTGACGTTAATCACAGAAGAAGCACCGGCTAACTCCGTGCCAGCAGCCGCGGTAATACGGAGGGTGCGAGCGTTAATCGGAATGACTGGGCGTAAAGGGCATGTAGGCGGAT
+
FFFFFFFFFFFFFFFFF:FFFFFFFFFFFFFFFFFFFFFFFFFFFFFFFFFFFFFFFFFFFFFFFFF:FFFF:FFFFFFFFFFFFFFFFFFFFFFFFFFFFFFFFFF,FFFFFFFFFFFFFFFF:FFF:FFFFFFFFFFFFFFFFFFFFFFFFFFFFFFFFFFFFFFFFFFFFFFFFFFFFFFF:FFFFFFFFFFFFF:FFFFFFFFFFFFFFFFFFFFFFFFFFFFFFFFF:FFFFFFFFFFFFFFFFF
@A00270:176:HGHW5DRXY:1:2101:7310:19977 1:N:0:TTGGGCGG+CTCCTTAC
GACTACTCGGGTATCTAATCCTGTTTGCTACCCACGCTTTCGAGCATGAACGTCAGTGTTATCCCAGGAGGCTGCCTTCGCCATCGGTATTCCTCCACATCTCTACGCATTTCACTGCTACACGTGGAATTCTACCTCCCTCTGACACACTCTAGTTACACAGTTTCAAATGCACGTCCCAAGTTGAGCTCGGGGATTTCACATCTGACTTAATTATCCGCCTACATGCCCTTTACGCCCAGTCATTCCG
+
FFFFFFFFFFFFFFFFF:FFFFFFFFFFFFFFF:FFFFFFFFFFFFFFFFFFFFFFFFFFFFFFF:FFFFFFFFFFFFFFFFFFFFFFFFFFFFFFFFFFFFFFFFFFFFFFFFFFFFFFFFFFFFFFFFFFFFFFFFFFFFFFFFFFFFFFF,FFFFFFF:FFFFFFFFFFFFFFFFFFFFFFFFFFFFFFFFFFFFFFFFFFFFFF:FFFFFFFF:FFFF:FF::FFFFFFF:FFFFFFFFFFFFFFF
@A00270:176:HGHW5DRXY:1:2101:12563:19993 1:N:0:TTGGGCGG+CTCCTTAC
CTTACGGGTGGCAGCAGTGGGGAATATTGCACAATGGGGGGAACCCTGATGCAGCCATGCCGCGTGTATGAAGAAGGCCTTCGGGTTGTAAAGTACTTTCGGTGATGAGGAAGGTGATGAATCTAATAGGTTTATTAATTGACGTTAATCACAGAAGAAGCACCGGCTAACTCCGTGCCAGCAGCCGCGGTAATACAGAGGGTGCGAGCGTTAATCGGAATGACTGGGCGTAAAGGGCATGTAGGCGGAT
+
FFFFFFFFFFFFFFFFFFFFFFFFFFFFFFFFFFFFFFFFFFFFFFFFFFFFFFFFFFFFFFFFFFFFFF:FFFFFFFFFFFFFFFFFFFFFFFFFFFFFFFFFFFFFFFFFFFFFFFFFFFFFFF:FFFFFFFFFFF:FFFFFFFFFFFFFFFFFFFFFFFFFFFFFFFFFFFFFFFFFFFFFFFFFFFFFFFFFFFFFFFFFFFFFFF:FF,FFFFF,FFF:FFFFFF:FF,FFF:FFFFFFFFFFFF
@A00270:176:HGHW5DRXY:1:2101:1705:20196 1:N:0:TTGGGCGG+CTCCTTAC
GACTACTCGGGTATCTAATCCTGTTTGCTCCCCACGCTTTCGCATCTCAGCGTCAGTATCTGTCCAGAAGGCCGCCTTCGCCACCGGTATTCCTCCACATCTCTACGCATTTCACTGCTACACGTGGAATTCTACCTCCCTCTGACACACTCTAGTTACACAGTTTCAAATGCACGTCCCACGATGAGCTCGGGGATTTCACATCTGACTTATTTAACCGTCTGCGCTCGCTTTACGCCCAGTAATTCCG
+
FFF:FFFFFFF,F:F,,FFFFFFFF:FF:FF:F::FF,F,FFF::F,F::FFFFF,F:,FFFFFF,F:,FFF:FFFF:F:FF:F:F,F,::FFFFF,F::F:F,:FFFF:,:::FFFFF,FFFF,FFFF,FF:,FFFFF:F:FFFF,FF::FF,F,F,F,F,FFFF:F,:FFFFF,:FFFF,F,::FFFFFF:,F:FFFFFFF,F:F:F:FF::FFFF:FF:FFFFFFF:F,,F,FF:FF,F::::FFFF
@A00270:176:HGHW5DRXY:1:2101:20455:20228 1:N:0:TTGGGCGG+CTCCTTAC
GACTACTAGGGTATCTAATCCTGTTTGCTACCCACGCTTTCGAGCATGAACGTCAGTGTTATCCCAGGGGGCTGCCTTCGCCATCGGTATTCCTCCACATCTCTACGCATTTCACTGCTACACGTGGAATTCTACCTCCCTCTGACACACTCTAGTTACACAGTTTCAAATGCACGTCCCAAGTTGAGCTCGGGGATTTCACATCTGACTTATTTAACCGTCTGCGCTCGCTTTACGCCCAGTAATTCCG
+
FFFFFFFFFFFFFFFFFFFFFFFFFFFFFFFFFFFFFFFFFFFFFFFFFFFFFFFFFFFFFFFFFFFFFFFFFFFFFFFFFF:FFFFFFFFFFFFFFFFFFFFFFFFFFFFFFFFFFFFFFFFFFFFFFFFFFFFF:FFFFFFFFFFFFF,FFFFFFFFFFFFFFFFFFFFF:FF::FFFFF:FFFFF:FFFFFFFFFFFFFF,FFFF,:FFFFFFFF:,FFF::FFFF,FFF,FFFFFFF:FFF:F:,,
@A00270:176:HGHW5DRXY:1:2101:7464:20275 1:N:0:TTGGGCGG+CTCCTTAC
GACTACTCGGGTATCTAATCCTGTTTGCTACCCACGCTTTCGAGCATGAACGTCAGTGTTATCCCAGGAGGCTGCCTTCGCCATCGGTATTCCTCCACATCTCTACGCATTTCACTGCTACACGTGGAATTCTACCTCCCTCTGACACACTCTAGTTACACAGTTTCAAATGCACGTCCCAAGTTGAGCTCGGGGATTTCACATCTGACTTAATTATCCGCCTACATGCCCTTTACGCCCAGTCATTCCG
+
FFFFFFFFFFFFFFFFFFFFFFFFFFFFFFFFFFFFFFFFFFFFFFFFFFFFFFFFFFFFFFFFFFFFFFFFFFFFFFFFFFFFFFFFFFFFFFFFFFF:FFFFFFFFFF:FFFFFFFFFFFFFFFFFFFFFFFFFFFFFFFFFFFFFFFFFFFFFFFFFFFFFFFFFFFFFFFFFFFFFFFFFFFFFFFFFFFFFFFFFFFFFFFFFFFFF:FF,FFFFFFFFFFFFFFF:FFFF:FFF:FFFF:FFFF
@A00270:176:HGHW5DRXY:1:2101:14787:20275 1:N:0:TTGGGCGG+CTCCTTAC
CCTACGGGCGGCAGCAGTGGGGAATATTGCACAATGGGGGGAACCCTGATGCAGCCATGCCGCGTGTATGAAGAAGGCCTTCGGGTTGTAAAGTACTTTCGGTGATGAGGAAGGTAATGAATCTAATAGGTTTATTAATTGACGTTAATCACAGAAGAAGCACCGGCTAACTCCGTGCCAGCAGCCGCGGTAATACGGAGGGTGCGAGCGTTAATCGGAATGACTGGGCGTAAAGGGCATGTAGGCGGAT
+
FFFFFFFFFFFFFFFFFFFFFFFFFFFFFFFFFFFFFFFFFFFFFFFFFFFFFFFFFFFFFFFFFF,:FFF,FFFFFFFFFFFFFFFFFFFFFFFFFFFFFFFFFFFFFFFFFFFFFFFFFFFFFFFFFFFFFF:FFFFFFFFFFFFFFFFFFFFFF:FFFFFFFFFFFFFFFFFFFFFFFFFFFFFFF:FFFFFFFFFFFFFFFFFFFFFFFFFF:FFFFFFFFFFFFF,FF:FFFFFFFFFFFFFFFF
@A00270:176:HGHW5DRXY:1:2101:15781:20275 1:N:0:TTGGGCGG+CTCCTTAC
GACTACCGGGGTATCTAATCCTGTTTGCTACCCACGCTTTCGAGCATGAACGTCAGTGTTATCCCAGGAGGCTGCCTTCGCCATCGGTATTCCTCCACATCTCTACGCATTTCACTGCTACACGTGGAATTCTACCTCCCTCTGACACACTCTAGTTACACAGTTTCAAATGCACGTCCCAAGTTGAGCTCGGGGATTTCACATCTGACTTATTTAACCGTCTGCGCTCGCTTTACGCCCAGTAATTCCG
+
:FFFFFFFFFFFFFFFFFFFFFFFFFFFFFFFFFFFFFFFFFFFFFFFFFFFFFFFFFFFFFFFFFFFFFFFFFFFFFFFFFFFFFFFFFFFFFFFFFFFFFFFFFFFFFFFFFFFFFFFFFFFFFFFFFFFFFFFFFFFFFFFFFFFFFFFFFFFFFFFFFFFFFFFFFFFFFFFFFFFFFFFFFFFFFFFFFF:FFFFFFFFFFFFFFFFFFFFFFFFFFFFFFFFFFFFFFFFFFFFFFF:FFFFFF
@A00270:176:HGHW5DRXY:1:2101:9109:20306 1:N:0:TTGGGCGG+CTCCTTAC
CCTACGGGTGCGCAGTGGGGAATATTGCACAATGGGGGGAACCCTGATGCAGCCATGCCGCGTGTATGAAGAAGGCCTTCGGGTTGTAAAGTACTTTCGGTGATGAGGAAGGTAATGAATCTAATAGGTTTATTAATTGACGTTAATCACAGAAGAAGCACCGGCTAACTCCGTGCCAGCAGCCGCGGTAATACGGAGGGTGCGAGCGTTAATCGGAATGACTGGGCGTAAAGGGCATGTAGGCGGATAAT
+
FFFFFFFFFFFFFFFFFFFFFFFFFFFFFFFFFFFFFFFFFFFFFFFFFFFFFFFFFFFFFF,FFFFFFFFFFFFFFFFFFFFFFFFFFFF:FFFFFFFFFF:FFFFFFFFFFFFFFFFFFFFFFFFFFFFFFFFF:FF,F:FFFFFFFFFFFFFFFFFFFFFFFFFFFFFFFFFFFFFFFFFFFF:FF:FFFFFFFFFFFFFFFFFF:FFFFFFFFFFFFFFFFFFF:FFFF:,FFFFFFFFFFFFFFFF
@A00270:176:HGHW5DRXY:1:2101:13801:20322 1:N:0:TTGGGCGG+CTCCTTAC
CCTACGGGTGGCTGCGGTGGGGAATTTTGGACAATGGGGGGAACCCTGATCCAGCCATGCCGCGTGTCTGAAGAAGGCCTTCGGGTTGTAAAGGACTTTTGTTAGGGAAGAAAAGCTGGGTGCTAATACCATCTAGTGCTGACGGTTCCTAAAGAATAAGCACCGGCTAACTACGTGCCAGCAGCCGCGGTAATACGTAGGGTGCGAGCGTTAATCGGAATTACTGGGCGTAAAGCGAGCGCAGACGGTT
+
FFFFFFFFFFFFFFFFFFFFFFFFFFFFFFFFFFFFFFFFFFFFFFFFFFFFFFFFFFFFFFFFFFFFFF:FFFFFFFFFFFFFFFFFFFFFFFFFFFFFFF:FFFFFFF:FFFFFFFFFFFFFFFFFFFFFFFFFFFFFFFFFFFFFFFFFFFFFF:FFFFFFFFFFFFFFFFFFFFFFFFFFFFFFFFFFFFFFFFFFFFFFF:FFFFFFFFFFFFF:FFF:FFFFFFF:FFFFFFFFFF,F:F,FFF
@A00270:176:HGHW5DRXY:1:2101:5638:20369 1:N:0:TTGGGCGG+CTCCTTAC
CCTACGGGTGGCTGCAGTGGGGGATATTGCACAATGGGGGGAACCCTGATGCAGCCATGCCGCGTGTATGAAGAAGGCCTTCGGGTTGTAAAGTACTTTCGGTGATGAGGAAGGTGATGAATCTAATAGGTTTATTAATTGACGTTAATCACAGAAGAAGCACCGGCTAACTCCGTGCCAGCAGCCGCGGTAATACGGAGGGTGCGAGCGTTAATCGGAATGACTGGGCGTAAAGGGCATGTAGGCGGAT
+
FFFFFFFFFFFFFFF:F:FFFFFFFFFFFFFF:FFFFFFFFF:FFFFFFFFFFFFF::FFFFFF:FF,:FF:FFFFFFF,FFFFFFFFFF,FFFFFFFFFFF:FFFFFFFFFFFFFFFFFFFFF,FFFFFF,FF,FF:FFFFFFFFFFFFFFFFFFFFFFFFFFFFFFFFFFFFFFFFFFFF,FFFFFFFF,FFFFFFFFFFFFFFFFFFFFFFFFFFF,FFFFFFFFFFFF:FFFFF,FFFFFFF:FFF
@A00270:176:HGHW5DRXY:1:2101:8974:20447 1:N:0:TTGGGCGG+CTCCTTAC
CCTACGGGTGCGCAGTGGGGAATATTGCACAATGGGGGGAACCCTGATGCAGCCATGCCGCGTGTATGAAGAAGGCCTTCGGGTTGTAAAGTACTTTCGGTGATGAGGAAGGTAATGAATCTAATAGGTTTATTAATTGACGTTAATCACAGAAGAAGCACCGGCTAACTCCGTGCCAGCAGCCGCGGTAATACGGAGGGTGCGAGCGTTAATCGGAATGACTGGGCGTAAAGGGCATGTAGGCGGATAAT
+
FFFFFFFFFFFFFFFFFFFFFFFFFFFFFFFFFFFFFFFFFFFFFFFFFFFFFFFFFFFFFFFFFFFFF:FFFFFFFF,FFFFFFFFFFFFFFFFFFFFFFFFFFFFFFFFFFFFFFF:FFFFFFFFFFFFFFFFFFF::FFFFFFFFFFFFFFF:FFFFFFFFFFFFFFFFFFFFFFFFFFFFFFFFFFFFFFFFFFFFFFFFFFFFFFFFFFFFFFFFFFFFFFFFFFFFF:FFFFFFFFFF,FFF::F
@A00270:176:HGHW5DRXY:1:2101:15212:20478 1:N:0:TTGGGCGG+CTCCTTAC
CCTACGGGCGGCTGCAGTGGGGAATTTTGGACAATGGGGGGAACCCTGATCCAGCCATGCCGCGTGTCTGAAGAAGGCCTTCGGGTTGTAAAGGACTTTTGTTAGGGAAGAAAAGCTGGGTGCTAATACCATCTAGTGCTGACGGTACCTAAAGAATAAGCACCGGCTAACCACGTGCCAGCAACCGCGGTAATACGTAGGGTGCGAGCGTTAATCGGAATTACTGGGCGTAAAGCGAGCGCAGACGGTT
+
FFFFFFFFFFFFFFFFFFFFFFF,:,FFFFFFFFFFFFFFFFFFFFFFFFFFFFFFFFFFFFFFFFFFFFFFFFFFFFFFFFFFFFFFFFFFFFFFFFF,FFFFFFFFFFFFFFFFFFFFFFFFFFFFFFFFFFFFFFFFF:FFFFFFFFFFFFFF:FFFF:FFFFF:FFFFFFFFFFFFFFF:FFFFFF:F,FFFFFFFFFF:FFFFFF:F,FFFFFF:FFFFFFFFF:FFFFFFFF:FFF,FFFFFF:
@A00270:176:HGHW5DRXY:1:2101:6216:20494 1:N:0:TTGGGCGG+CTCCTTAC
GACTACACGGGTATCTAATCCTGTTTGCTCCCCACGCTTTCGCATCTCAGCGTCAGTATCTGTCCAGAAGGCCGCCTTCGCCACCGGTATTCCTCCACATCTCTACGCATTTCACCGCTACACGTGGAATTCTACCTTCCTCTACAATACTCTAGTTAACCAGTTTTAAGTGCAATTCCTAGGTTGAGCCCAGGGCTTTCACACCTAACTTAATTATCCGCCTACATGCCCTTTACGCCCAGTCATTCCG
+
FFFFFFFFFFFFF:FFFFFFFFFFFFFFFFFFFFFFFFFFFFFFFFFFFFFFFFFFFFFFFFFFFFFFFFFFFFFFFFFFFFFFFFFFFFFFFFFFFFFFFFFFFFFFFFFFFFFFFFFFFFFFFFFF:FFFFFFFFFFFFFFFFFFFFFFFFFFFFFFFFFFFFFFFFFFFFFFFFFFFFFFFFFFFFFFFFFFFFFFFFFFFFF:FFFFFFFFFFFFFFFFFFFFFFFFFFFFF:FFFFFFFFFFFF:
@A00270:176:HGHW5DRXY:1:2101:9751:20541 1:N:0:TTGGGCGG+CTCCTTAC
CCTACGGGTGGCAGCAGTGGGGAATTTTGGACAATGGGGGGAACCCTGATCCAGCCATGCCGCGTGTCTGAAGAAGGCCTTCGGGTTGTAAAGGACTTTTGTTAGGGAAGAAAAGCTGGGTGCTAATACCATCTAGTGCTGACGGTACCTAAAGAATAAGCACCGGCTAACTACGTGCCAGCAGCCGCGGTAATACGTAGGGTGCGGGCGTTAATCGGAATTACTGGGCGTAAAGCGAGCGCAGACGGTT
+
FFFFFFFFFFFFFFFFFFFFFFFFFFFFFFFFFFFFFFFFFFFFFFFFFFFFFFFFFFFFFFFFFFFFFFFFFFFFFFFFFFFFFFFFFFFFFFFF:FFFFFFFFFFFFFFFFFFFFFFFFFFFFFFFFFFFFFFFFFFFFFFF:FFFFFFFFFFFF:FFFFFFFFFFFFFFFFFFFFFFFFFFFFFFFFFFFFFFFFFFFFFFF:FFFFFFFFFFFFFFFF:FFFFFFFFFFFFFFFFFFFFFFFFFFF
@A00270:176:HGHW5DRXY:1:2101:18213:20541 1:N:0:TTGGGCGG+CTCCTTAC
GACTACTAGGGTATCTAATCCTGTTTGCTACCCACGCTTTCGAGCATGAACGTCAGTGTTATCCCAGGAGGCTGCCTTCGCCATCGGTATTCCTCCACATCTCTACGCATTTCACTGCTACACGTGGAATTCTACCTCCCTCTGACACACTCTAGTTACACAGTTTCAAATGCACGTCCCAAGTTGAGCTCGGGGATTTCACATCTGACTTATTTAACCGTCTGCGCTCGCTTTACGCCCAGTAATTCCG
+
FFFFFFFFFFFFFFFFFFFFFFFFFFFFFFFFFFFFFFFFFFFFFFFFFFFFFFFFFFFFFFFFFFFFFFFFFFFFFFFFFFFFFFFFFFFFFFFFFFFFFFFFFFFFFFFFFFFFFFFFFFFFFFFFFFFFFFFFFFFFFFFFFFFFFFFFFFFFFFFFF:FFFFFFFFFFFFFFFFFFFFFFFFFFFFFFFFFFFFFFFFFFFFFFFFFFFFFFFFF:FFFFFFFFFFFFFFFFFFFFFFFFFFFFFF
@A00270:176:HGHW5DRXY:1:2101:9878:20572 1:N:0:TTGGGCGG+CTCCTTAC
CCTACGGGTGGCAGCAGTGGGGAATTTTGGACAATGGGGGGAACCCTGATCCAGCCATGCCGCGTGTCTGAAGAAGGCCTTCGGGTTGTAAAGGACTTTTGTTAGGGAAGAAAAGCTGGGTGCTAATACCATCTAGTGCTGACGGTACCTAAAGAATAAGCACCGGCTAACTACGTGCCAGCAGCCGCGGTAATACGTAGGGTGCGGGCGTTAATCGGAATTACTGGGCGTAAAGCGAGCGCAGACGGTT
+
FFFFFFFFFFFFFFFFFFFFFFFFFFFFFF:FFFFFFFFFFFFFFFFFFFFFFFFFFFFFFFFFFFFFFFFFFFFFFFFFFFFFFFFFFFFFFFFFFFFFFFFFFFFFFFFFFFFFFFFFFFF:FFFFFFFFFFFFFFFFFFFFFFFFFFFFFFFFFF:FFFFFFFFFFFFFFFFFFFFFFFFFFFFFFFFFFFFFFFFFFFFFFFFFFFFFFFFFFFFFFFFFF::FFFFFFFFFFFFFFFFFFFFFFF
@A00270:176:HGHW5DRXY:1:2101:9598:20588 1:N:0:TTGGGCGG+CTCCTTAC
CCTACGGGTGGCAGCAGTGGGGAATTTTGGACAATGGGGGGAACCCTGATCCAGCCATGCCGCGTGTCTGAAGAAGGCCTTCGGGTTGTAAAGGACTTTTGTTAGGGAAGAAAAGCTGGGTGCTAATACCATCTAGTGCTGACGGTACCTAAAGAATAAGCACCGGCTAACTACGTGCCAGCAGCCGCGGTACTACGTAGGGTGCGGGCGTTAATCGGAATTAGTGGGCGTAAAGCGAGCGCAGACGGTT
+
FF:FF:FFF:FFFFFFFFF:F:F:,FFFFFFF::FFF:,:FF:FFFFF:FFF:F,FFFFFFFF:F,FF:F,,,:FF,FFFFF,,F,F:FFFF,,F:,FFF,FF:F,,F,:,::FFF:FFF,:FFFF,FFF:F:FF:,::FFFFFFFFFFFFF,:FFFFFFFFFFF:F:FFFFFF:,FFF,FFFFFFFFFF,F:,FF:,,FF,:F,FFFFF,:,:,FF:F,FF:,,,F,:F:FFF:F,,:FFFF,F:,F,F
@A00270:176:HGHW5DRXY:1:2101:18593:20603 1:N:0:TTGGGCGG+CTCCTTAC
CCTACGGGTGGCAGCAGTGGGGAATTTTGGACAATGGGGGGAACCCTGATCCAGCCATGCCGCGTGTCTGAAGAAGGCCTTCGGGTTGTAAAGGACTTTTGTTAGGGAAGAAAAGCTGGGTGCTAATACCATCTAGTGCTGACGGTACCTAAAGAATAAGCACCGGCTAACTACGTGCCAGCAGCCGCGGTAATACGTAGGGTGCGAGCGTTAATCGGAATTACTGGGCGTAAAGCGAGCGCAGACGGTT
+
FFFFFFFFFFFFFFFFFFFFFFFFFFFFFFFFFFFFFFFFFFFFFFFFFFFFFFFFFFFFFFFFFFFFFFFFFFFFFFF,FFFFFFFFFFFFFFFFFFFFFFFFFFFFF:FFFFFFFFFFFFFFFFFFF:FFFF,FFFFFFFFFF::FFF,F:F:,F:FFFF:FFFFFFFFF,FFFFFFFFF,FFFF:FFF,,F::F,,FFFFFFFFF,FF,FFFFFF:F:F,FFFFFFFFFF:FFF,FFFFFF,FFF:F
@A00270:176:HGHW5DRXY:1:2101:10682:20650 1:N:0:TTGGGCGG+CTCCTTAC
CCTACGGGAGGCAGCAGTGGGGAATTTTGGACAATGGGGGGAACCCTGATCCAGCCATGCCGCGTGTCTGAAGAAGGCCTTCGGGTTGTAAAGGACTTTTGTTAGGGAAGAAAAGCTGGGCGCTAATACCATCTAGTGCTGACGGTACCTAAAGAATAAGCACCGGCTAACTACGTGCCAGCAGCCGCGGTAATACGTAGGGTGCGAGCGTTAATCGGAATTACTGGGCGTAAAGCGAGCGCAGACGGTT
+
FFFFFFFFFFFFFFFFFFFFFFF:FFFFFFFFFFFFFFFFFF:FFFFFFFFFFFFFFFFFFFFFFFFFFFFFFFFFFFFFFFFFFFFFFFF:FFFFFFFFF,FFFFFFFFFFFFFFFFFFFFFFFFFFFFFFFFFFFFFFFFFFFFFFFFFFFFFFFFFFFFFFFFFFFFFFFFFFFFFFFFFFFFFFFFFFFFFFFF:FFFFFFFFFFFFFFFFFFFFFFFFFFFFFFFFFFFFFFFFFFFFFFFFFFF
@A00270:176:HGHW5DRXY:1:2101:10773:20650 1:N:0:TTGGGCGG+CTCCTTAC
GACTACTAGGGTATCTAATCCTGTTTGCTCCCCACGCTTTCGCATCTCAGCGTCAGTATCTGTCCAGAAGGCCGCCTTCGCCACCGGTATTCCTCCACATCTCTACGCATTTCACCGCTACACGTGGAATTCTACCTTCCTCTACAATACTCTAGTTAACCAGTTTTAAGTGCAATTCCTAGGTTGAGCCCAGGGCTTTCACACCTAACTTAATTATCCGCCTACATGCCCTTTACGCCCAGTCATTCCG
+
FFFFFFFFFFFFFFFFFFFFF,FFFFFFFFFFFFFFFFFFFFFFFFFFFFFFFFFFFFFFFFFFFFFFFFFFFFFFFFFFFFFFFFFFFFFFFFFFFFFFFFFFFFFFFFFFFFFFFFFFFFFFF:FFF:FFFFFFFFFFFFFFFFFFFFFFFFFFFFFFFFFFFFFFFFFFFFFFFFFFFFFFFFFFFFFFFFFF:FFFFFFFFFFFFFF:FFFFFFFFFF:FFFFFFFFFFFFFFFFFFFFFFFFFFF
@A00270:176:HGHW5DRXY:1:2101:18258:20682 1:N:0:TTGGGCGG+CTCCTTAC
GACTACTAGGGTATCTAATCCTGTTTGCTACCCACGCTTTCGAGCATGAACGTCAGTGTTATCCCAGGAGGCTGCCTTCGCCATCGGTATTCCTCCACATCTCTACGCATTTCACTGCTACACGTGGAATTCTACCTCCCTCTGACACACTCTAGTTACACAGTTTCAAATGCACGTCCCAAGTTGAGCTCGGGGATTTCACATCTGACTTATTTAACCGTCTGCGCTCGCTTTACGCCCAGTAATTCCG
+
FFFFFFFFFFFFFFFFFFFFFFFFFFFFFFFFFFFFFFFFFFFFFFFFFFFFFFFFFFFFFFFFFFFFFFFFFFFFFFFFFFFFFFFFFFFFFFFFFFFFFFFFFFFFFFFFFFFFFFFFFFFFFFFFFFFFFFFFFFFFFFFFFFFFFFFFFFFFFFFFFFFFFFFFFFFFFFFFFFFFFFFFFFFF:FFFFFFFFFFFFFFF:FFFFFFFFFFFFFF,FFFFFFFFF:FFFFFFFFFFFFFFFFFFFF
@A00270:176:HGHW5DRXY:1:2101:12147:20744 1:N:0:TTGGGCGG+CTCCTTAC
GACTACAGGGGTATCTAATCCTGTTTACTACCCACGCTTTCGAGCATGAACGTCAGTGTTATCCCAGGAGGCTGCCTTCGCCATCGGTATTCCTCCACATCTCTACGCATTTCACTGCTACACGTGGAATTCTACCTCCCTCTGACACACTCTAGTTACACAGTTTCAAATGCACGTCCCAAGTTGAGCTCGGGGATTTCACATCTGACTTATTTAACCGTCTGCGCTCGCTTTACGCCCAGTAATTCCG
+
FFFFFFFFFFFFFFFFFFFFFFFFFFFFFFFFFFFFFFFFFFFFFFFFFFFFFFFFFFFFFFFFFFFFFFFFFFFFFFFFFFFFFFFFFFFFFFFFFFFFFFFFFFFFFFFFFFFFFFFFFFFFFFFFFFFFFFFFFFFFFFFFFFFFFFFFFFFFFFFFFFFFFFFFFFFFFFFFFFFFFFFFFFFFFFFFFFFFFFFFFFFFFFFFFFFFFFFFFFFFFFFFFFFFFFFFFFFFFFFFFFFFFF:FFF
@A00270:176:HGHW5DRXY:1:2101:20292:20854 1:N:0:TTGGGCGG+CTCCTTAC
GACTACACGGGTATCTAATCCTGTTTGCTCCCCACGCTTTCGCATCTCAGCGTCAGTATCTGTCCAGAAGGCCGCCTTCGCCACCGGTATTCCTCCACATCTCTACGCATTTCACCGCTACACGTGGAATTCTACCTTCCTCTACAATACTCTAGTTAACCAGTTTTAAGTGCAATTCCTAGGTTGAGCCCAGGGCTTTCACACCTAACTTAATTATCCGCCTACATGCCCTTTACGCCCAGTCATTCCG
+
FFFFFFFFFFFFFFFFFFFFFFFFFFFFFFFFFFFFFFFFFFFFFFFFFFFFFFFFFFFFFFFFFFFFFFFFFFFFFFFFF:FFFFFFFFFFFFFFFFFFFFFFFFFFFFFFFFFFFFF:FFFFFFFFFFFFFFFFFFFFFFFFFFFFFFFFFFFFFFFFFFFFFFFFFFFFFFF,FFFFF:FFFFFFFFFFFFFFFFFFFFFFFFFFFFFFFFFFFF:FFF:FFFFF:FFFFFFFFFFFFFFFFFFFFF
@A00270:176:HGHW5DRXY:1:2101:5520:20917 1:N:0:TTGGGCGG+CTCCTTAC
CCTACGGGGGGCTGCAGTGGGGAATATTGCACAATGGGGGGAACCCTGATGCAGCCATGCCGCGTGTATGAAGAAGGCCTTCGGGCTGTAAAGTACTTTCGGTGATGAGGAAGGTGATGTATCTAATAGGTGCATTAATTGACGTTAATCACAGAAGAAGCACCGGCTAACTCCGTGCCAGCAGCCGCGGTAATACGGAGGGTGCGAGCGTTAATCGGAACGACTGGGCGTAAAGGGCATGTAGGCGGAT
+
FF,FFFFFFFFFFFFFF,FFFFFF:F:FFFFFFF,F:FFFFF:FFF,FFF::F:FF:FFFF,FFFFFFFFFF,FF::FFFFF,FFFFFFFFF:FF,FFFFFFFFFF,FFFFFFFFF:FFFF:::FFFF,::,:,FFFF,F:F:F:FFF,,FFF:FF:FF,,F:F:FFFFF::F,:,F,FF,FF:FF:F:FFF:FFFF:FF:FFF:FFF,F,F:FFFF,F:,,FFF:F:FFFFF:,:FF,F,FF,FFFFFF
@A00270:176:HGHW5DRXY:1:2101:20256:20917 1:N:0:TTGGGCGG+CTCCTTAC
GACTACACGGGTATCTAATCCTGTTTGCTCCCCACGCTTTCGCATCTCAGCGTCAGTATCTGTCCAGAAGGCCGCCTTCGCCACCGGTATTCCTCCACATCTCTACGCATTTCACCGCTACACGTGGAATTCTACCTTCCTCTACAATACTCTAGTTAACCAGTTTTAAGTGCAATTCCTAGGTTGAGCCCAGGGCTTTCACACCTAACTTAATTATCCGCCTACATGCCCTTTACGCCCAGTCATTCCG
+
FFFFFFFFFFFFFFFFFFFFFFFFFFFFFFFFFFFFFFFFFFFFFFFFFFFFFFFFFFFFFFFFFFFFFFFFFFFFFFFFFFFFFFFFFFFFFFFFFFFFFFFFFFFFFFFFFFFFFFF,FFFFFFFFFFFFFFFFFFFFFFFFFFFFFFFFFFFFFFFFFFFFFFFFFFFFFFFFFFFFFFFFFFFFFFFFFFFFFFFFF,FFF:FFFFFF:FFFFFFFFFFFFF:FFFFFFFFFFFFFFFFFFFFFFF
@A00270:176:HGHW5DRXY:1:2101:9200:20995 1:N:0:TTGGGCGG+CTCCTTAC
GACTACACGGGTATCTAATCCTGTTTGCTACCCACGCTTTCGAGCATGAACGTCAGTGTTATCCCAGGAGGCTGCCTTCGCCATCGGTATTCCTCCACATCTCTACGCATTTCACTGCTACACGTGGAATTCTACCTCCCTCTGACACACTCTAGTTACACAGTTTCAAATGCACGTCCCAAGTTGAGCTCGGGGATTTCACATCTGACTTATTTAACCGTCTGCGCTCGCTTTACGCCCAGTAATTCCG
+
FFFFFFFFFFFFFFFFFFFFFFFFFFFFFFFFFFFFFFFFFFFFFFFFFFFFFFFFFFFFFFFFFFFFFFFFFFFFFFFFFFFFFFFFFFFFFFFFFFFFFFFFFFFFFFFFFFFFFFFFFFFFFFFF:FFFFFFFFFFFFFFF:FFFFFFFFFFFFFFFFFFFFFFFFFFFFF:F:FFFFFFFFFFFFFFFFFFFFFFFFFFFFFFFFFF,FFF:FFFFFFFFFFFFFFFFFFFF,FFFFFFFFFFFFF
@A00270:176:HGHW5DRXY:1:2101:3938:21214 1:N:0:TTGGGCGG+CTCCTTAC
CCTACGGGGGGCTGCAGTGGGGAATTTTGGACAATGGGGGGAACCCTGATCCAGCTATGCCGCGTGTCTGAAGAAGGCCTTCGGGTTGTAAAGGACTTTTGTTAGGGAAGAAAAGCTGGGTGCTAATACCATCTAGTGCTGACGGTACCTAAAGAATAAGCACCGGCTAACTACGTGCCAGCAGCCGCGGTAATACGTAGGGTGCGAGCGTTAATCGGAATTACTGGGCGTAAAGCGGGCGCAGACGGTT
+
FFFFFFFFFFFFFFFFFFFFFFF:F:FFFFFFFFF:FFFFFFFFFFFF:FFFFFFFFFFFFFFFFFFFFFF:FFFFFFFFFFFFF,FFFFFFFFFFFFFFFFFF:FFFF:FFFFFF,FFFFFFFFFFFFFFFFFFFFFFFFFFFFFFFFF:FFFFFFFFFFFFFFFFFFFF:FFFFFFFFFF:FFFFFFFF,,FFF:FFFFFFFFFFFFFFFFFF:FFF:FFFFFFFFF,FFFF,FFFFFFFFFFFFFFF
@A00270:176:HGHW5DRXY:1:2101:7844:21339 1:N:0:TTGGGCGG+CTCCTTAC
CCTACGGGTGGCAGCAGTGGGGAATATTGCACAATGGGGGGAACCCTGATGCAGCCATGCCGCGTGTATGAAGAAGGCCTTCGGGTTGTAAAGTACTTTCGGTGATGAGGAAGGTGATGAATCTAATAGGTTTATTAATTGACGTTAATCACAGAAGAAGCACCGGCTAATTCCGTGCCAGCAGCCGCGGTAATACGGAGGGTGCGAGCGTTAATCGGACTGACTGGGCGTAAAGGGCATGTAGGCGGAT
+
FFFFFFFFFFFFFFFFFFFFFFF:FFFFFFFFFFFFFFFFFF:FFFFFFFFFFFFFFFFFFFFFFF:FFFF:FFFFFFFFFFFFFFFFFFFFFFFFFFFFFFFFF:FFFFFFFFFFFFFFFFFFFFFFFF:FFFFFFFFFFFFFFFFFFFFFFFFFFFFFFFFFFFFFFFFFFFFFFFFFFFFFFFFFFFFFFFFFFFFFFFFFFFFFFFFF,FFFFFF,FFFF:FFFFFF::,FFFFFFFFF:FFFFF:
@A00270:176:HGHW5DRXY:1:2101:14461:21371 1:N:0:TTGGGCGG+CTCCTTAC
GACTACTCGGGTATCTAATCCTGTTTGCTACCCACGCTTTCGAGCATGAACGTCAGTGTTATCCCAGGAGGCTGCCTTCGCCATCGGTATTCCTCCACATCTCTACGCATTTCACCGCTACACGTGGAATTCTACCTTCCTCTACAATACTCTAGTTAACCAGTTTTAAGTGCAATTCCTAGGTTGAGCCCAGGGCTTTCACACCTAACTTAATTATCCGCCTACATGCCCTTTACGCCCAGTCATTCCG
+
FFFFFFFFFFFFFFFFFFFFFFFFFFFFFFFFF:FFFFFFFFFFFFFFFFFFFFFFFFFFFFFFF:FFFFFFFFFFFFFFFFFFFFFFFFFFFFFFFFF:FFFFFFFFFFFFFFFFFFFFFFFFFFFFFFFFFFFFFFFFF:FFFFFFFFF:FFFFFFFFFFF:FFFFFFFF:FFFFFFFFF:FFFFFFFFFFFFFFFFFF:FFF:FFFFFFFFFFFFFFFFFFFFFFFFFFFFFFFFFFFFFFFFFFFF
@A00270:176:HGHW5DRXY:1:2101:5403:21402 1:N:0:TTGGGCGG+CTCCTTAC
CCTACGGGGGGCTGCAGTGGGGAATTTTGGACAATGGGGGGAACCCTGATCCAGCCATGCCGCGTGTCTGAAGAAGGCCTTCGGGTTGTAAAGGACTTTTGTTAGGGAAGAAAAGCTGGGTGCTAATACCATCTAGTGCTGACGGTACCTAAAGAATAAGCACCGGCTAACTACGTGCCAGCAGCCGCGGTAATACGTAGGGTGCGAGCGTTAATCGGAATTACTGGGCGTAAAGCGAGCGCAGACGGTT
+
FFFFFFFFFFFFFFFFFFFFFFFFFFFFFFFF,FFFFFFFFFFFFFFFFFFFFFFFFFFFFFFFFFFFFFFFFFFFFFFFFFFFF:FF:FFFFFFFFFF:FFFFFFFFFFFFFFFFFFFFFFFFFFFFFFFFFFFFFFFFFFFFFFFFFFFFFFFFFFFFFFFFFFFF:FFFFFFFFFFFFFFFFFFFFFFFFFFFFFFFFFFFFFFFFFFFFFFFFFFFFFFFFFFFFFFFF:FFFFFF:FFFFFFFFF
@A00270:176:HGHW5DRXY:1:2101:29089:21402 1:N:0:TTGGGCGG+CTCCTTAC
CCTACGGGAGGCTGCAGTGGGGAATTTTGGACAATGGGGGGAACCCTGATCCAGCCATGCCGCGTGTCTGAAGAAGGCCTTCGGGTTGTAAAGGACTTTTGTTAGGGGAGAAAAGCTGGGTGCTAATACCATCTAGTGCTGACGGTACCTAAAGAATAAGCACCGGCTAACTACGTGCCAGCAGCCGCGGTAATACGTAGGGTGCGAGCGTTAATCGGAATTACTGGGCGTAAAGCGAGCGCAGACGGTT
+
FFFFFFFFFFFFFFFFFFFFFFFFFFFFFFFFFFFFFFFFFF:FFFFFFFFFFFFFFFFFFFFFFFFFFFFFFFFFFFFFFFFFFFFFFFFFFFF:F:FFFFFFFFFFFFFFFFFFFFFFFFFFFFFFFFFFFFFFFFFFFFFFFFFFFFFFFFFFFFFFFFFFFFFFFF:FFFFFFFFFFFFFFFFFFFFFFFFFFF:FFFFFFFFFFFFFFFFFFFFFFFFFFFFFFFFFFFFFFFFFFFFFFFFFFF
@A00270:176:HGHW5DRXY:1:2101:11686:21449 1:N:0:TTGGGCGG+CTCCTTAC
GACTACAAGGGTATCTAATCCTGTTTGCTACCCACGCTTTCGAGCATGAACGTCAGTGTTATCCCAGGAGGCTGCCTTCGCCATCGGTATTCCTCCACATCTCTACGCATTTCACTGCTACACGTGGAATTCTACCTCCCTCTGACACACTCTAGTTACACAGTTTCAAATGCACGTCCCAAGTTGAGCTCGGGGATTTCACATCTGACTTATTTAACCGTCTGCGCTCGCTTTACGCCCAGTAATTCCG
+
FFFFFFFFFFFFFFFFFFFFFFFFFFFFFFFFFFFFFFFFFFFFFFFFFFFFFFFFFFFFFFFFFFFFFFFFFFFFFFFFFFFFFFFFFFFFFFFFFFFFFFFFFFFFFFFFFFFFFFFFFFFFFFFF:FFFFFFFFFFFFFFFFFFFFFFFFFFFFFFFFFFFFFFFFFFFFFFFFFFFFFFFFFFFFFF:FFFFFFFFFFFFFFFFFFFFFFFFF:FFFFFFFFFFF:FFFFFFFFFFFFFFFFFFFF
@A00270:176:HGHW5DRXY:1:2101:11496:21590 1:N:0:TTGGGCGG+CTCCTTAC
GACTACAGGGGTATCTAATCCTGTTTACTACCCACGCTTTCGAGCATGAACGTCAGTGTTATCCCAGGAGGCTGCCTTCGCCATCGGTATTCCTCCACATCTCTACGCATTTCACTGCTACACGTGGAATTCTACCTCCCTCTGACACACTCTAGTTACACAGTTTCAAATGCACGTCCCAAGTTGAGCTCGGGGATTTCACATCTGACTTATTTAACCGTCTGCGCTCGCTTTACGCCCAGTAATTCCG
+
FFFFFFFFFFFFFFFFFFFFFFFFFFFFFFFFFFFFFFFFFFFFFFFFFFFFFFFFFFFFFFFFFFFFFFFFFFFFFFFFFFFFFFFFFFFFFFFFFFFFFFFFFFFFFFFFFFFFFFFFFFFFFFFFFFFFFFFFFFFFFFFFFFFFFFFFFFFFFFFFFFFFFFFFFFFFFFFF:FFFF:FFFFFFFFFFFFF:FFFFFFFFFFFFFFFFFFFFF:FFFFF:FFFFFFFFFFFFFFFFFF:FF:FFFF
@A00270:176:HGHW5DRXY:1:2101:20699:21590 1:N:0:TTGGGCGG+CTCCTTAC
CCTACGGGTGGCAGCAGTGGGGAATATTGCACAATGGGGGGAACCCTGATGCAGCCATGCCGCGTGTATGAAGAAGGCCTTCGGGTTGTAAAGTACTTTCGGTGATGAGGAAGGTGATGTATCTAATAGGTGCATTAATTGACGTTAATCACAGAAGAAGCACCGGCTAACTCCGTGCCAGCAGCCGCGGTAATACGGAGGGTGCGAGCGTTAATCGGAATGACTGGGCGTAAAGGGCATGTAGGCGGAT
+
FFFFFFFFFFFFFFFFFFFFFFFFFFFFFFFFFFFFFFFFFFFFFFFFFFFFFFFFFFFFFFFFFFFFFFFFFFFFFFFFFFFFFFFFFFFFFF:FFFFFFFFFFFFFFFFFFFFFFFFFFFFFFFFFFFFFFFFFFFFFFFFFFFFFFFFFFFFFFFFFFFFFFFFFFFFFFFFFFFFFFFFFFFFFFFFFFFFFFFFFFFFFFFFFFFFF,FFFFFFFFFFF:FFFFFFFFFFFFFFF:FFFFFFFFF
@A00270:176:HGHW5DRXY:1:2101:16884:21684 1:N:0:TTGGGCGG+CTCCTTAC
CCTACGGGTGGCTGCAGTGGGGAATTTTGGACAATGGGGGGAACCCTGATCCAGCCATGCCGCGTGTCTGAAGAAGGCCTTCGGGTTGTAAAGGACTTTTGTTAGAGAAGAAAAGCTGGGTGCTAATACCATCTAGTGCTGACGGTACCTAAAGAATAAGCACCGGCTAACTACGTGCCAGCAGCCGCGGTAATACGTAGGGTGCGAGCGTTAATCGGAATTACTGGGCGTAAAGCGAGCGCAGACGGTT
+
FFFFFFFFFFFFFFFFFFFFFFF:FFFFFFFFFFFFFFFFFFFFFFFFFFFFFFFFFFFFFFFFFFFFFFFFFFFFFFFFF:FFFFFFFFFFFFFFFFF:FFFFFFFFFFFFFFFFFFFFFFFFFFFFFFFFFFFFFFFFFFFFFFFFFFFFFFFFFFFFF:FFFFF,FFFFFFFFFFF:FFFFFFFFFFFF,FFFFFFFFFFFFFFFFF:FFFFFFFF:FFFFFFFFFFFF,:FFFFFFFFFFFFFFF:
@A00270:176:HGHW5DRXY:1:2101:27959:21699 1:N:0:TTGGGCGG+CTCCTTAC
GACTACTCGGGTATCTAATCCTGTTTGCTCCCCACGCTTTCGCATCTCAGCGTCAGTATCTGTCCAGAAGGCCGCCTTCGCCACCGGTATTCCTCCACATCTCTACGCATTTCACCGCTACACGTGGAATTCTACCTTCCTCTACAATACTCTAGTTAACCAGTTTTAAGCGCAATTCCTAGGTTGAGCCCAGGGCTTTCACACCTAACTTAATTATCCGCCTACATGCCCTTTACGCCCAGTCATTCCG
+
FF::FFFFFFFFFFFFFFFFFFFFFFFFFFFFFFFFFF:FFFFFFFFFFFFF,FF:FFFFFFFFFFFFFFFFFFFFFFFF:FFFFFFF:FFFF:F:FFFFFFFFFFFFFF:FFFFFFFFFFFFF:FFFFFF:FFFFFFFFFFFFFFFFFFFFFFFFFFFFFFF:FFFFFF,FFFFF:F:FFFFFFFFFF:FFFFFFFFFFFFF:FFFFFFFFF:FFFF:FFFFF:FFFFFFFFFFFFFFFFFFFFFFFFF
@A00270:176:HGHW5DRXY:1:2101:28022:21715 1:N:0:TTGGGCGG+CTCCTTAC
GACTACTCGGGTATCTAATCCTGTTTGCTCCCCACGCTTTCGCATCTCAGCGTCAGTATCTGTCCAGAAGGCCGCCTTCGCCACCGGTATTCCTCCACATCTCTACGCATTTCACCGCTACACGTGGAATTCTACCTTCCTCTACAATACTCTAGTTAACCAGTTTTAAGCGCAATTCCTAGGTTGAGCCCAGGGCTTTCACACCTAACTTAATTATCCGCCTACATGCCCTTTACGCCCAGTCATTCCG
+
FFFFFFFFFFFFFFFFFFFFFFFFFFFFFFFFFFFFFFFFFFFFFFFFFFFFFFFFFFFFFFFFFFFFFFFFFFFFFFFFFFFFFFFFFFFFFFFFFFFFFFFFFFFFFFFFFFFFFFFFFFFFFFFFF:FFFFFFFFFFFFFFFFFFFFFFF:FFFFFFFFFFFFFFF,FFFFFFFFFFFFFFFFFF:FFFFFFFFFFFFFFFFFFFFFFFFFFFFFF:FFFFFFFFFFFFFFFFFFFFFFFFFFFFFF
@A00270:176:HGHW5DRXY:1:2101:15293:21746 1:N:0:TTGGGCGG+CTCCTTAC
GACTACAGGGGTATCTAATCCTGTTTGCTACCCACGCTTTCGAGCATGAACGTCAGTGTTATCCCAGGAGGCTGCCTTCGCTATCGGTATTCCTCCACATCTCTACGCATTTCACTGCTACACGTGGGATTCTACCTCCCTCTGACACACTCTAGTTACACAGTTTCAAATGCACGTCCCAAGTTGAGCTCGGGGATTTCACATCTCACTTATTTAACAGTCTGCGCTCGCTTTACGCCCAGTAATTCCG
+
,FFFFFF:F::FF,,FFF,F,FFFF:F:FFFF,FF,F,FFF,FFFFF,FFFF:FFFFFFFF:FFFFFFFF:FF::FFFFF,FFFFFFF:F:FFFF:FFF,F,FF:F:FF,F:FFF,FFFFFF,:F:,FF:FFF:F:::F:,F:,FFFFFF,FFF::::FFFFF,,,FFFF,,,FF::F,FFFF,F:FFFFFFF,,FFFFFFFFF:F,F:F,FFFFFFF,FFFFFF,FFFFFFF,:FF,FFFF,FFFFFF,
@A00270:176:HGHW5DRXY:1:2101:28375:21762 1:N:0:TTGGGCGG+CTCCTTAC
GACTACTCGGGTATCTAATCCTGTTTGCTCCCCACGCTTTCGCATCTCAGCGTCAGTATCTGTCCAGAAGGCCGCCTTCGCCACCGGTATTCCTCCACATCTCTACGCATTTCACCGCTACACGTGGAATTCTACCTTCCTCTACAATACTCTAGTTAACCAGTTTTAAGCGCAATTCCTAGGTTGAGCCCAGGGCTTTCACACCTAACTTAATTATCCGCCTACATGCCCTTTACGCCCAGTCATTCCG
+
FFFFFFFFFFFFFFFFFFFFFFFFFFFFFFFFFFFFFFFFFFFFFFFFFFFFFFFFFFFFFFFFFFFFFFFFFFFFFFFFFFFFFFFFFFFFFFFFFFFFFFFFFFFFFFFFFFFFFFF:FFFFFFFFFF,FFFFF:FFFFFFFFFFFFFFFFFFFFFFFFFFFFFFFFFFFFFF:FFFF:FFFFFFFFFFFFFFFFFFFFFFFFFFFFFFFFFFFFFFFFFFFFFFFFFFFFFFFFFFFF::FF,FFFF
@A00270:176:HGHW5DRXY:1:2101:8359:21793 1:N:0:TTGGGCGG+CTCCTTAC
GACTACTCGGGTATCTAATCCTGTTTGCTACCCACGCTTTCGAGCATGAACGTCAGTGTTATCCCAGGAGGCTGCCTTCGCCATCGGTATTCCTCCACATCTCTACGCATTTCACTGCTACACGTGGAATTCTACCTCCCTCTGACACACTCTAGGTACACAGTTTCAAATGCACGTCCCAAGTTGAGCTCGGGGATTTCACATCTGACTTCTTTAACCGCCGGCGCTCGCTTGACGCCCAGTAATTCCG
+
F:FF:FFFFFFF::FFFFFFFFFFFFFFFFFFFFFFF:FFFFFFFFFFFFFFFFFFFFFFFFFFFFFFFFFFFFFF:FFFFFFFFFFFFF:FFFFF,FFFFFFFFFFFFFFFFFF:FFFFFFFFFFFF:FFF:F:FFFFFFF:FFF:FFFFF::F,:F:F:FFFFFFF:,FFFFFFFFF:FFFF::FFFFFFFFFF,FFFFFFFFFFF,,F,FFFFFFFFFF,FFFFFFFF:F,F,FFFF,:F:FF:FFF
@A00270:176:HGHW5DRXY:1:2101:15302:21793 1:N:0:TTGGGCGG+CTCCTTAC
GACTACAGGGGTATCTAATCCTGTTTGCTACCCACGCTTTCGAGCATGAACGTCAGTGTTATCCCAGGAGGCTGCCTTCGCTATCGGTATTCCTCCACATCTCTACGCATTTCACTGCTACACGTGGGATTCTACCTCCCTCTGACACACTCTAGTTACACAGTTTCAAATGCACGTCCCAAGTTGAGCTCGGGGATTTCACATCTGACTTATTTAACCGTCTGCGCTCGCTTTACGCCCAGTAATTCCG
+
FFFFFFFFFFFFFFFFFFFFFFFFFFFFFFFFFFFFFFFFFFFFFF:FFFFFFFFFFFF,FFFFFFFF:FFFFFFFFFFFF:FFFFFFFFFFFFFFFFFFFFFFFFFFFFFFFFFFFFFFFFFFFFFFFFFFFFFFFFFFFFFFFFFF:FFFFFFFFFFFFFFFFFFFFFFFFFFFFFFFFFFFFFFFFFF:FFFFFFFFFFF:FFFFFFFFFFFFFFFFFFFFFFFFF:FFFFFFFFFFFFFFFFFFFF
@A00270:176:HGHW5DRXY:1:2101:15257:21809 1:N:0:TTGGGCGG+CTCCTTAC
GACTACAGGGGTATCTAATCCTGTTTGCTACCCACGCTTTCGAGCATGAACGTCAGTGTTATCCCAGGAGGCTGCCTTCGCTATCGGTATTCCTCCACATCTCTACGCATTTCACTGCTACACGTGGGATTCTACCTCCCTCTGACACACTCTAGTTACACAGTTTCAAATGCACGTCCCAAGTTGAGCTCGGGGATTTCACATCTGACTTATTTAACCGTCTGCGCTCGCTTTACGCCCAGTAATTCCG
+
FFFFFFFFFFFFFFFFFFFFFFFFFFFFFFFFFFFFFFFFFFFFFFFFFFFFFFFFFFFFFFFFFFFFFFFFFFFFFFFFFFFFFFFFFFFFFFFFFFFFFFFFFFFFFFFFFFFFFFFFFFFFFFFFFFFFFFFF:FFFFFFFFFFFFFFFFFFFFFFFFFFFFFFFFFFF:FFFFFFFFFFFFFFFFFFFFFFF,FFFFFFFFFFFFFFFFFFFFFFFFFFFFFFFFFFFFFFFFFFFFFFFFFFFFF
@A00270:176:HGHW5DRXY:1:2101:23918:21809 1:N:0:TTGGGCGG+CTCCTTAC
GACTACTCGGGTATCTAATCCCGTTTGCTCCCCACGCTTTCGCATCTCAGCGTCAGTATCTGTCCAGAAGGCCGCCTTCGCCACCGGTATCCCTCCACATCTCTACGCATTTCACCGCTACACGTGGAATTCTACCTTCCTCTACAATACTCTAGTTAACCAGTTTTAAGTGCAATTCCTAGGTTGAGCCCAGGGCTTTCACACCTAACTTAATTATCCGCCTACATGCCCTTTACGCCCAGTCATTCCG
+
FFFFFFFFFFFFFFFFFFFFFFFFFFFFFFFFFFFFFFFFFFFFFFFFFFFFFFFFFFFFFFFFFFFFFFFFFFFFFFFFFFFFFFFFFFFFFFFFFFF:FFFFFFFFFFFFFFFFFFFFFFFFFFFFF:FFFFFFFFFFFFFFFFFFFFFFFFFFFFFFFFFFFFFFFFFFFFFFFFFFFFFFFFFFFFFFFFFFFFFFFFFFFFFFFFFFFFFFFFF:FFFFFFFFFFFFFFFFFFFFFFFFF:FFF:
@A00270:176:HGHW5DRXY:1:2101:2184:21872 1:N:0:TTGGGCGG+CTCCTTAC
CCTACGGGTGGCTGCAGTGGGGAATATTGCACAATGGGGGGAACCCTGATGCAGCCATGCCGCGTGTATGACGAAGGCCTTCGGGTTGTAAAGTACTTTCGGCGAGGAGGAAGGTGATGTATCTCATAGGTGCATTAATTGACGTTAATCACAGAAGAAGCACCGGCTAACTCCGTGCCAGCAGCCGCGGTAATACGGAGGGTGCGAGCGTTAATCGGAATGACTGGGCGTAAAGGGCATGTAGGCGGAT
+
FFFFFFFFFFFFFFFFF,FFFF,,:FFFFFFFF,FFFFFFFF:FFFFFFFFFFFFFFFFFFFFF,F,,FF:,F,FFFFF,:FFFFFFFF::FFFFF:,:FFFFFF,FFFFFFFFFFF,FFF:FF,FFFFF,FF:,F::FFFFFFFF:FFFFFFFF:FFFFFFFFFFFF:FFFFFFFFFFFFFFFFFFFFFF,FF:FFFFFFFFFFFFFFFFFFFFFFFF,FFFFFFFFFFFFFFFF:FFF:FFFFFFFF:
@A00270:176:HGHW5DRXY:1:2101:11442:21872 1:N:0:TTGGGCGG+CTCCTTAC
GACTACAGGGGTATCTAATCCTGTTTACTACCCACGCTTTCGAGCATGAACGTCAGTGTTATCCCAGGAGGCTGCCTTCGCCATCGGTATTCCTCCACATCTCTACGCATTTCACTGCTACACGTGGAATTCTACCTCCCTCTGACACACTCTAGTTACATAGTTTCAAATGCACGTCCCAAGTTGAGCTCGGGGATTTCACATCTGACTTATTTAACCGTCTGCGCTCGCTTTACGCCCAGTAATTCCG
+
FFFFFFFFFFFFFFFFFFFFFFFFFFFFFFFFFFFFFFFFFFFFFFFFFFFFFFFFFFFFFFFFFFFFFFFFFFFFFFFFFFFFFFFFFFFFFFFFFFFFFFFFFFFFFFFFFFFFFFFFFFFFFFFFFFFFFFFFFFFFFFFFFFFFFFFFFFFFFFFFFFFFFFFFFFFF:FFF:FFFFFFFFFFFFFF:FFFFFFFFFFFFFFFFF:::FFFFFFFFFFFFFFFFFFFFFFFF:FFFFFFFFFFFFF
@A00270:176:HGHW5DRXY:1:2101:29017:21966 1:N:0:TTGGGCGG+CTCCTTAC
CCTACGGGCGGCTGCAGTGGGGAATATTGCACAATGGGGGGAACCCTGATGCAGCCATGCCGCGTGTATGAAGAAGGCCTTCGGGTTGTAAAGTACTTTCGGTGATGAGGAAGGTAATGAATCTAATAGGTTTATTAATTGACGTTAATCACAGAAGAAGCACCGGCTAACTCCGTGCCAGCAGCCGCGGTAATACGGAGGGTGCGAGCGTTAATCGGAATGACTGGGCGTAAAGGGCATGTAGGCGGAT
+
FFFFFFFFFFFFFFFFFFFFFFF:FFFFFFFFFFFFFFFFFFFFFFFFFFFFFFFFFFFFFFFFFFF:FFFFFFFFFFFFFFFFFFFFFFFFFFFFFFFFFFFFFFFFFFFFFFFFFFF:FFFFFFFFFF:FFFFFFFFFFFFFFFFFFFFFFFFFFFFFFFFFFFFFFFFFFFFFFFFF:FFFFFFFFFFFFFFFFFFFFFFFFFFFFF:FFFFFFFF:FFFFFFFFFFFFFFFFFFF:FFFFFFFFFF
@A00270:176:HGHW5DRXY:1:2101:2266:22013 1:N:0:TTGGGCGG+CTCCTTAC
CCTACGGGTGGCTGCAGTGGGGAATATTGCACAATGGGGGGAACCCTGATGCAGCCATGCCGCGTGTATGAAGAAGGCCTTCGGGTTGTAAAGTACTTTCGGCGATGAGGAAGGTGATGTATCTAATAGGTGCATTAATTGACGTTAATCACAGAAGAAGCACCGGCTAACTCCGTGCCAGCAGCCGCGGTAATACGGAGGGTGCGAGCGTTAATCGGAATGACTGGGCGTAAAGGGCATGTAGGCGGAT
+
FFFFFFFFFFFFFFFFF,FFFFF:F:FFFF:FFF:FFFFFFFFFFFFFFFFFFFFFFFFFFFFF:F,,FFF,FFFFFFF:FFFFF,FFF,,FFFFFFFFFFFFFF,FFFFF:FFFFF:F,F:FFFFFFFFFFF::FFFFFFFFFFF:FFFFFFFFFFFFFFFFFFFFF:FFFFFFFFFF:FFFFFFFFFFF:FFFFFFFFFFFFFFFFFFFFFFFFFFFFFFFFFFFFFFFFFFFFFFFFFFFFFF:FF:
@A00270:176:HGHW5DRXY:1:2101:29152:22013 1:N:0:TTGGGCGG+CTCCTTAC
CCTACGGGCGGCTGCAGTGGGGAATATTGCACAATGGGGGGAACCCTGATGCAGCCATGCCGCGTGTATGAAGAAGGCCTTCGGGTTGTAAAGTACTTTCGGTGATGAGGAAGGTAATGAATCTAATAGGTTTATTAATTGACGTTAATCACAGAAGAAGCACCGGCTAACTCCGTGCCAGCAGCCGCGGTAATACGGAGGGTGCGAGCGTTAATCGGAATGACTGGGCGTAAAGGGCATGTAGGCGGAT
+
FFFFFFFFFFFFFFFFFFFFFFFFFFFFFFFFFFFFFFFFFF,FFFFFFFFFFFFF::FFFFFFFFFF:FF:FFFFFFFFFFFFFFFFFFFFFFFFFFFFFFFFFFFFFFFFFFFFFFFFFFFFFFFFFFFFFFFFFFFFFFFFFFFFFFFFFFFFFFFFFFFFFFFFFFFFFFFFFFFFFF:FFFFFFFFFFFF:FFFFFFFFFFFFFFFFFFFFFFFFFFFFFFFFFFFFF:FFFFFFFFFFFFFFFF
@A00270:176:HGHW5DRXY:1:2101:29152:22044 1:N:0:TTGGGCGG+CTCCTTAC
CCTACGGGCGGCTGCAGTGGGGAATATTGCACAATGGGGGGAACCCTGATGCAGCCATGCCGCGTGTATGAAGAAGGCCTTCGGGTTGTAAAGTACTTTCGGTGATGAGGAAGGTAATGAATCTAATAGGCTTATTAATTGACGTTAATCACAGAAGAAGCACCGGCTAACTCCGTGCCAGCAGCCGCGGTAATACGGAGGGTGCGAGCGTTAATCGGAATGACTGGGCGTAAAGGGCATGTAGGCGGAT
+
FFFFFFFFFFFFFFFFF:FFFFFFFFFFFFFFFFFFFFFFFF,FFFFFFFFFFFFF:FFFFFFFFFFFFFF,FFFFFFFFFFFFFFFFFFFFFFFFFFFFFFFFFFFFFFFFFFFFFFFFFFFFFFFFFFFFFFFFFFFFFFFFFFFFFFFFFFFFFFFFFFFFFFFFFFFFFFFFFFFFFFFFFFFFFFFFFFFFFFFFFFFFFFFFFFFFFFFFFFFFFFFFFFFFFFFFFFFFFFFFFFFFFFFFFF
@A00270:176:HGHW5DRXY:1:2101:17400:22075 1:N:0:TTGGGCGG+CTCCTTAC
CCTACGGGTGGCTGCAGTGGGGAATTTTGGACAATGGGGGGAACCCTGATCCAGCCATGCCGCGTGTCTGAAGAAGGCCTTCGGGTTGTAAAGGACTTTTGTTAGGGAAGAAAAGCTGGGTGCTAATACCATCTAGTGCTGACGGTACCTAAAGAATAAGCACCGGCTAACTACGTGCCAGCAGCCGCGGTAATACGTAGGGTGCGAGCGTTAATCGGAATTACTGGGCGTAAAGCGAGCGCAGACGGTT
+
FFFFFFFFFFFFFFFFFFFFFFFFFFFFFFFFFFFFFFFFFFFFFFFFFFFFFFFFFFFFFFFFFFFFFFFFFFFFFFFFFFFFFFFFFFFFFFF::,FFF,FFFFFFFFFFFFFFFFFFFFFFFFFFFFFFFFFFFFFFFFFFFFFFFFFFFFFFFFFFFFFFFFFFFFFFFFFFFFFFFFFFFFFFFFFFFFFFFFFFFFFFFFFFFFFFFFFFFFFFFFFFFFFFFFFFFFFFFFFFFFFFFF:FFF
@A00270:176:HGHW5DRXY:1:2101:30879:22122 1:N:0:TTGGGCGG+CTCCTTAC
CCTACGGGGGGCAGCAGTGGGGAATATTGCACAATGGGGGGAACCCTGATGCAGCCATGCCGCGTGTATGAAGAAGGCCTTCGGGTTGTAAAGTACTTTCGGTGATGAGGAAGGTGATGTATCTAATAGGTGCATTAATTGACGTTAATCACAGAAGAAGCACCGGCTAACTCCGTGCCAGCAGCCGCGGTAATACGGAGGGTGCGAGCGTTAATCGGAATGACTGGGCGTAAAGGGCATGTAGGCGGAT
+
FFFFFFFF:FFFFFFFFFFFFFF:FF:FFFFFFFFFFFFFFF:FFFFFFFFFFFFF,FFFFFFFFF::FFFFFF:FFFFFFFFFF:FFFFFFFF,FFFFFFFFFF:FFFFF:FFFFF,FFFFFFFFFFFFFFFFF:FFF:FFFFFFFFFFFFF,FFFFFFFFFFFFFFFFFFFFFFFFFFFF:FFFFFFFFF,FFFFFFFFFFFFFFF:FFFFFFFFFFFFFF:FFFFFF,F,:::FFFFFFFFFFFF:F
@A00270:176:HGHW5DRXY:1:2101:3088:22153 1:N:0:TTGGGCGG+CTCCTTAC
GACTACTAGGGTATCTAATCCTGTTTGCTCCCCACGCTTTCGCATCTCAGCGTCAGTATCTGTCCAGAAGGCCGCCTTCGCCACCGGTATTCCTCCACATCTCTACGCATTTCACCGCTACACGTGGAATTCTACCTTCCTCTACAATACTCTAGTTAACCAGTTTTAAGTGCAATTCCTAGGTTGAGCCCAGGGCTTTCACACCTAACTTAATTATCCGCCTACATGCCCTTTACGCCCAGTCATTCCG
+
FFFFFF:FFFFFFFFFFFFFFFF:FFFFFFFFFF:FF:FFFFFFFFFF:FFFFFFFFFFFFFFFFFFFFFFFFFFFFFFFF:FFFFFF::FFFFFFFFFFFFF:,FFFFF:FFFFFFF:FFFFFFFFF,FFFFFFFFFFFFFF:FFFFFFFFF:FFFFFFFFFFFFFFFF:FFFFFF:FF:FFFFFFFFFFFFFFFFFFFFFFFFFFFFFFFF,FFFFFFFFFFFFFFFFF,FFFFFFF:FFFFFFFFFF
@A00270:176:HGHW5DRXY:1:2101:10113:22169 1:N:0:TTGGGCGG+CTCCTTAC
CCTACGGGGGGCAGCAGTGGGGAATTTTGGACAATGGGGGGAACCCTGATCCAGCCATGCCGCGTGTCTGAAGAAGGCCTTCGGGTTGTAAAGGACTTTTGTTAGGGAAGAAAAGCTGGGTGCTAATAACATCTAGTGCTGACGGTACCTAAAGAATAAGCACCGGCTAACTACGTGCCAGCAGCCGCGGTAATACGTAGGGTGCGAGCGTTAATCGGAAATACTGGGCGTAAATCGAGCGCAGACGGTT
+
::,F,FFF:FFFF,FF::FFFFFFFFFF,FFFFF:,FFFFF:F:FF,FFFFFF:FFFFFFF:FF,FFF:FFF,,F,FF::F,FFF:F,FFFFFFFFFFFF,FF:,FF:F,FFFF:F,FFFF,FFFF:F,F,,:FF:FF,:,FF,FFFFF,FFF,FF:FF,FFFF:FF:FF:FF:FF:FFFFF,,FFFF:FF:FF:,FFF:FFF::FFFF:FFFFF,FF,F,FF,:FFFFFFFFF,F,F::,,F,,::F,F
@A00270:176:HGHW5DRXY:1:2101:20419:22232 1:N:0:TTGGGCGG+CTCCTTAC
GACTACTCGGGTATCTAATCCTGTTTGCTACCCACGCTTTCGAGCATGAACGTCAGTGTTATCCCAGGAGGCTGCCTTCGCCATCGGTATTCCTCCACATCTCTACGCATTTCACTGCTACACGTGGAATTCTACCTCCCTCTGACACACTCTAGTTACACAGTTTCAAATGCACGTCCCAAGTTGAGCTCGGGGATTTCACATCTGACTTATTTAACCGTCTGCGCTCGCTTTACGCCCAGTCAGTCCG
+
FFFFFFFFFFFFFFFF:FFFFFFFFFFFFFFFFFFFFFFFFFFFFFFFFFFFFFF:FFFFFFFFFFFFFFFFFFFFFFFFFFFF:FFFFFFFFFFFFFFFFFFFFFFFFF,FFFFFFFFFFFFFFFFFFFFFFF:FFFFFFFFFFFFFFFFFFFFFFFFFF,:FFFFFFFFF,FFFFFFF,FFFFFFFFFF,FFFF:FFF:FFFFFFFFF,F,FFFFF:FFFFF:FFFFFF:FFFF:FFFFFF,F,FF:F
@A00270:176:HGHW5DRXY:1:2101:20410:22247 1:N:0:TTGGGCGG+CTCCTTAC
GACTACTCGGGTATCTAATCCTGTTTGCTACCCACGCTTTCGAGCATGAACGTCAGTGTTATCCCAGGAGGCTGCCTTCGCCATCGGTATTCCTCCACATCTCTACGCATTTCACTGCTACACGTGGAATTCTACCTCCCTCTGACACACTCTAGTTACACAGTTTCAAATGCACGTCCCAAGTTGAGCTCGGGGATTTCACATCTGACTTATTTAACCGTCTGCGCTCGCTTTACGCCCAGTAATTCCG
+
FFFFFFFFFFFFFFFFFFFFFFFFFFFFFFFFFFFFFFFFFFFFFFFFFFFFFFFFFFFFFFFFFFFFFFFFFFFFFFFFFFFFFFFFFFFFFFFFFFFFFFFFFFFFFFFFFFFFFFFFFFFFFFFFFFFFFFFFFFFFFFFFFFFFFFFFFFFFFFFFFFFFFFFFF,FFFFFFFFFFFFFFFFFFFFFFFFFFFFFFFFFFFFFF,FFFFFFFFF:FFFFFFFF:FFFFFFFFFFFFFFF,FFFFFF
@A00270:176:HGHW5DRXY:1:2101:9579:22279 1:N:0:TTGGGCGG+CTCCTTAC
CCTACGGGGGGCAGCAGTGGGGAATATTGCACAATGGGCGCAAGCCTGATGCAGTGACGCCGCGTGGGGGATGACGGCCTTCGGGTTGTAAACCTCTTTCGACAGGGACGAAGCTTTGGTGACGGTACCTGTATAAGAAGCACCGGCTAACTACGTGCCAGCAGCCGCGGTAATACGGAGGGTGCGAGCGTTGTCCGGAATTACTGGGCGTAAAGAGCTCGTAGGTGGTTTGACGCGTCGTCTGTGAAATT
+
FFFFFFFFFFFFFFFFFFFFFFF:,FFFFFFFFFFFFFFFFFFFFF:FFFFFFFFFFFFFFFFFFFFFFFFFFFFFFFFFFFFFFFFFFF:FFFFFFFFFFFFFFFF:FFFFFFF,FFFFFFFFFFFFFFFFFFFFFFFFFFFFFFFF,FFF:FFFFFFFFFFFFFFFFFF:,FFFF,FFFFFFFFFFFF:FFFFFFFFFFFFFFFFFFFF,F:FFFFFFFF:FF:FFFFFFFFFFFFFFF:FFFFF:FFF
@A00270:176:HGHW5DRXY:1:2101:30924:22294 1:N:0:TTGGGCGG+CTCCTTAC
CCTACGGGGGGCAGCAGTGGGGAATATTGCACAATGGGGGGAACCCTGATGCAGCCATGCCGCGTGTATGAAGAAGGCCTTCGGGTTGTAAAGTACTTTCGGTGATGAGGAAGGTGATGTATCTAATAGGTGCATTAATTGACGTTAATCACAGAAGAAGCACCGGCTAACTCCGTGCCAGCAGCCGCGGTAATACGGAGGGTGCGAGCGTTAATCGGAATGACTGGGCGTAAAGGGCATGTAGGCGGAT
+
FFFFFFFFFFFFFFFFFFFFFFFFFFFFFFFFFFFFFFFFFF:FFFFFFFFFFFFFF:FFFFFFFFFFFFF:FFFFFFFFFFFFF:FFFFFFFFFFFFFFFFFFF:FFFFFFFFFFFFFFFFFFFFF:FFFFFFFFFFFFFFFFFFFFFFFFFFFFFFFFFFFFFFFFFFFFFFFFFFFF:FFFFFFFFFFFFF:FFFFFFFFFFFFFFFFFFFFFFFF,FFFFFFFFFFFFFFFFFF:FFF:,FFFFFF
@A00270:176:HGHW5DRXY:1:2101:13241:22326 1:N:0:TTGGGCGG+CTCCTTAC
CCTACGGGGGGCTGCAGTGGGGAATATTGCACAATGGGGGGAACCCTGATGCAGCCATGCCGCGTGTATGAAGAAGGCCTTCGGGTTGTAAAGTACTTTCGGTGATGAGGAAGGTAATGAATCTAATAGGTTTATTAATTGACGTTAATCACAGAAGAAGCACCGGCTAACTCCGTGCCAGCAGCCGCGGTAATACGGAGGGTGCGAGCGTTAATCGGAATTACTGGGCGTAAAGCGAGCGCAGACGGTT
+
FFFFFFFFFFFFFFFFFFFFFFF,FFFFFFFFFFFFFFFFFFFFFFFFFFFFFFFFFFFFFFFFFF:,FF::FFFFFF:FFFFFFFFFFFFFFFFFFFFFFFFFFFFFFFFFFFFFFFFFFFFF:FFFFFFFFFFFFFFFFF:FFFFFFFFFFFFFFFFFFFFFFFFFFFFFFFFFFFFFFFFFFFFFFFFFFFFFFFFFFFFFFFFFFFFFFFFFFFFFFFFFFFFFFFFFFFFFFFFFFFFFFFFFFF
@A00270:176:HGHW5DRXY:1:2101:5394:22388 1:N:0:TTGGGCGG+CTCCTTAC
CCTACGGGAGGCAGCAGTGGGGAATTTTGGACAATGGGGGGAACCCTGATCCAGCCATGCCGCGTGTCTGAAGAAGGCCTTCGGGTTGTAAAGGACTTTTGTTAGGGAAGAAAAGCTGGGTGCTAATACCATCTAGTGCTGACGGTACCTAAAGAATAAGCACCGGCTAACTACGTGCCAGCAGCCGCGGTAATACGTAGGGTGCGAGCGTTAATCGGAATTACTGGGCGTAAAGCGAGCGCAGACGGTT
+
FFFFFFFFFFFFFFFFFFFFFFF:FFFFFFFFFFFFFFFFFFFFFFFFFFFF:FFFFFFFFFFFFFFFFFFFFFFFFFFFFFFFFFFFFFFFFFFFFFFFFFFFF:F:FFFFFFFFFFFFFFFFFF:FFFFFFFFFFFFFFFFFFFFFFFFFFFFFFFFF:FFFFFFFFFFFFFFFFFFFF:FFFFFFFFF:FFFFFFFFFFFFFFFFFFFFFFFFFFFFFFFFFFFFF:FF:FFFFFFF:FFFFFFFFF
@A00270:176:HGHW5DRXY:1:2101:5773:22388 1:N:0:TTGGGCGG+CTCCTTAC
CCTACGGGCGGCTGCAGTGGGGAATATTGCACAATGGGGGGAACCCTGATGCAGCCATGCCGCGTGTATGAGGAAGGCCTTCGGGTTGTAAAGTACTTTCGGTGATGAGGAAGGTGATGTATCTAATAGGTGCATTAATTGACGTTAATCACAGAAGAAGCACCGGCTAACTCCGTGCCAGCAGCCGCGGTAATACGGAGGGTGCGAGCGTTAATCGGAATGACTGGGCGTAAAGGGCATGTAGGCGGAT
+
FFFFFFFFFFFFFFFFFFFFFFFFFFFFFF:F:FFFFFFFFF,FFF,FFFFFFFFF,FFFFFFFFF,,:F,FF:,FFFF::FFFFFFFF::FFF,FFFFFFF,F::FFFFFFFFFF:FFFFFFFFFFFFFFFFF::FFFFFFFF:FFFFFFF:FFFFF:FFFFFFFFFFFFFFFFFFFFFFFFFFFFFFF:FFFFFFFFFFFFFFF:FFFF:F:FFFFF,FFFF:FFFFF,::FFFFF::F,FFFFFFFF
@A00270:176:HGHW5DRXY:1:2101:3577:22404 1:N:0:TTGGGCGG+CTCCTTAC
GACTACCAGGGTATCTAATCCTGTTTGCTCCCCACGCTTTCGCATCTCAGCGTCAGTATCTGTCCAGAAGGCCGCCTTCGCCACCGGTATTCCTCCACATCTCTACGCATTTCACCGCTACACGTGGAATTCTACCTTCCTCTACAATACTCTAGTTAACCAGTTTTAAGTGCAATTCCTAGGTTGAGCCCAGGGCTTTCACACCTAACTTAATTATCCGCCTACATGCCCTTTACGCCCAGTCATTCCG
+
FFFF:FFFFFF,,FFF::FFFFFFF:FFFFFFFFFFFFFFFFFFFFFF:FFFFFFFFFFFFFFFFFFFFFFFFFFFFFFFF:FFFFFF:,FFFFFFFFF:F:FFFFFFFFFFFFFFFFF:FF:FFFFF:,FFFFFF:FFFFFFFF,FFFFFFFFFFFFFFF,FFFFFF:FFFFF:F:FFF:FFF:FFFFFFFFFFFFFFFFFFFFF:FFFFFFFFFFFFFFFFFFFFFFFFFFFFFFFFFFFFFFFFFFF
@A00270:176:HGHW5DRXY:1:2101:25708:22404 1:N:0:TTGGGCGG+CTCCTTAC
GACTACAAGGGTATCTAATCCTGTTTGCTCCCCACGCTTTCGCATCTCAGCGTCAGTATCTGTCCAGAAGGCCGCCTTCGCCACCGGTATTCCTCCACATCTCTACGCATTTCACCGCTACACGTGGACTTCTACCTTCCTCTACAATACTCTAGTTAACCAGTTTTAAGTGCAATTCCTAGGTTGAGCCCAGGGCTTTCACACCTAACTTAATTATCCGCCTACATGCCCTTTACGCCCAGTCATTCCG
+
FFFFFFFFFFFFFFFFFFFFFFF:FFF:FFFFFFFFFFFFFFFFFFFFFFFFFFFF,FFFFFFFFFFFFFFFFFFFFFFF:F:FFFFFFFFFFFFFFFFFFFFFFFFF:FFFFFFFFFFFFFFFFF:F,FFFFFF:FFFFFFFFFFFFFFFFFFFFFFFFFFFF:FFFFFFFF:FFFFFFFFFFFFFFFFFFFFFFFFFFFFFF::FFFFFFF:FFFFFFFFFFFFFFFFFFFFFF:FFFFFFFFFF:FF
@A00270:176:HGHW5DRXY:1:2101:26060:22420 1:N:0:TTGGGCGG+CTCCTTAC
GACTACAGGGGTATCTAATCCTGTTTGCTACCCACGCTTTCGAGCATGAACGTCAGTGTTATCCCAGGAGGCTGCCTTCGCCATCGGTATTCCTCCACATCTCTACGCATTTCACTGCTACACGTGGAATTCTACCTCCCTCTGACACACTCTAGTTACACAGTTTCAAATGCACGTCCCAAGTTGAGCTCGGGGATTTCACATCTGACTTATTTAACCGTCTGCGCTCGCTTTACGCCCAGTAATTCCG
+
FFFFFFFFFFFFFFFFFFFFFFFFFFFFFFFFFFFFFFFFFFFFFFFFFFFFFFFFFFFFFFFFFFFFFFFFFFFFFFFFFFFFFFFFFFFFFFFFFFFFFFFFFFFFFFFFFFFFFFFFFFFFFFFFFFFFFFFFFFFFFFFFFFFFFFFFFFFFFFFFFFFFFFFFFFFFFFFFFFFFFFFFFF:FFFFFFFFFFFFF:FFFFFFFFFFFFFFFFFF:FFFFFFFFFFFFFFFFFFFFFFFFFFFFFF
@A00270:176:HGHW5DRXY:1:2101:28031:22420 1:N:0:TTGGGCGG+CTCCTTAC
GACTACAGGGGTATCTAATCCTGTTTGCTCCCCACGCTTTCGCATCTCAGCGTCAGTATCTGTCCAGAAGGCCGCCTTCGCCACCGGTATTCCTCCACATCTCTACGCATTTCACCGCTACACGTGGAATTCTACCTTCCTCTACAATACTCTAGTTGACCAGTTTTAAGTGCAATTCCTAGGTTGAGCCCAGGGCTTTCACACCTAACTTAATTATCCGCCTACATGCCCTTTACGCCCAGTCATTCCG
+
FFFFFFFFFFFFFFFFFFF:FFFFFFFFFFFFFFFFFFFFFFFFFFFFFFFFFFFFFFFFFFFFFFFFFFFFFFFFFFFFFFFFFF:FFFFFFFFFFFF:FFFFFFFFFFFFFFFFFFF,FFFFFFFF:FFFFFFFFFFFFFFFFFFFFFFF,FF:FFFFFFFFFFFFF::FFFFFFFFFFFFFFFFF:FF:FFFF:FFFFFFFFFFFFFFFFFFFFFFFFF:FFFFFFFFFFF:FFFFFFFF:FF::FF
@A00270:176:HGHW5DRXY:1:2101:14118:22435 1:N:0:TTGGGCGG+CTCCTTAC
CCTACGGGAGGCAGCAGTGGGGAATTTTGGACAATGGGGGGAACCCTGATCCAGCCATGCCGCGTGTCTGAAGAAGGCCTTCGGGTTGTAAAGGACTTTTGTTAGGGAAGAAAAGCTGGGTGCTAATACCATCTAGTGCTGACGGTACCTAAAGAATAAGCACCGGCTAACTACGTGCCAGCAGCCGCGGTAATACGTAGGGTGCGAGCGTTAATCGGAATTACTGGGCGTAAAGCGAGCGCAGACGGTT
+
FFFFFFFFFFFFFFFFFFFFFFF:FFFFFFFFF:FFFFFFFFFFFFFFFFFFFFFFFFFFFFFFFFFFFFFFFFFFFFFFFFFFFFFFFFFFFFFFFF:FF:FFFFFFFFFFFFFFFFFFFFFFFFFFFF:FFFFFFFFFFFFFFF,FFFFFFFFFFFFFFFFFFFFFFFFFFFFFFFFFFFFFFFFFFFF,FFFFFFFFFFFFFFFFFFFFFFFFFFFF:FFFFFFFFFFFF,FFFFFFFFFFFFFF::
@A00270:176:HGHW5DRXY:1:2101:13503:22498 1:N:0:TTGGGCGG+CTCCTTAC
CCTACGGGGGGCTGCAGTGGGGAATATTGCACAATGGGGGGAACCCTGATGCAGCCATGCCGCGTGTATGAAGAAGGCCTTCGGGTTGTAAAGTACTTTCGGTGATGAGGAAGGTAATGAATCTAATAGGTTTATTAATTGACGTTAATCACAGAAGAAGCACCGGCTAACTCCGTGCCAGCAGCCGCGGTAATACGGAGGGTGCGAGCGTTAATCGGAATTACTGGGCGTAAAGCGAGCGCAGACGGTT
+
FFFFFFFFFFFFFFFFFFFFFFFFFFFFFFFFFFFFFFFFFF:FFFFFFFFFFFFFFFFF:FFFFF:,FFF,FFFFFFFFFFFFFFFFFFFFFFFFFFFFFFFFFFF:FFFFFFFFFFFFFFFFFFF:FFF:FFFFFF:FFFFFFFFFFFFFFFFFFFFFFFFFFFFFFFFFFFFFFFFFFFFFFFFFFFFFFFFFFFFFFFFFFFFFFFF:F,FFFFFFFFFFFFFFFFFFFFFFFFFFFFFFFFFFFF
@A00270:176:HGHW5DRXY:1:2101:26295:22514 1:N:0:TTGGGCGG+CTCCTTAC
CCTACGGGTGGCTGCAGTGGGGAATTTTGGACAATGGGGGGAACCCTGATCCAGCCATGCCGCGTGTCTGAAGAAGGCCTTCGGGTTGTAAAGGACTTTTGTTAGGGAAGAAAAGCTGGGTGCTAATACCATCTAGTGCTGACGGTACCTAAAGAATAAGCACCGGCTAACTACGTGCCAGCAGCCGCGGTAATACGTAGGGTGCGAGCGTTAATCGGAATTACTGGGCGTAAAGCGAGCGCAGACGGTT
+
FFFFFFFFFFFFFFFFFFFFFFFFFFFFFFFFFFFFFFFFFFFFFFFFFFFFFFFFFFFFFFFFFFFFFFFFFFFFFFFFFFFFFFFFFFFFFFFFFFFFFFFFFFFFFFFFFFFFFFFFFFFFFFFFFFFFFFFFFFFFFFFFFFFFFFFFFFFFFFFFFFFFFFFFFFFFFFFFFFFFFFFFFFFFFFFF,FFFFFFFFFFFFFFFFF:FFFFFFFF,FFFFFFFFFFFFFFFFFFFFFFFFF:FFFF
@A00270:176:HGHW5DRXY:1:2101:3414:22561 1:N:0:TTGGGCGG+CTCCTTAC
CCTACGGGAGGAGCAGTGGGGAATATTGCACAATGGGGGGAACCCTGATGCAGCCATGCCGCATGTATGAAGAAGGCCTTCGGGTTGTAAAGTACTTTCGGTGATGAGGAAGGTGATGTATCTAATAGGTGCATTAATTGACGTTAATCACAGAAGAAGCACCGGCTAACTCCGTGCCAGCAGCCGCGGTAATACGGAGGGTGCGAGCGTTAATCGGAATGACTGGGCGTAAAGGGCATGTAGGCGGATA
+
FF,FFFFFFFFFFF:FFFFFF,,F,FFFF:FF:FFFFFFF,:FFFFFFFFFFFFF::FFFFF,:F:,FF:,FF:FFFFFFFFFFFFFFF:FFFFFFFFFFF,FFFFFFFF,FFFF,FFFFFFF,FFFFFFFFFFF,FFFFFFFFF:FFF:FFFF:FFFF:FF:FFFF:FFFFFFFFFF:FFFFFFFFFFF:FFFF:F:FFFFF:FFFFF:F::FF:FF,FFFFFFFFFFF,FFFFFF:FFF,FFFFFFF,
@A00270:176:HGHW5DRXY:1:2101:25617:22592 1:N:0:TTGGGCGG+CTCCTTAC
GACTACAGGGGTATCTAATCCTGTTTGCTACCCACGCTTTCGAGCATGAACGTCAGTGTTATCCCAGGAGGCTGCCTTCGCCATCGGTATTCCTCCACATCTCTACGCATTTCACTGCTACACGTGGAATTCTACCTCCCTCTGACACACTCTAGTTACACAGTTTCAAATGCACGTCCCAAGTTGAGCTCGGGGATTTCACATCTGACTTATTTAACCGTCTGCGCTCGCTTTACGCCCAGTAATTCCG
+
FFFFFFFFFFFFFFFFFFFFFFFFFFFFFFFFFFFFFFFFFFFFFFFFFFFFFFFFFFFFFFFFFFFFFFFFFFFFFFFFFFFFFFFFFFFFFFFFFFFFFFFFFFFFFFFFFFFFFFFFFFFFFF:FFFFFFFFFFFFFFFFFFFFFFFFFFFFFFFFFFFFFFFFFFFFFFFFFFFFFFFFFFFFFFFFFF:FFFFFFFFFFFFFFFFFFFFFFFFF,:FFF:FFFFFFFFFFFFFFFFFFFFFFFFF
@A00270:176:HGHW5DRXY:1:2101:4453:22608 1:N:0:TTGGGCGG+CTCCTTAC
GACTACCAGGGTATCTAATCCTGTTTGCTCCCCACGCTTTCGCATCTCAGCGTCAGTATCTGTCCAGAAGGCCGCCTTCGCCACCGGTATTCCTCCACATCTCTACGCATTTCACCGCTACACGTGGAATTCTACCTTCCTCTACAATACTCTAGTTAACCAGTTTTAAGTGCAATTCCTAGGTTGAGCCCAGGGCTTTCACACCTAACTTAATTATCCGCCTACATGCCCTTTACGCCCAGTCATTCCG
+
FFFFFFFFFFFFFFFFFFFFF:FF:FFFFFFFFFFFFFFFFFFFFFFFFFFFFFFFFFFFFFFF:FFFFFFFFFFFFFFFFFFFFFFFFFFFFFFFFFFFFFFFFFFFFFF:FFFFFFFFFFFFFFF,FFFFFFFF:FFFFFFFFFFFFFFFFF:FFFFFFFFFFFFFFFFFFFFFFFFFFFFFFFFFFFFFFFFFFFFFFFFFFFFFFFF:FFFFFFFFFFFFFFFFFFFFFFFFFFFFFFFFFFFF:F
@A00270:176:HGHW5DRXY:1:2101:31720:22608 1:N:0:TTGGGCGG+CTCCTTAC
GACTACAAGGGTATCTAATCCTGTTTGCTCCCCACGCTTTCGCATCTCAGCGTCAGTATCTGTCCAGAAGGCCGCCTTCGCCACCGGTATTCCTCCACATCTCTACGCATTTCACCGCTACACGTGGAATTCTACCTTCCTCTACAATACTCTAGTTAACCAGTTTTAAGTGCAATTCCTAGGTTGAGCCCAGGGCTTTCACACCTAACTTAATTATCTGCCTACATGCCCTTTACGCCCAGTCATTCCG
+
FFFFFFFFFFFFFFFFFFFFFFFFFFFFFFFFFFF:FFFFFFFFFFFFFFFFFFFFFFFFFFFFFFFFFFFFFFFFFFFFFFFFFFFFFFFFFFFFFFFFFFFFFFFFFFFFFFFFFFFFFFFFFFFFFFFFFFFFFFFFFFFFFFFFFFFFFFFFFFFFFFFFFFFF:F,F,FFFFFFFFFFFFFFFFFFFF:FFFFFFFFFFFFFFFFFFFF:F:F:F,FFFFFF:,:F:F:FF,FFFFFFFFFF:FF
@A00270:176:HGHW5DRXY:1:2101:13494:22639 1:N:0:TTGGGCGG+CTCCTTAC
GACTACCAGGGTATCTAATCCTGTTTGCTACCCACGCTTTCGAGCATGAACGTCAGTGTTATCCCAGGAGGCTGCCTTCGCCATCGGTATTCCTCCACATCTCTACGCATTTCACTGCTACACGTGGAATTCTACCTCCCTCTGACACACTCTAGTTACACAGTTTCAAATGCACGTCCCAAGTTGAGCTCGGGGATTTCACATCTGACTTATTTAACAGTCTGCGCCCGCTTTACGCCCAGTAATTCCG
+
FFFFFFFFFFFFFFFFFFFFFFFFFFFFFFFFFFFFFFFFFF,FFFF:FFFFFFFFFFFFFFFFFFFFF:FFFFFFFFFFFFFFF:FFFFFFFFF:F,FFFFFFF:FFFFFFFFFFFFFFFFFFFFFF:FFFFFFFFFFF:FF:FFFFFF,FFFF,FFFFFFF:FFFFFFFFFFFF,FF:FFF,F:FFFFFFFFFFFF::FFF:FFFFF:,FF:FFFF,FF,FF,FFFFFF:FFFFFFFFFF:FF,FF:F
@A00270:176:HGHW5DRXY:1:2101:16242:22639 1:N:0:TTGGGCGG+CTCCTTAC
GACTACAGGGGTATCTAATCCTGTTTGCTCCCCACGCTTTCGCATCTCAGCGTCAGTATCTGTCCAGAAGGCCGCCTTCGCCACCGGTATTCCTCCACATCTCTACGCATTTCACCGCTACACGTGGAATTCTACCTTCCTCTACAATACTCTAGTTAACCAGTTTTAAGTGCAATTCCTAGGTTGAGCCCAGGGCTTTCACACCTAACTTAATTATCCGCCTACATGCCCTTTACGCCCAGTCATTCCG
+
FFFFFFFFFFFFFFFFFFFFFFFFFFFFFFFFFFFFFFFFFFFFFF:FFFFF:FFFFFFFFFFFFFFFFFFFFFFFFFFFFFFFFFFFFFFFFFFFFFF:FFFFFFFFFFFFFFFFFFFFFFFFFFFFFF:FFFFFFFFFFFFFFF,FFFFFFFFFFFFFFFFFFF:FFFFF:FFFFFFFFFFFFFFFFFFFFFFFFFFFFFFFFFFFFFFFFFFFFFFFFFFFFFFFFFFFFFFFFFFFFFFFFFFFFF
@A00270:176:HGHW5DRXY:1:2101:2672:22654 1:N:0:TTGGGCGG+CTCCTTAC
CCTACGGGAGGAGCAGTGGGGAATATTGCACAATGGGGGGAACCCTGATGCAGCCATGCCGCATGTATGAAGAAGGCCTTCGGGTTGTAAAGTACTTTCGGTGATGAGGAAGGTGATGTATCTAATAGGTGCATTAATTGACGTTAATCACAGAAGAAGCACCGGCTAACTCCGTGCCAGCAGCCGCGGTAATACGGAGGGTGCGAGCGTTAATCGGAATGACTGGGCGTAAAGGGCATGTAGGCGGATA
+
FF,FFFFFFFFFFFFFFFFFFF,::FFFF:FF:FFFFFFF:FFFFFFFFFFFFFFFFFFFFF:FF,FFFF,FFFFFFFFFFFFF,FF:FFFFFFFFFFFFFFFFFFFFFFFFFFFFFFFFFFFFFFFFFFFFF:FF::FFFFFFFFFFFFFFFFFFFFFFF:FFFFF:FFFFFFFFFFFFFFFFFFFFFF:FFFFFFFFFFF:FFFFFFFF:FFFFFFFFFFFFFFFFFFFFFFFFF:FFFFFFFFFFFF
@A00270:176:HGHW5DRXY:1:2101:5168:22654 1:N:0:TTGGGCGG+CTCCTTAC
CCTACGGGGGGCTGCAGTGGGGAATTTTGGACAATGGGGGGAACCCTGATCCAGCCATGCCGCGTGTCTGAAGAAGGCCTTCGGGTTGTAAAGGACTTTTGTTAGGGAAGAAAAGCTGGGTGCTAATACCATCTAGTGCTGACGGTACCTAAAGAATAAGCACCGGCTAACTACGTGCCAGCAGCCGCGGTAATACGTAGGGTGCGAGCGTTAATCGGAATTACTGGGCGTAAAGCGAGCGCAGACGGTT
+
FFFFFFFFFFFFFFFFFFFFFFFFFFFFFFFFFFFFFFFFFF,FFFFFFFFFFFFFF:FFFFFFFFFFFFFFFFFFFFFFFFFFFFFFFFFFFFFFF,,FF,F:FFFFFFFFFFFFFFFFFFFFFFFFFFFFFFFFFFFFFFFFFF,FFF:FFFFFFFFFFFFFFFFFFFFFFFFFFFFFFFFFFFFFFFF:FFFFFFFFFFFFFFFFFFFFFFFFFFFFFFFFFFFFFFFFFFFFFFFFFFFFFFFFF:
@A00270:176:HGHW5DRXY:1:2101:23755:22654 1:N:0:TTGGGCGG+CTCCTTAC
GACTACTAGGGTATCTAATCCTGTTTGCTACCCACGCTTTCGAGCATGAACGTCAGTGTTATCCCAGGAGGCTGCCTTCGCCATCGGTATTCCTCCACATCTCTACGCATTTCACTGCTACACGTGGAATCCTACCTCCCTCTGACACACTCTAGTTACACAGTTTCAAATGCACGTCCCAAGTTGAGCTCGGGGATTTCACATCTGACTTATTTAACCGTCTGCGCTCGCTTTACGCCCAGTAATTCCG
+
FFFFFFFFFFFFFFFFFFFFFFFFFFFFFFFFFFFFFFFFFFFFFFFF:FFFFFFFFFFFFFFFFFFFFFFFFFFFFFFFFFFFFFFFFFFFFFFFFFFFFFFFFFFFFFFFFF:FFFFFF:FFFFFFFFFFFFFFFFFFFFFFFFFFFFFFFFFFFFFFFFFFFFF:FFFF:FFFFFFFFFFFFFFFFFFFFFFFFFFF:FFFFFFFFFFFFFFFFFFFFFFFFFFFF:FFFF:F:FFF:FF:FFFF,F
@A00270:176:HGHW5DRXY:1:2101:14832:22733 1:N:0:TTGGGCGG+CTCCTTAC
CCTACGGGTGGCTGCAGTGGGGAATTTTGGACAATGGGGGGAACCCTGATCCAGCCATGCCGCGTGTCTGAAGAAGGCCTTCGGGTTGTAAAGGACTTTTGTTAGGGAAGAAAAGCTGGGTGCTAATACCATCTAGTGCTGACGGTACCTAAAGAATAAGCACCGGCTAACTACGTGCCAGCAGCCGCGGTAATACGTAGGGTGCGAGCGTTAATCGGAATTACTGGGCGTAAAGCGAGCGCAGACGGTT
+
FFFFFFFFFFFFFFFFFFFFFFF,FFFFFFFFFFFFFF:FFFFFFFFFFFFFFFFFFFFFFFFFFFFFFFFFFFFF:FFFFFFFFF:FFFF:FFFFF:F,:F:FF::FFFFFF:FFFFFFFF:FFFFFFFF::FFF,FFFFFFF:FFFFF,FFFFFFFFFFF,FFFFFF:FFF:F,,FFF,FFFFF,F:FFF,FF,F::,FFFFFFFFF,,F:FFFFFF,FFFFFFF:,FFF,FF,FFF,FFF:FF:FF:
@A00270:176:HGHW5DRXY:1:2101:14823:22748 1:N:0:TTGGGCGG+CTCCTTAC
CCTACGGGTGGCTGCAGTGGGGAATTTTGGACAATGGGGGGAACCCTGATCCAGCCATGCCGCGTGTCTGAAGAAGGCCTTCGGGTTGTAAAGGACTTTTGTTAGGGAAGAAAAGCTGGGTGCTAATACCATCTAGTGCTGACGGTACCTAAAGAATAAGCACCGGCTAACTACGTGCCAGCAGCCGCGGTAATACGTAGGGTGCGAGCGTTAATCGGAATTACTGGGCGTAAAGCGAGCGCAGACGGTT
+
FFFFFFFFFFFFFFFFFFFFFFF,FFFFFFFFFFFFFFFFFFFFFFFFFFFFFFFFFFFFFFFFFFFFFFFFFFFFFFFFFFFFFFFFFFFFFFFFFFFFFF:FFFFF:FFFFFFFFFFFFFFFFFFFFFFFFFFFFFFFFFFFFFFFFFFFFFFFFFFFFFFFFFFFFFFFFFFFFFFFFFFFFFFFFFFFFFFFFFFFFFFFFFFFFFFFFFFFFFF,FFFFFFFFFFFFF,FFFFFFFFFFFFFFFF
@A00270:176:HGHW5DRXY:1:2101:3468:22780 1:N:0:TTGGGCGG+CTCCTTAC
CCTACGGGGGGCTGCAGTGGGGAATTTTGGACAATGGGGGGAACCCTGATCCAGCCATGCCGCGTGTCTGAAGAAGGCCTTCGGGGTGTAAAGGACTTTTGTTAGGGAAGAAAAGCTGGGTGCTAATACCATCTAGTGCTGACGGTACCCAAAGAATAAGCACCGGCTAACTACGTGCCAGCAGCCGCGGTAATACGTAGGGTGCGAGCGTTAATCGGAATTACTGGGCGTAAAGCGAGCGCAGACGGTT
+
FFFFFFFFFFFFFFF:F:FFFFF:F::FFF:F::FFFFFFFF,FFF:FF:FF:FFF:,FFFFFF:FFFFFFFFFFFFFF:FFFFF,:FF,FFFFFFFF::F:F:FFFF,FFFFFFFFFFFFFF:,FFFFFFFFF:FFFFFFFFFFF,FFFFFFFFF,F:F:FFFFFFFFFFF:FFFF:F:FFFFFFFFFFF,:FFFFFFFFFFFFFFFFFFF:FF:FFF,FFFF:FFFFFFFFFFFFFFF:FFFFF:FF:
@A00270:176:HGHW5DRXY:1:2101:14950:22780 1:N:0:TTGGGCGG+CTCCTTAC
GACTACTGGGGTATCTAATCCTGTTTGCTCCCCACGCTTTCGCATCTCAGCGTCAGTATCTGTCCAGAAGGCCGCCTTCGCCAACGGTATTCCTCCACATCTCTACGCATTTCACCGCTACAAGTGGAATTCTACCTTCCTCTACAATACTCTAGTTAACCAGTTTTAAGTGCAAATCCTAGGTTGAGCCCAGGGCTTTCACACCTAACTTAATTATACGCCTACATGCCCTTAACGCCCAGTCATTCCG
+
:FFFF:FF:::FFFFFFFFFFFFF:FFF:FFFF:::FF:FF,FFFFF:FFF,FFF:F,FF:FFFFF::FFFF:,FFFFFF:FF,FFF:F:FFF,FFFFF,FFFFF:F:FF,FFFF:,FFFFF,FFFFF,::FF::FF,,FF,FFF::FF,FF:FFFFFFF::,FFF::FFFFFFF,FFFFFFFFFF::FFF:,FF,FFFFFF,FF,FF,FFFFFFF,,::FFFFFFF:,,,:F,FF:,:FF:FFFF,,FF
@A00270:176:HGHW5DRXY:1:2101:24017:22795 1:N:0:TTGGGCGG+CTCCTTAC
GACTACTAGGGTATCTAATCCTGTTTGCTACCCACGCTTTCGAGCATGAACGTCAGTGTTATCCCAGGAGGCTGCCTTCGCCATCGGTATTCCTCCACATCTCTACGCATTTCACTGCTACACGTGGAATCCTACCTCCCTCTGACACACTCTAGTTACACAGTTTCAAATGCACGTCCCAAGTTGAGCTCGGGGATTTCACATCTGACTTATTTAACCGTCTGCGCTCGCTTTACGCCCAGTAATTCCG
+
FFFFFFFFFFFFFFFFFFFFFFFFFFFFFFFFFFFFFFFFFFFFFFFFFFFFFFFFFFFFFFFFF:FFFFFFFFFFFFFFFFFFFFFFFFFFFFF:FFFFFFFFFFFFFFFFFFFFFFFFFFFFFFFFFFFFFFFFFFFFFFFFFFFFFFFFFFFFF:FFFFFFFFFFFFFF:FFFFFFFFFF:FFF:FFFFFFFFFFFFFFFFF:FFFFFFFFFFFFFFFFFF:FFFF:FFFFFFFF,FFFFFFFFFFF
@A00270:176:HGHW5DRXY:1:2101:21097:22811 1:N:0:TTGGGCGG+CTCCTTAC
CCTACGGGGGGCTGCAGTGGGGAATATTGCACAATGGGGGGAACCCTGATGCAGCCATGCCGCGTGTATGAAGAAGGCCTTCGGGTTGTAAAGTACTTTCGGTGATGAGGAAGGTGATGAATCTAATAGGTTTATTAATTGACGTTAATCACAGAAGAAGCACCGGCTAACTCCGTGCCAGCAGCCGCGGTAATACGGAGGGTGCGAGCGTTAATCGGAATGACTGGGCGTAAAGGGCATGTAGGCGGAT
+
FFFFFFFFFFFFFFFFFFFFFFFFFFFFFFFFFFFFFFFFFFFFFF:FFFFFFFFFFFFFFFFFFFF:FFF,FFFFFFFFFFFFFFFFFFFFFFFFFFFFFF:FFFFFFFF:FFFFFFFFFFFFFFFFFFFFFFFFFFFFFFF:FFFFFFFFFFFFF:FFFFFFFFFFFFFFFFFFFFFFFFFFFFFFFFFFFFFFFFFFFFFF:FFFF:FFFFFFFFFFFFFFFFFFFFFFFFFFFF:FFFFFFFFFFF
@A00270:176:HGHW5DRXY:1:2101:13892:22827 1:N:0:TTGGGCGG+CTCCTTAC
CCTACGGGCGGCTGCAGTGGGGAATTTTGGACAATGGGGGGAACCCTGATCCAGCCATGCCGCGTGTCTGAAGAAGGCCTTCGGGTTGTAAAGGACTTTTGTTAGGGAAGAAAAGCTGGGTGCTAATACCATCTAGTGCTGACGGTACCTAAAGAATAAGCACCGGCTAACTACGTGCCTGCAGCCGCGGTAATACGTAGGGTGCGAGCGTTAATCGGAATTACTGGGCGTAAAGCGAGCGCAGAGGGTT
+
FFFFFFFFFFFFFFFFFFFFFFFFFFFFFFFF:FFFFFFFFFFFFFFFFFFFFFFF:FFFFFFFFFFFFFFFFFFFFFFFFFFFFFFFFFFFFFFFFFFFFF:FFFFFFFFFFFFFFFFFFFFFFFFFFFFFFFFFFFFFFFFFFFFFFFFFFFFFFFF:FFFFFFFFFFFFFFFFFFFFFFFFFF:FFF:FFF:FFFFFFFFFFFFFFFFFF:FF:FF,FFFFFFF:FFFF:F:FFFFF:F,FF,FFFF
@A00270:176:HGHW5DRXY:1:2101:14832:22827 1:N:0:TTGGGCGG+CTCCTTAC
CCTACGGGTGGCTGCAGTGGGGAATTTTGGACAATGGGGGGAACCCTGATCCAGCCATGCCGCGTGTCTGAAGAAGGCCTTCGGGTTGTAAAGGACTTTTGTTAGGGAAGAAAAGCTGGGTGCTAATACCATCTAGTGCTGACGGTACCTAAAGAATAAGCACCGGCTAACTACGTGCCAGCAGCCGCGGTAATACGTAGGGTGCGAGCGTTAATCGGAATTACTGGGCGTAAAGCGAGAGCAGACGGTT
+
FFFF,FFFF:,F:FFF,FF:F,F,FFF:::FFFF:F:F,F:F:,FFFFFFF:F,,FFF:F:FF:F,,FF:FFFFF:FFFFF:F::F:FFFFFFFFFFFFFFF,,:FFF:,FF:FF:,FF:,FF:FFF:FFF,F,F:F,FFFFF,FFFFFFFFFFF:FFFFFF,F,:::FF:FFF,FFFFF:FFFFFFFF:FFFFFF,:F,FFFFFFFF:F,FF:FFFFFFFFFFFF:,FF,FFF,,FFF,F:FFFF,F,F
@A00270:176:HGHW5DRXY:1:2101:32470:22842 1:N:0:TTGGGCGG+CTCCTTAC
CCTACGGGGGGCTGCAGTGGGGAATTTTGGACAATGGGGGGAACCCTGATCCAGCCATGCCGCGTGTCTGAAGAAGGCCTTCGGGTTGTAAAGGACTTTTGTTAGGGAAGAAAAGCTGGGTGCTAATACCATCTAGTGCTGACGGTACCTAAAGAATAAGCACCGGATAACTACGTGCCAGCAGCCGCGGTAATACGTAGGGGGCGAGCGTTAATCGGAATTACTGGGCGTAAAGCGAGCGCAGACGGTT
+
FFFF:FFFFFFFFFFFFFFFFFFFFFFFFFFF:FFFFFFFFFFFFFFFFFFFFFFFFFF::FFFFFFFFFFFFFFF:FFFFFFFFFFFFFFFFFFFFFFF,:FFFF:FF:FFFFFFFFFFFFFFF:FFF:FFFF,FFF:FFF:FF,FFFFFF::FFF:F:FF,FFF,FFF,FF,:FF::FF,FFF,:F::FFF:F::FFFF,,::F,FFFF:F:::F:FFFF,,FF,FFFF,FFFF,,FFFFFF::F:FF
@A00270:176:HGHW5DRXY:1:2101:21115:22874 1:N:0:TTGGGCGG+CTCCTTAC
CCTACGGGGGGCTGCAGTGGGGAATATTGCACAATGGGGGGAACCCTGATGCAGCCATGCCGCGTGTATGAAGAAGGCCTTCGGGTTGTAAAGTACTTTCGGTGATGAGGAAGGTGATGAATCTAATAGGTTTATTAATTGACGTTAATCACAGAAGAAGCACCGGCTAACTCCGTGCCAGCAGCCGCGGTAATACGGAGGGTGCGAGCGTTAATCGGAATGACTGGGCGTAAAGGGCATGTAGGCGGAT
+
FFFFFFFFFFFFFFFFFFFFFFFFFFFFFFF:FFFFFFFFFFFFFFFFFFFFFFFF,FFFFF:F,FF,FFFFF:FFFFFFFFFFF:FFFFFFFFFFFFFFFFFFFFFFFFFFFFFFFFFFFFFFFFFFFFFFFF:FFFFFF:FFFFFFFFFFFFFFF,FFFF:FFFFFFFFFFFFFFFFFFF,FFFFFFFFFFFFFFF,FFFFFFFFFFFFFFFFFFFFFFFFFFFFFFF:FF,FFF,FFFFFFFF:FFF
@A00270:176:HGHW5DRXY:1:2101:26865:22874 1:N:0:TTGGGCGG+CTCCTTAC
CCTACGGGCGGCAGCAGTGGGGAATATTGCACAATGGGGGGAACCCTGATGCAGCCATGCCGCGTGTATGAAGAAGGCCTTCGGGTTGTAAAGTACTTTCGGTGATGAGGAAGGTAATGAATCTAATAGGTTTATTAATTGACGTTAATCACAGAAGAAGCACCGGCTAACTCCGTGCCAGCAGCCGCGGTAATACGGAGGGTGCGAGCGTTAATCGGAATGACTGGGCGTAAAGGGCATGTAGGCGGAT
+
FFFFFFFFFFFFFFFFFFFFFFF:FFFFFFFFFFFFFFFFFFFFFFFFFFFFFFFFFFFF:FFFFFFFFFFFFFFFFFFFFFFFF:FFF,FFFFFFFFFFFFFFFFFFFF:FFFFFFFFF,FFFFFFFFFFFFFFFFFFFFFFFFFFFFFFFFFFFFF:FFFFFFFFFFFFFFFFFFFFFFFFFFFFFFFFFFFFFFFFF:FFFFFFFFF:FFFFFFFF,FFFFFFFFFFFF:FFFFFFFFFFFFFFFFF
@A00270:176:HGHW5DRXY:1:2101:2862:22889 1:N:0:TTGGGCGG+CTCCTTAC
CCTACGGGCGGCTGCAGTGGGGAATATTGCACAATGGGGGGAACCCTGATGCAGCCATGCCGCGTGTATGAAGAAGGCCTTCGGGTTGTAAAGTACTTTCGGTGATGAGGAAGGTAATGAATCTAATAGGTTTATTAATTGACGTTAATCACAGAAGGAGCACCGGCTAACTCCGTGCCAGCAGCCGCGGTAATACGGAGGGTGCGAGCGTTAATCGGAATGACTGGGCGTAAAGGGCATGTAGGCGGAT
+
FFFFFFFFFFFFFFF:FFFFFF,::FFFFFFF:FFFFFFFFF,FFFFFFFFF,FFF:FFFFFFF,F:,FF:,F:FFFFFFFFFFFFFFF::FFFFFFFFFFF,FFFFFFFFFFFFFFFFF:FFFF::FFFFFFFFFFFFFFFFFFFFFFFFF:FF:FFFFFFFFFFFFFFFFFFFFFFFFFF:FFFFFFFFFFFFFFFFFF:FFFFFFFFFFF::FFFFFFFFFFFFFFF:F,FFFFFFFF:FFFFFFFF
@A00270:176:HGHW5DRXY:1:2101:15338:22921 1:N:0:TTGGGCGG+CTCCTTAC
GACTACTGGGGTATCTAATCCTGTTTGCTCCCCACGCTTTCGCATCTCAGCGTCAGTATCTGTCCAGAAGGCCGCCTTCGCCACCGGTATTCCTCCACATCTCTACGCATTTCACCGCTACACGTGGAATTCTACCTTCCTCTACAATACTCTAGTTAACCAGTTTTAAGTGCAATTCCTAGGTTGAGCCCAGGGCTTTCACACCTAACTTAATTATCCGCCTACATGCCCTTTACGCCCAGTCATTCCG
+
FFFFFFFFFFFFFFFFFFFFFFFFFFFFFFFFFFFFFFFFFFFFFFFFFFFFFFFFFFFFFFFFFFFFFFFFFFFFFFFFFFFFFFFFFFFFFFFFFFFFFFFFFFFFFFFFFFFFFFF,FFFFFFFFF:FFFFFFFFFFFFFFFF:FFFFFFFFFFFFFFFFFFFFFFFFFFFFFFFFFFFFFFFFFFFF,FFFFFFFFF:FFFFFFFFFFFFFFFFFFFF:FF:FFFFFFFFFFFFFFFFFFFFFFFF
@A00270:176:HGHW5DRXY:1:2101:22471:22968 1:N:0:TTGGGCGG+CTCCTTAC
GACTACTAGGGTATCTAATCCTGTTTGCTCCCCACGCTTTCGCATCTCAGCGTCAGTATCTGTCCAGAAGGCCGCCTTCGCCACCGGTATTCCTCCACATCTCTACGCATTTCACCGCTACACGTGGAATTCTACCTTCCTCTACAATACTCTAGTTAACCAGTTTTAAGTGCAATTCCTAGGTTGAGCCCAGGGCTTTCACACCTAACTTAATTATCCGCCTACATGCCCTTTACGCCCAGTCATTCCG
+
FFFFFFFFFFFFFFFFFFFFFFFFFFFFFFFFFFFFFFFFFFFFFFFFFFFFFFFFF:FFFFFFFFFFFFFFFFFFFFFFFFFFFFFFFFFFFFFFFFFFFFFFFFFFFFFFFFFFFFFFFFFFFFFFFFFFFFFFFFFFFFFFFFFFFFFFFFFFFFFFFFFFFFFFFFFFFF:F:FFFFF:FFFFFFFFFFFFFFFFFFFFFFF,FFF:FFFFFFFFFFFFFFFFFFF,FFFFFFFFFFFFFFFFFFF
@A00270:176:HGHW5DRXY:1:2101:25907:22968 1:N:0:TTGGGCGG+CTCCTTAC
GACTACAAGGGTATCTAATCCTGTTTGCTCCCCACGCTTTCGCATCTCAGCGTCAGTATCTGTCCAGAAGGCCGCCTTCGCCACCGGTATTCCTCCACATCTCTACGCATTTCACCGCTACACGTGGAATTCTACCTTCCTCTACAATACTCTAGTTAACCAGTTTTAAGTGCAATTCCTAGGTTGAGCCCAGGGCTTTCACACCTAACTTAATTATCCGCCTACATGCCCTTTACGCCCAGTCATTCCG
+
FFFFFFFFFFFFFFFFFFFFFFF:FFFFFFFFFFFFFFFFFFFFFFFFFFFFFFFFFFFFFFFFFFFFFFFFFFFFFFFFFFFFFFFFFFFFFFFFFFFFFFFFFFFFFFFFFFFFFFFFFFFFFFFF:FFFFFFFFFFFFFFFFFFFFFFFFFFFFFFFFFFFFFFFFFFFF,FFFFF:FFFFFFFFFFFFFFFFFFFFFFFFFFFFFFF:FFFFFF:FFFFFFF:FFFFFFFFFFFFFF,FFFFFFFF
@A00270:176:HGHW5DRXY:1:2101:24569:23030 1:N:0:TTGGGCGG+CTCCTTAC
CCTACGGGGGGCTGCAGTGGGGAATATTGCACAATGGGGGGAACCCTGATGCAGCCATGCCGCGTGTATGAAGAAGGCCTTCGGGTTGTAAAGTACTTTCGGTGATGAGGAAGGTGATGTATCTAATAGGTGCATTAATTGACGTTAATCACAGAAGAAGCACCGACTAACTACGTGCCAGCAGCCGCGGTAATACGTAGGGTGCGAGCGTTAATCGGAATTACTGGGCGTAAAGCGAGCGCAGACGGTT
+
FFFFFFFFFFFFFFFFFFFFFFFFFFFFFFFFFFFFFFFFFFFFFFFFFFFFFFFFFFFFFFFFFFFFFFFFFFFFFFFFFFFFFFFFFFFFFFFFFFFFFFFFFFFFFFFFFFFFFFFFFFFFFFF:FFFFFFFFFFFFFFFFFFF::FFFFFFFF:FFFFFFFFFFFFFFFFFFFFFFFFFFFFFFFFFFFFFFFFFFFFFFFFFFFFFFFFF:FFFFFFFFFFFFFFFFFFFFFFFFFF:F:FFFFF
@A00270:176:HGHW5DRXY:1:2101:13847:23062 1:N:0:TTGGGCGG+CTCCTTAC
GACTACCAGGGTATCTAATCCTGTTTGCTACCCACGCTTTCGAGCATGAACGTCAGTGTTATCCCAGGAGGCTGCCTTCGCCATCGGTATTCCTCCACATCTCTACGCATTTCACTGCTACACGTGGAATTCTACCTCCCTCTGACACACTCTAGTTACACAGTTTCAAATGCACGTCCCAAGTTGAGCTCGGGGATTTCACATCTGACTTATTTAACCGTCTGCGCTCGCTTCACGCCCAGTAATTCCG
+
FFFFFFFFFFFFFFFFFFFFFFFFFFFFFFFFFFFFFFFFFFFFFFFFFFFFFFFFFFFFFFFFFFFFFFFFFFFFFFFFFFFFFFFFFFFFFFFFFFFFFFFFFFFFFFFFFFFFFFFFFFFFFFFFFFFFFFFFFFFFFFFFFFFFFFFFFFFFFFFFFFFFFFFFFFFFFFFFFFFFFFFFFFFFFFFFF:FFFFFFFFFFFFFFF,FFFFFFFF:FFFFFFFFFFFFFFFFFFFFFFFFFFFFFFF
@A00270:176:HGHW5DRXY:1:2101:13593:23093 1:N:0:TTGGGCGG+CTCCTTAC
GACTACCAGGGTATCTAATCCTGTTTGCTCCCCACGCTTTCGCATCTCAGCGTCAGTATCTGTCCAGAAGGCCGCCTTCGCCACCGGTATTCCTCCACATCTCTACGCATTTCACCGCTACACGTGGAATTCTACCTTCCTCTACAATACTCTAGTTAACCAGTTTTAAGTGCAATTCCTAGGTTGAGCCCAGGGCTTTCACACCTAACTTAATTATCCGCCTACATGCCCTTTACGCCCAGTCATTCCG
+
FFFFFFFFFFFFFFFFFFFFFFFFFFFFFFFFFFFFFFFFFFFFFFFFFFFFFFFFFFFFFFFFFFFFFFFFFFFFFFFFFFFFFFFFFFFFFFFFFFFFFFFFFFFFFFFFFFFFFFFFF:FFFFFFFFFFFFFFFFFFFFFFFFFFFFFFFFFFFFFFFFFFFFFFFFFFFFFFFFF:FFFFFFFFFFFFFFFFFFFFFFFFFFFFFFFFFFFFFF:FFFFFFFFFFFFFFFFFFFFFFFFFFFFFFF
@A00270:176:HGHW5DRXY:1:2101:5511:23218 1:N:0:TTGGGCGG+CTCCTTAC
GACTACAAGGGTATCTAATCCTGTTTGCTACCCACGCTTTCGAGCATGAACGTCAGTGTTATCCCAGGAGGCTGCCTTCGCCATCGGTATTCCTCCACATCTCTACGCATTTCACTGCTACACGTGGAATTCTACCTCCCTCTGACACACTCTAGTTACACAGTTTCAAATGCACGTCCCAAGTTGAGCTCGGGGATTTCACATCTGACTTATTTAACCGTCTGCGCTCGCTTTACGCCCAGTAATTCCG
+
FFFFFFFFFFFFFFFFFFFFFFFFFFFFFFFFFFFFFFFFFFFFFFFFFFFFFFFFFFFFFFFFFFFFFFFFFFFFFFFFFFFFFFFFF:FFFFFFFFFFFFFFFFFFFFFFFFFFFFFFFFFFFFFFFFFFFFFFFFFFFFFFFFFFFFFFFFFFFFFFFFFFFFFFFFFFFFFF:FFFFFFFFFFFFFFFFFFFFFFFF,FFFFFFFFFFFFFFFFFFFFFFFFFFFFFFFFFFFFFFF:FFFFFFFF
@A00270:176:HGHW5DRXY:1:2101:5430:23234 1:N:0:TTGGGCGG+CTCCTTAC
GACTACAAGGGTATCTAATCCTGTTTGCTACCCACGCTTTCGAGCATGAACGTCAGTGTTATCCCAGGAAGCTGCCTTCGCCATCGGTATTCCTCCACATCTCTACGCATTTCACTGCTACACGTGGAATTCTACCTCCCTCTGACACACTCTAGTTACACAGTTTCAAATGCACGTCCCAAGTTGAGCTCGGGGATTTCACATCTGACTTATTTAACCGTCTGCGCTCGCTTTACGCCCAGTAATTCCG
+
FF:FFFFFFFFFFFFFFFFFFFFFFFFFFFFFFFFFFFFFFFFFFFFFFFFFFFFFFFFFFFFFFFFFFFFFFFFFFFFFFFFFFFFFFFFFFFFFFFFFFFFFFFFFFFFFFFFFFFFFFFFFFF:FFFFFFFFFFFFFFFFFFFFFFFFFFFFFFFFFFFFFFFFFFFFFFFFFFFFFFFFFFFFFFFFFFFFFFFFFFFFFFFFFFFFF:FFF:FF:FFFF:FFFFFFFFFFFFFFFFFFFFFFF:F
@A00270:176:HGHW5DRXY:1:2101:5466:23234 1:N:0:TTGGGCGG+CTCCTTAC
GACTACAAGGGTATCTAATCCTGTTTGCTACCCACGCTTTCGAGCATGAACGTCAGTGTTATCCCAGGAAGCTGCCTTCGCCATCGGTATTCCTCCACATCTCTACGCATTTCACTGCTACACGTGGAATTCTACCTCCCTCTGACACACTCTAGTTACACAGTTTCAAATGCACGTCCCAAGTTGAGCTCGGGGATTTCACATCTGACTTATTTAACCGTCTGCGCTCGCTTTACGCCCAGTAATTCCG
+
FFFFFFFFFFFFFFFFFFFFFFFFFFFFFFFFFFFFFFFFFFFFFFFFFFFFFFFFFFFFFFFFFFFFFFFFFFFFFFFFFFFFFFFFFFFFFFFFFFFFFFFFFFFFFFFFFFFFFFFFFFFFFFFFFFFFFFFFFFFFFFFFFFFFFFFFFFFFFFFFFFFFFFFFFFF:FFFFFFFFFFFFFFFFFFFFFFFFFFFFFFFFFFFF:FFFFFF:FF:FFFFFF:FFFFFFFFFFFFFFFFFFFFFFFF
@A00270:176:HGHW5DRXY:1:2101:12418:23249 1:N:0:TTGGGCGG+CTCCTTAC
CCTACGGGCGGCTGCAGTGGGGAATTTTGGACAATGGGGGGAACCCTGATCCAGCCATGCCGCGTGTCTGAAGAAGGCCTTCGGGTTGTAAAGGACTTTTGTTAGGGAAGAAAAGCTGGGTGCTAATACCATCTAGTGCTGACGGTACCTAAAGAATAAGCACCGGCTAACTACGTGCCTGCAGCCGCGGTAATACGTAGGGTGCGAGCGTTAATCGGAATTACTGGGCGTAAAGCGAGCGCAGACGGTT
+
FFFFFFFFFFFFFFFFFFFFFFF:FFFFFFFFF:FFFFFFFFFFFFFFFFFFFFFFFFFFFFFFFFFFFFFFFFFFFFFFFFFFFFFFFFFFFFFFFFF,FFFFFFFFFFFFFFFFFFFFFFFFFFFFFFFFFFFFFFFFFFF:FFFFFFFFFFFFFFFFFFFFFFFFF:FFFFFFFFFFFF:FFFFFFFFFFFFFFFFFFFFFFFF:FF:FFFFFFFF,FFFFFFFFFFFFFFFFFFFFFF:FFFFFF:
@A00270:176:HGHW5DRXY:1:2101:13593:23249 1:N:0:TTGGGCGG+CTCCTTAC
GACTACCAGGGTATCTAATCCTGTTTGCTACCCACGCTTTCGAGCATGAACGTCAGTGTTATCCCAGGAGGCTGCCTTCGCCATCGGTATTCCTCCACATCTCTACGCATTTCACTGCTACACGTGGAATTCTACCTCCCTCTGACACACTCTAGTTACACAGTTTCAAATGCACGTCCCAAGTTGAGCTCGGGGATTTCACATCTGACTTATTTAACCGTCTGCGCTCGCTTCACGCCCAGTAATTCCG
+
FFFFFFFFFFFFFFFFFFFFFFFFFFFFFFFFFFFFFFFFFFFFFFFFFFFFFFFFFFFFFFFFFFFFFFFFFFFFFFFFFFFFFFFFFFFFFFFFFFFFFFFFFFFFFFFFFFFFFFFFFFFFFFFFFFFFFFFFFFFFFFFFFFFFFFFFFFFFFFFFFFFFFFFFFFFFFFFFFFFFFFFFFFFFFFFFFFFFFFFFFF:FFFFFFFFFFFFFFFFFFFFFFFFFFFFFFFFFFFFFFFFFFFFFFF
@A00270:176:HGHW5DRXY:1:2101:21197:23328 1:N:0:TTGGGCGG+CTCCTTAC
CCTACGGGCGGCAGCAGTGGGGAATATTGCACAATGGGGGGAACCCTGATGCAGCCATGCCGCGTGTATGAAGAAGGCCTTCGGGTTGTAAAGTACTTTCGGTGATGAGGAAGGTAATGAATCTAATAGGTTTATTAATTGACGTTAATCACAGAAGAAGCACCGGCTAACTCCGTGCCAGCAGCCGCGGTAATACGGAGGGTGCGAGCGTTAATCGGAATGACTGGGCGTAAAGGGCATGTAGGCGGAT
+
FFFFFFFFFFFFFFFFFFFFFFFFFFFFFFFFFFFFFFFFFF,FFFFFFFFFFFFFFFFFFFFF:FFFFFFFFFFFFFFFFFFFFFFFFFFFF:FFFFFFFFFFFFFFFFF:FFFFFFF:F:FFFFFFFFFFFFFFFFFFF:FFFFFFFFFFFFFFFFFFFFFFFFFFFFF:FFFFFFFFFFFFFFFFFFFFFFFFFFFFFFFFFFFFFFFFFFFFFFFFFF:FFFFFFFFFFFFFFFFFFFF:FFFFFF
@A00270:176:HGHW5DRXY:1:2101:25789:23328 1:N:0:TTGGGCGG+CTCCTTAC
CCTACGGGGGGCTGCAGTGGGGAATACTGCACAATGGGGGGAACCCTGATGCAGCCATGCCGCGTGTATGAAGAAGGCCTTCGGGTTGTAAAGTACTTTCGGTGATGAGGAAGGTGATGTATCTAATAGGTGCATTAATTGACGTTAATCACAGAAGAAGCACCGGCTAACTCCGTGCCAGCAGCCGCGGTAATACGGAGGGTGCGAGCGTTAATCGGAATGACTGGGCGTAAAGGGCATGTAGGCGGAT
+
FFFFFFFFFFFFFFFFFFFFFFFFFFFFFFFFFFFFFFFFFF:FFFFFFFFFFFFF:FFFFFFFFFFFFFF,FFFFFFFFFFFFFFFFFFFFFFFFFFFFFFFFFFFFFFFFFFFFFFFFFFFFFFFFFFFFFFFFFFFFF:FFFFFFFFFFFFFFF,FFF:FFFFFFFFFFFFFFFFFFFFFFFFFFFFFFFFFFFF:FFFFFF:FFFFFFFFFFFFFFFFFFFFFFFF:FF:FFFFFFFFFFFFFFFF
@A00270:176:HGHW5DRXY:1:2101:5041:23531 1:N:0:TTGGGCGG+CTCCTTAC
CCTACGGGCGGCTGCAGTGGGGAATTTTGGACAATGGGGGGGAACCCTGATCCAGCCATGCCGCGTGTCTGAAGAAGGCCTTCGGGTTGTAAAGGACTTTTGTTAGGGAAGAAAAGCTGGGTGCTAATACCATCTAGTGCTGACGGTACCTAAAGAATAAGCACCGGCTAACTACGTGCCAGCAGCCGCGGTAATACGTAGGGTGCGAGCGTTAATCGGAATTACTGGGCGTAAAGCGAGCGCAGACGGTT
+
FFFFFFFFFFFFFFFFFFFFFFFFFFFFFFFFFFFFFFFFFFFFFFFFFFFFFFFF:FFFFFFFFFFFFFFFFFFF:FFFFFFFFFFFFFFF:FFFFFFFFFFFFFFFFFFFFFFF:FFFFFFFFFFFFFFFFFFFFF:FFFFFFFFFF:F:FFFFFFFFFF,FFFFFFFFFF:FFFFFFFFFFFFFFFFFFF:FFFFFFFFFFFFFFFFFFFFFFFFFFFFFFFFFFFFFFFFF,F,FFF:F:FFFFFF:
@A00270:176:HGHW5DRXY:1:2101:26467:23625 1:N:0:TTGGGCGG+CTCCTTAC
CCTACGGGGGGCTGCAGTGGGGAATACTGCACAATGGGGGGAACCCTGATGCAGCCATGCCGCGTGTATGAAGAAGGCCTTCGGGTTGTAAAGTACTTTCGGTGATGAGGAAGGTGATGTATCTAATAGGTGAATTAATTGACGTTAATCACATAAGAAGCACCGGCTAACTCCGTGCCAGCAGCCGCGGTAATAAGGAGGGTGCGAGCGTTAATCGGAATGACTGGGCGTAAAGGGCATGTAGGCGGAT
+
FFFFFFFF,F:,:FF:FFFFFFFFFFFFFFFFFFFFFFFFFF:F:F:FFFFFFFFFF:FF::,:,FF,FFFFFF:FFF:FF:FFF:FFFFFFF:::FFFFFFFF,FF:FFFFFFFFF:FFFF:FFFFFFFFF,FF,FFFFFFFFFFFFF,FFF,FFFFFFFF:FFFFFFFFFF,:FFF:FFFFFFFFF,FFFFFF,:,FFFFFFFFF,FFF,FFFFF::FF::FFFFF:F:::FFF:,FF,FF,FFFFF:
@A00270:176:HGHW5DRXY:1:2101:20618:23641 1:N:0:TTGGGCGG+CTCCTTAC
GACTACTAGGTATCTAATCCTGTTTGCTACCCACGCTTTCGAGCATGAACGTCAGTGTTATCCCAGGAGGCTGCCTTCGCCATCGGTATTCCTCCACATCTCTACGCATTTCACTGCTACACGTGGAATTCTACCTCCCTCTGACACACTCTAGTTACACAGTTTCAAATGCACGTCCCAAGTTGAGCTCGGGGATTTCACATCTGACTTATTTAACCGTCTGCGCTCGCTTTACGCCCAGTAATTCCGAT
+
FFFFFFFFFFFFFFFFFFFFFFFFFFFFFFFFFFFFFFFFFFFFFFFFFFFFFFFFFFFFFFFFFFFFFFFFFFFFFFFFFFFFFFFFFFFFFFFFFFFFFFFFFFFFFFFFFFFFFFFFFFFFFFF:FFFFFF:FFFFFFFFFFFFFFFFF:F:FFFFFFFFF:FFFFFFFFFF:FFFFFFFFFFFFFFFFFFFFFFFFFFFFFFFFFFFFFFFFFFFFFFFFFFFFFFFFFFF,F:FFFF:FF:F,:FF
@A00270:176:HGHW5DRXY:1:2101:4218:23672 1:N:0:TTGGGCGG+CTCCTTAC
GACTACAAGGGTATCTAATCCTGTTTGCTACCCACGCTTTCGAGCATGAACGTCAGTGTTATCCCAGGAGGCTGCCTTCGCCATCGGTATTCCCCCACATCTCTACGCATTTCACTGCTACACGTGGAATTCTACCTCCCTCTGACACACTCTAGTTACACAGTTTCAAATGCACGTCCCAAGTTGAGCTCGGGGATTTCACATCTGACTTATTTAACCGTCTGCGCTCGCTTTACGCCCAGTAATTCCG
+
FFFFFFFFFFFFFFFFFFFFFFFFFFFF:FFFFF,F:FFFFFFFFFFFFFFFFFFFFF:FFFFFFFFF:FFFFFFFFFFF,FFFFFFF:FFFFFFFFFF,FFFFFFFFFFFFFFFFFFFFFFFFF:FFFFFFFFF::FFFFFF:FFFFFFFFF:FFFFFFFFF,FFFFFFFFFFF,,F,FF:FFFFFFFFF,FFFFFFFFFFF:FFFF::FFFFFFFFFFFFFF,FFFF,:F:F:FFFFFFF:FFFF:FF
@A00270:176:HGHW5DRXY:1:2101:25816:23750 1:N:0:TTGGGCGG+CTCCTTAC
CCTACGGGGGGCTGCAGTGGGGAATACTGCACAATGGGGGGAACCCTGATGCAGCCATGCCGCGTGTATGAAGAAGGCCTTCGGGTTGTAAAGTACTTTCGGTGATGAGGAAGGTGATGTATCTAATAGGTGCATTAATTGACGTTAATCACAGAAGAAGCACCGGCTAACTCCGTGCCAGCAGCCGCGGTAATACGGAGGGTGCGAGCGTTAATCGGAATGACTGGGCGTAAAGGGCATGTAGGCGGAT
+
FFFFFFFFFFFF:FFFFFFFFFFFFFFFFFFFFFFFFFFFFF:FFFFFFFFFFFFFFFFFFFFFFFFFFFF,FFFFFFFFFFFFFFFFFFF:FFFFFFFFFFFF:FFFFFFFFFFFFFFFFFFFFFFFFFFFFFFFFFFFF:FFFFFFFFFFFFFFFFFFFFFFFFFFFFFFFFFFFFFFFFFFF:FFFFFFFFFFFFFFFFFFFFFFFFFFFFFFFFFFFFF:FFFFFFF:FFFFFFFFFFFFFFFFFF
@A00270:176:HGHW5DRXY:1:2101:20356:23782 1:N:0:TTGGGCGG+CTCCTTAC
CCTACGGGTGGCAGCAGTGGGGAATATTGCACAATGGGGGGAACCCTGATGCAGCCATGCCGCGTGTATGAAGAAGGCCTTCGGGTTGTAAAGTACTTTCGGTGATGAGGAAGGTGATGTATCTAATAGGTGCATTAATTGACGTTAATCACAGAAGAAGCACCGGCTAACTCCGTGCCAGCAGCCGCGGTAATACGGAGGGTGCGAGCGTTAATCGGAATGACTGGGCGTAAAGGGCATGTAGGCGGAT
+
FFFFFFFFFFFFFFFFFFFFFFFFFFFFFFFFFFFFFFFFFFFFFFFFFFFFFFFFFFFFFFFFFFFFFFFFFFFFFFFFFFFFFFFFFFFFFFFFFFFFFFFFFFFFFFF,:FFFFFFFFFFFFFFFFFFFFFFFFFFFFFFFFF::FFF:FFFFFFFF:FFFFFFFFFFFFFFFFFFFFFFFFFFFFFFFFFFFFFFFFFFFFFFFFFFFFFFFFFFF:FFFFFFFFFFFFFFFFFFFFFF:FF:FFF
@A00270:176:HGHW5DRXY:1:2101:11143:23829 1:N:0:TTGGGCGG+CTCCTTAC
CCTACGGGCGGCTGCAGTGGGGAATTTTGGACAATGGGGGGAACCCTGATCCAGCCATGCCGCGTGTCTGAAGAAGGCCTTCGGGTTGTAAAGGACTGTTGTTAGGGAAGAAAAGCTGGGTGCTAATACCATCTAGTGCTGACGGTACCTAAAGAATAAGCACCGGCTAACTACGTGCCTGCCGCCGCGGTAATACGTAGGGTGCGAGCGTTAATCGGAATTACTGGGCGTAAAGCGAGCGCAGAGGGGT
+
:F:FFFFF:F:,FFFFFFFFF:FF:FFFFFFF,FF::FFFFFFFFFFFFFFFFF,FF:FF:FFF,FF:FF::::,FF,FF,FFF:,FF:FFFFFFFF,F:FFFF,FFFFFFFF,:FF,FFFF,FFFFF:FF,FFFFFFFFFFFFFF:FFFFFFFF,FFFFF:F:FFFFFF:,:,F::F:FFF,F::FF:F,,,F:FF:,FF,FFFF,FFFFF,,FFFFF,F,FFFFFF:F,,F,,F,,FFFFFF:,,F,:
@A00270:176:HGHW5DRXY:1:2101:18792:23860 1:N:0:TTGGGCGG+CTCCTTAC
GACTACAAGGGTATCTAATCCTGTTTGCTACCCACGCTTTCGAGCATGAACGTCAGTGTTATCCCAGGAGGCTGCCTTCGCCATCGGTATTCCTCCACATCTCTACGCATTTCACTGCTACACGTGGAATTCTACCTCCCTCTGACACACTCTAGTTACACAGTTTCAAATGCACGTCCCAAGTTGAGCTTGGGGATTTCACATCTGACTTATTTAACCGTCTGCGCTCGCTTTACGCCCAGTAATTCCG
+
FFFFFFFFFFFFFFFFFFFFFFFFFFFFF:FFFFFFFFFFFFFFFFFFFFFFFF:FFFFFFFFFF:FFFFFFFFFFFFFFFFFFFFFFFFFFFFFFFFFFFFFFFFFFFFFFFFFFFFFFFFFFFFFFFFFFFFFFFFFF:FFFFFFFFFFFFFFFFFFF:FFFFFFFFFFFFFFFFFFFFFFFFFFFFFFFFFFFFFFFF,FFFFFFFFFFFFFFFF,F:FF:FFFFF,FFFFFF,FFFFFFFFFFFFF
@A00270:176:HGHW5DRXY:1:2101:11153:23876 1:N:0:TTGGGCGG+CTCCTTAC
CCTACGGGCGGCTGCAGTGGGGAATTTTGGACAATGGGGGGAACCCTGATCCAGCCATGCCGCGTGTCTGAAGAAGGCCTTCGGGTTGTAAAGGACTTTTGTTAGGGAAGAAAAGCTGGGTGCTAATACCATCTAGTGCTGACGGTACCTAAAGAATAAGCACCGGCTAACTACGTGCCTGCAGCCGCGGTAATACGTAGGGTGCGAGCGTTAATCGGAATTACTGGGCGTAAAGCGAGCGCAGACGGTT
+
FFFFFFFFFFFFFFFFFFFFFFFF:FFFFFFF,FFFFFFFFFFFFFFFFFFFFFFFFFFFFF:F:FFFFF,FFF:FFFFFFFFFF:FFFF:FFFFFF:FFFFFFFFF,:F:FF:FFFFFFFFFF,FFFF:F:FFFFFFFFFFFFFFFF::F:,FF,F,:FFFF:FFFF:FFFF:FFFFFFFF:FFFFFFFF:,F:FFFFFFFFFFFFFFFF:FFFFFF::FFFFFFFFFFF:F,FFF:FF:F:F,F:FFF
@A00270:176:HGHW5DRXY:1:2101:11659:23938 1:N:0:TTGGGCGG+CTCCTTAC
CCTACGGGGGGCTGCAGTGGGGAATATTGCACAATGGGGGGAACCCTGATGCAGCCATGCCGCGTGTATGAAGAAGGCCTTCGGGTTGTAAAGTACTTTCGGTGATGAGGAAGGTAATGAATCTAATAGGTTTATTAATTGACGTTAATCACAGAAGAAGCGCCGGCTAACTCCGTGCCAGCAGCCGCGGTAATACGGAGGGTGCGAGCGTTAATCGGAATGACTGGGCGTAAAGGGCATGTAGGCGGAT
+
FFFFFFFFFFFFFFFFFFFFFFFFFFFFFFFFFFFFFFFFFF,FFFFFFFFFFFFF:FFFFFFFFF:FFFFFFFFFFFFF,FFFFFFFFFFFFFFFFFFFFFFFFFFFFF:FFFFFFFFFFFFFFFFFFFFFFFFFFFFFFFFFFFF:FFFFFFFFF:F:FFFFFFFFFFFFFFFFFFFFFFFFFFFFFFFFFF:FFFFFFFFFFFFFFFFFF:FFFFF,FFFFF:FFFFF:F:FFFFFFFFFFFFFFFF
@A00270:176:HGHW5DRXY:1:2101:32298:23954 1:N:0:TTGGGCGG+CTCCTTAC
CCTACGGGGGGCTGCAGTGGGGAATATTGCACAATGGGGGGAACCCTGATGCAGCCATGCCGCGTGTATGAAGAAGGCCTTCGGGTTGTAAAGTACTTTCGGTGATGAGGAAGGTGATGTATCTAATAGGTGCATTAATTGACGTTAATCACAGTATAAGCACCGGCTAACTCCGTGCCAGCAGCCGCGGTAATACGTAGGGTGCGAGCGTTAATCTGAATTACTGGGCGTATAGCGAGCGCAGTCTGTT
+
:F,::FFFFFF,FFFF,F:FF,FFFFF:,FFFFF,FF:F,FFF::FFFFFFFFF,::F:F:F,:FFFFFF,FF:FF:FFFF:,FFFFFFFFF,F,FFFF,,,F,:,FFF,FFF,FFFFFFFF:FFFFF:FFFFF:F:,FFFF,F,FFFFFFF::,:,FF,FFF,FFF,,FFFF,F,:F:FFFFF,F:FFFFFFFF,:FFF:FFF,FFF,F,FF,F:,FFFFFF:FFF:FFF:,:,F,FFF:,,:,F,FF,
@A00270:176:HGHW5DRXY:1:2101:11586:23970 1:N:0:TTGGGCGG+CTCCTTAC
CCTACGGGGGGCTGCAGTGGGGAATATTGCACAATGGGGGGAACCCTGATGCAGCCATGCCGCGTGTATGAAGAAGGCCTTCGGGTTGTAAAGTACTTTCGGTGATGAGGAAGGTAATGAATCTAATAGGTTTATTAATTGACGTTAATCACAGAAGAAGCGCCGGCTAACTCCGTGCCAGCAGCCGCGGTAATACGGAGGGTGCGAGCGTTAATCGGAATGACTGGGCGTAAAGGGCATGTAGGCGGAT
+
FFFFFFFFFFFFFFFFF:FFFFFFFFFFFFFFFFFFFFFFFFFFF:FFFFFFFFFF:FFFFFFFFFFFFFF:F:FFFFF:FFFFFFFFFFFFFFFFFFFFFFFFF,FFFFFFFFFFFFFFFFFFFFFFFFFFFFFFF,FFFFFFFFFFFFFFFFFFFFFFFFFFFFFFFFFFFFFFFFFFFFFFFFFFFFF::FFFFFFFFFFFFFFFFFFFFFFFFFF:FFFFFFFFFFFFF:FFFF:FFFFFFFFFFF
@A00270:176:HGHW5DRXY:1:2101:19551:24017 1:N:0:TTGGGCGG+CTCCTTAC
GACTACTAGGGTATCTAATCCTGTTTGCTCCCCACGCTTTCGCATCTCAGCGTCAGTATCCGTCCAGAAGGCCGCCTTCGCCACCGGTATTCCTCCACATCTCTACGCATTTCACCGCTACACGTGGAATTCTACCTTCCTCTACAATACTCTAGTTAACCAGTTTTAAGTGCAATTCCTAGGTTGAGCCCAGGGCTTTCACACCTAACTTAATTATCCGCCTACATGCCCTTTACGCCCAGTCATTCCG
+
F:FFFFFFFFFFFFFFFFFFFFFFFFFFFFFFFFFFFFFFFFFFFFFFFFFFFFFFFFFFFFFFFFFFFFFFFFFFFFFFFFFFFFFFFFFFFFFFFFFFFFFFFFFFFFFFFFFFFFF,FFFFFFFFFFFFFFF:FF:FFFFFFFFFFFFFFFFFFFFFFFFF:FFFFFFFFFFFFFFFFFFFFFFFFFFFFFFFFFFFFFFFFFFFFFFFFFFFFFFFFFFFFFFFFFFFFFFFFFFFFFFFFFFFFF
@A00270:176:HGHW5DRXY:1:2101:11171:24032 1:N:0:TTGGGCGG+CTCCTTAC
CCTACGGGCGGCTGCAGTGGGGAATTTTGGACAATGGGGGGAACCCTGATCCAGCCATGCCGCGTGTCTGAAGAAGGCCTTCGGGTTGTAAAGGACTTTTGTTAGGGAAGAGAAGCTGGGTGCTAATACCATCTAGTGCTGACGGTACCTAAAGAATAAGCACCGGCTAACTACGTGCCTGCAGCCGCGGTAATACGTAGGGTGCGAGCGTTAATCGGAATTACTGGGCGTAAAGCGAGCGCAGACGGTT
+
FFFFFFFFFFFFFFFFFFFFFFFFFFFFFFFFFFFFFFFFFFFFFFFFFFFFFFFF:FFF:FFFFFFFFFFFFFFFFFFFFFFFFFFFFF:FFFF,F:FFF:FFFFFFFFFFFFFFFFFFFFFFFFFFFFFFFFFFFFFFFFFFFFFFFFFFFF,:FFFFFFFFFFFFFFFFFFFFFFFFFFFFFFFFFFF:FFFFF:FFF:FFFFFFFFFF:FFFFFF:FF:,F:FFFFFF:FFFFFFFFFFFFFFFFF
@A00270:176:HGHW5DRXY:1:2101:10185:24048 1:N:0:TTGGGCGG+CTCCTTAC
CCTACGGGTGGCTGCAGTGGGGAATATTGCACAATGGGGGGAACCCTGATGCAGCCATGCCGCGTGTATGAAGAAGGCCTTCGGGTTGTAAAGTACTTTCGGTGATGAGGAAGGTGATGAATCTAATAGGTTTATTAATTGACGTTAATCACAGAAGAAGCACCGGCTAACTCCGTGCCAGCAGCCGCGGTAATACGGAGGGTGCGAGCGTTAATCGGAATGACTGGGCGTAAAGGGCATGTAGGCGGAT
+
FFFFFFFFFFFFFFFFFFFFFFFFFFFFFFFFF:FFFFFFFF:FFFFFFFFFFFFF:FFFFFFFFFFFFFF:FFFFFF:FFFFFFFFFF,FFFFFFFFFFFFFFFFFFFFFFFFFFFFFFFFFFFFFFFFFFFFFFFFFFFFFFFFFFFFFFFFFFFFFFFFFFFFFFFFFFFFFFFFFFFFFFFFFFFFFFFFFFFFFFFFFFFFFFFF,F,FFF:F,FFFFFFFFFFFF,:,FFFFFFFFFFFF:FFF
@A00270:176:HGHW5DRXY:1:2101:19777:24064 1:N:0:TTGGGCGG+CTCCTTAC
GACTACTCGGGTATCTAATCCTGTTTGCTACCCACGCTTTCGAGCATGAACGTCAGTGTTATCCCAGGAGGCTGCCTTCGCCATCGGTAATCCTCCACATCTCTACGCATTTCACTGCTACACGTGGAATTCTACCTCCCTCTGACACACTCTAGTTACACAGTTTCAAATGCACGTCCCAAGTTGAGCTCGGGGATTTCACATCTGACTTATTTAACCGTCTGCGCTCGCTTTACGCCCAGTAATTCCG
+
FFFFFFFFFFFFFFFFFFFFFFFFFFFFFFFFFFFFFFFFFFFFFFFFFFFFFFFFFFFFFFFFFFFFFFFFFFFFFFFFFFFFFFFFFFFFFFFFFFFFFFFFFFFFFFFFFFFFFFFFFFFFFFFFFFFFF:FFFFFFFFFFFFFFFFFFFFFFFFFFFFFFFFFFFFFFFFFFFFFFFFFFFFFFFFFFFFFFFFFFFFFFFFFFFF:FFFFFFFF:FFFFFFFFFFFFFFFFFFFFFFFFFFFFFF
@A00270:176:HGHW5DRXY:1:2101:19813:24064 1:N:0:TTGGGCGG+CTCCTTAC
GACTACTCGGGTATCTAATCCTGTTTGCTACCCACGCTTTCGAGCATGAACGTCAGTGTTATCCCAGGAGGCTGCCTTCGCCATCGGTAATCCTCCACATCTCTACGCATTTCACTGCTACACGTGGAATTCTACCTCCCTCTGACACACTCTAGTTACACAGTTTCAAATGCACGTCCCAAGTTGAGCTCGGGGATTTCACATCTGACTTATTTAACCGTCTGCGCTCGCTTTACGCCCAGTAATTCCG
+
FFFFFFFFFFFFFFFFFFFFFFFFFFFFFFFFFFFFFFFFFFFFFFFFFFFFFFFFFFFFFFFFFFFFFFFFFFFFFFFFFFFFFFFFFFFFFFFFFFFFFFFFFFFFFFFFFFFFFFFFFFFFFFFFFFFFFFFFFFFFFFFFFFFFFFFFFFFFFFFFFFFFFFFF:FFFFFFFFFFFFFFFFFFFFFFFFFFFFFFFFFF:FFFFF,F:FFFFFFFFFF:FFFFFFFFFFFFFFFFFFFFFFFFFFF
@A00270:176:HGHW5DRXY:1:2101:19642:24079 1:N:0:TTGGGCGG+CTCCTTAC
GACTACTCGGGTATCTAATCCTGTTTGCTACCCACGCTTTCGAGCATGAACGTCAGTGTTATCCCAGGAGGCTGCCTTCGCCATCGGTAATCCTCCACATCTCTACGCATTTCACTGCTACACGAGGAATTCTAACTCCCTCTGACACACTCTAGGAACACAGTTTCAAATGCACGTCCCTAGTTGAGCTCGGGGATTTCACATCTGACTTATTGAACCGACTGCGCTCCCTTTACTCCCAGTCATTCCG
+
FFFFFFFFFFFFF:FFFFFF,FFFFFFFF:FF,FFFFF,FF:,FFFFFF,FFFFFFF,,F:FF,,FF,:F,FFFFFF,F:F,FFFFFFF:FF,:,F,FFF,FFFF,FFFF:FFFF:FFFFFFF,,F,,:FF:FF,F,,F:FF,F,FF,FFFFFFF,,F,FFF:::FFFFFFFFF:,FF:,,:FFF:FFF:FF,FFF,FFFFF:FFF:,:FFFFF,:F,FF,FF,FFF,F,:F,FF,,F,FF:F,FFFFFF
@A00270:176:HGHW5DRXY:1:2101:23384:24079 1:N:0:TTGGGCGG+CTCCTTAC
GACTACTAGGGTATCTAATCCTGTTTGCTCCCCACGCTTTCGCATCTCAGCGTCAGTATCTGTCCAGAAGGCCGCCTTCGCCACCGGTATTCCTCCACATCTCTACGCATTTCACCGCTACACGTGGAATTCTACCTTCCTCTACAATACTCTAGTTAACCAGTTTTAAGTGCAATTCCTAGGTTGAGCCCAGGGCTTTCACACCTAACTTAATTATCCGCCTACATGCCCTTTACGCCCAGTCATTCCG
+
FFFFFFFFFFFFFFFFFFFFFFFFFFFFFFFFFFFFFFFFFFFFFFFFFFFFFFFFFFFFFFFFFFFFFFFFFFF:FFFFFFFFFFFFFFFFFFFFFFFFFFFFFFFFFFFFFFFFFFFFFFFFFFFF:FFFFFFFFF:FFFFFFFFFFFFFFFFFFFFFFFFFFFFF:FFFFFF:FFF:FFFFFFFFFFFFFFFFFFFFFFFFF:FFFFFFFFFFFFFFFFFFFFFFFFFFFFFF:FFFF,FFFFFFFF
@A00270:176:HGHW5DRXY:1:2101:9561:24095 1:N:0:TTGGGCGG+CTCCTTAC
CCTACGGGTGGCAGCAGTGGGGAATATTGCACAATGGGGGGAACCCTGATGCAGCCATGCCGCGTGTATGAAGAAGGCCTTCGGGTTGTAAAGTACTTTCGGTGATGAGGAAGGTGATGTATCTAATAGGTGCATTAATTGACGTTAATCACAGAAGAAGCACCGGCTAACTCCGTGCCAGCAGCCGCGGTAATACGGAGGGTGCGAGCGTTAATCGGAATGACTGGGCGTAAAGGGCATGTAGGCGGAT
+
FFFFFFFFFFFFFFFFFFFFFF:::FFFFFFFF:FFFFFFFF:FFFFFFFFFFFFF,FFFFFFF,F:,:F:,FFFFFFFF:FFFFFFFF::FFFFFFFFFFFFFF:F:FFFFFFFFF:F:FFFFFFFFFFFFFFFFFFFFFFFFFFFFFFFFFFFFFFFFFFFFFFFFFFFFFFFFFFFFFFFFFFFFFFF,FFFFFFFFFFFFFFFFFFF:FFFFFFFFFFFFFFFFFFFFFFFFFF:FFFFFFFFFFF
@A00270:176:HGHW5DRXY:1:2101:8847:24111 1:N:0:TTGGGCGG+CTCCTTAC
CCTACGGGTGGCAGCAGTGGGGAACTTTGGACAATGGGGGGAACCCTGATCCAGCCATGCCGCGTGTCTGAAGAAGGCCTTCGGGTTGTAAAGGACTTTTGTTAGGGAAGAAAAGCTGGGTGCTAATACCATCTAGTGCTGACGGTACCTAAAGAATAAGCACCGGCTAACTACGTGCCAGCAGCCGCGGTAATACGTAGGGTGCGAGCGTTAATCGGAATTACTGGGCGTAAAGCGAGCGCAGACGGTT
+
FFFFFFFFFFFFFFFFFFFFFFFFFFFFFFFFFFFFFFFFFFFFFFFFFFFFFFFFFFFFFFFFFFFFFFFFFFFFFFFF:FFFFFFFFFFFFFF:FFFFFFFFFFFF,FFFFFFFFFFFFFFFFFFFFFFFFFFFFFFFF:FFFFFFFFFFFFFFFFFFFFFFFFFFFFFFFFFFFFFFFFFFFFFFFFFFFFFFFF,FFFFFFFFFFFFFFFFFFFFFFFFFFFFFF:FFFFFFFFFFFF:FFFFFFF
@A00270:176:HGHW5DRXY:1:2101:31159:24173 1:N:0:TTGGGCGG+CTCCTTAC
CCTACGGGAGGCAGCAGTGGGGAATTTTGGACAATGGGGGGAACCCTGATCCAGCCATGCCGCGTGTCTGAAGAAGGCCTTCGGGTTGTAAAGGACTTTTGTTAGGGAAGAAAAGCTGGGTGCTAATACCATCTAGTGCTGACGGTACCTAAAGAATAAGCACCGGCTAACTACGTGCCAGCAGCCGCGGTAATACGTAGGGTGCGAGCGTTAATCGGAATTACTGGGCGTAAAGCGAGCGCAGACGGTT
+
FF:FFFFFFFFFFFFFFFFFFFFFFFFFFFFFFFFFFFFFFFFFFFFFFFFFF:FFFFFFFFFFFFFFFF:FFFF,FFFFFFFFFFFFFFFF:FFFFFFFFFFFFFFFFFF:FFFFF:F:FFFFF::FFFFFFFFFFFF:FF::FFFFFFFFFFFFFF::FFF:FF:FFF,F:F,FFFFFFF:FFFF:F,FFFFF,FF:FF,FF:FFFFFFFFFFF:FFFFFFFFF:FFFF::,FFFFFFFF:F:FFFFF
@A00270:176:HGHW5DRXY:1:2101:2889:24189 1:N:0:TTGGGCGG+CTCCTTAC
GACTACCAGGGTATCTAATCCTGTTTGCTACCCACGCTTTCGAGCATGAACGTCAGTGTTATCCCAGGAGGCTGCCTTCGCCATCGGTATTCCTCCACATCTCTACGCATTTCACTGCTACACGTGGAATTCTACCTCCCTCTGACACACTCTAGTTACACAGTTTCAAATGCACGTCCCAAGTTGAGCTCGGGGATTTCACATCTGACTGATATAACCGTCTGCGCTCGCTTTACGCCCAGTAATTCCG
+
FFFFFFFFFFFFF:FF:FFFFFF:FFFFFFFFFFFFFFFFF:FFFFFFFFFFFFF:FFFFFFFFFFFFFFFFFF:FFFFFFFFFFFF::FFFFFFFFFFFFFFF:FFF:,FFFFFFFFFFFFFFFF,FF:F,FF,FFFFFFFFFFFFFFFFF,F:FFFFFFFF:,FFFFFFFFFFF,FFF:FFF,:F:F:FFFFFFF,FFFF:,FFFFFF,FF,,FFFFFFFFFF:F,FFFF,FFFFFFF::FF,,FFFF
@A00270:176:HGHW5DRXY:1:2101:3884:24189 1:N:0:TTGGGCGG+CTCCTTAC
GACTACTCGGGTATCTAATCCTGTTTGCTCCCCACGCTTTCGCATCTCAGCGTCAGTATCTGTCCAGAAGGCCGCCTTCGCCACCGGTATTCCTCCACATCTCTACGCATTTCACCGCTACACGTGGAATTCTACCTTCCTCTACAATACTCTAGTTAACCAGTTTTAAGTGCAATTCCTAGGTTGAGCCCAGGGCTTTCACACCTAACTTAATTATCCGCCTACATGCCCTTTACGCCCAGTCATTCCG
+
FFFFFFFFFFFFF:FFFFFFFFFFFFFFFFFFFFFFFFFFFFFFFFFFFFFFFF:F:FFFFF:FFFFFFFFFFFFFFFFFFFFFFFFF:FFFFFF,FFFFFFFFF:FFFFFFFFFFFFFFFFFFFFFFFFFFFFFFF,FFFFFFFF:FFFFF:FFFFFFFFFFFFFFFFFFFFFF:FFFFFFFFFFFF:FFF::FF:FFFFFFFFFFFFFFFFFFFFFFFFFFFFF:FFFFFFFFF:F,F,FFFFFFFFF
@A00270:176:HGHW5DRXY:1:2101:24162:24330 1:N:0:TTGGGCGG+CTCCTTAC
CCTACGGGAGGCTGCAGTGGGGAATATTGCACAATGGGGGGAACCCTGATGCAGCCATGCCGCGTGTATGAAGAAGGCCTTCGGGTTGTAAAGTACTTTCGGTGATGAGGAAGGTGATGAATCTAATAGGTTTATTAATTGACGTTAATCACAGAAGAAGCACCGGCTAACTCCGTGCCAGCAGCCGCGGTAATACGGAGGGTGCGAGCGTTAATCGGAATGACTGGGCGTAATGGGCATGTAGGCGGAT
+
FFFFFFFFFFFFFFFFFFFFFFF:FFFFFFFFFFFFFFFFFFFFFFFFFFFFFFFFF:FFFFFFFFFFFFFFFFFFFF:FFFFFFFFFF:FFFFFFFFFFFFFFF:FFFFFFFFFFFFF:FFFFFFFFFFFFFFFFFFFFF:FFFFFFFFFFFFFFFF:FFFFFFFFFFFFFFFFFFFFFFFFFFFFFFFFFFFFFFFFFFFFFFFFFFF:F:FFFFFF,FFFFFFFFFFFFF,FFFFFFFF:FFF:FFF
@A00270:176:HGHW5DRXY:1:2101:3097:24455 1:N:0:TTGGGCGG+CTCCTTAC
CCTACGGGGGGCTGCAGTGGGGAATTTTGGACAATGGGGGGAACCCTGATCCAGCTATGCCGCGTGTCTGAAGAAGGCCTTCGGGTTGTAAAGGACTTTTGTTAGGGAAGAAAAGCTGGGTGCTAATACCATCTAGTGCTGACGGTACCTAAAGAATAAGCACCGGCTAACTACGTGCCAGCAGCCGCGGTAATACGTAGGGTGCGAGCGTTAATCGGAATTACTGGGCGTAAAGCGGGCGCAGACGGTT
+
FFFFFFFFFFFFFFFFFFFFFF:FF,FFFF,F,,FFFFFFF::FFFFFF,FFFFFFFFFFFFFFFFFFFFF:FFFFFFF,FFFFF:FFFF,:FFFFFFFFFFF:FFF:FFFF:FFFFFFFFFFF:FFFFFFFF::FFFFFFFFFFF:FFF,:FFF:FFFFFFFFFFFF::FF,FF:FFF,FFFFFFFFFFFF,F:FFFFFFFFFF:FF:FFF:FFFFFF:FFF:FFFFF,FF:F,FFFFFFFFFFFFFF:
@A00270:176:HGHW5DRXY:1:2101:19262:24455 1:N:0:TTGGGCGG+CTCCTTAC
CCTACGGGTGGCTGCAGTGGGGAATTTTGGACAATGGGGGGAACCCTGGTCCAGCCATGCCGCGTGTCTGAAGAAGGCCTTCGGGTTGTAAAGGACTTTTGTTAGGGAAGAAAAGCTGGGTGCTAATGCCATCTAGTGCTGACGGTACCTAAAGAATAAGCACCGGCTAACTACGTGCCAGCAGCCGCGGTAATACGTAGGGTGCGAGCGTTAATCGGAATTACTGGGCGTAAAGCGAGCGCAGACGGTT
+
FFFFFFFFFFFFFFFFFFFFFFFFFFFFFFFFF:FFFFFFFFFFFFFFFFFFFFFFFFFFFFFFFFFFFFF:FFFFFFFFFFFFFFFFFF:FFFFFFFFFFFFFFFFFFFFFFFFFFFFFFFFFFF:FFFFFFFFFFFFFFFFFFFFFFFFFFFF:FFFFFFFFFFFF:FFF:FFFFFFFFFFFFFFFFFF:FFFFFFFFFFFFFFFFFFF:FFFFFFFFFF:FFFFFFFFFF:FFFFFFFFFFFFFFF,
@A00270:176:HGHW5DRXY:1:2101:17309:24486 1:N:0:TTGGGCGG+CTCCTTAC
GACTACTAAGGTATCTAATCCTGTTTGCTCCCCACGCTTTCGCATCTCAGCGTCAGTATCTGTCCAGAAGGCCGCCTTCGCCACCGGTATTCCTCCACATCTCTACGCATTTCACCGCTACACGTGGAATTCTACCTTCCTCTACAATACTCTAGTTAACCAGTTTTAAGTGCAATTCCTAGGTTGAGCCCAGGGCTTTCACACCTAACTTAATTATCCGCCTACATACCCTTTACGCCCAGTCATTCCG
+
FFFFFFFFFFFFFFFFFFFFFFFFFFFFFFFFFFFFFFFFFFFFFFFFFFFFFFFFFFFFFFFFFFFFFFFFFFFFFFFFFFFFFFFFFFFFFFFFFFFFFFFFFFFFFFFFFFFFF:FFF:FFFFFF,:FFFFFFFFFFFFFFFFFFFFFFFFFFFFFFFFFFFFFFFFFFFFFFFFFFFFFFFFFFFFFFFFFFFFFFFFFFFFFFFFFFFFFFFFFFFFFFFFFFFFFFFFFFFFFFFFFFFFFFFF
@A00270:176:HGHW5DRXY:1:2101:8368:24502 1:N:0:TTGGGCGG+CTCCTTAC
CCTACGGGTGGCAGCAGTGGGGAACTTTGGACAATGGGGGGAACCCTGATCCAGCCATGCCGCGTGTCTGAAGAAGGCCTTCGGGTTGTAAAGGACTTTTGTTAGGGAAGAAAAGCTGGGTGCTAATACCATCTAGTGCTGACGGTACCTAAAGAATAAGCACCGGCTAACTACGTGCCAGCAGCCGCGGTAATACGTAGGGTGCGAGCGTTAATCGGAATTACTGGGCGTAAAGCGAGCGCAGACGGTT
+
FFFFFFFFFFFFFFFFFFFFFFF:FFFFFFFFFFFFFFFFFFFFFFFF:FFFFFFFFFFFFFFFFFFFFFFFFFFFFFFFFFFFFFFFFFFFFFFFF,FFFF,FFFFF,FFFFFFFFFFFFFFFFFFFFFFFFFFFFFFFFFFFFFFFFF:FFFF:FFFFFFFFFFFF:FFFFFFFFFFFFFFFFFFFFFFFFFFFFF:FFFFFFFFFFFFFF:F:FFF:FFFFFFFFFFFFFF:FFFFFFF:FFFFFFF
@A00270:176:HGHW5DRXY:1:2101:2691:24533 1:N:0:TTGGGCGG+CTCCTTAC
CCTACGGGTGGCTGCAGTGGGGAATTTTGGACAATGGGGGGAACCCTGATCCAGCCATGCCGCGTGTCTGAAGAAGGCCTTCGGGTTGTAAAGGACTTTTGTTAGGGAAGAAAAGCTGGGTGCTAATACCATCTAGTGCTGACGGTACCTAAAGAATAAGCACCGGCTAACTACGTGCCAGCAGCCGCGGTAATACGTAGGGTGCGAGCGTTAATCGGAATTACTGGGCGTAAAGCGAGCGCAGACGGTT
+
FFFFFFFFFFFFFFFFFFFFFFF:,FFFFFFF:FFFFFFFFFFFFFFFFFFFFFFFFFFFFFFFFFFFFFF:FF:FFFFF:FFFFFFFFF,FFFFFF:F:F,:FFFFFFFFFFFFFFFFF:FFFFFFFFFF:FFFFFFFFFFFFFFFFFF:FFFFFFFFFFFFFFFFFFFFFFFFFFFFFFFFFFFFFFFF:FFFFF,:FFFFFFFFFFFFFF,FFFFFFFFFFFFFFFFFFFFFFFFFFFFFFFFFFF:
@A00270:176:HGHW5DRXY:1:2101:13485:24533 1:N:0:TTGGGCGG+CTCCTTAC
CCTACGGGGGGCTGCAGTGGGGAATATTGCACAATGGGGGGAACCCTGATGCAGCCATGCCGCGTGTATGAAGAAGGCCTTCGGGTTGTAAAGTACTTTCGGTGATGAGGAAGGTGATGTATCTAATAGGTGCATTAATTGACGTTAATCACAGAAGAAGCACCGGCTAACTCCGTGCCAGCAGCCGCGGTAATACGGAGGGTGCGAGCGTTAATCGGAATGACTGGGCGTAAAGGGCATGTAGGCGGAT
+
FFFFFFFFFFFFFFFFFFFFFFFFFFFFFFFFFFFFFFFFFFFFFFFFFFFFFFFF:FFFFFFFFFF:FFF,:FFFFF:FFFFFFFFFFF:FFFF:F:FFFFFFFFFFFFFFFFFFFFFFFFFFFFFFFFFFFFFFFFFFFFFFFFF:FFFFFFFFFFFFFFFFFFFFFFFFFFFFFFFFFFFFFF:FFFFFFFFFFFFFFFFFFFFFFFFFFFFFFFFFFFFFFFFFFFFFFFFFFFFFFFFFFFFFFF
@A00270:176:HGHW5DRXY:1:2101:19443:24580 1:N:0:TTGGGCGG+CTCCTTAC
CCTACGGGTGGCTGCAGTGGGGAATTTTGGACAATGGGGGGAACCCTGGTCCAGCCATGCCGCGTGTCTGAAGAAGGCCTTCGGGTTGTAAAGGACTTTTGTTAGGGAAGAAAAGCTGGGTGCTAATGCCATCTAGTGCTGACGGTACCTAAAGAATAAGCACCGGCTAACTACGTGCCAGCAGCCGCGGTAATACGTAGGGTGCGAGCGTGAATCGGAATTACTGGGCGTAAAGCGAGCGCAGACGGTT
+
FFFFFFFFFFFFFFFFFFFFFFFF:FFFFFF,F:FFFFFFFF,FFFFFFFFFFFFFF,F:FFFF:FFFFFF:FFFFFFFFFFFFFFFFFFF:FFF:FF,FF:FFFFFF:FFFF,FFFFFFFFFFFFFF:FFFFFFF:F:FFFFFFFFFFF,FFFF:FFFFF:FFFFFFFFFFFFFFFFFFF:FFFFFFFF:::FFFF,FFFFFFFFFFFFF,FFFFFFFFFFFFF:FFFFFF:FFFFFF,FFFFFFFFFF
@A00270:176:HGHW5DRXY:1:2101:2745:24596 1:N:0:TTGGGCGG+CTCCTTAC
CCTACGGGTGGCTGCAGTGGGGAATTTTGGACAATGGGGGGAACCCTGATCCAGCCATGCCGCGTGTCTGAAGAAGGCCTTCGGGTTGTAAAGGACTTTTGTTAGGGAAGAAAAGCTGGGTGCTAATACCATCTAGTGCTGACGGTACCTAAAGAATAAGCACCGGCTAACTACGTGCCAGCAGCCGCGGTAATACGTAGGGTGCGAGCGTTAATCGGAATTACTGGGCGTAAAGCGAGCGCAGACGGTA
+
FFFFFFFFFFFFFFF,FFFFFFFFF,:FFFFFFFFFFFFFFF:FFFFFFFFF:FFF::FFFFFF:FFFFFFFFFFFFFFFFFFFF,FFF::FFFFFF:::F:::FFF:FFFFFFFFFFFFFFFF,F:FFF:FFFFFF,FF:FFFFF:FFFFFFFFFFFFFFFF:FFFFFFF:FFFFFFFFFFFFFFFFFF::FFFFFFFFFFF:FFFFFFF:FFFFFFFFFF,FF:FFF,FFFF:FFFFFFFFFFFFFF,
@A00270:176:HGHW5DRXY:1:2101:17906:24706 1:N:0:TTGGGCGG+CTCCTTAC
GACTACTCGGGTATCTAATCCTGTTTGCTACCCACGCTTTCGAGCATGAACGTCAGTGTTATCCCAGGAGGCTGCCTTCGCCATCGGTATTCCTCCACATCTCTACGCATTTCACTGCTACACGTGGAATTCTACCTCCCTCTGACACACTCTAGTTACACAGTTTCAAATGCACGTCCCAAGTTGAGCTCGGGGATTTCACATCTGACTTATTTAACCGTCTGCGCTCGCTTTACGCCCAGTAATTCCG
+
FFFFFFFFFFFFFFFFFFFFFFFFFFFFFFFFFFFFFFFFFFFFFFFFFFFFFFFFFFFFFFFFFFFFFFFFFFFFFFFFFFFFFFFFFFFFFFFFFFFFFFFFFFFFFFFFFFFFFFFFFFFFFFFFFFFFFFFFFFFFFFFFFFFFFFFFFFFFFFFFFFFFFFFFFFFF:FFFFFFFFFFFFFFFFFFFFFFFFFFFFFFFFFFFFFFFFFFFFFFFFFFFFFFFFFFFFFFFFFFFFFFFFFFFFF
@A00270:176:HGHW5DRXY:1:2101:24505:24737 1:N:0:TTGGGCGG+CTCCTTAC
CCTACGGTGGCAGCAGTGGGGAATATTGCACAATGGGGGGAACCCTGATGCAGCCATGCCGCGTGTATGAAGAAGGCCTTCGGGTTGTAAAGTACTTTCGGTGATGAGGAAGGTAATGAATCTAATAGGTTTATTAATTGACGTTAATCACAGAAGAAGCACCGGCTAACTCCGTGCCAGCAGCCGCGGTAATACGGAGGGTGCGAGCGTTAATCGGAATGACTGGGCGTAAAGGGCATGTAGGCGGATA
+
FFFFFFFFFFFFFFFFFFFFFFFFFFFFFFFFFFFFFFFFFFFFFFFFFFFFFFFFFFFFFFFFF:FFFF:F:FFFFFFFFFFFFFFFFFFFFFFFFFFFFFFFFFFFFFFFFFFFFFFFFFFFFFFFFFFFFFFFFFFF:F:FFFFFFFFFFFFFFFFFFFFFFFFFFFFFFFFFFFFFFFFFFFFFFFFFFF:FFFFFFFFFFFFFFFFF:FFFFFFFFFFFFFFFFFFFFFFFFFFFFFFFFFFFFF
@A00270:176:HGHW5DRXY:1:2101:17644:24752 1:N:0:TTGGGCGG+CTCCTTAC
GACTACAAGGGTATCTAATCCTGTTTGCTCCCCACGCTTTCGCATCTCAGCGTCAGTATCTGTCCAGAAGGCCGCCTTCGCCACCGGTATTCCTCCACATCTCTACGCATTTCACCGCTACACGTGGAATTCTACCTTCCTCTACAATACTCTAGTTAACCAGTTTTAAGTGCAATTCCTAGGTTGAGCCCAGGGCTTTCACACCTAACTTAATTATCCGCCTACATGCCCTTTACGCCCAGTCATTCCG
+
FFFFFFFFFFFFFFFF:FFFFFFFFFFFFFFFFFFFFF:FFFFFFFFF:FFFFFFFFFFFFFFFFFFFFFFFFF:FFFFFFFFFFFFFFFFFFFFFFFFF:FFFFFF:FFFFFFFFFFFFFFFFFFFFFF:FFFFFFFFFFFFFFFFFFFFFFFFFFFF::FFF:F,FFFF:FFFFFFFFFFFFFFFFFFF:FFFFFFFFFFF:FFFFFFFFFFFFFFF:FFFFFF:FFF,FFFFFFFF,FFFFFFFFFF
@A00270:176:HGHW5DRXY:1:2101:32127:24784 1:N:0:TTGGGCGG+CTCCTTAC
GACTACAAGGGTATCTAATCCTGTTTGCTACCCACGCTTTCGAGCATGAACGTCAGTGTTATCCCAGGAGGCTGCCTTCGCCATCGGTATTCCTCCACATCTCTACGCATTTCACTGCTACACGTGGAATTCTACCTCCCTCTGACACACTCTAGTTACACAGTTTCAAATGCACGTCCCAAGTTGAGCTCGGGGATTTCACATCTGGCTTATTTAACCGTCTGCGCTCGCTTTACGCCCAGTAATTCCG
+
FFFFFFFFFFF:FFFFFFFF:FFFFFFFFFF:FF:FFFFFFFFFFFFFFFFFFFFFFFFFFFFFFFFFFFFFF:FFFFFFFFFFFFFFFFFFFFFFFFFFFFFF:FF:FFFFFFFFFFFFFFFFFFFFFFFFFFFFFFFFFFF:FFFFF:FFFFF,FFFFFFFF:FFFFF:FFFF:FFFFFF:FFF,FFFFFFFFFF,FFFFFFFFF,:F,F,FFFFFFFFFFFFFF:FFF,F,FF:FF,FFF:F::FFF
@A00270:176:HGHW5DRXY:1:2101:2058:24815 1:N:0:TTGGGCGG+CTCCTTAC
CCTACGGGTGGCTGCAGTGGGGAATATTGCACAATGGGGGGAACCCTGATGCAGCCATGCCGCGTGTATGAAGAAGGCCTTCGGGTTGTAAAGTACTTTCGGTGATGAGGAAGGTGATGTATCTAATAGGTGCATTAATTGACGTTAATCACAGAAGAAGCACCGGCTAACTCCGTGCCAGCAGCCGCGGTAATACGGAGGGTGCGAGCGTTAATCGGAATGACTGGGCGTAAAGGGCATGTAGGCGGAT
+
FFF:FFFFFFFFFFFFF,FFFFF,FF:FFF,F:,,FFFFFFF,FFF,FFFFFFFFFF,FFFFFF:FF,FFF,FF:FFFF:,FFFF,:F:F::FF:FFFFFFFFF::FFFFF:FFFF:FFFFFFF:FFFFFFFF,:F,FF:FFFFFFFFFFFFFFFFFF:FFFFFFFFFFFFFF:FF:FF,FFFFFFFFFFF:F:FFFFFFFFFF:FFFFFFFFF:FFFF:,FFFFFF:F:FF:F:FFFFFFF,:F:F:FF
@A00270:176:HGHW5DRXY:1:2101:32181:24815 1:N:0:TTGGGCGG+CTCCTTAC
GACTACAAGGGTATCTAATCCTGTTTGCTACCCACGCTTTCGAGCATGAACGTCAGTGTTATCCCAGGAGGCTGCCTTCGCCATCGGTATTCCTCCACATCTCTACGCATTTCACTGCTACACGTGGAATTCTACCTCCCTCTGACACACTCTAGTTACACAGTTTCAAATGCACGTCCCAAGTTGAGCTCGGGGATTTCACATCTGGCTTATTTAACCTTCTGCGCTCGCTTTACGCCCAGTAATTCCG
+
FF,FFFFFFFFFFFFFFFFFFFF:FFFFFFFFFF,FFFF:FFFFFFF:FFFFFFFFFFFFFFFFFFFFFF,FFF,FF,F:::FFFFF,FFFFFF:FFFFFFFFFFFFFFFFFFFFFFFFFFF:FF,FFFFFFFFFFFFFFFFFFFFFFFFFFFFFFFF:FFFF:FFF,:F:FFFFFFFF,FFF,FFFFFFFFF:FFFFFFF,FF:F:F,F:FFFF:F:F,FFF,F,FFF::FF,FFFFFFFFFFFFFFFF
@A00270:176:HGHW5DRXY:1:2101:16134:24956 1:N:0:TTGGGCGG+CTCCTTAC
GACTACTGGGGTATCTAATCCTGTTTGCTCCCCACGCTTTCGCATCTCAGCGTCAGTATCTGTCCAGAAGGCCGCCTTCGCCACCGGTATTCCTCCACATCTCTACGCATTTCACCGCTACACGTGGAATTCTACCTTCCTCTACAATACTCTAGTTAACCAGTTTTAAGTGCAATTCCTAGGTTGAGCCCAGGGCTTTCACACCTAACTTAATTATCCGCCTACATGCCCTTTACGCCCAGTCATTCCG
+
FFFFFFFFFFFFFFFFFFFFFFFFFFFFFFFFFFFFFFFFFFFF:FFFFFFFFFFFFFFFFFFFFFFFFFFFFFFFFFFFFFFFFFFFFFFFFFFFFFF:FF:FFFFFFFFFFFFFFFFFFFFFFFF,FFF:F:FFFFFFFFFFFFFFFFFF:FFFFFFFFFFFFFFFFFFFFFFFFFFF:FFFFFFFFFF:FFFFFFFFFFFFF:FFFF:FFF:,FFFFFFFFFFFFFFF:FFFFFFFFFFFFFFFFFF
@A00270:176:HGHW5DRXY:1:2101:22417:24972 1:N:0:TTGGGCGG+CTCCTTAC
GACTACAGGGGTATCTAATCCTGTTTGCTCCCCACGCTTTCGCATCTCAGCGTCAGTATCTGTCCAGAAGGCCGCCTTCGCCACCGGTATTCCTCCACATCTCTACGCATTTCACCGCTACACGTGGAATTCTACCTTCCTCTACAATACTCTAGTTAACCAGTTTTAAGTGCAATTCCTAGGTTGAGCCCAGGGCTTTCACACCTAACTTAATTATCCGCCTACATGCCCTTTACGCCCAGTCATTCCG
+
FFFFFFFFFFFFFFFFFFFFFFFFFFFFFFFFFFFFFFFFFFFFFFFFFFFFFFFFFFFFFFFFFFFFFFFFFFFFFFFFFFFFFFFFFFFFFFFFFFFFFFFFFFFFFFFFFFFFFFFFFFFFFFFFFFFFFFFFFFFFFFF:FFFFFFFFFFFFFFFFFFFFFFFFFFFFFFFFFFFFFFFFFFFFFFFFFFFFFFFFFFFFFFFFFFFFFFFFF:FFFFFFFFFF:FFFF::FFFFFFFFFFFFFFF
@A00270:176:HGHW5DRXY:1:2101:1045:25066 1:N:0:TTGGGCGG+CTCCTTAC
GACTACTCGGGTATCTAATCCTGTTTGCTACCCACGCTTTCGAGCATGAACGTCAGTGTTATCCCAGGAGGCTGCCTTCGCCATCGGTATTCCTCCACATCTCTACGCATTTCACTGCTACACGTGAAATTCTACCTCCCTCTGACACACTCTAGTTACACAGTTTCAAATGCACGTCCCAAGTTGAGCTCGGGGATTTCACATCTGACTTATTTAACCGTCCGCGCTCGCTTTACGCCCAGTAATTCCG
+
F,F,FFFFFFFF:FFF::FFFFF:FFFFFFFFF:FFFFFFFFFFF:,FFFFFFFFFFF:FF:FFFFFFFFFFFFFFFFFFFFFFFFFF:::FFFFFFFF,FFFFFFFFFF::FFFFFFFFFFFFFFFFFFFF::FFFFFFFFFFFFFFFFFFFFFFFFFFFFFFFFFFFFFFFFFF:FFFF:FF,FFFFFFFFFFFFF:FFF:FF:F,FFFFF,F::FFFFF,,F:F:FF:FF:FFF,FF:F:FF,FF,F
@A00270:176:HGHW5DRXY:1:2101:16025:25081 1:N:0:TTGGGCGG+CTCCTTAC
GACTACTGGGGTATCTAATCCTGTTTGCTCCCCACGCTTTCGCATCTCAGCGTCAGTATCTGTCCAGAAGGCCGCCTTCGCCACCGGTATTCCTCCACATCTCTACGCATTTCACCGCTACACGTGGAATTCTACCTTCCTCTACAATACTCTAGTTAACCAGTTTTAAGTGCAATTCCTAGGTTGAGCCCAGGGCTTTCACACCTAACTTATATATCCGCCTACATGCCCTTTACGCCCAGTCATTCCG
+
FFFFFF:FFFFFFFFFFFFFFFFFFFFFFFFFFF:FFF:FFFFFFFFFFFFFFFFFFF,FFFFFFFFFF:FFFFFFFFFFFFFFFFFFFFFFFFFFFFFFFFFFFFFFFFFFFFFFFFFFFFF,FFFF,FFFFFF,,FFFFFFF:FFFFFFF,FF,FFF,FFFFFFFF:FFFFFFFFFFFFFFFFFFFFFFFFFFFFFFFFFF,FF,FFFFF,,FF:FFFFFF,FFFFFFFFFFFFFFFFFFFF:FFF,F
@A00270:176:HGHW5DRXY:1:2101:4164:25207 1:N:0:TTGGGCGG+CTCCTTAC
GACTACAAGGGTATCTAATCCTGTTTGCTCCCCACGCTTTCGCATCTCAGCGTCAGTATCTGTCCAGAAGGCCGCCTTCGCCACCGGTATTCCTCCACATCTCTACGCATTTCACCGCTACACGTGGAATTCCACCTTCCTCTACAATACTCTAGTTAACCAGTTTTAAGTGCAATTCCTAGGTTGAGCCCAGGGCTTTCACACCTAACTTAATTATCCGCCTACATGCCCTTTACGCCCAGTCATTCCG
+
FFFFFFFFFFFFFFFFFFFFFFFFFFFFFFFFFFFFFFFFFFFFFFFFFFFFFFFFFFFFFFFFFFFFFFFFFFFFFFFFFFFFFFF:FFFFFFFFFFFFFFFFFFFFFFFFFFFFFFFFFFFFFFFFF:FFFFF:FFFFFFFFFFFFFFFFFFFFFFFFFFFFFFFFFFFFFFFFFFFFFFFFFFFFFFFFFFFFFFFFFFFFFFFFFFFFF:FFFFFFFFFFFFFFFFFFFFFFFFFFFFFFFFFFFF
@A00270:176:HGHW5DRXY:1:2101:12879:25238 1:N:0:TTGGGCGG+CTCCTTAC
GACTACTAGGGTATCTAATCCTGTTTGCTACCCACGCTTTCGAGCATGAACGTCAGTGTTATCCCAGGAGGCTGCCTTCGCCATCGGTATTCCTCCACATCTCTACGCATTTCACTGCTACACGTGGAATTCTACCTCCCTCTGACACACTCTAGTTACACAGTTTCAAATGCACGTCCCAAGTTGAGCTCGGGGATTTCACATCTGACTTATTTAACCGTCTGCGCTCGCTTTACGCCCAGTAATTCCG
+
FFFFFFFFFFFFFFFFFFFFFFFFFFFFFFFFFFFFFFFFFFFFFFFFFFFFFFFFFFFFFFFFFFFFFFFFFFFFFFFFFFFFFFFFFFFFFFFFFFFFFFFFFFFFFFFFFFFFFFFFFFFFFFFFFFFFFFFFFFFFFFFFFFFFFFFFFFFFFFFFFFFFFFFFFFFFFFFFFFFFFFFFFFFFFFFFFFFFFFFFFFF:FFFFFFFFFF:FFFFF:FFFFFFFFFFFFFFFFFFFFFF:FFFFFF
@A00270:176:HGHW5DRXY:1:2101:1253:25269 1:N:0:TTGGGCGG+CTCCTTAC
GACTACCAGGGTATCTAATCCTGTTTGCTACCCACGCTTTCGAGCATGAACGTCAGTGTTATCCCAGGAGGCTGCCTTCGCCATCGGTATTCCTCCACATCTCTACGCATTTCACTGCTACACGTGGAATTCTACCTCCCTCTGACACACTCTAGTTACACAGTTTCAAATGCACGTCCCAAGTTGAGCTCGGGGATTTCACATCTGACCTATTTAACCGTCTGCGCTCGCTTTACGCCCAGTAATTCCG
+
FFFFFFFFF,FFF,FFFFFFF:FF:F:FF,FFFFFFFFFFFFFFFF:FFFFFFFFFFFFF:FFFFFFFFFFFFFFFFFFFFFFFFF:FF,FFFFFFFF:FFFFFFFFFF:FFFFFFFFF,FFF:FFFF:,FFFFFFFFFFFFFFFF:FFFFFFFFFFFFFFFFFFFFFFFFFFFFFFFFFFF,FFFFFFFFFFFFFFFFFFFFFFFFFFFFFFFFFFFFFF:FFFFFFFFFFFFFF:FFFFFFFFF:FFF
@A00270:176:HGHW5DRXY:1:2101:13593:25379 1:N:0:TTGGGCGG+CTCCTTAC
CCTACGGGAGGCTGCAGTGGGGAATATTGCACAATGGGGGGAACCCTGATGCAGCCATGCCGCGTGTCTGAAGAAGGCCTTCGGGTTGTAAAGTACTTTCGGTGATGAGGAAGGTGATGTATCTAATAGGTGCATTAATTGACGTTAATCACAGAAGAAGCACCGGCTAACTCCGTGCCAGCAGCCGCGGTAATACGGAGGGTGCGAGCGTTAATCGGAATGACTGGGCGTAAAGGGCATGTAGGCGGAT
+
FFFFFFFFFFFFFFF,FFFFFF:FFFFFFFFFFFFFFFFFFF:FFF:FFFFFFF:F,FFF:FFFFFF,,FF:FFFFFFFFF:FFFFFFFF,:FFFFFFFFFFFF:FFFFFFFFFFFFFFFFFFFFFFFFFFFFFF:FFFFF:FFFFFFFFFFFFFFF:FFFFFFFFFFFFFFFFFFFFFFFFFFFFFFFFF:FFFFFFFFFFFFF:FFFFFFF,FFFFFFFFF,FFF:FF,FFFF,FFF:F:FFFFFFFF
@A00270:176:HGHW5DRXY:1:2101:8332:25441 1:N:0:TTGGGCGG+CTCCTTAC
CCTACGGGCGGCTGCAGTGGGGAATATTGCACAATGGGGGGAACCCTGATGCAGCCATGCCGCGTGTATGAAGAAGGCCTTCGGGTTGTAAAGTACTTTCGGTGATGAGGAAGGTAATGAATCTAATAGGTTTATTAATTGACGTTAATCACAGAAGAAGCACCGGCTAACTCCGTGCCAGCAGCCGCGGTAATACGGAGGGTGCGAGCGTTAATCGGAATGACTGGGCGTAAAGGGCATGTAGGCGGAT
+
FFFFFFFFFFFFFFFFFFFFFFFFFFFFFFFFFFFFFFFFFF:FFFFFFFFFFFFFF:FFFFFF:FF:FFF,FFFFFFFFFFFFF:FFFFFFFFFFFFFFFFFFF,FFFFFFFFFFFFFFFFFFFFFFFFFFFFFFFFFFFFFFFFFFFFFFFFFFFFFFFFFFFFFFFFFFFFFFFFFFFFFFFFFFFFFF:FFFFFFFFFFFFFFFFFFFFFFFFFF,FFFFFFFFFFFFF:FFFF:FFF:FFF:FF:
@A00270:176:HGHW5DRXY:1:2101:3685:25473 1:N:0:TTGGGCGG+CTCCTTAC
CCTACGGGGGGCAGCAGTGGGGAATTTTGGACAATGGGGGGAACCCTGATCCAGCCATGCCGCGTGTCTGAAGAAGGCCTTCGGGTTGTAAAGGACTTTTGTTAGGGAAGAAAAGCTGGGTGCTAATACCATCTAGTGCTGACGGTACCTAAAGAATAAGCACCGGCTAACTACGTGCCAGCAGCCGCGGTAATACGTAGGGTGCGAGCGTTAATCGGAATTACTGGGCGTAAAGCGAGCGCAGACGGTT
+
FFFFFFFFFFFFFFF:::FFFFFFF:FFFFFFFFFFFFFFF:,FFFFF,FFFFFFFFFFFFFFFF:FFFFF:F:FFF:FFFFFFF:FFFF:FFFFFF,:FFFF:FFFF:FF::FFFFFFFFFFF::FFFFFFFFFFFFFFF:FFFFFFFF:FFFF:FFFFFFFFFFFF:FFF,FFFFFF,F:,FFFFFFFF,:F::FF:FFFFFFFF:FFFFFFF:FFF,FF,F,FFFFFFFF:FFF,:FFFFFFFFF,F
@A00270:176:HGHW5DRXY:1:2101:9688:25567 1:N:0:TTGGGCGG+CTCCTTAC
CCTACGGGTGGCAGCAGTGGGGAATTTTGGACAATGGGGGGAACCCTGATCCAGCCATGCCGCGTGTCTGAAGAAGGCCTTCGGGTTGTAAAGGACTTTTGTTAGGGAAGAAAAGCTGGGTGCTAATACCATCTAGTGCTGACGGTACCTAAAGAATAAGCACCGGCTAACTACGTGCCAGCAGCCGCGGTAATACGTAGGGTGCGAGCGTTAATCGGAATTACTGGGCGTAAAGCGAGCGCAGACGGTT
+
FFFFFFFFFFFFFFFFFFFFFFF:FFFFFFFFFFFFFFFFFFFFFFFFFFFFFFFF:FFFFFFFFFFFFFFFFFFFFFFF:FFFFFFFFF:FFFFFFFFFFFFFFFFFFFFFFFFFFFFFFFFFFFFFFFFFFFFFFFFFFFFFFFFFFFFFFFF:FFFFFFFFFFFFFFFFFFFFFFFFFFFFFFFFFFFF:FFFFFFFFFFFFFFFFFFFFFFFFFFFFFFFFFFFFFFF:FFFFFFFFFFFFFFFFF
@A00270:176:HGHW5DRXY:1:2101:16007:25582 1:N:0:TTGGGCGG+CTCCTTAC
GACTACAGGGGTATCTAATCCTGTTTGCTACCCACGCTTTCGAGCATGAACGTCAGTGTTATCCCAGGAGGCTGCCTTCGCTATCGGTATTCCTCCACATCTCTACGCATTTCACTGCTACACGTGGGATTCTACCTCCCTCTGACACACTCTAGTTACACAGTTTCAAATGCACGTCCCAAGTTGAGCTCGGGGATTTCACATCTGACTTATTTAACCGTCTGCGCTCGCTTTACGCCCAGTAATTCCG
+
FFFF:FFFFFFFFFFFFFFFFFFFFFFFFFFFFFFFFFFFFF:FFFFFFFFFFFFFFFFFFFFFFFFFFFFFFFFFFFFFFFFFFFFFFFFFFFFFFFFFFFFFFFFFFFFFFFFFFFFFFFFFFFFFFFFFFFFFFFFFFFFFFFFFFFFFFFFFFFFFFFFFFFFFFFFFF:FFFFFFFFFFFFFFFFFFFFFFFFFFFFFFFFFFF:F:FFF:FFFF:FFFFFFFFFFFFFFFF:FFFFFFFFFFFF
@A00270:176:HGHW5DRXY:1:2101:31376:25645 1:N:0:TTGGGCGG+CTCCTTAC
CCTACGGGTGGCTGCAGTGGGGAATATTGCACAATGGGGGGAACCCTGATGCAGCCATGCCGCGTGTATGAAGAAGGCCTTCGGGTTGTAAAGTACTTTCGGTGATGAGGAAGGTGATGTATCTAATAGGTGCATTAATTGACGTTAATCACAGAAGAAGCACCGGCTAACTCCGTGCCAGCAGCCGCGGTAATACGGAGGGTGCGAGCGTTAATCGGAATGACTGGGCGTAAAGGGCATGTAGGCGGAT
+
FFFFFF:FFFFFFFFFFFFFFFFFFFFFFFF:FFFFFFFFFFFFF:FFFFFFFFFFFFFFFFFFFFFFFFFFFFFFFFFF:FFFFFFFFFFFFFFFFFFFFFFFFFFFFFFFFFFFFFFFFFFFFFFFFFFFFFFFFFFFFFFFFFF,FFF:FFFFFFFFFFFFFFFFFFFFFFFFFFFFFFF:FFF:FFFFFFFFFF:FFFFF:FFFFFF::FFFFF:FFFF:FFFF:FFFF:FFF:FFFFFFFFFF:F
@A00270:176:HGHW5DRXY:1:2101:30282:25723 1:N:0:TTGGGCGG+CTCCTTAC
GACTACACGGGTATCTAATCCTGTTTGCTCCCCACGCTTTCGCATCTCAGCGTCAGTATCTGTCCAGAAGGCCGCCTTCGCCACCGGTATTCCTCCACATCTCTACGCATTTCACCGCTACACGTGGAATTCTACCTTCCTCTACAATACTCTAGTTAACCAGTTTTAAGTGCAATTCCTAGGTTGAGCCCAGGGCTTTCACACCTAACTTAATTATCCGCCTACACGCCCTTTACGCCCAGTCATTCCG
+
FFFFFFFFFFFFFFFFFFFFFFFFFFFFFFFFFFFFFFFFFFFFFFFFFFFFFFFFFFFFFFFFFFFFFFFFFFFFFFFF:FFFFFFFFF,FFFFFFFFFFFFFFFFFFFFFFFFFFFFFFFFFFFFFF,FFFFF:FFFFFFF:FFFFFFFFFFFFF:FFFFFFFFFFFF:FFFFF,F,:F:FF,FFFFFFFFFFFFFFFFFFFF,FFFFFFFFFFFFF:F,FFFFF:FFFFFFFFFFFF,::FFFFFFF
@A00270:176:HGHW5DRXY:1:2101:5041:25786 1:N:0:TTGGGCGG+CTCCTTAC
GACTACTAGGGTATCTAATCCTGTTTGCTCCCCACGCTTTCGCATCTCAGCGTCAGTATCTGTCCAGAAGGCCGCCTTCGCCACCGGTATTCCTCCACATCTCTACGCATTTCACCGCTACACGTGGAATTCTGCCTTCCTCTACAATACTCTAGTTAACCAGTTTTAAGTGCAATTCCTAGGTTGAGCCCAGGGCTTTCACACCTAACTTAATTATCCGCCTACATGCCCTTTACGCCCAGTCATTCCG
+
FF:FFFF:FFFFFFFFFFF:FF:FFFFFF:::FFF:FFFFFFFFF,FFFFF:FFFFFFFFFFFF,FFFFFFFFFFFFFF,FFF:FFFFFFFFFFFFF:FFFFFFFFF:FFFFFFFFFFFFFFFFFFFFFFF,FFFFFF,FFFFFFFFFFFFFFFFFFF:FFFF:FFFFFFFF:FFFF,FFFFFFFFFFF:FFFFFFFFF:FFFF::FFFF,FFFF:FFFFFFFFFFFFF:F:FFFFF:FF:FFFFFFF,F
@A00270:176:HGHW5DRXY:1:2101:10230:25817 1:N:0:TTGGGCGG+CTCCTTAC
GACTACTAGGGTATCTAATCCTGTTTGCTACCCACGCTTTCGAGCATGAACGTCAGTGTTATCCCAGGAGGCTGCCTTCGCCATCGGTATTCCTCCACATCTCTACGCATTTCACTGCTACACGTGGAATTCTACCTCCCTCTGACACACTCTAGTTACACAGTTTCAAATGCACGTCCCAAGTTGAGCTCGGGGATTTCACATCTGACTTATTTAACCGTCTGCGCTCGCTTTACGCCCAGTAATTCCG
+
FFFFFFFFFFFFFFFFFFFFFFFFFFFFFFFFFFFFFFFFFFFFFFFFFFFFFFFFFFFFFFFFFFFFFFFFFFFFFFFFFFFFFFFFFFFFFFFFFFFFFFFFFFFFFFFFFFFFFFFFFFFFFFFF:FFFFFFFFFFFFFFFFFFFFFFFFFFFFFFFFFFFFFFFFFFFFFFFFFFFFF:FFFFFFFFFFFFFFFFFFFFFFFFFFFFFFFFFF:F:FFF:FFFFFFFFFFFFFFFFFFFFFFFFF:
@A00270:176:HGHW5DRXY:1:2101:18005:25848 1:N:0:TTGGGCGG+CTCCTTAC
GACTACCGGGGTATCTAATCCTGTTTGCTCCCCACGCTTTCGCATCTCAGCGTCAGTATCTGTCCAGAAGGCCGCCTTCGCCACCGGTATTCCTCCACATCTCTATGCATTTCACCGCTACACGTGGAATTCTACCTTCCTCTACAATACTCTAGTTAACCAGTTTTAAGTGCAATTCCTAGGTTGAGCCCAGGGCTTTCACACCTAACTTAATTATCCGCCTACAAGCCCTTTACGCCCAGTCATTCCG
+
FFFFFFFFFFFFFFFFFFFFFFFFFFFFFFFFFFFFFFFFFFFFFFFFFFFFFFFFFFFFFFFFFFFFFFFFFFFFFFFFFFFFFFFF,FFFFFFFFFFFFFFFFFFFFFFFFFFFFFFFFFFFFFFFFFFFFFFFFFFFFFFFFFFFFFFFFFFFFFF:FFFFFFFFFFFFFFFFFFFFFFFFFFFFFFFFFFFFFFFFFFFFFFFFFFFFFFFFFFFFFFFFFFFFFFFFFFFFFFFFF:FFF:FFFF
@A00270:176:HGHW5DRXY:1:2101:30382:25864 1:N:0:TTGGGCGG+CTCCTTAC
GACTACAGGGGTATCTAATCCTGTTTGCTACCCACGCTTTCGCATCTCAGCGTCAGTATCTGTCCAGAAGGCCGCCTTCGCCACCGGTATTCCTCCACATCTCTACGCATTTCACCGCTACACGTGGAATTCTACCTTCCTCTACAATACTCTAGTTAACCAGTTTTAAGTGCAATTCCTAGGTTGAGCCCAGGGCTTTCACACCTAACTTAATTATCCGCCTACATGCCCTTTACGCCCAGTCATTCCG
+
FFFFFFFFFFFFFFFFFFFFFFFFFFFFFFFFFFFFFFFFFFFFFFFFFFFFFFFFFFFFFFFFFFFFFFFFFFFFFFFFFFFFFFFFFFFFFFFFFFFFFFFFFFFFFFFFFFFFFFF:FFF:FFFF,:FFFF,FFFFFFFFFFFFFFFFFFFFFFFFFFFFFFFFFFFFFFFFFFF:FFFFFF:FFFFFFF:FFFFFFFFFFFFFFFF:FFFF:F:FF:FFFFFFFFFFFFFFFFFFFFFFFF:FFFF
@A00270:176:HGHW5DRXY:1:2101:18855:25880 1:N:0:TTGGGCGG+CTCCTTAC
CCTACGGGCGGCAGCAGTGGGGAATTTTGGACAATGGGGGGAACCCTGATCCAGCCATGCCGCGTGTCTGAAGAAGGCCTTCGGGTTGTAAAGGACTTTTGTTAGGGAAGAAAAGCTGGGTGCTAATACCATCTAGTGCTGACGGTACCTAAAGAATAAGCACCGGCTAACTACGTGCCAGCAGCCGCGGTAATACGTAGGGTGCGAGCGTTAATCGGAATTACTGGGCGTAAAGCGAGCGCAGACGGTT
+
FFFFFFFFFF:FFFFFFFFFFFFFFFFFFFFFF:FFFF:FFFFFFF:FFFFFFFFFFFFFFFFFFFFFFFF::FFFFF:FFFFFFFFFFFFFFFFFFFFFFFFF:F:FFFFFFFFFFFF:FFFFFF:FFFFFFFFFFFFFFFFFFFFFFFFFFFFFFFFFFFF,,FFFFFF:FF,FFFFF:FFFFFFFFFFFFFFFFFF:FFFFFFFF:FFFFFFFFFFFFFF,,FFFFFFFF::FFFFFFFFFFFF:F:
@A00270:176:HGHW5DRXY:1:2101:32841:25895 1:N:0:TTGGGCGG+CTCCTTAC
CCTACGGGAGGCTGCAGTGGGGAATATTGCACAATGGGGGGAACCCTGATGCAGCCATGCCGCGTGTATGAAGAAGGCCTTCGGGTTGTAAAGTACTTTCGGTGATGAGGAAGGTAATGAATCTAATAGGTTTATTAATTGACGTTAATCACAGAAGTAGCACCGGCTAACTCCGTGCCAGCAGCCGCGGTATTAAGGAGGGTGCTAGCGTTAATCGGAATGAGTGGGCGTAGAGGGCATGTAGGAGGAT
+
FFFFFF,:F,FFFFF:FFFFF,FFFFFF::FFFFF,:F:FFFF,FF:FFFF:FFF,FF:,F,FF:,F:F:FFFF::FF,:F,:FF::FFFF:FFF,FFFFFFFFFFFF:FFFFFF:FFFFFF,,F:FFFFFFF::FFFFF,:F,FFF,F,F,F,FFF,F,,FF,F,FFFF,F:,F::::F:FF,,,F,FFFF,F,,F,,FFFF:F,F,,:F:,FFF,:F,,F,,F,F,:,:,FFF,F,:FFFF:::,::F
@A00270:176:HGHW5DRXY:1:2101:6063:25927 1:N:0:TTGGGCGG+CTCCTTAC
GACTACTAGGGTATCTAATCCTGTTTGCTACCCACGCTTTCGAGCATGAACGTCAGTGTTATCCCAGGAGGCTGCCTTCGCCATCGGTATTCCTCCACATCTCTACGCATTTCACTGCTACACGTGGAATTCTACCTCCCTCTGACACACTCTAGTTACACAGTTTCAAATGCACGTCCCAAGTTGAGCTCGGGGATTTCACATCTGACTTATTTAACCGTCTGCGCTCGCTTTACGCCCAGTAATTCCGT
+
F:,FF:F:F:FFFFFFFFFF:FFFFFFFFF:FFFFF:FFF,FFFFFFFFFF,:FFFF,FFF,FFFFF,FFF:F,:FFF,F,FFFFFF:F:FFFF:FF:F::FFFFF::FFFFF,FFFFFFFFFF:FFFFFFFFF,FFFFFFFFFF,FFFFFFFFFFFF,FFFF::FFFF:FFFFFFFFFFFF:,,:,,:FFFFF,FF:,FFFFFFFFF,F:F:,FF:FF:FFFF,FFFF,FFFFFF,FFF::F,:FF,,:,
@A00270:176:HGHW5DRXY:1:2101:30888:25927 1:N:0:TTGGGCGG+CTCCTTAC
CCTACGGGGGGCTGCAGTGGGGAATTTTGGACAATGGGGGGAACCCTGATCCAGCCATGCCGCGTGTCTGAAGAAGGCCTTCGGGTTGTAAAGGACTTTTGTTAGGGAAGAAAAGCTGGGTGCTAATACCATCTAGTGCTGACGGTACCTAAAGAATAAGCACCGGCTAACTACGTGCCAGCAGCCGCGGTAATACGGAGGGTGCGAGCGTTAATCGGAATGACTGGGCGTAAAGGGCATGTAGGCGGAT
+
FFFFFFFFFFFFFFFFFFFFFFF:FFFFFFFFFFFFFFFFFF,FFFFFFFFFFFFFFFFFFFFFFFFFFFFFFFFFFFFFFFFFFFFFFFFFFFFFFFFFFFFFFFFF,FFFFFFFFFFFFFFFFFFFFFFFFFFFFFFFFFFFFFFFFFFFFFF:F:FFFFFFFFFFFFFFFFFFFFFFFFFFFFFFFFFF:FFFFFFFFFFFFFFFFFFFFFFFFFF,FFFFFFFFFFFFFFFFFFFFF,FFFFFFFF
@A00270:176:HGHW5DRXY:1:2101:18629:25989 1:N:0:TTGGGCGG+CTCCTTAC
CCTACGGGGGGCTGCAGTGGGGAATATTGCACAATGGGGGGAACCCTGATGCAGCCATGCCGCGTGTATGAAGAAGGCCTTCGGGTTGTAAAGTACTTTCGGTGATGAGGAAGGTAATGAATCTAATAGGTTTATTAATTGACGTTAATCACAGAAGAAGCACCGGCTAACTCCGTGCCAGCAGCCGCGGTAATACGGAGGGTGCGAGCGTTAATCGGAATGACTGGGCGTAAAGGGCATGTAGGCGGAT
+
FFFF:FFFFFFFFFFFFFFFFFFFFFFFFFFFFFFFFFFFFFFFFFFFFFFFFFFF,FFFFFFFFFF,FF,,FFFFFFFFFFFFFFFFFFFFFFFFFFFFFFFFFFFFFFFFFFFFFFF:FFFFFFFFFFFFFFFFFFFFFFFFFFFFFFFFFFFFFFFFFFFFFFFFFFFFFFFFFFFFFFFFFFFFFFFF:FFFFFFFFFFFFFFFFFFFFFFFFFFFFFFFFFFFFFFFFFF:FFFFFFFFFFFFFF
@A00270:176:HGHW5DRXY:1:2101:22254:26005 1:N:0:TTGGGCGG+CTCCTTAC
CCTACGGGCGGCTGCAGTGGGGAATTTTGGACAATGGGGGGAACCCTGATCCAGCCATGCCGCGTGTCTGAAGAAGGCCTTCGGGTTGTAAAGGACTTTTGTTAGGGAAGAAAAGCTGGGTGCTAATACCATCTAGTGCTGACGGTACCTAAAGAATAAGCACCGGCTAACTACGTGCCAGCAGCCGCGGTAATACGTAGGGTGCGAGCGTTAATCGGAATTACTGGGCGTAAAGCGAGCGCAGACGGTT
+
FFFFFFFFFFFFFFFFFFFFFFFFFFFFFFFFFFFFFFFFFF:FFFFFFFFFFFFFFFFFFFFF:FFFFF:FFFFFFFFFFFFFFFFFFFFFFFFF::FFFF:FFFF:FFFFFFFFFFFFFFFFFFFFFFFFFFFFFFFFFFFFFFFFFFFFFFFFFFFFFFFFFFFFFFFFFFFFFFFFFFFFFFFFFFFFFFFFFF:FFFFFFFFFFF:,FFF:FFF,FFFFFFFFFFF,FFFFFFFFFFFFFFFFFF
@A00270:176:HGHW5DRXY:1:2101:10077:26021 1:N:0:TTGGGCGG+CTCCTTAC
CCTACGGGTGGCTGCAGTGGGGAATATTGCACAATGGGGGGAGCCCTGATGCAGCCATGCCGCGTGTATGAAGAAGGCCTTCGGGTTGTAAAGTACTTTCGGTGATGAGGAAGGTGATGTATCTAATAGGTGCATTAATTGACGTTAATCACAGAAGAAGCTCCGGCTAACTCCGTGCCAGCAGCCGCGGTAATACGGAGGGTGCGAGCGTTAATCGGAATGACTGGGCGTAAAGGGCATGTAGGCGGAT
+
FFFFFFFFFFFFFFFFFFFFFFFFFFFFFFFFFFFFFFFFFFFFFF:FFFFFFFFFFFFFFFFFFF:,FFFFFFFFFFFF:FFFFFFF:FFFFF,FFFFFFFFFFFFFFF::FFFFFFFFFFFFFFFFFFFFFFFFFFFFF:FFFFFFFFFFFF:FFFFFFFFFFFFFFFFFFFFFFFFFFFFFFFFFFFFFFFFFFFFFFFFFFFFFFFFFF:FFFFF,FFFFFFFFFFFFFFFFFF:FFFFFFFFFFF
@A00270:176:HGHW5DRXY:1:2101:1633:26083 1:N:0:TTGGGCGG+CTCCTTAC
GACTACTAGGGTATCTAATCCTGTTTGCTACCCACGCTTTCGAGCATGAACGTCAGTGTTATCCCAGGAGGCTGCCTTCGCCATCGGTATTCCTCCACATCTCTACGCATTTCACTGCTACACGTGGAATTCTACCTCCCTCTGACACACTCTAGTTACACAGTTTCAAATGCACGTCCCAAGTTGAGCTCGGGGATTTCACATCTGACTTATTTAACCGTCTGCGCTCGCTTTACGCCCAGTAATTCCG
+
FFFFFFFFFFFF,:FFFFFFFFFF:FF:FFFFFF:FFFFFFFFFF,FFFFFFFFFFFFFFFFFFFFFFFFFFFFFFFFFF:FFFFFFFFFFFFFFF:FFFFFFFFFFFFFFFFFFF:FFFFF:FFFFFF:FFF,FFFFFFFFF:FFFFFFFFFFFFFFFFFF,FFFFF:FFFFFFF,FFFF:FFF:FF,FFFFFFFFFFFFFFFF:F:FF,F,FFFFF:F::FF:FFFFF:FFFFFFF:FFFF,FFFFFF
@A00270:176:HGHW5DRXY:1:2101:19732:26083 1:N:0:TTGGGCGG+CTCCTTAC
GACTACTAGGGTATCTAATCCTGTTTGCTACCCACGCTTTCGAGCATGAACGTCAGTGTTATCCCAGGAGGCTGCCTTCGCCATCGGTATTCCTCCACATCTCTACGCATTTCACTGCTACACGTGGAATTCTACCTCCCTCTGACACACTCTAGTTACACAGTTTCAAATGCACGTCCCAAGTTGAGCTCGGGGATTTCACATCTGACTTATTTAACCGTCTGCGCTCGCTTTACGCCCAGTAATTCCG
+
FFFFFFFFFFFFFFFFFFFFFFFFFFFFFFFFFFFFFFFFFFFFFFFFFFFFFFFFFFFFFFFFFFFFFFFFFFFFFFFFFFFFFFFFFFFFFFFFFFFFFFFFFFFFFFFFFFFFFFFFFFFFFFFFFFFFFFFFFFFFFFFFFFFFFFFFFFFFFFFFFFFFFFFFFFFFFFFFFFFFFFFFFFFFFFFFFFFFFFFFFFFFFFFFFFFFFFFFFFFF:FFFFFFFFFFF:FFFFFFFFFFFFFFFFF
@A00270:176:HGHW5DRXY:1:2101:3938:26099 1:N:0:TTGGGCGG+CTCCTTAC
CCTACGGGAGGAGCAGTGGGGAATATTGCACAATGGGGGGAACCCTGATGCAGCCATGCCGCATGTATGAAGAAGGCCTTCGGGTTGTAAAGTACTTTCGGTGATGAGGAAGGTGATGTATCTAATAGGTGCATTAATTGACGTTAATCACAGAAGAAGCACCGGCTAACTCCGTGCCAGCAGCCGCGGTAATACGGAGGGTGCGAGCGTTAATCGGAATGACTGGGCGTAAAGGGCATGTAGGCGGATA
+
FFFFFFFFFFFFFF:FFFFFF:FFF:FFFFFFFFFFFFFFFFFFFFFFFFFFFFFFFFFFFFF,FFFFFFFFFFFFFF,FFFFF,FFF:FFFFFFFFFFFFFFF:FFFFFFFFFFFFFFFFFFFFFF:FFFFFFFFFFFFFFFFFFFFFFFFFFFFFFFFFFFFF:FFFFFFFFFFFFFF:FFFFFFFFFFFF:FFFFFFFFFFFFFFFFFFFFFFFF,FFFFF:FFFF:FFFFFFFF:FFFFFFFFFFF
@A00270:176:HGHW5DRXY:1:2101:19470:26099 1:N:0:TTGGGCGG+CTCCTTAC
GACTACCGGGGTATCTAATCCTGTTTGCTCCCCACGCTTTCGCATCTCAGCGTCAGTATCTGTCCAGAAGGCCGCCTTCGCCACCGGTATTCCTCCACATCTCTATGCATTTCACCGCTACACGTGGAATTCTACCTTCCTCTACAATACTCTAGTTAACCAGTTTTAAGTGCAATTCCTAGGTTGAGCCCAGGGCTTTCACACCTAACTTAATTATCCGCCTACAAGCCCTTTACGCCCAGTCATTCCG
+
FFFFFFFFFFFFFFFFFFFFFFFFFFFFFFFFFFFFFFFFFFFFFFFFFFFFFFFFFFFFFFFFFFFFFFFFFFFFFFFFFFFFFFFFFFFFFFFFFFFFFFFFFFFFFFFFFFFFFFFFFFFFFFFFFFFFFFFFFFFFFFFFFFFFFFFFFFFFFFFFFFFFFFFFFFFFFFFFFFFFFFFFFFFFFFFFFFFFFFFFFFFFFFFFFFFFF:FFFFFFFFFFFFFFFFFFFFFFFFFFFFFFFFFFFF
@A00270:176:HGHW5DRXY:1:2101:19868:26099 1:N:0:TTGGGCGG+CTCCTTAC
GACTACTAGGGTATCTAATCCTGTTTGCTACCCACGCTTTCGAGCATGAACGTCAGTGTTATCCCAGGAGGCTGCCTTCGCCATCGGTATTCCTCCACATCTCTACGCATTTCACTGCTACACGTGGAATTCTACCTCCCTCTGACACACTCTAGTTACACAGTTTCAAATGCACGTCCCAAGTTGAGCTCGGGGATTTCACATCTGACTTATTTAACCGTCTGCGCTCGCTTTACGCCCAGTAATTCCG
+
FFFFFFFFFFFFFFFFFFFFFFF:FFFFFFFFFFFFFFFFFFFFFF:FFFFFFFFFFFFFFFFFFFFFFFFFFFFFFFFFFFFFFFFFFFFFFFFFFFFFFFFFFFFFFFFFFFFFFFFFFFFFFFFFFFFFFFFFFFFFFFFFFFFFFFFFFFF:FFFFFFFFFFFFFFFF:F:FFFFFFFFFFFFFFFFFFFFFFFFFFFFF:FFFFF:FFFFFFFFFFFFFFFFFFFFFFFFFFFFFFFFF,:FFFF
@A00270:176:HGHW5DRXY:1:2101:27199:26177 1:N:0:TTGGGCGG+CTCCTTAC
CCTACGGGAGGCAGCAGTGGGGAATTTTGGACAATGGGGGGAACCCTGATCCAGCCATGCCGCGTGTCTGAAGAAGGCCTTCGGGTTGTAAAGGACTTTTGTTAGGGAAGAAAAGCTGGGTGCTAATACCATCTAGTGCTGACGGTACCTAAAGAATAAGCACCGGCTAACTACGTGCCAGCAGCCGCGGTAATACGTAGGGTGCGAGCGTTAATCGGAATTACTGGGCGTAAAGCGAGCGCAGACGGTT
+
FFFFFFFFFFFFFFFFFFFFFFFF:FFFFFFF:FFFFFFFFF:FFFFFFFFFFFFFFFFFFFFFFFFFFFFFFFFFFFFFFFFFFFFFFFFFFFFFF,FFFFFFFFFFFFFFFFFFFFFFFFFFFFFFFFFFFF:FFFFFFFFFFFFFF:FFFFFFFFFFFFFFFFFFFFFFF:FFFFFFFF:FFFFFFFF:,FF:FF,FFFF:F:FFFFFFFF:::FF:FFFFFFFFFFFFFFFFFFFFFFFFFF:FFF
@A00270:176:HGHW5DRXY:1:2101:25093:26224 1:N:0:TTGGGCGG+CTCCTTAC
GACTAATAGGGTATCTAATCCTGTTTGCTACCCACGCTTTCGAGCATGAACGTCAGTGTTATCCCAGGAGGCTGCCTTCGCCATCGGTATTCCTCCACATCTCTACGCATTTCACTGCTACACGTGGAATTCTACCTCCCTCTGACACACTCTAGTTACACAGTTTCAAATGCACGTCCCAAGTTGAGCTCGGGGATTTCACATCAGACTTATTTAACCGTCTGCGCTCGCTTTACGCCCAGTACTTCCG
+
F:F:F,:F:FF:FFFFFFF,FFFFFFFFFFFF:FFF:FF,FFFFFFFFFFF:FFFFF:FFF:FF:FFFF:FFFFF::FF,F:F,F:FFFFFF:FF,F:F,FFF:FF,:F,FF:FF,:,FFFFFFFFFFFFFFFFFFFFF:FFF:FFFFFF,F,FF::FFFFF:F,,FFFFFF,FF,,FFFFF,,,F::FFF:,FFF:FFFFFF::,FFFFFFFF:FF:,,FFFF,FFFFFFFF:FF:F:FFF:F,FFF:F
@A00270:176:HGHW5DRXY:1:2101:27254:26240 1:N:0:TTGGGCGG+CTCCTTAC
CCTACGGGCGGCTGCAGTGGGGAATATTGCACAATGGGGGGAACCCTGATGCAGCCATGCCGCGTGTATGACGAAGGCCTTCGGGTTGTAAAGTACTTTCGATGATGAGGAAGGCGGTGTATCTAATAGGTGCATCGATTGACGTTAATCACAGAAGAAGCACCGGCTAACTCCGTGCCAGCAGCCGCGGTAATACGGAGGGTGCGAGCGTTAATCGGAATGACTGGGCGTAAAGGGCATGTAGGCGGAT
+
FFFFFFFFFFFFFFFFF:FFFFFFFFFFFFFFFFFFFFFFFF,FFF:FFFFFFFFFFFFFFFFFFF:FFFF,FFFFFFFF:FFFFFFFFFFFFFFFFFFFF,:FFFFFFFFFFFFFFFFFFFFFFF:FFFFFF:FFFF:FF:FFFFFFFFFFFFFFFFFFFFFFFFF:FFFFFFFFFFFFFFFFFFFFFFFF:FFFFFFFFFFFFFFFFFFF:FFFFFF,FFFFFFFFFFF:FFFFFF,FFFF:FFFFFF
@A00270:176:HGHW5DRXY:1:2101:8974:26741 1:N:0:TTGGGCGG+CTCCTTAC
CCTACGGGGGGCTGCAGTGGGGAATTTTGGACAATGGGGGGAACCCTGATCCAGCCATGCCGCGTGTCTGAAGAAGGCCTTCGGGTTGTAAAGGACTTTTGTTAGGGAAGAAAAGCTGGGTGCTAATACCATCTAGTGCTGACGGTACCTAAAGAATAAGCACCGGCTAACTGCGTGCCAGCAGCCGCGGTAATACGTAGGGTGCGAGCGTTAATCGGAATTACTGGGCGTAAAGCGAGCGCAGACGGTT
+
FFFFFFFFFFFFFFFFFFFFFFFFFF:FFFFFFFF:FFFFFFFFFFFFFFFFFFFFFFFFFFFFFFFFFFFFFFFFFFFFFFF:FFFFFFFFFFFFFFFFFFFFFFFFFFFFFFFFFFFFFFFFFF:FFFFFFFFFFFFFFFFFFFFFFFFFFFFFFFFFFFFFFFFFFFFFFFFFFFFFFFFFFFF:FFFFFFFF:FFFFFFFFFFFFFFFFFF:FFFFFFFFFFF,FFFFFFF:F:FFFFFFFF,FFF
@A00270:176:HGHW5DRXY:1:2101:17327:26741 1:N:0:TTGGGCGG+CTCCTTAC
GACTACAGGGGTATCTAATCCTGTTTGCTCCCCACGCTTTCGCATCTCAGCGTCAGTATCTGTCCAGAAGGCCGCCTTCGCCACCGGTATTCCTCCACATCTCTACGCATTTCACCGCTACACGTGGAATTCTACCTTCCTCTACAATACTCTAGTTAACCAGTTTTAAGTGCAATTCCTAGGTTGAGCCCAGGGCTTTCACACCTAACTTAATTATCCGCCTACATGCCCTTTACGCCCAGTCATTCCG
+
FFFFFFFFFFFFFFFFFFFFFFFFFFFFFFFFFFFFFFFFFFFFFFFFFFFFFFFFFFFFFFFFFFFFFFFFFFFFFFFFFFFFFFFFFFFFFF:FFFFFFFFF:FFFFFFFFFFFFFFFFFFFFFFFFFFFFFFFFFF:FFFFFF:FFFFFFFFFFFFFFFFFFFFF::FF:FFFFFFF:FFFFF:FFFFFFFFFFFFFFFF,FFFFFFFFFFFFFFFFFFF,FFFFFFF:,FFFFFFFFFFFF:FFFF
@A00270:176:HGHW5DRXY:1:2101:9561:26850 1:N:0:TTGGGCGG+CTCCTTAC
GACTACACGGGTATCTAATCCTGTTTGCTCCCCACGCTTTCGCATCTCAGCGTCAGTATCTGTCCAGAAGGCCGCCTTCGCCACCGGTATTCCTCCACATCTCTACGCATTTCACCGCTACACGTGGAATTCTACCTTCCTCTACAATACTCTAGTTAACCAGTTTTAAGTGCAATTCCTAGGTTGAGCCCAGGGCTTTCACACCTAACTTAATTATCCGCCTACATGCCCTTTACGCCCAGTCATTCCG
+
FFFFFFFFFFFF:FFFFFFFF:FFFFFFFFFFFFFFFFFFFFFFFFFFFFFFFFFFFFFFFFFFFFFFFFFFFFFF:FFFFFFFFFFFFFFFFFFF:F:FFFFFFFFFFFFFFFFFFFF,FFFFFFFFF:FFFFFFFFFFFFF:FF,FFFFFFF:FFFFFFFFFFFFFFFFFF,FFFFFFFFFFFFFFFFFFFFFFFFFFFFFFFFF:FF:FFFFFFFFFFFFFFFFFFFF:FF:FFFFFFFFFFFFFFF
@A00270:176:HGHW5DRXY:1:2101:15763:26850 1:N:0:TTGGGCGG+CTCCTTAC
GACTACTGGGGTATCTAATCCTGTTTGCTACCCACGCTTTCGAGCATGAACGTCAGTGTTATCCCAGGAGGCTGCCTTCGCCATCGGTATTCCTCCACATCTCTACGCATTTCACTGCTACACGTGGAATTCTACCTCCCTCTGACACACTCTAGTTACACAGTTTCAAATGCACGTCCCAAGTTGAGCTCGGGGATTTCACATCTGACTTATTTAACCGTCTGCGCTCGCTTTACGCCCAGTAATTCCG
+
FFFFFFFFFFFFFFFFFFFFFFFFFFFFFFFFFFFFFFFFFFFFFFFFFFFFFFFFFFFFFFFFFFFFFFFFFFFFFFFFFFFFFFFFFFFFFFFFFFFFFFFFFFFFFFFFFFFFFFFFFFFFFFFFFFFFFFFFFFFFFFFFFFFFFFFFFFFFFFF:FFFFFFFFFFFFFFFFFFFFFFFFFFFFFFFFFFFFFFFFFFFFFFFFFF,F,FFFFFFF,FFFFFFFFFFFFFFFFFFFFFF,FFFFFF
@A00270:176:HGHW5DRXY:1:2101:32732:26866 1:N:0:TTGGGCGG+CTCCTTAC
CCTACGGGAGGCAGCAGTGGGGAATTTTGGACAATGGGGGGAACCCTGATCCAGCCATGCCGCGTGTCTGAAGAAGGCCTTCGGGTTGTAAAGGACTTTTGTTAGGGAAGAAAAGCTGGGTGCTAATACCATCTAGTGCTGACGGTACCTAAAGAATAAGCACCGGCTAACTACGTGCCAGCAGCCGCGGTAATACGTAGGGTGCGAGCGTTAATCGGAATTACTGGGCGTAAAGCGAGCGCAGACGGTT
+
:FFF,FFFFFFFF:F:F:FFFFFFFFF:F:FF:FF:,::FFFF,FFFFFFFFF:FF:FFFFFFFF::,F:FF:,F:,::FF:FFFFFF:FFFF::FFFFFFFFF,:FFFF:FFF::F,,FFF,FFFFF,FFFFFF:,F:FFFFFFFFF,:FFF,::F:F,:FF:F:FFFFFFF,FF::FFF:FFFFFFF:F,FFF,F,F,:FFF::FFFFF,:FFFFFFFFFF,FFFF:FFFF,:FFFF:,F:FF,:,F:
@A00270:176:HGHW5DRXY:1:2101:15772:26897 1:N:0:TTGGGCGG+CTCCTTAC
GACTACTGGGGTATCTAATCCTGTTTGCTACCCACGCTTTCGAGCATGAACGTCAGTGTTATCCCAGGAGGCTGCCTTCGCCATCGGTATTCCTCCACATCTCTACGCATTTCACTGCTACACGTGGAATTCTACCTCCCTCTGACACACTCTAGTTACACAGTTTCAAATGCACGTCCCAAGTTGAGCTCGGGGATTTCACATCTGACTTATTTAACCGTCTGCGCTCGCTTTACGCCCAGTAATTCCG
+
FFFFFFFFFFFFFFFFFFFFFFF:FFFFFFFFFFFFFFFFFFFFFFFFFFFFFFFFFFFFFFFFFFFFFFFFFFFFFFFFFFFFFFFFFFFFFFFFFFFFFFFFFFFFFFFFFFFFFFFFF:FFFFFFFFFFFFFFFFFFFFFFFFFFFFFF:FFFFFFFFFFFFFFFFFF:FFFF:FFFFFFFFFFF:FFFFFFFFFFFFFFFFFFFFFFFFF:FFFFFFFFFFFFFFFFFFFFFFFFFFFFFFF:FFF
@A00270:176:HGHW5DRXY:1:2101:17237:26929 1:N:0:TTGGGCGG+CTCCTTAC
GACTACAGGGGTATCTAATCCTGTTTGCTCCCCACGCTTTCGCATCTCAGCGTCAGTATCTGTCCAGAAGGCCGCCTTCGCCACCGGTATTCCTCCACATCTCTACGCATTTCACCGCTACACGTGGAATTCTACCTTCCTCTACAATACTCTAGTTAACCAGTTTTAAGTGCAATTCCTAGGTTGAGCCCAGGGCTTTCACACCTAACTTAATTATCCGCCTACATGCCCTTTACGCCCAGTCATTCCG
+
FFFFFFFFFFFFFFFFFFFFFFFFFFFFFFFFFFFFFFFFFFFFFFFFFFFFFFFFFFFFFFFFFFFFFFFFFFFFFFFF:FFFFFFFFFFFFFFFFFFFFFFFFFFFFFFFFFFFFFFFFFFFFFF,:FFFFFFFFFF:FFFFFFFFFFFFFFFFFFFFFFF:FFFFFFFFFFFFFFFFFFFFFFFFFFFFFFFFFFFF,:F,FFFFFFF,FFFFFF,FFFFFFFF:FFFF:FFFFFFFFFF:,FF::F
@A00270:176:HGHW5DRXY:1:2101:13060:26991 1:N:0:TTGGGCGG+CTCCTTAC
CCTACGGGGGGCTGCAGTGGGGAATTTTGGACAATGGGGGGAACCCTGATCCAGCCATGCCGCGTGTCTGAAGAAGGCCTTCGGGTTGTAAAGGACTTTTGTTAGGGAAGAAAAGCTGGGTGCTAATACCATCTAGTGCTGACGGTACCTAAAGAATAAGCACCGGCTAACTACGTGCCAGCAGCCGCGGTAATACGTAGGGTGCGAGCGTTAATCGGAATTACTGGGCGTAAAGCGAGCGCAGACGGTT
+
F:FF:FFFFFFFFFFFFFFFFFF:FFFFFFFFFFFFFFFFFFFFFFFFFFFFFFFFFFFFFFFFFFFFFFFFFFFFFFFFFFFFFFFFFFF,FFFFFF::FFFFFFFF:FFFFFFFFFFFFFFFFFFFFFFFFFFFFFFFFFFFFFFFFFFFFFFFFFFFFFFF:FFFFFFFFFFFFFFFFFFFFFFFFFFFFFFFFF:FFFFFFFFFFF,FFFFFFFF:FFFFFFFFFFFFFFFFFFFFFFFFF:FFFF
@A00270:176:HGHW5DRXY:1:2101:13277:26991 1:N:0:TTGGGCGG+CTCCTTAC
CCTACGGGGGGCTGCAGTGGGGAATTTTGGACAATGGGGGGAACCCTGATCCAGCCATGCCGCGTGTCTGAAGAAGGCCTTCGGGTTGTAAAGGACTTTTGTTAGGGAAGAAAAGCTGGGTGCTAATACCATCTAGTGCTGACGGTACCTAAAGAATAAGCACCGGCTAACTACGTGCCAGCAGCCGCGGTAATACGTAGGGTGCGAGCGTTAATCGGAATTACTGGGCGTAAAGCGAGCGCAGACGGTT
+
FFFFFFFFFFFFFFFFF:FFFFFFFFFFFFFFFFFFFFFFFFFFFFFFFFFFFFFFF:FFFFFFFFFFFFFFFFFFFFFFFFFFFFFFF:FFFFFFFFFFF:F:FFFFFFFFFFFFFFFFFFFFFFFFFFFFFFFFFFFFFFFFFFFFFF:FFFFFFFFFFFFFFFFFFFFFFFFFFFFFFFFFFFFFFFF,FF,FFFFFFFFFFFFFFFFF:FFFFFF:FFFFFFFFFFFFFFFFFFFFFFFFFFFF:F
@A00270:176:HGHW5DRXY:1:2101:24343:27085 1:N:0:TTGGGCGG+CTCCTTAC
CCTACGGGGGGCTGCAGTGGGGAATATTGCACAATGGGGGGAACCCTGATGCAGCCATGCCGCGTGTATGTAGAAGGCCTTCGGGTTGTAAAGTACTTTCGGTGATGAGGAAGGTGATGAATCTAATAGGTTTATTAATTGACGTTAATCACAGAAGAAGCACCGGCTAACTCCGTGCCAGCAGCCGCGGTAATACGGAGGGTGCGAGCGTTAATCGGAATGACTGGGCGTAAAGGGCATGTAGGCGGAT
+
FFFFFFFFFFFFFFFFFFFFFFF:FFFFFFFFFFFFFFFFFF:FFF:FFFFFFFFFFFFFFFFFFF:FFF,FFFFFFF:FFFFFFFFFFFFFFFFFFFFFFF:FFFFFFFFFFFFFFFF:FFFFFFFFFFFFFFFFFFFFFFFFFFFFFFFF:FFFFFFFFFFFFFFFFFFFFFFFFFFFFFFFFFFFFFFFFFFFFFFFFFFFFFFFFFFFFFFFFFF,FFFFFFFFFFFFFFFFFFFFFFFFFFFFFF
@A00270:176:HGHW5DRXY:1:2101:20347:27117 1:N:0:TTGGGCGG+CTCCTTAC
GACTACAGGGGTATCTAATCCTGTTTGCTACCCACGCTTTCGAGCATGAACGTCAGTGTTATCCCAGGAGGCTGCCTTCGCCATCGGTATTCCTCCACATCTCTACGCATTTCACTGCTACACGTGGAATTCTACCTCCCTCTGACACACTCTAGTTACACAGTTTCAAATGCACGTCCCAAGTTGAGCTCGGGGATTTCACATCTGACTTATTTAACCGTCTGCGCTCGCTTTACGCCCAGTAATTCCG
+
FFFFFFFFFFFFFFFFFFFFFFFFFFFFFFFFFFFFFFFFFFFFFFFFFFFFFFFFFFFFFFFFFFFFFFFFFFFFFFFFFFFFF:FFFFFFFFFFFFFFFFFFFFFFFFFFFFFFFFFFFFFFFFFFFFFFFFFF:F:FFFFFFFFFFFFFFFFFFFFFFFFFFFFFFFFFFFFFFFFFFFFFFFFFFFFFFFFFFFFFFFFFFFFFFFFFFFFFFFF:FFFFFFFFFFFFFFFFFFFFFFFFFFFFFF
@A00270:176:HGHW5DRXY:1:2101:20383:27117 1:N:0:TTGGGCGG+CTCCTTAC
GACTACAGGGGTATCTAATCCTGTTTGCTACCCACGCTTTCGAGCATGAACGTCAGTGTTATCCCAGGAGGCTGCCTTCGCCATCGGTATTCCTCCACATCTCTACGCATTTCACTGCTACACGTGGAATTCTACCTCCCTCTGACACACTCTAGTTACACAGTTTCAAATGCACGTCCCAAGTTGAGCTCGGGGATTTCACATCTGACTTATTTAACCGTCTGCGCTCGCTTTACGCCCAGTAATTCCG
+
FFFFFFFFFFFFFFFFFFFFFFFFFFFFFFFFFFFFFFFFFFFFFFFFF:FFFFFFFFFFFFFFFFFFFFFFFFFFFFFFFFFFFFFFFFFFFFFFFFFFFFFFFFFFFFFFFFFFFFFFFFFFFFFFFFFFFFFFFFFFFFFFFFFFFFFFFFFFFFFFFFFFFFFFFFFFFFFFFFFFFFFFFFFFFFF:FFFFFFFFFFFFFFFFF:F:FFFFFFFFFFFFFFFFFFFFFFFFFFFFFFFFFFFFFF
@A00270:176:HGHW5DRXY:1:2101:26160:27258 1:N:0:TTGGGCGG+CTCCTTAC
GACTACTCGGGTATCTAATCCTGTTTGCTACCCACGCTTTCGAGCATGAACGTCAGTGTTATCCCAGGAGGCTGCCTTCGCCATCGGTATTCCTCCACATCTCTACGCATTTCACTGCTACACGTGGAATTCTACCTCCCTCTGACACACTCTAGTTACACAGTTTCAAATGCACGTCCCAAGTTGAGCTCGGGGATTTCACATCTGACTTATTTAACCGTTTGCGCTCGCTTTACGCCCAGTAATTCCG
+
FFFFFFFFFFFFFFFFFFFFFFFFFFFFFFFFFFFFFFFFFFFFFFFFFFFFFFFFFFFFFFFFFFFFFFFFFFFFFFFFFFFFFFFFFFFFFFFFFFFFFFFFFFFFFFFFFFFFFFFFFFFFFFFFFFFFFFFFFFFFFFFFFFFFFFFFF:FFFFFFFFFFFFFFFFFFFFFF,FFFFFF:FFFFFFFFFFFFFFFFFFFFFFFF:FFFFFFFF,F:FFF,:FFFFFFFFFFFFFFFFFFFFFF:FF
@A00270:176:HGHW5DRXY:1:2101:15736:27367 1:N:0:TTGGGCGG+CTCCTTAC
GACTACACGGGTATCTAATCCGGTTTGCTCCCCACGCTTTTGCATCTCAGCGTCAGTATCTGTCCAGAAGGCCGCCTTCGCCACCGGTATTCCTCCACATCTCTACGCATTTCACCGCTACACGTGGAATTCTACCTTCCTCTACAATACTCTAGTTAACCAGTTTTAAGTGCAATTCCTAGGTTGAGCCCAGGGCTTTCACACCTAACTTAATTATCCGCCTACATGCCCTTTACGCCCAGTCATTCCG
+
FFFFFFFFFFFFFFFFFFFFF,FFFFFFFFFFFFFFFFFFFFFFFFFFFFFFFFFFFFFFFFFFFFFFFFFFFFFFFFFFFFFFFFFFFFFFFFFFFFFFFFFFFFFFFFFFFFFFFFFFFFFFFFF:F:FFFFFFFFFFFFF,FFFFFFFFFFFFFFFFFFFFFFFFFFFFFFFFFFFFFFFFFFFF:FFFFFFFFFFFFFFFFFFFFFFFFFFFFFF,FFFFFFFFFFFFFFFFFFFFFFFFFFFFFF
@A00270:176:HGHW5DRXY:1:2101:24451:27430 1:N:0:TTGGGCGG+CTCCTTAC
GACTACAAGGGTATCTAATCCTGTTTGCTACCCACGCTTTCGAGCATGAACGTCAGTGTTATCCCAGGAGGCTGCCTTCGCCATCGGTATTCCTCCACATCTCTACGCATTTCACTGCTACACGTGGAATTCTACCTCCCTCTGACACACTCTAGTTACACAGTTTCAAATGCACGTCCCAAGTTGAGCTCGGGGATTTCACATCTGACTTATTTAACCGTCTGCGCTCGCCTTACGCCCAGTAATTCCG
+
FFFFFFFFFFFFFFFFFFFFFFFFFFFFFFFFFFFFFFFFFFFFFFFFFFFFFFFFFFFFFFFFFFFFFFFFFFFFFFFFFFFFFFFFFFFFFFFFFFFFFFFFFFFFFFFFFFFFFFFFFFFFFFFFFFFFFFFFFFFFFFFFFFFFFFFFFFFFFFFFFFFFFFFFFFFFFFFFFFFFFFFFFFFFFFFFFFFFFFFFFFFFFFFFFFFF:FFFFFFFFFFFFFFFFFFFFFFFFFFFFFFFFFFF:F
@A00270:176:HGHW5DRXY:1:2101:8070:27492 1:N:0:TTGGGCGG+CTCCTTAC
GACTACAAGGGTATCTAATCCTGTTTGCTACCCACGCTTTCGAGCATGAACGTCAGTGTTATCCCAGGAGGCTGCCTTCGCCATCGGTATTCCTCCACATCTCTACGCATTTCGCTGCTACACGTGGAATTCTACCTCCCTCTGACACACTCTAGTTACACAGTTTCAAATGCACGTCCCAAGTTGAGCTCGGGGATTTCACATCTGACTTATTTAACCGTCTGCGCTCGCTTTACGCCCAGTAATTCCG
+
FFFFFFFFFFFFFFFFFFFFFFFFFFFFFFFFFFFFFFFFFFFFFFFFFFFFFFFFFFFFFFFFFFFFFFFFFFFFFFFFFFFFFFFFFFFFFFFFFFFFFFFFFFFFFFFFFFFFFFFFFFFFFFFFFFFFFFFFFFFFFFFFFFFFFFFFFFFFFFFFFFFFFFFFFFFFFFFFFFFFFFFFFFFFFFFFFFFFFFFFFFFFFFFFFFFFFFFFFFFFFFFFFFFFFFFFFFFFFFFFFFFFFFFFFF
@A00270:176:HGHW5DRXY:1:2101:25545:27571 1:N:0:TTGGGCGG+CTCCTTAC
GACTACAGGGGTATCTAATCCTGTTTGCTACCCACGCTTTCGAGCATGAACGTCAGTGTTATCCCAGGAGGCTGCCTTCGCCATCGGTATTCCTCCACATCTCTACGCATTTCACTGCTACACGTGGAATTCTACCTCCCTCTGACACACTCTAGTTACACAGTTTCAAATGCACGTCCCAAGTTGAGCTCGGGGATTTCACATCTGACTTATTTAACCGTCTGCGCTCGCTTTACGCCCAGTAATTCCG
+
FFFFFFFFFFFFFFFFFFFFFFFFFFFFFFFFFFFFFFFFFFFFFFFFF:FFFFFFFFFFFFFFFFFFFFFFFFFFFFFFFFFFFFFF:FFFFFFFFFFFFFFFFFFFFFFFFFFFFFFFFFFFFFFFFFFFFFFFFFFFFFFFFFFFFFFFFFFFFFFFF:FFFFFFFFFFFFFFFFFFFFFFFFFFFFFFFFFFFFF:FFFFFFFFF:FFFFFFFFFFFFFFFFFFFFFFFFFF:FFFFFFF,FFFFF
@A00270:176:HGHW5DRXY:1:2101:1199:27680 1:N:0:TTGGGCGG+CTCCTTAC
CCTACGGGCGGCTGCAGTGGGGAATATTGCACAATGGGGGGAACCCTGATGCAGCCATGCCGCGTGTATGAAGAAGGCCTTCGGGTTGTAAAGGACTTTTGTTAGGGAAGAAAAGCTGGGTGCTAATACCATCTAGTGCTGACGGTACCTAAAGAATAAGCACCGGCTAACTACGTGCCAGCAGCCGCGGTAATACGTAGGGTGCGAGCGTTAATCGGAATTACTGGGCGTAAAGCGAGCGCAGACGGTT
+
FFFFFFFFFFFFFFF:FFFFFFF,FFFFFFFF:FFFFFFFFF:FFFFFFFFFFFFF:FFFFFFF:F:FFFFFFFFFFFFFFFFFFFFFF:FFFFFFF,,FFF,FFFFF:FF:FFFFFFFFFFFFFFFFFFFFFFFFFFFFFFFFFF:FFF,FFFF:FFFFFFFFFFFFFFFFFFFFFFFFFFFFFFFFFFFFFFFF,FFFFFFFFFF::FFFFFFFFFFFFFFFFFFFFFF:FFFF:FFFFF:F:F,FFF
@A00270:176:HGHW5DRXY:1:2101:12897:27712 1:N:0:TTGGGCGG+CTCCTTAC
CCTACGGGTGGCTGCAGTGGGGAATATTGCACAATGGGGGGAACCCTGATGCAGCCATGCCGCGTGTCTGAAGAAGGCCTTCGGGTTGTAAAGGACTTTTGTTAGGGAAGAAAAGCTGGGTGCTAATACCATCTAGTGCTGACGGTACCTAAAGAATAAGCACCGGCTAACTACGTGCCAGCAGCCGCGGTAATACGTAGGGTGCGAGCGTTAATCGGAATTACTGGGCGTAAAGCGAGCGCAGACGGTT
+
:FFFFFFFFFFFFFFFFFFFFFF:FFFFFFFFFFFFFFFFFFFFFFFFFFFFFFFFFFFFFFFFFFFFFFFFFFFFFF:FFFFFFFFFF:FFFFFFFFFFFFFFFFFFFFFFFFFFFFFFFFFFFFFFFFFFFFFFFFFFFFFFFFFFF,,FFFFFFFFFFFFFFFFFFFFFFFFFFFFFFFFFFFFFFFF:,F:FFFFFFFFFFFFFFF:FFFFFFFF:FFFFFFFFF:FFF:FFFFFFFFFFFFFFFF
@A00270:176:HGHW5DRXY:1:2101:10628:27821 1:N:0:TTGGGCGG+CTCCTTAC
CCTACGGGGGGCAGCAGTGGGAATATTGCACAATGGGGGGAACCCTGATGCAGCCATGCCGCGTGTATGAAGAAGGCCTTCGGGTTGTAAAGTACTTTCGGTGATGAGGAAGGTGATGTATCAAATAGGTGCATTAATTGACGTTAATCACAGAAGAAGCACCGGCTAACTCCGTGCCAGCAGCCGCGGTAATACGGAGGGTGCGAGCGTTAATCGGAATGACTGGGCGTAAAGGGCATGTAGGCGGATA
+
:FFFFFFFFFFFFFFFFFFFFF:FFFFFFFFFFFFFFFFFF:FFFFFFFF:FFFFFFFFFFFFFFFFFFF,FFFFFFFFFFFFFFFFFFFFFFFFFFFFFFFFFFFFFFFFFFFFFFFFFFFFFFFFFFFFFFFFFFFFF:FFFFFFFFFFF:FFFF:F:F:FFFFFFFFFF:FFFFFFF:FFF,FFFFF:FFFFFFFFFFFF:FFFFF:F,FFFFFF:FFFFFFFFFF:,,,FFF:FFFFFFFF:FFFF
@A00270:176:HGHW5DRXY:1:2101:32235:27884 1:N:0:TTGGGCGG+CTCCTTAC
CCTACGGGGGGCAGCAGTGGGGAATTTTGGACAATGGGGGGAACCCTGATCCAGCCATGCCGCGTGTCTGAAGAAGGCCTTCGGGTTGTAAAGGACTTTTGTTAGGGAAGAAAAGCTGGGTGCTAATACCATCTAGTGCTGACGGTACCTAAAGAATAAGCACCGGCTAACTACGTGCCAGCAGCCGCGGTAATACGTAGGGTGCGAGCGTTAATCGGAATTACTGGGCGTAAAGCGAGCGCAGACGGTT
+
FF:FFFFFFFFFFFFFFFFFFFFFFFFFFFFFFFFFF:FFFFFFFFF:FFFFFFFFFFFFFFFFFFFFFFFFFFFFF,FFFFF:FFFFFFFFFFFFFFFFFFFFFFFF,FFFFFFFF:FFFFFFFF,FF:FFFFFFFFFFFFFFFFFFFFFFFF:FFFFFFFFFFFFFFFFFFFFFFFFFFFFF,FFFFFFFF,FFFFFFFFFFFFFFFFFF:FFFFFF,FFFFFFFFFFFFF:F,FFF:FFFFFF:FFF
@A00270:176:HGHW5DRXY:1:2101:32479:27899 1:N:0:TTGGGCGG+CTCCTTAC
GACTACTAGGGTATCTAATCCTGTTTGCTCCCCACGCTTCCGCATCTCAGCGTCAGTATCTGTCCAGAAGGCCGCCTTCGCCACCGGTATTCCTCCACATCTCTACGCATTTCACCGCTACACGTGGAATCCTACCTTCCTCTACAATACTCTAGTTAACCAGTTTTAAGTGCAATTCCTAGGTTGAGCCCAGGGCTTTCACACCTAACTTAATTATCCGCCTACATGCCCTTTACGCCCAGTCATTCCG
+
FFFFFFFF:FFFFFFFFFFFFFFFFFFFFF:FFF:FFFF,FFF:FFFFFFFFFFFFFFFFF,FFFFFFFFFF:FFFFF:FF:FFFFFFFFFFF:FFFFFF:FFFFFFFFF:,FF:FFFFF:FFFF,FFFFF:FFFFFFF:FFFFFFFFF::FFFFFFFFFFFFFFFFFFFFFFFFFFF:FFFFFFFFF,,FF,FF,F:F:F,FF,FFFFFFFF:FFFF,FF:FFFFFF:,FFFFFF::FFFFFFFFFF:,
@A00270:176:HGHW5DRXY:1:2101:2320:27962 1:N:0:TTGGGCGG+CTCCTTAC
GACTACCGGGGTATCTAATCCTGTTTGCTACCCACGCTTTCGAACCTCAGCGTCAGTTACAGACCAGAGAGCCGCTATCGCCACTGGTGTTCTTCCATATATCAACGCCTTTCACCGCTACACATGGAGTTCCACTCTCCTCTTCTGCACACAAGTCACCCAGATTCCAATGCACTACACCGGTTAAGCCGAAGGCTTTCACATCACACTTAAAAGACCGCCTGCGGTCCCTTTACGCCCAATAAATCCGG
+
,FFF:FF:FFF,FFFFFFFFFFFFFFFF:FFFFFF,F,FFFF:FFF:FFFF:FFFFFFF,::FFFFFF:F,:F:FF,F:,:,:F:,:FF:F:FF:F:,F:FFF,F,FF,:F,F,F,,F,:FFFFF,F:,F,F:FF,FFFF:FFFF,:,:F,F:F:FF,FFFFF:,FFF,F,,FFF,FF,:::,FFFF,:,FF,,,,:,F,F,:F,F,FF,FFFFF,FF:F,FFFF:,FFFFFF,FF,F,FF:,FF:,FFFF
@A00270:176:HGHW5DRXY:1:2101:7997:27962 1:N:0:TTGGGCGG+CTCCTTAC
CCTACGGGAGGCAGCAGTGGGGAATTTTGGACAATGGGGGGAACCCTGATGCAGCCATGCCGCGTGTATGAAGAAGGCCTTCGGGTTGTAAAGTACTTTCGGTGATGAGGAAGGTGATGAATCTAATAGGTTTATTAATTGACGTTAATCACAGAAGAAGCACCGGCTAACTCCGTGCCAGCAGCCGCGGTAATACGGAGGGTGCGAGCGTTAATCGGAATGACTGGGCGTAAAGGGCATGTAGGCGGAT
+
FFFFFFFFFFFFFFFFFFFFFFFFFFFFFFFFFFFFFFFFFF:FFFFFFFFFFFFF,FFFFFFFFFF,FF:FFFFFFFFFFFFFFFF:FFFFFFFFFFFFFFFFFFFFFFFF:FFFFFFFFF:FFF:FFFFFFFFFFFFFFFFFFFFFFFFFFFFF:FFFF:FFFFFFFFFFFFFFFFFFFFFFFF:FFFFFFFFFFF:FFFFFF:FFFFFFFF,FFFF,FFFFFFFFFFFFFFFFFFF:F:FF,FFF:F
@A00270:176:HGHW5DRXY:1:2101:22010:27962 1:N:0:TTGGGCGG+CTCCTTAC
GACTACAAGGGTATCTAATCCTGTTTGCTACCCACGCTTTCGAGCATGAACGTCAGTGTTATCCCAGGAGGCTGCCTTCGCCATCGGTATTCCTCCACATCTCTACGCATTTCACTGCTACACGTGGAATTCTACCTCCCTCTGACACACTCTAGTTACACAGTTTCAAGTGCAATTCCTAGGTTGAGCCCAGGGCTTTCACACCTAACTTAATTATCCGCCTACATGCCCTTTACGCCCAGTCATTCCG
+
FFF:FFFFFFFFFFFFFFFFFFFFFFFFFFFFFFFFFFFFFFFFFFFFFFFFFFFFFFFFFFFFFFFFFFFFFFFFFFFFFFFFFFFFFFFFFFFFFFFFFFFFFFFFFF:FFFFFFFFFFFFFFFFFFFFFF:FFFFFF:FFFFFFFFFFFFFFFFFFFFFFFFFFFFFFFFFF:FFFFFFFFFFFFFFFFFFFFFFFFFFFFF,:FFF:F:FFFFFFFFFF:FFFFFFFF,FFFFFFFFFFF:FFFFF
@A00270:176:HGHW5DRXY:1:2101:27299:28040 1:N:0:TTGGGCGG+CTCCTTAC
GACTACTAGGGTATCTAATCCTGTTTGCTACCCACGCTTTCGAGCATGAACGTCAGTGTTATCCCAGGAGGCTGCCTTCGCCATCGGTATTCCTCCACATCTCTACGCATTTCACTGCTACACGTGGAATTCTACCTCCCTCTGACACACTCTAGTTACACAGTTTCAAATGCACGTCCCAAGTTGAGCTCGGGGATTTCACATCTGACTTATTTAACCGTCTGCGCTCGCTTTACGCCCAGTAATTCCG
+
FFFFFFFFFFFFFFFFFFFFFFFFFFFFFFFFFFFFFFFFFFFFFFFFFFFFFFFFFFFFFFFFFFFFFFFFFFFFFFFFFFFFFFFFFFFFFFFFFFFFFFFFFFFFFFFFFFFFFFFFFFFFFFFFFFFFFFFFFFFFFFFFFFFFFFFFFFFFFFFFFFFFFFFFFFFFFFFFFFFFFFFFFFFFFFFFFFFFFFFFFFFFFFFFFFFFFFFFFFFFFF:FFFFFFFFFFFFFFFFFFFFFFFFFFF
@A00270:176:HGHW5DRXY:1:2101:2700:28119 1:N:0:TTGGGCGG+CTCCTTAC
GACTACCCGGGTATCTAATCCTGTTTGCTCCCCACGCTTTCGCATCTCAGCGTCAGTATCTGTCCAGAAGGCCGCCTTCGCCACCGGTATTCCTCCACATCTCTACGCATTTCACCGCTACACGTGGAATTCTACCTTCCTCTACAATACTCTAGTTAACCAGTTTTAAGTGCAATTCCTAGGTTGAGCCCAGGGCTTTCACACCTAACTTAATTATCCGCCTACATGCCCTTTAAGCCCAGTCATTCCG
+
F,:,:FFFFFF:FFFFFF:FFF,:FFFFFFF:F:F,:F:FF,FFFFF:FFFFFF,F:FFFF:,FF:FFFFFFFFFFFFFFF:FFFFFF,FFFFFFFFFF:FFFFFFFFF:FFFFF:FFF:FFFF:FF:,FFFFFFF::FFFFF:FFFF,:FF:FF,FFFFFFF,::FFFF:FFF::FFF:,F::FFFFFFFFFFF:FFFFF:FFFFFFFFFF,FFF::FFFFFFFFFFFFF,FFF,FFFFF,FFF,FFFF
@A00270:176:HGHW5DRXY:1:2101:28583:28134 1:N:0:TTGGGCGG+CTCCTTAC
GACTACTAGGGTATCTAATCCTGTTTGCTACCCACGCTTTCGAGCATGAACGTCAGTGTTATCCCAGGAGGCTGCCTTCGCCATCGGTATTCCTCCACATCTCTACGCATTTCACTGCTACACGTGGAATTCTACCTCCCTCTGACACACTCTAGTTACACAGTTTCAAATGCACGTCCCAAGTTGAGCTCGGGGATTTCACATCTGACTTATTTAACCGTCTGCGCTCGCTTTACGCCCAGTAATTCCG
+
FFF:FFFFFFFFFFFFFFFFFFFFFFFFFFFFFFFFFFFFFFFFFFFFFFFFFFFFFFFFFFFFFFFFFFFFFFFFFFFFFFFFFFFFFFFFFFFFFFFFFFFFFFFFFFFFFFFF:FFFFFFFFFFFFFFFFFFFFFFFFFFFFFFFFF:FFFFFFFFFFFFFFFFFFFFFFFFFFFFFFFFFFFFFFFFFFFFFFFFFFFFFFFFFFFFFFFFFF:FFFFFFFFFFFFFFF:FFFFFFFFFF,FFFFF
@A00270:176:HGHW5DRXY:1:2101:18973:28150 1:N:0:TTGGGCGG+CTCCTTAC
CCTACGGGAGGCTGCAGTGGGGAATATTGCACAATGGGGGGAACCCTGATGCAGCCATGCCGCGTGTATGAAGAAGGCCTTCGGGTTGTAAAGTACTTTCGGTGATGAGGACGGTGATGTATCTAATAGGTGCATTAATTGACGTTAACCACAGAAGAAGCACCGGCTAACTCCGTGCCAGCAGCCGCGGTAATACGGAGGGTGCGAGCGTTAATCGGAATTACTGGGCGTAATGCGAGCGCAGACGGTT
+
FFFFF:FFFFFFFFFFFFF:,FF::FFF:FFFFFFFFFF:FFF:FF,FF:FF::F:F,FFF:,FFFF::FFF:FF,,FFFF,FFFFFF:,F:FFF,FFFFFFFFFFF,F:F,:FF,FFFFFF,F:F::F:FFF:FFFFFF:FFFFF:FF,,FFFFFF:FFFFF,FFFFFF:FF,:FFFF:FF,,FFFFF:FF,FF,FFFFFFFFFFFFFF:FF,FFFFFFFF:,F:FFFFFFFFF:FFF:FFF:FFF:FF
@A00270:176:HGHW5DRXY:1:2101:28510:28166 1:N:0:TTGGGCGG+CTCCTTAC
GACTACTAGGGTATCTAATCCTGTTTGCTACCCACGCTTTCGAGCATGAACGTCAGTGTTATCCCAGGAGGCTGCCTTCGCCATCGGTATTCCTCCACATCTCTACGCATTTCACTGCTACACGTGGAATTCTACCTCCCTCTGACACACTCTAGTTACACAGTTTCAAATGCACGTCCCAAGTTGAGCTCGGGGATTTCACATCTGACTTATTTAACCGTCTGCGCTCGCTTTACGCCCAGTAATTCCG
+
FFFFFFFFFFFFFFFFFFFFFFFFFFFFFFFFFFF:FFFFFFFFFFFFFFFFFFFFFFFFFFFFFFFFFFFFFFFFFFFFFFFFFFFFFFFFFFFFFFFFFFFFFFFFFFFFFFFFFFFFFFFFFFFFFFFFFFFFFFFFFFF:FFFFFFFF:FFFFFFFFFF:FFFFFF:FFFFF:FFFFFFFFFFFFFFFFFFFFFFFFFFFFFFFFFFFFFFFF:FF:FFFFFFFFFFFFFFFFFFFFFFFFFFFFF
@A00270:176:HGHW5DRXY:1:2101:30074:28213 1:N:0:TTGGGCGG+CTCCTTAC
CCTACGGGGGGCTGCAGTGGGGAATATTGCACAATGGGGGGAACCCTGATGCAGCCATGCCGCGTGTATGAAGAAGGCCTTCGGGTTGTAAAGTACTTTCGGTGATGAGGAAGGTGATGTATCTAATAGGTGCATTAATTGACGTTAATCACAGAAGAAGCACCGGCTAACTCCGTGCCAGCAGCCGCGGTAATACGGAGGGTGCGAGCGTTAATCGGAATGACTGGGCGTAAAGGGCATGTAGGCGGAT
+
FFFFFFFFFFFFFFFFFFFFFFFFFFFFFFFFFFFFFFFFFFFFFFFFFFFFFFFFFFFFFFFFFFFFFFFFFFFFFF,FFFFFFFFFF:FFFFFFFFFFFFFFFFFFFFFFFFFFFFFFFFFFF:FFFFFFFFFFFFFFF:FFFFFFFFFFFFFFF:FFFFFFFFFFFFFFFFFFFFFFFFFFFFFFFFFFFFFFFFFFFFFFFFFFFFFFFFFFFFFFFFF:FFFFFFFFF:FFFFFFFFFFFFFFFF
@A00270:176:HGHW5DRXY:1:2101:5918:28244 1:N:0:TTGGGCGG+CTCCTTAC
GACTACCCGGGTATCTAATCCTGTTTGCTACCCACGCTTTCGAGCATGAACGTCAGAGTTATCCCAGGAGGCTGCCTTCGCCATCGGTATTCCTCCACATCTCTACGCATTTCACTGCTACACGTGGAATTCTACCTCCCTCTGACACACTCTAGTTACACAGTTTCAAATGCACGTCCCAAGTTGAGCTCGGGGATTTCACAACTGACTTATTTAACCGTCTGCGCTCGCTTTACGCCCAGTAATTCCG
+
FFF:FFFF:FFFF:FFFFFFFFFFFFFFFFFFFFFFFFFFFFFFFFFFFFFFFFFFFFFFFFFFFFFFFFFFFFFFFF::FFFFFFFFFFF,FF,FFF::FFF:FFFFF,FFFFFF,FFF:F:FFF,FF:F,FF:FFFFFFFFFFF:,FFFFFF::FFFFFFF:FF:FFFF::F,:FF:FFFFFFFFFFFFF:FFFFFFFF:F,:F,F:FFFFFFFF,F,,FF,FFFFFFFF,FFFFFFFFFFFFFFF:F
@A00270:176:HGHW5DRXY:1:2101:12771:28369 1:N:0:TTGGGCGG+CTCCTTAC
CCTACGGGGGGCAGCAGTGGGGGATTTTGGACAATGGGGGGAACCCTGATCCAGCCATGCCGCGTGTCTGAAGAAGGCCTTCGGGTTGTAGAGGACTTTTGTTAGGGAAGAAAAGCTGGGTGCTAATACCATCTAGTGCTGACGGTACCTAAAGAATAAGCACCGGCTAACTACGTGCCAGCAGCCGCGGTAATACGTAGGGTGCGAGCGTTAATCGGAATTACTGGGCGTAAAGCGAGCGCAGACGGTT
+
FFFFFFFFFFFFFFFFFFFFFFFFFFFFFFFFFFFFFFFFFFFFFFFFFFFFFFFFFFFFFFFFFFFFFFFFFFFFFFFFFFFFFFFFFFFFFFFFFFFFFFFFFFFFFFFFFFFFFFFFFFFFFFFFFFFFFFFFFFFFFFFFFFFFFFFFFF:FFFFFFFFFFFFFFFFFFFFFFFFFFFFFFFFFFFFF:FFFF,FFFFFFFFFFFFFFFFFFFFFFFFFFFF:FFFFFFFFFFFFFFF:FFFFFFF
@A00270:176:HGHW5DRXY:1:2101:9733:28401 1:N:0:TTGGGCGG+CTCCTTAC
CCTACGGGGGGCTGCAGTGGGGAATTTTGGACAATGGGGGGAACCCTGATCCAGCCATGCCGCGTGTCTGAAGAAGGCCTTCGGGTTGTAAAGGACTTTTGTTAGGGAAGAAAAGCTGGGTGCTAATACCATCTAGTGCTGACGGTACCTAAAGAATAAGCACCGGCTAACTGCGTGCCAGCAGCCGCGGTAATACGTAGGGTGCGAGCGTTAATCGGAATTACTGGGCGTAAAGCGAGCGCAGACGGTT
+
FFFFFFFFFFFFFFFFFFFFFFFFF,FFFFFFFFFFFFFFFFFFFFFFFFFFFFFFFFFFFFFFFFFFFFFFFFFFFFFFFFFFFFFFFFFFFFFFFF:FFFFFFFFFFFFFFFFFFFFFFFFFFFFFFFFFFFFFFFFFFFFFFFFFFFFFFFFFFFFFFFFFFFFF:FFFFFFFFFFFFFFFFFFFFFF,:FFF:FFFFFFFF:FFFFFFFFF:FFFFFFFFFFFFFFFFFFFFFFFFFF,FFFFFFF
@A00270:176:HGHW5DRXY:1:2101:8241:28447 1:N:0:TTGGGCGG+CTCCTTAC
GACTACTAGGGTATCTAATCCTGTTTGCTCCCCACGCTTTCGCATCTCAGCGTCAGTATCTGTCCAGAAGGCCGCCTTCGCCACCGGTATTCCTCCACATCTCTACGCATTTCACCGCTACACGTGGAATTCTACCTTCCTCTACAATACTCTAGTTAACCAGTTTTAAGTGCAATTCCTAGGTTGAGCCCAGGGCTTTCACACCTAACTTAATTATCCGCCTACATGCCCTTTACGCCCAGTCATTCCG
+
FFFFFFFFFFFFFFFFFFFFFFFFFFFFFFFFFFFFFFFFFFFFFFFFFFFFFFFFFFFFFFFFFFFFFFFFFFFFFFFFFFFFFFFFFFFFFFFFFFFFFFFFFFFFFFFFFFFFFFFFFFFFFFFFFFFFFFFFFFFFFFFFFFFFFFFFFFFFFFFFFFFFFFFFFFFFFFFFFFFFFFFF:FFFFFFFFFFFFFFFFFFFFF:FFFFFFFFFFFFFFFFFFFFFFFFFFFFFFFFFFFFFFFFFFF
@A00270:176:HGHW5DRXY:1:2101:11812:28588 1:N:0:TTGGGCGG+CTCCTTAC
CCTACGGGTGGCAGCAGTGGGGAATATTGCACAATGGGGGGAACCCTGATGCAGCCATGCCGCGTGTATGAAGAAGGCCTTCGGGTTGTAAAGTACTTTCGGTGATGAGGAAGGTAATGAATCTAATAGGTTTAGTAATTGACGTTAATCACAGAAGAAGCACCGGCTAACTCCTTGCCAGCAGCCGCGGTAATACGGAGGGTGCGAGCGTTAATCGGAATGAATGGGCGTAAAGGGCATGTAGGCGGAT
+
F:FFFFFFFFFFFFFF:F:F:FFFFFFF:FFFFFFFF,FFFF:F:FF:F:FFFF,FFF:F:FF:FFFFFFF:,FF,FFFFFFFFF:FFFFFF,FFF,F,F:F::FFFFFFFFFF:FFF:FF::F,FFFFFFFFF,FFFFF:FFFFFFFFFFFF:FF::FFFFF,:FFFFF:FFF,FFF,FFFFFF,FFFF::FF:FF,F:F::F,FFF,:FFF:FFFFFFF,F,FFFFFF:FFF:F:::FF:FF,FFF:F
@A00270:176:HGHW5DRXY:1:2101:7844:28604 1:N:0:TTGGGCGG+CTCCTTAC
GACTACCCGGGTATCTAATCCTGTTTGCTACCCACGCTTTCGAGCATGAACGTCAGTGTTATCCCAGGAGGCTGCCTTCGCCATCGGTATTCCTCCACATCTCCACGCATTTCACTGCTACACGTGGAATTCTACCTCCCTCTGACACACTCTAGTTACACAGTTTCAAATGCACGTCCCAAGTTGAGCTCGGGGATTTCACATCTGACTTATTTAACCGTCTGCGCTCGCTTTACGCCCAGTACTTCCG
+
F,:,:FFFFFFFF:FFFFFFFFFFFFFFFFFFF:FFFFFFFFFFFF,F,FFFFFFFF:FFFFFFFFFFFFFFFFF:FFFFFFFFFFFF,FFFFFFFFFFFFFFFFF:FFF,FFF,FFFFFFFFFFFFFFFFFF,FFFFFF::FFFFFFFFFFFFFFFFF:FFFFFFFFF:FFFFFFFFFF,FFFFFF:F:FFFFFFF:FFFFFFFFFFFFFF,:FFFFFFFFFF:FFFFFFF,F:FFF:F,F,F,F,FFF
@A00270:176:HGHW5DRXY:1:2101:32660:28682 1:N:0:TTGGGCGG+CTCCTTAC
GACTACTCGGGTATCTAATCCTGTTTGCTCCCCACGTTTTCGCATCTCAGCGTCAGTATCTGTCCAGAAGGCCGCCTTCGCCACCGGTATTCCTCCACATCTCTACGCATTTCACCGCTACACGTGGAATTCTACCTTCCTCTACAATACTCTAGTTAACCAGTTTTAAGTGCAATTCCTAGGTTGAGCCCAGGGCTTTCACACCTAACTTAATTATCCGCCTACATGCACTTTACGCCCAGTCATTCCG
+
FFFFFFFFFFFFFFFFFFFFFFFFFFFFFF:FFF:FFFFFFFFFFFFFF:FFFFF:FFFFFFFFFF:FFFFFFFFFFFFFF:FFFFFFFFFFFFF:FFFFFFFFFFFFFFFFFF:FFFF,FF:FFFFFFFFFF:FFFFFFFFFFFFFFFFF,FFFFFFFFF:FFF:FFFFFFFFFFFF:FFFFFFFFFFFFFFFFFFFFFFFFFFFFFFFFFFFFFFF,F,:FFFFF:F,FFFFFFFFFFFFFF:FFFFF
@A00270:176:HGHW5DRXY:1:2101:1579:28745 1:N:0:TTGGGCGG+CTCCTTAC
CCTACGGGGGGCAGCAGTGGGGAATATTGCACAATGGGGGGAACCCTGATGCAGCCCTGCCGCGTGTATGAAGAAGGCCTTCGGGTTGTAAAGTACTTTCGGTGAGGAGGAAGGTGATGTATCTAAGAGGTGCATAAAGTGACGTTAATCACAGAAGAAGCACCGGCTAACTCCGTGCCAGCCGCCGCGGTAATACGGAGGGTGCGAGCGTTAATCGGAATCACTGGGCGTAAAGTGCATCTAGGCGGAT
+
FF,:FFFFFFFFF:FF,,FFFFF,,F,,F:FF,:FFF,FF,F:FFFFF,F,FFFFF,:FFFFFF,F,,::F,FF:FFFF:,FF:F:,:,:FFFF,F,,FFFFFF,:F,FF:,FF:F:FFF:,F,F,:,FFFFFF:,,,,:FFFF,FFF,FFF:FF:FFFFF:FFFFFF,FFFFFF,FFFF:F,FFFFFF:,FFFFFFF:,F:FF,:F:FF:FF,,F,FF:F,FFFF:FFFFFF,F,FFFF,FF:FF:FFF
@A00270:176:HGHW5DRXY:1:2101:31955:28776 1:N:0:TTGGGCGG+CTCCTTAC
GACTACACGGGTATCTAATCCTGTTTGCTCCCCACGCTTTCGCATCTCAGCGTCAGTATCTGTCCAGAAGGCCGCCTTCGCCACCGGTATTCCTCCACATCTCTACGCATTTCACCGCTACACGTGGAATTCTACCTTCCTCTACAATACTCTAGTTAACCAGTTTTAAGTGCAATTCCTAGGTTGAGCCCAGGGCTTTCACACCTAACTTAATTATCCGCCTACATGCCCTTTACGCCCAGTCATTCCG
+
FFFFFFFFFFFFFFFFFFFFFFFFFFFFFFFFFFFFFFFFFFFFFFFFFFFFFFFFFFFFFFFFFFFFFFFFFFF:FFF:FFFFFFFFFFFFFFFFFFFFFFFFFFFFFFFFF:FFFFFFFFFFFF:FFFFFFFF,FFFFFFFFFFFFFFFFFFFFFFFFFFFFFFFFFFFFFFFFFFFFFFFFFFF,FFFFFFFFFFFF,FFF:FFFFFFFFF:FFFFFFFFFFF:FF:FFFFF:FFFFFFFFFFFF,F
@A00270:176:HGHW5DRXY:1:2101:13376:28823 1:N:0:TTGGGCGG+CTCCTTAC
GACTACTAGGGTATCTAATCCTGTTTGCTCCCCACGCTTTCGCATCTCAGCGTCAGTATCTGTCCAGAAGGCCGCCTTCGCCACCGGTATTCCTCCACATCTCTACGCATTTCACCGCTACACGTGGAATTCTACCTTCCTCTACAATACTCTAGTTAACCAGTTTTAAGTGCAATTCCTAGGTTGAGCCCAGGGCTTTCACACCTAACTTAATTATCCGCCTACATGCCCTTTACGCCCAGTCATTCCG
+
FFFFFFFFFFFFFFFFFFFFFFFFFFFFFFFFFFFFFFFFFFFFFFFFFFFFFFFFFFFFFFFFFFFFFFFFFFFFFFFFFFFFFFFFFFFFFFFFFFFFFFFFFFFFFFFFFFFFFFFFFFFFFFFFF:FFFFFFFFFFFFFFFFFFFF:FFFFFFFFFFFFFFFFFFFFFFFFFFFFFFFFFFFFFFFFFFFFFFFFFFFFFFFFFFFFFFFFFFFFFFFFFFF:FFFFFFFFFFFFFFFFFFFFFFF
@A00270:176:HGHW5DRXY:1:2101:20916:28823 1:N:0:TTGGGCGG+CTCCTTAC
CCTACGGGCGGCAGCAGTGGGGAATTTTGGACAATGGGGGGAACCCTGATCCAGCCATGCCGCGTGTCTGAAGAAGGCCTTCGGGTTGTAAAGGACTTTTGTTAGGGAAGAAAAGCTGGGTGCTAATACCATCTAGTGCTGACGGTACCTAAAGAATAAGCACCGGCTAACTACGTGCCAGCAGCCGCGGTAATACATAGGGTGCGAGCGTTAATCGGAATTACTGGGCGTAAAGCGAGCGCAGACGGTT
+
FFFFFFFFFFFFFFFFFFFFFFFFF:,FFFFFFFFFFFFFFFFFFFFFFFFFFFFFFFFFFFF:FFFFFFFFFFFFFFFFFFFFF:FFF,FFFFFFFFF,FFFFFFFFFFF:FFFFFF:FFFFFFFFFFFFFFFFFFFFFFFFFFFFFF:FFFFFFFFFFFFFFFFFFFFFFFFFFFFFFFFFFFFFFFFF,FFFFFFFFFFFFFFFFFFFFFFFF:FFF:FFFF:FFFFFFFF:FFFFFFFFFFFFFF,
@A00270:176:HGHW5DRXY:1:2101:22851:28855 1:N:0:TTGGGCGG+CTCCTTAC
CCTACGGGCGGCTGCAGTGGGGAATTTTGGACAATGGGGGGAACCCTGATCCAGCCATGCCGCGTGTCTGAAGAAGGCCTTCGGGTTGTAAAGGACTTTTGTTAGGGAAGAAAAGCTGGGTGCTAATACCATCTAGTGCTGACGGTACCTAAAGAATAAGCACCGGCTAACTACGTGCCAGCAGCCGCGGTAATACGTAGGGTGCGAGCGTTAATCGGAATTACTGGGCGTAAAGCGAGCGCAGACGGTT
+
FFFFFFFFFFFFFFFFFFFFFFF,FFFFFFFFFFFFFFFFFFFFFFFFFFFFFFFFFFFFFFFFFFFFFFFFFFFFFFFFFFFFFFFFFFF:FFFFFFFFFFFFFFFFFFFFFFFFFFFFFFFFFFFFFFFFFFFF:FFFFFFFFFFFFFF,FFFFFFFFFFFFFFFFFFFFFFFFFFFFFFFFFFFFFFFFFFFFFFFFFFFFFFFFFF:F:FFFFFF:FFFFFFFFFFFF:FFFFFFFFFFFFFFFFF
@A00270:176:HGHW5DRXY:1:2101:15103:28902 1:N:0:TTGGGCGG+CTCCTTAC
GACTACCGGGGTATCTAATCCTGTTTGCTCCCCACGCTTTCGCATCTCAGCGTCAGTATCTGTCCAGAAGGCCGCCTTCGCCACCGGTATTCCTCCACATCTCTACGCATTTCACCGCTACACGTGGAATTCTACCTTCCTCTACAATACTCTAGTTAACCAGTTTTAAGTGCAATTCCTAGGTTGAGCCCAGGGCTTTCACACCTAACTTAATTATCCGCCTACATGCCCTTTACGCCCAGTCATTCCG
+
FFFFFFFFFFFFFFFFFFFFFFFFFFFFFFFFFFFFFFFFFFFFFFFFFFFFFFFFFFFFFFFFFFFFFFFFFFFFFFFFFFFFFFFF,FFFFFFFFFFFFFFFFFFFFFFFFFFFFFFFF:FFFFFFFFFFFFFFFFFFFFFFFFFFFFFFFFFFFFFFFFFFFFFFFFFFFFFFFFFFFFFFFFFFFFFFFFFFFFFFFFFFFFFFFFFFF:FFFFFFFFFFFF:FFFFFFFFFFFFFFFFFFFF:FF
@A00270:176:HGHW5DRXY:1:2101:15302:28902 1:N:0:TTGGGCGG+CTCCTTAC
GACTACAGGGGTATCTAATCCTGTTTGCTCCCCACGCTTTCGCATCTCAGCGTCAGTATCTGTCCAGAAGGCCGCCTTCGCCACCGGTATTCCTCCACATCTCTACGCATTTCACCGCTACACGTGGAATTCTACCTTCCTCTACAATACTCTAGTTAACCAGTTTTAAGTGCAATTCCTAGGTTGAGCCCAGGGCTTTCACACCTAACTTAATTATCCGCCTACATGCCCTTTACGCCCAGTCATTCCG
+
FFFFFFFFFFFFFFFFFFFFFFFFFFFFFFFFFFFFFFF:FFFFFFFFFFFFFFFFFFFFFFF:FFFFFFFFFFFFFFFFFFFFFFFF:FFFFFFFFFFFFFFFFFFFFFFFFFFFF:FFFFFFFFFF:FFFFFF:FFFF:FFFFF:FFFFFFFF,FFF:FFFFFFFF:FFF:F:FFF:FF:FFFFFFFFFFFFFFF:FFF:FFFFFFFFFFFFFFFFF:FFFFFFFFF:FF:FFFFFFFFFFFF:FFFF
@A00270:176:HGHW5DRXY:1:2101:20175:28917 1:N:0:TTGGGCGG+CTCCTTAC
CCTACGGGCGGCAGCAGTGGGGAATTTTGGACAATGGGGGGAACCCTGATGCAGCCATGCCGCGTGTATGAAGAAGGCCTTCGGGTTGTAAAGTACTTTCGGTGATGAGGAAGGTGATGTATCTAATAGGTGCATTAATTGACGTTAATCACAGAAGAAGCACCGGCTAACTCCGTGCCAGCAGCCGCGGTAATACGGAGGGTGCGAGCGTTAATCGGAATGACTGGGCGTAAAGGGCATGTAGGCGGAT
+
FFF:FF:FFFFF,FFFFFFF:FFF::FF:FFFF:FFFFFFFF,FFF:FF:FFFFFFF,FFFFFFFFF,FFFFFF:FFFF:F:FFFFFFFFFF:FFFF:,FFFFF:FFFFFFF:FFFFF::F,F,FFFFFFFF:,FFFFFFFFFFFFF:F:::FFFFFFFFFFFFFFFFFFFFFFFFFFFFFFFFFFFFFFFFFFF:FFFFFFFFFFFFFF,F:FFFF,FFFFFFFFFFFFF:F,FFFFFFFF,:FFFFFF
@A00270:176:HGHW5DRXY:1:2101:11731:28948 1:N:0:TTGGGCGG+CTCCTTAC
CCTACGGGCGGCTGCAGTGGGGAATATTGCACAATGGGGGGAACCCTGATGCAGCCATGCCGCGTGTATGAAGAAGGCCTTCGGGTTGTAAAGTACTTTCGGTGATGAGGAAGGTAATGAATCTAATAGGTTTATTAATTGACGTTAATCACAGAAGAAGCACCGGCTAACTCCGTGCCAGCAGCCGCGGTAATACGGAGGGTGCGAGCGTTAATCGGAATGACTGGGCGTAAAGGGCATGTAGGCGGAT
+
FFFFFFFFFFFFFFFFF:FFFFFFFFFFFFFFFFFFFFFFFFFFFFFFFFFFFFFF,FFFFFFFFF::FF::FFFFFFFFFFFFFFFFFF:FFFFFFFFFFF:FF:FFFFFFFFF:FFFFFFFF,FFFFFFFFFF,:FFFFFFFFFFFFFFFF::FF:FFFFFFFFFF::FFFFFFFFFFFF:FFF:FFFFFFFFFFF,FFFFFFFFFFF:,FFFFFFFFFFFFFFFFFF,FFFFFFFF:FFFF:FFFFF
@A00270:176:HGHW5DRXY:1:2101:20573:28980 1:N:0:TTGGGCGG+CTCCTTAC
GACTACTCGGGTATCTAATCCTGTTTGCTACCCACGCTTTCGAGCATGAACGTCAGTGTTATCCCAGGAGGCTGCCTTCGCCATCGGTATTCCTCCACATCTCTACGCATTTCACTGCTACACGTGGAATTCTACCTCCCTCTGACACACTCTAGTTACACAGTTTCAAATGCACGTCCCAAGTTGAGCTCGGGGATTTCACATCTGACTTATTTAACCGTCTGCGCTCGCTTTACGCCCAGTAATTCCG
+
:F:FFFFFFFF:FFFFFFFFFFFFFFFFFFFFFFFFFFFFFF:FFFFFFFFFFFFFFFFFFFFFFFFFFFFFFFFFFFFFFFFFFFFFFFFFFFF:FFFFFFFFFFFFF:FFFFFFFFFFFFFFFFFFFFFFFFFFFFFFFFFFFFFFFFFF:FFFFFFFFFFFFFFFFFF:,FFFFFFFFFFFFFFFFFFFFFFFFFFFF,FFFFFFFFFFFFFFF,F,FFFFFFF:F,FF:FFFFFF:FF,FFFFFFF
@A00270:176:HGHW5DRXY:1:2101:11595:29058 1:N:0:TTGGGCGG+CTCCTTAC
GACTACACGGGTATCTAATCCTGTTTGCTCCCCACGCTTTCGCATCTCAGCGTCAGTATCTGTCCAGAAGGCCGCCTTCGCCACCGGTATTCCTCCACATCTCTACGCATTTCACCGCTACACGTGGAATTCTACCTTCCTCTACAATACTCTAGTTAACCAGTTTTAAGTGCAATTCCTAGGTTGAGCCCAGGGCTTTCACACCTAACTTAATTATCCGCCTACATGCCCTTTACGCCCAGTCATTCCG
+
FFFFFFFFFFFFFFFFFFFFFFFFFFFFFFFFFFFFFFFFFFFFFFFFFFFFFFFFFFFFFFFFFFFFFFFFFFFFFFFFFFFFFFFFFFFFFFFFFFFFFFFFFFFFFFFFFFFFFFFFFFFFFFFFFFFFFFFFFFFFFFFFFFFFFFFFFFFFFFFFFFFFFFFFFFFFFFFFFFFFFFFFFFFFFFFFFFFFFFFFFFFFFFFFFFFFFFFFFFFFFFFFFFFFFFFFFFFFF:FFFFFFFFFFFF
@A00270:176:HGHW5DRXY:1:2101:24912:29074 1:N:0:TTGGGCGG+CTCCTTAC
CCTACGGGGGGCTGCAGTGGGGAATATTGCACAATGGGGGGAACCCTGATGCAGCCATGCCGCGTGTATGAAGAAGGCCTTCGGGTTGTAAAGTACTTTCGGTGATGAGGAAGGCGGTGTATCTAATAGGTGCATCGATTGACGTTAATCACAGAAGAAGCACCGGCTAACTCCGTGCCAGCAGCCGCGGTAATACGGAGGGTGCGAGCGTTAATCGGAATGACTGGGTGTAAAGGGCATGTAGGCGGAT
+
FFFFFFFFFFFFFFFFFFFFFFF,FFFFFFFFFFFFFFFFFFFFFFFFFFFFFFFFFFFFFFFFFFFFFFFFFFFFFFFFFFFFFFFFFFFFFFFFFFFFFFFFFFF:FFFFFFFFFFFFFFFFFFFFFFFFFFFFFFFFFFFFFFFFFFFFFFFFFFFF:FFFFFFFFFFFFFFFFFFFFFFFFFFFFFFFFFFFFFFFFFFFFFFF:FFFFFFFFFFFFFFFFFFFFFFFF:FFFFFFFFFFFFFFFF
@A00270:176:HGHW5DRXY:1:2101:32244:29121 1:N:0:TTGGGCGG+CTCCTTAC
CCTACGGGCGGCAGCAGTGGGGAATTTTGGACAATGGGGGGAACCCTGATCCAGCCATGCCGCGTGACTGAAGAAGGCCTTCGGGTTGTAAAGGACTTTTGTTAGGGAAGAAAAGCTGGGTGCTAATAACATCTAGTGCTGTCTGTACCTAAATAATAAGCACCGGCTAACTACGTGCCAGCAGACCCGGAAATAGGAAGGGTGCGAGCGTTAATCGGGATTAATGGGCGTAATTCGAGAGCAGACTGTT
+
FF:FFFF:FFFFF:FFFFFFF:FFF:FFF,FFFF:FF:FF,FF:FFFFFF:FFFF,F,FFFFFFFF,,FFF,FFFF,FFFFFFFFFFFFFFFF,::F:FFFFF:FFFF,FFF:FF,F,FFF,F,:,FF:FFF:F:F,,,F,,F,,,,:FFFFF,FF,,,,:F:F,FF,FFFF,,,F,F:,,:FF,:,,,F,,FFF,,:,F,:F:,,:F:F,FFFF,::,FF,:,FF:,:FF:F,,F:FFF,F:FFF,:FF
@A00270:176:HGHW5DRXY:1:2101:20844:29136 1:N:0:TTGGGCGG+CTCCTTAC
GACTACTCGGGTATCTAATCCTGTTTGCTACCCACGCTTTCGAGCATGAACGTCAGTGTTATCCCAGGAGGCTGCCTTCGCCATCGGTATTCCTCCACATCTCTACGCATTTCACTGCTACACGTGGAATTCTACCTCCCTCTGACACACTCTAGTTACACAGTTTCAAATGCACGTCCCAAGTTGAGCTCGGGGATTTCACATCTGACTTATTTAACCGTCTGCGCTCGCTTTACGCCCAGTAATTCCG
+
FFFFFFFFFFFFFFFFFFFFFFFFFFFFFFFFFFFFFFFFFFFFFFFFFFFFFFFFFFFFFFFFFFFFFFFFFFFFFFFFFFFFFFFFFFFFFFFFFFFFFFFFFFFFFFFFFFFFFFFFFFFFFFFFFFFFFFFFFFFFFFFFFFFFFFFFFFFFFFFFFFFFFFFFF:FFF,FFFFFFFFFFFFFFFFF,FFFFFFFFFFFFFFF:F:FFFFFFFFFFFFFFFFFFFFFFFFFFFFFFFFFFFFFFFF
@A00270:176:HGHW5DRXY:1:2101:24903:29152 1:N:0:TTGGGCGG+CTCCTTAC
CCTACGGGGGGCTGCAGTGGGGAATATTGCACAATGGGGGGAACCCTGATGCAGCCATGCCGCGTGTATGAAGAAGGCCTTCGGGTTGTAAAGTACTTTCGGTGATGAGGAAGGCGGTGTATCTAATAGGTGCATCGATTGACGTTAATCACAGAAGAAGCACCGGCTAACTCCGTGCCAGCAGCCGCGGTAATACGGAGGGTGCGAGCGTTAATCGGAATGACTGGGTGGAAAGGGCATGTAGGCGGAT
+
FFFFFFFFFFFFFFFFFFFFFFF:FFFFFFFFFFFFFFFFFF:FFFFFFFFFFFFFFFFFFFFFFFFFFFFFFFFFFFFF:FFFFF:FFFFFFFFFFFFFFFFFF,FFFFFFFFFFFFFFFF:FFFFFFFFFFFFFFFFFFFFFFFFFFFFFFFFFFFFFF:FFFFFFFFFFFFFFFFFFFFFFFFFFFFFFFFFFFFFFFFFFFFFFFF,F:,FFFFF::FFFFFF:FF,:FFFFFFFF,FFFFFFFFF
@A00270:176:HGHW5DRXY:1:2101:28429:29152 1:N:0:TTGGGCGG+CTCCTTAC
CCTACGGGTGGCAGCAGTGGGGAATTTTGGACAATGGGGGGAACCCTGATCCAGCCATGCCGCGTGTCTGAAGAAGGCCTTCGGGTTGTAAAGGACTTTTGTTAGGGAAGAAAAGCTGGGTGCCAATACCATCTAGTGCTGACGGTACCTAAAGAATAAGCACCGGCTAACTACGTGCCAGCAGCCGCGGTAATACGTAGGGTGCGAGCGTTAATCGGAATTACTGGGCGTAAAGCGAGCGCAGACGGTT
+
FFFFFFFFFFFFFFFFFFFFFFFFFFFFFFFF:FFFFFFFFFFFFFFFFFFFFFFFFFFFFFFFFFFFFFFFFFFFFFFFFFFFFFFFFFFFFFFFF,FFFFFFFFFFFFFFFFFFFFFFFFFF:FFFFFFFFFFFFFFFFFFFFFFFFFFFFFFFFFFFFFFFFFFFFFFFFFF:FFFFFFFFFFFFFFF:FFFFFFFFFFFFFFFFFFFFFFF:FFF:FFFFFFFFFFFFFFFFFFFFFFF::FF:FF
@A00270:176:HGHW5DRXY:1:2101:28836:29262 1:N:0:TTGGGCGG+CTCCTTAC
CCTACGGGTGGCAGCAGTGGGGAATTTTGGACAATGGGGGGAACCCTGATCCAGCCATGCCGCGTGTCTGAAGAAGGCCTTCGGGTTGTAAAGGACTTTTGTTAGGGAAGAAAAGCTGGGTGCCAATACCATCTAGTGCTGACGGTACCTAAAGAATAAGCACCGGCTAACTACGTGCCAGCAGCCGCGGTAATACGTAGGGTGCGAGCGTTAATCGGAATTACTGGGCGTAAAGCGAGCGCAGACGGTT
+
FFFFFFFFFFFFFFFFFFFFFFF:FFFFFFFFFFF:FFFFFFFFFFFFFFFFFFFFFFFFFFFFFFFFFFFFFFFFFFFFFFFFFFFFFFFFFFFFFFFFFFFFFFFF,FFFFFFFFFFFFFFFFFFFFFFFFFFFFFFFFFFFFFFFFFFFFF:FFFFFFFFFFFFFFFFFFFFFFFFFFFFFFFFFFFFFFFFFFFFFFFFFFFFFFFFFFFFFFFF:FFFF:FFFFF:,FF:FFFFFFF:FF:FFFF
@A00270:176:HGHW5DRXY:1:2101:2591:29371 1:N:0:TTGGGCGG+CTCCTTAC
GACTACTCGGGTATCTAATCCTGTTTGCTCCCCACGCTTTCGCATCTCAGCGTCAGTATCTGTCCAGAAGGCCGCCTTCGCCACCGGTATTCCTCCACAACTCTACGCATTTCACCGCTACACGTGGAATTCTACCTTCCTCTACAATACTCTAGTTAACCAGTTTTAAGTGCAAATCCTAGGTTGAGCCCAGGGCTTTCACACCTAACTTAATTATCCGCCTACATGCCCTTTACGCCCAGTCATTCCG
+
F:FFFFFFFFF,FFFFFFFFF:F,FFFFFFFFFFFFF,FFF,FFFFFFFFFFFF:F:FF:FFFFFFF:,FF:FFFF:FFFF:FFFFF,:,FFFFFFFFF,FFFFFFFFFFF,FFF:FFFFFFF::FFF,,FF,FFF:,FFFFFFF,FF,FFFFFF,:,FFF:FFF:FF:F:FFF,,FFFF:,FFFFFFFFFFFFFF:FFFFFFFFF,FF,F,FF:FFF:FFF:FFFFFF,F,F:FFFFFFFFFFF,FFF:
@A00270:176:HGHW5DRXY:1:2101:2410:29434 1:N:0:TTGGGCGG+CTCCTTAC
GACTACTCGGGTATCTAATCCTGTTTGCTCCCCACGCTTTCGCATCTCAGCGTCAGTATCTGTCCAGAAGGCCGCCTTCGCCACCGGTATTCCTCCACATCTCTACGCATTTCACCGCTACACGTGGAATTCTACCTTCCTCTACAATACTCTAGTTAACCAGTTTTAAGTGCAATTCCTAGGTTGAGCCCAGGGCTTTCACACCTAACTTAATTATCCGCCTACATGCCCTTTACGCCCAGTCATTCCG
+
FFFFFFF:FFFFFFFFFFFFFFFFFFFFFFFFFFF,FFF,F,FFFFFFFFF,FFFFFFFFFF,FFFFFFFF:F,FFF:FFFFFFF,FF:FFFFFFFFFFFFFFFFFF:FFFF:FFFFFFFFFFF,FFF,FFFFFFFFFFFFFFFFFFFFFFFFFFF,FFFFFFFF:FFFFFFFFF,FFFFF:FFFFFF::FFF,FFFFFFF,FFFFFFFFF:FFFFFFF:FF:FFFF,,:FF:FFF,FFFFF,:F,F:FF
@A00270:176:HGHW5DRXY:1:2101:3721:29481 1:N:0:TTGGGCGG+CTCCTTAC
GACTACCAGGGTATCTAATCCTGTTTGCTACCCACGCTTTCGAGCATGAACGTCAGTGTTATCCCAGGAGGCTGCCTTCGCCATCGGTATTCCTCCACATCTCTACGCATTTCACTGCTACACGTGGAATTCTACCTCCCTCTGACACACTCTAGTTACACAGTTTCAAATGCACGTCCCAAGTTGAGCTCGGGGATTTCACATCTGACTTATTTAACCGTCTGCGCTCGCTTTACGCCCAGTAATTCCG
+
FFFFFFFFFFFFFFFFFFFFFFF:FFFFF:FFF:FFFF,FFFFFFFFFFFFFFFFFFFFFFFFFFFFFFFF:FFFFFFFF::FFFFF:FFFFFFFFFFFFFFFFFFF:FFFF:FF:FFFFFF:F:FFFFFFFFFFFFF:FFFFFFFFF,FFF:FF:F:FF:FFFFF:FFFFFFFFFFFFFFFF:FFFFFFF:FFF:FF::FF:FFFFFFFFFF:F:FF,FF:FF:F:::F:FFFFFFFFF,FF,F:F:F,
@A00270:176:HGHW5DRXY:1:2101:11008:29512 1:N:0:TTGGGCGG+CTCCTTAC
GACTACTAGGGTATCTAATCCTGTCTGCTCCCCACGCTTTCGCATCTCAGCGCCAGTATCTGTCCAGAAGGCCGCCTTCGCCACCGGTATTCCTCCACATCTCTACGCATTTCACCGCTACACGTGGAATTCTACCTTCCTCTACAATACTCTAGTTAACCAGTTTTAAGTGCAATTCCTAGGTTGAGCCCAGGGCTTTCACACCTAACTTAATTATCCGCCTACATGCCCTTTACGCCCAGTCATTCCG
+
FFFFFFFFFFFFFFFFFFFFFFFFFFFFFFFFFFFFFFFFFFFFFFFFFFFFFFFFFFFFFFFFFFFFFFFFFFFFFFFFFFFFFFFFFFFFFFFFFFFFFFFFFFFFFFFFFFFFFFFFFFFFFFFF:FFFFFFFFFFFFFFFFFF:FFFFFFFFFFFFFFFFFFFFFFFFFFFFFFFF:FFFFFFFFFFFFF:FF:FFFFFFFFFFFFFFFFFFFF,FFFFFFFFFFFFFFFFF:FFFF:FFFFFFFF
@A00270:176:HGHW5DRXY:1:2101:27832:29528 1:N:0:TTGGGCGG+CTCCTTAC
CCTACGGGTGGCAGCAGTGGGGAATTTTGGACAATGGGGGGAACCCTGATCCAGCCATGCCGCGTGTCTGAAGAAGGCCTTCGGGTTGTAAAGGACTTTTGTTAGGGAAGAAAAGCTGGGTGCTAATACCATCTAGTGCTGACGGTACCTAAAGAATAAGCACCGGCTAACTACGTGCCAGCAGCCGCGGTAATACGTAGGGTGCGAGCGTTAATCGGAATTACTGGGCGTAAAGCGAGCGCAGACGGTT
+
FFFFFFFFFFFFFFFFFFFFFFFFFFFFFFFFF:FFFFFFFFFFFFFFFFFFFFFFFFFFFFFFFFFFFFFFFFFFFFFFFFFFFFFFFFFFFFFFFF:FFFFFFFFFFFFFFFFFFFFFFFFFFF:FFFFFFFFFFFFFFFFFFFFFFFFFFFFFFFFFFFFFFFFFFFFFFFFFFFFFFFFFFFFFFFFF,FFFFFFFFFFFFFFFFFFFFFFFFFFFFFFFFFFFFFFFFFFFFFFFFFFFFFFFFF
@A00270:176:HGHW5DRXY:1:2101:17409:29606 1:N:0:TTGGGCGG+CTCCTTAC
CCTACGGGGGGCAGCAGTGGGGAATATTGCACAATGGGGGGAACCCTGATGCAGCCATGCCGCGTGTATGAAGAAGGCCTTCGGGTTGTAAAGTACTTTCGGTGATGAGGAAGGTGATGAATCTAATAGGTTTATTAATTGACGTTAATCACAGAAGAAGCACCGGCTAACTCCGTGCCAGCAGCCGCGGTAATACGGAGGGTGCGAGCGTTAATCGGAATTACTGGGCGTAAAGCGAGCGCAGACGGTT
+
FFFFFFFFFFFFFFFFFFFFFFFFFFFFFFFFFFFFFFFFFFFFFFFFFFFFFFFFFFFFFFFFFFF:FFFFFF:FFFF:FFFFFFFFFF,FFFFFFFFFFFFFFFFFFFFFFFFFFFFF:FFFFFFFFFFFFFFFFFFFFFFFFFFFFFFFFFF:F,FFFFFFFFFFFFFFFFFFFFFFFFFFFFFFFFFFFFFFFFFFFFFFFFFFFFFFFFF:FFFFFFFFFF:FFFFFFFFFFFFFFFFFFF:FF,
@A00270:176:HGHW5DRXY:1:2101:25427:29653 1:N:0:TTGGGCGG+CTCCTTAC
CCTACGGGAGGCAGCAGTGGGGAATTTTGGACAATGGGGGGAACCCTGATCCAGCCATGCCGCGTGTCTGAAGAAGGCCTTCGGGTTGTAAAGGACTTTTGTTAGGGAAGAAAAGCTGGGTGCTAATACCATCTAGTGCTGACGGTACCTAAAGAATAAGCACCGGCTAACTACGTGCCAGCAGCCGCGGTAATACGTAGGGTGCGAGCGTTAATCGGAATTACTGGGCGTAAAGCGAGCGCAGACGGTTT
+
FFFFFFFFFFFFFFFFFFFFFFFFFFFFFFFFFFFFFFFFFFFFFFFFFFFFFFFFFFFFFFFFFFFFFFF:FFFFFFFFFFFFFFFFFFFFFFF:FFFFFFFFFFFFFFFFFFFFFFFFFFFFFF:FFFFFFFFFFFFFFFFFFFFFFFFFFFFFFFFFFFFFFFFFF:FFFFFFFFFFFFFFFFFFFFFFFFFFFFFFFFFFFFFFFFFFFFFFFFFFF:FFFFFFFFFFFFFFFFFFFFFFFFFFFFF
@A00270:176:HGHW5DRXY:1:2101:15817:29669 1:N:0:TTGGGCGG+CTCCTTAC
CCTAGGGTGGCTGCAGTGGGGAATTTTGGACAATGGGGGGAACCCTGATCCAGCCATGCCGCGTGTCTGAAGAAGGCCTTCGGGTTGTAAAGGACTTTTGTTAGGGAAGAAAAGCTGGGTGCTAATACCATCTAGTGCTGACGGTACCTAAAGAATAAGCACCGGCTAACTACGTGCCAGCAGCCGCGGTAATACGTAGGGTGCGAGCGTTAATCGGAATTACTGGGCGTAAAGCGAGCGCAGACGGTTA
+
FFFFFFFFFFFFFFFFFFFFFFFFFFFFFFFFFFFFFF:FF:FFFFFFFFFFFFFFFFFFFFFFFFFFFFFFFFFFFFFFFFFFFFFFFFFFFFFFFFFFFFFFFFFFFFFFFFFFFFFFFFFFF:FFFFFFFFFFFFFFFFFFFFFFFFFFFFFFFFFFFFFFFFFFFFFFFFFFFFFFFFFFFFFFFFF:FFFFFFFFFFFFFFFF:FFFFFFFFF,FFFFFFFFFFFFFFFFFFFFFFFF,FFFFFF
@A00270:176:HGHW5DRXY:1:2101:7102:29700 1:N:0:TTGGGCGG+CTCCTTAC
GACTACCAGGGTATCTAATCCTGTTTGCTCCCCACGCTTTCGCATCTCAGCGTCAGTATCTGTCCAGAAGGCCGCCTTCGCCACCGGTATTCCTCCACATCTCTACGCATTTCACCGCTACACGTGGAATTCTACCTTCCTCTACAATACTCTAGTTAACCAGCTTTAAGTGCAATTCCTAGGTTGAGCCCAGGGCTTTCACACCTAACTTAATTATCCGCCTACATGCCCTTTACGCCCAGTCATTCCG
+
FFFFFFFFFFFFFFFFFFFFFFFFFFFFFFFFFFFFFFFFFFFFFFFFFFFFFFFFFFFFFFFFFFFFFFFFFFFFFFFFFFFFFFFFFFFF:FF:FFF:FFFFFFFFFFFFFFFFF,F::FFFFFFFFFFFFFFFFFFF,F:FFFFFFFF:F,FFFFFFFFFFFFFFF:FFFF,FFFFFFFFFFFFFFFF:FFF:FFFFFFFFFFFFFFFFFFFFF:FFFFF:FF:FFFFFFFFFF,FF:F:FF:FFF,
@A00270:176:HGHW5DRXY:1:2101:30707:29716 1:N:0:TTGGGCGG+CTCCTTAC
CCTACGGGAGGCAGCAGTGGGGAATATTGCACAATGGGGGGAACCCTGATGCAGCCATGCCGCGTGTATGAAGGAGGCCTTCGGGTTGTAAAGTACTTTCGGTGATGAGGAAGGTGATGAATCTAATAGGTTTATTAATTGACGTTAATCACAGAAGAAGCACCGGCTAACTACGTGCCAGCAGCCGCGGTAATACGTAGGGTGCGAGCGTTAATCGGAATTACTGGGCGTAAAGCGAGCGCAGACGGTT
+
FFFFFFFFFFFFFFFFFFFFFFF:FFFFFFFFFFFFFFFFFFFFFFFFFFFFFFFFFFFFFF:FFFFFFFFFFFFFFFFFFFFFFFFFFF:FFFFFFFFFFFFFFFFFFFFFFFFFFFF:FFFFFFFFFFFFFFFFFFFFFFFF:FFFFF:FFFFFFFFFFFFFFFFFFFFFFFFFFFFFFFFFFFFFFFFFFFFFFFFF:FFFFFFFFFFFFFFFFFFFF:FFFFFFFFFFFFFFFFF:FF,FFFFFF:
@A00270:176:HGHW5DRXY:1:2101:18258:29731 1:N:0:TTGGGCGG+CTCCTTAC
CCTACGGGCGGCTGCAGTGGGGAATATTGCACAATGGGGGGAACCCTGATGCAGCCATGCCGCGTGTATGAAGAAGGCCTTCGGGTTGTAAAGTACTTTCGGTGATGAGGAAGGCGGTGTATCTAATAGGTGCATCGATTGACGTTAATCACAGAAGAAGCACCGGCTAACTCCGTGCCAGCAGCCGCGGTAATAGGGAGGGTGCGAGCGTTAATCGGAATGACTGGGCGTAAAGGGCATGTAGGCGGAT
+
FFFFFFFFFFFFFFFFFFFFFFFFFFFFFFFFFFFFFFFFFF:FFFFFFFFFFFFFFFFFFFFF:FF:FFF:FFFFFFFFFFFFFFFFFFFFFFFFF:FFFFFFFFFFFFFFFFFFFFFFFFFFFFFFFFFFFFFFFF:FF:FFFFFFFFFFFFFFFFFFFFFFFFFFFFFFFFFFFFFFFFFFFFFFFFFFFFFFFF:FFFFFFFFFFFFFFFFFFFF:FFFFFFFFFFFFFFFFFFFFFFFFFF:FFF
@A00270:176:HGHW5DRXY:1:2101:3513:29778 1:N:0:TTGGGCGG+CTCCTTAC
CCTCGGGTGGCTGCAGTGGGGAATATTGCACAATGGGGGGAACCCTGATGCAGCCATGCCGCGTGTATGACGAAGGCCTTCGGGTTGTAAAGTACTTTCGGTGATGAGGAAGGTGATGTATCTAATAGGTGCATTAATTGACGTTAATCACAGAAGAAGCACCGGCTAACTCCGTGCCAGCAGCCGCGGTAATACGGAGGGTGCGAGCGTTAATCGGAATGACTGGGCGTAAAGGGCCTGTAGGCGGATA
+
FF:FFFFFFFFFFF:FFFFFFF:FFFFFFFF:FFFFFFFFF,FFFFFFFFF:FFF,,FFFFFF,FF,FFF,F:,FFFF::FFFF:FFFFFFFFFFFFFFFF:FFFFFFFFFFF:FFFFFFFF:,F:FFFFFFFF,F:FFFFFF:F:FFFFFFFF,FFFFFFFFFFFFFFFFFFFFFFF:FFFFFFFFFFFFFFFFFFFFFFFFFFFFFFFF,FFF:F:,FFFFFFFFFFF:FFF:FF,:FF:FFFFFF:F
@A00270:176:HGHW5DRXY:1:2101:11586:29794 1:N:0:TTGGGCGG+CTCCTTAC
CCTACGGGGGGCAGCAGTGGGGAATATTGCACAATGGGGGGAACCCTGATGCAGCCATGCCGCGTGTATGAAGAAGGCCTTCGGGTTGTAAAGTACTTTCGGTGATGAGGAAGGTAATGAATCTAATAGGTTTATTAATTGACGTTAATCACAGAAGAAGCACCGGCTAACTCCGTGCCAGCAGCCGCGGTAATACGGAGGGTGCGAGCGTTAATCGGAATGACTGGGCGTAAAGGGCATGTAGGCGGAT
+
FFFFFFFFFFFFFFFFFFFFFFFFFFFFFFFFFFFFFFFFFFFFFFFFFFFFFFFFFFFFFFFFFFF:FFFFFFFFFFFFFFFFFFFFFFFFFFFFFFFFFFFFF:FFFFFFFFFFFFFFFFFFFFFFFFFFFFFFFFFFFFFFFFFFFFFFFFFFFFFFFFFFFFFFFFFFFFFFFFFFFFFFFFFFFFFFFFFFFFFFFFFFFFFFFFFFFFFFFFFFFFFFFFFFFFFFFFFFFF:FFF:FFFFFFF
@A00270:176:HGHW5DRXY:1:2101:26747:29841 1:N:0:TTGGGCGG+CTCCTTAC
CCTACGGGAGGCTGCAGTGGGGAATTTTGGACAATGGGGGGAACCCTGATCCAGCCATGCCGCGTGTCTGAAGAAGGCCTTCGGGTTGTAAAGGACTTTTGTTAGGGAAGAAAAGCTGGGTGCTAATACCATCTAGTGCTGACGGTACCTAAAGAATAAGCACCGGCTAACTACGTGCCAGCAGCCGCGGTAATATGTAGGGTGCGAGCGTTAATCGGAATTACTGGGCGTAAAGCGAGCGCAGACGGTT
+
FFFFFFFFFFFFFFFFFFFFFFFF,FFFFFFFFFFFFFFFFF:FFFFFFFFFFFFF,FFFFFFFFFFFFFFFFFFFFFFFFFFFFFFFFFFFFFFFF::FFFFFFFFFFFFFFFFFFFFFFFFFFFFFFFFFFFFFFFFFFFFFFF:FFF:FFFF:F:FFFFFFFFFFFFFFFFFFFFFFFFFFFFFFFFFFFFFFFFFFFFFFFFFFFFFFFFFFFFFFFFFFFFFFFFFFFFFFFFFFFFFFFFFFFF
@A00270:176:HGHW5DRXY:1:2101:31485:29841 1:N:0:TTGGGCGG+CTCCTTAC
CCTACGGGGGGCTGCAGTGGGGAATTTTGGACAATGGGGGGAACCCTGATCCAGCCATGCCGCGTGTCTGAAGAAGGCCTTCGGGTTGTAAAGGACTTTTGTTAGGGAAGAAAAGCTGGGTGCTAATACCATCTAGTGCTGACGGTACCTAAAGAATAAGCACCGGCTAACTACGTGCCAGCAGCCGCGGTAATACGTAGGGTGCGAGCGTTAATCGGAATTACTGGGCGTAAAGCGAGCGCGGACGGTT
+
FFFFFFF:FFFFFFFFFFFFFFFFFFFFFFFFFFFFFFFFFFFFFFFFFFFFFFFFFFFFFFFFFFFFFFFF:FFF:F:FFFFFFFFFFFFFFFF:FFFFFFFFFFFFFF,FFFFFFFFFFFFFFFFFFFFFFFFFFF,FFFFFFFFFFFFFFF:FFFFF:FFFFFFFFFFFFFFFFFFFFFFFFFFFFFFFFFFFFFFFFFFFF:FFFFFFFFFF:FFFFF:FFFFFFFFFF:FF:FFFFFFFF:FFFF
@A00270:176:HGHW5DRXY:1:2101:15609:29872 1:N:0:TTGGGCGG+CTCCTTAC
GACTACTAGGGTATCTAATCCTGTTTGCTCCCCACGCTTTCGCATCTCAGCGTCAGTATCTGTCCAGAAGGCCGCCTTCGCCACCGGTATTCCTCCACATCTCTACGCATTTCACCGCTACACGTGGAATTCTACCTTCCTCTACAATACTCTAGTTAACCAGTTTTAAGTGCAATTCCTAGGTTGAGCCCAGGGCTTTCACACCTAACTTAATTATCCGCCTACATGCCCTTTACGCCCAGTCATTCCG
+
FFFFFFFFFFFFFFFFFFFFFFFFFFFFFFFFFFFFFFFFFFFFFFFFFFFFFFFFFFFFFFFFFFFFFFFFFFFFFFFFFFFFFFFFFFFFFFFFFFFFFFFFFFFFFFFFFFFFFFFFFFFFFFF,FFFFFFFFFFFFFFFFFFFFFFFFFFFFFFFFF:FFFFFFFFFFFFFFFFFFFFFFFFFFFFFFFFFFFFFFFF,:FFFFFFFF:FF,FFFFFFFFF:,FFFF,F,FFFFFFFFFFFFFFFF
@A00270:176:HGHW5DRXY:1:2101:3088:29919 1:N:0:TTGGGCGG+CTCCTTAC
CCTACGGGGGGCTGCAGTGGGGAATATTGCACAATGGGGGGAACCCTGATGCAGCCATGCCGCGTGTATGAAGAAGGCCTTCGGGTTGTAAAGTACTTTCGGTGATGAGGAAGGTAATGAATCTAATAGGTTTATTAATTGACGTTAATCACAGAAGAAGCACCGGCTAACTCCGTGCCAGCAGCCGCGGTAATACGGAGGGTGCGAGCGTTAATCGGAATGACTGGGCGTAAAGGGCATGTAGGCGGAT
+
FFF:FFFFFFFFFFFFFFFFFFF,FFFFFFFFFFFFFFFFFF,FFFFFFFFFFFFFF:FFFFFFFF,:FFF,FFFFFFF:FFFFF:,FFFFFF,FFFFFFFFFF::FFFF:FFF:,FFFFFFF:FFFFFFF:FFF:FFFFFFFFFFFFFFFF:FFFFFFFFFFFFFF:FFFFFFFFFFFFFFFFFFFFFFFFFFFFFFFFFFFFFF:FFF,F,:FF:FF,:FFF,FFFFFF,FFFFFF,FF,FFFFFF,F
@A00270:176:HGHW5DRXY:1:2101:17879:29951 1:N:0:TTGGGCGG+CTCCTTAC
CCTACGGGGGGCAGCAGTGGGGAATATTGCACAATGGGGGGAACCCTGATGCAGCCATGCCGCGGGTATGAAGAAGGCCTTCGGGTTGTAAAGTACTTTCGGTGATGAGGAAGGTAATGAATCTAATAGGTTTATTAATTGACGTTAATCACAGAAGAAGCACCGGCTAACTCCGTGCCAGCAGCCGCGGTAATACGGAGGGTGCGAGCGTTAATCGGAATGACTGGGCGTAAAGGGCATGTAGGCGGAT
+
FFFFFFFFFFFFFFFFFFFFFFFFFFFFFFFFFFFFFFFFFFFFFFFFFFFFFFFFFFFFFFFF,FFFFFF:FFFFFFFFFFFFFFFFFFFFFFF:FFFFFFFFFFFFFFFFFFFFFFF:FFFFFFFFFFFFFFFFFFFFF:FFFFFFFFFFFFFFFFFFFFFFFFFFFFFFFFFFFFFFFFFFFFFFFFFFFFFFFFFFFFFFFFFFFFFFF,FFFFFFFFFFFFFFFFFFFFFFF:FFF:FFFFFFFF
@A00270:176:HGHW5DRXY:1:2101:27706:29966 1:N:0:TTGGGCGG+CTCCTTAC
GACTACTAGGGTATCTAATCCTGTTTGCTACCCACGCTTTCGAGCATGAACGTCAGTGTTATCCCAGGAGGCTGCCTTCGCCATCGGTATTCCTCCACATCTCTACGCATTTCACTGCTACACGTGGAATTCTACCTCCCTCTGACACACTCTAGTTACACAGTTTCAAATGCACGTCCCAAGTTGAGCTCGGGGATTTCACATCTGACTTATTTAACCGTCTGCGCTCGCTTTACGCCCAGTAATTCCG
+
F:FFFFFFFFFFFFFFFFFFFFFFFFFFFFFFFFFFFFFFFFFFFFFFFFFFFFFFFFFFFFFFFFFFFFFFFFFFFFFFFFFFFFFFFFFFFFFFFFFFFFFFFFFFFFFFFFFFFFFFFFFFFFFFFFFFFFFFFFFFFFFFFFFFFFFFFFFFFFFFFFFFFFF:FFFFFFFFFFFFFFFFFFFFFFFFFFFFFFFFFFFFFFFFFFFFFFFFFF:FFFFFFFFFFFFFFFF:F:FFFFFFFFFFFF
@A00270:176:HGHW5DRXY:1:2101:31901:29966 1:N:0:TTGGGCGG+CTCCTTAC
CCTACGGGCGGCAGCAGTGGGGAATTTTGGACAATGGGGGGAACCCTGATCCAGCCATGCCGCGTGTCTGAAGAAGGCCTTCGGGTTGTAAAGGACTTTTGTTAGGGAAGAAAAGCTGGGTGCTAATACCATCTAGTGCTGACGGTACCTAAAGAATAAGCACCGGCTAACTACGTGCCAGCAGCCGCGGTAATACGTAGGGTGCGAGCGTTAATCGGAATTACTGGGCGTAAATCGAGCGCAGACGGTT
+
FFFF,FFFFFFFFFFFFFFFFFFFFFFFFFF:FFFF:FFFFFFFFFFFFFFFFF:FFFFFFFFFFFFFFFFFFFF:FFFFFFFFFFFFFFF:FFFFFFFFFFFFFFFFFFFFFFF:FF:FFFFFF:FFFFFFFFFFFFFFFFFF,:FFFFFFFFFFFF:FFFFF:FFFF:FFFFFFFF,FF:FFFFFFFFFFFFFFFFFF:FFFFF:FFFFFFFFFFFFFF:FFFFFFF:FFF:,FFFFFFF:F,FF:F:
@A00270:176:HGHW5DRXY:1:2101:14615:29997 1:N:0:TTGGGCGG+CTCCTTAC
GACTACTCGGGTATCTAATCCTGTTTGCTACCCACGCTTTCGAGCATGAACGTCAGTGTTATCCCAGGAGGCTGCCTTCGCCATCGGTATTCCTCCACATCTCTACGCATTTCACTGCTACACGTGGAATTCTACCTCCCTCTGACACACTCTAGTTACACAGTTTCAAATGCACGTCCCAAGTTGAGCTCGGGGATTTCACATCTGACTTATTTAACCGTCTGCGCTCGCTTTACGCCCAGTAATTCCG
+
FFFFFFFFFFFFFFFFFFFFFFFFFFFFFFFFFFFFFFFFFFFFFFFFFFFFFFFFFFFFFFFFFFFFFFFFFFFFFFFFFFFFFFFFFFFFFFFFFFFFFFFFFFFFFFFFFFFFFFFFFFFFFFFF:FFFFFFFFFFFFFFFFFFFFFFFFFFFFFFFFFFFFFFFFFFFFFFFFFFF:FFFF:FF:FFFFFFFFFFFFFFFFFFFFFFFFFFFF::FFFFFFFFFFFFFFFFFFFFF,FFFFFFFFF
@A00270:176:HGHW5DRXY:1:2101:16622:30029 1:N:0:TTGGGCGG+CTCCTTAC
GACTACAGGGGTATCTAATCCTGTTTGCTCCCCACGCTTTCGCATCTCAGCGTCAGTATCTGTCCAGAAGGCCGCCTTCGCCACCGGTATTCCTCCACATCTCTACGCATTTCACCGCTACACGTGGAATTCTACCTTCCTCTACAATACTCTAGTTAACCAGTTTTAAGTGCAATTCCTAGGTTGAGCCCAGGGCTTTCACACCTAACTTAATTATCCGCCTACATGCCCTTTACGCCCAGTCATTCCG
+
FFFFFFFFFFFFFFFFFFFFFFFFFFFFFFFFFFFFFFFFFFFFFFFFFFFFFFFFFFFFFFFFFFFFFFFFFFFFFFFFFF:FFFFFFFFFFFFFFFFFFFFFFFFFFFFFFFFFF:::FFFFFFFF:FFFFFFFFFFFFFFFFFFFFFFFFFFFF:FFFFF,FFFF:FFFFFFFFFFFFFFFFFFFFFFFFFFFFFFF:FFF:F:FFFFF,FFFF:FFF:F,FFFFFFFFFFF:F:FFFF:::FF:FF
@A00270:176:HGHW5DRXY:1:2101:30734:30044 1:N:0:TTGGGCGG+CTCCTTAC
CCTACGGGAGGCAGCAGTGGGGAATATTGCACAATGGGGGGAACCCTGATGCAGCCATGCCGCGTGTATGAAGGAGGCCTTCGGGTTGTAAAGTACTTTCGGTGATGAGGAAGGTGATGAATCTAATAGGTTTATTAATTGACGTTAATCACAGAAGAAGCACCGGCTAACTACGTGCCAGCAGCCGCGGTAATACGTAGGGTGCGAGCGTTAATCGGAATTACTGGGCGTAAAGCGAGCGCAGACGGTT
+
FFFFFFFFFFFFFFFFFFFFFFFFFFFFFFFFFFFFFFF:FFFFFFFFFFFFFFFFFFFFFFFFFFFFFFFFFFFFFFFFFFFFF:FFFFFFFFFFFFFFF,FFFFFFFFFFFF:FFFFFFFFFFFFFFFFFFFFFFFFFFFFFFFFF:FFFFFFFFFFFFFFFF:FFFFFFFFFFFFFF,FFFFFFFFFFFFFFFFFFFFFFFFFFFFFFFFFFF::FFF:FFFFFFFFFFFF:FFFF:FFF,FF,FFF
@A00270:176:HGHW5DRXY:1:2101:1325:30060 1:N:0:TTGGGCGG+CTCCTTAC
CCTACGGGCGGCAGCAGTGGGGAATATTGCACAATGGGGGGAACCCTGATGCAGCCATGCCGCGTGTATGAAGAAGGCCTGCGGGTTGTAAAGTACTTTCGGTGATGAGGAAGGTGATGTATCTAATAGGTGCATTAATTGACGTTAATCACAGAAGAAGCACCGGCTAACTCCGTGCCAGCAGCCGCGGTAATACGGAGGGTGCGAGCGTTAATCGGAATGACTGGGCGTAAAGGGCATATAGGCGGAT
+
FFFFFFFFFFFFFFFFF,FFFFF,F:,FFF,F,FFFFFFFFF,FFF:F:FFFFFFF,,FFFFFF,F,F:F:,FFFFFFFF,FFFF,FF:,F:F,:FF,FFFFFFF:FFFFF:FF,F,FF:F:F,:FFFFF:FF,::F:FFFFFF,F:FFFFFFFFFFF,F:FFFFFFFFFF:FFFFFFF:FFFFFFFFFFF:FFFFFFFFFFFFFFFFFF,F:FFFFFF,FF:FFFF:FFFFFFF,FFFF:FF:FFFF,F
@A00270:176:HGHW5DRXY:1:2101:31647:30123 1:N:0:TTGGGCGG+CTCCTTAC
CCTACGGGCGGCAGCAGTGGGGAATATTGCACAATGGGGGGAACCCTGATGCAGCCATGCCGCGTGTATGAAGAAGGCCTTCGGGTTGTAAAGTACTTTCGGTGATGAGGAAGGTGATGAATCTAATAGGTTTATTAATTGACGCTAATCACAGAAGAAGCACCGGCTAACTCCGTGCCAGCAGCCGCGGTAATACGGAGGGTGCGAGCGTTAATCGGAATGACTGGGCGTAAAGGGCATGTAGGCGGAT
+
FFFFFFFFFFFFFFFFFFFFFFFFFFFFFFFFFFFFFFFFFFFFFFFFFFFFFFFF:FF:FFFFFFF:FFFFFF:FF:FFFFFFFFFFFFFFFFFFFFFFFFFF,FFFFFFFFFFFFFFFFFFFFFFFFFFFFFFFFFFFFFFFFFFFFF:FF,F,FFFFFFFFFFFFFFFFFFFFFFFFFFFFFFFFFFFFFFFFFFFFFFFFFFFFFFFFFFFFFFF:FF,FFF:FFFFFF:FFFFFFF:FFFFFF,F
@A00270:176:HGHW5DRXY:1:2101:3504:30138 1:N:0:TTGGGCGG+CTCCTTAC
CCTACGGGGGGCTGCAGTGGGGAATATTGCACAATGGGGGGAACCCTGATGCAGCCATGCCGCGTGTATGACGAAGGCCTTCGGGTTGTAAAGTACTTTCGGTGATGAGGAAGGTAATGAATCTAATGGGTTAATTAATTGACGTTAATCCCAGAGGAACCACCGCATACCACCGTGCCAGCAGCCCCGGTAAACCGGAGGGTGCGAGCGTTAAGCGGATTGACTGGGCGTAAGGGGCATGTGGGCGG
+
FF:FFFFFFFFFFF:FFFFFFFF,,FFFFF:FFFFFFFFFFF,FFFFF:FFF:FFF,,FFFFFF,F,,FFF,F::FFFF:FFFFFFFFF::FF:FFFFFFFF:FFFF:FFFFFFF,:FFFFFFF,:,,FF:F,,F:F,F,,FF,F:F,::,,,:F,,::,::F:F,,,:,,,F:,F,FF,,:,,FF,FF,,FF,,,F,,FF,,,:,,:,FF,F:,FF,,,,,,,,FF,,F:,F,FF,F:,:,,F,:F:
@A00270:176:HGHW5DRXY:1:2101:1416:30154 1:N:0:TTGGGCGG+CTCCTTAC
CCTACGGGCGGCAGCAGTGGGGAATATTGCACAATGGGGGGAACCCTGATGCAGCCATGCCGCGTGTATGAAGAAGGCCTTCGGGTTGTAAAGTACTTTCGGTGATGAGGAAGGTGATGGATCTAATAGGTGCATTAATTGACGTTAATCACAGAAGAAGCACCGGCTAACTCCGTGCCAGCAGCCGCGGTAATACGGAGGGTGCGAGCGTTAATCGGAATGACTGGGCGTAAAGGGCATATAGGCGGAT
+
FFFFFFFFFFFFFFF,FFFFFFF,F,,,FF,F::FFFFFF:F,FFF:FFFFFFFFF,,FFFFFF,FF,FFF,FFFFFFF:,FFFF,,F::FFFFFFFFFFF::F:,FFFF,,FFFF,FF,::F,FFFFFFFFFF,FFFF,FFFFFF:F:FFF:FFFFF,F:FFFF:FF,FFFFFFF:F:,FFFFF:F:FFFFF,FFFFFFFFF::FFFFFFFFFFFFFF,FFFFF::FFFFFFF,:FF:FFFF:FF,FFF
@A00270:176:HGHW5DRXY:1:2101:24017:30154 1:N:0:TTGGGCGG+CTCCTTAC
GACTACAAGGGTATCTAATCCTGTTTGCTCCCCACGCTTTCGCATCTCAGCGTCAGTATCTGTCCAGAAGGCCGCCTTCGCCACCGGTATTCCTCCACATCTCTACGCATTTCACCGCTACACGTGGAATTCTACCTTCCTCTACAATACTCTAGTTAACCAGTTTTAAGTGCAATTCCTAGGTTGAGCCCAGGGCTTTCACACCTAACTTAATTATCCGCCTACATGCCCTTTACGCCCAGTCACTCCG
+
F:FFFFFFFFFFFFFFFFFF:FFFFFFFFFFFFFFFFFFFFFFFFFFFFFFFFFFFFFFFFFFFFFFFFFFFFFFFFFFFFFFFFFFFFFFFFFFFFFFFFFFFFFFFFFFFFFFFFFFFFFFFFFF::::FFFFFF,:FFFFFFFFFFFFFFFFFFFFFFFFFFFFF,FFFFFFFFFFFFFFF:F,F:FF:FFF:F::FFF::FFFF,FF,FFFFF:F,:FFFFFFFF:F:F,FFFFFFFFFFFFFF:F
@A00270:176:HGHW5DRXY:1:2101:31711:30170 1:N:0:TTGGGCGG+CTCCTTAC
CCTACGGGCGGCAGCAGTGGGGAATATTGCACAATGGGGGGAACCCTGATGCAGCCATGCCGCGTGTATGAAGAAGGCCTTCGGGTTGTAAAGTACTTTCGGTGATGAGGAAGGTGATGAATCTAATAGGTTTATTAATTGACGCTAATCACAGAAGAAGCACCGGCTAACTCCGTGCCAGCAGCCGCGGTAATACGGAGGGTGCGAGCGTTAATCGGAATGACTGGGCGTAAAGGGCATGTAGGCGGAT
+
FFFFFFFFFFFFFFFFFFFFFFFFFFFFFFFFFF:FFFFFFFF::FFFFFFFFFFFFFFFFF:FFFFFFFFF:FFFFF:FFFFFFFFF:FFF:FFFFFFF:FFFFF:FFFFF::FFFFFFFFFFFFFFFFFFFFFFFFF:FFFFFFFFFF,FFFFFF:FFFFF:FFFFFFF:FFF:FFFFFFFFFFFFFFF::FFFFFFFFFFFFFFFFFFFFFFF:FFFFFF:FFFFFFF,FFFFFFFFFFFFFFFFFF
@A00270:176:HGHW5DRXY:1:2101:24135:30201 1:N:0:TTGGGCGG+CTCCTTAC
GACTACAAGGGTATCTAATCCTGTTTGCTCCCCACGCTTTCGCATCTCAGCGTCAGTATCTGTCCAGAAGGCCGCCTTCGCCACCGGTATTCCTCCACATCTCTACGCATTTCACCGCTACACGTGGAATTCTACCTTCCTCTACAATACTCTAGTTAACCAGTTTTAAGTGCAATTCCTAGGTTGAGCCCAGGGCTTTCACACCTAACTTAATTATCCGCCTACATGCCCTTTACGCCCAGTCACTCCG
+
FFFFFFFFFFFFF:FFFFFFFFFFFFFFFFFFFFFFFFFFFFFFFFFFFFFFFFFFFFFFFFFFFFFFFFFFFFFFF:FFFFFFFFFFFFFFFFFFFFFFFFFFFFFFFFFFFFFFFFFFFFFFFFF:,FFFFFFFFFFFFFFFFFFFFFFFFFFFFFFFFFFFFFFFFFFFFFFFFFFFFFFFFFFF:FFFFFFFFFFF:FFFFFFFFFFFF::FFFFFFFFFFFFF,FFFFFFF:F,FFFFFFFFFFF
@A00270:176:HGHW5DRXY:1:2101:28754:30217 1:N:0:TTGGGCGG+CTCCTTAC
GACTACTAGGGTATCTAATCCTGTTTGCTACCCACGCTTTCGAGCATGAACGTCAGTGTTATCCCAGGAGGCTGCCTTCGCCATCGGTATTCCTCCACATCTCTACGCATTTCACTGCTACACGTGGAATTCTACCTCCCTCTGACACACTCTAGTTACACAGTTTCAAAGGCACGTCCCAAGTTGAGCTCGGGGATTTCACATATGAATTAGTTAACCGTCTGCGCTCGCTTTACGCCCAGTAATTCCG
+
FFFFFF,,FFFFFFFFFFFFFFF:F,FFFFFFFFFFFFFFFFFFFFFFFFFFFFFFF::FF,FFFF:,F:FFFFFFFFFFF,FFFFF::FFF,FFFFFFFFFFFF:FFFFFFFFFFFFFFFFFFF,FFFFFFFFF,FFFFFFF,FFFFFFFF:FF,FFFFFFFFFFFFF:,FFFFF:F:F:F,FF,FFF:FF,:FFFFFF,FF,:F,F,F:F,FFFF:F,FFF,,FF,FF,F,FFFFF,,F,FFF,,FF:
@A00270:176:HGHW5DRXY:1:2101:17146:30311 1:N:0:TTGGGCGG+CTCCTTAC
CCTACGGGAGGCAGCAGTGGGGAATATTGCACAATGGGGGGAACCCTGATGCAGCCATGCCGCGTGTATGAAGAAGGCCTTCGGGTTGTAAAGTACTTTCGGTGATGAGGAAGGTAATGAATCTAATAGGTTTATTAATTGACGTTAATCACAGAAGAAGCACCGGCTAACTCCGTGCCAGCAGCCGCGGTAATACGGAGGGTGCGAGCGTTAATCGGAATGACTGGGCGTAAAGGGCATGTAGGCGGAT
+
FFFFFFFFFFFFFFFFFFFFFFFFFFFFFFFFFFFFFFFFFFFFFFFFFFFFFFFFFFFFFFFFFF:FFFFFFFFFFFFFFFFFFFFFFFFFFFFFFFFFFFFF,FFF:FFFFFFFFFFFFFFFFFFFFFFFFFFFFFFFF:FFF:FFFFFFFFFFFFFF:FFFFFFFFFFFFFFFFFFFFFF:FFFFFFFFFFFFFFFFFFFFFFFFFFFFFFFFFFFFFFFFFFFFFFF,,,F,FFFFFFFF:FFFFF
@A00270:176:HGHW5DRXY:1:2101:28094:30326 1:N:0:TTGGGCGG+CTCCTTAC
GACTACTAGGGTATCTAATCCTGTTTGCTACCCACGCTTTCGAGCATGAACGTCAGTGTTATCCCAGGAGGCTGCCTTCGCCATCGGTATTCCTCCACATCTCTACGCATTTCACTGCTACACGTGGAATTCTACCTCCCTCTGACACACTCTAGTTACACAGTTTCAAATGCACGTCCCAAGTTGAGCTCGGGGATTTCACATCTGACTTATTTAACCGTCTGCGCTCGCTTTACGCCCAGTAATTCCG
+
FFFFFFFFFFFFFFFFFFFFFFFFFFFFFFFFFFFFFFFFFFFFFFFFFFFFFFFFFFFFFFFFFFFFFFFFFFFFFFFFFFFFFFFFFFFFFFFFFFF:FFFFFFFFFFFFFFFFFFFFFFFFFFFFFFFFFFFFFFFFFFFFFFFFFFFFFFFFFFFFFFFFFFFFFFFFFFFFFFFFFFFFFFFFFFFFFFFFFFFFFFFFFFFFFF:F:FFFFFFFFFFFFFFFFFFFFFFF:FFFFFFFFFFFFF
@A00270:176:HGHW5DRXY:1:2101:6515:30342 1:N:0:TTGGGCGG+CTCCTTAC
CCTACGGGAGGCAGCAGTGGGGAATTTTGGACAATGGGGGGAACCCTGATCCAGCCATGCCGCGTGTCTGAAGAAGGCCTTCGGGTTGTAAAGGACTTTTGTTAGGGAAGAAAATCTGGGTGCTAATACCATCTAGTGCTGACGGTACCTAAAGAATAAGCACCGGCTAACTACGTGCCAGCAGCCGCGGTAATACGTAGGGTGCGAGCGTTAATCGGAATTACTGTGCGTAAAGCGAGCGCAGACGGTT
+
FF:FFFFFF,F:FFFF,F:FFFFFFFFF,,FFFF:F,F::FFFFF,F,FFF:FF,FFFFFFF,F:FF,F,FF:FFFF,,FF,FFFFFFFFFF,,FFF:FFFFFFFFFFFFFFFF,:F,:FF:FFFFFFF,FFFFFFFFFF:F,FFFFFFFFFFFFFFFF:FFFFFF:FFFFFFFF,FFFFF:FFFF,FF::FFFFFFFF,::FF,:FF:F:FFFFFFFFFFFF,:F,FFFFF,F,F,FFFFFFFFF,FFF
@A00270:176:HGHW5DRXY:1:2101:1542:30499 1:N:0:TTGGGCGG+CTCCTTAC
CCTACGGGCGGCAGCAGTGGGGAATATTGCACAATGGGGGGACCCCTGATGCAGCCATGCCGCGGGTATGACGAAGGCCTTCGGGGTGTCAAGTACTGTCGGTGATGAGGAAGGTGATGGATCTCATAGGGGCCTTAATTGACGTTAATCACAGAAGAAGCACCGGCTAACTCCGTGCCAGCAGCCGCGGTAATACGGAGGGTGCGAGCGTTAATCGGAATGACTGGGCGTAAAGGGCATATAGGCGGAT
+
FFF,FFFFFFFF:FF,F:FFFFF,:,:FFF:F:,FFFFFFF,,FFF:F:FFF:FFF,,FFFFFF,F:,,F,,F,,FFFF:,FFFF,:F:,,,FF:FF,,FFF,FF:F,FFFFFFFF:,F,::F:,FF,FF,FF,,,,F,FFFFFFF::FFFF:F:,FF::FFFFFFFF,,FFFFFFFFFFFFFFFFFFFFF::FFFFFFFFFFFFFFFFFFFFFFFFFFFFFFFFFFFFFFFFFFFFFFFF:FFFFFF:F
@A00270:176:HGHW5DRXY:1:2101:32425:30499 1:N:0:TTGGGCGG+CTCCTTAC
CCTACGGGTGGCTGCAGTGGGGAATATTGCACAATGGGGGGAACCCTGATGCAGCCATGCCGCGTGTATGAAGAAGGCCTTCGGGTTGTAAAGTACTTTCGGTGATGAGGAAGGTGATGAATCTAATAGGTTTATTAATTGACGTTAATCACAGAAGAAGCACCGGCTAACTCCGTGCCAGCAGCCGCGGTAATACGGAGGGTGCGAGCGTTAATCGGAATGACTGGGCGTAAAGGGCATGTAGGCGGAT
+
FFFFF:F:FFFFFFFFFFFFFFFFFFFFFFFFFF:FFFFFFFF:FFFFFFF:FFFFFFFFFFFFF:,FFFF,FFF:F,FFFFF,FFFFFF,FFFFF:,FFFFFFF,FFFFFFFF:FFFFFFFFFFFFFF:FFFFFFFFFFFFFFFFFFFFFFFFFFF,FF:FF,,FFFFFFFFFFFF:FFFFFF:FFFFFFFFFF::,FFFFFFFFF:F:FFFF:F:,FFFF,F:FFFFFFF,,F,FFF,FFF,F:F:FF
@A00270:176:HGHW5DRXY:1:2101:27272:30561 1:N:0:TTGGGCGG+CTCCTTAC
CCTACGGGAGGCAGCAGTGGGGAATATTGCACAATGGGGGGAACCCTGATGCAGCCATGCCGCGTGTATGAAGAAGGCCTTCGGGTTGTAAAGTACTTTCGGTGATGAGGAAGGTGATGTATCTAATAGGTGCATTAATTGACGTTAATCACAGAAGAAGCACCGGCTAACTCCGTGCCAGCAGCCGCGGTAATACGGAGGGTGCGAGCGTTAATCGGAATGACTGGGCGTAAAGGGCATGTAGGCGGAT
+
FFFFFFFFFFFFFFFFFFFFFFFFFFFFFFFFFFFFFFFFFFFFFFFFFFFFFFFFFFFFFFFFFFFFFFF:FFFFFFFFFFFFF:FFF,FFFFFFFFFFFFFFFFFFFFF:FFFFFFFFFFFFFFFFFFFFFF,FFFFFFFFFFFFFFFFFFFFFFFFFFFFFFFFFFFFFFFFFFFFFFFFFFFFFFFFFFFFFFFFFFFFFFFFFFFFFFFFFFFFFF:FFFFFFFFFFFFFFFFFF:FFFFFFFF:
@A00270:176:HGHW5DRXY:1:2101:4969:30577 1:N:0:TTGGGCGG+CTCCTTAC
GACTACTAGGGTATCTAATCCTGTTTGCTCCCCACGCTTTCGCATCTCAGCGTCAGTATCTGTCCAGAAGGCCGCCTTCGCCACCGGTATTCCTCCACATCTCTACGCATTTCACCGCTACACGTGGAATTCTACCTTCCTCTACAATACTCTAGTTAACCAGTTTTAAGTGCAATTCCTAGGTTGAGCCCAGGGCTTTCACACCTAACTTAATTATCCGCCTACATGCCCTTTACGCCCAGTCATTCCG
+
F,:FF,FFFFFFFF:FFFF,:FFFFF,FFFF:F,::FFFF::,:F:F,F:::FFFFFFFFFFFF,FFF:FF::::,FFFFFFFFFFFFFFF:,F::F:FF,F:FF,F,FFFF::F:F,F,FFFFFF::FFFFFF,:FF,FF:FF,FFF:,F,F,:FFFF,,,FFFFFF,:FF,F:FF:,FFF:FF,FFFFFFFFF,FFF:,::F:FF,,FF,FFF,FFFF:FF:::FFF,:FFF:,F,,:FFF,:FFF,F
@A00270:176:HGHW5DRXY:1:2101:24361:30592 1:N:0:TTGGGCGG+CTCCTTAC
GACTACAAGGGTATCTAATCCTGTTTGCTCCCCACGCTTTCGCATCTCAGCGTCAGTATCTGTCCAGAAGGCCGCCTTCGCCACCGGTATTCCTCCACATCTCTACGCATTACACCGCTACACGTGGAATTCTACCATCCTCTACAATACTCTAGTTACCCACTATTAAGTGCAATTCCTAGGTTGAGCCCAGGGCTTTCACACCAAACTTAAATATCCGCCTACATGCCCTTTACGCCCAGTCACTCCG
+
FFF:F:FFFF:,F:FFFF,F,,F:F,F,,,F,:FFF:F:F,:FFF:F,F:,FF::,FFF:FF:,FFFFFFFF:FFF,FFF:FF,:FFFFFFFF,F,FFFFFF,,FF,:F,,:::::F,::F:F,F:,FFF:F:::F,FFFFFFF:FFFFFF:FFFF:F,,,F,F,F:,F:FF,FF,FFF:F:,,FFF,FFFFF:F,::FFF,FFF,:FFF,FF,FFFFFFFF,FF::F,,F,FFF,F::FF,FFF,FF,F
@A00270:176:HGHW5DRXY:1:2101:28872:30671 1:N:0:TTGGGCGG+CTCCTTAC
GACTACTAGGGTATCTAATCCTGTTTGCTCCCCACGCTTTCGCATCTCAGCGTCAGTATCTGTCCAGAAGGCCGCCTTCGCCACCGGTATTCCTCCACATCTCTACGCATTTCACCGCTACACGTGGAATTCTACCTTCCTCTACAATACTCTAGTTAACCAGTTTTAAGTGCAATTCCTAGGTTGAGCCCAGGGCTTTCACACCTAACTTAATTATCCGCCTACATGCCCTTTACGCCCAGTCATTCCG
+
FFFFFFFFFFFF:FFFFFFFF,FFFFFFFFFFFFFFFFFFFFFFFFFFFFFFFFFFFFFFFFFFFFFFFFFFFFFFFFFFF:FFFF:FFFFFFFFF:FFFFFFFFFFFFFFFFFFFFFFFFFFFFFFFF:FFF:FFFFFFFFFF:,FFFFFFFFFFFFFFF:FFFFFFF:FFFF,F:FF:FFFFFFF:FFFFFFFFFFFFFFFF:FFFFFFFFFFFFFF:FFFFFFFFFFF,FFFFFFFFFFFFFFFFFF
@A00270:176:HGHW5DRXY:1:2101:6280:30780 1:N:0:TTGGGCGG+CTCCTTAC
CCTACGGGAGGCAGCAGTGGGGAATTTTGGACAATGGGGGGAACCCTGATCCAGCCATGCCGCGTGTCTGAAGAAGGCCTTCGGGTTGTAAAGGACTTTTGTTAGGGAAGAAAAGCTGGGTGCTAATACCATCTAGTGCTGACGGTACCTAAAGAATAAGCACCGGCTAACTACGTGCCAGCATCCGCGGTAATACGTAGGGTGCGAGCGTTAATCGGAATTACTGGGCGTAAAGCGAGCGCAGACGGTT
+
F:FFFFFFFFFFFFFFFFF:FFFF:FFFFFF:FFFFF,FFFFFFFFFFFFFFFFF:FFFFFFFFFFFFFFFFFFFF,F:F,,FFFFF:FFFF,FFFFFFF:FFFFF:FFFFFFFF,FFFFFFFFFF:F:FFFFFFF:F,FFFF:FFFFFFF:FFFFFFFF,FFF,FFFFFFFF:FFFFFFFFF,FFF,FFFFFF:FFFFFF:FFFFFF:FFF:FFFFFFFF,FFFF:FFFFFF:FFFFFFFFF,FF::FF
@A00270:176:HGHW5DRXY:1:2101:17146:30812 1:N:0:TTGGGCGG+CTCCTTAC
CCTACGGGGGGCTGCAGTGGGGAATATTGCACAATGGGGGGAACCCTGATGCAGCCATGCCGCGTGTATGAAGAAGGCCTTCGGGTTGTAAAGGACTTTTGTTAGGGAAGAAAAGCTGGGTGCTAATACCATCTAGTGCTGACGGTACCTAAAGAATAAGCACCGGCTAACTACGTGCCAGCAGCCGCGGTAATACGTAGGGTGCGAGCGTTAATCGGAATTACTGGGCGTAAAGCGAGCGCAGACGGTT
+
FFFFFFFFFFFFFFFFFFFFFFFFFFFFFFFFFFFFFFFFFF:FFFFFFFFFFFFFFFFFFFFFFFF:FFFFFF:FFFFFFFFFFFFFFFFFFF:FFFFFFF:FFFFFFFFFFFFFFFFFFFFFFFFFFFFFFFFFFFFFFFFFFFFFFFFFF:FFFFFFFFFFFFFFFFFFFFFFFFFFFFFFFFFFFFFF:FFFFFFFFFFFFF:FFFF:FFFFFFFFFFFFFFFFFFF,,:FFFFFFF:,F,::FFF
@A00270:176:HGHW5DRXY:1:2101:6768:30843 1:N:0:TTGGGCGG+CTCCTTAC
GACTACTAGGGTATCTAATCCTGTTTGCTACCCACGCTTTCGAGCATGAACGTCAGTGTTACCCCAGGAGGCTGCCTTCGCCATCGGTATTCCTCCACATCTCTACGCATTTCACTGCTACACGTGGAATTCTACCTCCCTCTGACACACTCTAGTTACACAGTTTCAAATGCACGTCCCAAGTTGAGCTCGGGGATTTCACATCTGACTTATTTAACCGTCTGCGCTCGCTTTACGCCCAGTAATTCCT
+
FFFFFFFFFFFFFFFFFFFFFFFFFFF:FFF:FF:FFFFF:FFFFFFFFFFFF:FFFFFFF,FFFFFFFFFFFFFFFF:FFFFFF:FFFFFFFFFFF,FFFFFFFFFFFFFFFFFFF:FFFFFFFFFFFFFFFFFFFFF:FFFFFFFFFFFFFFFFFF:FFFFFFFFFFFFFF:FFFF:,FF:FFFFF:FF:FFFFFFFFFFFFFF:,,:FFFFFFF,F,,FF,FFFF:F:FFFFF,:FFFFF:FFFFF,
@A00270:176:HGHW5DRXY:1:2101:6560:30859 1:N:0:TTGGGCGG+CTCCTTAC
GACTACTAGGGTATCTAATCCTGTTTGCTACCCACGCTTTCGAGCATGAACGTCAGTGTTACCCCAGGAGGCTGCCTTCGCCATCGGTATTCCTCCACATCTCTACGCATTTCACTGCTACACGTGGAATTCTACCTCCCTCTGACACACTCTAGTTACACAGTTTCAAATGCACGTCCCAAGTTGAGCTCGGGGATTTCACATCTGACTTATTTAACCGTCTGCGCTCGCTTTACGCCCAGTAATTCCG
+
FF,FFFFFFFFFFFFFFFFF,FFFFFF,FF::,FFF:FFF,F,FFFF:F:FFFFFFFFFFF:,F,:::FFFFFF:FFFFFFF:FFFFFFFFFFF:FF:FFFF:FFFFFFFFFFFFFFFF:FFFFFFFF:FFFF:::FFFFFFFFFFFFFFFFF::F:FFFF,FFFFFF,FFF:FFFFF,FFF,FFFFFF:FFFFFFFFFF:FF,FFFF,F::FFFF,:F:,FFFFFFFFF,,FFFFFFFFFF:FF,F,FF
@A00270:176:HGHW5DRXY:1:2101:2085:30937 1:N:0:TTGGGCGG+CTCCTTAC
GACTACTAGGGTATCTAATCCTGTTTGCTCCCCACGCTTTCGCATCTCAGCGTCAGTATCTGTCCAGAAGGCCGCCTTCGCCACCGGTATTCCTCCACATCTCTACGCATTTCACCGCTACACGTGGAATTCTACCTTCCTCTACAATACTCTAGTTAACCAGTTTTAAGTGCAATTCCTAGGTTGAGCCCAGGGCTTTCACACCTAACTTAATTATCCGCCTACATGCCCTTTACGCCCAGTCATTCCG
+
FFFFFF:F:FF:FFFFF:FFFFF,FFFFFFFFF:FFFFFFFFFF:FFFFFFFFFFFFF,FF:FFF,FFFFFFFFFFFFFFF:FFFFFF:::FFFFFFFF:FFFF:FFFFFFFFFFFFFF,FFFFFFF::,FFF,FFF:FFFFF:FF:F:FFFF,FFFF:FF:FFFFF:FFFFFF:FFFF,FFFFFFFFFFFFFFFFFFFFFFFFFF:FFFFFF:FFFFFFFFFFFFFFFFF:,FFFFFFFFFFF:FFFFF
@A00270:176:HGHW5DRXY:1:2101:12698:30937 1:N:0:TTGGGCGG+CTCCTTAC
CCTACGGGGGGCAGCAGTGGGGAATTTTGGACAATGGGGGGAACCCTGATCCAGCCATGCCGCGTGTCTGAAGAAGGCCTTCGGGTTGTAAAGGACTTTTGTTAGGGAAGAAAAGCTGGGTGCTAATACCATCTAGTGCTGACGGTACCTAAAGAATAAGCACCGGCTAACTACGTGCCAGCAGCCGCGGTAATACGTAGGGTGCGAGCGTTAATCGGAATTACTGGGCGTAAAGCGAGCGCAGACGGTT
+
FFFFFFFFFFFFFFFFFFFFFFFFFFFFFFFFFFFFFFFFFFFFFFFFFFFFFFFFFFF:FFFFFFFFFFFFFFFFFFFF:FFFFFFFFFFFFFFFFFFFF:FFFFFFFFFFFFFFFFFFFFFFFFFFFFFFFFFFFFFFFFFFFFFFFFFFFFFFFFFFFFFFFFFFFFFFFFFFFFFF:FFFFFFFFFFFFFFFFFFFFFFFFFFFFF:FFFFFFFF:FFFFFFFFFFFFFFFFFFFFFFFFFFFFFF
@A00270:176:HGHW5DRXY:1:2101:22770:31000 1:N:0:TTGGGCGG+CTCCTTAC
GACTACACGGGTATCTAATCCTGTTTGCTCCCCACGCTTTCGCATCTCAGCGTCAGTATCTGTCCAGAAGGCCGCCTTCGCCACCGGTATTCCTCCACATCTCTACGCATTTCACCGCTACACGTGGAATTCTACCTTCCTCTACAATACTCTAGTTAACCAGTTTTAAGTGCAATTCCTAGGTTGAGCCCAGGGCTTTCACACCTAACTTAATTATCCGCCTACATGCCCTTTACGCCCAGTCATTCCG
+
FFFFF:FFFFFFFFFFFFFFFFFFFFFFFFFFFFFFFFFFFFFFFFFFFFFFFFFFFFFFFFFFFFFFFFFFFFFFFFFFFFFFFFFFFFFFFFFFFFFFFFFFFFFFFFFFFFFFFFFFFFFFFFFFFFFFFFFFFFFFFFFFFFFFFFF:FFFFFFFFFFFFFFFFFFFFFFFFFFFFFFFFFFFFFFF,FFFFFFFFFFF:FFFFFFFFFFFFFFFFFFFFFFFFFFF:FFF:FFFF:FFFFFFFFF
@A00270:176:HGHW5DRXY:1:2101:8929:31046 1:N:0:TTGGGCGG+CTCCTTAC
GACTACTGGGGTATCTAATCCTGTTTGCTACCCACGCTTTCGAGCATGAACGTCAGTGTTATCCCAGGAGGCTGCCTTCGCCATCGGTATTCCTCCACATCTCTACGCATTTCACTGCTACACGTGGAATTCTACCTCCCTCTGACACACTCTAGTTACACAGTTTCAAATGCACGTCCCAAGTTGAGCTCGGGGATTTCACATCTGACTTATTTAACCGTCTGCGCTCGCTTTACGCCCAGTAATTCCG
+
FFFFFFFFFFFFFFFFFFFFFFFFFFFFFFFFFFFFFFFFFFFFFFFFFFFFFFFFFFFFFFFFFFFFFFFFFFFFFFFFFFFFFFFFFFFFFFFF,FFFFFFFFFFFFFFFFFFFFFFFFFFFFFFFFFFFFFFFFFFFFFFFFFFFFFFFFFFFFFFFFFFFFFFFFFFFFFFFFFFFFFFFFFFFFFFFFFFFFFFFFFFFFFFFF:FFFF:F:FFFFFFFFFFFF,FFFFFFFFFFFFF:FFFFFF
@A00270:176:HGHW5DRXY:1:2101:30617:31062 1:N:0:TTGGGCGG+CTCCTTAC
GACTACAAGGGTATCTAATCCTGTTTGCTACCCACGCTTTCGAGCATGAACGTCAGTGTTATCCCAGGAGGCTGCCTTCGCCATCGGTATTCCTCCACATCTCTACGCATTTCACTGCTACACGTGGAATTCTACCTCCCTCTGACACACTCTAGTTACACAGTTTCAAATGCACGTCCCAAGTTGAGCTCGGGGATTTCACATCTGACTTATTTAACCGTCTGCGTTCGCTTTACGCCCAGTAATTCCG
+
FFFFFFFFFFFFFFFFFFFFFFFFFFFFFFFFFFFFFFFFFFFFFFFFFFFFFFFFFFFFFFFFFFFFFFFF:FFFFFFFFFFFFFFFFFFFFFFFFFFFFFFFFFFFFFFFFFFFFFFFFFFFFFFF:FFFFFFFFFFFFFFFFFFFFFFFFFFFFFFFFFFFFFFFF:FFFFFFFFFFFFFFFFFFFFFFFFFFFFFFFFFF:FFFFFFFFFFFFFF,,FFF:FFFFFFFFFFFFFFF:FFFFFFFFF
@A00270:176:HGHW5DRXY:1:2101:28854:31078 1:N:0:TTGGGCGG+CTCCTTAC
GACTACCCGGGTATCTAATCCTGTTTGCTCCCCACGCTTTCGCATCTCAGCGTCAGTATCTGTCCAGAAGGCCGCCTTCGCCACCGGTATTCCTCCACATCTCTACGCATTTCACCGCTACACGTGGAATTCTACCTTCCTCTACAATACTCTAGTTAACCAGTTTTAAGTGCAATTCCTAGGTTGAGCCCAGGGCTTTCACACCTAACTTAATTATCCGCCTACATGCCCTTTACGCCCAGTCATTCCG
+
FFFFFFFFFFFFFFFFFFFFFFFFFFFFFFFFFFFFFFFFFFFFFFFFFFFFFFFFFFFFFFFFFFFFFFFFFFFFFFFFFFFFFFFFFFFFFFFFFFFFFFFFFFFFFFFFFFFFFFFFFFFFFFFFFFFFFFFFFFFFFFFFFFFFFFFFFFFFFFFFFFFFFFFF:FFFFFFFFFFFFFFFFFFFFFFFFFFFFFFFFFF:FFFFFFFFFFFFFFFFFFFFFFFFFFFFFFFFFFFFFFFFFFFFFF
@A00270:176:HGHW5DRXY:1:2101:21612:31125 1:N:0:TTGGGCGG+CTCCTTAC
CCTACGGGTGGCAGCAGTGGGGAATTTTGGACAATGGGGGGAACCCTGATCCAGCCATGCCGCGTGTCTGAAGAAGGCCTTCGGGTTGTAAAGGACTTTTGTTAGGGAAGAAAAGCTGGGTGCTAATACCATCTAGTGCTGACGGTACCTAAAGAATAAGCACCGGCTAACTACGTGCCAGCAGCCGCGGTAATACGTAGGGTGCGAGCGTTAATCGGAATTACTGGGCGTAAAGCGAGCGCAGACGGTT
+
FFFFFFFFFFFFFFFFFFFFFFFF:FFFFFFFFFFFFFFFFF:FFFFFFFFFFFFFFFFFFF:FFFFFFFFFFFFFFFFFFFFFFFFFFFFFFFFFF:FFFFFFFFFF:FFFFFFFFFFFFFFFFFFFFFFFFFFFFFFFFFFFFFFFFFFFFFFFFFFFFFFFFFFFFFFFFFFFFFFFFFFFFF:FFFFFFFFFFFFFFFFFFFFFFFF:FFFFFFF:FFFFFFFFFF:FFFFFFFFFFFFFFFFF:F
@A00270:176:HGHW5DRXY:1:2101:1172:31172 1:N:0:TTGGGCGG+CTCCTTAC
CCTACGGGTGGCAGCAGTGGGGAATTTTGGACAATGGGGGGAACCCTGATCCAGCCATGCCGCGTGTCTGAAGAAGGCCTTCGGGTTGTAAAGGACTTTTGTTAGGGAAGAAAAGCTGGGTGCTAATACCATCTCGTGCTGACGGTACCTAAAGAATAAGCACCGGCTAACTACGTGCCAGCAGCCGCGGTAATACGTAGGGTGCGAGCGTTAATCGGAATTACTGGGCGTAAAGCGAGCGCAGACGGTT
+
FFF:FFFFFFFFFFF:F:FFFFF::FFFFFFFFFFFFFFFFF,FFFFFFFFFFFFF,,FFFFFF:FFFFFF,FF:FFFF:,FFFF:FFF:FFFFFFF,,FF::FFFFF,FFFFFFFFFFFFFFF,FFFFF:FFF,FFFFFFFFFFF,:FF,FFFF:FFFFFFFFFFFF:FFFFFFFFFFFFFFFFFFFFFF,FFFFFFFFFFFFFFFF:FFFFFF:FFFFF:FFFFFFFFFFFFFFFFF:FFFFFF,FFF
@A00270:176:HGHW5DRXY:1:2101:21676:31203 1:N:0:TTGGGCGG+CTCCTTAC
CCTACGGGTGGCAGCAGTGGGGAATTTTGGACAATGGGGGGAACCCTGATCCAGCCATGCCGCGTGTCTGAAGAAGGCCTTCGGGTTGTAAAGGACTTTTGTTAGGGAAGAAAAGCTGGGTGCTAATACCATCTAGTGCTGACGGTACCTAAAGAATAAGCACCGGCTAACTACGTGCCAGCAGCCGCGGTAATACGTAGGGTGCGAGCGTTAATCGGAATTACTGGGCGTAAAGCGAGCGCAGACGGTT
+
FFFFFFFFFFFFFFFFFFFFFFFFFFFFFFFFFFFFFFFFFFFFFFFFFFFFFFFFFFFFFFFFFFFFFFFFFFFFFFFFFFFFFFFFFFF:FFFFFFFFFF:FFFFFFFFFFFFFFFFFFFFFFFFFFFFFFFFFFFFFFFFFFFFF:FFFFFFFF:FFFFFFFFFFFFFFFFFFFFFFFFFFFFFFFFF,FFFFFFFFFFFFFFFFFFFFFFFFFFFFFFFFFFFFFFFFF:FFFFFFFFFFFFFFFF
@A00270:176:HGHW5DRXY:1:2101:3369:31532 1:N:0:TTGGGCGG+CTCCTTAC
GACTACCCGGGTATCTAATCCTGTTTGCTCCCCACGCTTTCGCATCTCAGCGTCAGTATCTGTCCAGAAGGCCGCCTTCGCCATCGGTATTCCTCCACATCTCTACGCATTTCACTGCTACACGTGGAATTCTACCTCCCTCTGACACACTCTAGTTACACAGTTTCAAATGCACGTCCCAAGTTGAGCTCGGGGATTTCACATCTGACTTATTTAACCGTCTGCGCACGCTTTACGCCCAGTAATACCG
+
FF:::FF:FFF::FFFFF:FFFFFFFF:FFFFFFFFF,FFFFFFFFFFFFFFFF:FFFFFFFFFFFFFFFFFFF:FFFF::FFFFFF:::FFFFFFFFFF:F:F:FF:FF:,FFF:FFF,:F:FF:FF,FFFF:F,,:,FFFFF:FFFFFF:F:FFFFF:FFFFFFFFFF:F::FF,:FF:FFFFFF:FFFFFFFFF:,FFFFF:FFFFF,FF::FF::F:FFF:FF,:F:FFF:FF,F:FFF:FF,F,:
@A00270:176:HGHW5DRXY:1:2101:10203:31563 1:N:0:TTGGGCGG+CTCCTTAC
CCTACGGGTGGCTGCAGTGGGGAATATTGCACAATGGGGGGAACCCTGATGCAGCCATGCCGCGTGTATGAAGAAGGCCTTCGGGTTGTAAAGTACTTTCGGTGATGAGGAAGGTGATGTATCTAATAGGTGCATTAATTGACGTTAATCACAGAAGAAGCACCGGCTAACTCCGTGCCAGCAGCCGCGGTAATACGGAGGGTGCGAGTGTTAATCGGAATGACTGGGCGTAAAGGGCATGTAGGCGGAT
+
FFFFFFFFFFFFFFFFFFFFFFFFFFFFFFFFFFFFFFFFFFFFFFFFFFFFFFFFFFFFFFFFFFF,FFFFFFFFFF:FFFFFFFFFFFFFFFFFFFFFFFFFF:F:FFFFFFFFFFF,FFFFFFFFFFFFFFFFFFFFFFFFFFF:FFFFFFFFFFFFFFFFFFFFFFFFFFFFFFFFFFFFFFFFFFF:FFFFFFFFFFFFFFFFFFFF:FFFFFFFFFFFFFFFFF:FFFFFFF:FFF,:FFFFFF
@A00270:176:HGHW5DRXY:1:2101:9579:31610 1:N:0:TTGGGCGG+CTCCTTAC
GACTACAGGGGTATCTAATCTTGTTTGCTACCCACGCTTTCGAGCATGAACGTCAGTGTTATCCCAGGAGGCTGCCTTCGCCATCGGTATTCCTCCACATCTCTACGCATTTCACTGCTACACGTGGAATTCTACCTCCCTCTGACACACTCTAGTTACACAGTTTCAAATGCACGTCCCAAGTTGAGCTCGGGGATTTCACATCTGACTTATTTACCCGTCTGCGCTCGCTTTACGCCCAGTAATTCCG
+
F:FFFFFFFFFFFFFFFFF:FFFFFFFFFFFFFFFFFFFFFFFFFFFFFFFFF:FFFF:FFFFFFFFFFFFFFFFFFFFFFFFFFFFF:FFFFFFFFFFFFFFFFFFFFFFFFFF,FF:FFFFF:FFFFFFFFF:FFFFF:FFF,F:F:FFFFFFFF:F:::FFFFFFFF:FFFFFFFFFFFFF::FFFFFFF:FF,FFFFFF:F:FF,,F,F:FF,FF:,FFFFFF,FFFFFFFFFFFFFFF,FF,,FF
@A00270:176:HGHW5DRXY:1:2101:32136:31626 1:N:0:TTGGGCGG+CTCCTTAC
GACTACCCGGGTATCTAATCCTGTTTGCTCCCCACGCTTTCGCATCTCAGCGTCAGTATCTGTCCAGAAGGCCGCCTTCGCCACCGGTATTCCTCCACATCTCTACGCATTTCACTGCTACACGTGGAATTCTACCTCCCTCTGACACACTCTAGTTACACAGTTTCAAATGCACGCCCCAAGTTGAGCTCGGGGATTTCACATCTGACTTATTTAACCGTCTGCGCTCGCTTTACGCCCAGTAATTCCG
+
FFFFFFFFFFFFFFFFFFFFFFFFFFFFFFFFFFFFFFFFFFFFFFFFFFFFFFFFFFFFFFFFFFFFFFFFFFFFFFFFFFFFFFFFFFFF:FFFFFFFFFFFFFFFFFFFFFFFFFFFFFFFFFFF:FFFFFFFFFFFFFFFFFFFFFFFFFFFFFFFFFFFFFFFFFFFFFFFFFFFFFFFFFFFFFFFFFFFFFFFFFFFFFFFFFFFFFFFFFFF:FFFFFFF:FFFFFFFFFFFFFFFFFFFFF
@A00270:176:HGHW5DRXY:1:2101:26060:31657 1:N:0:TTGGGCGG+CTCCTTAC
CCTACGGGAGGCTGCAGTGGGGAATTTTGGACAATGGGGGGAACCCTGATCCAGCCATGCCGCGTGTCTGAAGAAGGCCTTCGGGTTGTAAAGGACTTTTGTTAGGGAAGAAAAGCTGGGTGCTAATACCATCTAGTGCTGACGGTACCTAAAGAATAAGCACCGGCTAACTACGTGCCAGCAGCCGCGGTAATATGTAGGGTGCGAGCGTTAATCGGAATTACTGGGCGTAAAGCGAGCGCAGACGGTT
+
FFFFFFFFFFFFFFF:FFFFFFFFFFFFFFF:FFFFFFFFFFFFFFFFFFFFFFFFFFFFFFFFFFFFFFF:FFFFFFFFFFFFFFFFFFFFFFFFFF:FFFFFFFFFFFFFFFFFFFFFFFFFFFFFFFFFFFFFFFFFFFFFFFFFFF:FFFFFFFFFFFFFFFFFFFFF,FFFFFFFFFFFFFFFFFF,::,FFFFFFFFFFFFFFFFFFFFFFFFFFFFFFFFFFFFF:,,FFFFFFFFFFFFF:F
@A00270:176:HGHW5DRXY:1:2101:27471:31720 1:N:0:TTGGGCGG+CTCCTTAC
CCTACGGGAGGCAGCAGTGGGGAATATTGCACAATGGGGGGAACCCTGATGCAGCCATGCCGCGTGTATGAAGAAGGCCTTCGGGTTGTAAAGTACTTTCGGTGATGAGGAAGGTAATGAATCTAATAGGTTTATTAATTGACGTTAATCACAGAAGAAGCACCGGCTAACTCCGTGCCAGCAGCCGCGGTAATACGGAGGGTGCGAGCGTTAATCGGAATGACTGGGCGTAAAGGGCATGTAGGCGGAT
+
FFFFFFFFFFFFFFFFFFFFFFFFFFFFFFFFFFFF:FFFFFFFFFFFFFFFFFFFFFFFFFFFFFFFFFF:FFFFFFF:FFFFFFFFFFFFFFF:FFF,FFFFF:FFF:FFFF:FFFFFFFFFFF,FF:FFFFFFFFFFFFFFFFFFFFFFFFFFFFFFFFFFFFFFFFFFFFFF:FFFFFFFFF:FFF:FFFFFF:FFFFFFFFFFFFFFFFFFFFF,FF:FFF:FFFFFFFFFFFFFFFFFFFFFFF
@A00270:176:HGHW5DRXY:1:2101:19090:31798 1:N:0:TTGGGCGG+CTCCTTAC
GACTACTCGGGTATCTAATCCTGTTTGCTACCCACGCTTTCGAACATGAACGTCAGTGTTATCCCAGGAGGCTGCCTTCGCCATCGGTATTCCTCCACATCTCTACGCATTTCACTGCTACACGTGGAATTCTACCTCCCTCTGACACACTCTAGTTACACAGTTTCAAATGCACGTCCCAAGTTGAGCTCGGGGATTTCACATCTGACTTATTTAACCGTCTGCGCTCGCTTTACGCCCAGTAATTCCG
+
[truncated: 48,484,919 more chars]
