# Supplementary material for: Captive-rearing changes the gut microbiota of the bumblebee Bombus lantschouensis native to China
Source: PeerJ. 2025 Feb 13;13:e18964. doi: 10.7717/peerj.18964 (PMC11830364; doi:10.7717/peerj.18964)
Supplement: Supplemental Information 15 [file peerj-13-18964-s015.gz › peerj-13-18964-s015]

@A00270:176:HGHW5DRXY:1:2101:23402:1000 2:N:0:ACTACGAC+CTCCTTAC
GGGGGGGGGGGGGGGGGGGGGGGGGGGGGGGGGTTGGGGTGTGGGCTGGGGGGGCGGGCCGGGCGCGGGGGGGGGGGGGGTGGTTGGGGTTGTGGGGGTTGTTGAGTTAGAGGGGGGTTGGGGGGGGTGCATGGGGTACCGGCACCCGAGCGGGGGGCGGCGCGCGGGGGGGGCGGGCGGGGTGGGGGGGGGGGGGGGCGGGTGGGGGGGGGCGGGGGGGGGGGGGGGGTGGGGGGGGGGGGAGGGAGGG
+
F,F,::FFFFFF:F::FF::FF,:,,,,:,,,,,,:,:,,,,,:,,,,,,,,,,,,,,,,,,,,,,,,,,,:F,,,,,,,,,,,,:,F,,,,,,::,,,,,,,,,,:,,,,,,,F,,:,,:,:,,,::,,::,F,,,,,,,,,,,,,,,,,,,,,:,,,,,,,,,,,,,,,,,,,,,,F,:,,:,:F,:,::::,:F:,,F:,,:,,:,:,,,,,,::,:,,:,,:F,,,,:,F,::,,,,,,,,F,,,:
@A00270:176:HGHW5DRXY:1:2101:31006:1016 2:N:0:ACTACGAC+CTCCTTAC
GACTACTGGGGTATCTAATCCTGTTCGCTCCCCACGCTTTCGCGCCTCAGCGTCAGTTCCGAGCCAGATTGCCGCCTTCGCAACTGGTGTTCTTCCCAATATCTACGAATTTCACCTCTACACTGGGAATTCCGCAATCCTCTCTCGGACTCTAGTCTATACGTATCAAATGCAGTTCCCAGGTTAAGCCCGGGGATTTCACATCTGACTGTATAAACCGCCTACGCGCCCTTTACGCCCAGTCATTCC
+
FFFF:FFFFFFFFFFFFFFFFFFFFFFFFFFFFFFFFFFFFF:FFFFFFFFFFFFFFFFFFFFFFFFFFFF:FFFFFFF,FFFFFFFFFFFFFFFFFFFFFFFFFFFFFFFFFFFFFF:FFFFFFFF:,FFFFFFFFFFFFFFFFFFFFFFFFFFFFF:FFFFFFFFFFF:FFFFFFFFFFFFFFFF:FFFFFFFFFFFFFFFFF:FFF:FFFFFFFFFFFF:FFFFFFFFFFFFFF:FFFFFF::FFF
@A00270:176:HGHW5DRXY:1:2101:6479:1063 2:N:0:ACTACGAC+CTCCTTAC
GACTACACGGGTATCTAATCCTGTTCGCTCCCCACGCTTTCGCTCCTCAGCGTCAGTAACGGCCCAGAGACCTGCCTTCGCCATTGGTGTTCTTCCCGATATCTACACATTCCACCGTTACACCGGGAATTCCAGTCTCCCCTACCGCACTCCAGCCCGCCCGTACCCGGCGCGAATCCACCGTTGAGCGATGGACTTTCACACCGGACGCGACGAGCCGCCTACGAGCTCTTTACGCCCAATAAATCCG
+
FFFFFFFFFFFFFFFFFFFFFFFFFFFFFFFFFFFFFFFFFFFFFFFFFFFFFFFFFFFFFFFFFFFFFFFFFFFFFFFF:FFF::FFFF:FFFFFFFFFFFFFFFFFFFFFFFFFFFFFFFFFFFFFFFFFFFFFFFFFFFFFFFFFFFFFFFFFFFFFFFFFFF:FFFFFFFFFFF:FFFFFFFFFFFFFFFFFFFFFFFFFFFFFFFFFFFFFFFFFFFFFFFFFFFFFFFFFFFFFFFFFFFFFFF
@A00270:176:HGHW5DRXY:1:2101:18204:1078 2:N:0:ACTACGAC+CTCCTTAC
CCTACGGGGGGCTGCAGCGGGGAATATTGGACAATGGGGGCAACCCTGATCCAGCAATGCCGCGTGTGTGAAGAAGGTCTTCGGATTGTAAAGCACTTTCACTAGGGAAGATGATGACGGTACCTAGAGAAGAAGCCCCGGCTAACTTCGTGCCAGCAGCCGCGGTAATACGAAGGGGGCTAGCGTTGCTCGGAATGACTGGGCGTAAAGGGCGCGTAGGCGGTTTATACAGTCAGATGTGAAATCCCCG
+
FFFFFFFFFFFFFFFFFFFFFFFFFFFFFFFFFFFFFFFFFFFFFFFFFFFFFFFFFFFFFFFFFFFFFFFFFFFFFFFFFFFFFFFFFFFFFFFFFFFFFFF,FFFFFFFFFF:FFFFFFFFFF,FFFFFFFFFFFFFFFFFFFFFFFFFFFFFFFFFFFFFFFFFFFFF:FFFFFFFFFFFFFFFFFFFFFF:FFFFFFFFF:FFFF:FFFFFFFFFF:FFFF:FF,FFFFFFFFFFFFF::FFFFFF
@A00270:176:HGHW5DRXY:1:2101:3450:1110 2:N:0:ACTACGAC+CTCCTTAC
GACTACAGGGGTATCTAATCCTGTTCGCTCCCCACGCTTTCGCTCCTCAGCGTCAGTGACGGCCCAGAGACCTGCCTTCGCCATCGGTGTTCTTCCCGATATCTACACATTCCACCGTTACACCGGGAATTCCAGTCTCCCCTGCCGCACTCCAGCCTGCCCGTACCCGGCGCCGATCCACCGTTAAGCAGTGGACTTTCACACCAGACGCGACAAACCGCCTACGAGCCCTTTACGCCCAATAAATCCG
+
FFF:FFFFFFFF:FFFFFFFFFFFFFFFFFFFFFFFFFFFFFFFFFFFFFFFF:FFFFFFFFFFFFFFFFFF:FFFFFFFFFF:FFFFFF:FFFFFFFFF:FFFFFFFFF:FF:FFFF:FF:FFFFF:FFFFFFFFFFF:FFFFFFFFFF,FFFFFFFFFFFF:FFFF::F:FFFFFFFFFFF,FFFFFFFF:F,FFFFFFF,FFFF:FF,:FFF:FFFFFFF:FFFFFFFF:FFFFFFFF::F::FFFF
@A00270:176:HGHW5DRXY:1:2101:31955:1188 2:N:0:ACTACGAC+CTCCTTAC
GACTACACGGGTATCTAATCCTGTTCGCTACCCATGCTTTCGAGCCTCAGCGTCAGTTACAGACCAGACAGCCGCCTTCGCCACTGGTGTTCTTCCATATATCTACGCATTTCACCGCTACACATGGAGTTCCACTGTCCTCTTCTGCACTCAAGTCTCCCAGTTTCCGATGCACTTCTCCGGTTAAGCCGAAGGCTTTCACATCAGACTTATGAAACCGCCTACGCGCCCTTTACGCCCAGTCATTCC
+
FFFFFFF,:FF,F,FF:FF::FFFF:F:FFFFFFFFFFFFFFFFFFFFF,FFF:FF:FF:FFFF:,FFFFFFFFFFFFFFF:FFFFFF:FF,FFF,F:FFFFFFFF,:FFF:F,FFF:FF:F::FF:FFFF,:F:FF:F,F:FFFFF:F::F::F:FFF,FF,,FF,:,FFFFF:FF:FF,FFFFFFFFFF,FFFFFFF:FFFFFFF,:FFF,:FF:F,:,,FFFFF:F,FFFF,:FF:,,:FFFFFFF
@A00270:176:HGHW5DRXY:1:2101:5828:1282 2:N:0:ACTACGAC+CTCCTTAC
GACAACAGGGGTAACAAATCCTGTTAGCACCCCACCCATTCGCACCACACCGTCAGTTACGGCCCAGAGACCAGCCTTCGCCAACGGTGTTCTTCCCCAAATCAACACAATACACCGTTACACCCGGAAATCCACTAAACCCTTCCCCACTCCACCCAGCCCCTACCCCGCGCCCATCCAACGTTAATCAGTGGACATTAAAACCAGACGCCACAAAACCCCAACGAGCCCATTAACCCCAATAAAAACG
+
F,,,F:F,:FF,F,,,FF,,,,FF,,FF,,FFFF:,F,,FF,F,FF,FF,F,FFF,,,:,,FFF:,,F,FF,F,:F,,F,FF,F,,F,F,F,:F,F::F,F,F,F,F,,,:,F:,,,,,F,,::::FF:,F:,F,:,,,:FFF,F,,FF,,,F:,,F:FFFF,:F,FF,:F:FF,F,,,F,,,,FFF,,F,F,,F:,,F,F,:,::,F,,F,FF,::,:,F,,F,,F,,::F:FF,,,:,:,,:F,F,,,
@A00270:176:HGHW5DRXY:1:2101:11930:1297 2:N:0:ACTACGAC+CTCCTTAC
CCTACGGGCGGCTGCAGTAGGGAATCTTCCACAATGGACGAAAGTCTGATGGAGCAACGCCGCGTGAGTGAAGAAGGCTTTAGGGTCGTAAAACTCTGTTGTTGAAGAAGAACGTGTGTGAGAGTAACTGTTCACACAGTGACGGTATTCAACCAGAAAGCCACGGCTAACTACGTGCCAGCAGCCGCGGTAATACGTAGGTGGCAAGCGTTGTCCGGATTTATTGGGCGTAAAGCGAGCGCAGGCGGTTT
+
FFFFFFFFFFF:FFFFF:FFFFFFFFFFFFFFFFFFFFFFFF:FFFFFFFFFFFFFFFFFFFFFFFFFFFFFFFFFFF::FFFFFFFFFFFFFFFFFFFFFFFFFFF:FFFFFFFFFFFFFFFFFFFFFFFFFFFFFFFFFFFFFFFFFFFFFFFFFFFF:FFFFFFFFFFFFFFFFFFFFFFFFFFFFFFFFFFFFFFFFFFFFFFFFF,FFFFFFFFFFFFFFFFFFFFFFFFFFF:FF:F:FFFFFF:
@A00270:176:HGHW5DRXY:1:2101:31557:1313 2:N:0:ACTACGAC+CTCCTTAC
GACTACACGGGTATCTAATCCTGTTCGCTACCCATGCTTTCGAGCCTCAGCGTCAGTTACAGACCAGACAGCCGCCTTCGCCACTGGTGTTCTTCCATATATCTACGCATTTCACCGCTACACATGGAGTTCCACTGTCCTCTTCTGCACTCAAGTCTCCCAGTTTCCGTTGCACTTCTCCGGTTAAGCCGAAGGCTTTCACATCAGACTTAAGAAACCGCCTACGCGCCCTTTACGCCCAGTCATTCC
+
FFFFFFFFFFFFFFFFFFFFFFFFFFFFFFFFFFFFFFFFFFFFFFFFFFFFFFFFFFFFFFFFFFFFFFFFFFFFFFFFFFFFFFFFFFFFFFF:FFFFFFFFFFFFFFFFFFFFFFFFFFFFFFFFFFFFFFFFFFF:FFFFFFFFFFFFFFFFFFFFFFFFFFFFF,FFFFFFFFFFFFFFFFFFFFFF:FF:FFF:FFFFFFF:FFFF:FFFFFFF,FFFF,FFFFF:FFFFFFFFFFFFFFFFF
@A00270:176:HGHW5DRXY:1:2101:20681:1329 2:N:0:ACTACGAC+CTCCTTAC
CCTACGGGCGGCTGCAGTGGGGAATATTGGACAATGGGGGCAACCCTGATCCAGCAATGCCGCGTGTGTGAAGAAGGTCTTCGGATTGTAAAGCACTTTCACTAGGGAAGATGATGACGGTACCTAGAGAAGAAGCCCCGGCTAACTTCGTGCCAGCAGCCGCGGTAATACGAAGGGGGCTAGCGTTGCTCGGAATGACTGGGCGTAAAGGGCGCGTAGGCGGTTTATACAGTCAGATGTGAAATCCCCG
+
FFFFFFFFFFFFFFFFFFFFFFFFFFFFFFFFFFFFFFFFFFFFFFFFFFFFFFFFFFFFFFFFFFFFFFFFFFFFFFFFFFFFFFFFFFFFFFFFFFFFFFFFFFFFFFFFFFFFFFFFFFFFFFFFFFFFFFFFFFFFFFFFFFFFFFFFFFFFFFFFFFFFFFFFFFFFFFFFFFFFFFFFFFFFFFF:FF:FFFFFFFFFFFFF:FFFFFFFFFFFFFFFFFFFFFFFFFFFFFFFFFFFFF,FFF
@A00270:176:HGHW5DRXY:1:2101:31132:1329 2:N:0:ACTACGAC+CTCCTTAC
GACTACACGGGTATCTAATCCTGTTCGCTACCCATGCTTTCGAGCCTCAGCGTCAGTTACAGACCAGACAGCCGCCTTCGCCACTGGTGTTCTTCCATATATCTACGCATTTCACCGCTACACATGGAGTTCCACTGTCCTCTTCTGCACTCAAGTCTCCCAGTTTCCGATGCACTTCTCCGGTTAAGCCGAAGGCTTTCACATCAGACTTAAGAAACCGCCTACGCGCCCTTTACGCCCAGTCATTCC
+
F,FFFFFFFFFFFFFFFFFFFFFFFFFFFFF,FFFFFFFFFFFFFFFFFF:FFFFFFFFFFFFFFFFFFFF,FFFFFFFF:FF:FFFFFFF:FF:FFFFFFFFFFFFFFFFFFFFFF:FFFFFFFFFFFFFF:F:FFF,FFFFF:FF:FFFFFFFFFFFFFFFFFFFFF:FFF,FFF,FFFFFFFFFFFFFF,FFFFFFFFF:F:FF:FFFFFF:FFFFFFFFFFFFFFFFFFFFF:FFF::FFFFFFF
@A00270:176:HGHW5DRXY:1:2101:27245:1360 2:N:0:ACTACGAC+CTCCTTAC
CCTACGGGTGGCAGCAGTGGGGAATATTGGACAATGGGGGCAACCCTGATCCAGCAATGCCGCGTGTGTGAAGAAGGTCTTCGGATTGTAAAGCACTTTCACTAGGGAAGATGATGACGGTACCTGGAGAAGAAGCCCCGGCTAACTTCGTGCCAGCAGCCGCGGAAATACGAAGGGGGCTAGCGTTGCACGGAAGGACTGGGCGTAATGGGCGCGTAGGCGGTTTATACAGACAGGTGTGAAATCCCCG
+
FFFFFFFFFFFFFFFFF:FFFFFFFFFFFF:FFFF:FFFFFFFFFFFFFFFFFFF::FFFFFFFFFFFF,F:FFFFFFF,FFFFFFFFFFFFFFFFFF:FFFF:FF,FFFFFFF,FFFFFFFFFFF::FFFFFFFFFFFF,FFFFFFFFFFFFFFFFFFFFFFFF,,FF,FFFFFFFFFF:FFFFF,:F,FFFFF,FFFFFFFF::F:,FFFFFFFFFFFF:F::,FFFFFF,FFFFFFFFFF,FF:FFF
@A00270:176:HGHW5DRXY:1:2101:27199:1376 2:N:0:ACTACGAC+CTCCTTAC
CCTACGGGTGGCAGCAGTGGGGAATATTGGACAATGGGGGCAACCCTGATCCAGCAATGCCGCGTGTGTGAAGAAGGTCTTCGGATTGTAAAGCACTTTCACTAGGGAAGATGATGACGGTACCTGGAGAAGAAGCCCCGGCTAACTTCGTGCCAGCAGCCGCGGTAATACGAAGGGGGCTAGCGTTGCTCGGAATGACTGGGCGTAAAGGGCGCGTAGGCGGTTTATACAGTCAGATGTGAAATCCCCG
+
FF:FFFFFFFFFFFFFFFFFFFFFFFFFFFFFFFFFFFFFFFFFFFFFFFFFFFFFFFFF:FFFFFFFFFF:FFFFFFFF:FFFFFFFFF:FFFFFFFFFFFFFFFFFFFFFFFFF:FFFFFFF:FFFFFFFFFFFFFFFFFFFFFFFFFFFFFFFFFFFFFFFFF:FFFFFFFFFFFFFF,FFFFFFF:FFFF:FFFF:FFFFFFFFFFFFFFFFFFFFFFF:FF:FFF:FFFFFFFFFFFFFFFFFFF
@A00270:176:HGHW5DRXY:1:2101:14036:1438 2:N:0:ACTACGAC+CTCCTTAC
GACTACACGGGTATCTAATCCTGTTCGCTCCCCACGCTTTCGCTCCTCAGCGTCAGTAACGGCCCAGAGACCTGCCTTCGCCATTGGTGTTCTTCCCGATATCTACACATTCCACCGTTACACCGGGAATTCCAGTCTCCCCTACCGCACTCCAGCCCGCCCGTACCCGGCGCGAATCCACCGTTGAGCGATGGACTTTCACACCGGACGCGACGAGCCGCCTACGAGCTCTTTACGCCCAATAAATCCG
+
FFFFFFFFFFFFFFFFFFFFFFFFFFFFFFFFFF:FFFFFFFFFFFFFFFFF:FFFFFFFFFFFFFFFFFF:FFFFFFFFFFF:FFFFFFFFFFFFFFFFFFFF:FFFFFFFFFFFF:FFFFFFF::FFFFFFFFFFFFFFFFFF:FFFFFFFFFFFFFFFFFFFFFFFFFFFFFFFF:FFFFFFFFFFFFFFFFFF:FFFFFFFFFFFFFFF:FFFFFFFFFFFFFFFF:F:F,FFFFFFFFF,FFFF:
@A00270:176:HGHW5DRXY:1:2101:22715:1438 2:N:0:ACTACGAC+CTCCTTAC
CCTACGGGCGGCTGCAGTGGGGAATATTGGACAATGGGGGCAACCCTGATCCAGCAATGCCGCGTGTGTGAAGAAGGTCTTCGGATTGTAAAGCACTTTCACTAGGGAAGATGATGACGGTACCTAGAGAAGAAGCCCCGGCTAACTTCGTGCCAGCAGCCGCGGTAATACGAAGGGGGCTAGCGTTGCTCGGAATGACTGGGCGTAAAGGGCGCGTAGGCGGTTTATACAGTCAGATGTGAAATCCCCG
+
F:FFFFFFFFFFFFFFFFFFFFFFFFFFFFFFFFFFFFFFFFFFFFFFFFFFFFFFFFFFFFFF:F:FFFFFFFFFFFFFFFFFFFFFFF::FFFFFFFFFFFFFFFFFFFFFFFFFFFFFFFFFFFFFFFFFFFFFF,F:FFFFFFFF:FFFFFFF:FFFFFFFFFFFFF:FFFFFFFFFFFFFF:FF:FFFFFFFFF:FFFFFFFFFFFFFFFF:FFFFFFFFFFF,FFFFF,FF:,,:,FFFFFFFF
@A00270:176:HGHW5DRXY:1:2101:10276:1470 2:N:0:ACTACGAC+CTCCTTAC
CCTACGGGTGGCAGCAGTAGGGAATATTGGACAATGGGGGCAACCCTGACCCAGCAATGCCGCGTGTGTGAAGAAGGTCTTCGGATTGTAAAGCACTTTCACTAGGGAAGATGATGACGGTACCTAGAGAAGAAGCCCCGGCTAACTTCGTGCCAGCAGCCGCGGTAATACGAAGGGGGCTAGCGTTGCTCGGAATGACTGGGCGTAAAGGGCGCGTAGGCGGTTTATACAGTCAGATGTGAAATCCCCG
+
FFFFFFFFFFFFFFFFFFFFFFFFFFFFFFFF,FFFFFFFFFFFFFFFFFFFFFFF:FFFFFF::FFFFFFFFFFFFFFFFFFFFFFFFFFFFFFFFFFFFFFFFFFFFFFFFF:FFF:FFFFFFFFFFFFFFFFFFFFFFFFFFFFFFFFFFFFFFFFFFFFFFFFFFFFFFFFFFFFFFFFFFF:FFFF:FFFFF:FFFFFFFFFF:FFFFFFFFFFFFFFFF,F:FFF::FFFFFFFFFFFFFFFFF
@A00270:176:HGHW5DRXY:1:2101:15058:1485 2:N:0:ACTACGAC+CTCCTTAC
CCTACGGGTGGCAGCAGTAGGGAATCTTCCACAATGGACGAAAGTCTGATGGAGCAACGCCGCGTGAGTGAAGAAGGTTTTCGGATCGTAAAGCTCTGTTGTTGGTGAAGAAAGACAAGGATAGTAACTGATTCATGTTTGACGGTAATCAACCAGAAAGTCACGGCTAACTACGTGCCAGCAGCCGCGGTAATACGTAGGTGGCAAGCGTTGTCCGGATTTATTGGGCGTAAAGCGAACGCAGGCGGGA
+
FFFFFFFFFFFFFFFFFFFFFFFFFFFFFFFFFFFFFFFFFFFFFF:FFFFFFFFFFFFFFFFFFFFFFFFFF:FFFFFFFFFFFFFFFFFFFFFF:FF:FF,FFFFFF:FFFFFFF:FFFF:FFFFFF:FFFFFF:FFFFFFFFFFFFFFFFFFFFFFFFFFFFFFFFF:FF,FFFFFF::F:FFFFFFFF::F,FFFFFF:FFFF,FFF:FF:FFFFFFFFFFFFFFFFF:FFFFFF:,FF:FFFFFF
@A00270:176:HGHW5DRXY:1:2101:14398:1501 2:N:0:ACTACGAC+CTCCTTAC
GACTACACGGGTATCTAATCCTGTTCGCTCCCCACGCTTTCGCTCCTCAGCGTCAGTAACGGCCCAGAGACCTGCCTTCGCCATTGGTGTTCTTCCCGATATCTACACATTCCACCGTTACACCGGGAATTCCAGTCTCCCCTACCGCACTCCAGCCCGCCCGTACCCGGCGCGAATCCACCGTTGAGCGATGGACTTTCACACCGGACGCGACGAGCCGCCTACGAGCTCTTTACGCCCAATAAATCCG
+
FFFFFFFFFFFFFFFFFFFFFFFFFFFFFFFFFFFFFFFFFFFFFFFFFFFFFFFFFFFFFFFFFFFF:FFFFFFFFFFFFFFFFFFFFFFFFFFFFFFFFFFFFFFFFFFFFFFFFFFFF:FFFFFFFFFFFFFFFFFFFFFFFFFFFFFFFFFFFFFFFFFFFFFFFFFFFFFFFFFFFFFFFFFFFFFFFFFFFFFFFFFFFFFFFFFFFFFFFFFFFFFFFFFFFFFFFFFFFFFFFFFFFFFFFF
@A00270:176:HGHW5DRXY:1:2101:11478:1548 2:N:0:ACTACGAC+CTCCTTAC
GACTACTAGGGTATCTAATCCTGTTCGCTCCCCACGCTTTCGCGCCTCAGCGTCAGTTCCGAGCCAGATTGCCGCCTTCGCAACTGGTGTTCTTCCCAATATCTACGAATTTCACCTCTACACTGGGAATTCCGCAATCCTCTCTCGGACTCTAGTCTATACGTATCAAATGCAGTTCCCAGGTTAAGCCCGGGGATTTCACATCTGACTGTATAAACCGCCTACGCGCCCTTTACGCCCAGTCATTCCG
+
FFFFFFFFFFF:FFFFFFFFFFFFFFFFFFFFFFF:FFFFFFFFFFFFFFFFFFFFFFFF:FFFFFFF,FFFFFFFFFFFFFFFFFFFFFFFFFFFFFFFFFFFFFFFFFFFFFFFFFFFFFFFFFFFFFFFFFFFFFFFFFFFFFFFFFFFFFFFFFFFFFF,FFFFFFFFFFFFFFFFFFFFFFFFFFFFFFFFFFFFFFFFFFFFFFFFFFFFFFFFFFFFFFFFFFFFFFFFFFFFFFFFF::FFF
@A00270:176:HGHW5DRXY:1:2101:22742:1579 2:N:0:ACTACGAC+CTCCTTAC
CCTACGGGCGGCTGCAGTGGGGAATATTGGACAATGGGGGCAACCCTGATCCAGCAATGCCGCGTGTGTGAAGAAGGTCTTCGGATTGTAAAGCACTTTCACTAGGGAAGATGATGACGGTACCTAGAGAAGAAGCCCCGGCTAACTTCGTGCCAGCAGCCGCGGTAATACGAAGGGGGCTAGCGTTGCTCGGAATGACTGGGCGTAAAGGGCGCGTAGGCGGTTTATACAGTCAGATGTGAAATCCCCG
+
FFFFFFFFFFFFFFFFFFFFFFFFFFFFFFFFFFFFFFFFFFFFFFFFFFFFFFFFFFFFFFFFFFFFFFFFFFFFFFFFFFFFFFFFFFFFFFFFFFFFFFFFFFFFFFFFFFFFFFFFFFFFFFFFFFFFFFFFFFFFFFFFFFFFFFFFFFFFFFFFFFFFFFFFFFFFFFFFFFFFFFFFFFFFFFFFFFFFFFFFFFFFFFFFFF:FFFFFFFFFFFFFFFFFFFFFFFFFFFFFFFFFFFFFFF
@A00270:176:HGHW5DRXY:1:2101:16206:1595 2:N:0:ACTACGAC+CTCCTTAC
GACTACACGGGTATCTAATCCTGTTCGCTCCCCACGCTTTCGCGCCTCAGCGTCAGTTCCGAGCCAGATTGCCGCCTTCGCAACTGGTGTTCTTCCCAATATCTACGAATTTCACCTCTACACTGGGAATTCCGCAATCCTCTCTCGGACTCTAGTCTATACGTATCAAATGCAGTTCCCAGGTTAAGCCCGGGGATTTCACATCTGACTGTATAAACCGCCTACGCGCCCTTTACGCCCAGTCATTCC
+
FFFFFFFFFFFFFFFFFFFFFFFFFFFFFFFFFFFFFFFFFFFFF:F:FFFFFFFFFFFFFFFFFFF:FFFFFFFF:FFFFFFFFFFFFFFFFFFF:FFFFFFFFFFFFFFFFFFFFFFFF,FFFFFFF:FFFFFFFFFFFFFFFFFFFFFFFFF:FF:FFFFFFFF:FFFFFFFFFFFFFFFF,FFFFFFFFFFF,F:FFFFFFFF:FFFF,FFF,FF:FF:FFFFFFFF:FFFFF,FFFFFFFFFFF
@A00270:176:HGHW5DRXY:1:2101:17047:1642 2:N:0:ACTACGAC+CTCCTTAC
GACTACAGGGGTATCTAATCCTGTTTGCTCCCCACGCTTTCGCATCTCAGCGTTAGTATCTGTCCAGAAGGCCGCCTTCGCCACCGGTATTCCTCCACATCTCTACGCATTTCACCGCTACACGTGGAATTCTACCTTCCTCTACAATACTCTAGTTAACCAGTTTTAAGTGCAATTCCTAGGTTGAGCCCAGGGCTTTCACACCTAACTTAATTATCCGCCTACATGCCCTTTACGCCCAGTCATTCC
+
FF,FFFFFFFFFFFFFFFFFFFFFFFFFFF::FFFFFFFFFFFFFFFFFFFFFFFFFFFFFFFFFFFFFFFFFFFFFFFF:FFFFFFFFFFFFFFFFFFFFFFFFFFFFFFFFFFFFFFFFFFFFFF:F:FFFF:FF:FFFFFFFFFFFFFFFFFFFFFFFFFFFFFFFFFF:FFF,FFFFFFFF:FFFFFFFFF,FFFFFFFFFFFFFFFFFFFFFFFFFFFF,FFFFFFFFF:FFFFF:FFFFFFFF
@A00270:176:HGHW5DRXY:1:2101:17806:1642 2:N:0:ACTACGAC+CTCCTTAC
GACTACAGGGGTATCTAATCCTGTTTGCTCCCCACGCTTTCGCATCCCAGCGTTAGTATCTGTCCAGAAGGCCGCCTTCGCCACCGGTATTCCTCCACATCTCTACGCATTTCACCGCTACACGTGGAATTCTACCTTCCTCTACAATACTCTAGTTAACCAGTTTTAAGTGCAATTCCTAGGTTGAGCCCAGGGCTTTCACACCTAACTTAATTATCCGCCTACATGCCCTTTACGCCCAGTCATTCC
+
FFFFFFFFFFFFFFFFFFFFFFFFFFFFFFFFFFFFFFFFFFFFFFFFFFFFFFFFFFFFFFFFFFFFFFFFFFFFFFFFFFFFFFFFFFFFFFFFFFFFFFFFFFFFFFFFFFFFFFF:FFFFFFFFFFFFFFFFFFFFFFFFFFFFFFFFFFFFFFFFFFFFFFFFFFFFFFFFFFFFFFFFFFFFFFFFFFFFFFFFFFFFFFFFFFFFFFFFFFF:FFFFFFFFFFFF,FFFFFFFFF:FFFFFF
@A00270:176:HGHW5DRXY:1:2101:23999:1658 2:N:0:ACTACGAC+CTCCTTAC
CCTACGGGAGGCAGCAGTAGGGAATCTTCCACAATGGACGAAAGTCTGATGGAGCAACGCCGCGTGAGTGAAGAAGGCTTTAGGGTCGTAAAACTCTGTTGTTGAAGAAGAACGTGTGTGAGAGTAACTGTTCACACAGTGACGGTATTCAACCAGAAAGCCACGGCTAACTACGTGCCAGCAGCCGCGGTAATACGTAGGTGGCAAGCGTTGTCCGGATTTCTTGGGCGTAAAGCGAGCGCAGGCGGTTT
+
FFFFFFFFFFFFFFFFFFFFFFFFFFF:FFFFFFFFFFFFFFFFFFFFFFFFFFFFFF:FFFFFFFFFFFFFF:FFFFFFFFFFFFFFFF:FF:FFFFFFFFFFFFFFFFFFFFFFFFFFFFFFFFFFFFFFFF:FFFFF:FFFFFFFFFFFFFFFFFFFFFFFFFFFFFFFF::FFFFFFF:FFF:FFF,FFFFF:FFFFF,FFFFFFFF:FF:FFFF,FF,F,FFFFFFF,FFFF:FFFFFFFFFFFFF
@A00270:176:HGHW5DRXY:1:2101:30002:1658 2:N:0:ACTACGAC+CTCCTTAC
CCTACGGGTGGCTGCAGTAGGGAATCTTCCACAATGGACGAAAGTCTGATGGAGCAACGCCGCGTGAGTGAAGAAGGCTTTAGGGTCGTAAAACTCTGTTGTTGAAGAAGAACGTGTGTGAGAGTAACTGTTCACACAGTGACGGTATTCAACCAGAAAGCCACGGCTAACTACGTGCCAGCAGCCGCGGTAATACGTAGGTGGCAAGCGTTGTCCGGATTTATTGGGCGTAAAGCGAGCGCAGGCGGTTT
+
FFFFFFF:FFFFF:FFFFFFFFFFFFFFFFFFFFFFFFFFFFFFFFFFFFFFFFFFFFFFFFFFFFFFFFFFFFFFFFFFFFF:FFFFFFFFFFFFFFFFFFFFFFFFFFFFFFFFFFFFFFFFFFFF:FFFFFFFFFFFFFFFFFFFFFFFFFFFFFFFFFFFFFFFFFFFFFFFFFFFFF:FFFFFFFFFFFFFFFFF:FFFFFF:FFFFFFFFFFFFFFFFFFFFFFFFFFFFFFFFFFFFFFFFFFF
@A00270:176:HGHW5DRXY:1:2101:23719:1705 2:N:0:ACTACGAC+CTCCTTAC
CCTACGGGAGGCTGCAGTGGGGAATATTGGACAATGGGGGCAACCCTGATCCAGCAATGCCGCGTGTGTGAAGAAGGTCTTCGGATTGTAAAGCACTTTCACTAGGGAAGATGATGACGGTACCTAGAGAAGAAGCCCCGGCTAACTTCGTGCCAGCAGCCGCGGTAATACGAAGGGGGCTAGCGTTGCTCGGAATGACTGGGCGTAAAGGGCGCGTAGGCGGTTTATACAGTCAGATGTGAAATCCCCG
+
FFFFFFFFFFFFFFFFFFFFFFFFFFFFFFFFFFFFFFFFFFFFFFFFFFFFFFFFFFFFFFFFFFFFFFFF:FFFFFFFFFFFFFFFFFFFFFFFFFFFFFFFFFFFFFFFFFFFFFFFFFFFFFF:F:FFFFFFFFFFFFFFFFFFFFFFFFFFFFFFFFFFFFFFFFFFF,FFFFFFFFFFFFFFFFFFFFF:FFFFFFFFFF:FF:FFFFFFFFFFFFFFFFFFFFFFFFFFFFFFFFFFFFFFFF
@A00270:176:HGHW5DRXY:1:2101:19768:1783 2:N:0:ACTACGAC+CTCCTTAC
CCTACGGGAGGCTGCAGTGGGGAATATTGGACAATGGGGGCAACCCTGATCCAGCAATGCCGCGTGTGTGAAGAAGGTCTTCGGATTGTAAAGCACTTTCACTAGGGAAGATGATGACGGTACCTAGAGAAGAAGCCCCGGCTAACTTCGTGCCAGCAGCCGCGGTAATACGAAGGGGGCTAGCGTTGCTCGGAATGACTGGGCGTAAAGGGCGCGTAGGCGGTTTATACAGTCAGATGTGAAATCCCCG
+
FFFFFFF,FFFFFFFFFFFFFFFF:F:FF:FFFFFFFFFFFF:FFFFFF:FFFFFF:FFFF:F:F:FFFFFFFFFFFFFFFFFFFFFFFFFFFFFFFFFFFFFFFFFFFFFF:FF:FFFFFFFFFF,FFFF::FFFFFFFFFFFFF:FFFFFFFF:FFFFFFF:,FFFFFFFFFFF:FFFFF,F:::FFF:F,FFFFFFFFFFFFFF,FFFF:FFFFFFFFF:FF,F:F::F,FFFFFFFFFFF:F:FFF
@A00270:176:HGHW5DRXY:1:2101:27172:1799 2:N:0:ACTACGAC+CTCCTTAC
CCTACGGGTGGCAGCAGTAGGGAATCTTCCACAATGGACGAAAGTCTGATGGAGCAACGCCGCGTGAGTGGAGAAGGTTTTCGGATCGTAAAGCTCTGTTGTTGGTGAAGAAAGACAAGGATAGTAACTGATTCATGTTTGACGGTAATCAGCCAGAAAGTCACGGCTAACTACGTGCCAGCAGCCGCGGTAATACGTAGGTGGCAAGCGTTGTCCGGATTTATTGGGCGTAAAGCGAACGCAGGCGGGA
+
FFFFFFFFFFFFFFFFFFFFFFFFFFFFFFFFFFFFFFFFFFFFFFFFFFFFFFFFFFFFFFFFFFFFFFFFFFFFF:FFFFFFFFFF:FFFFFFF:FFFFFFFFFFFFFFFFFFFFFFFFFFFFFFFFFFFFFFFFFFFF,FFFFFFFFFFFFFFFFFFFFFFFFFFFFFFFFFFFFFFFFFFFFFFFFFFFFFFFFFFFFFFFF:FFFFFFFFFFFFF:FFFFFFFFFFFFFFFFFFFFFFFFFFFFF
@A00270:176:HGHW5DRXY:1:2101:16342:1830 2:N:0:ACTACGAC+CTCCTTAC
GACTACACGGGTATCTAATCCTGTTCGCTCCCCACGCTTTCGCGCCTCAGCGTCAGTTCCGAGCCAGATTGCCGCCTTCGCAACTGGTGTTCTTCCCAATATCTACGAATTTCACCTCTACACTGGGAATTCCGCAATCCTCTCTCGGACTCTAGTCTATACGTATCAAATGCAGTTCCCAGGTTAAGCCCGGGGATTTCACATCTGACTGTATAAACCGCCTACGCGCCCTTTACGCCCAGTCATTCC
+
FFFFFFFFFFFFFFFFFFFFFFFFFFFFFFFFFFFFF:FFFFFFFFFFFFFFFFFFFFFFFFFFFFFFFFFFFFFFFFFFFF:FFFFFFFFFFFFFFFFFFFFFFFFF:FFFFFFFFFFFFFFFFFFF:FFFFFFFFFFFFFFFFFFFFFFFFFFFFFFFFFFFF:FFFFFFFFFFFFFFFFFFFFFFFFFFFFFFFFFFFFFFFFFFFFFFFFFFFFFFFFFFFFFFFFFFFFFFFFFFFFFFF:FF:
@A00270:176:HGHW5DRXY:1:2101:23854:1846 2:N:0:ACTACGAC+CTCCTTAC
CCTACGGGAGGCAGCAGTAGGGAATCTTCCACAATGGACGAAAGTCTGATGGAGCAACGCCGCGTGAGTGAAGAAGGCTTTAGGGTCGTAAAACTCTGTTGTTGAAGAAGAACGTGTGTGAGAGTAACTGTTCACACAGTGACGGTATTCAACCAGAAAGCCACGGCTAACTACGTGCCAGCAGCCGCGGTAATACGTAGGTGGCAAGCGTTGTCCGGATTTATTGGGCGTAAAGCGAGCGCAGGCGGTTT
+
FFFFFFFFFFFFFFFFFFFFFFFFFFFFFFFFFFFFFF:FFFFFFFFFFFFFFFFFFFFFFFFFFFFFFFFFFFFFFFFFFFFFFFFFFFFFFFFFFFFFFFFFFFFFFFFFFFFFFFFFFFFFFFFFFFFFFFFFFF,FFFFFFFFFFFFFFFFFFFFFFFFFFFFFFFFFFFFFFFFFFFFFFFFFFFFFFFFFFFFFFFF:FFFFFFFFFF:FFF:FFFFF,FFFFFFFFFFFFFFFFFFFFFFFFFF
@A00270:176:HGHW5DRXY:1:2101:17264:1861 2:N:0:ACTACGAC+CTCCTTAC
GACTACAGGGGTATCTAATCCTGTTTGCTCCCCACGCTTTCGCATCTCAGCGTTAGTATCTGTCCAGAAGGCCGCCTTCGCCACCGGTATTCCTCCACATCTCTACGCATTTCACCGCTCCACGTGGAATTCTACCTTCCTCTACAATACTCTAGTTAACCAGTTTTAAGTGCAATTCCTAGGTTGAGCCCAGGGCTTTCACACCTAACTTAATTATCCGCCTACATGACCTTTACGCCCAGTCATTCC
+
FFFFFFFFFFFFFFFFFFFFFFFFFFFFFFFFFFFFFFFFFFFFFFFFFFFFFFFFFFFFFFFFFFFFFFFFFFFFFFFFFFFFFFFFFFF:FFFFFF,FFFFFFFFFFFFFFF:FFFF,FFFFFFF,,FFFF:FF,FFFFFFFFFFFF:FFFFFFFFFFFFFFFFFFFFFFFFFFFF:FFFFFFFFFFF:FFFF,FFFFFFFF,FFFFFFFFF:FF,FFFFFFFFFF,FF::FFFFFFFFF,FFFFFF
@A00270:176:HGHW5DRXY:1:2101:16080:1877 2:N:0:ACTACGAC+CTCCTTAC
GACTACACGGGTATCTAATCCTGTTCGCTCCCCACGCTTTCGCGCCTCAGCGTCAGTTCCGAGCCAGATTGCCGCCTTCGCAACTGGTGTTCTTCCCAATATCTACGAATTTCACCTCTACACTGGGAATTCCGCAATCCTCTCTCGGACTCTAGTCTATACGTATCAAATGCAGTTCCCAGGTTAAGCCCGGGGATTTCACATCTGACTGTATAAACCGCCTACGCGCCCTTTACGCCCAGTCATTCC
+
FFFFFFFFFFFFFFFFFFFFFFFFFFFFFFFFFFFFFFFFFFFFFFFFFFFFFFFFFFFFFFFFF,FFFFFFFFFFFFFFFFFFFFFFFFFFFFFFFFFFFFFFFFFFFFFFFFFFFFFFFFFFFFFFFFFFFFFFFFFFFFFFFFFFFFFFFFFFFFFFFFFFFFFFFFFFFFFFFFFFFFFFFFFFFFFFFFFFFFFFFFFFFFFFFFFFFFFFFFFFF:FFFFFFFFFFFFFFFFFFFF:FFF:FF
@A00270:176:HGHW5DRXY:1:2101:16080:1939 2:N:0:ACTACGAC+CTCCTTAC
GACTACACGGGTATCTAATCCTGTTCGCTCCCCACGCTTTCGCGCCTCAGCGTCAGTTCCGAGCCAGATTGCCGCCTTCGCAACTGGTGTTCTTCCCAATATCTACGAATTTCACCTCTACACTGGGAATTCCGCAATCCTCTCTCGGACTCTAGTCTATACGTATCAAATGCAGTTCCCAGGTTAAGCCCGGGGATTTCACATCTGACTGTATAAACCGCCTACGCGCCCTTTACGCCCAGTCATTCC
+
FFFFFFFFFFFFFFFFFFFFFFF:FFFFFFFFFFFFFFFFF:FFFFFFFFFFFFFFFFFFFFFFFFFFFF:FFFFFFFFFFFFFFFFFFF:FFFFFFFFFFFFFFFFF,FFFFFFFFFFFFFFFFFFFFFFF:FFFFFFFFFFFFFFFFFFFFFFFFFFFFFFF:FFFFFF:FFFFFFFFFFFFFFFFFFFFFFFFFFFFFFFFFF:FFFFFFFFFFFFFFFFFFFFFFFFFFFFFFFFFFFFF,FFFF
@A00270:176:HGHW5DRXY:1:2101:2465:1971 2:N:0:ACTACGAC+CTCCTTAC
CCTACGGGCGGCTGCAGTGGGGAATATTGGACAATGGGGGCAACCCTGATCCAGCAATGCCGCGTGTGTGAAGAAGGTCTTCGGATTGTAAAGCACTTTCACTAGGGAAGATGATGACGGTACCTAGAGAAGAAGCCCCGGCTAACTTCGTGCCAGCAGCCGCGGCAATACGTAGGTGGCAAGCGTTGTCCGGATTTATTGGGCGTAAAGCGAGCGCAGGCGGATTCTTAAGTCTGATGTGAAAGCCTTC
+
FFFFFFFFFFFFF,FFFFFFFFFFFFFFFFFFFFFFFFFFFFFFFFFFFFF:FFFFFFFFFFFF:FFFFFFFFFFFFFFF:FFFFFFFFF:FFFFFFFFFFFFFFFFFFFFFFFFFFFFFFFFFFFFFFFF,F:FFFFFFFFFFFFFFFFFFF:FFFFFFF,FFF:F,FFFFFFFFFF,FF:FFF::FFFFFFFFFF,F:FFFFFF:FFFFFFFFFFFFFF:F,FFFFFFF:F:,:FFFFFFFFF,FFF:
@A00270:176:HGHW5DRXY:1:2101:30391:2018 2:N:0:ACTACGAC+CTCCTTAC
CCTACGGGTGGCTGCAGTAGGGAATCTTCCACAATGGACGAAAGTCTGATGGAGCAACGCCGCGTGAGTGAAGAAGGCTTTAGGGTCGTAAAACTCTGTTGTTGAAGAAGAACGTGTGTGAGAGTAACTGTTCACACAGTGACGGTATTCAACCAGAAAGCCACGGCTAACTACGTGCCAGCAGCCGCGGTAATACGTAGGTGGCAAGCGTTGTCCGGATTTATTGGGCGTAAAGCGAGCGCAGGCGGTTT
+
FFFFFFFFFFFFFFFFFFFFFFFFFFFFFFFFFFFFFFFFFFFFFFFFFFFFFFFFFFFFFFFFFFFFFFFFFFFFFFFFFFFFFFFFFFFFFFFFFFFFFFFFFFFFFFFFFFFFFFFFFFFFFFFFFFFFFFFFFFFFFFFFFFFFFFFFFFFFFFFFFFFFFFFFFFFFFFFFFFFFFFFFFFFFFFFFFFFFFF:FFFFFFFFFFFFFFFFFF:FFFFFFFFFFFFFFFFFFFFFFFFFFFFFFFFF
@A00270:176:HGHW5DRXY:1:2101:16016:2143 2:N:0:ACTACGAC+CTCCTTAC
GACTACACGGGTATCTAATCCTGTTCGCTCCCCACGCTTTCGCGCCTCAGCGTCAGTTCCGAGCCAGATTGCCGCCTTCGCAACTGGTGTTCTTCCCAATATCTACGAATTTCACCTCTACACTGGGAATTCCGCAATCCTCTCTCGGACTCTAGTCTATACGTATCAAATGCAGTTCCCAGGTTAAGCCCGGGGATTTCACATCTGACTGTATAAACCGCCTACGCGCCCTTTACGCCCAGTCATTCC
+
FFFFFFFFFFFFFFFFFFFFFFFFFFFFFFFFFFFFFFFFFFFFFFFFFFFFFFFFFFFFFFFFFFFFFFFFFFFFFFFFFFFFFFFFFFFFFFFFFFFFFFFFFFFFFFFFFFFFFFFFFFFFFFFFFFFFFFFFFFFFFFFFFFFFFFFFFFFFF:FFFFFFFFFFFFFFFFFFFFFFFFFFFFFFFFFFFFFFFFFFFFFFFFFFFFFFFFFFFFFFFFFFFFFFFFFFFFFFFFFFFFFFFFFFF
@A00270:176:HGHW5DRXY:1:2101:25274:2206 2:N:0:ACTACGAC+CTCCTTAC
CCTACGGGAGGCTGCAGTGGGGAATATTGGACAATGGGGGCAACCCTGATCCAGCAATGCCGCGTGTGTGAAGAAGGTCTTCGGATTGTAAAGCACTTTCACTAGGGAAGATGATGACGGTACCTAGAGAAGAAGCCCCGGCTAACTTCGTGCCAGCAGCCGCGGTAATACGAAGGGGGCTAGCGTTGCTCGGAATGACTGGGCGTAAAGGGCGCGTAGGCGGTTTATACAGTCAGATGTGAAATCCCCG
+
FFFFFFFFFFFFFFFFFFFFFFFFFFFFFFFFFFFFFFFFFFFFFFFFFFFFFFFF,FFFFFFFFFFFFFFFFFFFFFF:FFFFFFFFFFFFFFFFFF:FFFF:FFFFFFFFFFF:FFFFFFFF::FFFFFFFFFFFFFFFFFFFFFFFFFFFFFFFFFF:FFFF,FFF::F:FFFFFFFFFFFFFFFFFFFFFFFFFFFFFFFFF:FF:F:FFFFFFFFFFFF:FFFF:FFFFFFFFFFFFFF:F:FFF
@A00270:176:HGHW5DRXY:1:2101:29595:2237 2:N:0:ACTACGAC+CTCCTTAC
CCTACGGGTGGCCTGCAGTGGGGAATATTGGACAATGGGGGCAACCCTGATCCAGCAATGCCGCGTGTGTGAAGAAGGTCTTCGGATTGTAAAGCACTTTCACTAGGGAAGATGATGACGGTACCTAGAGAAGAAGCCCCGGCTAACTTCGTGCCAGCAGCCGCGGTAATACGAAGGGGGCTAGCGTTGCTCGGAATGACTGGGCGTAAAGGGCGCGTAGGCGGTTTATACAGTCAGATGTGAAATCCCC
+
FFFFFFFFFFF:FFFFFFFFFFFFFFFFFFFFFFFFFFFFFFFFFFFFFFFFFFFF:FFFFFFFFFFFFFFFFFFFFFFFFFFFFFFFFFFFFFFFF:FFFFFFFFFFF:FFFF:FFFFFF,FFFFF,FFFFFFFFFFFFFFFFFFFF:FFFFFFFFF,FFFFFFFFFFFFFFFFFFFFFF:,FFFFFFF,FFFFFFFFFFFF:FFFFFFFFFFFFFFFFFFFFFFFFFF:FFFFFFF:FFFFFFFFFFF
@A00270:176:HGHW5DRXY:1:2101:9914:2284 2:N:0:ACTACGAC+CTCCTTAC
CCTACGGGTGGCTGCAGTAGGGAATCTTCCACAATGGACGCAAGTCTGATGGAGCAACGCCGCGTGAGTGAAGAAGGTTTTCGGATCGTAAAGCTCTGTTGTTGGTGAAGAAGGACAAGGATAGTAACTGATTTTTGTTTGACGGTAATCAACCAGAAAGTCACGGCTAACTACGTGCCAGCAGCCGCGGTAATACGTAGGTGGCAAGCGTTGTCCGGATTTATTGGGCGTAAAGCGAACGCAGGCGGGA
+
FFFFFFFFFFFFFFFFFFFFFFFFFFFFF:FFFFFFFFFFFFFFFFFFFFFFFFFFFFFFFFFFFFFFFFFFFFFFFFFFFFFFFFFFFFF:FFFF:F:FFFFFFFFFFFFFFFFFF,FFFFFFFFFFFFFFFFFFFFFFFFFFFFFFFFFFFFFFFFFFFFFFFFFFFFFFFFFFFFFFFFFFFFFFFFF:FF:FFFFFFFFFFFFFFFFFFFFFFFF::FF:FFFFFFFFFFFFFF:FFFFFFFFFFF
@A00270:176:HGHW5DRXY:1:2101:17427:2519 2:N:0:ACTACGAC+CTCCTTAC
CCTACGGGAGGCTGCAGTGGGGAATATTGCACAATGGGGGGAACCCTGATGCAGCCATGCCGCGTGTATGAAGAAGGCCTTCGGGTTGTAAAGAACTTTCGGTGATGAGGAAGGTGATGTATCTAATAGGCGCATTAATTGACGTTAATCACAGTAGAAGCACCGGCTAACTCCGTGCCAGCAGCCGCGGTAATACGGAGGGTGCGAGCGTTAATCGGAATGACTGGGCGTAAAGGGCATGTAGGCGGAT
+
,FFFF,FFFFFFFFFFF:FFFFFF,F,:FFFFFF:FFF,F:FFFFFF::F:FFFF:F:FFF:F::F:,FF,FFFF,FF,:FFFF:FF:FF:FF,FFFFF,:FFFFFF:FFFF:FF,FFFFFFFF:FFFFFFFFF,FFFFFFFFFFFFFFF:,:F,:,FF:FFFFFF:FFFF,FF::FFFFFFFFFFFFF,,FFFF:F,,FFF:FF:FFF,FFFF:FF,F:,FF,F:FFF:F:FFFF:FF,FFF::F:FFF
@A00270:176:HGHW5DRXY:1:2101:22896:2566 2:N:0:ACTACGAC+CTCCTTAC
GACTACTGGGGTATCTAATCCTGTTCGCTCCCCACGCTTTCGCGCCTCAGCGTCAGTTCCGAGCCAGATTGCCGCCTTCGCAACTGGTGTTCTTCCCAATATCTACGAATTTCACCTCTACACTGGGAATTCCGCAATCCTCTCTCGGACTCTAGTCTATACGTATCAAATGCAGTTCCCAGGTTAAGCCCGGGGATTTCACATCTGACTGTATAAACCGCCTACGCGCCCTTTACGCCCAGTCATTCC
+
FFFFFFFFFFFFFFFFFFFFFFFFFFFFFFFFFFFFFFFFFFFFFFFFFFFFFFFFFFFFF:FFF,FFFFFFFFFFFFFFFFFFFFFFFFFFFFFFFFFFFFFF,FFFFFFFFFFFFFFFFFFFFFFFFFFFFFFFFFF:FFFFFFFFFFFFFF:FFFFFFFFFFFFFFFFF:FFFFF:FFFFFFFFFFFFFFFFFFFFFFFFFFFFFFFFFFFFFFFFFFFFFFFFFFF:F:FFFFFFFFFFF:FFFF
@A00270:176:HGHW5DRXY:1:2101:1841:2675 2:N:0:ACTACGAC+CTCCTTAC
CCTACGGGTGGCAGCAGTAGGGAATCTTCCACAATGGACGAAAGTCTGATGGAGCAACGCCGCGTGAGTGAAGAAGGCTTTAGGGTCGTAAAACTCTGTTGTTGAAGAAGAACGTGTGTGAGAGTAACTGTTCACACAGTGACGGTATTCAACCAGAAAGCCACGGCTAACTACGTGCCAGCAGCCGCGGTAATACGTAGGTGGCAAGCGTTGTCCGGATTTATTGGGCGTAAAGCGAGCGCAGGCGGTTT
+
F:FFFFFFFF,FFFFFFFFF:FF:FFFFFFFFFFFFFFFFFFFFFFF:F,FFFFFF:FF:FFFF::F:FFFFFFFF:FFF,FF,FFF:FFFFFF,FFF:,FFFFFF,FF:FFFFFFFFFFFFFFFFFFFFFFFFFF:FFFFFF,FF:FFFFFFFFFFFFF,,FFF,FFFFFFFFFFFFFFF:FFFF,FFF:FFFFFFF,F:FFFFF:F,FFFF,FFFFFF:FFF,FFFFF,:FF,FFFF:FFFFFFFFF::
@A00270:176:HGHW5DRXY:1:2101:31430:2722 2:N:0:ACTACGAC+CTCCTTAC
CCTACGGGTGGCTGCAGTGGGGAATATTGCACAATGGGGGGAACCCTGATGCAGCCATGCCGCGTGTATGAAGAAGGCCTTCGGGTTGTAAAGTACTTTCGGTGATGAGGAAGGTGATGAATCTAATAGGTTTATTAATTGACGTTAATCACAGAAGAAGCACCGGCTAACTCCGTGCCAGCAGCCGCGGTAATACGGAGGGTGCGAGCGTTAATCGGAATGACTGGGCGTAAAGGGCATGTAGGCGGAT
+
FFFFFFFFFFFFFFFFFFFFFFFFFFFFFFFFFFFFFFFFFFFFF:FFFFFFFFFFFFFF,FFFFFFFFFF,FFFFFFFFFFFFFFFFFFFFFFFFFFFFFFFF:FF:FFFFFFFFFFF,FFFFFFFFFFFFFFFFFFFFFFFFFFFFFFFFF:FFF,FF:FFFFFFFFFFFFFFFFFFFFFFFFFFFFF:FFFFFFFFFFFFF:FF,FFFFFFFFF:FFFFF:FFFFFFFFF,FFFFFFFFF:FF:FFF
@A00270:176:HGHW5DRXY:1:2101:6659:2754 2:N:0:ACTACGAC+CTCCTTAC
CCTACGGGCGGCAGCAGTGGGGAATATTGGACAATGGGGGCAACCCTGATCCAGCAATGCCGCGTGTGTGAAGAAGGTCTTCGGATTGTAAAGCACTTTCACTAGGGAAGATGATGACGGTACCTAGAGAAGAAGCCCCGGCTAACTTCGTGCCAGCAGCCGCGGTAATACGAAGGGGGCTAGCGTTGCTCGGAATGACTGGGCGTAAAGGGCGCGTAGGCGGTTTATACAGTCAGATGTGAAATCCCCG
+
FFFFFFFFFFFFFFFFFFFFFFFFFFFFFFFFFFFFFFFFFFFFFFFFFFFFFFFFFFFFFFFFFFFFFFFFFFFFFFFFFFFFFFFFFFFFFFFFFF:FFFFFFFFF:FFFFFFFFFFFFFFFFFF:FFFFFFFFFFFFFFFFFFFFFFFFFFFFFFFFFFFFFFFFFFFFFFFFFFFFFFFFFFFFFFFFFFFFFFFFFFFFF,FFFFFFFFFFFFFFFFFFFFFFFFFFFFFFFFFFF::FFFFFFF
@A00270:176:HGHW5DRXY:1:2101:13313:2785 2:N:0:ACTACGAC+CTCCTTAC
GACTACCGGGGTATCTAATCCTGTTCGCTCCCCACGCTTTCGCGCCTCAGCGTCAGTTCCGAGCCAGATTGCCGCCTTCGCAACTGGTGTTCTTCCCAATATCTACGAATTTCACCTCTACACTGGGAATTCCGCAATCCTCTCTCGGACTCTAGTCTATACGTATCAAATGCAGTTCCCAGGTTAAGCCCGGGGATTTCACATCTGACTGTATAAACCGCCTACGCGCCCTTTACGCCCAGCCATTCC
+
FFFFFFFFFFFFFFFFFFFFFFFFFFFFFFFFFFFFFFFFFFFFFFFFFFFFFFFFFFFFFFFFFFFFF:FFFFFFFFFFFFFFFFFFFFFFFFFFFFFFFFFFFFFFF,FFFFFFFFFFFFFFFFFFFFFFFFFFFFFFFFFFFFFFFFFFFFFFFFFFFFFFFFFFFFFFFFFFFF,FFFFFFFFFFFFFFFFFFFFFFFFFFFFFFFFFFFF:FFFFFFFFFFFFFFFFFFFFFFFFFFFFFF:FF
@A00270:176:HGHW5DRXY:1:2101:24469:2785 2:N:0:ACTACGAC+CTCCTTAC
CCTACGGGAGGCAGCAGTGGGGAATATTGCACAATGGGGGGAACCCTGATGCAGCCATGCCGCGTGTATGAAGAAGGCCTTCGGGTTGTAAAGTACTTTCGGTGATGAGGAAGGTGATGAATCTAATAGGTTTATTAATTGACGTTAATCACAGAAGAAGCACCGGCTAACTCCGTGCCAGCAGCCGCGGTAATACGGAGGGTGCGAGCGTTAATCGGAATGACTGGGCGTAAAGGGCATGTAGGCGGAT
+
FFFFFFFFFFFFFFFFFFFFFFFFFFFFFFFFFFFFFFFFFFFFFFFFFFFFFFFFFFFFFFFF,FFFF:FFFFFFFFF:FFFFFFFF:F:FFFFFFFFFFFFF:FFFFFFFFFFF,FFFFFFFFFFFFFFFFFFFFFFFF:FFFFFFFFFFFFFFF,FFFFFFFFFFFFFFFFFFFFF:FFFFFFFFFFF,FFFFFFFFFF:FFFFFFFFFF:FFFFFFFFFFFFFFFFFFFFFFFFF:FF,FFFFFFF
@A00270:176:HGHW5DRXY:1:2101:17788:2863 2:N:0:ACTACGAC+CTCCTTAC
CCTACGGGGGGCAGCAGTGGGGAATATTGGACAATGGGGGCAACCCTGATCCAGCAATGCCGCGTGTGTGAAGAAGGTCTTCGGATTGTAAAGCACTTTCACTAGGGAAGATGATGACGGTACCTAGAGAAGAAGCCCCGGCTAACTTCGTGCCAGCAGCCGCGGTAATACGAAGGGGGCTAGCGTTGCTCGGAATGACTGGGCGTAAAGGGCGCGTAGGCGGTTTATACAGTCAGATGTGAAATCCCCG
+
FFFFFFFFFFFFFFFFFFFFFFFFFFFFF:FFFFFFFFFFFFFFFFFFFFFFFFFFFFFFFFFFFFFFFFFFFFFFFFFFFFFFFFFFFFFFFFFFFFFFFFFFFFFFFFFFFFFFFFFF:,FFFFFFFFFFFF:FFFFFFFFFFFFFFFFFFFFFFFFFF:FFFFFFFFFFFFFFFFFFF:FFF:FFFFFFFFFFFFF:FFFFFFFFFFFFFFFFF:FFFFFFFFFF:FFFFFFFFFF,F:FFFFFFFF
@A00270:176:HGHW5DRXY:1:2101:7943:2879 2:N:0:ACTACGAC+CTCCTTAC
CCTAGGGTGGCTGCAGTGGGGAATATTGGACAATGGGGGCAACCCTGATCCAGCAATGCCGCGTGTGTGAAGAAGGTCTTCGGATTGTAAAGCACTTTCACTAGGGAAGATGATGACGGTACCTAGAGAAGAAGCCCCGGCTAACTTCGTGCCAGCAGCCGCGGTAATACGAAGGGGGCTAGCGTTGCTCGGAATGACTGGGCGTAAAGGGCGCGTAGGCGGTTTATACAGTCAGATGTGAAATCCCCGG
+
FFFFFFFFFFFFFFFFFFFFFFFFFFFFFFFF:FFFFFFFFFFFFFFFFFFFFF:FFFFFFFFFFFFFFFFFFFFFFFFFFFFFFFFFFFFFFFFFFFFFF,FFFFF:FFFFFFFFFFFF:FFFFFFFFFF:FFFFFFFFFF:FFFFFFFFFFFFFFFFFFFFFF:FFFFFF,FFFFFFF:FFFFFFFFFFFF,FFFFFFFFFFFFFFFFFFFFFFFFFFFFFFFFFFFFFFF,FFFFFFFFFFFFFFFF
@A00270:176:HGHW5DRXY:1:2101:20518:2926 2:N:0:ACTACGAC+CTCCTTAC
CCTACGGGGGGCAGCAGTGGGGAATATTGGACAATGGGGGCAACCCTGATCCAGCAATGCCGCGTGTGTGAAGAAGGTCTTCGGATTGTAAAGCACTTTCACTAGGGAAGATGATGACGGTACCTAGAGAAGAAGCCCCGGCTAACTTCGTGCCAGCAGCCGCGGTAATACGAAGGGGGCTAGCGTTGCTCGGAATGACTGGGCGTAAAGGGCGCGTAGGCGGTTTATACAGTCAGATGTGAAGTCCCCG
+
FFFFFFFFFFFFFFFFFFFFFFFFFFFFFFFFFFFFFFFFFFFFFFFFFFFFFFFFFFFFFFFFFFFFF:FF:FFFFFFFFFFFFFFFFFFFFFFFFFFFFFFFFFFFF,FFFFFFFFFFFFFFFFF:FFFFFFFFFFFFFFFFFFFFFFFFFFFFFFFFFFFFFFFFFFFFFFFFFFFFFFFFFFFFFFFFFFFF:FFFFFFF,FF,,FF:FFFFFFFFFFFFFFFFFFFF,FFFFFFFFF:F:FFFFF
@A00270:176:HGHW5DRXY:1:2101:28474:2926 2:N:0:ACTACGAC+CTCCTTAC
GACTACAGGGGTATCTAATCCTGTTCGCTCCCCACGCTTTCGCGCCTCAGCGTCAGTTCCGAGCCAGATTGCCGCCTTCGCAACTGGTGTTCTTCCCAATATCTACGAATTTCACCTCTACACTGGGAATTCCGCAATCCTCTCTCGGACTCTAGTCTATACGTATCAAATGCAGTTCCCAGGTTAAGCCCGGGGATTTCACATCTGACTGTATAAACCGCCTACGCGCCCTTTACGCCCAGTCATTCC
+
FFFFFFFFFFFFFFFFFFFFFFFFFFFFFFFFFFFFFFFFFFFFFFFFFFFFFFFFFFFFFFFFFFFFFFFFFFFFFFFFFFF:FFFFFFFFFFF:FFFFFFFFFFFFFFFFFFFFFFFFFFFFFFFFFFFFFFFFFFFFFFFFFFFFFFFFFFFFFFFFF:FFFF,FF:FFFFFFF:FFFFFFFFFFFFFFFFFFFFFFFFFFFFFFFFFFFFFFFFFFFFFFFF:FFFFFFFF:FFFFFFFFFFF,F
@A00270:176:HGHW5DRXY:1:2101:31512:2926 2:N:0:ACTACGAC+CTCCTTAC
GACTACCCGGGTATCTAATCCTGTTCGCTACCCATGCTTTCGAACCTCAGCGTCAGTTACAGACCAGAGAGCCGCCTTCGCCACTGGTGTTCTTCCATATATCTACGCATTCCACCGCTACACATGGAGTTCCACTCTCCTCTTCTGCACTCAAGAAATATAGTTTCAGCTGCTCTTCCTCGGTTGAGCCGAGGGCTTTCACAGCAGACTTATCTTCCCGCCTGCGTTCGCTTTACTCACAATAAATCCG
+
:FF:FFFFF,FFFFFFFFFFFFFFFFF,FFFFFFFFFFFFFFFFFFFFFFFFFFFFFFFFFFFFFFFFFFFFFFFFFFFFFFFFFFFFFFFFFFFFF:FFF:FFFFFFFF:FFFFFFFF:,FFFFFFFFFFFFFF:FFFF:FFFF,FFF,FFFF,:FFFFFFF:FF:F:FFF,FFFFF:F:FFFFF:FF:FFFFFFFFFFFFFFF,FFFF:F:F,F::FFF:FFF,F::FF:FF,F,F,FF::FF:F,F,
@A00270:176:HGHW5DRXY:1:2101:12156:2942 2:N:0:ACTACGAC+CTCCTTAC
GACTACACGGGTATCTAATCCTGTTCGCTACCCATGCTTTCGAGCCTCAGCGTCAGTTACAGACCAGACAGCCGCCTTCGCCACTGGTGTTCTTCCATATATCTACGCATTTCACCGCTACACATGGAGTTCCACTGTCCTCTTCTGCACTCAAGTCTCCCAGTTTCCGATGCACTTCTCCGGTTAAGCCGAAGGCTTTCACATCAGACTTAATAAACCGCCTGCGCTCGCTTTACGCCCAATAAATCCG
+
FFFFFFF,FFFFFFFFFFFFF:FFF:FFFFFFFF:FFFFFFFF,FFFFFFFFFFFFFFFFFFFFFFFF::FFFFF:FFFFFFFFFFFFFF:FFFFFFFFFFFFFFFFFFFFFFFFFFFFFFFFFFFFFFFFFFFFFFFFFFFF:FFFFFFFFFFFFFFFFFFFFFFFF,FFFFFFFFFFFFFFFFFFFFFFFFFFFFFFFFFFFFFFFFFFFF,FFF:FFFFFFFFFFFFFFFFFFFFFFFFF,FFFFFF
@A00270:176:HGHW5DRXY:1:2101:8766:2957 2:N:0:ACTACGAC+CTCCTTAC
CCTACGGGTGGCAGCAGTGGGGAATTTTGGACAATGGGGGGAACCCTGATCCAGACATGCCGCGTGTCTGAAGAAGGCCTTCGGGTTGTAAAGGACTTTTGTTAGGTAAGAAAAGCTGGGTGCTAATACCATATAGTGCTGACGGTACCTAAAGAATAAGAACCGGCTAACTACGTGCCAGCAGCCGCGGTAATACGAAGGGGGCTAGCGTTGCTCGGAATGACTGGGCGTAAAGGGCGCGTAGGCGGTGT
+
F:FFF:F,FFF:F,FFF:F,FFFFFFFF,FF:FF::::FFFFF,F,F:F,F:FF,FFF,,,FFFF:FF::FF:FF:FF,F::F,::F,FFF,,,F:FF,,FFFF:F,F:::FFFF:,::F:,,FFFFFFFFF,FF,,,,F,F,F:FFF:,FFFFFFFFF:,F:F:,F:FFFFFF,F:,FFF,F:FFFF:FFFF:F,FFF:FF:FF:F:,FF:F::FF::FF,F,,FFFF,,,FFF:,F:FF,FF,F,,F,F
@A00270:176:HGHW5DRXY:1:2101:17490:3004 2:N:0:ACTACGAC+CTCCTTAC
CCTACGGGAGGCAGCAGTGGGGAATATTGGACAATGGGGGCAACCCTGATCCAGCAATGCCGCGTGTGTGAAGAAGGCCTTCGGATTGTAAAGCACTTTCACTAGGGAAGATGATGACGGTACCTAGAGAAGAAGCCCCGGCTAACTTCGTGCCAGCAGCCGCGGTAATACGAAGGGGGCTAGCGTTGCTCGGAATGACTGGGCGTAAAGGGCGCGTAGGCGGTTTATACAGTCAGATGTGAAATCCCCG
+
FFFFFFFFFFFFFFFFFFFFFFFFFFFFFFFFFFFFFFFFFFFFFFFFFFFFFFFFFFFF:FFFFFFFFFFFFFFFFFFFFFFFF:FFFFFFFFFFFFFFFFFFFFFFFFFFFFFFFFFFFFFFFFFFFF,FFFFFFFFFFFF:FFFFFFFFFFFFFFFFFFFFFFFFFFFFFFFFFFFFFFFFFFFFFFFFFFFFFFFFFFFFFFFFFFFFFFFFFFFFFFFFFFFFFFFFFFFFFFFFFFFFFFFFFF
@A00270:176:HGHW5DRXY:1:2101:26838:3004 2:N:0:ACTACGAC+CTCCTTAC
CCTACGGGGGGCAGCAGTAGGGAATATTGGACAATGGGGGCAACCCTGATCCAGCAATGCCGCGTGTGTGAAGAAGGTCTTCGGATTGTAAAGCACTTTCACTAGGGAAGATGATGACGGTACCTAGAGAAGAAGCCCCGGCTAACTTCGTGCCAGCAGCCGCGGTAATACGAAGGGGGCTAGCGTTGCTCGGAATGACTGGGCGTAAAGGGCGCGTAGGCGGTTTATACAGTCAGATGTGAAATCCCCG
+
FFFFFFFFFFFFFFFFFFFFFFFFFFFFFFFFFF:FFFFFFFFFFFFFFFFFFFFFFFFFFFFFFFFFFFFFFFF:FFFF:FFFFFFFFFFFFFFFFFFFF:FFFFFFFFFFFFFF,FFFFF:FFFFFFFF:FF:F:FFFFFFFFFFFFF:FFFFFFFFFFFFFFFFFFFFFFFFFFFFFF:FFFFFFFFFFFFFFFFFFFFFFFFFFFF,FFFFF:FFFFFF:FFFF,FF:FFFFFFFFFFFFFFFFFF
@A00270:176:HGHW5DRXY:1:2101:14064:3051 2:N:0:ACTACGAC+CTCCTTAC
GACTACAAGGGTATCTAATCCTGTTCGCTACCCATGCTTTCGAGCCTCAGCGTCAGTTACAGACCAGACAGCCGCCTTCGCCACTGGTGTTCTTCTATATATCTACGCATTTCACCGCTACACATGGAGTTCCACTGTCCTCTTCTGCACTCAAGTCTCCCAGTTTCCGATGCACTTCTCCGGTTAAGCCGAAGGCTTTCACATCAGACTTAAGAAACCGCCTGCGCTCGCTTTACGCCCAATAAATCCG
+
FFFFFFFFFFFFFFFFFFFFFFFFFFFFFFFFFFFFFFFFFFFFFFFFFFFFFFFFFFFFFFFFFFFFFFFFFFFFFFFFFFFFFFF:FFFFFFFFFFFFFFFFFFFFFFFFFFFFFFFFFFFFFFFFFFFFFFFFFFFFFFFFFFFFFFFFFF:FFFFFFFFFFFFFFFFFFFFFFFFFFFFFFFFFFFFFFFFFFFFFFFFFFFFFFFFFFFFFFFFFFFFF:FFFFFFFFFFF:FFFFFFFF:FFFF
@A00270:176:HGHW5DRXY:1:2101:14913:3051 2:N:0:ACTACGAC+CTCCTTAC
GACTACTAGGGTATCTAATCCTGCTCGCTCCCCACGCTTTCGCGCCTCAGCGTCAGTTCCGAGCCAGATTGCCGCCTTCGCAACTGGTGTTCTTCCCAATATCTACGAATTTCACCTCTACACTGGGAATTCCGCAATCCTCTCTCGGACTCTAGTCTATACGTATCAAATGCAGTTCCCAGGTTAAGCCCGGGGATTTTACATCTGACTGTATAAACCGCCTACGCGCCCTTTACGCCCAGTCATTCC
+
FFFFFFFFFFFFFFFFFFFFFFFFFFFFFFFFFFFFFFFFFFFFFFFFFFFFFFFFFFFFFFFFFFFFFFFFF:FFFFFFFFFFFFFFFFFFFFFFFFFFFFFFFFFFFFFFFFFFFFFFFFFFFFFFFFFFFFFFFFFFFFFFFFFFFFFFFFFFFFFFFFFFFFFFFFFFFFFFFFFFFFFFFFFFFFFFFFFFFFFFFFFFF::FFF:F,FFFFFFFFFFFFFFFFFF,:FFFFFFFFFFFFFFF:
@A00270:176:HGHW5DRXY:1:2101:31503:3067 2:N:0:ACTACGAC+CTCCTTAC
GACTACCCGGGTATCTAATCCTGTTCGCTACCCATGCTTTCGAACCTCAGCGTCAGTTACAGACCAGAGAGCCGCCTTCGCCACTGGTGTTCTTCCATATATCTACGCATTCCACCGCTACACATGGAGTTCCACTCTCCTCTTCTGCACTCAAGAAATATAGTTTCAGCTGCTCTTCCTCGGTTGAGCCGAGGGCTTTCACAGCTGACTTATCTTCCCGCCTGCGTTCGCTTTACGCCCAATAAATCCG
+
FFFFFFFFFFFFFFFFFFFFFFFFFFFFFFFFFFFFFFFFFFFF:FF:FFFFFF:FFFFFFFFFFFFFF,FFFFFFFFFF:,F,FFFFFFFFFF,FFFFFFF:F::FFFFFFFFFFFFFFFFFFFFFFFFFFFF:FFFF:F:FF,FF::,FFFFF:FFF:F,FFFFF:FFFFFF:FFFFF:FFFFF,:FFF:FFF:FFF,F:FF,:::FFFFF,FF,,FF,,,::FFF:F,FFF,,F,::FFF:,,F:F,
@A00270:176:HGHW5DRXY:1:2101:14064:3114 2:N:0:ACTACGAC+CTCCTTAC
GACTACTAGGGTATCTAATCCTGTTCGCTACCCATGCTTTCGAGCCTCAGCGTCAGTTACAGACCAGACAGCCGCCTTCGCCACTGGTGTTCTTCCATATATCTACGCATTTCACCGCTACACATGGAGTTCCACTGTCCTCTTCTGCACTCAAGTCTCCCAGTTTCCGATGCACTTCTCCGGTTAAGCCGAAGGCTTTCACATCAGACTTAAGAAACCGCCTGCGCTCGCTTTACGCCCAATAAATCCG
+
FFFFFFFFFFFFFFFFFFFFFFFFFFFFFFFFFFFFFFFFFFFFFFFFFFFFFFFFFFFFFFFFFFFFFFFFFFFFFFFFFFFFFFFFFFFFFFFFFFFFFFFFFFFFFFFFFFFFFFFFFFFFFFFFFFFFFFFFFFFFFFFFFFFFFFFFFFFFFFFFFFFFFFFFFFFF:FFFFFFFFFFFFFFFFFFFFFFFFFFFFFFFFFFFFFFFFFFFFFFFFFFFFFFFFFFFFFFFFFFFFFFFFFFFFF
@A00270:176:HGHW5DRXY:1:2101:31675:3145 2:N:0:ACTACGAC+CTCCTTAC
GACTACTAGGGTATCTAATCCTGTTCGCTACCCATGCTTTCGAGCCTCAGCGTCAGTTACAGACCAGACAGCCGCCTTCGCCACTGGTGTTCTTCCATATATCTACGCATTTCACCGCTACACATGGAGTTCCACTGTCCTCTTCTGCACTCAAGTCTCCCAGTTTCCGATGCACTTCTCCGGTTAAGCCGAAGGCTTTCACATCAGACTTAAGAAAACGCCTGCGCTCGCTTTACGCCCAATAAATCCG
+
FF,FFFFFFFFFFFFFFFFFFFFFF::,FFFFFFFFFFFFF,FFFFFFF,FFFFFFFFFFFFFFFFFFFFF:FF:FFFFFF:FFFFFFFFFFFFFFF:FFFFFF:FFFFFFFFFFFF:FFFFFFFF:FFFFFFFFFFF:FFFF:FFF,FFFFFFFFFFFFFFFFFFFF,FFFFFFFFFFF:FFF:FFFFFFFFFFFFFF,FFFFFF::FFFFFFFFF,FF:FFFFF:FFFFFFFF:,FFFFFF:F:FFF:
@A00270:176:HGHW5DRXY:1:2101:6244:3161 2:N:0:ACTACGAC+CTCCTTAC
CCTACGGGAGGCAGCAGTAGGGAATCTTCCACAATGGACGAAAGTCTGATGGAGCAACGCCGCGTGAGTGAAGAAGGCTTTAGGGTCGTAAAACTCTGTTGTTGAAGAAGAACGTGTGTGAGAGTAACTGTTCACACAGTGACGGTATTCAACCAGAAAGCCACGGCTAACTACGTGCCAGCAGCCGCGGTAATACGTAGGTGGCAAGCGTTGTCCGGATTTATTGGGCGTAAAGCGAGCGCAGGCGGTTT
+
FFFFFFFFFFFFFFFFFFFFFFFFFFFFFFFFFFFFFFFFFFFFFFFFFFFFFFFFFFFFFFFFFFFFFFFFFFFFFFFFF:FFFFFFFFFFFFFFFFFFFFFFFFFFFFFFFFFFFFFFFFFFFFFFFFFFFFFFFFFFFFFFFFFFFFFFFFFFFFFF:FFFFFFFFFFFFFFFFFFFFFFFFFFFFFFFFFFFFFFFFFFFFFFFFFFFFFFF:FF:FFFFFF:FFFFFFFFFFFFFFFFFFFFFFFF
@A00270:176:HGHW5DRXY:1:2101:20175:3239 2:N:0:ACTACGAC+CTCCTTAC
GACTACTCGGGTATCTAATCCTGTTCGCTCCCCACGCTTTCGCGCCTCAGCGTCAGTTCCGAGCCAGATTGCCGCCTTCGCAACTGGTGTTCTTCCCAATATCTACGAATTTCACCTCTACACTGGGAATTCCGCAATCCTCTCTCGGACTCTAGTCTATACGTATCAAATGCAGTTCCCAGGTTAAGCCCGGGGATTTCACATCTGACTGTATAAACCGCCTACGCGCCCTTTACGCCCAGTCATTCC
+
FFFFFFFFFFFFFFFFFFFFFFFFFFFFFFFFFFFFFFFFFFFFFFFFFFFFFFFF,:FFFFFFFFFFFFFFFFFFFFFFFFFFFFFFFFFFFFFFF:FFFFFFFFFFF:FFFFFFFFFFFFFFFFFFFFFFFFFF,FF:FFFFFFFFFFFFFFFFFFFFFFF:FFFFFFFFFFFFFFFFFFFFFFFFFFFFFFFFFFFFFFFFFFFFFFFFFFFFFFFFFFFFFF:FFFFF:FFFFFFFF:FFFF,::
@A00270:176:HGHW5DRXY:1:2101:22914:3255 2:N:0:ACTACGAC+CTCCTTAC
GACTACTGGGGTATCTAATCCTGTTCGCTCCCCACGCTTTCGCGCCTCAGCGTCAGTTCCGAGCCAGATTGCCGCCTTCGCAACTGGTGTTCTTCCCAATATCTACGAATTTCACCTCTACACTGGGAATTCCGCAATCCTCTCTCGGACTCTAGTCTATACGTATCAAATGCAGTTCCCAGGTTAAGCCCGGGGATTTCACATCTGACTGTATAAACCGCCTACGCGCCCTTTACGCCCAGTCATTCC
+
FFFFFFFFFFFFFFFFFFFFFFFFFFFFFFFFFFFFFFFFFFFFFFFFFFFFFFFFFFFFFFFFFFFFFFFFFFFFFFFFFFFFFFFFFFFFFFFFFF:FFF:FFFF:FFFFFFFFFFFFFFFFFFFFFFFFFFF,FFFFFFFFFFFFF:FFFFFFFFFFF,FFFFFFF,FFFFFFFFF:FFFFFFFFFF,FFFFF,FFFF:FFFFFFFFFF,FFFFF:FFFFFFF:FFFFFFFF,FFFFFFFFFFF:F
@A00270:176:HGHW5DRXY:1:2101:2257:3302 2:N:0:ACTACGAC+CTCCTTAC
GACTACTAGGGTATCTAATCCTGTTCGCTCCCCACGCTTTCGCGCCTCAGCGTCAGTTCCGAGCCAGATTGCCGCCTTCGCAACTGGTGTTCTTCCCAATATCTACGAATTTCACCTCTACACTGGGAATTCCGCAATCCTCTCTCGGACTTTAGTCTATACGTATCAAATGCAGTTCCCAGGTTAAGCCCGGGGATTTCACATCTGACTGTATAAACCGCCTACGCGCCCTTCACGCCCAGTCATTCC
+
FFFFFFFFFFFFFFFFFFFFFFFFFFFFFFFFFFFFFFFFFFFFFFFFFFFFFFFFF:FFFFFFFFFFFFFFFFFFFFFFFFFFFFFFFFFFFFFFFFFFFFFFFFFFFFFFFFFFFFFFFFFFFFFFFFFFFFFFFFFFFFFFFFFFFFFFFFFFFFFFFFFFFFFFFF:FFFFFFFFFFFFFFFFFFFFFFFFFFFFFFFFFFFFFFFFFFFFFFFFFF,FFFFFFFFFFFFFFFFFFFFFFFFFFF
@A00270:176:HGHW5DRXY:1:2101:5755:3317 2:N:0:ACTACGAC+CTCCTTAC
CCTACGGTGGCTGCAGTGGGGAATATTGCACAATGGGCGCAAGCCTGATGCAGCGACGCCGCGTGCGGGATGACGGCCTTCGGGTTGTAAACCGCTTTTAGCAGGGAGCAAGCCTTCGGGTGAGTGTACTTGTTGAATAAGCGCCGGCTAACTACGTGCCAGCAGCCGCGGTACTACGTAGGGCGCAAGCGTTATCCGGATTTATTGGGCGTAAAGGGCTCGTAGGCGGTTTGTCGCGTCTGGTGTGAA
+
FFFFFFFFFFFFFF:FFFFFF:,F:FFFFFFFFFFFFFFFF:FFFFFFFFFFFFFF:FFFFFFFFFFFFFFFFFFFFFFFFFFFFFFFFFFFFFFFFFFFFFFFFFFFFF,FFFFFFFFFFFFF:FF,F::FFFFFFFFFFFFFFFFFFFFFFFFFFFFFFFFFFFFFFFFF:,FFFFF,FFFFFFFFFF:::F:FFFF:FF:F:FFFFFFF::FFFFFF:FFFFFFFFF,FFFFFFFFF,FFFFFFFF
@A00270:176:HGHW5DRXY:1:2101:5791:3317 2:N:0:ACTACGAC+CTCCTTAC
CCTACGGTGGCTGCAGTGGGGAATATTGCACAATGGGCGCAAGCCTGATGCAGCGACGCCGCGTGCGGGATGACGGCCTTCGGGTTGTAAACCGCTTTTAGCAGGGAGCAAGCCTTCGGGTGAGTGTACTTGTTGAATAAGCGCCGGCTAACTACGTGCCAGCAGCCGCGGTAATACGTAGGGCGCAAGCGTTATCCGGATTTATTGGGCGTAAAGGGCTCGTAGGCGGTTTGTCGCGTCTGGTGTGAA
+
FFFFFFFFFFFFFFFFFFFFFFFFFFFFFFFFFFFFFFFFFFFFFFFFFFFFFFFFFFFFFFFFFFFFFFFFFFFFFFFFFFFFFFFFFFFFFFFFFFFFFFFFFFFFFFFFFFFFFFFFFFFFFFF:FFFFFFFFFFFFFFFFFFFFFFFFF:FFFFFFFFFFFFFFFFFFFFFFFF:FFFFFFF:,FFF:F,FFFFFF,FF,FFFFFFFFFFFFFFFFFFFFFFFFFFFFFFFFFF:FFFFFFFFFF
@A00270:176:HGHW5DRXY:1:2101:16052:3364 2:N:0:ACTACGAC+CTCCTTAC
CCTACGGGCGGCAGCAGTGGGGAATATTGGACAATGGGGGCAACCCTGATCCAGCAATGCCGCGTGTGTGAAGAAGGTCTTCGGATTGTAAAGCACTTTCACTAGGGAAGATGATGACGGTACCTAGAGAAGAAGCCCCGGCTAACTTCGTGCCAGCAGCCGCGGTAATACGAAGGGGGCTAGCGTTGCTCGGAATGACTGGGCGTAAAGGGCGCGTAGGCGGTTTATACAGTCAGATGTGAAATCCCCG
+
FFFFFFFFFFFFFFFFFFFFFFFFFFFFFFFFFFFFFFFFFFFFFFFFFFFFFFFFFFFFFFFFFFFFFFFFFFFFFFFFFFF:FFFFFFFFFFFFFFFFFFFFFFFFFFFFFFFF:FFFFFFFFFFFFFFFFFFFFFFFFFFF:FFFFFFFFFFFFFFFFFFFFFFFFFFFFFFFFFFFFFFFFFFFFFF,FFFFFFFFFFFFFFFF:FFFFFFFFFFFFFFFFFFF:FFFFFFFFFFFFFFF:FFFFF
@A00270:176:HGHW5DRXY:1:2101:4173:3396 2:N:0:ACTACGAC+CTCCTTAC
GACTACACGGGTATCTAATCCTGTTCGCTACCCATGCTTTCGAGCCTCAGCGTCAGTTACAGACCAGACAGCCGCCTTCGCCACTGGTGTTCTTCCATATATCTACGCATTTCACCGCTACACATGGAGTTCCACTGTCCTCTTCTGCACTCAAGTCTCCCAGTTTCCGATGCACTTCTCCGGTTAAGCCGAAGGCTTTCACATCAGACTTAAGAAACCGCCTGCGCTCGCTTTACGCCCAATAAATCCG
+
FFFFFFFFFFFFFFFFFFFFFFFFFFFFFFFFFFFFFFFFFFFFFFF:F:FFFFFFFFFFFFF:FFFFF:FFFFFFFFFFFFFFFFFFFFF:F:FFFFFFFFFFFFFFFFFFFFFFFFFFFFFFFFFFFFFFFFFFFFFFFFFFFFFFFFFFFFFFFFFFFFFFFFFFFFFFFFFF:FFFFFFFF:FFFFFFF::FFFFFFFFFFFFFFFFFFFFFFFFF:FFFF:FFFFFFFFFFFFFFFFFFFFFFF:
@A00270:176:HGHW5DRXY:1:2101:4065:3458 2:N:0:ACTACGAC+CTCCTTAC
GACTACACGGGTATCTAATCCTGTTCGCTACCCATGCTTTCGAGCCTCAGCGTCAGTTACAGACCAGACAGCCGCCTTCGCCACTGGTGTTCTTCCATATATCTACGCATTTCACCGCTACACATGGAGTTCCACTGTCCTCTTCTGCACTCAAGTCTCCCAGTTTCCGATGCACTTCTCCGGTTAAGCCGAAGGCTTTCACATCAGACGTAAGAAACCGCCTGCGCTCGCTTTACGCCCAATAAATCCG
+
FF,FFFFFFFFFF:FFFFFFFFF:FFF,FFFFFFFFFFFFFFFFFF:FFFFFFFFFFF,FFFFFFFFFF:FFFFFFFFFFFFFFFFFFFFFFFFFF:FFFFFFFFFFFF,F:FFFFFFF:FFFFFFF,FFF:FFFFFFFFFF,FFFFFFFFFFFF,FFFFF:F,F,FFFF,FFFFF:F,,FFFFF,FFFFFFFFFFF:FFFFF,F:FF:,FFFF,::FFFFF,FFFF,FFF,,F::FFFF,FF::,FFF:
@A00270:176:HGHW5DRXY:1:2101:10321:3458 2:N:0:ACTACGAC+CTCCTTAC
CCTACGGGGGGCTGCAGTAGGGAATCTTCCACAATGGACGAAAGTCTGATGGAGCAACGCCGCGTGAGTGAAGAAGGCTTTAGGGTCGTAAGACTCTGTTGTTGAAGAAGAACGTGTGTGAGAGTAACTGTTCACACAGTGACGGTATTCAACCAGAAAGCCACGGCTAACTACGTGCCAGCAGCCGCGGTAATACGTAGGTGGCAAGCGTTGTCCGGATTTATTGGGCGTAAAGCGAGCGCAGGCGGTTT
+
FFFFFFFFFFFFFFFFFFFFFFFFFFFFFFFFFFFFFFFFF:FFFFFFFFF:FFFFFFFFFFFFFFFFFFFFFFFFFFFFFFFFFFFFFFFFFFFFFFFFFFFFFFFFFFFFFFFFFFFFFFFFFFFFFFFFFFFFFFFFFFFFFFFFFFFFFFFFFFFFFFFFFFFFFFFFFFFFFFFFFFFFFFFFFFF:FFFFFFFFFFFFFFFFFFFFFFFFFF:F:FFFFFFFFFFFFFFFFFFFFFFFFFF:FFF
@A00270:176:HGHW5DRXY:1:2101:10095:3474 2:N:0:ACTACGAC+CTCCTTAC
CCTACGGGGGGCTGCAGTGGGGAATATTGGACAATGGGGGCAACCCTGATCCAGCAATGCCGCGTGTGTGAAGAAGGTCTTCGGATTGTAAAGCACTTTCACTAGGGAAGATGATGACGGTACCTAGAGAAGAAGCCCCGGCTAACTTCGTGCCAGCAGCCGCGGTAATACGAAGGGGGCTAGCGTTGCTCGGAATGGCTGGGCGTAAAGGGCGCGTAGGCGGTTTATACAGTCAGATGTGAAATCCCCG
+
FFFFFFFFFFFFFFFFFFFFFFFFFFFFFFFFFFFFFFFFFFFFFFFFFFFFFFFF:FFFFFFFFFF:FFF:FFFFFFFFFFFFFFFFFFFFFFFFFFFFFFFFFFFFFFFFFFFF:FFFFFFFFFFFFFF:FF,FFFF:FFFF:F:FFFFFFFFFF:FFFFFFFFFFFFFFFFFFFFFFFFFFF:FFFFFFFF,:FF:FFFFFFFF,,FFFFFFFFFFF:F:,F,FF:F:FFFFFFFFFF:FFFFFFFF
@A00270:176:HGHW5DRXY:1:2101:10149:3537 2:N:0:ACTACGAC+CTCCTTAC
CCTACGGGTGGCAGCAGTGGGGAATATTGGACAATGGGGGCAACCCTGATCCAGCAATGCCGCGTGTGTGTAGAAGGTCTTCGGATTGTAAAGCACTTTCACTAGGGAAGATGATGACGGTACCTAGAGAAGAAGCCCCGGCTAACTTCGTGCCAGCAGCCGCGGTAATACGAAGGGGGCTAGCGTTGCTCGGAATGACTGGGCGTAAAGGGCGCGTAGGCGGTTTATACAGTCAGATGTGAAATCCCCG
+
FFFFFFFFFFFFFFFFFFFFFF:FFFFFFFFFFFFFFFFFFFFFFFFFFFFFFFFFFFFFFFFFFFFFFFFFFFFFFFFFFFFFF,FFFFFFFFFFFFFFFFFFFFFFFFFFFFFF:FFFF:FFFFFFFFFFFFFFFFFFFFFFFFFFFFFFFFFFFFFFFFFFFFFFFFFFF,FFFFFFFFFFFFFFFFFFFFFFFF::FFFFFFFFFFFFFFFFFFFFFFFFFFFFFFFFFFFFF:FFFFFFFF:FFF
@A00270:176:HGHW5DRXY:1:2101:23719:3583 2:N:0:ACTACGAC+CTCCTTAC
CCTACGGGAGGCAGCAGTAGGGAATCTTCCACAATGGACGAAAGTCTGATGGAGCAACGCCGCGTGAGTGAAGAAGGCTTTAGGGTCGTAAAACTCTGTTGTTGAAGAAGAACGTGTGTGAGAGTAACTGTTCACACAGTGACGGTATTCAACCAGAAAGCCACGGCTAACTACGTGCCAGCAGCCGCGGTAATACGTAGGTGGCAAGCGTTGTCCGGATTTATTGGGCGTAAAGCGAGCGCAGGCGGTTT
+
FFFFFFFFFFFFFFFFFFFFFFFFFFFFFFFFFFFFFFFFFFFFFFFFFFFFFFFFFFFFFFFFFFFFFF:FFFFFFFFFFFFFFFFFFFFFF:FFFFFFFF:F,FFFFFFFFFFFFFFFFFFFFFFFFFFFFFFFF::FFFFFFFFFFFFFFF:FFFFFFFFFFFFFFFF:FFFFFFF:F:FFFFFFFFFFFFFFF:FFFFFFFF:FFFFFFFFFFFFFFF:F,FFFFFFFFFFFF:::FF,,FFFFFFF
@A00270:176:HGHW5DRXY:1:2101:27010:3771 2:N:0:ACTACGAC+CTCCTTAC
GACTACCGGGGTATCTAATCCTGTTCGCTCCCCACGCTTTCGCGCCTCAGCGTCAGTTCCGAGCCAGATTGCCGCCTTCGCAACTGGTGTTCTTCCCAATATCTACGAATTTCACCTCTACACTGGGAATTCCGCAATCCTCTCTCGGACTCTAGTCTATACGTATCAAATGCAGTTCCCAGGTTAAGCCCGGGGATTTCACATCTGACTGTATAAACCGCCTACGCGCCCTTTACGCCCAGTCATTCC
+
FFFFFFFFFFFFFFFFFFFFFFFFFFFFFFFFFFFFFFFFFFFFFFFFFFFFF:FFFFFFFFFFFFF:FFFFFFFFF:FFFFFFFFFFFFFFFFFFFF:FFFFF:FFF:FFFFFFFFFFFFFFFFFFFFFFFFFFFFFFFFFFFFFFFF,:FFFF:FF:FFFFF::FFFF,FFFFFFFF:FFFFFFFFFFFF:FFFF,FFFFFFF,FFFF:F:FFF:FFFFFFFFFF:FF::,FFF:FFFFFFFFF,F:
@A00270:176:HGHW5DRXY:1:2101:9136:3787 2:N:0:ACTACGAC+CTCCTTAC
CCTACGGGTGGCTGCAGTGGGGAATTTTGGACAATGGGGGGAACCCTGATCCAGCCATGCCGCGTGTCTGAAGAAGGCCTTCGGGTTGTAAAGGACTTTTGTTAGGGAAGAAAGCTGGGTGCTAATACCATCTAGTGCTAACGGTACCTAAAGAATAAGCACCGGCTAACTACGTGCCAGCAGCCGCGGTAATACGTAGGGTGCGAGCGTTAATCGGAATTACTGGGCGTAAAGCGAGCGCAGACGGTTA
+
FFFFFFFFFFFFFFFFFFFFFFFFFFFFFFFFFFFFFFFFFFFFFFFFFFFFFFFFFFFFFFFFFFFFFFFFFFFFFFF::FFFFFFFFFF:FFFFF:FFFFF:FFFFFFFFFFFFFF:FFFFF:FFFFFFFFFFFFFFFFFFFFFFFFFFFFFFFFFFFFFFFFFFFFFFFFFFFFFFFFFFFFFFFFFFFFFFFFFFFFFFFFFFFFFFFFFFFFFFFFFFFFFFFFFFFFFFFFFFFF,F:FFFFFF
@A00270:176:HGHW5DRXY:1:2101:5104:3850 2:N:0:ACTACGAC+CTCCTTAC
GACTACAGGGGTATCTAATCCTGTTCGCTCCCCACGCTTTCGCTCCTCAGCGTCAGTGACGGCCCAGAGACCTGCCTTCGCCATCGGTGTTCTTCCCGATATCTACACATTCCACCGTTACACCGGGAATTCCAGTCTCCCCTACCGCACTCCAGCCCGCCCGTACCCGGCGCGAATCCACCGTTGAGCGATGGACTTTCACACCGGACGCGACGAGCCGCCTACGAGCTCTTTACGCCCAATAAATCCG
+
FFFFFFFFFFFFFFFFFFFFFFFFFFFFFFFFFFFFFFFFFFFFFFFFFFF:FFFFFFFFFFFFFFFF:FFFFFFFFFFFFFFFFFFFFFFFFFFFFFFFFFFFFFFFFFFFFFFFFFFFFFFFFF:FFFFFFFFFFFFFFFFFFFFFFFFFFFFFFFFFFFFFFFFFFFFFFFFFFFFFFFFFFFFFFFFFFFFFFFFFFFFFFFFFFFFFFFFFFFF:FFFFFFFFFFFFFFFFFFFFFFFF,FFF:,
@A00270:176:HGHW5DRXY:1:2101:10221:3850 2:N:0:ACTACGAC+CTCCTTAC
CCTACGGGCGGCAGCAGTGGGGAATATTGGACAATGGGGGCAACCCTGATCCAGCAATGCCGCGTGTGTGAGGAAGGTCTTCGGATTGTAAAGCACTTTCACTAGGGAAGATGATGACGGTACCTAGAGAAGAAGCCCCGGCTAACTTCGTGCCAGCAGCCGCGGTAATACGAAGGGGGCTAGCGTTGCTCGGAATGACTGGGCGTAAAGGGCGCGTAGGCGGTTTATACAGTCAGATGTGAAATCCCCG
+
FFFFFFFFFFFFFFFFFFFFFFF,F:FFFFFFFFFFFFFFFFFFFFFFFFFFFFFF:FFFFFFFFFFFFFFFFFFF:FFFFFFFFFFFFFFFFFFFFFFFFFFFFFFFFFFFFFFFFFFFFFFFFFFFFFFFFFFFFFFFFFFFFFFFFFFFFFFFFFFFFFFFFFFFFFFFFFFFFFFFFFFFFFFFFFFFFFFFFFFFFFFFFFFFFFFFFFFFFFFFFFFFFFFFFFFFFFFFFFFFFFFFFFFFFF
@A00270:176:HGHW5DRXY:1:2101:10239:3850 2:N:0:ACTACGAC+CTCCTTAC
CCTACGGGGGGCAGCAGTGGGGAATATTGGACAATGGGGGCAACCCTGATCCAGCAATGCCGCGTGTGAAGAAGGTCTTCGGATTGTAAAGCACTTTCACTAGGGAAGATGATGACGGTACCTAGAGAAGAAGCCCCGGCTAACTTCGTGCCAGCAGCCGCGGTAATACGAAGGGGGCTAGCGTTGCTCGGAATGACTGGGCGTAAAGGGCGCGTAGGCGGTTTATACGGTCAGATGTGAAATCCCCGGG
+
FFFFFFFFFFFFFF:FFFFFFFFFFFFFFFFFFFFFFFF:FF:FFFFFFFFFFFFF:FFFFFFF:FFFFFFFFFF:FFFFFFFFFFFF:F:FFFFFFFFFFFFFFFFFFFFFFFFFFFFFFFFFFFFFFFFFFFFFFFFFFFFFFFFFFFFFFFFFFFFFF,FFFFFFF:FFFFFFFFFFFFFFFFFF:FFFFFF:FFFFFFFFFFFFFFFFFFFFFFFFFFFFFFF:FF,FFFFF:FFFFFFFFFFFFF
@A00270:176:HGHW5DRXY:1:2101:17183:3850 2:N:0:ACTACGAC+CTCCTTAC
GACTACAAGGGTATCTAATCCTGTTCGCTACCCATGCTTTCGAGCCTCAGCGTCAGTTACAGACCAGACAGCCGCCTTCGCCACTGGTGTTCTTCCATATATCTACGCATTTCACCGCTACACATGGAGTTCCACTGTCCTCTTCTGCACTCAAGTCTCCCAGTTTCCGATGCACTTCTCCGGTTAAGCCGAAGGCTTTCACATCAGACTTAAGAAACCGCCTGCGCTCGCTTTACGCCCAATAAATCCG
+
FFFFFFFFFFFFFFFFFFFFFFFFFFFFFFFFFFFFFFFFFFFFFFFFFFFFFFFF:FFFFFFFFFFFFFFFFFFFFFFFFFFFFFFFFFFFFFFFFFFFFFFFFFFF:FFFFFFFFFFFFFFFFFFFFFFFFFFFFFFFFFFFFFFFFFFFFFFFFFFFFFF:FFF,FFFFF:FFFFFFFFFFFFFFFFF:FFFFFFFFFFFFFFFFFFFFFF:FFFFFFFFFFFFFFFFFFFF,F,F:FFFFF:FFFF
@A00270:176:HGHW5DRXY:1:2101:5141:3881 2:N:0:ACTACGAC+CTCCTTAC
GACTACAGGGGTATCTAATCCTGTTCGCTCCCCACGCTTTCGCTCCTCAGCGTCAGTGACGGCCCAGAGACCTGCCTTCGCCATCGGTGTTCTTCCCGATATCTACACATTCCACCGTTACACCGGGAATTCCAGTCTCCCCTACCGCACTCCAGCCCGCCCGTACCCGGCGCGAATCCACCGTTGAGCGATGGACTTTCACACCGGACGCGACGAGCCGCCTACGAGCTCTTTACGCCCAATAAATCCG
+
F:FFFFFFFFFFFFFFFFFFFFFFFFFFFFFFFFFFFFFFFFFFFFFFFFFFFF:FFFFFFFFFFFFFFFFFFFFFFFFFFFFFFFFFFFFF:FFFF:FFFFFFF,FFFFFFFFFFFFFFFFFF:FF:FFFFFFF,FFFFFFFFFFFFFFFFFFFFFFFFFFFFFFFFFFFFFFFFFFFFFFFFFFFFFFFFFFFF,FFFFFFFFFFFFFFFFFFF:FFFFFFFFFFFFFFF:FFFFFFFF,FFF,FFFF
@A00270:176:HGHW5DRXY:1:2101:10348:3912 2:N:0:ACTACGAC+CTCCTTAC
CCTACGGGCGGCAGCAGTGGGGAATATTGGACAATGGGGGCAACCCTGATCCAGCAATGCCGCGTGTGTGAGGAAGGTCTTCGGATTGTAAAGCACTTTCACTAGGGAAGATGATGACGGTACCTAGAGAAGAAGCCCCGGCTAACTTCGTGCCAGCAGCCGCGGTAATACGAAGGGGGCTAGCGTTGCTCGGAATGACTGGGCGTAAAGGGCGCGTAGGCGGTTTATACAGTCAGATGTGAAATCCCCG
+
FFFFFFFFFFFFFFFFFFFFFFFFFFFFFFFFFFFFFFFFFFFFFFFFFFFFFFFFFFFFFFFFFFFFFFFFFFFFFFFFFFFFFFFFFFFFFFFFFFFFFFFFFFFFFFFFFFFFFFFFFFFFFFFFFFFFF:FFFFFFFFFFFFFFFFFFFFFFFFFFFFFFFFF,FFFFFFFFFFFFFFFFFFFFFF:FFFFFFF:FFFFFFFFF:FFFFFFFFFFFFFFFFFFFF:FFFFFFFFF:FFFFFFFFFF
@A00270:176:HGHW5DRXY:1:2101:10845:3928 2:N:0:ACTACGAC+CTCCTTAC
CCTACGGGAGGCAGCAGTAGGGAATCTTCCACAATGGACGCAAGTCTGATGGAGCAACGCCGCGTGAGTGAAGAAGGTTTTCGGATCGTAAAGCTCTGTTGTTGGTGAAGAAGGACAAGGGTAGTAACTGATTTTTGTTTGACGGTAATCAACCAGAAAGTCACGGCTAACTACGTGCCAGCAGCCGCGGTAATACGTAGGTGGCAAGCGTTGTCCGGATTTATTGGGCGTAAAGCGACCGCAGGCGGGA
+
FFFFFFFFFFFFFFFFFFFFFFFFFFFFFFFFFFFFFFFFFFFFFFFF,FFFFFFFFFFFFFFFFFFFFFFFF:FFFFFFFFFFFFFFFFFF:FFF:FF,F,FFFFFFFF:FFFFFFFFFFFFFFFFF:FFFFFFFFFFFFFFFFFFFFFFFFFFFFF,FFFFF:FFFFFFFFFFFFFFFFFFFFFFFFFFFFFFFFFFFFFFFFFFFFFFFFFFFFFF,F:F:FFFFFFFFFFFFFF,FFFFFFFFFFF
@A00270:176:HGHW5DRXY:1:2101:20500:3959 2:N:0:ACTACGAC+CTCCTTAC
CCTATGGGAGGCAGCAGTGGGGAATATTGGACAATGGGGGCAACCCTGATCCAGCAATGCCGCGTGTGTGAAGAAGGTCTTCGGATTGTAAAGCACTTTCACTAGGGAAGATGATGACGGTACCTAGAGAAGAAGCCCCGGCTAACTTCGAGCCAGCAGCCGCGGTAATACGAAGGGGGCTAGCGTTGCTCGGAATGACTGGGCGTAAAGGGCGCGTAGGCGGTTTATACAGTCAGATGTGAAATCCCCG
+
FFFFFFFFFFFFFFFFFFFFFFFFFFFFFFFFFFFFFFFFFFFFFFFFFFFFFFFFFFFF:FFFFFFFFFF,FFFFFFFFFFFFFFFFFF:FFFFFFFFFFFFFFFFFFFFFFFF:FF:FF:FFFFF,FFFFFFFFFFFFFFFFFFFFFF,FFFFFFFFFFFFFF,FFFFFFFFF:FFF:FF:FFFFF:FFF:FFF,FFFF,FFFFFFFF,FF:FFFFF,F,FFFFFFF:FF,FF:FFFFFFF:F,FFFF
@A00270:176:HGHW5DRXY:1:2101:20220:3975 2:N:0:ACTACGAC+CTCCTTAC
CCTATGGGAGGCAGCAGTGGGGAATATTGGACAATGGGGGCAACCCTGATCCAGCAATGCCGCGTGTGTGAAGAAGGTCTTCGGATTGTAAAGCACTTTCACTAGGGAAGATGATGACGGTACCTAGAGAAGAAGCCCCGGCTAACTTCGTGCCAGCAGCCGCGGTAATACGAAGGGGGCTAGAGTTGCTCGGAATGACTGGGCGTAAAGGGCGCGTAGGCGGTTTATACAGTCAGATGTGAAAACCCCG
+
FF:FF:F:FF,,F:F:FF::F,FFFFF,FFFFFFF:FFFFFFF,:::FFFF:FFFFFF:F:FF:FF:F,FFF,FFF:FFF,:,,FF:FFFFF,FF,:F::,FFFF,FFFFFF:FFFFF:F:FFF,F:FF:F:FF,F:,FF:FFFF:,FFFF:FFFFFF:FF:FFFFFFFFFFFFFF,FFFFFF,F::FFFF:FFFF:FF:,:FFFF:FFF:FFF,FFFF,FFF,FF,,:,FFF:F:F:,FFF:F:,FF:,
@A00270:176:HGHW5DRXY:1:2101:20509:3975 2:N:0:ACTACGAC+CTCCTTAC
CCTATGGGAGGCAGCAGTGGGGAATATTGGACAATGGGGGCAACCCTGATCCAGCAATGCCGCGTGTGTGAAGAAGGTCTTCGGATTGTAAAGCACTTTCACTAGGGAAGATGATGACGGTACCTAGAGAAGAAGCCCCGGCTAACTTCGTGCCAGCAGCCGCGGTAATACGAAGGGGGCTAGCGTTGCTCGGAATGACTGGGCGTAAAGGGCGCGTAGGCGGTTTATACAGTCAGATGTGAAATCCCCG
+
FFFFFFFFFFFFFFFFFFFF:FFFFF:FFFFFFFF:FFFFFFFF:FF:FFFFFFFFFFF,F:FFFFFF:FFFFFFFFF:FFFFFFFFFFFFF:FFFF:FFFFFFFF,FFFFFFFFFF:FFF:,FFFFFFFF:FFFFFFFF,FFFFFF,,F,FFFFFFF:FFF:F:FFFFFF:FFFFF,F:F,,F:F,F:FF:FFFFFF:FFFFFF,FFFFFFFFFFFFF:FFFFF:FFFF:F,F:F:FF,FFFFFF,FFF
@A00270:176:HGHW5DRXY:1:2101:16477:4006 2:N:0:ACTACGAC+CTCCTTAC
GACTACCAGGGTATCTAATCCTGTTCGCTACCCATGCTTTCGAACCTCAGCGTCAGTTACAGACCAGAGAGCCGCCTTCGCCACTGGTGTTCTTCCATATATCTACGCATTCCACCGCTACACATGGAGTTCCACTCTCCTCTTCTGCACTCAAGAAATATAGTTTCAGCTGCACTTCCCCGGTTGAGCCGAGGGCTTTCACAGCTGACTTATCTTCCCGCCTGCGTTCGCTTTACGCCCAATAAATCCG
+
FFFFFFFFFFFFFFFFFFFFFFFFFFFFFFFFFFFFFFFFFFFFFFFFFFFFFFFFFFFFFFFFFFFFFFFFFFFFFFFFFFFFFFFFF,FFF:FFFFFFFFFFFFFFFFFFFFFFFFFFFFFFF,FFFF:FFFFFFFFFFFFFFFFFFF:FFFFFFFF:F:FFFFFFFFFFF:FFFFFFFFFF:FFFFFFFFFFF:FFFFF,FFFFFF:F:FF:F,FFFFFFFFF:F:FFF:FFFF:F:FFFFFFFFFF
@A00270:176:HGHW5DRXY:1:2101:1579:4038 2:N:0:ACTACGAC+CTCCTTAC
CCTACGGGTGGCTGCAGTGGGGAATATTGGACAATGGGGGCAACCCTGATCCAGCAATGCCGCGTGTGTGAAGAAGGTCTTCGGATTGTAAAGCACTTTCACTAGGGAAGATGATGACGGTACCTAGAGAAGAAGCCCCGGCTAACTTCGTGCCAGCAGCCGCGGTAATACGAAGGGGGCTAGCGTTGCTCGGAATGACTGGGCGTAAAGGGCGCGTAGGCGGTTTATACAGTCAGATGTGAAATCCCCG
+
FFFFFFFFFFFFFFFF:FFFF:FFFFFFFFFFFFFFFFFFFFFFFFF:F:FFFFFFFFFFFFFFFFFFFF:FFFFFFFFFFFFFFFFFFFFFFFFFFFFFF,FFFF:FFFFFFFFFFFFFF,FFFFFFFFFFFFFF,FFFFFFFFFFFFFFFFFFFFFFFFFF:FFFFFFFFFFFFFFFFFFF:FFFFFFFFFFFFFFFFFFFFF,FFFFFFFFFFFFFFFFFF:FFFFFFFFFFFFFFFFFFFFFFFFF
@A00270:176:HGHW5DRXY:1:2101:10926:4100 2:N:0:ACTACGAC+CTCCTTAC
GACTACCCGGGTATCTAATCCTGTTCGCTCCCCACGCTTTCGCGCCTCAGCGTCAGTTCCGAGCCAGATTGCCGCCTTCGCAACTGGTGTTCTTCCCAATATCTACGAATTTCACCTCTACACTGGGAATTCCGCACTCCTCTCTCGGACTCTAGTCTATACGTATCAAATGCAGTTCCCAGGTTAAGCCCGGGGATTTCACATCTGACTGTATAAACCGCCTACGCGCCCTTTACGCCCAGTCATTCC
+
FFFFFFF,:FFFFFFFFFFFFFFFFFFFFFFFFFFFFFF,F:FFFFFFFFFFFF:FFFFFF:FFFFFFFFF:FF,FFFFFFF,,FFFF:FFFFFFF::::F:FFFF:,F:FFFFFFFFFFFFFF:FFFFFFFFFFF,FFFFFFFFFFF:FFFFFF,FF:,,:F::,F:FFFFFFFFFFF,FFFFFF,FF,,FFFF,F:FFFFFFFFFFFFFF,FFF,FFFFFFFFF,FFFF,FFFFFFFF:F:,,F:F,
@A00270:176:HGHW5DRXY:1:2101:20401:4100 2:N:0:ACTACGAC+CTCCTTAC
CCTATGGGAGGCAGCAGTGGGGAATATTGGACAATGGGGGCAACCCTGATCCAGCAATGCCGCGTGTGTGAAGAAGGTCTTCGGATTGTAAAGCACTTTCACTAGGGAAGATGATGACGGTACCTAGAGAAGAAGCCCCGGCTAACTTCGTGCCAGCAGCCGCGGTAATACGAAGGGGGCTAGCGTTGCTCGGAATGACTGGGCGTAAAGGGCGCGTAGGCGGTTTATACAGTCAGATGTGAAATCCCCG
+
FF:FFFFFFFFFF:FFFF:FFFFF:FFFFFFFFFFFFF:FFFFFF:FFFFFFFF:FFF,FFFFFFF:FFFFFFFFF,FFFFFFFFFFFFFFFFFFFFFFFFFFFFFFFFFFFFFFFFFFFF,:FFF:,FFFFFFF,F,FFFFFF:FFFF:FFFFFFFF,FFFFFFF:FFFF:FFFFFFFFFFFFF:,F:F:F:FFFFFFFFFFFFFFFFF:FFFFF:F:FFFFFFFFF:FFFFFFFF:,FFF,FFF:FFF
@A00270:176:HGHW5DRXY:1:2101:20961:4100 2:N:0:ACTACGAC+CTCCTTAC
CCTACGGGAGGCTGCAGTGGGGAATATTGGACAATGGGGGCAACCCTGATCCAGCAATGCCGCGTGTGTGAAGAAGGTCTTCGGATTGTAAAGCACTTTCACTAGGGAAGATGATGACGGTACCTAGAGAAGAAGCCCCGGCTAACTTCGTGCCAGCAGCCGCGGTAATACGAAGGGGGCTAGCGTTGCTCGGAATGACTGGGCGTAAAGGGCGCGTAGGCGGTTTATACAGTCAGATGTGAAATCCCCG
+
FFFFFFFFFFFFFFFFFFFFFFFFFFFFFFFFFFFFFFFFFFFFFFFFFFFFFFFFFFFFFFFFFFFFFFFFFFFFFFFFF:FFF:FFFFFFFFFFFF:FFFFFFFFFFFFFFFFFFFFFFFFFF,FFFFFFFFFFFFFFFFFFFFFFFFFFFFFFFFFFFFFFFFFFFFF:FFFFFFFFFFFFFFFFFFFF,FFFFFFFFFFFFFFFF:FFFFFFFFFFFFFFFFFFFFFFFFFFFFFFFFFFFFFFFF
@A00270:176:HGHW5DRXY:1:2101:28628:4131 2:N:0:ACTACGAC+CTCCTTAC
GACTACAAGGGTATCTAATCCTGTTCGCTCCCCACGCTTTCGCGCCTCAGCGTCAGTTCCGAGCCAGATTGCCGCCTTCGCAACTGGTGTTCTTCCCAATATCTACGAATTTCACCTCTACACTGGGAATTCCGCAATCCTCTCTCGGACTCTAGTCTATACGTATCAAATGCAGTTCCCAGGTTAAGCCCGGGGATTTCACATCTGACTGTATAAACCGCCTACGCGCCCTTTACGCCCAGTCATTCC
+
FFFFFFFFFFFFFFFFFFFFFFFFFFFFFFFFFFFFFFFFFFFFFFFFFFFFFFFFFFFFFFFFFFFFFFFFFFFFFFFFFF,FFFFFFFFFFFFFFFFFFFFF:FFFFFFFFFFFFFFFFFFFFFFFFF:FFFFFFFFFFFFFFFFFFFFFFFFFFFFFF:FFFFFF:FFFFFFFFFFFFFFFFFFFFFFFFFFFF,FFFFF,FFFFFFFFFFFFFFFFF:FFFFFFFFFFFFFFFFFFFFFFFF,FF
@A00270:176:HGHW5DRXY:1:2101:3278:4194 2:N:0:ACTACGAC+CTCCTTAC
CCTACGGGTGGCAGCAGTGGGGAATATTGCACAATGGGCGCAAGCCTGATGCAGCGACGCCGCGTGCGGGATGGAGGCCTTCGGGTTGTAAACCGCTTTTGTTGGGGAGCAAGCGAGAGTGAGTGTACCCTTCGAATAAGGACCGGCTAACTACGTGCCAGCAGCCGCGGTAATACGTAGGGTCCAAGCGTTATCCGGATTTATTGGGCGTAAAGAGCTCGTAGGCGGCTCGTCGCGTCCGGTGTGAAAGT
+
FF,FFFFFFFFF,FF,F,FFFFF:F:FFFF,F::FFFFFFFF:FFFFFFFFF:FFF:FFFFFFFFFFFFF,,FF:FFFFFFFFFFFFFFFFFFFFF,,:,F:FFFFFFFF,,FFFFFFF:FFFFF:FFFF::FFF,FFF:FFFFFFFFFFFF,FFFFFF:FF,FFFFFFFF:,F:FFF,FFFFFFF,FFFFFFFFFFFF::F:FFFFFFFFFFFFFFFFFFFFFFFFFF:FFFF:FFFFFFFFFFFF::FF
@A00270:176:HGHW5DRXY:1:2101:12879:4194 2:N:0:ACTACGAC+CTCCTTAC
GACTACAGGGGTATCTAATCCTGTTTGCTCCCCACGCTTTCGCATCTCAGCGTCAGTATCTGTCCAGAAGGCCGCCTTCGCCACCGGTATTCCTCCACATCTCTACGCATTTCACCGCTACACGTGGAATTCTACCTTCCTCTACAATACTCTAGTTAACCAGTTTTAAGTGCAATTCCTAGGTTGAGCCCAGGGCTTTCACACCTAACTTAATTATCCGCCTACATGCAATTTACGCCCAGTCATTCC
+
FFFFFFFFFFFFFFFFFFFFFFFFFFFFFFFFFFFFFFFFFFFFFFFFFFFFFFFFFFFFFFFFFFFFFFFFF:FFFFFF:FFFFFFFFFFFFFFFFFFFFFFFFFFFFFFFFFFFFFFFFFFFFFFF:FF:FF:FFFFFFFFFFFFFF:FFFF:FFFF,:FFFFFFFF,FFFFFFFFFFFFFFFFFF,FFFFFFFFFF:FFFFFFFFFF:FFFFFF:,:::FFFFFFF,,F:F:FFFFFFFFFFFFF,
@A00270:176:HGHW5DRXY:1:2101:12870:4210 2:N:0:ACTACGAC+CTCCTTAC
GACTACAGGGGTATCTAATCCTGTTTGCTCCCCACGCTTTCGCATCTCAGCGTCAGTATCTGTCCAGAAGGCCGCCTTCGCCACCGGTATTCCTCCACATCTCTACGCATTTCACCGCTACACGTGGAATTCTACCTTCCTCTACAATACTCTAGTTAACCAGTTTTAAGTGCAATTCCTAGGTTGAGCCCAGGGCTTTCACACCTAACTTAATTATCCGCCTACATGCCCTTTACGCCCAGTCATTCC
+
FFFFFFFFFFFFFFFFFFFFFFFFFFFFFFFFFFFFFFFFFFFFFFFFFFFFFFFFFFFFFFFFFFFFFFFFFFFFFFFFFFFFFFFFFFFFFFFFFFFFFFFFFFFFFFFFFFFFFFF:FFFFFFFFF:FFFFFFFFFFFFFFFFFFF:F:FFFFFFFFFFF:FFFFFFFFFFFFFFFFFFFFFFFFFFFFFFFF:FFF:FFF:FFFFFFFFFFFFFFFFFFFFFFFFFFFFFFFFFFFFFF,FFFFF
@A00270:176:HGHW5DRXY:1:2101:16324:4210 2:N:0:ACTACGAC+CTCCTTAC
GACTACCCGGGTATCTAATCCTGTTCGCTCCCCACGCTTTCGCGCCTCAGCGTCAGTTCCGAGCCAGATTACCGCCTTCGCAACTGGTGTTCTTCCCAATATCTACGAATTTCACCTCTACACTGGGAATTCCGCAATCCTCTCTCGGACTCTAGTCTATACGTATCAAATGCAGTTCCCAGGTTAAGCCCGGGGATTTCACATCTGACTGTATAAACCGCCTACGCGCCCTTTACGCCCAGTCATTCC
+
FFFFFFFFFFFFFFFFFFFFFFFFFFFFFFFFFFFFFFFFFFFFFFFFFFFFFFFFFFFFFFFFF:FFFFFFFFFFFFFFFFFFFFFFFFFFFFFFFFFFFFFFFFFFFFFFFFFFFFFFF::FFFFFFFFFFFFFFFFFFFFFFFFFFFFFFFFFFFFFFFFFFFFFFFFFFFFFFFFFFFF:FFFFFFFFFFF:FFFFFF:FFFFFFFFFFFFFFFFFFFFFFFFFFFFFF,FFFFFFFFFFFFFFF
@A00270:176:HGHW5DRXY:1:2101:29288:4210 2:N:0:ACTACGAC+CTCCTTAC
CCTACGGGTGGCTGCAGTAGGGAATCTTCCACAATGGACGCAAGTCTGATGGAGCAACGCCGCGTGAGTGAAGAAGGTTTTCGGATCGTAAAGCTCTGTTGTTGGTGAAGAAGGACAAGGATAGTAACTGATTTTTGTTTGACGGTAATCAACCAGAAAGTCACGGCTAACTACGTGCCAGCAGCCGCGGTAATACGTAGGTGGCAAGCGTTGTCCGCATTTATTGGGCGTAAAGCGAACGCAGGCGGGA
+
:FF:FFFF:FFFFFFFFFFFFFFF:FFFFFFFFFFFFFF:FFFFFFFFFFFFFFFFFFFFFFFFF,,FFFFFFFFFFFFFFFFFFFFFFFFFFFF:FFFFFFFFFFFFFF,FFFFFFFF:FFFFFFFFFFFFFFFFFFFFFFFFFFFFFFFFFFFFFFFFFFFFFFFFFFFFFFFFFFFF:FFFFFFFFFFFFFF:F,FFF:FFFFFFFFFFFFFFF,FFF:FFF:FFFFF:FF:FFFFFFFFFFF:F:F
@A00270:176:HGHW5DRXY:1:2101:28122:4225 2:N:0:ACTACGAC+CTCCTTAC
GACTACAAGGGTATCTAATCCTGTTCGCTCCCCACGCTTTCGCGCCTCAGCGTCAGTTCCGAGCCAGATTGCCGCCTTCGCAACTGGTGTTCTTCCCAATATCTACGAATTTCACCTCTACACTGGGAATTCCGCAATCCTCTCTCGGACTCTAGTCTATACGTATCAAATGCAGTTCCCAGGTTAAGCCCGGGGATTTCACATCTGACTGTATAAACCGCCTACGCGCCCTTTACGCCCAGTCATTCC
+
FFFFFFFFFFFFFFFFFFFFFFFFFFFFFFFFFFFFFFFFFFFFFFFFFFFFFFFFFFFFFFFFFFFFFFFFFFFFFFFFFFFFFFFFFFFFFFFFFFFFFFFFFFFFFFFFFFFFFFFFFFFFFFFFFFFFFFFFFF:FFFFFFFFFFFFFFFFFFFFFFFFFFFFFFFFFFFF:FFFFFFFFFFFFFFFFFFFFFFFFFFFFFFFFFFFFFFFFFF:,FFFFFF:FFFFFFFFFFFFFFFFFFFFFF
@A00270:176:HGHW5DRXY:1:2101:16631:4241 2:N:0:ACTACGAC+CTCCTTAC
GACTACCCGGGTATCTAATCCTGTTCGCTCCCCACGCTTTCGCGCCTCAGCGTCAGTTCCGAGCCAGATTACCGCCTTCGCAACTGGTGTTCTTCCCAATATCTACGAATTTCACCTCTACACTGGGAATTCCGCAATCCTCTCTCGGACTCTAGTCTATACGTATCAAATGCAGTTCCCAGGTTAAGCCCGGGGATTTCACATCTGACTGTATAAACCGCCTACGCGCCCTTTACGCCCAGTCATTCC
+
:FFFFFFFFFFFFFFFFFFFFFFFFFFFFFFFFFFFFFFFFFFFFFFFFFFFFFFFFFFFFFFFFFFFFFFFFFFFFFFFFFFFFFFFFFFFFFFFFFFFFFFFFFFFFFFFFFFFFFFFFFFFFFFFFFFFFFFFFFFFFFFFFFFF:FFFFFFFFFFF,,FF,FFFFFFF,FFFFFFFFFFFFFFFFFFFFFFFFFFFFFFFFFFFFFFFFFFF:FFFFFFFFFFFFFFF:FFFFFFFFFFFF,FFF
@A00270:176:HGHW5DRXY:1:2101:9227:4257 2:N:0:ACTACGAC+CTCCTTAC
CCTACGGGAGGCAGCAGTAGGGAATCTTCCACAATGGACGAAAGTCTGATGGAGCAACGCCGCGTGAGTGAAGAAGGCTTTAGGGTCGTAAAACTCTGTTGTTGAAGAAGAACGTGTGTGAGAGTAACTGTTCACACAGTGACGGTATTCAACCAGAAAGCCACGGCTAACTACGTGCCAGCAGCCGCGGTAATACGTAGGTGGCAAGCGTTGTCCGGATTTATTGGGCGTAAAGCGAGCGCAGGCGGTTT
+
FFFFFFFFFFFFFFFFFFFFFFFFFFFFFFFFFFFFFFFFFFFFFFFFFFFFFFFFFFFFFFFFFFFFFFFFFFFFFFFFF:FFFFFFFFFFFFFFFFFFFFFFFFFF:F:FFFFFFFFFFFFFFFFFFFFFFFFFFFFFFFFFFFFFFFFFFFFFFFFFFFFFFFFFFFFFFFFFFFFFFFFFFFFFFFFFFFFFFFFFFFF:FFFFFFFFFFFFFFF:FFFFFFFFFFFFFFFFFFFFFFFFF:FFFFF
@A00270:176:HGHW5DRXY:1:2101:24053:4288 2:N:0:ACTACGAC+CTCCTTAC
CCTACGGGTGGCTGCAGTAGGGAATCTTCCACAATGGACGCAAGTCTGATGGAGCAACGCCGCGTGAGTGAAGAAGGTTTTCGGATCGTAAGGCTCTGTTGTTGGTGAAGAAGGACAAGGATAGTAACTGATTTTTGTTTGACGGTAATCAACCAGAAAGTCACGGCTAACTACGTGCCAGCAGCCGCGGTAATACGTAGGTGGCAAGCGTTGTCCGGAGTTATTGGGCGTAAAGCGAACGCAGGCGGGA
+
FFFFFFFFFFFFFFFFFFFFFFF:FFFFFFFFFFF:FFFFFFFFFFFFFFFFFFFFFFFFFFFFFFFFFFFFFFFFFFFFFFFFFFFFFFFFFFFFFFFFFFFFF:FFF:FFF,FFFFFFFFFFFFFFFFFFFFFFFFFFFFFFFFF:FFFFF:FFFFFFFFFFFFFFFFFF:FFFFFFFFFFFFFFFFF,FFFFF:FFFF:F:F:FFFFFFFFFFFFF,FF:F:FFFFFFF:FFFFFFFFFFFFFFFFF
@A00270:176:HGHW5DRXY:1:2101:19253:4366 2:N:0:ACTACGAC+CTCCTTAC
GACTACTCGGGTATCTAATCCTGTTCGCTCCCCACGCTTTCGCGCCTCAGCGTCAGTTCCGAGCCAGATTGCCGCCTTCGCAACTGGTGTTCTTCCCAATATCTACGAATTTCACCTCTACACTGGGAATTCCGCAATCCTCTCTCGGCCTCTAGTCTATACGTATCAAATGCAGTTCCCAGGTTAAGCCCGGGGATTTCACATCTGACTGTATAAACCGCCTACGCGCCCTTTACGCCCAGTCATTCC
+
FF:FFFFFFFFFFFFFFFFFFFFFFFFFF:FFFFFFFFFFFF,FFFFFFFFFFFFFFFFFFFFFFFFFFFFF:FFFFFFFFFFF::FFFFFFFFFFFFFFFFFFF:FFFF,FFFFFFFFFFFFFFFFFFFFFFF:FFFFFFF:FFFFF,FFFFFFFFFFFF:F::FFF:FFF:FFFFF,F,FFFF:FFF,FFF:FFF,FFFFF::F,FFFF:FFFFF,FFFF,:FFFFF:F:,F::FFF,FF,FF:F:F
@A00270:176:HGHW5DRXY:1:2101:9579:4398 2:N:0:ACTACGAC+CTCCTTAC
CCTACGGGAGGCAGCAGTAGGGAATCTTCCACAATGGACGAAAGTCTGATGGAGCAACGCCGCGTGAGTGAAGAAGGCTTTAGGGTCGTAAAACTCTGTTGTTGAAGAAGAACGTGTGTGAGAGTAACTGTTCACACAGTGACGGTATTCAACCAGAAAGCCACGGCTAACTACGTGCCAGCAGCCGCGGTAATACGTAGGTGGCAAGCGTTGTCCGGATTTATTGGGCGTAAAGCGAGCGCAGGCGGTTT
+
FFF:FFFF:FFFFFFFF:FFFFF:FFFFFFFFFFFFFFFFFFFFFFFFFFFF:FFFFFFFFFFFFFFFFFFFFFFFFF,FFFFFFFFFFF:FFFFF:FFFFFFFFFFFFFFFFFFFFFFFFFFFFFFFFFFFFFFFFFFFFFFFFFFFFFFFFFFFFFFFFFF:FFFFFFFFFFFFFFF:FFFFFFF,FFF:FFFFFFFFFFFFFFFFFFF:FFFFFFFFFFF:FFFFFFFFFFFF:FFFF:FFF:FFFFF
@A00270:176:HGHW5DRXY:1:2101:2311:4586 2:N:0:ACTACGAC+CTCCTTAC
GACTACAGGGGTATCTAATCCTGTTCGCTCCCCACGCTTTCGCGCCTCAGCGTCAGTTCCGAGCCAGATTGCCGCCTTCGCAACTGGTGTTCTTCCCAATATCTACGAATTTCACCTCTACACTGGGAATTCCGCAATCCTCTCTCGGACTCTAGTCTATACGTATCAAATGCAGTTCCCAGGATAAGCCCGGGGATTTCACATCTGACTGTATAAACCGCCTACGCGCCCTTTACGCCCAGTCATTCC
+
FFFFFFFFFFFFFFFFFFFFFFFFFFFFFFFFFFF,FFF:FFFFFFFFF:FFFFFFFFFFFFF:F:FF,:FFFFFFFFFFFFFFFFFFFF,:FFFFFFF:FFFFFF,FFFF,FFFFFFFFFFF:F:FFF:FFFFFFFFFFFFFFFFFFFFFFFFFFFFFFFFFFFFFFFFF,F::FFFFFFFF,:FFFFF:F,,FFFF:FFFFFFFFFFFFFFFFFFFFFFFF:FFFFFFF:FFFFFFFF:FFFFFFFF
@A00270:176:HGHW5DRXY:1:2101:17146:4601 2:N:0:ACTACGAC+CTCCTTAC
GACTACAAGGGTATCTAATCCTGTTCGCTACCCATGCTTTCGAGCCTCAGCGTCAGTTACAGACCAGACAGCCGCCTTCGCCACTGGTGTTCTTCCATATATCTACGCATTTCACCGCTACACATGGAGTTCCACTGTCCTCTTCTGCACTCAAGTCTCCCAGTTTCCGATGCACTTCTCCGGTTAAGCCGAAGGCTTTCACATCAGACTTAAGAAACCGCCTGCGCTCGCTTTACGCCCAATAAATCCG
+
FFFFFFFFFF:FFF:FFFFFFFFFFFFFFFF:FFFFF,FFFFF:,FFFFFF:FFFFFFFFFFFF:F:FFF:FFF,FFFFF:FFFF:FFFFFFF:FFFF:FFF,FF:FFF:FF:FFFFFFFF,,FFFFFFFFFFF:FFFFFF:FF:FFFFFFFF::FFF:FFFF,FFFFFFFFFFF,FFFF:F::FFFF::,FFFF,::FF,FFFFFF:FFFFFF,FFFFFFFF,,:FFFFFFF:FFFF:FF:FF,F,F:,
@A00270:176:HGHW5DRXY:1:2101:30843:4617 2:N:0:ACTACGAC+CTCCTTAC
GACTACAAGGGTATCTAATCCTGTTCGCTACCCATGCTTTCGAGCCTCAGCGTCAGTTACAGACCAGACAGCCGCCTTCGCCACTGGTGTTCTTCCATTTATCTACGCATTTCACCGCTACACATGGAGTTCCACTGTCCTCTTCTGCACTCAAGTCTCCCAGTTTCCGATGCACTTCTCCGGTTAAGCCGAAGGCTTTCACATCAGACTTAAGAAACCGCCTGCGCTCGCTTTACGCCCAATAAATCCG
+
FFFFFFFFFFFFFFFFFFFFFFFFFFFFFFFFFFFFFFFFFFFFFFFFFFFFFFFFFFFFFFFFFFFFFFFFFFFFFFFFFFFFFFFFFFFFFFFFFFFFFFFFFFFFFFFFF,FFFFFFFFFFFFFFFFFFFFFFFFFFFFFFFFFFFFFFFFFFFFF:F,FFFFFFFFFFFFFFF:F:FFFFFFFFFFFFFFFFFFFFFFFFFFFFFF::FFFFFFFFFFFFFFFFFFFF:FFFFFFFFFFFFFFFFF
@A00270:176:HGHW5DRXY:1:2101:2248:4664 2:N:0:ACTACGAC+CTCCTTAC
GACTACAGGGGTATCTAATCCTGTTCGCTCCCCACGCTTTCGCGCCTCAGCGTCAGTTCCGAGCCAGATTGCCGCCTTCGCAACTGGTGTTCTTCCCAATATCTACGAATTTCACCTCTACACTGGGAATTCCGCAATCCTCTCTCGGACTCTAGTCTATACGTATCAAATGCAGTTCCCAGGTTAAGCCCGGGGATTTCACATCTGACTGTATAAACCGCCTACGCGCCCTTTACGCCCAGTCATTCC
+
FFFFFFFFFFFF:FFFF:FFFFFFFFFFFFFFFFFFFFF,FFFFFFFFFFFFFFFFFFFFFFFFF,FFFFFFFFFFFF:FFF,F,FFF:FFFFFFFF:FFFFF,F:FFF:FFFFFFFFFFFFFF:FFF,FFFFFF,FFFF:FFFFFFFFFFFFFF:FFFFFF:FFFFFFFFFFFFFFFFFFFFFF:FFFFFFFFFFFFFFFFFFF,FFF,FFFFFF:FFFFFFFFFFFFFFF:FF:FFFF:F,FF,FFF
@A00270:176:HGHW5DRXY:1:2101:7148:4664 2:N:0:ACTACGAC+CTCCTTAC
GACTACTGGGGTATCTAATCCTGTTCGCTACCCATGCTTTCGAGCCTCAGCGTCAGTTACAGACCAGACAGCCGCCTTCGCCACTGGTGTTCTTCCATATATCTACGCATTTCACCGCTACACATGGAGTTCCACTGTCCTCTTCTGCACTCAAGTCTCCCAGTTTCCGATGCACTTCTCCGGTTAAGCCGAAGGCTTTCACATCAGACTTAAGAAACCGCCTGCGCTCGCTTTACGCCCAATAAATCCG
+
FFFFFFFFFFFFFFFFFFFFFFFF:FFFFFFFFFFFFFFFFFFFFFFFFFFFFFFFFFFFFFFFFFFFFFFFFFFFFFFFFFFFFFFFFFFFFFFFFFFFFFFFFFFFFFFFFFFFFFFFFFFFFFFFFFFFFFFFFFFFFF:FFFFFFFFFFFFFFFFFFFFFFFFFFFFF:FFFFFFFFFFFFFFFFFFFFFFFFFFFFFFFFFFFFF::FFFFFFF,FFFFFFFFF:FFFFFFFFFFFFFFFFFFFF
@A00270:176:HGHW5DRXY:1:2101:19633:4899 2:N:0:ACTACGAC+CTCCTTAC
GACTACTCGGGTATCTAATCCTGTTCGCTCCCCACGCTTTCGCGCCTCAGCGTCAGTTCCGAGCCAGATTGCCGCCTTCGCAACTGGTGTTCTTCCCAATATCTACGAATTTCACCTCTACACTGGGAATTCCGCAATCCTCTCTCGGACTCTAGTCTATACGTATCAAATGCAGTTCCCAGGTTAAGCCCGGGGATTTCACATCTGACTGTATAAACCGCCTACGCGCCCTTTACGCCCAGTCATTCC
+
FFFFFFFFFFFFFFFFFFFFFFFFFFFFFFFFFFFF:FFFFFFFFFFFFFFFFFFFFF,FFFFFFFFFFFFFFFFFFFFFFFFFFFFFFFFFFFFFFFFFFFFFFFFFFFF:FFFFFFFFFFFFFFFFFFFFFFFFFFFFFFFFFFFFFFFFFF:FFFFFFFFF:FFFFFFFFFFFFFFFFFFFFFFFFFFFFFFFFFFFFFFFFFFFFFFFFFFFFFFFFFFFFFFFFFFFFFFFFFFFFFFFFFFFF
@A00270:176:HGHW5DRXY:1:2101:29749:4914 2:N:0:ACTACGAC+CTCCTTAC
CCTACGGGTGGCTGCAGTAGGGAATCTTCCACAATGGACGCAAGTCTGATGGAGCAACGCCGCGTGAGTGAAGAAGGTTTTCGGATCGTAAAGCTCTGTTGTTGGTGAAGAAGGACAAGGATAGTAACTGATTTTTGTTTGACGGTAATCAACCAGAAAGTCACGGCTAACTACGTGCCAGCAGCCGCGGTAATACGTAGGTGGCAAGCGTTGTCCGGATTTATTGGGCGTAAAGCGAACGCAGGCGGGA
+
FFFFFFFFFFFFFFFFFFFFFFFFFFFFFFFFFFFFFFFFFFFFFFFFFFFFFFF:FFFFFFFFFFFFFFFFFFFFF::FFFFFF,FFF:FFFFFFFF,FFFFFFFFFFFFFFFFFFFFFFFFFFFFFFFFFFFFFFFFFFFFFFFFFFFFFFFFFFFFFFFFFFFFF:,FFFFFFFFFFFFFFFFFFFFFF:FFFFFFFFFFFFFFFFFFFFFFFFFFFF:F:FFFFFFFFFFFFFFFFFFFFFFFFFF
@A00270:176:HGHW5DRXY:1:2101:14281:4930 2:N:0:ACTACGAC+CTCCTTAC
GACTACTCGGGTATCTAATCCTGTTCGCTACCCATGCTTTCGAGCCTCAGCGTCAGTTACAGACCAGACAGCCGCCTTCGCCACTGGTGTTCTTCCATATATCTACGCATCTCACCGCTACACATGGAGTTCCACTGTCCTCTTCTGCACTCAAGTCTCCCAGTTTCCGATGCACTTCTCCGGTTAAGCCGAAGGCTTTCACATCAGACTTAAGAAACCGCCTGCGCTCGCTTTACGCCCAATAAATCCG
+
FFFFFFFFFFFFFFFFFFFFF:FFFFFFFFFFFFFFFFFFFFFFFFFFFFFFFFFFFFFFFFFFFFFF:FFFFFFFFFFFFF,FFFF:FFFFFFFFFFFFFFFFFFFFFFFFFFFFFFFFFFFFFFFFFFFFFFFFFFFFFFFFFFFFFFFFFFFFFFFFFFFFFFFFFFFFFFFFFFFFFFFFFFFFFFFFFFFFFFFF:FFFFFFFFFFFFF:FFFFFFFFFFFFFFFFFFFFFFFFFFFFFFFFFFF
@A00270:176:HGHW5DRXY:1:2101:19497:4946 2:N:0:ACTACGAC+CTCCTTAC
GACTACTCGGGTATCTAATCCTGTTCGCTCCCCACGCTTTCGCGCCTCAGCGTCAGTTCCGAGCCAGATTGCCGCCTTCGCAACTGGTGTTCTTCCCAATATCTACGAATTTCACCTCTACACTGGGACTTCCGCAATCCTCTCTCGGACTCTAGTCTATACGTATCAAATGCAGTTCCCAGGTTAAGCCCGGGGATTTCACATCTGACTGTATAAACCGCCTACGCGCCCTTTACGCCCAGTCATTCC
+
FFFFFFFFFFFFFFFFFFFFFFFFFFFFFFFFF:FFFFFFFFFFFFFFFFFFFFFFFFFFFFFFFFFFFFFFFFFFFFFFFFFFFFFFFFFFFFFFFFFFFFFFFFFFFFFFFFFFFFFFFFFFFFFF,FFFFFFFFFFFFFFFFFFF,FFFFFFFFF:FFFFFFFFFFFFF:FFFFFFFFFFF:FFFFFFFFFFFFFFFFFFFFFFFFFFFFFF:FFFFFFFFFFFFFFF:FFFFFFFFFF:FF:FFF
@A00270:176:HGHW5DRXY:1:2101:19199:4961 2:N:0:ACTACGAC+CTCCTTAC
CCTACGGGAGGCTGCAGTGGGGAATATTGGACAATGGGGGCAACCCTGATCCAGCAATGCCGCGTGTGTGAAGAAGGTCTTCGGATTGTAAAGCACTTTCACTAGGGAAGATGATGACGGTACCTAGAGAAGAAGCCCCGGCTAACTTCGTGCCAGCAGCCGCGGTAATACGAAGGGGGCTAGCGTTGCTCGGAATGACTGGGCGTAAAGGGCGCGTAGGCGGTTTATACAGTCAGATGTGAAATCCCCG
+
FFFFFFFFFFFFFFFFFFFFFFF:FFFFFFFFFFFFFFFFFFFFFFFFFFF:FFFFFFFFFFFFFFFFFFFFFFFFFFFFFFFFFFFFFFFFFFFFFFFFFFFFFFFFFFFFFFFFFFFFF:FFFFFFFFFFFF,FFFFFFFFFFFFFFFFFFFFFF:FFFFFFFFFFFFFFFFFFFFFFFFFFFFFFFFFFFFF:FFFFFFFFFFFFFFFFFFFFFFFFFFFFFFFFFFFFFFFFFFFFFFFFFFFFFF
@A00270:176:HGHW5DRXY:1:2101:17264:5024 2:N:0:ACTACGAC+CTCCTTAC
CCTACGGGAGGCAGCAGTGGGGAATTTTGGACAATGGGGGGAACCCTGATCCAGCCATGCCGCGTGTCTGAAGAAGGCCTTCGGGTTGTAAAGGACTTTTGTTAGGGAAGAAAAGCTGGGTGCTAATACCATCTAGTGCTGACGGTACCTAAAGAATAAGCACCGGCTAACTACGTGCCAGCAGCCGCGGTAATACGTAGGGTGCGAGCGTTAATCGGAATTACTGGGCGTAAAGCGAGCGCAGACGGTT
+
FFFFFFFFFFFFFFFFFFFFFFFFFFFFFFF:FF:FFFFFFFFFFFFFFFFFFFFF:FFFFFFFFFFFFFFF::FFFFFFFFFFFFFFFFFFFF:FF,FFFFFFFFFFF::FFFFFFFFFFFFFFFFFFFFFFFFFFFFFFFFFF:FFFFFFFFFFFFFFFFFFFFFFFFFFF:FF:FFFF:FFFFFFFFFFFF:FFFFFFFFFFFFFFF:FFFFFFFFFF,FFF:FFFFFFFFFFFFFFFFFFF::FF:
@A00270:176:HGHW5DRXY:1:2101:20582:5071 2:N:0:ACTACGAC+CTCCTTAC
CCTATGGGAGGCAGCAGTGGGGAATATTGGACAATGGGGGCAACCCTGATCCAGCAATGCCGCGTGTGTGAAGAAGGTCTTCGGATTGTAAAGCACTTTCACTAGGGAAGATGATGACGGTACCTAGAGAAGAAGCCCCGGCTAACTTCGTGCCAGCAGCCGCGGTAATACGAAGGGGGCTAGCGTTGCTCGGAATGACTGGGCGTAAAGGGCGCGTAGGCGGTTTATACAGTCAGATGTGAAATCCCCG
+
FFFFFFFFFFFFFFFFFFFFFFFFFFFFFFFFFFFFFFFFFFFFFFFFFFFFFFFFFFFFFFFFFF:FFFFFFFFFFFFFFFFFFFFFF:F:FFFFFFFFFFFFFFFFFFFFFFFFFFFFF:FFFFFFFFFFFFFFFFF:FFFFFFFFFFFFFFFFFFFFFFFFFFFFFFFFFFFFFFFFF:FFF:FFFFF:FF:FFFFFF:FFFFFFFFFFFFFFFFFFFFFFFFFFFFFFFFFFFFFFFFFFFFFFFF
@A00270:176:HGHW5DRXY:1:2101:23547:5071 2:N:0:ACTACGAC+CTCCTTAC
CCTACGGGTGGCAGCAGTAGGGAATCTTCCACAATGGACGAAAGTCTGATGGAGCAACGCCGCGTGAGTGAAGAAGGCTTTAGGGTCGTAAAACTCTGTTGTTGAAGAAGAACGTGTGTGAGAGTAACTGTTCACACAGTGACGGTATTCAACCAGAAAGCCACGGCTAACTACGTGCCAGCAGCCGCGGTAATACGTAGGTGGCAAGCGTTGTCCGGATTTATTGGGCGTAAAGCGAGCGCAGGCGGTTT
+
FFFFFFFFFFFFFFFFFFFFFFFFFFFFFFFFFFFFF:FFFFFFFFFFFF:,FFFFFFFFFFFFFFFFFFFFFFFFFF:F,FFFFFFFFF,FFFFFFFFFFFFF:FFFFFFFFFFFFFFFFFFFFFFFFFFFFFFFFFFFFFFFFFFFF,FFFFFFFFFFFFFFFFFFFFFFFF:FFFFFFFFFFFFFFFFFFFFFFFFFFFF:FFFFFFFFFFFFFFFF,FFFFFFFFFFFF:FFFFFF,FFFFFFFFFF
@A00270:176:HGHW5DRXY:1:2101:14018:5134 2:N:0:ACTACGAC+CTCCTTAC
GACTACTAGGGTATCTAATCCTGTTTGCTCCCCACGCTTTCGCATCTCAGCGTCAGTATCTGTCCAGAAGGCCGCCTTCGCCACCGGTATTCCTCCACATCTCTACGCATTTCACCGCTACACGTGGAATTCTACCTTCCTCTACAATACTCTAGTTAACCAGTTTTAAGTGCAATTCCTAGGTTGAGCCCAGGGCTTTCACACCTAACTTAATTATCCGCCTACATGCCCTTTACGCCCAGTCATTCC
+
FFFFFFFFFFFFFFFFFFFFFFFFFFFFFFFFFFFFFFFFFFFFFFFF:FFFFFFFFFFFFFFFFFFFFFFFFFFFFFFFFFF:FFFFFFFFFFFFFFFFFFFFFFFFFFFFFFFFFFFFFFFFFFFFFFFFFFFFFFFFFFFFFFFFFFFFFFFFFFFFFFFFFFF:FFFFFFFFFFFFFFFFFFFFFFFFFFFFFFFFFFFFFFFFFFFFFFFFFFFF:FFFFF:FFFFFFFFFF::F:FF::FFFF
@A00270:176:HGHW5DRXY:1:2101:28284:5165 2:N:0:ACTACGAC+CTCCTTAC
GACTACTAGGGTATCTAATCCTGTTCGCTCCCCACGCTTTCGCTCCTCAGCGTCAGTAACGGCCCAGAGACCTGCCTTCGCCATTGGTGTTCTTCCCGATATCTACACATTCCACCGTTACACCGGGAATTCCAGTCTCCCCTACCGCACTCCAGCCCGCCCGTACCCGGCGCGAATCCACCGTTGAGCGATGGACTTTCACACCGGACGCGACGAGCCGCCTACGAGCTCTTTACGCCCAATAAATCCG
+
FFFFFFFFFFFFFFFFFFFFFFFFFFFFFFFFF:FFFFFFFFFFFFFFFFFFFFFFFFFFFFFFFFFFFFFFFFFFFFFFFFFFFFFFFFF:FFFFFFFFFFFFFFFFFFFFFFFFFFFFFFFFFFFF,FFFFFFFFFFFFFFFFFFFFFFFFFFFFFFF:FFFF:FFFFFFFFFFFFFFFFFFFFFFFFFFFFF,FFFFFFFFFFFF:FFFFFFFFFFFFFF,FFFFFFFFFFFFFFFFFFFFFFFFFF
@A00270:176:HGHW5DRXY:1:2101:20455:5196 2:N:0:ACTACGAC+CTCCTTAC
GACTACTAGGGTATCTAATCCTGTTCGCTCCCCACGCTTTCGCGCCTCAGCGTCAGCTCCGAGCCAGATTGCCGCCTTCGCAACTGGTGTTCTTCCCAATATCTACGAATTTCACCTCTACACTGGGAATTCCGCAATCCTCTCTCGGACTCTAGTCTATACGTATCAAATGCAGTTCCCAGGTTAAGCCCGGGGATTTCACATCTGACTGTATAAACCGCCTACGCGCCCTTTACGCCCAGTCATTCC
+
FFFFFFFFFFFFFFFFFFFFFFFFFFFFFFFFFFFFFFFFFFFFFFFFFFFFFFFFFFFFFFFFFFFFFFFFFF:FFFFFFFFFFFFFFFFFFFFFFFFFFFFFFFFF:FFFFFFFFFFFFF::FFFF:FFFFFFF:FF,FFFFFFFFFFFF:FFFFFFFFFFFFFFFF::F,F:FFFFFF:FFFFF:FFFFFFFFFFF:FFFFFFFFFFFF,FFFFFFFFFFFFFFFFFFF,FF:FFFFFFFF::FF,
@A00270:176:HGHW5DRXY:1:2101:11659:5212 2:N:0:ACTACGAC+CTCCTTAC
CCTACGGGAGGCAGCAGTAGGGAATCTTCCACAATGGACGCAAGTCTGATGGAGCAACGCCGCGTGAGTGAAGAAGGTTTTCGGATCGTAAAGCTCTGTTGTTGGTGAAGAAGGACAAGGATAGTAACTGATTTTTGTTTGACGGTAATCAACCAGAAAGTCACGGCTAACTACGTGCCAGCAGCCGCGGTAATACGTAGGTGGCAAGCGTTGTCCGGATTTATTGGGCGTAAAGCGAACGCAGGCGGGA
+
FFFFFFFFFFFFFFFFFFFFFFFFF:FFFFFFFFFFFFFFFFFFFFFFFFFFFFFFFFFFFFFFFFFF:FFFFFFFFFF:FFFFFFFFFFFFFFFFFFFFFFFFFFFFFFFFFFFFFFFFFFFFFFFFFFFFF,FFFFFFFFFFFFFFFFFFFFFFFFFFFFFFFFFFFFFFFFFFFFFFFFFFFFFFFFFFFFFFFFFFFFFFFFFFFFFFFFFFFFF,F:FFFFFFFFFFFFFFFF:FFFFFFFFFFF
@A00270:176:HGHW5DRXY:1:2101:5828:5259 2:N:0:ACTACGAC+CTCCTTAC
CCTACGGGGGGCAGCAGTGGGGAATATTGGACAATGGGGGCAACCCTGATCCAGCAATGCCGCGTGTGTGAAGAAGGTCTTCGGACTGTAAAGCACTTTCACTAGGGAAGATGATGACGGTACCTAGAGAAGAAGCCCCGGCTAACTTCGTGCCAGCAGCCGCGGTAATACGAAGGGGGCTAGCGTTGCTCGGAATGACTGGGCGTAAAGGGCGCGTAGGCGGTTTATACAGTCAGATGTGAAATCCCCG
+
FFFFFFFFFFFFFFFFFFFFFFF,FFFFFFFFFFFFFFFFFFFFFFFFFFFFFFFFFFFFFFFFFFFFFFFFFFFFFFFFFFFF:FFFFFFFFFFFFFFFFF:FFFFFFFFFFFFFFFFFFFFFFFFFFFFFFFFFFFFFFFFFFFFFFFFFFFFFFFFFFFFFFFF:FFFFF:FFFFFFFFFFFFFFFFFFFFFFFFFFFFFFF,FFFFFFFFFFFFFFFFFF,FFFFFFF:FF:FFFFFFFFFFFFFF
@A00270:176:HGHW5DRXY:1:2101:12454:5274 2:N:0:ACTACGAC+CTCCTTAC
CCTACGGGAGGCAGCAGTGGGGAATATTGGACAATGGGGGCAACCCTGATCCAGCAATGCCGCGTGTGTGAAGAAGGTCTTCGGATTGTAAAGCACTTTCACTAGGGAAGATGATGACGGTACCTAGAGAAGAAGCCCCGGCTAACTTCGTGCCAGCAGCCGCGGCAATACGAAGGGGGCTAGCGTTGCTCGGAATGACTGGGCGTAAAGGGCGCGTAGGCGGTTTATACAGTCAGATGTGAAATCCCCG
+
FFFFFFFFFFFFFFFFFFFFFFF,FFFFFFFFFFFFFFFFFFFFFFFFFFFFFFFF:FFFFFFF,FFFFFFFFFFFFFFFFFFFFFFFFFFFFFFFFFFFFF:FFFFFF:FFFFFFFFFFF,FFF,:FFFF::FF:F:FFFFFFF,FFFFF:FFF,FFFFFFFFFF:F,FFFF:FFFFFFFFFF,:FFFFFFFFFF:,F:FF:FF:FFFFF:FFFFF::,FFF,FFFFFFFFFFF:FFFFFFFF::FFF:
@A00270:176:HGHW5DRXY:1:2101:29613:5274 2:N:0:ACTACGAC+CTCCTTAC
CCTACGGGTGGCAGCAGTGGGGAATATTGGACAATGGGGGCAACCCTGATCCAGCAATGCCGCGTGTGTGAAGAAGGTCTTCGGATTGTAAAGCACTTTCGCTAGGGAAGATGATGACGGTACCTAGAGAAGAAGCCCCGGCTAACTTCGTGCCAGCAGCCGCGGTAATACGAAGGGGGCTAGCGTTGCTCGGAATGACTGGGCGTAAAGGGCGCGTAGGCGGTTTATACAGTCAGATGTGAAATCCCCG
+
FFFFFFFFFFFFFFFFFFFFFFFFFFFFFFFFFFFFFFFFFFFFFFFFFFFFFFFF:FFFFFFF,F:FFFFFFFFFFFFFFFFFFF,FFF:FFFFFFFFFFFFFFFFF:FFFFFFF:FFFFFFFFFFFFFFFFFFFFFFF:FFFFFFFFFFFFFFFF:FFFFFFFFFFFFFFFFFFFFF:FFFFFFFFFFFFFFFFF,FFFFFFF:,F,FFFFFFFFFFFFFF::FFFFFFFFFFFFFFFFFFFFFFFFF
@A00270:176:HGHW5DRXY:1:2101:6099:5321 2:N:0:ACTACGAC+CTCCTTAC
CCTACGGGAGGCAGCAGTAGGGAATCTTCCACAATGGACGAAAGTCTGATGGAGCAACGCCGCGTGAGTGAAGAAGGCTTTAGGGTCGTAAAACTCTGTTGTTGAAGAAGAACGTGTGTGAGAGTAACTGTTCACACAGTGACGGTATTCAACCAGAAAGCCACGGCTAACTACGTGCCAGCAGCCGCGGTAATACGTAGGTGGCAAGCGTTGTCCGGATTTATTGGGCGTAAAGCGAGCGCAGGCGGTTT
+
FFFFFFFFFFFFFFFFFFFFFFF,FFFFFFFF::FFFFFFF,FF,FFFFFFFFFFFFFFFFFFFFFFFFFFFFFFFFF,::FFFFFFFFFFFFFFF:FFFFF:FFFFFF,FFFFFFFFFFFFFFFFFFFFFFFFFFF:FFF:FFFFFFFFF,FFFFFFFFFFFFFFFFFFFFFFFFFFFFFF:FFFFFFF::FFFFFFFFFFFFF,FFFFF:FFFFFFFF::FF:F::FFFFFFFFFFFFFFFFFFFFFFF
@A00270:176:HGHW5DRXY:1:2101:8766:5337 2:N:0:ACTACGAC+CTCCTTAC
GACTACTGGGGTATCTAATCCTGTTCGCTCCCCACGCTTTCGCGCCTCAGCGTCAGTTCCGAGCCAGATTGCCGCCTTCGCAACTGGTGTTCTTCCCAATATCTACGAATTTCACCTCTACACTGGGAATTCCGCAATCCTCTCTCGGACTCTAGTCTATACGTATCAAATGCAGTTCCCAGGTTAAGCCCGGGGATTTCACATCTGACTGTATAAACCGCCTACGCGCCCTTTACGCCCAGTCATTCC
+
FFFFFFFFFFFF:FFFFFFFFFFFFFFFFFFFFFFFFFFFFFFFFFFFFFFFFFFFFFFFFFFFFFFFFFFFFFFFFFFFFFFFFFFFFFFFFFFFFFFFFFFFF:FFFFFFFFFFFFFFFFFFFFFFFFFFFFFFFFFFFFFFFFFFFFFFFFFFFFFFFFFFFFFFFFFFFFFFFFFFFFFFFFFFFFFFFFFF:FFFFFFFFFFFFFFFFFFFFFFFFFFFFFFFFFFFFFFFFFFF,FFFF,FFF
@A00270:176:HGHW5DRXY:1:2101:22507:5337 2:N:0:ACTACGAC+CTCCTTAC
CCTACGGGTGGCAGCAGTAGGGAATCTTCCACAATGGACGAAAGTCTGATGGAGCAACGCCGCGTGAGTGAATAAGGCTTTAGGGTCGTAAAACTCTGTTGTTGAAGAAGAACGTGTGTGAGAGTAACTGTTCACACAGTGACGGTATTCAACCAGAAAGCCACGGCTAACTACGTGCCAGCAGCCGCGGTAATCCGTAGGTGGAAAGCGTTGTCCGGCTTTATTGGGGGTATAGCGAGCGCAGGCGGTTT
+
FFFFFFFFFF,:FFFFFFFFFFF:FFFFFFFFFFFF:FFF,,:FFF:F,FF:FFFF::FFFFFFFFF,FFF,,FF:::F:,FFFFFFFFF,F:FFF,FFFFFFFFFFFFFF:FFFFF::F,FFFFFFFFFFFFFFFFFFFFF:F:,,F,F,,FFFF,,,FFFFFF:,,::F,::F:FFF,FF:F:FFFFF,,,F,FF,,F:,FF,,,FFFF,:,,FFF,:,,,::F,F,,,F,FF,F,F,FF,:FFFFFF:
@A00270:176:HGHW5DRXY:1:2101:29622:5384 2:N:0:ACTACGAC+CTCCTTAC
CCTACGGGTGGCAGCAGTGGGGAATATTGGACAATGGGGGCAACCCTGATCCAGCAATGCCGCGTGTGTGAAGAAGGTCTTCGGATTGTAAAGCACTTTCGCTAGGGAAGATGATGACGGTACCTAGAGAAGAAGCCCCGGCTAACTTCGTGCCAGCAGCCGCGGTAATACGAAGGGGGCTAGCGTTGCTCGGAATGACTGGGCGTAAAGGGCGCGTAGGCGGTTTATACAGTCAGATGTGAAATCCCCG
+
FFFFFFFFFFFFFFFFFFFFFFFFFFFFFFFFFFFFFFFFFFFFFFFFFFFF:FFFFFFFFFFFFF:FFFFFFFFFFFFFFFFF:FFF:FFFFFFFFFFFFF::FFFFFFFFFFFFFFFFFFFFFFFFFFFFFFFFFFFFFFF:FFFFFFFFFFFFF:FFFFFFFFF:FFFFFFFFFFFFFFFFFFFFFFF,FF:FFFFFFFFFF:FFFFFFFFFF:FFFFFFF,FFF:FF:FF:FFFFFFF:FFFFFFF
@A00270:176:HGHW5DRXY:1:2101:16152:5415 2:N:0:ACTACGAC+CTCCTTAC
GACTACTAGGGTATCTAATCCTGTTCGCTCCCCACGCTTTCGCGCCTCAGCGTCAGTTCCGAGCCAGATTGCCGCCTTCGCAACTGGTGTTCTTCCCAATATCTACGAATTTCACCTCTACACTGGGAATTCCGCAATCCTCTCTCGGACTCTAGTCTATACGTATCAAATGCAGTTCCCAGGTTAAGCTCGGGGATTTCACATCTGACTGTATAAACCGCCTACGCGCCCTTTACGCCCAGTCATTCC
+
FFFFFFFFFFFFFFFFFFFFFFFFFFFFFFFFFFFFFFFFFFFFFFFFFFFFFFFF:FFFFFFFFFFFFFFFFFFFFFFFFFFFFFFFFFFFFFFFFFFFFFFFFFFFFFFFFFFFFFFFFFFFFFFFFFFFFFFF:FFFFFFFFFFFFFFFFFFFFFFFFFF:FFFFFFFFFFFFFFFFFFFFFFFFFFFFFFFFFFFFFFFFFFFFFFFFFFFFF:FFFFFF:FFFFFFF:FFFFFFFFFFFFFFFF
@A00270:176:HGHW5DRXY:1:2101:11406:5462 2:N:0:ACTACGAC+CTCCTTAC
CCTACGGGAGGCAGCAGTAGGGAATCTTCCACAATGGACGCAAGTCTGATGGAGCAACGCCGCGTGAGTGAAGAAGGTTTTCGGATCGTAAAGCTCTGTTGTTGGTGAAGAAGGACAAGGATAGTAACTGATTTTTGTTTGACGGTAATCAACCAGAAAGTCACGGCTAACTACGTGCCAGCAGCCGCGGTAATACGTAGGTGGCAAGCGTTGTCCGGATTTATCGGGCGTAAAGCGAACGCAGGCGGGA
+
FFFFFFFFFFFFFFFFFFFFFFFFFFFFFFFFFFFFFFFFFFFFFFFFFFFFFFFF:FFFFFFFFFFFFFFFFFFFFFFFFFFFFFFFFFFFFFFF,FF,FFFFFFFFFFFFFFFFFFFFFFFFFFFFFFFFFFFFFFFFFFFFFFFFFFFFFFFFFFFFFFFF:FFFFFF:FFFFFFFFFFFF,FFFFFFFFFFFFFFFFFFFF:FFFFFFFFFFFFFFFFFFFFFF:FFFFFFFFFF:FFFFFFFFFF
@A00270:176:HGHW5DRXY:1:2101:11478:5462 2:N:0:ACTACGAC+CTCCTTAC
CCTACGGGAGGCAGCAGTAGGGAATCTTCCACAATGGACGCAAGTCTGATGGAGCAACGCCGCGTGAGTGAAGAAGGTTTTCGGATCGTAAAGCTCTGTTGTTGGTGAAGAAGGACAAGGATAGTAACTGATTTTTGTTTGACGGTAATCAACCAGAAAGTCACGGCTAACTACGTGCCAGCAGCCGCGGTAATACGTAGGTGGCAAGCGTTGTCCGGATTTATCGGGCGTAAAGCGAACGCAGGCGGGA
+
FFF:FFFFFFFFFFFFFFFFFFFF:FFFFFFFFFFFFFFFFFFFFFFFFFFFFFFF,FFFFFFFFFFFFFFFFFFFFFF:FFFFFFFFFFFFFFF:FF::F,FFF,FFFFFFFFFFF:FFF:FFF:FFFFFFFFFFFF:FFFFFFFFFFFFFFFFFFFFFFFFFFFFFFFFFFFFFFFFFFFFFFFFFFFFFFFFFFFFFFFFFFFFFFFFFFFFFFFF,FFFFFFFFFFFFFFFFFFFFFFFFFFFFFF
@A00270:176:HGHW5DRXY:1:2101:3893:5478 2:N:0:ACTACGAC+CTCCTTAC
GACTACTAGGGTATCTAATCCTGTTCGCTACCCATGCTTTCGAGCCTCAGCGTCAGTTACAGACCAGACAGCCGCCTTCGCCACTGGTGTTCTTCCATATATCTACGCATTTCACCGCTACACATGGAGTTCCACTGTCCTCTTCTGCACTCAAGTCTCCCAGTTTCCGATGCACTTCTCCGGTTAAGCCGAAGGCTTTCACATCAGACTTAAGAAACCGCCTGCGCTCGCTTTACGCCCAATAAATCCG
+
FFFFFFFFFFFFFFFFFFFFFFFFFFFFF:FFFFFFF:FFFFFFFFFFFFFF:FFFFFFFFFFFFFFFFFFFFFFFFFFFFF:FFFFFF:FFFFFFFFFFFFFFFFFFFFFFFFFFFFFFF,FFF:FFFFFFFFF:FF,FFFFFFFFFFFFFFFF:FFFFFFFF:FFFFFFF::F,FFFF:FF:FFFFFFFFFFFFFFFFFFFFFFFFF:FFFFFF:FFFFFF:FFFFFFFF:FFFFFFFFFFFFFFFFF
@A00270:176:HGHW5DRXY:1:2101:3911:5478 2:N:0:ACTACGAC+CTCCTTAC
GACTACTAGGGTATCTAATCCTGTTCGCTACCCATGCTTTCGAGCCTCAGCGTCAGTTACAGACCAGACAGCCGCCTTCGCCACTGGTGTTCTTCCATATATCTACGCATTTCACCGCTACACATGGAGTTCCACTGTCCTCTTCTGCACTCAAGTCTCCCAGTTTCCGATGCACTTCTCCGGTTAAGCCGAAGGCTTTCACATCAGACTTAAGAAACCGCCTGCGCTCGCTTTACGCCCAATAAATCCG
+
:F:FFFFFFFFFFFF:FFFFFFFFFFFFFFFFFFFFFFFFFFFFFFFFFFFFFFFFFF:FFFFFFFFFFFFFFFFFF:FFFFFFFF,,FFFFFFFFFFFF:FFFFFFFFFFFFFFFFFFFFFFFFFF:FFFFFFFFFFFFFFFFFFFFFFFFFFFFFFFFFFFFFFF:FF:FFFFFFFFFFFFFFFFFFFFFFFFFFFFFFFFFFFFFFFFFF,FFFFFFFFFFFFFFFFFFFFFFFFF:F:F:FFFFFF
@A00270:176:HGHW5DRXY:1:2101:9805:5478 2:N:0:ACTACGAC+CTCCTTAC
GACGACAGGGGTATCTAATCCTGTTCGCTCCCCACGCTTTCGCGCCTCAGCGTCAGTTCCGAGCCAGATTGCCGCCTTCGCAACTGGTGTTCTTCCCAATATCTACGAATTTCACCTCTACACTGGGAATTCCGCAATCCTCTCTCGGACTCTAGTCTATACGTATCAAATGCAGTTCCCAGGTTAAGCCCGGGGATTTCACATCTGACTGTATAAACCGCCTACGCGCCCTTTACGCCCAGTCATTCC
+
FFF,FFFFFFFFFFFFFFFFFFFFFFFFFFFFFFFFFFFFFFFFFFFFFFFFFFFFFFFFFFFFFFFFFFFFFFFFFFFFFFFFFFFFFFFFFFFFFFFFFFFFFFF,FFFFFFFFFFFFFFFFFFFFFFFFFFFFFFFFFFFFFFFFFFFFFFFFFFFF:FFFFFFFFFFFFFFFFFFFFFFFFFFFFFFFFFFF:FFFFFFFFFFFFFFFFFFFFFFFFFFFFFFFFFFFFFFFFFFF:FFFF:FFF
@A00270:176:HGHW5DRXY:1:2101:16857:5478 2:N:0:ACTACGAC+CTCCTTAC
CATACGGGAGGCAGCAGTGGTGAATTTTGGACAATGTGGGGAACCCTTATCCAGCCATGCCGCGTGTCTGAAGAAGGCCTTCGGGTTGTAAAGGACATTTGTTAGGGAAGAAAAGCTGGGTGATAATAACATCTAGTGCTGACGGTACATAAATAATAAGCACCGGCTAACAACGTGCCAGCAGCCGCGGTAATACGTAGGGTGCGAGCGTTAAACGGAATTACTGGGCTTAAAGCGATCGCAGACGTTT
+
F,FFF,F:FF,F,,FF,,,,,,FF,FFF,FF,FF:F,,,,,F:F,:F,F,FFFFFFFFF,F,F:::FFFFFFFF,F:F:FF:FF,:,,FFF,FFFF,FFFFFFFF:,FFFFFFF::F:::::,FFF:F,,F,FFFF:FFF,FFFF:F,:,,FF,FF,FF,,F,:F,,F:F,,:F::,F:F,:FFF,:F:,,:F,F,,F,:,,,:F,FF,,,,FF,,F,FF,,FFFFFFF,FFFF:F,:::FF::FFF,FF
@A00270:176:HGHW5DRXY:1:2101:16514:5509 2:N:0:ACTACGAC+CTCCTTAC
GACTACTAGGGTATCTACTCCTGTTCGCTCCCCACGCTTTCGCGCCTCAGCGTCAGTTCCGAGCCAGATTGCCGCCGTCGCAACTGGTGTTCTTCCCAATATCTACGAATTTCACCTCTACACTGGGAATTCCGCAATCCTCTCTCGGACTCTAGTCTCTACGTATCAATTGCAGTTCCCAGGTTAAGCTCGGGGATTTCACTTCTGACTGTCTAAACCGCCTACGCGCCCTTTACTCCCAGTCATTCCG
+
FFF,FFFFFFFFFFFFF,FFF,FFFFFFFF:FFFFF,:FFFFF:F,FFF:FFFFFF:FF:,FFF:FFFFFFFFFFF,FFFFF,FFFFFFFFFFF,F,FF:FFFF,F,F:FFFFF:F::FF,FFFFF,F:,FFF::FF,,FFFFFFF:F:::FFF:,FF,::FFFFFFFF,F,,FFF,:FFFFF:FFFFF:,:FFF:,FFF:F,FFFFFFF,FFF:F:FFF:F,,,:FFF,FF,:F,,:F:,F:,,,FFF,
@A00270:176:HGHW5DRXY:1:2101:14769:5525 2:N:0:ACTACGAC+CTCCTTAC
GACTACTCGGGTATCTAATCCTGTTCGCTACCCATGCTTTCGAGCCTCAGCGTCAGTTACAGACCAGACAGCCGCCTTCGCCACTGGTGTTCTTCCATATATATACGCATCTCACCGCTACACATGGAGTTCCACTGTCATCTTCTGCACTCAAGTCTCCCAGTTTCCGATGCACTTCTCAGGTTAAGCCGAAGGCTTTCACATCAGACTTAAGAAACCGCCTGCGCTCGCTTTACGCCCAATAAATCCG
+
,F:,FFFFFFF:FFF:FFFF:F:,:::,,FFF,FF,FFFFFFFFF,F:F::FFFFF::F:FFF::F:FF,,F,,,,F:FF,,F,:,:F::F::,,:FFFFFF,FF:F,FF,F:FF,,FFFFF:F,:,:,F:,,F::F:F,:,FF:FF,:,,:::::,FF,:::FFF:::F:,:F:F:FF:,,F:F:F:,,FF,:,:FF,,:F,F,FF,FFFFF,FFF,,:,,FF,F,F::,F:FF,F,FFF:F,,FFF,F
@A00270:176:HGHW5DRXY:1:2101:14380:5635 2:N:0:ACTACGAC+CTCCTTAC
GACTACTCGGGTATCTAATCCTGTTCGCTACCCATGCTTTCGAGCCTCAGCGTCAGTTACAGACCAGACAGCCGCCTTCGCCACTGGTGTTCTTCCATATATCTACGCATCTCACCGCTACACATGGAGTTCCACTGTCCTCTTCTGCACTCAAGTCTCCCAGTTTCCGATGCACTTCTCCGGTTTAGCCGAAGTCTTTCACATCAGACTTAAGAAACCGCCTGAGCTCGCTTTACGCCCAATAAATCCG
+
:FFFFFFF,:FFFF:FFFFF,FFFF:FFFFFFFFF:,FFF:FF:FFFF,FF,FFFF:FF::,F:F::FFFFFF,,FFFFFF,F,FFFFFFF:F::FFFF:FF:FF:FF:FFF:FFFFFFF:FFF:FFFFFFFFFFFF,:,FFFF:FF,FFF,:F::FFF:F,FFFFFFF:FF,FFFFFFF,FFFF,:FFFFF,F,,FFFFFF:FF,:FFFFF,F:,F,F:F,FF,:FFFF:FF,FFFFFFF:FFFFF,,F
@A00270:176:HGHW5DRXY:1:2101:5782:5682 2:N:0:ACTACGAC+CTCCTTAC
CCTACGGGGGGCTGCAGTGGGGAATATTGCACAATGGGGGGAACCCTGATGCAGCCATGCCGCGTGTATGAAGAAGGCCTTCGGGTTGTAAAGTACTTTCGGTGATGAGGAAGGTGATGTATCTAATAGGTGCATTAATTGACGTTAATCACAGAAGAAGCACCGGCTAACTCCGTGCCAGCAGCCGCGGTAATACGGAGGGTGCGAGCGTTAATCGGAATGACTGGGCGTAAAGGGCATGTAGGCGGAT
+
FFFFFFFFFFFFFFFFF,FFFFFFFFFFFF:FFFFFFFFFFF:FFFFFFFFFFFFF,FFFFFFFFF,,FF:FFFFFFFF:FFFFF:FFFF:FFFFFFFFFFFFFF:FFFFFFFFFFFFFFFFF:FFFFFFFFFFFFFFFFFFFFFF,FFFFFFFFF:FFFFFFFFFFF,FFFFFFFFFFFFFFFFFFFFFF:FFFFFFFFFFFFFFFFFF:F,FFFFFF,FFFFFFFFFFF:FFFFFFFFFFF:FFFFFF
@A00270:176:HGHW5DRXY:1:2101:13051:5682 2:N:0:ACTACGAC+CTCCTTAC
CCTACGGGAGGCTGCAGTGGGGAATATTGGACAATGGGGGCAACCCTGATCCAGCAATGCCGCGTGTGTGAAGAAGGTCTTCGGATTGTAAAGCACTTTCACTAGGGAAGATGATGACGGTACCTAGAGAAGAAGCCCCGGCTAACTTCGTGCCAGCAGCCGCGGTAATACGAAGGGGGCTAGCGTTGCTCGGAATGACTGGGCGTAAAGGGCGCGTAGGCGGTTTATACAGTCAGATGTGAAATCCCCG
+
FFFFFFFFFFFFFFFFF:FFFFFFFFFFFFFFFFFFFFFFFFFFFFFFFFFFFFFFFFFFFFFFFFFFFFFFFFFFFFFFFFFFFFFFFFFFFFFFFFFFFFFFFFFFFFFFFFFFFFFFFFFFFFFFFFFFFFFFFFFFFFFFFFFFFFFFFFFFFFFFFFFFFFF:F:FFFFFFFFFFFFFFFFFFFFFFFFFFFFFFFFFFFFFFFFFFFFFFFFFFFFFFFFFF::FFFFFFFFFFF::FFFFFFF
@A00270:176:HGHW5DRXY:1:2101:30789:5682 2:N:0:ACTACGAC+CTCCTTAC
GACTACCGGGGTATCTAATCCTGTTCGCTACCCATGCTTTCGAACCTCAGCGTCAGTTACAGACCAGAGAGCCGCCTTCGCCACTGGTGTTCTTCCATATATCTACGCATTCCACCGCTACACATGGAGTTCCACTCTCCTCTTCTGCACTCAAGAAATATAGTTTCAGCTGCACTTCCCCGGTTGAGCCGAGGGCTTTCACAGCTGACTTATCTTCCCGCCTGCGTTCGCTTTACGCCCAATAAATCCG
+
FFFFFFFFFFFFFFFFFFFFFFFFFFFFFFFFFFFFFFFFFFFFFFFFFFFFFFFFFFFFFFFFFFFFFFFFFFFFFFFFFFFFFFFFFFFFFFFFFFFFF:FFFFFFFFFFFFFFFFFFFFFFFFFFFFFFFFFFFFFFFFFFFFFFFFFFFFFFFF:F:FFFFFFFFFFFFFFFFFFFFFFFFFFFFFF:FF:FFFFFFFFFFFFFFFFFFFFFFFFFFFFFFFFFFFFFFFF:FFFFFFFFFFFFFF
@A00270:176:HGHW5DRXY:1:2101:30499:5713 2:N:0:ACTACGAC+CTCCTTAC
CCTACGGGGGGCAGCAGTAGGGAATCTTCCACAATGGACGAAAGTCTGATGGAGCAACGCCGCGTGAGTGAAGAAGGCTTTAGGGTCGTAAAACTCTGTTGTTGAAGAAGAACGTGTGTGAGAGTAACTGTTCATACAGTGACGGTATTCAACCAGAAAGCCACGGCTAACTACGTGCCAGCAGCCGCGGTAATACGTAGGTGGCAAGCGTTGTCCGGATTTATTGGGCGTAAAGCGAGCGCAGGCGGTAT
+
FFF:FFFFFFFFFFFFFFFFFFFFFFFFFFFFFFF:FFFFFFFFFFFFF:FFFFFFFFFFFFFFF,FFFFFFFFFFF:FFFFF:FFFFFFFFFF:F:FFFFFFFFFFFFFFFFFFFFFFFFFFFFFFFFFFFFFFFFF::FF:FFFFFF:FF,FFFFFFF:FFF:FFFFFFFFFFFFFF:FFF:FFFFFFFF:,FF:FFFFFFFFFF:FF:FFFFFFFFFFFFF,FFFFFFFFF:F:FFFFFFFFFFFF:F
@A00270:176:HGHW5DRXY:1:2101:30535:5744 2:N:0:ACTACGAC+CTCCTTAC
CCAACGGGGGGAAGAAGTAGGGAATATTCCACAATGGACCAAACTCAGTTGGAGCAACGCCGCCAGAGTGAATAATGATTTAGGCTCGTAAAACTATGTTGTTGAAGAATAACGAGTGTGAGATTAAATTTACATACCGTGACGGTAATCAACAAGAAATCCACGGCTAAATACTAGCCAGCAGCCGCGCTAATACGAAGGTGGCAAGCGTTGTCCGGATTTATTGGGCGTAAAGCGAGCGCAGGCCGAA
+
,F,:F:F,F::,FF,F,FF,:,FFF,,,,FF,FFF,::F,FFF,FF,F,FF:F::FFF,FFF:,,,F,F,F:,F:,,,F,,F,,,F::FFFFF::,:,,F,FF,FF:FF,FF,,,,FFF::FF,,:FF,,F:,F:,,,,FFF::,FF,FFFF,,,,F:F:FF,F:FF:F,,FFF,,F,FF,F:,F,,FF,,FFF:,F,:F,:,FFFF,::F,,,FF,,FFF,,,FF,,F,,FFF,F:F,FFFF,,F,F,F
@A00270:176:HGHW5DRXY:1:2101:11035:5760 2:N:0:ACTACGAC+CTCCTTAC
GACTACAAGGGTATCTAATCCTGTTCGCTACCCATGCTTTCGAGCCTCAGCGTCAGTTACAGACCAGACAGCCGCCTTCGCCACTGGTGTTCTTCCATATATCTACGCATTTCACCGCTACACATGGAGTTCCACTGTCCTCTTCTGCACTCAAGTCTCCCAGTTTCCGATGCACTTCTCCGGTTAAGCCGAAGGCTTTCACATCAGACTTAAGAAACCGCCTGCGCTCGCTTTACGCCCAATAAATCCG
+
FFFFFFFFFFFFFFFFFFFFFFFFFFFFFFFFFFFFFFFFFFFFFFFFFFFFFF,FFFFFFFFFF:FFFFFFFFFFFFFFFFFFFFFFFFFFFFFFFFFFFFFFFFFF:FFFFFFFFFFFFFFFFFFFFFFFFFFFFFFFFFFFFFFFFFFFFFFFFFFFFFFFFFFFFFFFFFFFFF:FFFFFFFFFFFFFFFFFFFFFFFFFFFFFFFFFFFFFFFFFFFFFFFFFFFFF:FFFFFFFFFFFFFFFFF
@A00270:176:HGHW5DRXY:1:2101:14615:5760 2:N:0:ACTACGAC+CTCCTTAC
GACTACTCGGGTATCTAATCCTGTTCGCTACCCATGCTTTCGAGCCTCAGCGTCAGTTACAGACCAGACAGCCGCCTTCGCCACTGGTGTTCTTCCATATATCTACGCATCTCACCGCTACACATGGAGTTCCAATGTCCTCTTCTGCACTCAAGTCTCCCAGTTTCCGATGCACTTCTCCGGTTAAGCCGAAGGCTTTCACATCAGACTTAAGAATCCGCCTGCGCTCGCTTTACGCCCAATAAATCCG
+
:FFFFFF,F::FFFFFFFFF:F:F:FF:FFFF,FFFFFFF:FFFFFF:FFF:FF::F::FFFF,,FFF,F:::,::FF:,::F:F,,,F:,FFF:,FFF:FF:FF,:,F,:FFF,FFFFF,FFFF:,F:FFF,F,F:FF:F::F:FF,F::::FFF,F::FFFF,F:,F:FF,:FFF:FFFF:F:F::,,,F,:FFFFFFF,F:FF,,,:F::F:F,F:F,FFFF:FFFF,FFFFFF:F,,:FF,:F,:,
@A00270:176:HGHW5DRXY:1:2101:27642:5776 2:N:0:ACTACGAC+CTCCTTAC
CCTACGGGGGGCTGCAGTGGGGAATATTGGACAATGGGGGCAACCCTGATCCAGCAATTCCGCGTGTTTGAATAAGGTCTTCGGATTGTATAGCACTTTCACAAGGGAAGATGATGACGGTACATAGAGAAGAAGCCCCGGATAAATTCGTGCCAGCAGCCGCGGTAATACGAACGGGGCTAGAGTTTCTCGGAATGAATGGGCGTAAAGGGAGCGTAGGCGGTTTATACAGACAGATGTGAAATCCCCG
+
FFFFF:FF:F,,FFFFFFFFFFFFFFF:FFF,FFF:F,F:,FFFFF:,:FF:FFFFFF,,:F,,:,:,F,FF,,::,,FF:FF,:FF,,F,F,,F:FF:F::,,F:FFFFFF,F:,F:,,:,F,F,FF,F:,FF:,F::,F,:FF,::FF:FF,F,:F,,,,FF,FFFFFF:FF,,,,FFF:F,,,F,F,F,,F:,:F,,,F,F,FFFF,FF,F,F,FF:FFFF:FF,FFFF,,FF::FF,,FFF,F,FF
@A00270:176:HGHW5DRXY:1:2101:3748:5791 2:N:0:ACTACGAC+CTCCTTAC
GACTACTAGGGTATCTAATCCTGTTCGCTACCCATGCTTTCGAGCCTCAGCGTCAGTTACAGACCAGACAGCCGCCTTCGCCACTGGTGTTCTTCCATATATCTACGCATTTCACCGCTACACATGGAGTTCCACTGTCCTCTTCTGCACTCAAGTCTCCCAGTTTCCGATGCACTTCTCCGGTTAAGCCGAAGGCTTTCACATCAGACTTAAGAAACCGCCTGCGCTCGCTTTACGCCCAATAAATCCG
+
FF:FFFFFFFFFFFFF:FF:FFFFFFFF:FFFFFFFF:FFFFFFFFFF,FFF:F,F::FFFFFFF:FFF:FFFFFFF,FFFFFF:F:,FFFFFFFF:FFF:FFFFFFF,FFFFFF:FFF,FFF,FF:FFFFFFFFFFFFFFFF:FFFFFFFFFFF:FFFFFFF,FFFFF,FFFFFFFFFFFFFFFFFFFFFF::FFF:FFFFFFFFF:FFFFFFFFFFFFFFFFFF:FFFFFFFFFFFFFFFFFF,FF:F
@A00270:176:HGHW5DRXY:1:2101:27091:5822 2:N:0:ACTACGAC+CTCCTTAC
CCTACGGGAGGCTGCAGTGGGGAATATTGCACAATGGGCGCAAGCCTGATGCAGCGACGCCGCGTGCGGGATGACGGCCTTCGGGTTGTAAACCGCTTTTAGCAGGGAGCAAGCCTTCGGGTGAGTGTACTTGTTGAATAAGCGCCGGCTAACTACGTGCCAGCAGCCGCGGTAATACGTAGGGCGCAAGCGTTATCCGGATTTATTGGGCGTAAAGGGCTCGTAGGCGGTTTGTCGCGTCTGGTGTGAA
+
FFFFFFFFFFFFFFFFFFFFFFFFFFFFFFFFFFFFFFFFFFFFFFFFFFFFFFFFFFFFFFFFFFFFFFFFFFFFFFFFFFFFFFFFFFFFFFFF:FFFFFFFFFFFFFFFFFFFFFFFFFFFFFFF:FFFFFFFFFFFFFFFFFFFFFFFFFFFFFFFFFFFFFFFFFFFFFFFF:FFFFFFFFFFFFFFFF,FFFFFFFFFFFFFFFFFFFF,FFFFFFFFFF:FFFFFFFFF:FFFFFFFFF:FFF
@A00270:176:HGHW5DRXY:1:2101:21007:5838 2:N:0:ACTACGAC+CTCCTTAC
GACTACTAGGGTATCTAATCCTGTTCGCTCCCCACGCTTTCGCGCCTCAGCGTCAGCTCCGAGCCAGATTGCCGCCTTCGCAACTGGTGTTCTTCCCAATATCTACGAATTTCACCTCTACACTGGGAATTCCGCAATCCTCTCTCGGACTCTAGTCTCTACGTAGCAAATGCAGTTCCCAGGTTATGCCCGGGGCTTTCACATCTGACTGTATAAACCGCCAACGCGCCCTTTACGCCCAGTCAGTCC
+
FFFFFFFFFF:FFFFFFFFFFFFFFFFFFFFFFFFFFFFFFFFF:FFFFFFFFF:FFFFFF,FFF,F:FFFF,FFFFFF:FFF,FF::FFFF,FFFFFFFFF,FFFFFFF:FF:FF,FFFFFF:FFFF,:FFFFFFFF::FF:F,FFFF,FF,FFF,F,FF,FFF,FFFFFF,:FFFF,FF:F,FF,FF,::FFF,FFF,FFFFFFFF::FFFFFF,F:FF:,FF::FF,FF,:FFFFFFFF,FF,,FF
@A00270:176:HGHW5DRXY:1:2101:21929:5869 2:N:0:ACTACGAC+CTCCTTAC
CCTACGGGGGGCTGCAGTGGGGAATATTGCACAATGGGGGGAACCCTGATGCAGCCATGCCGCGTGTATGAAGAAGGCCTTCGGGTTGTAAAGTACTTTCGGTGATGAGGAAGGTGATGTATCTAATAGGTGCATTAATTGACGTTAATCACAGAAGAAGCACCGGCTAACTCCGTGCCAGCAGCCGCGGTAATACGGAGGGTGCGAGCGTTAATCGGAATGACTGGGCGTAAAGGGCATGTAGGCGGAT
+
FFFFFFFFFFFFFFF:FFFFFFFFFFFFFFFFFFFFFFFFFF:FFFFFFFFFFFFF,FFFFFFFFFFFFFF,FFFFFFFFFFFFFFFFFFFFFFFFFFFFFFFFFFFFFFFFFFFFFFFF,FFFFFFFFFFFFFFFFFFFFFFFFFFFFFFFFFFFF,FFF:FFFFFFFFFFFFFFFFFFFFFFFFFFFFFFFF:FFFFFFFFFFFFFFFFFFFFFFFFFF,F:FFFFFFFFFF:FFF:FF:FFFFFFFF
@A00270:176:HGHW5DRXY:1:2101:31611:5916 2:N:0:ACTACGAC+CTCCTTAC
CCTAGGGTGGCTGCAGTAGGGAATCTTCCACAATGGACGAAAGTCTGATGGAGCAACGCCGCGTGAGTGAAGAATGCTTTAGGGTCGTAAAACTCTGTTGTTGAAGAAGAACGTGTGTGAGAGTAACTGTTCACACAGTGACGGTATTCAACCAGAAAGCCACGGCTAACTACGTGCCAGCAGCCGCGGTAATACGTAGGTGGCAAGCGTTGTCCGGATTTATTGGGCGTAAAGCGAGCGCAGGCGGTTT
+
F:FF:FFFFFFFFFFFFFFFFFFFFFF:FFFFFFF:FFFFFFFFFFFFFFF:F:FFF,FFFFFFFFFFF:FF:F,FFFFFFFFFF::FFFF:FF:FF,:FFFFFF:FFFFFFFFFFFFFFFFFFF:FFFFFFFFFFFF:FF:FFFFFFF:FF:FFFFFFFFFFFFFFFF,FF:F:FFFFFFFFFFF:F:FFF:::FFFFF::FFF:FF:,FFFFFFFFF:FFFFF:F,F:FFFFF,F::,FFFFF,F:FF
@A00270:176:HGHW5DRXY:1:2101:20862:5932 2:N:0:ACTACGAC+CTCCTTAC
CCTACGGGAGGCTGCAGTGGGGAATATTGGACAATGGGGGCAACCCTGATCCAGCAATGCCGCGTGTGTGAAGAAGGTCTTCGGATTGTAAAGCACTTTCACTAGGGAAGATGATGACGGTACCTAGAGAAGAAGCCCCGGCTAACTTCGTGCCAGCAGCCGCGGTAATACGAAGGGGGCTAGCGTTGCTCGGAATGACTGGGCGTAAAGGGCGCGTAGGCGGTTTATACAGTCAGATGTGAAATCCCCG
+
FFFFFFFFFFFFFFFFFFFFFFFFFFFFFFFFFFFFFFFFFFFFFFFFFFFFFFFFFFFFFFFFFFFFFFFFFFFFFFFFFFFFFFFFF,F:FFFFFFFFFFFFFFFFFFFFFFFFFFFFFFFFFFF:FFF:FF:FFFFFFFFF:FFFFFFFFFFFFFFFFFFFFFFFFFFFF:FFFFFFFFFFFFFFFFFFFF:FFFFFFFFFFFFF:FFFFFFFFFFFFFFFFFFFF:FFFFFF:FFFF:FFFFF,FF
@A00270:176:HGHW5DRXY:1:2101:31629:5948 2:N:0:ACTACGAC+CTCCTTAC
CCTAGGGTGGCTGCAGTAGGGAATCTTCCACAATGGACGAAAGTCTGATGGAGCAACGCCGCGTGAGTGAAGAAGGCTTTAGGGTCGTAAAACTCTGTTGTTGAAGAAGAACGTGTGTGAGAGTAACTGTTCACACAGTGACGGTATTCAACCAGAAAGCCACGGCTAACTACGTGCCAGCAGCCGCGGTAATACGTAGGTGGCAAGCGTTGTCCGGATTTATTGGGCGTAAAGCGAGCGCAGGCGGTTT
+
FFFFFFFFFFFFFFFFFFFFFFFFFFFFFFFFFFFFF:FFFFFFFFFF:FFFFFFFFFFFFFFFFFFFFFF::F,FFFFFFFFFFF:FFF:FFFFFFFFFFFFFFF,FFFFFFFFFFFFFFFFFFFFFFFFFFFFFFFFFFFFFFFFFFFFFFFF:FFFFFFFFFFFFF,FFFFFFFFFFFFFFFFFFFFFFFF:,FFFF:FFFFF:FFFFFFFFFFFFFFFFFF,FFFFFFFFFFF::FFFFFFFFFFF
@A00270:176:HGHW5DRXY:1:2101:29089:5995 2:N:0:ACTACGAC+CTCCTTAC
GACTACTGGGGTATCTAATCCTGTTCGCTACCCATGCTTTCGAGCCTCAGCGTCAGTTACAGACCAGACAGCCGCCTTCGCCACTGGTGTTCTTCCATATATCTACGCATTTCACCGCTACACATGGAGTTCCACTGTCCTCTTCTGCACTCAAGTCTCCCAGTTTCCGATGCACTTCTCCGGTTAAGCCGAAGGCTTTCACATCAGACTTAAGAAACCGCCTGCGCTCGCTTTACGCCCAATAAATCCG
+
FFFFFFFFFFFFFFFFFFFFFFFFFFFFFFFFFFFFFFFFFFFFFFFFFFFFFFFFFFFFFFFFFFFFFFFFFFFFFFFFFFFFFFFFFFFFFFF:FFFFFFFFFFFFFFFFFFFFFFFFFFFFFFFF:FFFFFFFFFFFFFFFFFFFFF:FFFFFFFFFFFFFFFFFFFFFFFF:FFFFFFFFFFFFFFFFFFFFFFFFFFFFFFF:FFFFFFFFFFFF:FFFFFFFFFFFFFFFFFFFFFFFFFFFFF
@A00270:176:HGHW5DRXY:1:2101:30463:5995 2:N:0:ACTACGAC+CTCCTTAC
GACTACTGGGGTATCTAATCCTGTTCGCTCCCCACGCTTTCGCGCCTCAGCGTCAGTTCCGAGCCAGATTGCCGCCTTCGCAACTGGTGTTCTTCCCATTATCTACGAATTTCACCTCTACACTGGGAATTCCGCAATCCTCTCTCGGACTCTAGTCTATACGTATCAAATGCAGTTCCCAGGTTAAGCCCGGGGATTTCACATCTGACTGTATAAACCGCCTACGCGCCCTTTACGCCCAGTCATTCC
+
FFFFFFFFFFFFFFFFFFFFFFFFFFFFFFFFFFFFFFFFFFFFFFFFFFFFFFFFFFFFF:FFFFF,FFFFFFF,FFFFFFFFFFFFFFFFFFF:FF:FFFFFFFFFFFFFFFF:FFFFFFFFFFFFFFFFFFFFFFF,FFFFFF:FF:FFFFFFFFFFF,:F,FFFF:FF:F,FF,FFFFFFF:FFFF,FFFF:FFFF:FFFFFFF:FFFFFFFFF,FF,F,:FFFF:FFFFF,:,FF:FFFFFFF:
@A00270:176:HGHW5DRXY:1:2101:21902:6010 2:N:0:ACTACGAC+CTCCTTAC
CCTACGGGGGGCTGCAGTGGGGAATATTGCACAATGGGGGGAACCCTGATGCAGCCATGCCGCGTGTATGAAGAAGGCCTTCGGGTTGTAAAGTACTTTCGGTGATGAGGAAGGTGATGTATCTAATAGGTGCATTAATTGACGTTAATCACAGAAGAAGCACCGGCTAACTCCGTGCCAGCAGCCGCGGTAATACGGAGGGTGCGAGCGTTAATCGGAATGACTGGGCGTAAAGGGCATGTAGGCGGAT
+
FFFFFFFFFFFFFFFFFFFFFFFFFFFFFFFFFFFFFFFFFF:FFFFFFFFFFFFFFFFFFFFFFFF,FF:,FF:FFFFFFFFFFFFFFFFFFFFFFFFFFFFFFFFFFFFFFFFFFFFFFFFF:FFFFFFFFFFFFFFFFFFFF:FFFFFFFFFFFFFFFFFFFFFFFFFFFFFFFFFFFFFFFFFFFFFFFFFFFFFFFFFFFFFFF::F,FFFFFF:FFFFFFFFFFF,FFFFFFFFFFFFFFFFF:
@A00270:176:HGHW5DRXY:1:2101:30445:6026 2:N:0:ACTACGAC+CTCCTTAC
GACTACTGGGGTATCTAATCCTGTTCGCTCCCCACGCTTTCGCGCCTCAGCGTCAGTTCCGAGCCAGATTGCCGCCTTCGCAACTGGTGTTCTTCCCAATATCTACGAATTTCACCTCTACACTGGGAATTCCGCAATCCTCTCTCGGACTCTAGTCTATACGTATCAAATGCAGTTCCCAGGTTAAGCCCGGGGATTTCACATCTGACTGTATAAACCGCCTACGCGCCCTTTACGCCCAGTCATTCC
+
FFFFFFFFFFFFFFFFFFFFFFFFF,FFFFFFFFFFFFFFF:FFFFFFF:FFF:FFFFFFFFFFFFFFFFFFF:FFFFFFFFFFFFFFFFFFFFFFFFFFFFFFFFFFF:FFF:FFFFFFFFFFFFFFFFFFFFFFFFFFFFFFFFFFF:FFFFFFFFFF:FFFFFFFF:FFF,FFF,FFFFFFFF:FF::FFFFFFFFFFFFFFFF:FFFFFF:F,F:FF:FF:FFFFF:FFF,,F:F:FFF,F,FFF
@A00270:176:HGHW5DRXY:1:2101:8992:6042 2:N:0:ACTACGAC+CTCCTTAC
GACTACTAGGGTATCTAATCCTGTTCGCTCCCCACGCTTTCGCGCCTCAGCGCCAGTTCCGAGCCAGATTGCCGCCTTCGCAACTGGTGTTCTTCCCAATATCTACGAATTTCACCTCTACACTGGGAATTCCGCAATCCTCCCTCGGACTCTAGTCTATACGTATCAAATGCAGTTCCCAGGTTAAGCCCGGGGATTTCACATCTGACTGTATAAACCGCCTACGCGCCCTTTACGCCCAGTCATTCC
+
FFFFFFFFFFFFFFFFFFFFFFFFFFFFFFFFFFFFFFFFFFFFFFFFFFFFFFFFFFFFFFFFF:FFFFFFFFFFFFFFFFFFFFFFFFFFFFFFFFFFFFFFFFFFFFFFFFFFFFFFFFFFFF:F,FFFFFFFFFFFFFFFFFFFFFFFFFFFFF,FFFFFFFFFFFFFFFFFFFFFFFFF:FFFFFFFFFFFFFFFFFFFFFFFFFFFFFFFFFFFFFFFFFFFFFFFFFFF:FFFFFFFFF:FF
@A00270:176:HGHW5DRXY:1:2101:28926:6089 2:N:0:ACTACGAC+CTCCTTAC
GACTACTGGGGTATCTAATCCTGTTCGCTACCCATGCTTTCGAGCCTCAGCGTCAGTTACAGACCAGACAGCCGCCTTCGCCACTGGTGTTCTTCCATATATCTACGCATTTCACCGCTACACATGGAGTTCCACTGTCCTCTTCTGCACTCAAGTCTCCCAGTTTCCGATGCACTTCTCCGGTTAAGCCGAAGGCTTTCACATCAGACTTAAGAAACCGCCTGCGCTCGCTTTACGCCCAATAAATCCG
+
FFFFFFFFFFFFFFFFFFFFFFFFFFFFFFFFFFFFFFFFFFFFFFFFFFFFFFFFFFFFFFFFFFFFFFFFFFFFFFFFFFFFFFF,FFFFFFFFFFFFFFF:FFFFFFFFFFFFFFFFFFFFFFFFFFFFFFFFFFFFFFFFFFFFFFFF::FFFFFFFFF:FFFFFFFFFFFFFFFFFFFFFFFFFFFFFFFFFFFFFFFFFFFFFFFFFFFFFFFFFFFFFFFFFFFFFFFFFFFFFFFF:FFFFF
@A00270:176:HGHW5DRXY:1:2101:20491:6136 2:N:0:ACTACGAC+CTCCTTAC
CCTACGGGTGGCAGCAGTAGGGAATCTTCCACAATGGACGAAAGTCTGATGGAGCAACGCCGCGTGAGTGAAGAAGGCTTTAGGGTCGTAAAACTCTGTTGTTGAGGAAGAACGTGTGTGAGAGTAACTGTTCACACAGTGACGGTATTCAACCAGAAAGCCACGGCTAACTACGTGCCGGCAGCCGCGGTAATACGTAGGTGGCAAGCGTTGTCCGGATTTATTGGGCGTAAAGCGAGCGCAGGCGGTTT
+
FFFFFFFFFFF:FFFFFFFFFFFFFFFFFFFFFFFFFFFFFFFFFFFFFFFFFFFFFFFFFFFFFFFFFFFFFFFFFF:FFFFFFFFFFF:FFFFFFFFFF,FFFFFF:FFFFFFFFFFFFFFFFFFFFFFFFFFFFFFFFFFFFFFFFFFFFFFFFFFFFFFFFFFFFFFFFFFFFFFFFFFFFFFFFFFF,FFFFFFFFFFFFFFFFFFFFFFFFFFFFFFFFFFFFFFFFFFFFFFFFFFFFFFFFFF
@A00270:176:HGHW5DRXY:1:2101:1488:6167 2:N:0:ACTACGAC+CTCCTTAC
GGGGGGGGGGGGGGGGGGGGGGGGGGGGGGGGGGGGGGGGGGGGGGGGGGGGGGGGGGGGGGGGGGGGGGGGGGGGGGGGGGGGGGGGGGGGGGGGGGGGGGGGGGGGGGGGGGGGGGGGGGGGGGGGGGGGGGGGGGGGGGGGGGGGGGGGGGGGGGGGGGGGGGGGGGGGGGGGGGGGGGGGGGGGGGGGGGGGGGGGGGGGGGGGGGGGGGGGGGGGGGGGGGGGGGGGGGGGGGGGGGGGGGGGGG
+
FFFFFFFFFFFFFFFFFFFFFFFFFFFFFFFFFFFFFFFFFFFFFFFFFFFFFFFFFFFFFFFFFFFFFFFFFFFFFFFFFFFFFFFFFFFFFFFFFFFFFFFFFFFFFF:FFFFFFFFFFFFFFFFFFFFFFFFFFFFFFFFFF:FFF:FFFFFFFFFFFFFFF:FFFFFFFFFFFFFFFFFFFFFFFFFFFFFFFFFFFFFF:FFFFFF:FFFF:FFFFFF:FFFF:FFFFFFFFFFFFFFF:FFFFF
@A00270:176:HGHW5DRXY:1:2101:15085:6167 2:N:0:ACTACGAC+CTCCTTAC
GACTACTCGGGTATCTAATCCTGTTCGCTCCCCACGCTTTCGCGCCTCAGCGTCAGTTCCGAGCCAGATTGCCGCCTTCGCAACTGGTGTTCTTCCCAATATCTACGAATTTCACCTCTACACTGGGAATTCCGCAATCCTCTCTCGGACTCTAGTCTATACGTATCAAATGCAGTTCCCTGGTTAAGCCCGGGGATTTCACTTCTGACTGTATCAACCGCCTACGCGCCCTTTACGCCCAGGCATTCCG
+
FFFFFFFFFFFFFFFFFF:FFFFFFFFFFFFFFFFFFFFFFFF:FFFFFFFFFFFFFFFFFFFFFFFFFFFFFFFFFFFF:F,FFFFFFFFFF,FFFFFFFFFFFFFFFF:,F,:::FFFF:FFFFFFFFFFFFFF:FFFFFFFFFF:F:FFFF:FFFFFFFFF:FFF::FF:FF,FFFF,FFFF:,F:F,FFFFFF::F::,,FF:F:FFF,F,F,:,FF:FF:F:F:,::,,F:FF,F,F,F:,::FF
@A00270:176:HGHW5DRXY:1:2101:20202:6167 2:N:0:ACTACGAC+CTCCTTAC
GACTACTAGGGTATCTAATCCTGTTCGCTCCCCACGCTTTCGCGCCTCAGCGTCAGCTCCGAGCCAGATTGCCGCCTTCGCAACTGGTGTTCTTCCCAATATCTACGAATTTCACCTCTACACTGGGAATTCCGCAATCCTCTCTCGGACTCTAGTCTATACGTATCAAATGCAGTTCCCAGGTTAAGCCCGGGGATTTCACATCTGACTGTATAAACCGCCTACGCGCCCTTTACGCCCAGTCCTTCC
+
:FFFFFFFFFFFFFFF,FFFFF:FFF:FFFFFFFFFFFFFFFFF:FFFFFFFFFFFFFFFFFFFFFFFFFFFFF:FFFFFFF:FFFFFFFFFF::FFFFFFF:FFFFFFFF:FFFFFFFFFFFFF:FFF,FFFFFFFFFFFFFFFFF:FFFFFFFFFFFFFFF:FFFFFFFFFFFFFFFFFFFFFFFFFF::FFFFF:FFFFFFFFFFFFF:FFFFFFF,FFFFF,FFF:FF,:FFFFF,:,FF,:FF,
@A00270:176:HGHW5DRXY:1:2101:19515:6230 2:N:0:ACTACGAC+CTCCTTAC
GACTACTCGGGTATCTAATCCTGTTCGCTCCCCACGCTTTCGCGCCTCAGCGTCAGTTCCGAGCCAGATTGCCGCCTTCGCAACTGGTGTTCTTCCCAATATCTACGAATTTCACCTCTACACTGGGAATTCCGCAATCCTCTCTCGGACTCTAGTCTATACGTATCAAATGCAGTTCCCAGGTTAAGCCCGGGGATTTCACATCTGACTGTATAAACCGCCTACGCGCCCTTTACGCCCAGTCATTCC
+
:FFFFFFFFFFFFFFFFFFFFFFFF:FF:FFFFFFFFFFFFFFFFF:,:FFFFFFFFFFFFF:FFFFFFFFFFF:FFFFFFFFFF:FFFFFFF:FF:FF:FF,FFFF,:,FF:FFFFFFFFF:FFF:FFFF,FFF,F:,FF:FFFFFFF:F,,F:F,FFF:,F:FF,FFFF:::FFFF::FFF:FF:F:F:FFFF:F:F:FF,::FFFFFFFFFFFF,:F:,FF,F,FF,,F:FFFFF,F:F:F:F,F,
@A00270:176:HGHW5DRXY:1:2101:1985:6245 2:N:0:ACTACGAC+CTCCTTAC
GGGGGGGGGGGGGGGGGGGGGGGGGGGGGGGGGGGGGGGGGGGGGCGGGCGGGGGCCCCCGCGCGGCGGGGCGGGGGGGGGGGGGGGGGGGGCCGGGCGGGGTCGGCGCGCGGGGAGGGGGGGGGAGGGGGGGGGGGCGGGGCCGGCCCGCGCGCCCGGGCCCCCGGGGGGCCGCGGGGGCGGGGGGCGTGGCGGGGGGGGGGGGGGGGGGGGGGGGGGGGGGGGGGGGGGGGGGGGGGGGGGGGGGGGC
+
,FF,,FFF,FF,F:FFFF,F,:,,FF:,::,::F,,,,,,,,:F:,,F,,,,,,,,,,,,,,,,,,,:,:,,,,,,,,,,,,::,,,,,,,,,,,,,,,,,,,,,,,,,,,,,:,,,,,,,,,,,,,,,,,,,,,,,,,,,,,,,,,,,,,:,,,,,,,:,,,,,:,,,,,,,,,,,,,:,,,:,::,:,,:,,,,,,,,,,:F,,,::,,,,:,,::,,::,F:::,,,,,,:F,,,,,,,,,,::,:,
@A00270:176:HGHW5DRXY:1:2101:27118:6245 2:N:0:ACTACGAC+CTCCTTAC
GACTACAGGGGTATCTAATCCTGTTCGCTCCCCACGCTTTCGCGCCTCAGCGTCAGTTCCGAGCCAGATTGCCGCCTTCGCAACTGGTGTTCTTCCCAATATCTACGAATTTCACCTCTACACTGGGAATTCCGCAATCCTCTCTCGGACTCTAGTCTATACGTATCAAATGCAGTTCCCAGGTTAAGCCCGGGGATTTCACATCTGACTGTATAAACCGCCTACGCGCCCTTTACGCCCAGTCATTCC
+
FFFFFFFFFFFFFFFFFFFFFFFFFFFFFFFFFFFFFFFFFFFFFFFFFFFFFFFFFFFFFFFFFFFFFFFFFFFFFFFFFFFFFFFFFFFFFFFFFFFFFFFFFFFFFFFFFFFFFFFFFFFF:FFFFFFFFFFFFFFFFFFFFFFFFF:FFFFFFFFFFFFFFFFFFFFFFFFFFFFFFFFFFFF,:FFFFFFFFFFFFFFFFFFFFFFFFFFFFFFFFFFFFFFFFFFFFFFFFFFFFFFFFFFFF
@A00270:176:HGHW5DRXY:1:2101:2157:6324 2:N:0:ACTACGAC+CTCCTTAC
GACTACTAGGGTATCTAATCCTGTTCGCTCCCCACGCTTTCGCGCCTCAGCGTCAGTTCCGAGCCAGATTGCCGCCTTCGCAACTGGTGTTCTCCCCAATATCTACGAATTTCACCGCTACACATGGAGTTCCACTGTCCTCTTCTGCACTCAAGTCTCCCAGTTTCCGATGCACTTCTCCGGTTAAGCCGAAGGCTTTCACATCAGACTTAAGAAACCGCCTGCGCTCGCTTTACGCCCAATAAATCCG
+
FFFFFFFFFFF:FFFFF:FFFFFFFFFF:FFFFFFFFFFFFFFFFFFFFFFFFFFFFFFFFFFFFFFFFFFFFFFFFF:F:FFFFFFFFFFFFFFFFFFFFF,FFFFF:FFFFFFFFFFFFFF:FFFFFFFFFFF:FFFFFFFFFFFFFF:FF,FFFFFFFFFFFFFFFFF:FFFF:FFFFF,FFFFFF:FFFFFFFFFF::FF:FFFFFFFF:F:FFFFFFFF:F,FFFFFFFFFFFF:FFFFFFFFFF
@A00270:176:HGHW5DRXY:1:2101:19642:6355 2:N:0:ACTACGAC+CTCCTTAC
GACTACTCGGGTATCTAATCCTGTTCGCTCCCCACGCTTTCGCGCCTCAGCGTCAGTTCCGAGCCAGATTGCCGCCTTCGCAACTGGTGTTCTTCCCAATATCTACGAATTTCACCTCTACACTGGGAATTCCGCAATCCTCTCTCGGACGCTAGTCTATACGTATCAAATGCAGTTCCCAGGTTAAGCCCGGGGATTTCACATCTGACTGTATAAACCGCCTACGCGCCCTTTACGCCCAGTCATTCC
+
:FFFFFFFFFFFFFFFFFFF:FFFFFFFFFFFF:FFF,FFFFFFFFFFFFFFFFFFFFFFFFFFFF:FFFFFFFFFFFF:FFFFFFFFFF:,FFFFFFFFFFFFFFFFFFF:FFFFF,FFFFF:FF:FF:FFF:FFF,FFFFFFFFFFFF,FFFFFFF:FF:F:FFFFFF:FFFFFF::F:FF:FFFFFFFFFFFFFFFFF:FFF:FFFFFFFFFF:FFFF:FFF:FFF:FF,FFF,F:FFFFFF,FFF
@A00270:176:HGHW5DRXY:1:2101:16125:6402 2:N:0:ACTACGAC+CTCCTTAC
CCTACGGGTGGCAGCAGTGGGGAATATTGGACAATGGGGGCAACCCTGATCCAGCAATGCCGCGTGTGTGAAGAAGGTCTTCGGATTGTAAAGCACTTTCACTAGGGAAGATGATGACGGTACCTAGAGAAGAAGCCCCGGCTAACTTCGTGCCAGCAGCCGCGGTAATACGAAGGGGGCTAGCGTTGCTCGGAATGACTGGGCGTAAAGGGCGCGTAGGCGGTTTATACAGTCAGATGTGAAATCCCCG
+
FFFFFFFFFFFFFFFFFFFFFFFFFFFFFFFFFFFFFFFFFFFFFFFFFFFFFFFFFFFFFFFFFF,FFFFFFFFFFFFFFFFFFFFFFFFF:FF:FFFF:FFFFFFFFFFFFFFFFFFFFFF:FFFFFFFFFFFF,F:FFF:FFFFFFFFFFFFFFFFFFFFFFF:FFF:F:FFFFFFFFFFFFFFF:FFFF:FFFF:FFFF:FFFFFFFFFFFF,FFFFFFFFFFFFFFF:FF:,,FFFFFFFFF:FF
@A00270:176:HGHW5DRXY:1:2101:8703:6449 2:N:0:ACTACGAC+CTCCTTAC
GACTACCCGGGTATCTAATCCTGTTCGCTACCCATGCCTTCGAGCCTCAGCGTCAGTTACAGACCAGACAGCCGCCTTCGCCACTGGTGTTCTTCCATATATCTACGCATTTCACCGCTACACATGGAGTTCCACTGTCCTCTTCTGCACTCAAGTCTCCCAGTTTCCGATGCACTTCTCCGGTTAAGCCGAAGGCTTTCACATCAGACTTAAGAAACCGCCTGCGCTCGCTTTACGCCCAATAAATCCG
+
FFFFFF,FFFFFFFFFFFFFFFFFF,FFFFFFFF:FF:FFFFF,FFFFFFFFFFFF:FFFFFFFFFFFFFFFFFF:FFFFFFF:FFFFFFFFFFFFFF:FFFFFFFFFFFFFFFFFFFFFFFFFFFFFFFFFFFFFFFFFFFFFFFFFFFFF,FFFFFFFFFFFFF:FFFFFF:FFFFF:FFFFF:F:FFF,FFFFFFFFFFFFFFFFFFFFFF:FF:FFFFFFFFFFFFFFFF:FFFFFFFFFFFFFFF
@A00270:176:HGHW5DRXY:1:2101:14633:6480 2:N:0:ACTACGAC+CTCCTTAC
GACTACTCGGGTATCTAATCCTGTTCGCTCCCCACGCTTTCGCGCCTCAGCGTCAGTTCCGAGCCAGATTGCCGCCTTCGCAACTGGTGTTCTTCCCAATATCTACGAATTTCACCTCTACACTGGGAATTCCGCAATCCTCTCTCGGACTCTAGTCTATACGTATCAAATGCAGTTCCCAGGTTAAGCCCGGGGATTTCACATCTGACTGTATAAACCGCCTACGCGCCCTTTACGCCCAGTCATTCC
+
FFFFFFFFF::FFFFFFFFFFFFFFFFFFFFFFFFFFFFFFFFFFFFFFFFFFFFFFFFFFFFFFFFFFFFFFFFFFFFFFFFFFFFFFFFFFFFFFFFFFFFFFFF:FFFFFFFFFFFFFFFFFFFFFFFFFFFFFFFFFFFFFFFFFFFFFF:F:FFFFFFFFFFF,FFFFFFFFF:FFFFFFFFFFFFFFFFFFFFFFFFFFFFFFFFFFFFFFFFFFFFFFFFFFFFFFFFFFFFFFFFF,FFFF
@A00270:176:HGHW5DRXY:1:2101:1443:6496 2:N:0:ACTACGAC+CTCCTTAC
GACTACCCGGGTATCTAATCCTGTTCGCTCCCCACGCTTTCGCGCCTCAGCGTCAGTTCCGAGCCAGATTGCCGCCTTCGCAACTGGTGTTCTTCCCAATATCTACGAATTTCACCTCTACACTGGGAATTCCGCAATCCTCTCTCGGACTCTAGTCTATACGTATCAAATGCAGTTCCCAGGTTAAGCCCGGGGATTTCACATCTGACTGTATAAACCGCCTACGCGCCCTTTACGCCCAGTCATTCC
+
FFFFFFFFFFFFFFFFFFFFFFFFFFFFFFFFFFFFFFFFFFFF:FF:FF:FFFFFFFFFF:FFF:FFFF:FFFF:FFFF:FFFFFF:F:FFFFFFFFFFFFFFFFF:FFFFFFFFFFFFFFFFFFFFF:FFFFFF:FFFFFFFFFFFFFFFFF:FFFF:FFFFFFFFFFFFFFFFFF:FFFFFFFFFFFFFFFF:F,:F:::FFFFFFFFFF:FFFF:FFF::FF:FFFFFFF,FFFFFFFFFFFFFF
@A00270:176:HGHW5DRXY:1:2101:10185:6605 2:N:0:ACTACGAC+CTCCTTAC
CCTACGGGCGGCTGCAGTAGGGAATCTTCCACAATGGACGAAAGTCTGATGGAGCAACGCCGCGTGAGTGAAGAAGGCTTTAGGGTCGTAAAACTCTGTTGTTGAAGAAGAACGTGTGTGAGAGTAACTGTTCACACAGTGACGGTATTCAACCAGAAAGCCACGGCTAACTACGTGCCAGCAGCCGCGGTAATACGTAGGTGGCAAGCGTTGTCCGGATTTATTGGGCGTAAAGCGAGCGCAGGCGGTTT
+
FFFFFFFFFFFFFFFFFFFFFFFFFFFFFFFFFFFFFFFFFFFFFFFF:FFFFFFFFFFFFFFFFFFFFFFFFFFFFFFFFFFFFFFFFFFFFFFFFFFFFFFFFFFFFFFFF:FFFFFF:FFFFFFFFFFFFFF:FFFFFFFFFFFFFFFFFFFF:F:FFFFFFFFFFFFFFFFFF:FFFFFFFFFFFFFFFFFFFFFFFFFFF:FFFFFFFFFFFFF,F:FFFFFFFFFFFFFFFFFFFFFFFFFFFFF
@A00270:176:HGHW5DRXY:1:2101:20609:6621 2:N:0:ACTACGAC+CTCCTTAC
GACTACTAGGGTATCTAATCCTGTTCGCTCCCCACGCTTTCGCGCCTCAGCGTCAGCTCCGAGCCAGATTGCCGCCTTCGCAACTGGTGTTCTTCCCAATATCTACGAATTTCACCTCTACACTGGGAATTCCGCAATCCTCTCTCGGACTCTAGTCTATACGTATCAAATGCAGTTCCCAGGTTAAGCCCGGGGATTTCACATCTGACTGTATAAACCGCCTACGCGCCCTTTACGCCCAGTCATTCC
+
FFFFFFFFFFFFFFFFFFFFFFFFFFFFFFFFFFFFFFFFFFFFFFFFFFFFFFFFFFFFF:FFFFFFFFFFFFFFFFFFFFFFFFFFFFFFFFFFFFFFFFFFFFFFFFFFFFFFFFFFFFFFFFFFFFFFFFFFFFFFFFFFFFFFFFFFFFFFFFFFFFFFFFFFFFFFFFFFFFFFFFF:FFFFFFFFFFFFF,FFFFFFFFFFFFFF:FFFFFFFFFFFFFFFFFF,F:FFFF:FFFFFFFFFF
@A00270:176:HGHW5DRXY:1:2101:16016:6652 2:N:0:ACTACGAC+CTCCTTAC
CCTACGGGTGGCAGCAGTGGGGAATATTGGACAATGGGGGCAACCCTGATCCAGCAATGCCGCGTGTGTGAAGAAGGTCTTCGGATTGTAAAGCACTTTCACTAGGGAAGATGATGACGGTACCTAGAGAAGAAGCCCCGGCTAACTTCGTGCCAGCAGCCGCGGTAATACGAAGGGGGCTAGCGTTGCTCGGAATGACTGGGCGTAAAGGGCGCGTAGGCGGTTTATACAGTCAGATGTGAAATCCCCG
+
FFFFFFFFFFFFFFFFFFFFFFF:FFFFFFFFFFFFFFF:FF:FFFFFFFFFFFFFFFFFFFFFFF:FFFFFFFFFFFFFFFFFFFF:FFFFFFFF:FFF:FFFFFFFFFFFFFFF:FFFFFFFFFF,FFF,FFFFFFFFFF,FFFF:F:FFFFFFFF:FFFFF:F:FFFFFFFFFFFFFFF:FFFFFF:FFFFFFFF:FFFFFFF:FFF,FFFFFFFFFFFFFFF:FF::F:FFFFFFFFFFFFFFFFF
@A00270:176:HGHW5DRXY:1:2101:15971:6668 2:N:0:ACTACGAC+CTCCTTAC
CCTACGGGTGGCAGCAGTGGGGAATATTGGACAATGGGGGCAACCCTGATCCAGCAATGCCGCGTGTGTGAAGAAGGTCTTCGGATTGTAAAGCACTTTCACTAGGGAAGATGATGACGGTACCTAGAGAAGAAGCCCCGGCTAACTTCGTGCCAGCAGCCGCGGTAATACGAAGGGGGCTAGCGTTGCTCGGAATGACTGGGCGTAAAGGGCGCGTAGGCGGTTTATACAGTCAGATGTGAAATCCCCG
+
FFFFFFFFFFFFFFFFFFFFFFFFFFFFFFFFFFFFF,FFFFFFFFFFFFFFFFFF,FFFFFFFFFFFFFFFFFFFFFFFFFFFFFFFFFFFFFFFFFFFFFFFFFFF:FFFFFFF::FFFFFFFFFFFFF:FFFFFFFFFFFFFFFFFFFFFFFFFFFFFFFF:FFFFFFFFFFF:FFFFFFFFFFFFFFFFFFFFF,FFFFFFFFF,FFFFFFFFFF:FFFF:F:FFFFFFFFFFFFF:FFF:F:FFF
@A00270:176:HGHW5DRXY:1:2101:10312:6731 2:N:0:ACTACGAC+CTCCTTAC
CCTACGGGAGGCTGCAGTGGGGAATATTGGACAATGGGGGCAACCCTGATCCAGCAATGCCGCGTGTGTGAAGAAGGTCTTCGGATTGTAAAGCACTTTCACTAGGGAAGATGATGACGGTACCTAGAGAAGAATCCCCGGCTAACTTCGTGCCAGCAGCCGCGGTAATACGACGGGGGCTAGCGTTGCTCGGAATGACTGTGCGTAAAGGGAGCGTAGTCGGTTTATACAGTCAGATGTGAAATCCACG
+
,FFFFFFFFFFFFF:FFFFFFFF:::F,:FFFF:F,:,:FFF:,FFFFFFF:FF:F:FF,:,FFFF:,F:FF,FF,,F:FF,::F::FFFFFFF,,,::FF:FFF:FFFFFF:,FFFFFFFF,,FF:FFF::FF,,FF,,F,,:F,FF:FF:F::,FFF,,FF:,:F:FFFFF,F,FFF:FFFFFFFF:FFF:FFF,F,F,,:F::FFF:,,,F,FFF:,,:F:,F,F:FF,FF:,F,:FFFFF::,,,:
@A00270:176:HGHW5DRXY:1:2101:4209:6778 2:N:0:ACTACGAC+CTCCTTAC
CCTACGGGAGGCGGCAGTAGGGAATATTCCACAATGGACGAAAGTCTGATGGAGCAACCCCGCGTGAGTTAAGAAGGCTTTAGGGTCGTAAAACACTGTTTTTGAAGAATAACGTGTGTGAGAGTAACTTTTAACACAGTGACGGTAATCAACCAGAAAGCCACCGCTAACAAAGTTCCAGCAGCCGCGGTAAAACGTAGGTGGCAATCGTTGTCCGGATTTATTGGGCGTAAAGCGAGCGCAGGCGGTTT
+
FF,F:,FF::FF,FF:,:F,FFFF,,,::F:,FF,,F::,FFF,F:,:FF,FF,F:F,,FF,F,F:FFF,FF:F:,F,::FFF:FF,::FFFF,,,:::F,:F,:F,FF,FF:,F,F,FF,:F,,FF,,,FF,FFF,:FF:F,,FFF:F,FF,F,,::F,,:,F,:FFFF,,F,,F,FFF:,::,F:FF:FFF,F:,,F,FFFFFFF,F,,F,F,F,:FFFFFFF:F:FFF,FF,FFFFFFFFF,FFFFFF
@A00270:176:HGHW5DRXY:1:2101:8757:6918 2:N:0:ACTACGAC+CTCCTTAC
CCTACGGGAGGCAGCAGTAGGGAATCTTCCACAATGGACGAAAGTCTGATGGAGCAACGCCGCGTGAGTGAAGAAGGCTTTAGGGTCGTAAAACTCTGTTGTTGAAGAAGAACGTGTGTGAGAGTAACTGTTCACACAGTGACGGTATTCAACCAGAAAGCCACGGCTAACTACGTGCCAGCAGCCGCGGTAATACGTAGGTGGCAAGCGTTGTCCGGATTTATTGGGCGTAAAGCGAGCGCAGGCGGTTT
+
FFFFFFFFFFFFFFFFFFFFFFFFFFFFFFFFFFFFFFFFFFFFFFFFFFFFFFFFFFFFFFFFFFFFFFFFFFFFF:::F:FFFFFFFFF::FFFFFFFFFFFF,F:FF:FFFFFFFFFFFFFFFFFFFFFF,FFFFFFFFFFFFFFF:FFFFFFFFFFFFFFFFFFFFFFFFFFFFFFFFFFFFFFFFFFFFFFFFFFFFFFFFFFFFFFFFFFFFFFFFFFFFFFFFFFFFFFFFFFFF:FFFFFFFF
@A00270:176:HGHW5DRXY:1:2101:28330:6965 2:N:0:ACTACGAC+CTCCTTAC
GACTACTCGGGTATCTAATCCTGTTCGCTCCCCACGCTTTCGCTCCTCAGCGCCAGTAACGGCCCAGAGACCTGCCTTCGCCATTGGTGTTCTTCCCGATATCTACACATTCCACCGTTACACCGGGAATTCCAGTCTCCCCTACCGCACTCCAGCCCGCCCGTACCCGGCGCGAATCCACCGTTGAGCGATGGACTTTCACACCGGACGCGACGAGCCGCCTACGAGCTCTTTACGCCCAATAAATCCG
+
FFFFFFFFFFFFFFFFFFFFFFFFFFFFFFFFFFFFFFFFFFFFFFFFFFFFFFFFFFFFFFFFFFFFFFFFFFFFFFFFFFFFFFFFFFFFFFFFFFFFFFFFFFFFFFFFFFFFFFFFFFFFFFFFFFFFFFFFFFFFFFFFFFFFFFFFFFFFFFFFFFFFFFFFFFFFFFFFFFFFFFFFFFFFFFFFFFF:FFFFFFFFFFFFFFFFFFF,FFFFFFFFFFFFFFFFFFFFFFFFFFFFFFFFFF
@A00270:176:HGHW5DRXY:1:2101:16577:7059 2:N:0:ACTACGAC+CTCCTTAC
GACTACTGGGGTATCTAATCCTGTTCGCTCCCCACGCTTTCGCGCCTCAGCGTCAGTTCCGAGCCAGATTGCCGCCTTCGCAACTGGTGTTCTTCCCAATATCTACGAATTTCACCTCTACACTGGGAATTCCGCAATCCTCTCTCGGACTCTAGTCTATACGTATCTAATGCAGTTCCCAGGTTAAGCCCGGGGATTTCACATCCGACTGTATAAACCGCCTACGCGCCCTTTACGCCCAGTCATTCG
+
:F:FFFFF:FFFFFFFFF:F:FF:FFFFFFFFFFFFFFFFFF:FF,FFF::FFFFFFFF:FFFFFF:FFFFFFFFF:FFF:FFFFFF:FFFFF,:FFFF,FF::FFFFF:FFFFFFFFFFF::FFF:FF:F,FFFFFFF:FFFFF:F:F,FFFF,F:FFFF,FF,:F,F,F:::FFF:::,FFFF,F:F:::FFFFFFFF,:,FFFFFFFF::FF,,,FFF,FFFF:FF,FFFF,:FF,:FFF:,:FF,
@A00270:176:HGHW5DRXY:1:2101:22263:7106 2:N:0:ACTACGAC+CTCCTTAC
CCTACGGGGGGCAGCAGTGGGGAATATTGCACAATGGGGGGAACCCTGATGCAGCCATGCCGCGTGTATGAAGAAGGCCTTCGGGTTGTCAAGTACTTTCGGTGATGAGGAAGGTGATGAATCTAATAGGTTTATTAATTGACGTTAATCACAGAAGAAGCACCGGCTAACTCCGTGCCAGCAGCCGCGGTAATACGGAGGGTGCGAGCGTTAATCGGAATGACTTGGCGTAAAGGGCAGGTAGGCGGAT
+
F:FF::::FFFFFFFFFFFFFFFF::FF:FF:FF:F::FFFFFFFFF:FFFFFFFFFFFFFFFF:F:FFFFFFFFFFF:FFFFF:F:FF,:F:FFF::FFFFF,FFFFFFFFFFFFFFFFFF,:FFFF,:FFFFFFFFFFFFFFFFFFFFFFF,,F:FFF,FF:F:F,FFF:,F::FFFFFFFFFFFFF:::::F::FFFFFFFF,F,FFFF,F:FFFF:F:FFF,FFF:,F::FF:::,F,,:FFFFFF
@A00270:176:HGHW5DRXY:1:2101:3486:7122 2:N:0:ACTACGAC+CTCCTTAC
GACTACAGGGGTATCTAATCCTGTTCGCTACCCATGCTTTCGAACCTCAGCGTCAGTTACAGACCAGAGAGCCGCCTTCGCCACTGGTGTTCTTCCATATATCTACGCATTCCACCGCTACACATGGAGTTCCACTCTCCTCTTCTGCACTCAAGAAATATAGTTTCAGCTGCTCTTCCTCGGTTGAGCCGAGGGCTTTCACAGCTGACTTATCTTCCCGCCTGCGTTCGCTTTACGCCCAATAAATCCG
+
FFFF:FFFFFFFF,FFFF:FFFF:FFFFFFFFF,FFFFFFFFF:FF:F,FFFFFFFFFFFFFFFFFFFFFFFFF:FFFFFFF:F:FF:FFFFFFFFFF,FFFFFFFF:F:FFFFFFFFF,FFFFFFFFFFFFFFFFFFFFFF:FFFFFFFFFF:FF,F:FFFFFFFFFFFFFFFFFFFFFFFFFFFF:FFFFFFFFFFFFFFFFFFFFF:FFFFFFFFFFFFFF,FFFFFFFFFFFFFFFFFFFFF:,:F
@A00270:176:HGHW5DRXY:1:2101:12753:7138 2:N:0:ACTACGAC+CTCCTTAC
CCTACGGGTGGCAGCAGTGGGGAATATTGGACAATGGGGGCAACCCTGGTCCAGCAATGCCGCGTGTGTGAAGAAGGTCTTCGGATTGTAAAGCACTTTCACTAGGGAAGATGATGACGGTACCTAGAGAAGAAGCCCCGGCTAACTTCGTGCCAGCAGCCGCGGTAATACGAAGGGGGCTAGCGTTGCTCGGAATGACTGGGCGTAAAGGGCGCGTAGGCGGTTTATACAGTCAGATGTGAAATCCCCG
+
FFFFFFFFFFFFFFFFFFFFFFFFFFFFFFFFFFFFFFFFFFFFFFF:FFFF,FFFFFFF:FFFFFFFFFFFFF:FFF:FF,FFFFFFFFF::FFFFFFFFFFFF:FFFFFFF:FFFFFFFFFFFFFFFFF,FFFFFFFFFFFFFFFFF:FFFFFFFFFFFFFFFFFFFFFF:FFFFFFFFFFFFFFFFFFFFFFFFFF:F:FFFFFFFFFFFFFFFFFFFFFFFF:FF:FFFFFF:F:FFFFFFFFFFF
@A00270:176:HGHW5DRXY:1:2101:1895:7153 2:N:0:ACTACGAC+CTCCTTAC
CCTACGGGTGGCTGCAGTGGGGAATATTGCACAATGGGCGCAAGCCTGATGCAGCGACGCCGCGTGCGGGATGAAGGCCTTCGGGTTGTAAACCGCTTTTGTTGGGAAGCAAGCGAGAGTGAGTGTACCCTTCGAATAAGGACCGGCTAACTACGTGCCAGCAGCCGCGGTACTACGTAGGGTCCAAGCGGTATCCGGATTTCTTGGGCGTAAAGAGCTCGTAGGCGGCTCGTCGCGTCCGGTGTGAAAGT
+
FFFFFFFF:FFF,FF:F:FFFF:F::FFFF,FF,FFFFFFFFFFFFFFFFFF:FFF:FFFFFFFFFFFFFFFFFFFFFFFFFFFFFFFFF:FF:FF:,F,F::FFFF:FF:FFFFFFFF,FFFFFF:FFF,FFFF,F::FF,FFFFFFF:F::FFFFFF,FF,FFFFFFFF,,::FF,:FFF,FF:FFFF,:,FFFFFF,,:,:FFFFFFFF:F:FFFFFFF:FFFFFFFFFFFFFFFFFF:FFFFF,F:F
@A00270:176:HGHW5DRXY:1:2101:20989:7185 2:N:0:ACTACGAC+CTCCTTAC
GACTACCAGGGTATCTAATCCTGTTCGCTCCCCACGCTTTCGCGCCTCAGCGTCAGTTCCGAGCCAGATTGCCGCCTTCGCAACTGGTGTTCTTCCCAATATCTACGAATTCCACCTCTACACTGGGAATTCCGCATTCCTCTCTCGGACTCTAGTCTATACGTATCAAATGCAGTTCCCAGGTTAAGCCCGGGGATTTCACATCTGACTGTATAAACCGCCTACGCGCCCTTTACGCCCAGTCATTCC
+
FFFFFFFFFFFFFFFFFFFFFFFFFFFFFFFFFFFF:FFFFFFFFFFFFFFFFFFFFFFFFFF:FFFFFFFFFFFFFFFFFFFFFFFFFFFFFFFFFFFFFFFFFFFFFFFFFFFFFFFFF:FFFFFF,FFFFFFF,FFFFFFFFFFFF:FFFF:FFF,FF::FFFF:FFFFFFFFF,,::F:FFFF::FFFFFF:FFF:FFFFFFFFFFFFFF:FFF,FFFFFFFFFFFFF,FF:FFFF:FFFF,FFF
@A00270:176:HGHW5DRXY:1:2101:11107:7200 2:N:0:ACTACGAC+CTCCTTAC
GACTACTGGGGTATCTAATCCTGTTCGCTCCCCACGCTTTCGCGCCTCAGCGTCAGTTCCGAGCCAGATTGCCGCCTTCGCAACTGGTGTTCTTCCCAATATCTACGAATTTCACCTCTACACTGGGAATTCCGCAATCCTCTCTCGGACTCTAGTCTATACGTATCAAATGCAGTTCCCAGGTTAAGCCCGGGGATTTCACATCTGACTGTATAAACCGCCTACGCGCCCTTTACGCCCAGTCATTCC
+
FFFFFFFFFFFFFFFFFFFFFFFFFFFFFFFFFFFFFFFFFFFFFFFFF:FFFFFFFFFFFFFFFFFF:FFFFFFFFFFFFF:FFFFFFFFFFFFFFFFFFFFFFFFFFFFFFFFFFFFFFFFFFFFFFFFFFFFFFFFFFFFFFFFFFFFFFFFFFFFFFFFFFFFFFFFFFFFFFFFFFFFFFFF:FFFFFFFFFFFFFFFFFFFFFFFFFFFFFFFFFFFFFFFFFFFFFFFFFF:FFFFFFF:FF
@A00270:176:HGHW5DRXY:1:2101:31313:7279 2:N:0:ACTACGAC+CTCCTTAC
GACTACACGGGTATCTAATCCTGTTCGCTACCCATGCTTTCGAGCCTCAGCGTCAGTTACAGACCAGACAGCCGCCTTCGCCACTGGTGTTCTTCCATATATCTACGCATTTCACCGCTACACATGGAGTTCCACTGTCCTCTTCTGCACTCAAGTCTCCCAGTTTCCGATGCACTTCTCCGGTTAAGCCGAAGGCTTTCACATCAGACTCAAGAAACCGCCTGCGCTCGCTTTACGCCCAATAAATCCG
+
FFFFFFFFFFFFFFFFFFFFFFFFFFFFFFFFFFFFFFFFFFFFF:FFFFFFFF,FFFFFFFFFF:FFF:FFFFFFFFFFFFF::FFFFFF:FFFF:::FFFFFFFF::FFFFFFFFFFFFFFFFFFFFFFFFFFFFFFFF,FFFFFFFFFF:FFFFFFFF:FFFFFF:FFFFFFFF:FFFFFFFFFFFFFF:FFF:FFFFFFFF:FFFFFFFFFFFF:FFFFFFFF,FFFFFFF,FFF:F:FF:FFFFF
@A00270:176:HGHW5DRXY:1:2101:1633:7451 2:N:0:ACTACGAC+CTCCTTAC
GACTACCAGGGTATCTAATCCTGTTCGCTCCCCACGCTTTCGCTCCTCAGCGTCAGTGACGGCCCAGAGACCTGCCTTCGCCATCGGTGTTCTTCCCGATATCTACACATTCCACCGTTACACCGGGAATTCCAGTCTCCCCTGCCGCACTCCAGCCTGCCCGTACCCGGCGCCGATCCACCGTTAAGCAGTGGACTTTCACACCAGACGCGACAAACCGCCTACGAGCCCTTTACGCCCAATAAATCCG
+
FFFFFFFFFFFFF:FFFFFFFFFFFFFFFFFFFFFFFFFFFFFFFFFFFFFFFFFFFFFFFFFFF:FFFFFFFFFFFFFFFFF:FFFFFFFFFFFFFFFFFFFFFFFFFFFFFFFFF,FFFFFFFFFFFFFFFFFFFFFFFFFFFFFFFFFFFFFFFFFFFFF:FFFFFFFFFFFFFFFFFFFFFFFFFF:,FFFFFFFFFFFFFFFFFFFFFFF,FFFFFFFFFFFFFFFFFFFFFFFFFFF,FFFFFF
@A00270:176:HGHW5DRXY:1:2101:12961:7560 2:N:0:ACTACGAC+CTCCTTAC
CCTACGGGAGGCAGCAGTGGGGAATATTGGACAATGGGGGCAACCCTGATCCAGCAATGCCGCGTGTGTGAAGAAGGTCTTCGGATTGTAAAGCACTTTCACTAGGGAAGATGATGACGGTACCTAGAGAAGAAGCCCCGGCTAACTTCGTGCCAGCAGCCGCGGTAATACGAAGGGGGCTAGCGTTGCTCGGAATGACTGGGCGTAAAGGGCGCGTAGGCGGTTTATACAGTCAGATGTGAAATCCCCG
+
FFFFFFFFFFFFFFFFFFFFFFFFFFFFFFFFFFFFFFFFFFFFFFFFFFFFFFFFFFFFFFFFFFFFFFFFFFFFFFFFFFFFFFFFFFFF:FFFFFFFFFFFFFFFFFFFFFFFFFFFFFFFFFFFFFFFFFFFFFFFFFFFFFFFFFFFFFFFFFFFFFFFFFFFFFFFFFFFFFFFF:FFFFFFFF:FFFFFFFFFFFFFFFFFFFFFFFFFFFFFFFFFFFFFFFFFFFFFFFFFFF:FFFFFFF
@A00270:176:HGHW5DRXY:1:2101:18593:7576 2:N:0:ACTACGAC+CTCCTTAC
GACTACCAGGGTATCTAATCCTGTTCGCTCCCCACGCTTTCGCGCCTCAGCGTCAGTTCCGAGCCAGATTGCCGCCTTCGCAACTGGTGTTCTTCCCAATATCTACGAATGTCACCTCTACACTGGGAATTCCGCAATCCTCTCTCGGACTCTAGTCTATACGTATCAAATGCAGTTCCCAGGTTAAGCCCGGGGATTTCACATCTGACTGTATAAACCGCCTACGCGCCCTTTACGCCCAGTCATTCC
+
FFFFFFFFFFFFFFFFFFFFFFFFFF:FFFFFFFFFFFFFFFF:FFFFFFFFFFFFFFF:FFFFFFFFFFFFFFFFFFFFFFFFFFFFFFFFFFFFFFFFFFFFFFFFFF,FFFFFFFFFFFFFFFFF,FFFFFFFFFFFFFFFF:FFFFFFFFFFFFFFFFFFFFFFFFFF,FFF::FFFF:F:FFFFFF:FFFFFFFF:FFFFFF:FFFFFFFFF,FFFFFFFFFFFFFFFFFFFFF:FFFFF,FF:
@A00270:176:HGHW5DRXY:1:2101:9353:7639 2:N:0:ACTACGAC+CTCCTTAC
GACTACTGGGGTATCTAATCCTGTTTGCTCCCCACGCTTTCGCATCTCAGCGTCAGTATCTGTCCAGAAGGCCGCCTTCGCCACCGGTATTCCTCCACATCTCTACGCATTTCACCGCTACACGTGGAATTCTACCTTCCTCTACAATACTCTAGTTAACCAGTTTTAAGTGCAATTCCTAAGTTGAGCCCAGGGCTTTCACACCTAACTTAATTATCCGCCTACATGCCCTTTACGCCCAGTCATTCC
+
FFFFFFFFFFFFFFFFFFFFFFFFFFFFFFFFFFFFFFFFFFFFFFFFFFFFFFFFFFFFFFFFFFFFFFFFFFFFFFFFFFFFFFFFFFFFFFFFFF:FFFFFFFFFFFFFFFFFFFFFFFFFFFFF,FFFFFFFFFFFFFFFFFFFFFFFFFFFFFFFFFFFFFFFFFFFFFFFFF:FFFFFF:FFFFFFFFFFFFFFFFF,FFFFFFFFFFFFFFFFFFFFFF,F:FFFFF:FFFFFFFFFF:FFF
@A00270:176:HGHW5DRXY:1:2101:5728:7654 2:N:0:ACTACGAC+CTCCTTAC
CCTACGGGGGGCTGCAGTGGGGAATATTGGACAATGGGGGCAACCCTGATCCAGCAATGCCGCGTGTGTGAAGAAGGTCTTCGGATTGTAAAGCACTTTCACTAGGGAAGATGATGACGGTACCTAGAGAAGAAGCCCCGGCTAACTTCGTGCCAGCAGCCGCGGTAATACGAAGGGGGCTAGCGTTGCTCGGACTGACTGGGCGTAAAGGGCGCGTAGGCGGTTTATACAGTCAGATGTGAAATCCCCG
+
FF,FFFFFFFFFFFFFFFFFFFF:F,FFFF,F:,FFFF:FFF,FFFFFFFFFFFF,:FFFFFFFFF:FFFF,FF:FFFF:FFFF:FFFF::FFF,FFFFFFF,FFFFFFFFFFFFFFFFFFFFFFFFFFFFFFFFFFFFFFFFFFFF:FFFFFFFFFFFFFFFFF::,FF:FFFFFFFFFFFFFFFFFFFF:FF,F:F,FFFFFFF,FFFFFFFFFFFFFFFFF,FFFFF:FFFFFFFFFFFF:FFFFFF
@A00270:176:HGHW5DRXY:1:2101:1913:7748 2:N:0:ACTACGAC+CTCCTTAC
CCTACGGGGGGCTGCAGTGGGGAATTTTGGACAATGGGGGGAACCCTGATCCAGCCATGCCGCGTGTCTGAAGAAGGCCTTCGGGTTGTAAAGGACTTTTGTTAGGGAAGAAAAGCTGGGTGCTAATACCATCTAGTGCTGACGGTACCTAAAGAATAAGCACCGGCTAACTACGTGCCAGCAGCCGCGGTAATACGTAGGGTGCGAGCGTTAATCGCAATTACTGGGCGTAAAGCGAGCGCAGACGGTT
+
FFFFFFFFFFFFF:FFF,FFFFF:,:FFFFFFFF:FFFFFFF:FF,FFFFFFFF:F:FFFF:FF:FFFFFFFFFFFFFFFFFFFF:FFF::FFFFF:,F,FFFFFFFFFFF:FFF:F:F,FFFFF:FFFFF:FF:FFFFF:FFFFF:FFF,FFFF:F::FF,FF,,F:F:FFFF:F,FF,FFFFFFFFFFF:FFFFFFFF:F:FFFFFFFF:F,,FF,F,F:,F:F::FFF:,F,FF:FFF::FFFFF,,
@A00270:176:HGHW5DRXY:1:2101:12879:7827 2:N:0:ACTACGAC+CTCCTTAC
GACTACTAGGGTATCTAATCCTGTTCGCTCCCCACGCTTTCGCGCCTCAGCGTCAGTTCCGAGCCAGATTGCCGCCTTCGCAACTGGTGTTCTTCCCAATATCTACGAATTTCACCTCTACACTGGGAATTCCGCAATCCTCTCTCGGACTCTAGTCTATACGTATCAAATGCGGTTCCCAGGTTAAGCCCGGGGATTTCACATCTGACTGTATAAACCGCCTACGCGCCCTTTACGCCCAGTCATTCC
+
FFFFFFFFFFFFFFFFFFFFFFFFFFFFFFFFFFFFFFFFFFFFFFFFFFFFFFFFFFF:FFFFFF:FFFFFFFFFFFFFFFFFFFFFFFFFFFFFFFFFFFFFFFFFFFFFFFFFFFFFFFFFFFFFFFFFFFFFFFFFFFFFFFFFFFFFFFFFFF,FFFFFFFFFFFFFFFFFFFFFFFF:FFFFFFFFFFFFFFFFFFFFFFFFFFFF,FFFFF:FFFFFFFFFFFFFFFFFFFFFF:FFF,FFF
@A00270:176:HGHW5DRXY:1:2101:32280:7827 2:N:0:ACTACGAC+CTCCTTAC
CCTACGGGCGGCTGCAGTGGGGAATATTGCACAATGGGCGCAAGCCTGATGCAGCGACGCCGCGTGCGGGATGAAGGCCTTCGGGTTGTAAACCGCTTTTGTTGGGGAGCAAGCGAGAGTGAGTGTACCCTTCGAATAAGGACCGGCTAACTACGTGCCAGCAGCCGCGGTAATACGCAGGGTCCAAGCGTTATCCGGATTTATTGGGCGTAAAGAGCTCGTAGGCGGCTCGTCGCGTCCGGTGTGAAAGT
+
FFFFFFFFFFFFFFFFFFFFFFFFFFFFFFFFF:FFFFFFFFFFFFFFFFFFFFFFFFFFFFFFFFFFFFFFFFFFFFFFFFFFFFFFFFFFFFFFFFFFFFFFFFFFFFF:FFFFFFFFFFFFFFFFFFFFFFFFFFFFFFFFFFFFFFFFFFFFFFF:FFFFFFFFFFFFFFFFFFFFFFFFFFFFFFFFFFFFFFFFFFFFFFFFFFFFFFFFFFFFFFFFFFFFFFFFFFFFFFF,FFFF:FF:F::
@A00270:176:HGHW5DRXY:1:2101:3070:7874 2:N:0:ACTACGAC+CTCCTTAC
GACTACTCGGGTATCTAATCCTGTTCGCTCCCCACGCTTTCGCGCCTCAGCGTCAGTTCCGAGCCAGATTGCCGCCTTCGCAACTGGTGTTCTTCCCAATATCTACGAATTTCACCTCTACACTGGGAATTCCGCAATCCTCTCTCGGACTCTAGTCTATACGTATCAAATGCAGTTCCCAGGTTAAGCCCGGGGATTTCACATCTGACTGTATAAACCGCCTACGCGCCCTTTACGCCCAGTCATTCC
+
FFFF:FFFFFF:FFFFFFFFF,FFFFFFFFFFFFFFFFFFF,F:FFFFF:FFFFFFF:FFFFFFFFFF:FFFFFFFF:FFFFFFFFF:F:FFF,FFFF:FFFFFFFFFF,FFFFFF:FFFFFF:FFFF,FFFFFFF,FFFFFFFFFFFFFFFF:FFFF,F:FFFFF:,,FFFF:FFF:FFFFF:F,FFFFFFFFF::FFFFFFFFFFFFFFF,FF:,FFF:FFFFFFFFFFFF:FFFFFFF:FFF:FFF
@A00270:176:HGHW5DRXY:1:2101:31557:7952 2:N:0:ACTACGAC+CTCCTTAC
GACTACAAGGGTATCTAATCCTGTTCGCTCCCCACGCTTTCGCGCCTCAGCGTCAGTTCCGAGCCAGATTGCCGCCTTCGCAACTGGTGTTCTTCCCAATATCTACGAATTTCACCTCTACACTGGGAATTCCGCAATCCTCTCTCGGACTCTAGTCTATACGTATCAAATGCAGTTCCCAGGTTAAGCCCGGGGATTTCACATCTGACTGTATAAACCGCCTACGCGCCCTTTACGCCCAGTCATTCC
+
FFFFFFFFFF:FFFFFFFFFFFFFFFFFFFFFFFFFFFFF,FFF:FF:F:F,FFFFFFFFFFF,FFFFFFFFF::FFFFFFFFFFFFFFFFFFFFFFFFFFFFFFFFFFFFFFFFFFFFFFFFFFFFFFFFFFFFFFFFF:,FFFFFFFFFFF:FFFFFFFFFFFFFFFFFFFFFF:F:F:FF,FFFFFFFFFFFF:FFFFFFFFF:FF,FFFFFF:F,FFF:FFFFFF:FFFFF:FFFFFFFFFFFFF
@A00270:176:HGHW5DRXY:1:2101:10339:8093 2:N:0:ACTACGAC+CTCCTTAC
GACTACTGGGGTATCTAATCCTGTTCGCTACCCATGCTTTCGAGCCTCAGCGTCAGTTACAGACCAGACAGCCGCCTTCGCCACTGGTGTTCTTCCATATATCTACGCATTTCACCGCTACACATGGAGTTCCACTGTCCTCTTCTGCACTCAAGTCTCCCAGTTTCCGATGCACTTCTCCGGTTAAGCCGAAGGCTTTCACATCAGACTTAAGAAACCGCCTGCGCTCGCTTTACGCCCAATAAATCCG
+
FFFFFFFFFFFFFFFFF:FFFFFFFFFFFFFFFFFFFFFFFFFFFFFFFFFFFFFFFFFFFFFFFFFFFFFFFFFFFFFFFFFFFFFFFFFFFFFFFFFFFFFFFFFFFFFFFFFFFFFFFFFFF,FFFFFFFFFFFFFFFFFFFFFFFFFFFFFFFFFFFFF:FFFFF,FFFFFFFFFFFFFFFFFFFFFFFFFFFFFFFFFFFFFFFFFF,FFFFFFFFFFFFFF:FFF:FFFFFFFF:FFFF:FFFF
@A00270:176:HGHW5DRXY:1:2101:19705:8155 2:N:0:ACTACGAC+CTCCTTAC
CCTACGGGGGGCAGCAGTGGGGAATATTGGACAATGGGGGCAACCCTGATCCAGCAATGCCGCGTGTGTGAAGAAGGTCTTCGGATTGTAAAGCACTTTCACTAGGGAGGATGATGACGGTACCTAGAGAAGAAGCCCCGGCTAACTTCGTGCCAGCAGCCGCGGTAATACGAAGGGGGCTAGCGTTGCTCGGAATGACTGGGCGTAAAGGGCGCGTAGGCGGTTTATACAGTCAGATGTGAAATCCCCG
+
:FFFFFFFFFFFFFFFFFFFFFF,FFFFFFFFFFFFFFFFFFFFFFFFFFFFFFFFFFFFFFFF:FFFFFFFFFFFFFF,FFFFFFFFFFFFFFF:FFFFFFFFFFFFFFFF:FFFFFFFFFFFFFFFFFFF:FFFFFFFFFFFFFFFFFFFFFFFFFFFFFFFF,FFFFFFF:F:FFFFFFFFFFFFFFFFFF,FFFFFFFFFFFFF:FFFFFFFFFFFFFF:FFFFFFFFFFFFFFFFFF:FFFFFFF
@A00270:176:HGHW5DRXY:1:2101:6497:8171 2:N:0:ACTACGAC+CTCCTTAC
GACTACTCGGGTATCTAATCCTGTTCGCTCCCCACGCTTTCGCGCCTCAGCGTCAGTTCCGAGCCAGATTGCCGCCTTCGCAACTGGTGTTCTTCCCAATATCTACGAATTTCACCTCTATACTGGGAATTCCGCAATCCTCTCTCGGACTCTAGTCTATACGTATCAAATGCAGTTCCCAGGTTAAGCCCGGGGATTTCACATCTGACTGTATCAACCGCCTACGCGCCCTTTACGCCCAGTCATTCC
+
FFFFFFFFF:FFFFFF:FFFFFF:FFFFFFFFFFFFFFFFFFFFFFFFFFFFFFFFFFFFFFFFF:FFFFFFFFFFFFFFFFFFFFFFF:FFFFFFFFFFFFFFF:FFFFFFFFFFFFFFFFFFFFFFFFFFFFFFFFFFFFFFFFFFFFFFFFFFFFFFFFFFFFFFFFFFFFFFFFFFFFFFFFFFFFFFFFF:F,FFFFFFFFFFFFFFFF,FFFF:FFF:FFF:FFFFFFFFFFFFFFFFFFFFF
@A00270:176:HGHW5DRXY:1:2101:20763:8202 2:N:0:ACTACGAC+CTCCTTAC
CCTACGGGTGGCTGCAGTGGGGAATATTGGACAATGGGGGCAACCCTGATCCAGCAATGCCGCGTGTGTGAAGAAGGTCTTCGGATTGTAAAGCACTTTCACTAGGGAAGATGATGACGGTACCTAGAGAAGAAGCCCCGGCTAACTTCGTGCCAGCAGCCGCGGTAATACGAAGGGGGCTAGCGTTGCTCGGAATGACTGGGCGTAAAGGGCGCGTAGGCGGTTTATACAGTCAGATGTGAAATCCCCG
+
FFFFFFFFFFFFFFFFFFFFFFFFFFFFFFFFFFFFFFFFFFFFFFFFFFFFFFFFFFFFFFFFFFFFFFFFFFFFFFFFFFFFF:FFFFFFFFFFFFFFFFFFFFFFFFFFFFFFFFFFFFFFFFFFFFF:FFFFFFFFFFFFFFFFFFFFFFFFFFFFFFFFFFFFFFFFF:FFFFFFFFFFFFFFFFFFFFFFFFF:FFFFFFFFFFFFFFFFF:FFFFFFFFFFFFF:FFFFFFFFFFFFFFFFFF
@A00270:176:HGHW5DRXY:1:2101:26015:8218 2:N:0:ACTACGAC+CTCCTTAC
GACTACAGGGGTATCTAATCCTGTTCGCTCCCCACGCTTTCGCGCCTCAGCGTCAGTTCCGAGCCAGATTGCCGCCTTCGCAACTGGTGTTCTTCCCAATATCTACGAATTTCACCTCTACACTGGGAATTCCGCAATCCTCTCTCGGACTCTAGTCTATACGTATCAAATGCAGTTCCCAGGTTAAGCCCGGGGATTTCACATCTGACTGTATAAACCGCCTACGCGCCCTTTACGCCCAGTCATTCC
+
FFFFFFFFFFFFFFFFFFFFFFFFFFFFFFFFFFFFFFFFFFFFFFFFFFFFFFFFFFFFFFFFFFFFFFFFFFFFFFFFFFFFFFFFFFFFFFFFFFFFFFFFFFFFFFFFFFFFFFFFFFFFFFFFFFFFFFFFFFFFFFFFFFFFFFFFFFFFFFFFFFFFFFFFFFFFFFFFFFFFFFFFFFFFFFFFFFFFFFFFFFFFFFFFFFFFFFFFF:FFFFFFF:FFFFF:F:FFFFFFFFFFFF:FF
@A00270:176:HGHW5DRXY:1:2101:28013:8296 2:N:0:ACTACGAC+CTCCTTAC
CCTACGGGTGGCTGCAGTGGGGAATATTGGACAATGGGGGCAACCCTGATCCAGCAATGCCGCGTGTGTGAAGAAGGTCTTCGGATTGTAAAGCACTTTCACTAGGGAAGATGATGACGGTACCTAGAGAAGAAGCCCCGGCTAACTTCGTGCCAGCAGCCGCGGTAATACGAAGGGGGCTAGCGTTGCTCGGAATGACTGGGCGTAAAGGGCGCGTAGGCGGTTTATACAGTCAGATGTGAAATCCCCG
+
FFFFFFFFFFFFFFFFFFFFFFF:FFFFFFFFFFFFFFFFFFFFFFFFFFFFFFFFFFFFFFFFFFFFFFFFF:FFFFFFFFFFFFFFFFFFFFFFFFFFFFFFFFFFFFFFFFFFFFFFFFFFFFFFFFFFFFFFFFFFFFFFFFFFFFFFFFFFF,FFFFFFFFFFFFFFFFFFFFFFFFFFFFFFFFFFFF,FFFFFFFFFFFFFFFFFFFFFFFFFFFFF:FFFFFFFFFFFFFFFFFFFFFFFFF
@A00270:176:HGHW5DRXY:1:2101:25283:8359 2:N:0:ACTACGAC+CTCCTTAC
GACTACTGGGGTATCTAATCCTGTTCGCTCCCCACGCTTTCGCGCCTCAGCGTCAGTTCCGAGCCAGATTGCCGCCTTCGCAACTGGTGTTCTTCCCAATATCTACGAATTTCACCTCTACACTGGGAATTCCGCAATCCTCTCTCGGACTCTAGTCTATACGTATCAAATGCAGTTCCCAGGTTAAGCCCGGGGATTTCACATCTGACTGTATAAACCGCCTACGCGCCCTTTACGCCCAGTCATTCC
+
FFFFFFFFFFFFFFFFFFFFFFFFFFFFFFFFFFFFFFFFFFFFFFFFFFFFFFFFFFFFFFFFFFFFFFFFFFFFFFFFFFFFFFFFFFFFFFFFFFFFFFFFFFFFFFFFFFFFFFFFFFFFFFFFFFFFFFFFFFFFFFFFFFFFFFFFFFFFFFFFFFFFFFFFFFFFFFFFFFFFFFFFFFFFFFFFFFFFFFF:FFFFFFFFFFFFFFFFFFFFFFFFFFFFFFFFFFFFFFFFFFFFFFFFF
@A00270:176:HGHW5DRXY:1:2101:8106:8390 2:N:0:ACTACGAC+CTCCTTAC
GACTACTAGGGTATCTAATCCTGTTCGCTCCCCACGCTTTCGCGCCTCAGCGTCAGTTCCGAGCCAGATTGCCGCCTTCGCAACTGGTGTTCTTCCCAATATCTACGAATTTCACCTCTACACTGGGAATTCCGCAATCCTCTCTCGGACTCTAGTCTATACGTATCAAATGCAGTTCCCAGGTTAAGCCCGGGGATTTCACATCTGACTGTATAAACCGCCTACGCGCCCTTTACGCCCAGTCATTCC
+
F,FFFF:,FFFFFFFF:FFFFFFFFFFFFFFFFFFFFFFFFFFFFFFFFFFF:FFFFFFFFFFFFFFF:FFFFFFF,FFFFFFFFFFFF:FFFFFFFFFFFFFFFFFFFFFFFFFFFFFFFFFFFFFFFFFFFFFFFFFFFFFFFFFFFFFFFFFFFFFFFFFFFFFFFFFFFFFFFFFFFFFFFFFFFFFFFFFFFFFFFFFFFFFFFFFFFFFFFFFFFFFFFFFFFFFFFFFFFFFFFFFFFFFFF
@A00270:176:HGHW5DRXY:1:2101:11794:8422 2:N:0:ACTACGAC+CTCCTTAC
CCTACGGGTGGCTGCAGTAGGGAATCTTCCACAATGGACGAAAGTCTGATGGAGCAACGCCGCGTGAGTGAAGAAGGCTTTAGGGTCGTAAAACTCTGTTGTTGAAGAAGAACGTGTGTGAGAGTAACTGTTCACACAGTGACGGTATTCAACCAGAAAGCCACGGCTAACTACGTGCCAGCAGCCGCGGTAATACGTAGGTGGCAAGCGTTGTCCGGATTTATTGGGCGTAAAGCGAGCGCAGGCGGTTT
+
FFFFFFFFFFFFFFFFFFFFFFFFFFFFFFFFFFFFFFFFFFFFFFFFFFFFFFFFFFFFFFFF,FFFFFFFFFFFFF,F:FFFFFFFFFFFFFFFFFFFFFFFFFFFFFFFFFFF:F:FFFFFFFFFFFFFFFF:FFFFFFFFFFFFFF,FFFFFFFFFFFFFFFFFFFFFFFFFFFFFFFFFFFFFFFFFFFFFFFFFFFFFFFFFFFF,FFFFFFF:FFFFFFFFFFFFFFFFFFFFFF:FFFFFFFF
@A00270:176:HGHW5DRXY:1:2101:29894:8422 2:N:0:ACTACGAC+CTCCTTAC
GACTACCAGGGTATCTAATCCTGTTCGCTCCCCACGCTTTCGCGCCTCAGCGTCAGTTCCGAGCCAGATTGCCGCCTTCGCAACTGGTGTTCTTCCCAATATCTACGAATTTCACCTCTACACTGGGAATTCCGCAATCCTCTCTCGGACTCTAGTCTATACGTATCAAATGCAGTTCCCAGGTTAAGCCCGGGGATTTCACATCTGACTGTATAAACCGCCTACGCGCCCTTTACGCCCAGTCATTCC
+
FFFFFFFFFFF:,FFFFF::FFFF,FFFFFFFFFFFFF:FF:FFFFFFFFFFFFFFF,FFFFFFFFFFFFFFFFFF:FFF:FFF:FFFF:FFFFFFFFF,FFF:FFF,FF:FFFFF:FFF,FFFF:FFFFFFFFFFFFF:FF:FFF:FFFFFFFFFFF,FFFFFFFFFFFF:FFFFFFFFFFF,FFFFFFF:FFFFFF:FFFFFF:FFF::FFFFFF::FFFFFFFFFFFFF::FFFFFF:F,FF,FFF
@A00270:176:HGHW5DRXY:1:2101:31991:8453 2:N:0:ACTACGAC+CTCCTTAC
CCTACGGGCGGCAGCAGTGGGGAATATTGGACAATGGGGGCAACCCTGATCCAGCAATGCCGCGTGTGTGAAGAAGGTCTTCGGATTGTAAAGCACTTTCACTAGGGAAGATGATGACGGTACCTAGAGAAGAAGCCCCGGCTGACTTCGTGCAAGCAGCCGCGGTAATACGATGGGGGCTAGCGTTGCTCGGAATGACTGGGCGTAAAGGGCGCGTAGGCGGTTTATACAGTCAGATGTGAAATCCCCG
+
:FFFFFFF:FF:FFFFFFFFFFFF:FFFFFFFF:FFF,FFFFFFFFF,FFFF::FFFFFF:F::FFFFFFFF:FFF:FFFFFF:FFFFFF:F:FFFFFF:F,:FF,,FFFFFFF,FFFF:FFFFFFFFFF:,:F:F:FFFFFFFF:FFF,:F,,FFFFFF::F,FFFFFFFFF,FFFFFFFFF:FFFF,F::FFFF:FFFFFFF,FFFFFFF,FF:FFF,F:FFFFF:FFFFF:,,F::F,FFFF,:,FF
@A00270:176:HGHW5DRXY:1:2101:7717:8469 2:N:0:ACTACGAC+CTCCTTAC
GACTACTAGGGTATCTAATCCTGTTCGCTCCCCACGCTTTCGCGCCTCAGCGTCAGTTCCGAGCCAGATTGCCGCCTTCGCAACTGGTGTTCTTCCCAATATCTACGAATTTCACCTCTACACTGGGAATTCCGCAATCCTCTCTCGGACTCTAGTCTATACGTATCAAATGCAGTTCCCAGGTTAAGCCCGGGGATTTCACATCTGACTGTATAAACCGCCTACGCGCCCTTTACGCCCAGTCATTCC
+
FFFFFFFFFFFFF:FFFFFFFFFFFFFFFFFFFFFFFFFFFFFFFFFFFFFFFFFFFFFFFFFFFFFFFFFFFFFFFFFFFFFFFFFFFFFFFFFFFFFFFFFFFFFFFFFFFFFFFFFFFFFFF:F:FFFFFFFFFF:FFF,FFFFFFFFFFFFFFFFFFFFFFFFFFFFFFFFF:FFFFFFFFFFFFFFFFFFFFFFFF:FFFFFFFFFF,FFFFFFFFF:FFFFFFFFFFFFFFFFFFF:F:FFF:
@A00270:176:HGHW5DRXY:1:2101:8838:8500 2:N:0:ACTACGAC+CTCCTTAC
GACTACTGGGGTATCTAATCCTGTTCGCTACCCATGCTTTCGAGCCTCAGCGTCAGTTACAGACCAGACAGCCGCCTTCGCCACTGGTGTTCTTCCGTATATCTACGCATTTCACCGCTACACATGGAGTTCCACTGTCCTCTTCTGCACTCAAGTCTCCCAGTTTCCGATGCACTTCTTCGGTTAAGCCGAAGGCTTTCACATCAGACTTAAGAAACCGCCTGCGCTCGCTTTACGCCCAATAAATCCG
+
FFFFFFF:FFFFFFFFFFFFFFFFFFFFFFFFFFFFFFFFFFFFFFFFFFFFFFFFFFFFFFFFFFFFFFFFFFFFFFFFFFFFFFFFFFFFFFFFFFFFFFFFFFFFFFFFFFFFFFFFFFFFFFFFFFFFFFFFFFFFFFFFFFFFFFFFFFFFFFFFFFFF:FFFFF:FFFFFFFF,FFFFFFFFFFFFFFFFFFFFFFFFFFFFFF:FFFFFFFFFFFF:F:FFFFFFFFFFFFFFF,FFFFFFFF
@A00270:176:HGHW5DRXY:1:2101:22959:8594 2:N:0:ACTACGAC+CTCCTTAC
CCTACGGGGGGCAGCAGTGGGGAATATTGGACAATGGGGGCAACCCTGATCCAGCAATGCCGCGTGTGTGAAGAAGGTCTTCGGATTGTAAAGCACTTTCACTAGGGAAGATGATGACGGTACCTAGAGAAGAAGCCCCGGCTAACTTCGTGCCAGCAGCCGCGGTAATACGAAGGGGGCAAGCGTTGTCCGGATTTATTGGGCGTAAAGCGAGCGCAGGCGGTTTCTTAAGTCTGATGTGAAAGCCTTC
+
FFFFFFFFFFFFFFFFFFFFFFFFFFFFFFFFFF:FFFF:FF:FFFFFFFFFFFFFFFFFF:FFFFFFFFFFFFFFFFFFFFFFFFFFFFFFFFFFFFFFFF,FFFFFF:FFFFFFFFFFFFFFF,FFFFFFFFFFFFFFFFFFFFF:FFFFFFFFFFFFF:FFF,FF:FFFFFFFFFFFFFFFFFFFFFFFFFFFFFFFFFFFFFFF:,:FFFFFFFFFFFFF:,:F,FF:FFFF:,F:F:FFF,F,:F
@A00270:176:HGHW5DRXY:1:2101:12753:8641 2:N:0:ACTACGAC+CTCCTTAC
GACTACCGGGGTATCTAATCCTGTTCGCTACCCATGCTTTCGAACCTCAGCGTCAGTTACAGACCAGAGAGCCGCCTTCGCCACTGGTGTTCTTCCATATATCTACGCATTCCACCGCTACACATGGAGTTCCACTCTCCTCTTCTGCACTCAAGAAAAATAGTTTCAGTTGCCGTTCCCCGGTTGAGCCGAGGGCTTTCACAGCTGACTTATCTTCCCGCCTGCGTTCGCTTTACGCCCAATAAATCCG
+
FFFFFFFFFFFFFFFFFFFFFFFFFFFFFFFFFFFFFFFFFFFFFFFFFFFFFFFFFFFFFFFFFFFFFFFFFFFFFFFFFFFFFFFFFFFFFFFFFFFFFFFFFFFFFFFFFFFFFFFFFFFFFFFFFFFFFFFFFFFFFFFFFFFFFFFFFFFFFFFFFFFFFF:FFFFFFFFFFFFFFFFFFFFF:FFFFFFFFFFFFFFFFFFFFFFFFFFFFFFFFFFFF:,FFFFFFFFFFFFFFFFFFFFFFF
@A00270:176:HGHW5DRXY:1:2101:13087:8688 2:N:0:ACTACGAC+CTCCTTAC
CCTACGGGAGGCAGCAGTGGGGAATATTGGACAATGGGGGCAACCCTGATCCAGCAATGCCGCGTGTGTGAAGAAGGTCTTCGGATTGTAAAGCACTTTCACTAGGGAAGATGATGACGGTACCTAGAGAAGAAGCCCCGGCAAACATCGTGCCAGCAGCCGCGGTAATACGAAGGGGGCTAGCGTTGCTCGGAATGACTGGGCGTAAAGGGCGCGTAGGCGGTTTATACAGTCAGATGTGAAAACCCCG
+
FF,F:FFFFFFFF:FFFFFFFFFF:F:FFFFFFFF:FFFFFF:FFF,:FF:FF:FF,::FFFF::FFFF:FF,FF,FFF:FFFFF:FFFFFFFFFFF:F:FFFF,FF,F:F::F:,FFFFFF,F:F,FFFF:FF,FFFF,FF,FF,,F::FFFFF:F:FFF:FFFFFF,F::FF:,FFF:,F:F:FFFFFF,FFF:FF,,FFFFF:FFF,FFFFF:FF,FFF:FFFFFFF:,FFF:F,:F:FFF,,FFF,
@A00270:176:HGHW5DRXY:1:2101:27163:8703 2:N:0:ACTACGAC+CTCCTTAC
CCTACGGGGGGCAGCAGTAGGGAATATTGGACAATGGGGGCAACCCTGATCCAGCAATGCCGCGTGTGTGAAGAAGGTCTTCGGATTGTAAAGCACTTTCACTAGGGAAGATGATGACGGTACCTAGAGAAGAAGCCCCGGCTAACTTCGTGCCAGCAGCCGCGGTAATACGAAGGGGGCTAGCGTTGCTCGGACTGACTGGGCGTAAAGGGCGCGTAGGCGGTGTATACAGTCAGATGTGAAATCCCCG
+
FF:FFFFFFFFF:FFFFFFFFFF,FFFFFF:F::FFFFFFFF,FFFFFFFFFFFFF,FFFFFFFFFFFFFFFFFFFFFF,FFFF,F:FF::FFFFF:FF:FF::FFF,FF:FFFFFFFFFF:FFFFF,FFFFFFFFFFF:FFFFFFFFFFFFFFFFFFFF:FFFF::FFFFFF,FFFFFFFFFFFFFFFFFFFF,FFFFF:FFFF,FF:F:FF:FF,,FFFFF,,FFFFFFFFFFFFFFFF::FFFFFFF
@A00270:176:HGHW5DRXY:1:2101:27218:8703 2:N:0:ACTACGAC+CTCCTTAC
CCTACGGGGGGCAGCAGTAGGGAATATTGGACAATGGGGGCAACCCTGATCCAGCAATGCCGCGTGTGTGAAGAAGGTCTTCGGATTGTAAAGCACTTTCACTAGGGAAGATGATGACGGTACCTAGAGAAGAAGCCCCGGCTAACTTCGTGCCAGCAGCCGCGGTAATACGTAGGGGGCTAGCGTTGCTCGGAATGACTGGGGGTAAAGGGCGCGTAGGCGGTTTATTCAGTCAGAGGTGAAATCCCCG
+
FF:,FFFF,F:FF::FFFF:FFFFFFF,FFFFFFFFFFFFFFFFFFF:,FFFFFFFFFFFFFFFFFFF:FFFFFFFFFFFFFFFF::F,FF,FFF:FFFFFFFFF:FFFFFFFFFFFFFF:F,,,FF,FF:F:FFFF,FFFF,:FF:FFFFFF,FFFFFF,FFFF,F,F:FF,FF,FFFFFFFFF:F::FFF:,:FF:F:::F,F:,,,FF::FFF,:F:FFFFFF,F,FFFF:FFF,F:F,FFF,,,::
@A00270:176:HGHW5DRXY:1:2101:22950:8735 2:N:0:ACTACGAC+CTCCTTAC
CCTACGGGGGGCAGCAGTGGGGAATATTGGACAATGGGGGCAACCCTGATCCAGCAATGCCGCGTGTGTGAAGAAGGTCTTCGGATTGTAAAGCACTTTCACTAGGGAAGATGATGACGGTACCTAGAGAAGAAGCCCCGGCTAACTTCGTGCCAGCAGCCGCGGTAATACGAAGGGGGCAAGCGTTGTCCGGATTTATTGGGCGTAAAGCGAGCGCAGGCGGTTTCTTAAGTCTGATGTGAAAGCCTTC
+
F:F:FFFFFFFFFFFFFFFFFFFFFFFF:FFFFFFFFFFFFFFFFFFFFFFFFFFF,FF:FFFFFF:FFFFFFFFFFFFFFFFFFFFFFF,FFFFFFFFFF:FF:FFFFFFFFFFF:FFFF,:FF:FFFFFFF:FFFFFFFFF:FFFFFFFFFF:FFFFFFFFFFFFFF:FF:FFFFFFF,FFFFF,FFFFF:FF::FFFFFFF:FF:FFFFFFFFFFFFFFFF:FFFFFFFF:FFFFFF:F,FFFFFFF
@A00270:176:HGHW5DRXY:1:2101:12445:8797 2:N:0:ACTACGAC+CTCCTTAC
CCTACGGGTGGCAGCAGTGGGGAATATTGGACAATGGGGGCAACCCTGATCCAGCAATGCCGCGTGTGTGAAGAAGGTCTTCGGATTGTAAAGCACTTTCACTAGGGAAGATGATGACGGTACCTAGAGAAGAAGCCCCGGCTAACTTCGTGCCAGCAGCCGCGGTAATACGAAGGGGGCTAGCGTTGCTCGGAATGACTGGGCGTAAAGGGCGCGTAGGCGGTTTATACAGTCAGATGTGAAATCCCCG
+
FFFFFFFFFFFFFFFFFFFFFFFFFFFFFFFFF:FFFFFFFFFFFFFFFFFFFFF:FFFFFFFF:FFFFFFFFFFFFFFFFFFFFFFFFFFFFFFFFFFFFFF:FFFFFFFFFFFFFFFFFFFFFFFFFFFFFFFFFFFFFFFFFFFFFFFFFFF:FFFFFFFFF:FFFFFFF:FFFFFFFFFFFFFFFFFFFF:FFFFFFFFFFFFFFFFFFFFFFFFFFFFFFFFFFFFFFFFFFFFFFFFFFFFFFF
@A00270:176:HGHW5DRXY:1:2101:12463:8797 2:N:0:ACTACGAC+CTCCTTAC
CCTACGGGTGGCAGCAGTGGGGAATATTGGACAATGGGGGCAACCCTGATCCAGCAATGCCGCGTGTGTGAAGAAGGTCTTCGGATTGTAAAGCACTTTCACTAGGGAAGATGATGACGGTACCTAGAGAAGAAGCCCCGGCTAACTTCGTGCCAGCAGCCGCGGTAATACGAAGGGGGCTAGCGTTGCTCGGAATGACTGGGCGTAAAGGGCGCGTAGGCGGTTTATACAGTCAGATGTGAAATCCCCG
+
FFFFFFFFFFFFFFFFFFFFFFF:FFFFFFFFFFFFFFFFFFFFFFFFFFFFFFF:FFFFFFFFFFFFFFFFFFFFFFFF,FFFFFFF:FFFFFFFFFFFFFFFFFFFFFFFFFFFFFFFFFFFFFFFFFFFFFFFFFFFFFFFFFFFFFFFFFFFF:FFFFFFFF:FFFFFF:FFFFFFFFFFFFFFF:FFFFFFFFFFFFFFF:FFFFFFFFFFFFFFFFF::FFFFFFFFF::FFFFFFFFFFFFFF
@A00270:176:HGHW5DRXY:1:2101:24017:8797 2:N:0:ACTACGAC+CTCCTTAC
CCTACGGGGGGCTGCAGTGGGGAATATTGCACAATGGGCGCAAGCCTGATGCAGCGACGCCGCGTGCGGGATGACGGCCTTCGGGTTGTAAACCGCTTTTAGCAGGGAGCAAGCCTTCGGGTGAGTGTACTTGTTGAATAAGCGCCGGCTAACTACGTGCCAGCAGCCGCGGTAATACGTAGGGCGCAAGCGTTATCCGGATTTATTGGGCGTAAAGGGCTCGTAGGCGGTTTGTCGCGTCTGGTGTGAA
+
FFFFFFFFFFFFFFFFFFFFFFFFFFFFFFFFFFFFFFFFFFFFFFFFFFFFFFFFFFFFFFFFFFFFFFFFFFFFFFFFFFFFFFFFFFFFFFFFFFFFFFFFFFFFFFFFFFFFFFFFFFFFFFFFFFFFFFFFFFFFFFFFFFFFFFFFFFFFFFFFFFFFFFFFFFFFFFFFFF,F:FFFFFFFFFFF:FFFFFFFFFFFF:F:FFFFFFFFF:FFFFFFFFF,FF,FFFFF:FF,FFFFFFFFFF
@A00270:176:HGHW5DRXY:1:2101:2293:8813 2:N:0:ACTACGAC+CTCCTTAC
CCTACGGGAGGCTGCAGTAGGGAATCTTCCACAATGGACGCAAGTCTGATGGAGCAACGCCGCGTGAGTGAAGAAGGTTTTCGGATCGTAAAGCTCTGTTGTTGGTGAAGAAGGACAAGGATAGTAACTGATTTTTGTTTGACGGTAATCAACCAGAAAGTCACGGCTAACTACGTGCCAGCAGCCGCGGTAATACGTAGGTGGCAAGCGTTGTCCGGATTTATTGGGCGTAAAGCGAACGCAGGCGGGA
+
FFFFFFFFFFFFFFFFFFFFFFFFFFFFFFFFFFFFFFFFFFFFFFFFFFFFFFFFFFFFFFFFFFFFFFFFFFFFFFFFFFF:FFFFF:FFFFFFFFFFFFFFFFFFFFFFFFFFFFFFFFFFFFFFFFFFFFFFFFFFFFFFFFFFFFFFFFFFFFF:FFFFFFFFFFFFFFF:FFFFFFFFFFFFFFFFFFFFFFFFFFFFFFFFFFFFFFFFFFF:FF:FFFFFFFFFFFFFFFFFFFF:F:FFFF
@A00270:176:HGHW5DRXY:1:2101:30346:8923 2:N:0:ACTACGAC+CTCCTTAC
GACTACCCGGGTATCTAATCCTGTTCGCTCCCCACGCTTTCGCGCCTCAGCGTCAGTTCCGAGCCAGATTGCCGCCTTCGCAACTGGTGTTCTTCCCAATATCTACGAATTTCACCTCTACACTGGGAATTCCGCAATCCTCTCTCGGACTCTAGTCTATACGTATCAAATGCAGTTCCCAGGTTAAGCCCGGGGATTCCACATCTGACTGTATAAACCGCCTACGCGCCCTTTACGCCCAGTCATTCC
+
FFFFFFFFFFFFF:FFFFFFFFFFFFFFFFFFFFFFFFFFFFFFFFFFFFFFFF:FFFFFFFFFFFFFFFFFFFFFFFFFFFFFFFFFFFFFFFFFFFFFFFFFFFFFFFFFFFFFFFFFFFFFFFFFFFFFFFFFFFFFFFF:FFFFF:FFFFFFFFFFFFFFFFFFFFFFFFFFF,FFF:FFFFFFFFFFFFF:FFF:FFF:FFFF:FFFFFFFF,F:FFFFFFFFFFFFF:FFFFF,FFFFF::FF
@A00270:176:HGHW5DRXY:1:2101:2483:8954 2:N:0:ACTACGAC+CTCCTTAC
GACTACCAGGGTATCTAATCCTGTTCGCTCCCCACGCTTTCGCGCCTCAGCGTCAGTTCCGAGCCAGATTGCCGCCTTCGCAACTGGTGTTCTTCCCAATATCTACGAATTTCACCTCTACACTGGGAATTCCGCAATCCTCTCTCGGACTCTAGTCTATACGTATCAAATGCAGTTCCCAGGTTAAGCCCGGGGATTTCACATCTGACTGTATAAACCGCCTACGCGCCCTGTACGCCCAGTCATTCC
+
FFFFFFF:FFF,FFFF:FFFFFFFFFFFFFFFFFFFFFFFFFFFFF:F,FFFFFFFFFF:FFFFF:FFFFFFFFFF:FFFFF:FFFFFF::FFFFFF:F,FFFF::FFFFFFFFF:FFFFFFFFFFFFFF:FFFFF:FFFFFFFFFFF:FFFFFFFFFFFFFFFFFFF:FFFFFFF:F,FFFF:FFFFFFFFFFFFF:FFFFFFFFFFFFFF:F,FFFF:FFF:FFFFFFFF,F,FFFFFF,:F,FFFF
@A00270:176:HGHW5DRXY:1:2101:29252:8970 2:N:0:ACTACGAC+CTCCTTAC
CCTACAGGAGGCAGCAGTAGGGAATCTTCCACAATGGACGAAAGTCTGATGGAGCAACGCCGCGTGAGTGAAGAAGGCTTTAGGGTCGTAAAACTCTGTTGTTGAAGAAGAACGTGTGTGAGAGTAACTGTTCACACAGTGACGGTATTCAACCAGAAAGCCACGGCTAACTACGTGCCAGCAGCCGCGGTAATACGTAGGTGGCAAGCGTTGTCCGGATTTATTGGGCGTAGAGCGAGCGCAGGCGGTTT
+
FFFFFFFFFFFFFFFFFF:FFFFFFFFFFFFFFFFFFFFFFFFFFFFFFFFFFFFFFFFFFFFF:FFFFFFFFFF:FFFFFFFFFFFFFFFFFFFFFFFFF:FFFFFFFFFFFFFF:F:FFFFFFFFFFFFFFFFFF:FFF:FFFFFFFF:F,FFFFFFFFFFFFF:FFF:FFF:FFFFFFFFF:FFFFFFFFFFF,,FFF,FFFF:FFF::FFFFFFF:,FF::FFFFF,F,FFFFFFFFFFFFFFFF,F
@A00270:176:HGHW5DRXY:1:2101:11306:8985 2:N:0:ACTACGAC+CTCCTTAC
GACTACTAGGTATCTAATCCTGTTTGCTCCCCACGCTTTCGCGCCTCAGCGTCAGTTCCGAGCCAGATTGCTGCCTTCGCAACTGGTGTTCTTCCCAATATCTACGAATTTCACCTCTACACTGGGAATTCCGCAATCCTCTCTCGGACTCTAGTCTATACGTATCAAATGCAGTTCCCAGGTTAAGCCCGGGGATTTCACATCTGACTGTATAAACCGCCTACGCGCCCTTTACGCCCAGTCATTCCG
+
FFFFFFFFFFFFFFFFFFFFFFFFFFFFFFFFFFFFFFFFFFFFFFFFFFFFFFFFFFFFFFFF:FFFFFFFFFFFFFFFFFFFFFFFFFFFFFFFFFFFFFFFFFFF,FFFFFFFFFFFFFFFFFFFFFFFFFFFFFFFFFFFFFF:FFFFFFFFFFFFFFFFFFFFFFFFFFFFFFFFFFFFFFFFFFFFFFF::FFFFFFFFFFFFFFFFFFFFFFFFFFFFFFFFFFFFFFFFFFFFFFFFFFFF
@A00270:176:HGHW5DRXY:1:2101:5529:9064 2:N:0:ACTACGAC+CTCCTTAC
GACTACTCGGGTATCTAATCCTGTTCGCTCCCCACGCTTTCGCGCCTCAGCGTCAGTTCCGAGCCAGATTGCCGCCTTCGCAACTGGTGTTCTTCCCAATATCTACGAATTTCACCTCTATACTGGGAATTCCGCAATCCTCTCTCGGACTCTAGTCTATACGTATCAAATGCAGTTCCCAGGTTAAGCCCGGGGATTTCACATCTGACTGTATAAACCGCCTACGCGCCCTTTACGCCCAGTCATTCC
+
FFFFFFFFFFFFFFFFFFFFFFFFFFFFFFFFFFFFFFFFFFFFFFFFFFFFFFFFFFFFFFFFFFFFFFFFFFFFFFFFFFFFFFFFFFFFFFFFFFFFFFFFFFFF:FFFFFFFFFFFFFFFFFFF,FFFFFF:,FFFFFFFFFFFFFFFF:FF:F:FFFFFFFFFFFFFFFFFFFFFFFFFFFFFFFFFFFFFFFFFFFFFFFFFFFFFFFFFFFFFFFFFFFFFFFFFFFFF:FFFFFFFFFFFF
@A00270:176:HGHW5DRXY:1:2101:11080:9064 2:N:0:ACTACGAC+CTCCTTAC
GACTACTAGGTATCTAATCCTGTTTGCTCCCCACGCTTTCGCGCCTCAGCGTCAGTTCCGAGCCAGATTGCTGCCTTCGCAACTGGTGTTCTTCCCAATATCTACGAATTTCACCTCTACACTGGGAATTCCGCAATCCTCTCTCGGACTCTAGTCTATACGTATCAAATGCAGTTCCCAGGTTAAGCCCGGGGATTTCACATCTGACTGTATAAACCGCCTACGCGCCCTTTACGCCCAGTCATTCCG
+
FFFFFFFFFFFFFFFFFFFFFFFFFFFF:FFFFFFFFFFFFFFFFFFFFFFFFFFFFFFF:FFF:FFFFFFFFFFFFFFFFFFFFFFFFFFFFFFFFFFFFFFFFFFFFFFFFFFFFFFFFFFFFFFFFFFFFFFFFFFFFFFFFFFFFFFFFFFFF:FFFFFFF:FFFFFFFFFFF:FFFFFFFFFF:FFFFFFFFFFFFFFFFFFFFFF,FFFF:FFFFFFFF:FFFFF:FFFFFFFFF:FFFF:FF
@A00270:176:HGHW5DRXY:1:2101:6244:9142 2:N:0:ACTACGAC+CTCCTTAC
CCTACGGGGGGCTGCAGTGGGGAATATTGGACAATGGGGGCAACCCTGATCCAGCAATGCCGCGTGTGTGAAGAAGGTCTTCGGATTGTAAAGCACTTTCACTAGGGAAGATGATGACGGTACCTAGAGAAGAAGCCCCGGCTAACTTCGTGCCGGCAGCCGCGGTAATACGAAGGGGGCTAGCGTTGCTCGGAATGACTGGGCGTAAAGGGCGCGTAGGCGGTTTATACAGTCAGATGTGAAATCCCCG
+
FFFFFFFFFF:FFFFFFFFFFFFFF:FFFFFFFFFFFFFFFFFFFFFFF:FFFFFFFFFFFFFFFFFFFFFFFFFFFFFFFFFFFFFFFFFFFFFFFFFFFFFFFFFFFFFFFFFFFFFFFFFFFFFFFFFFFFFFFFFFFFFFFFFFFFFFFFFFFFFFFFFFFF::FFFFFFFFFFFFF:FFFFFFFFFFFFFFFFFFFFFFFFFFFFF:FFFFFFFFFFFFFFFFFFFFFFFFF:FFFFFFFF,FFF
@A00270:176:HGHW5DRXY:1:2101:6280:9173 2:N:0:ACTACGAC+CTCCTTAC
CCTACGGGGGGCTGCAGTGGGGAATATTGGACAATGGGGGCAACCCTGATCCAGCAATGCCGCGTGTGTGAAGAAGGTCTTCGGATTGTAAAGCACTTTCACTAGGGAAGATGATGACGGTACCTAGAGAAGAAGCCCCGGCTAACTTCGTGCCGGCAGCCGCGGTAATACGAAGGGGGCTAGCGTTGCTCGGAATGACTGGGCGTAAAGGGCGCGTAGGCGGTTTATACAGTCAGATGTGAAATCCCCG
+
FFFFFFFFFFFFFFFFFFFFFFFFFFFFFFFFFFFFFFFFFF:FFFFFFFFFFFFFFFFFFFFFFFFFFFFFFFFFFFFFFFFFFFFFFFFFFFFFFFFFFFFFFFFFFFFFFFFFFFFFFFFFF:FFFFFFFFFFFFFFFFFFFFFFFFFFFFFFFFFFFFFFFFFFFFFFFFFFFFFFFFFFFFFFFFFFFFFFFFFFFFFFFFFFFFFFFFFFFFFFFFFFFFFFFFFFF:FFFFFFFFFFFFFFFF
@A00270:176:HGHW5DRXY:1:2101:17128:9173 2:N:0:ACTACGAC+CTCCTTAC
GACTACTGGGGTATCTAATCCTGTTTGCTCCCCACGCTTTCGCATCTCAGCGTCAGTATCTGTCCAGAAGGCCGCCTTCGCCACCGGTATTCCTCCACATCTCTACGCATTTCACCGCTACACGTGGAATTCTACCTTCCTCTACAATACTCTAGTTAACCAGTTTTAAGTGCAATTCCTAGGTTGAGCCCAGGGCTTTCACACCTAACTTAATTATCCGCCTACATGCCCTTTACGCCCAGTCATTCC
+
FFFFFFFFFFFFFFFFFFFFFFFFFFFFFFFFFFFFFFFFFFFFF:FFFFFFFFFFFFFFFFFFFFFFFFFFFFFFFFFFF:FFFFFFFFFFFFFFFFFFFFFFFFFF:FFFFFFFFFFFF,FFFFFF:FFFFFFFFFFFFFFFFFFFFFFFFFFFFFFF:FFFFFFFFFFFFFFFFFFFFFFFFF:FFFFFFFFFFFFFFFFFFFFF:FFFFF:FFFFFFFFFF:FFFFFFFFFF:FFFFFFFFFFFF
@A00270:176:HGHW5DRXY:1:2101:15899:9267 2:N:0:ACTACGAC+CTCCTTAC
CCTACGGGTGGCTGCAGTGGGGAATATTGCACAATGGGGGGAACCCTGATGCAGCCATGCCGCGTGTATGAAGAAGGCCTTCGGGTTGTCAAGTACTTTCGGTGATGAGGAAGGTGATGTATCTAATAGGTGCATTAATTGACGTTAATCACAGAAGAAGCACCGGCTAACTCCGTGCCAGCAGCCGCGGTAATACGGAGGGTGCGAGCGTTAATCGGAATGACTGGGCGTAAAGGGCATGTAGGCGGAT
+
FFFFFFFFFFFFFFFFFFFFFF:FFFFFFFFFFFFFFFFFFFFFFFFFFFFF,FFFFFF,FFFF:FFFFFF:FFFFFFFFFFFFF:FFF,:FFFFFFFFFFF,F:FF:FFFF:FFFFFFFFFFFF,FFFFFFFFFFFFFFFFFFFFFFFFFFFF:FFFFFFFFFFFFFFFFFFFFFFFFFFFFFFFFFFFF,::FFFFFFFFFFFFF:FFFFF:FFFFF:FF:F,FFFFF,F,FFFFF:,FF,FFFFFFF
@A00270:176:HGHW5DRXY:1:2101:26350:9392 2:N:0:ACTACGAC+CTCCTTAC
GACTACCGGGGTATCTAATCCTGTTCGCTACCCATGCTTTCGAGCCTCAGCGTCAGTTACAGACCAGACAGCCGCCTTCGCCACTGGTGTTCTTCCATATATCTACGCATTTCACCGCTACACATGGAGTTCCACTGTCCTCTTCTGCACTCAAGTCTCCCAGTTTCCGATGCACTTCTCCGGTTAAGCCGAAGGCTTTCACATCAGACTTAAGAAACCGCCTGCGCTCGCTTTACGCCCAATAAATCCG
+
FFFFFFFFFFFFFFFFFFFFFFFF:FFFFFFFFFFFFFFFFFFFFFFFFFFFFFFFFFFFFFFFFFFFFFFFFFFFFFFFFFFFFFFFFFFFFFFFFFFFFFFFFFFFFFFFFFFFFFFFFFFFFFFFFFFFFFFFFFFFFFFFFFFFFFFFFFFFFFFFFFFFFFFFFFFFFFFFFFFFFFFFFFFFFFFFFFFFFFFFFFFFF,FFFFFFFFFFFFFFFFFFFFFFFFFFFFFFFFFFFFFFFFFFFF
@A00270:176:HGHW5DRXY:1:2101:18855:9408 2:N:0:ACTACGAC+CTCCTTAC
GACTACAAGGGTATCTAATCCTGTTCGCTCCCCACGCTTTCGCGCCTCAGCGTCAGTTCCGAGCCAGATTGCCGCCTTCGCAACTGGTGTTCTTCCCAATATCTACGAATTTCACCTCTACACTGGGAATTCCGCAATCCTCTCTCGGACTCTAGTCTATACGTATCAAATGCAGTTCCCAGGTTAAGCCCGGGGATTTCACATCTGACTGTATAAACCGCCTACGCGTCCTTTACGCCCAGTCATTCC
+
FFFFFFFF,FFFFFFFFFFFFFFFFFFFFFFFFFFFFFFFFFFFFFFFFFFFFFFFFFFFFFF:FFFFFFFFFFFFFFFFFFFF:FFFFFFFFFFFFFFFFFFFF,FF::FFFFFFFFFF:FFFFFFFFFFFFFFFFFFFFFFFFFFFFFFFFFFFFFFFF,FFFFFFFFFFFFFFFFFFFFFFFFFFFFFFFF:FFFFFFFF,FFFFFFFFFFFFFFF:FFFFFFFF,F,FFFFFFFFFFFFFF:FFF
@A00270:176:HGHW5DRXY:1:2101:31006:9439 2:N:0:ACTACGAC+CTCCTTAC
GACTACTAGGGTATCTAATCCTGTTCGCTCCCCACGCTTTCGCGCCTCAGCGTCAGTTCCGAGCCAGATTGCCGCCTTCGCAACTGGTGTTCTTCCCAATATCTACGAATTTCACCTCTACACTGGGAATTCCGCAATCCTCTCTCGGACTCTAGTCTATACGTATCAAATGCAGTTCCCAGGTTAAGCCCGGGGATTTCACATCTGACTGTATAAACCGCCTACGCGCCCTTTACGCCCAGTCATTCC
+
FFFFFFFFFFFFFFFFFFFFFFFFFFFFFFFFF:FFFFFFFFFFFFFF:FFFFFFFFFFFFFFFFFFF:FFFFFFFFFFFFFFFFFFFFFFFFFFFF:FFFFFFFFFFFFFFFFFFFFFFFFFFFFFFFFFFFFFFFFFFFFFFFFFFFFFFFFFFFFFF:FF:FFFFF:FFFFFFFFF:FFFFFFFFFFFFFFFF,FFFFFFFFFFFFFFFFF:FFFFFFFFFFFF:FFF:F:FFFF:FFFFFFFFFF
@A00270:176:HGHW5DRXY:1:2101:26630:9471 2:N:0:ACTACGAC+CTCCTTAC
GACTACCGGGGTATCTAATCCTGTTCGCTACCCATGCTTTCGAGCCTCAGCGTCAGTTACAGACCAGACAGCCGCCTTCGCCACTGGTGTTCTTCCATATATCTACGCATTTCACCGCTACACATGGAGTTCCACTGTCCTCTTCTGCACTCAAGTCTCCCAGTTTCCGATGCACTTCTCCGGTTAAGCCGAAGGCTTTCACATCAGACTTAAGAAACCGCCTGCGCTCGCTTTACGCCCAATAAATCCG
+
FFFFFFF:FFFFF,FFFFFFFFFFF:FFFFFFF:FFFFFFFFFFFFFFFFFF:FFFFFFFFFFFFFFFFF:FFFFFFFFF,F,F,FFFF:FFF,FFFFFFFFFFFFF:F:FFFF:FFFFFFFFFFFFFFFFFFFFFFFFFFF:FFFFFFFFFFFFFFFFFFFFFFFFFFFFFFFFFFFFFFFFFFFF,FFFF:FFFFFFFFFFFFFFFFFFFFFFFFFFFFFFFFFFFFF:FFFFFFFFFFFFFFF:FFF
@A00270:176:HGHW5DRXY:1:2101:18882:9612 2:N:0:ACTACGAC+CTCCTTAC
GACTACTCGGGTATCTAATCCTGTTCGCTCCCCACGCTTTCGCGCCTCAGCGTCAGTTCCGAGCCAGATTGCCGCCTTCGCAACTGGTGTTCTTCCCAATATCTACGAATTTCACCTCTACACTGGGAATTCCGCAATCCTCTCTCGGACTCTAGTCTATACGTATCAAACGCAGTTCCCAGGTTAAGCCCGGGGATTTCACATCTGACTGTATAAACCGCCTACGCGCCCTTTACGCCCAGTCATTCC
+
FFFFFFFFFFFFFFFFFFFFFFFF:FFFFFFFFFFFFFFFFFFFFFFFFFFFFFFFFFFFFFFFFFFFFFFFF:FFFFFFFFFFFFFFFFFFFFFFFFFFFFFFFFFFFFFFFFFFFFFFFFFFFFFFFFFFFFFFFFFFFFFFFFFFFFFFFFFFFFFFFFFFFFFFFFFFFFFFFFFFFFFFFFFFFFFFFFFFFFFFFFFFFFFFFFFFFFF,:FFFFFFFFFFFFFFF:FFFFFFFF:FFFFFFF
@A00270:176:HGHW5DRXY:1:2101:10104:9659 2:N:0:ACTACGAC+CTCCTTAC
GACTACTGGGGTATCTAATCCTGTTCGCTACCCATGCTTTCGAGCCTCAGCGTCAGTTACAGACCAGACAGCCGCCTTCGCCACTGGTGTTCTTCCATATATCTACGCATTTCACCGCTACACATGGAGTTCCACTGTCCTCTTCTGCACTCAAGTCTCCCAGTTTCCGATGCACTTCTCCGGTTAAGCCGAAGGCTTTCACATCAGACTTAAGAAACCGCCTGCGCTCGCTTTACGCCCAATAAATCCG
+
FFFFFFFFFFFFFFFFFFFFFFFFFFFFFFFFFFFF:FFFFFFFFFFFFFFFFFFFFFFFFFFFFFFFFFFFFFFFFFFFFFFFFFFFFFFFFFFF:FF,FFFFFFFFFFFFFFFFFFFFFFFFFFFFFFFFFFFFFFFFFFFFFFFFFFFFFFFFFFFFFFFFF:FFF,FFFFFFFFFFFFFFFFFFFFFFFFFFF:FFFFFFF:FFFFFFFFFFFFFFFFFF:FFFFFFF:FFFFFFFFF:FFFFFFF
@A00270:176:HGHW5DRXY:1:2101:12283:9674 2:N:0:ACTACGAC+CTCCTTAC
GACTACAGGGGTATCTAATCCTGTTCGCTCCCCACGCTTTCGCGCCTCAGCGTCAGTTCCGAGCCAGATTGCCGCCTTCGCAACTGGTGTTCTTCCCAATATCTACGAATTTCACCTCTACACTGGGAATTCCGCAATCCTCTCTCGGACTCTAGTCTATACGTATCAAATGCAGTTCCCAGGTTAAGCCCGGGGATTTCACATCTGACTGTATAAACCTCCTACGCGCCCTTTACGCCCAGTCATTCC
+
:FFFFFFFFFFFFFFFFFFFFFFFFFFFFFFFFFFFFFFFFFFFFFFFF:FFFFFFFFFFF,:FFFFFFFFFFFFFFFF:FFFFFFFFFFFFFFF:FFFFFFFFFFFFFFFFFFFFFFFFF::FFFFFFFFFFFFFFFFFFF:FFFF,FF:FFF:FFFFFFFFFFFFFFFFFFFFFFF:FFFFFFFFFFFFFFFFFFF:FFFFFFFFFFFFFFFFFFFF,FFFF:FFF:FFFFFFFFFFFFFFFF:FF,
@A00270:176:HGHW5DRXY:1:2101:12274:9690 2:N:0:ACTACGAC+CTCCTTAC
GACTACAGGGGTATCTAATCCTGTTCGCTCCCCACGCTTTCGCGCCTCAGCGTCAGTTCCGAGCCAGATTGCCGCCTTCGCAACTGGTGTTCTTCCCAATATCTACGAATTTCACCTCTACACTGGGAATTCCGCAATCCTCTCTCGGACTCTAGTCTATACGTATCAAATGCAGTTCCCAGGTTAAGCCCGGGGATTTCACATCTGACTGTATAAACCGCCTACGCGCCCTTTACGCCCAGTCATTCC
+
FFFFFFFFFFFFFFFFFFFFFFFFFFFFFFFFFFFFFFFFFFFFFFFFFFFFFFFFFFFFFFFFFFFFFFFFFFFFFFFFFFFFFFFFFFFFFFFFFFFFFFFFFFFFFFFFFFFFFFFFFFFFFFFFFFFFFFFFFFFFFFFFFFFFFFFFFFFFFF:FFFFFFFFFFFFFFFFFFFFFFFFFFFFFFFFFFFFFFFFFFFFFFFFFFFFFFFFFFFFFFFFFFFFFFFFFFFFFFFFFFFFFFFFFF
@A00270:176:HGHW5DRXY:1:2101:12527:9721 2:N:0:ACTACGAC+CTCCTTAC
GACTACTCGGGTATCTAATCCTGTTCGCTCCCCACGCTTTCGCGCCTCAGCGTCAGTTCCGAGCCAGATTGCCGCCTTCGCAACTGGTGTTCTTCCCAATATCTACGAATTTCACCTCTACACTGGGAATTCCGCAATCCTCTCTCGGACTCTAGTCTATACGTATCAAATGCAGTTCCCAGGTTAAGCCCGGGGATTTCACATCTGACTGTATAAACCGCCTACGCGCCCTTTACGCCCAGTCATTCC
+
FFFF:FFFFFFFFFFFFFFFFFFFFFFFFFFFFFFFFFFFFFFFFFFFFFFFFFFFFFFFFFFFFFFFFFFFFFFFFFFFF:FFFFF:FFFFFFFFFFFFFFFFFFFFFFFFFFFFFFFFFFFFFFFFFFFFFFFF,FFFFFFFFFFFFFFFFFFFFFFFFFFFFFFFFFFFFFFFFFFFFFF:FFFFFFFFFFF,FFFFFFFFFFFFFFFFFFFFFFFFFFFFFFFFFFFFFFFFFFF:FFFFFFFFF
@A00270:176:HGHW5DRXY:1:2101:10004:9768 2:N:0:ACTACGAC+CTCCTTAC
GACTACTGGGGTATCTAATCCTGTTCGCTACCCATGCTTTCGAGCCTCAGCGTCAGTTACAGACCAGACAGCCGCCTTCGCCACTGGTGTTCTTCCATATATCTACGCATTTCACCGCTACACATGGAGTTCCACTGTCCTCTTCTGCACTCAAGTCTCCCAGTTTCCGATGCACTTCTCCGGTTAAGCCGAAGGCTTTCACATCAGACTTAAGAAACCGCCTGCGCTCGCTTTACGCCCAATAAATCCG
+
FFFFFFFFFFFFFFFFFFFFFFFFFFFFFFFFFFFFFFFFFFFFFFFFFFFFFFFFFFFFFFFFFFFFFFFFFFFFFFFFFFFFFFFFFFFFFFFFFFFFFFFFFFFFFFFFFFFFFFFFFFFFFFFFFFFFFFFFFFFFFFFFFFFFFFFFFFFFFFFFFFFFFFFFF,FFFFFFFF::FFFFFFFFFFFFFFFFFFFFFFF:FFFFFFFFFFFFFFFFFFFFFFFFFFFFFFFFFFFFFFFFFFF:FF
@A00270:176:HGHW5DRXY:1:2101:11876:9784 2:N:0:ACTACGAC+CTCCTTAC
GACTACCCGGGTATCTAATCCTCTTTGCTACCCACGCTTTCGAGCATGAACGTCAGTGTTATCCCAGGAGGCTGCCTTCGCCATCGGTATTCCTCCACATCTCTACGCATTTCACTGGTACACGTGGACATCTACCTCCCTCTGACACACTCTCGATACACAGTTTCAAAAGCACGTCCCAAGTTGAGCTCGGGGCATTCACATCTGAGTAATTTAACCGTCTGCGCTCGCTTAACGCCCAGTAATTCC
+
,FF,,,F:F,,:F:FF:F:FF,,:,FFF,FFFF:F,FF,:F,FFF,,FF:FFFFF,,F,FFFFF:::F:FF,,,:FF,,:FFFFF,F,F:FF:,:F:F:,F,FFFFFF:F:,:FFF,FFFF:,FF,,F,,F,FFF,,FFFFFFF:F:F:F,::,:,F:FF,FFFF,F:F,,,FFFF:F,FF,,,,FF,:FFF,F,,,:F,F:F,,,:F,F,F,,F:,,FF:FFFFF:FF,F,,,:F:,:,,:,,FFFF:
@A00270:176:HGHW5DRXY:1:2101:5177:9925 2:N:0:ACTACGAC+CTCCTTAC
GACTACAAGGGTATCTAATCCTGTTCGCTCCCCACGCTTTCGCGCCTCAGCGTCAGTTCCGAGCCAGATTGCCGCCTTCGCAACTGGTGTTCTTCCCAATATCTACGAATTTCACCTCTACACTGGGAATTCCGCAATCCTCTCTCGGACTCTAGTCTATACGTATCAAATGCAGTTCCCAGGTTAAGCCCGGGGATTTCACATCTGACTGTATAAACCGCCTACGCGCCCTTTACGCCCAGTCATTCC
+
FFFFFFFFFFFFFF:FFFFF:FFFFFFFFFFFFFFFFFFF:FFFFFFFFFFFFFFFFFFFFFFFFFFFFFFFFFFFFFFFFFFFFFFFFF:FFFFFFFFFFFFFFFFFFFFFFFFFFFFFFFF:FFFFFF:FFFFFFFFFFFFFFFFF::FFFFFFFFFFF::FFFFFF,FFFFFFFF:FFFFFFF:FFFFFFFF::FFFFFFFFFFFFFFFFFFFF:FFFFF:FFFFFFFF,FFFFFFFF,:FFF::F
@A00270:176:HGHW5DRXY:1:2101:31864:9925 2:N:0:ACTACGAC+CTCCTTAC
CCTACGGGGGGCAGCAGTGGGGAATATTGGACAATGGGGGCAACCCTGATCCAGCAATGCCGCGTGTGTGAAGAAGGTCTTCGGATTGTAAAGCACTTTCACTAGGGAAGATGATGACGGTACCTAGAGAAGAAGCCCCGGCTAACTTCGTGCCAGCAGCCGCGGTAATACGAAGGGGGCTAGCGTTGCTCGGAATGACTGGGCGTAAAGGGCGCGTAGGCGGTTTATACAGTCAGATGTGAAATCCCCG
+
F,FFFFFFFFFFFFFFF:F,FFFFFFFFFFF,FFFF,FFFFFFFFFFFFFFFFFFFFFFFFFFFFFFF,FFFFFF:FFFF:FFFFFFFFFFFF,F:FFFFFFFF:FFFFFFFFFFFFFFFFF:FFF,FF:FFFFFFFFFFFFFFFF:FFFFFFFFFFFFFFFFFFFFF,FFFFFFFF:FFFFFFF,FFFFFFFFFFFFFFFFFFFFFF,FF:FF:FFFFFFF::FFFFFFFF:FFFFFF,FFFF:F:FFF
@A00270:176:HGHW5DRXY:1:2101:5168:9940 2:N:0:ACTACGAC+CTCCTTAC
GACTACAAGGGTATCTAATCCTGTTCGCTCCCCACGCTTTCGCGCCTCAGCGTCAGTTCCGAGCCAGATTGCCGCCTTCGCAACTGGTGTTCTTCCCAATATCTACGAATTTCACCTCTACACTGGGAATTCCGCATTCCTCTCTCGGACTCTAGTCTATACGTATCAAATGCAGTTCCCAGGTTAAGCCCGGGGATTTCACATCTGACTGTATAAACCGCCTACGCGCCCTTTACGCCCAGTCATTCC
+
FF:FFFFFFFFFFFFFFFFFFFFFFFFFFFFFFFFFFFFFFFFFFFFFFFFFFFFFFFFFFFFFFFFFFFF:FFFFFFFFFFFFFFFFFFFFFFFFFFFFFFFFFFFFFFFFFFFFFFFFFFFFFFFFFFFFFFFFFFFFFFFFFFFFFFFFFFFFFFFF:FF:FFFFFFFFFFFFFFFFFFFFFFF:FFFFFFFFFFFFFFFFFFFFFFFFFFFFFFFFFFFFFFFFFFFFFFFFFFFFFFFFFFFF:
@A00270:176:HGHW5DRXY:1:2101:27073:9956 2:N:0:ACTACGAC+CTCCTTAC
CCTACGGGGGGCAGCAGTAGGGAATATTGGACAATGGGGGCAACCCTGATCCAGCAATGCCGCGTGTGTGAAGAAGGTCTTCGGATTGTAAAGCACTTTCACGAGGGAAGATGATGACGGTACCTAGAGAAGAAGCCCCGGCTAACTTCGTGCCAGCAGCCGCGGTAATACGAAGGGGGCTAGCGTTGCTCGGAATGACTGGGCGTACAGGGCGCGTAGGCGGTTTATACAGTCAGATGTGAAATCCCCG
+
FFFFFFFFFFFFFFFFFFFFFFFFFFFFFFFFFFFFFFFFFFFFFFFFFFFFFFFFFFFFFFFFFFFFFFFFFFFFFFFFFFFFFFFFFFFFFFFFFFFFFF,:FFFFFFFFFFFFFFFFFFFFFFFFFFFFFFFFFFFFFFFFFFFFFFFFFFFFFFFFFFFFFFFFFFFFFFFFFFFFFFFFFFFFFFFFFF:FFFFFFFFFFFF,:FFFFFFFFFFFFF:FF:FFFFFFFFFFFFFF:FFFFFF:FF
@A00270:176:HGHW5DRXY:1:2101:3595:10066 2:N:0:ACTACGAC+CTCCTTAC
CCTAGGGTGGCTGCAGTAGGGAATCTTCCACAATGGACGAAAGTCTGATGGAGCAACGCCGCGTGAGTGAAGAAGGCTTTAGGGTCGTAAAACTCTGTTGTTGAAGAAGAACGTGTGTGAGAGTAACTGTTCACACAGTGACGGTATTCAACCAGAAAGCCACGGCTAACTACGTGCCAGCAGCCGCGGTAATACGTAGGTGGCAAGCGTTGTCCGGATTTATTGGGCGTAAAGCGAGCGCAGGCGGTTT
+
FFFFFFF:FFFFFFFF:FFF:F,FFFFFFFFF:FFFFFFFFFFFF:FFFFFFF::::FFFFFF:F:FFF::FFF:FFFFFF:FFF:FFF,F:FFFFFFFFFFFFFFFFFF:FFFFFFFFFFFFFFFFF:FFFFFFFFFFFFFFFF:FFFFFFFFFF::FF:FFFFFFFFFFF,F:FFF:F:FFFFFFFFFFFF,:,FFFFFFFF::F::FFFFFFFFFF,FF,,F,FFFFFF:FFFFF:F:FF:FF:FFF
@A00270:176:HGHW5DRXY:1:2101:26268:10066 2:N:0:ACTACGAC+CTCCTTAC
GACTACTAGGGTATCTAATCCTGTTTGCTCCCCACGCTTTCGCATCTCAGCGTCAGTATCTGTCCAGAAGGCCGCCTTCGCCACCGGTATTCCTCCACATCTCTACGCATTTCACCGCTACACGTGGAATTCTACCTTCCTCTACAATACTCTAGTTAACCAGTTTTAAGTGCAATTCCTAGGTTGAGCCCAGGGCTTTCACACCTAACTTAATTATCCTCCTACATGCCCTTTACGCCCAGTCATTCC
+
FFFFFFFFFFFFFFFFFFFFFFFFFFFFFFFFFFFFFFFFFFFFFFFFFFFFFFFFFFFFFFFFFFFFFFF:FFFFFFFFF:FFFFFFFFF:FFFFFFFFFFFFFF:FFFFF:FFFFFFFFFFFFFF,FFFFFFFFF:F,FFFFFFF:FFFFFFFFFFFFFFF::FF:F:FF:FF:FFFFFF:FFFFFFFFFFF:FFFFFFFF:FFFFFF:FF:FFFFF,:FFFFFFF:FFF:FFFFF::F:FFFFFFF
@A00270:176:HGHW5DRXY:1:2101:26747:10081 2:N:0:ACTACGAC+CTCCTTAC
CCTACGGGGGGCAGCAGTGGGGAATATTGGACAATGGGGGCAACCCTGATCCAGCAATGCCGCGTGTGTGAAAAAGGTCTTCGGATTGTAAAGCACTATCACTAGGGAAGAAGATGACGGTACCTAGACAAGAAGCCCCGGCTAACTTCGTGCCAGCAGCCGCGGTAATACGAAGGGGGCTAGCGTTGCTCGGAATGACTGGGCGTAAAGGGCGCGTAGGCGGTTTATACAGTCAGATGTGAAATCCCCG
+
:F,FFFFFFFFFF:,FF,FFFFFFFF:,:FFFFFFFFFFFFFFFFFFFFFFFF:FFFFFFFF:FFFFF,:FFFFF:::F:,FFFF,F,F,FF,FFFF,,FFF::F:,FFFF,F:,,FF,,,FFFFFFF,FF,FF,FFFFF,:,FFF,FFF,,:FFFF,:FFFFFF,FF:FFF::,F:::FFFF:F,,FFFFFF:F:FFF:FFFF:FF:F,,,FFFFFF::FF:F,F:,FFF:FFF:F:FF:FFF:::,F,
@A00270:176:HGHW5DRXY:1:2101:26946:10081 2:N:0:ACTACGAC+CTCCTTAC
CCTACGGGGGGCAGCAGTGGGGAATATTGGACAATGGGGGCAACCCTGATCCAGCAATGCCGCGTGTGTGAAAAAGGTCTTCGGATTGTAAAGCACTTTCACTAGGGAAGATGATGACGGTACCTAGAGAAGAAGCCCCGGCTAACTTCGTGCCAGCAGCCGCGGTAATACGAAGGGGGCTAGCGTTGCTCGGAATGACTGGGCGTAAAGGGCGCGTAGGCGGTTTATACAGTCAGATGTGAAATCCCCG
+
FFFFFFFFFFFFFFFFFFFFFFFFFFFFFF:FFFFFFFFFFFFFFFFFFFFFFFFFFFFFFFFFFFFFFFFFFFFFFFFFFFFFFFFFFFFFFFFFFFFFFFFFFFFFFFFFFFFFFFFFFFFFFFFFFFFFFFFFFFFFFFFFFFFFFFFFFFFFFFFFFFFFFFFFFFFFFFFFFFFFF:FFFFFFFFFFF:FFFFFFFFFFFFFFFFFFFFFFF:FFFFFFFFFF,FFFFFFF:FFFF:FFFF:FFF
@A00270:176:HGHW5DRXY:1:2101:9091:10097 2:N:0:ACTACGAC+CTCCTTAC
GACTACAAGGGTATCTAATCCTGTTCGCTACCCATGCTTTCGAGCCTCAGCGTCAGTTACAGACCAGACAGCCGCCTTCGCCACTGGTGTTCTTCCATATATCTACGCATTTCACCGCTACACATGGAGTTCCACTGTCCTCTTCTGCACTCAAGTCTCCCAGTTTCCGATGCACTTCTCCGGTTAAGCCGAAGGCTTTCACATCAGACTTAAGAAACCGCCTGCGCTCGCTTTACGCCCAATAAATCCG
+
F:FFFFFFFFFFFFFF:,FFFFFFFFFFFFFFFFFFFFFFFFFFFFFFFFFFFF,FFFFFFFFFF,FFF,FFFFFFFFFFFFFF:FFFFFFFFFFFFFFFFFFF:FFFFF,FF,FFFFFFFFFFFFFFFFFFFFFFFFFFFFFFFF:F,FFFFFFFFFF:F:FF:FFFFFFFF:,FFFFFFFFF:,FFFFF,:FFFFFFFFF:F:FFF:FFF:F,FF,FFFFFFFFFFFFF,FF:FFFFFFFF::FFFF:
@A00270:176:HGHW5DRXY:1:2101:3748:10144 2:N:0:ACTACGAC+CTCCTTAC
CCTAGGGTGGCTGCAGTAGGGAATCTTCCACAATGGACGAAAGTCTGATGGAGCAACGCCGCGTGAGTGAAGAAGGCTTTAGGGTCGTAAAACTCTGTTGTTGAAGAAGAACGTGTGTGAGAGTAACTGTTCACACAGTGACGGTATTCAACCAGAAAGCCACGGCTAACTACGTGCCAGCAGCCGCGGTAATACGTAGGTGGCAAGCGTTGTCCGGATTTATTGGGCGTAAAGCGAGCGCAGGCGGTTT
+
FF,FFFF:FFFFF:FFFFFFFF:FFFFFFFFF:FFFFFFF:FFFFFFFFFFFFF::FFFFFFF,FFFFFFFFFFFFF:FFFFFFFFF:FFFFFFFFFFFF:FFFFFF,F:FFFFFFFFF:FFFF:F:FFFFFFF:FFFFFFFFFFFFFF:FFFFFF:FFFFF,FFFFFFFFFFFFFFF:F::F:FFFFFF,FFFFF::FFFFF:::FFF:FFFFFFF:F,FFFFFFFFFF::FFFF:F:FF,FFFFFFFF
@A00270:176:HGHW5DRXY:1:2101:13566:10238 2:N:0:ACTACGAC+CTCCTTAC
GACTACCGGGGTATCTAATCCTGTTCGCTCCCCACGCTTTCGCGCCTCAGCGTCAGTTCCGAGCCAGATTGCCGCCTTCGCAACTGGTGTTCTTCCCAATATCTACGAATTTCACCTCTACACTGGGAATTCCGCAATCCTCTCTCGGACTCTAGTCTATACGTATCAAATGCAGTTCCCAGGTTAAGCCCGGGGATTTCACATCTGACTGTATAAACCGCCTACGCGCCCTTTACGCCCAGTCATTCC
+
FFFFFFFFFFFFFFFFFFFFFFFFFFFFFFFFFFFFFFFFFFFFFFFFFFFFFFFFFFFFFFFFFFFFFFFFFFFFFFFFFFFFFFFFFFFFFFFFFFFFFFFFFFFFFFFFFFFFFFFFFFFFFFFFFFFFFFFFFFFFFFFFFFFFFFFFFFFFFFFFFFFFFFFFFFFFFFFFFFFFFFFFF:FFFFFFFFFFFFFFFFFFFFFFFFFFFFFFFF,FFFFFFFFFFFFFFFFFFFFFFFFFFFFFF
@A00270:176:HGHW5DRXY:1:2101:13539:10285 2:N:0:ACTACGAC+CTCCTTAC
GACTACCGGGGTATCTAATCCTGTTCGCTCCCCACGCTTTCGCGCCTCAGCGTCAGTTCCGAGCCAGATTGCCGCCTTCGCAACTGGTGTTCTTCCCAATATCTACGAATTTCACCTCTACACTGGGAATTCCGCAATCCTCTCTCGGACTCTAGTCTATACGTATCAAATGCAGTTCCCAGGTTAAGCCCGGGGATTTCACATCTGACTGTATAAACCGCCTACGCGCCCTTTACGCCCAGTCATTCC
+
FFFFFFFFFFFFFFFFFFFFFFFFFFFFFFFFFFFFFFFFFFFFFFFFFFFFFFFFFFFFFFFFFFFFFFFFFFFFF:FFFFFFFFFFFFFFFFFFFFFFFFFFFFFFFFFFFFFFFFFFFFFFFFFFFFFFFFFFFFFFFFFFFFFFFFFFFFFFFFFFFFFFFFFFFFFFFFFFFFFFFFFFFFFFFFFFFFFFFFFFFFFFFFFFFFFFFFFF:FFFFFFFFFFFFFFFFF:FFFFFFFFFF,FFF
@A00270:176:HGHW5DRXY:1:2101:9697:10300 2:N:0:ACTACGAC+CTCCTTAC
GACTACACGGGTATCTAATCCTGTTCGCTCCCCACGCTTTCGCGCCTCAGCGTCAGTTCCGAGCCAGATTGCCGCCTTCGCAACTGGTGTTCTTCCCAATATCTACGAATTTCACCTCTACACTGGGAATTCCGCAATCCTCTCTCGGACTCTAGTCTATACGTATCAAATGCAGTTCCCAGGTTAAGCCCGGGGATTTCACATCTGACTGTATAAACCGCCTACGCGCCCTTTACGCCCAGTCATTCC
+
FFFFFFFFFFFFFFFFFFFFFFFFFFFFFFFFFFFFF:FFFFFFFFFFFFFFFFFFFFFFFFFFFFFF,FFFFFFFFFFFFF:FFFFFFFFFF:FFFFFFFFFFFFFFFFFFFFFFFFFFFFFFFFFFFFFFFFFFFFFFFFFFFFFFFFFFFFFFFFFFFFFFFFFFFFFFFFFFFFFFFFFFFFFFFFFFFFFFFFFFFFFFFFFFFFFFFFFF:FFFFFFFFFFFFFF:FFFFFFFF:FFFFFFFF
@A00270:176:HGHW5DRXY:1:2101:18801:10379 2:N:0:ACTACGAC+CTCCTTAC
CCTACGGGCGGCAGCAGTGGGGAATATTGGACAATGGGGGCAACCCTGATCCAGCAATGCCGCGTGTGTGAAGAAGGTCTTCGGGTTGTAAAGTACTTTCGGTGATGAGGAAGGTGATGTATCTAATAGGTGCATTAATTGACATTAATCACAGAAGAAGCACCGGCTAACTCCGTGCCAGCAGCCGCGGTAATACGGAGGGTGCGAGCGTTAATCGGAATAACTGGGCGTAAAGGGCATGTAGGCGGAT
+
FFFFFFFFFFFFFFFFFFFFFFF:FFFFFFFFFFFFFFFFFFFFFFFFFFFF,FFFFFFFFFFFFFFFFFFFFFFFFFFF:FFFFFFFF:FFFFFFFFFFFFFFFFFFFFFFFFFFFFFFFFFFF:FFFFFFFFFFFFFFFFFFFFF:FFFFFFFFFFFFFFFFFFFFFFFFFFFFFFFFFFFFFFFFFFFFFFFFFFFFFFFFFFFFFFFFFFFFFFFFFF:FFFFFFF:FFFFFFFFFFF:FFFFFFF
@A00270:176:HGHW5DRXY:1:2101:24804:10410 2:N:0:ACTACGAC+CTCCTTAC
GACTACAGGGGTATCTAATCCTGTTCGCTCCCCACGCTTTCGCGCCTCAGCGTCAGTTCCGAGCCAGATTGCCGCCTTCGCAACTGGTGTTCTTCCCAATATCTACGAATTTCACCTCTACACTGGGAATTCCGCAATCCTCTCTCGGACTCTAGTCAATACGTATCAAATGCAGTTCCCAGGTTAAGCCCGGGGATTTCAAATCTGACTGTATAAACCGCCTACGCGCCCTTTACGCCCAGTCATACC
+
:FFFFF:FF:FFFF:FFFFF:F:FF,F:FFF:FFFF:::FFFFF,FFFFFFFFFFFFFF,FFFFFFFFFFFFFFFFF:FFFFF,FFFFFF::FFFFFFFFFF:FFFFFFFFFFFFFF,F:::,FFFFFFFF:FF:F:FF,F::::FF:F:F:,:,:,,F:F:,FFFFF::,FFF,:FF,FFF,F,F,,FFF:FFFFFFF,:,:FF,,F:FF:FFFFFF:FF:,FFFF,FF,:,FFF:FFFFF,FFF,:F
@A00270:176:HGHW5DRXY:1:2101:2889:10473 2:N:0:ACTACGAC+CTCCTTAC
CCTACGGGGGGCTGCAGTGGGGAATATTGGACAATGGGGGCAACCCTGATCCAGCAATGCCGCGTGTGTGAAGAAGGTCTTCGGATTGTAAAGCACTTTCACTAGGGAAGATGATGACGGTACCTAGAGAAGAAGCCCCGGCTAACTTCGTGCCAGCAGCCGCGGTAATACGAAGGGGGCTAGCGTTGCTCGGAATGACTGGGCGTAAAGGGCGCGTAGGCGGGAAGATAAGTCAGCTGTGAAAGCCCTC
+
FFFFFFFFFFFFFFFFFFFFFF:,F:FFFFFFFF:FFF:FFFFFFFFFFFFFFFF::FFFFFFFFFFFFFFFFF:FFFFF:FFFFFFFFFFFFFFFFFFFFFF,FFFFF:FFFFFFFFFFF,FFF:FFFFFFF:FFFFFFFFFFFFFFFFFFFFFFFFFFFFFFFF:FFFFF:FFFFFFFF,FFFFFFFFFFFF,FFFFFFFF:F:F,FFFFFFFFFFFFFFFFF,FFF:FFFFFFFFFFFFFFFFFFFF
@A00270:176:HGHW5DRXY:1:2101:10013:10504 2:N:0:ACTACGAC+CTCCTTAC
GACTACTGGGGTATCTAATCCTGTTCGCTACCCATGCTTTCGAGCCTCAGCGTCAGTTACAGACCAGACAGCCGCCTTCGCCACTGGTGTTCTTCCATATATCTACGCATTTCACCGCTACACATGGAGTTCCACTGTCCTCTTCTGCACTCAAGTCTCCCAGTTTCCGATGCACTTCTCCGGTTAAGCCGAAGGCTTTCACATCAGACTTAAGAAACCGCCTGCGCTCGCTTTACGCCCAATAAATCCG
+
FFFFFFFFFFFFFFFFFFFFFFFFFFFFFFFFFFFFFFFFFFFFFFFFFFFFFFFFFFFFFFFFFFFFFFFFFFFFFFFFFFFFFFFFFFFFFFFFFFFFFFFFFFFFFFFFFFFFFFFFFFFFFFFFFFFFFFFFFFFFFFFFFFFFFFFFFFFFFFFFFFF:FFFFFFFFFFFFFFFFF:FFFFF:FFFFFFFFFFFFFFFFFFFFFFFFFFFFFFFFFFFFFFFFFFFFFFFFFFFFFFFFFFF,FF
@A00270:176:HGHW5DRXY:1:2101:22959:10567 2:N:0:ACTACGAC+CTCCTTAC
GACTACACGGGTATCTAATCCTGTTCGCTCCCCACGCTTTCGCGCCTCAGCGTCAGTTCCGAGCCAGATTGCCGCCTTCGCAACTGGTGTTCTTCCCAATACCTACGAATTTCACCTCTACACTGGGAATTCCGCAATCCTCTCTCGGACTCTAGTCTATACGTATCAAATGCAGTTCCCAGGTTAAGCCCGGGGATTTCACATCTGACTGTATAAACCGCCTACGCGCCCTTTACGCCCAGTCATTCC
+
FFFFFFFFFFFFFFFFFFFFFFFFFFFFFFFFFFFFFFFFFFFFFFFFFFFFFFFFFFFFFFFFFFFFFFFFFFFFFFFFFFFFFFFFFFFFFFFFFFFFFFFFFFFFFFFFFFFFFFFFFFFFFFFFFFFFFFFFFFFFFFFFFFFFFFFFFFFFFFFFFFFFFFFFFFFFFFFFFFFFFFFFFFFFFFFFFFF:FFFFFFFFFFFF:FFFFFFF,F,FFFFFFFFFFFFFF,FFFFFFFFF:F:FFF
@A00270:176:HGHW5DRXY:1:2101:27570:10567 2:N:0:ACTACGAC+CTCCTTAC
CCTACGGGAGGCTGCAGTGGGGAATATTGGACAATGGGGGCAACCCTGATCCAGCAATGCCGCGTGTGTGAAGAAGGTCTTCGGATTGTAAAGCACTTTCACTAGGGAAGATGATGACGGTACCTAGAGAAGAAGCCCCGGCTAACTTCGTGCCAGCAGCCGCGGTAATACGAAGGGGGCTAGCGTTGCTCGGAATGACTGGGCGTAAAGGGCGCGTAGGCGGTTTATACAGTCAGATGTGAAATCCCCG
+
F:FFFFFFFFFFFFFFFFFFFFFFFFFFFFF:FFFFFFFFFFFFFFFF:FFFFFFFFFFFFFFFFFFF:FFFFFFFFFFFFFFFFFFFFFFFFFFFFFFFF:FFFFFFFFFFFFFF::FFFFFFFFF:FFFF:FFFFFFFFFFFFFFFFFFFFFFFFFFFFFFFFFF:FFFF:FFFFFFFFFFFFFFF:FFFF:FFFFFFFFF:FFFFFFFFFFFFFFFF:FFFFFFFFFFFFFFFFFFFFFFFFF::FF
@A00270:176:HGHW5DRXY:1:2101:18774:10582 2:N:0:ACTACGAC+CTCCTTAC
CCTACGGGCGGCAGCAGTGGGGAATATTGGACAATGGGGGCAACCCTGATCCAGCAATGCCGCGTGTGTGAAGAAGGTCTTCGGGTTGTAAAGTACTTTCGGTGATGAGGAAGGTGATGTATCTAATAGGTGCATTAATTGACATTAATCACAGAAGAAGCACCGGCTAACTCCGTGCCAGCAGCCGCGGTAATACGGAGGGTGCGAGCGTTAATCGGAATAACTGGGCGTAAAGGGCATGTAGGCGGAT
+
FFFFFFFFFFFFFFFFFFFFFFFFFFFFFFFFF:FFFFFFFFFFFFFFFFFFFFFF,FFFFFFFFFFFFFFFFFFFFF::FFFFFFFFFF:FFFFFFFFFFFFF::FFFFF:FFFFFFFFFFFFFFFFFFFFFFF:FFFFFFFFFFFFFFFFFFFFFFFFFFFFFFFFFFFFFFFFFFFFFFFFFFFFFFFFFFFFFFFFFFFFFFFFFFFFFFFFFFF,FFFFFFFFFFFFFFFFFFFFFF,FFF:FFF
@A00270:176:HGHW5DRXY:1:2101:2094:10629 2:N:0:ACTACGAC+CTCCTTAC
CCTACGGGCGGCTGCAGTGGGGAATATTGGACAATGGGGGCAACCCTGATCCAGCAATGCCGCGTGTGTGAAGAAGGTCTTCGGATTGTAAAGCACTTTCACGAGGGAAGATGATGACGGTACCTAGAGAAGAAGCCCCGGCTAACTTCGTGCCAGCAGCCGCGGTAATACGAAGGGGGCTAGCGTTGCTCGGAATGACTGGGCGTAAAGGGCGCGTAGGCGGTTTATACAGTCAGATGTGAAATCCCCG
+
FFFFFFFFFFFFFFFFF:FFFFF,FFFFFFFFF:FFFFFFFFFFFFFFFFFF,FFFFFFFFFF,:FFFFFFFFFFFF:FFFFFF:FFFF,FFFFFFFFFFFF,,FFFF,FFFFFFFFFFFFFFFF,FFFF::FFFFFFFFFFF,FFFFFF,FFFFFF,FFFFF:FFFFFFFFFFFFFFFFFFFFFFFFFFFFFF:FF:F:FFFFFF::FF::FFFF:FFFFFF::FFFFFFFFF,FFFFFFF,FFFFFFF
@A00270:176:HGHW5DRXY:1:2101:14868:10739 2:N:0:ACTACGAC+CTCCTTAC
GACTACTAGGGTATCTAATCCTGTTCGCTCCCCACGCTTTCGCGCCTCAGCGTCAGTTCCGAGCCAGATTGCCGCCTTCGCAACTGGTGTTCTTCCCAATATCTACGAATTTCACCTCTACACTGGGAATTCCGCAATCCTCTCTCGGACTCTAGTCTATACGTATCAAATGCAGTTCCCAGGTTAAGCCCGGGGATTTCACATCTGACTGTATAAACCGCCTACGCGCCCTTTACGCCCAGTCATTCC
+
FFFFFFFFFFFFFFFFFFFFFFFFFFFFFFFFFFFFFFFFFFFFFF:FFFFFFFFFFFFFFFFFFFFFFFFFFFFFFFFFFFFFFFFFF:FFFFFFFFFFFFFFFFFFFFFFFFFFFFFFFFFFFFFF:FFFFFFFFFFFFFFFFFFFFFFFFFFFFF:FFFFFFFFFFFFFFFFFFFFFFFFFFFFFFFFFFFF,FFFFFFFFFFFFFFFFFFFFFFFFFF:FFFFFFFFF:FFFFFFFFFF:FF:FF
@A00270:176:HGHW5DRXY:1:2101:27914:10755 2:N:0:ACTACGAC+CTCCTTAC
CCTACGGGAGGCTGCAGTGGGGAATATTGGACAATGGGGGCAACCCTGATCCAGCAATGCCGCGTGTGTGAAGAAGGTCTTCGGATTGTAAAGCACTTTCACTAGGGAAGATGATGACGGTACCTAGAGAAGAAGCCCCGGCTAACTTCGTGCCAGCAGCCGCGGTAATACGAAGGGGGCTAGCGTTGCTCGGAATGACTGGGCGTAAAGGGCGCGTAGGCGGTTTATACAGTCAGATGTGAAATCCCCG
+
FFFFFFFFFFFFFFFFFFFFFFFFFFFFFFFFFFFFFFFFFFFFFFFFFFFFFFFF:FFFFFFFFFFFFFFFFFFFFFFFFFFFFFFFFFFFFFFFFFFFFFFFFFFFFFFFFFFFFFFFF,FFFFFFF:FF:FFFFFFFFFFFFFFFFFFFFFFFFFFFFFFFFFFFFFFFFFFFFFFFFFFFFF:FFFFFFFFFFFFFFFFFFF:F:FFFFFFFFFFFFFFFFFFFFFF:FFFFFFFFFFFFFFFFFF
@A00270:176:HGHW5DRXY:1:2101:29713:10770 2:N:0:ACTACGAC+CTCCTTAC
GACTACCAGGGTATCTAATCCTGTTCGCTCCCCACGCTTTCGCTCCTCAGCGTCAGTGACGGCCCAGAGACCTGCCTTCGCCATCGGTGTTCTTCCCGATATCTACACATTCCACCGTTGCACCGGGAATTCCAGTCTCCCCTGCCGCACTCCAGCCTGCCCGTACCCGGCGCCGATCCACCGTTAAGCAGTGGACTTTCACACCAGACGCGACAAACCGCCTACGAGCCCTTTACGCCCAATAAATCCG
+
FFFFFFFFFFFFFFFFFFFFF:FFFFFFFFFFFFFFFFFFFFFFFFFFFFFFFFFFFFFFFFFFF:FFFFFFFFFFFFFFFFFFFFFFFFFFFFFFFFFFFFFFFFFFFFFFFFFFFFFFFFFFFFF:FFFFFFFFFFFFFFFFFFFFFFFFFFFFFFFFF:FF:FFFFFFFFF:FFFFFFFFFFFFFFFFFFF,FFFFFFFFFFFFFFFFFFFFFFFFFFFFFFFFFFFFF,FFFFFFFFFF:FFFFFF
@A00270:176:HGHW5DRXY:1:2101:12617:10817 2:N:0:ACTACGAC+CTCCTTAC
GACTACCGGGGTATCTAATCCTGTTTGCTCCCCACGCTTTCGCATCTCAGCGTCAGTATCTGTCCAGAAGGCCGCCTTCGCCACCGGTATTCCTCCACATCTCTACGCATTTCACCGCTACACGTGGAATTCTACCTTCCTCTACAATACTCTAGTTAACCAGTTTTAAGTGCAATTCCTAGGTTGAGCCCAGGGCTTTCACACCTAACTTAATTATCCGCCTACATGCCCTTTACGCCCAGTCATTCC
+
FFFFFFFFFFFFFFFFFFFFFFFFFFFFFFFFFFFFFFFFFFFFFFFFFFFFFFFFFFFFFFFFFFFFFFFFFFFFFFFFFFFFFFFFFFFFFFFFFFFFFFFFFFFFFFFFFFFFFFF,FFFFFFFF:FFFFFFFF,FFFFFFFFFFFFFFFFFFFF:FFFF,FFFFFFFFFFFFFFFFFFFFFFFFFFFFFF:FFFFFF:FFFFFFFFFFFFFFFFFFFFFFF:F:FFFFFFFFFFFFFFF:F:FFF
@A00270:176:HGHW5DRXY:1:2101:27281:10817 2:N:0:ACTACGAC+CTCCTTAC
CCTACGGGAGGCTGCAGTGGGGAATATTGGACAATGGGGGCAACCCTGATCCAGCAATGCCGCGTGTGTGAAGAAGGTCTTCGGATTGTAAAGCACTTTCACTAGGGAAGATGATGACGGTACCTAGAGAAGAAGCCCCGGCTAACTTCGTGCCAGCAGCCGCGGTAATACGAAGGGGGCTAGCGTTGCTCGGAATGACTGGGCGTAAAGGGCGCGTAGGCGGTTTATACAGTCAGATGTGAAATCCCCG
+
FFFFFFFFFFFFFFFFFFFFFFF:FFFFFFFFFFFFFFFFFFFFFFFFFFFFFFFFFFFFFFFFFFFFFFFFFFFFFFFFFFFFFFFFFFFFFFFFFFFFFFFFFFFFFFFFFFF:FFFFFFFFFFFFFFFFFFFFFFFFFFFFFFFFFFFFFFFFFFFFFFFFFFFFFFFFFFFFFFFFFFFFFFFFFFFFFFFFFFFFFFFFF::FFFFFFFFFFFFFFFF,FFFFFFFFFFFFFFF,FFFFFFFFFF
@A00270:176:HGHW5DRXY:1:2101:3061:10895 2:N:0:ACTACGAC+CTCCTTAC
CCTACGGGGGGCATGCAGTGGGGAATATTGCACAATGGGCGCAAGCCTGATGCAGCGACGCCGCGTGCGGGATGACGGCCTTCGGGTTGTAAACCGCTTTTAGCAGGGAGCAAGCCTTCGGGTGAGTGTACTTGTTGAATAAGCGCCGGCTAACTACGTGCCAGCAGCCGCGGTAATACGTAGGGCGCAAGCGTTATCCGGATTTATTGGGCGTAAAGGGCTCGTAGGCGGTTTGTCGCGTCTGGTGTGA
+
FF:FFFFFFFFFFFFFFFFFFFFF,FFFFFFFF:FFFFFFFFFFFFFFFFFFF:FFFFFFFFFFFFFFFFFFFFFFFFFF:FFFFFFFFFFFFF:FFF,FFFFFFFFFFFFFFFFFFFFFFFFFFFFFF,FFFFFFFFFFF:F:FFFFFFFFFFF:FFFF:FFFFFF:FF:FFF:,F:FFF,FFFFFFF:FF:FF,FFFFFFFFFFFFFFFFFF:FFFFFFFFFFFFFFFFFF:FFFFFFFFFFFFF,FF
@A00270:176:HGHW5DRXY:1:2101:21676:10911 2:N:0:ACTACGAC+CTCCTTAC
GACTACTCGGGTATCTAATCCTGTTCGCTCCCCACGCTTTCGCGCCTCAGCGTCAGTTCCGAGCCAGATTGCCGCCTTCGCAACTGGTGTTCTTCCCAATATCTACGAATTTCACCTCTACACTGGGAATTCCGCAAGCCTCTCTCGGACTCTAGTCTATACGTATCAAATGCAGTTCCCAGGTTAAGCCCGGGGATTTCACATCTGACTGTATAAACCGCCTACGCGCCCTTTACGCCCAGTCATTCC
+
FFFFFFFFFFFFFFFFFFFFFFF:F,FFFFFFFFFFFFFFF:FFFFFFFFFFFFFFFFF:FFFFF:FFFFFFFFFFFFFFFFFF,FFFF::FFF:FFFF,FF:FFFFFFF,FFFFFFFF,:FFFFFFF:F,:FFFFF,FFF:,FFFFF::,:FFFF:F:F,FFF,FFFFFFF:FFFFFFFFFFF:FFFFFFF:FFFF,FFF:FF,FFFFFFFFFFFFFFFFF,,FFFFF:F,,FF::,F:FFFFFF,FF
@A00270:176:HGHW5DRXY:1:2101:20076:10927 2:N:0:ACTACGAC+CTCCTTAC
GACTACCCGGGTATCTAATCCTGTTCGCTCCCCACGCTTTCGCGCCTCAGCGTCAGTTCCGAGCCAGATTGCCGCCTTCGCAACTGGTGTTCTTCCCAATATCTACGAATTTCACCTCTACACTGGGAATTCCGCAATCCTCTCTCGGACTCTAGTCTATACGTATCAAATGCAGTTCCCAGGTTAAGCCCGGGGCTTTCACATCTGACTGTATAAACCGCCTACGCGCCCTTTACGCCCAGTCATTCC
+
FFFF:FFFFFFFFFFFFFFFFFFFFFFFFFFFFFFFFFFFFFFFFFFFFFFFFFFFFFFFFFFFFFFFFFFFFFFFFFFFFFFFFFFFFFFFFFFFFF:FFFFFFFFF:FFFFFFFFFFFFFFFFFFF:FFFFFFFFFFFFFFFFFFFFFFFFFFFFF:FFFFFFFFFFFFFFFFFFFFFFFF:FFFFFFFFFFF,FFFFFFFFFFFFFFFFFFFFFF:FFFFFFFFFFFFFFFFFFFFFFFFFFFFFF
@A00270:176:HGHW5DRXY:1:2101:20094:10927 2:N:0:ACTACGAC+CTCCTTAC
GACTACCCGGGTATCTAATCCTGTTCGCTCCCCACGCTTTCGCGCCTCAGCGTCAGTTCCGAGCCAGATTGCCGCCTTCGCAACTGGTGTTCTTCCCAATATCTACGAATTTCACCTCTACACTGGGAATTCCGCAATCCCCTCTCGGACTCTAGTCTATACGTATCAAATGCAGTTCCCAGGTTAAGCCCGGGGATTTCACATCTGACTGTATAAACCGCCTACGCGCCCTTTACGCCCAGTCATTCC
+
FFFFFFFFFFFFFFFFFFFFFFFF:FFFFFFFFFFFFFFFFFFFFFFFFFFFFFFFFFFFFFFFFFFFFFFFFFFFFFFFFFFFFFFFFFFFFFFFFFFFFFFFFFFFFFFFFFFFFFFFFFFFFFFF:FFFFFFFFFFFFFFFFFFFFFFFFFFFFFFFFFFFF:FFFFFFFFFFFFFFF:FFFFF:FFFFFFFFF:FFFFFFFF:FFFF:FFFFFFFFF:FFFFFFFFFFFFFFFFFFFFFFF:FF:
@A00270:176:HGHW5DRXY:1:2101:23674:10989 2:N:0:ACTACGAC+CTCCTTAC
CCTACGGGGGGCAGCAGTAGGGAATTTTGGACAATGGGGGGAACCCTGATCCAGCCATGCCGCGTGTCTGAAGAAGGCCTTCGGGTTGTAAAGGACTTTTGTTAGGGAAGAAAAGCTGGGTGCTAATACCATCTAGTGCTGACGGTACCTAAAGAATAAGCACCGGCTAACTACGTGCCAGCAGCCGCGGTAATACGTAGGGTGCGAGCGTTAATCGGAATTACTGGGCGTAAAGCGAGCGCAGACGGTT
+
FFFF:FFFFFFFFFFFFFFFFFFFFFFFFFFFFFFFFFFFFFFFFFFFFFFFFF:FFFFFFFFFFFFFFFFFFFFFFFFFFFFFFFFFFFFFFFFFF:FFFFFFFFFFFFFFFFF:FFFFFFFFFFFFFFF:FFF:FFFFFFFFFFFFFFFFFFFFFFFFFFFFF:FFFFFFF:FFF:FFFFFFFFFFFFFFFFFF:FF:FFFFFFFFFFFFFFF:FFFF::F:FFF:FFFFFFFFFFFF:FFFFFFFFF
@A00270:176:HGHW5DRXY:1:2101:16495:11021 2:N:0:ACTACGAC+CTCCTTAC
CCTACGGTGGCAGCAGTGGGGAATATTGCACAATGGGCGCAAGCCTGATGCAGCGACGCCGCGTGCGGGATGACGGCCTTCGGGTTGTAAACCGCTTTTAGCAGGGAGCAAGCCTTCGGGTGAGTGTACTTGTTGAATAAGCGCCGGCTAACTACGTGCCAGCAGCCGCGGTAATACGTAGGGCGCAAGCGTTATCCGGATTTATTGGGCGAAAAGGGCTCGTAGGCGGTTTGTCGCGTCTGGTGTGAA
+
FFFFFFFFFFFFFFFF:FFFFF:FFF:FFFFFFFFFFFFFFF:FFFFFFFFFFFFFFFFFFFFFFFFFFFFFFFFFFFFFFFFFFFFFFFFFFFFFFFFFFFFFFFFFFFFFFFFFF:FFFFFFFFF:FFFFFFFFFFFFFFFFFFFFFFFFFFFFFF:FFFFFFFFFFFFF,,F:F,:FFF:FFFFFFFFF:,::FFFFFF:FFF:FFFFF:F,FFFFFF:F:FFFFFFFFFFFFFFF:FFF,F:F,,
@A00270:176:HGHW5DRXY:1:2101:21974:11021 2:N:0:ACTACGAC+CTCCTTAC
CCTACGGGGGGCTGCAGTAGGGAATCTTCCACAATGGACGAAAGTCTGATGGAGCAACGCCGCGTGAGTGAAGAAGGCTTTAGGGTCGTAAAACCCTGTTGTTGAAGAAGAACGTGTGTGAGAGTAACTGTTCACACGGTGACGGTATTCAACCAGAAGGCCACGGCTAACTACGTGCCAGCAGCCGCGGTAATACGTAGGTGGCAAGCGTTGTCCGGATTTATTGGGCGTAAAGCGAGCGCAGGCGGTTT
+
FFFFFFFFFFFFFFFFFFFFFFF:F:FFFFFFFFFFFFFFFFFFFFFFFFFFFFFF:FFFFFFFFFFFFFFFFFFFFFFFFFFFFFFFFFFFFFFFFFFFFFFFFFFFF:FFFFFFFFFFFFFFFFFFFFFFFFFFFFFFFFFFFFFFFFFFFFFFFFFFFFFFFFFFFFFFFFFFFFFFFFFFFFFFFFFFFFFFF::FFFFFFFFFFFFFFFFFFFFFFFFFFFFFFFFFFF:FFFFFFF,FFFFFFFF
@A00270:176:HGHW5DRXY:1:2101:5339:11083 2:N:0:ACTACGAC+CTCCTTAC
GACTACAGGGGTATCTAATCCTGTTTGCTCCCCACGCTTTCGCATCTCAGCGTCAGTATCTGTCCAGAAGGCCGCCTTCGCCACCGGTATTCCTCCACATCTCTACGCATTTCACCGCTACACGTGGAATTCTACCTTCCTCTACAATACTCTAGTTAACCAGTTTTAAGTGCAATTCCTAGGTTGAGCCCAGGGCTTTCACACCTAACTTAATTATCCGCCTACATGCCCTTTACGCCCAGTCATTCC
+
FFFFFFFFFFFFFFFFFFFFFFFFFFFFFFFFFFFFFFFFFFFFFFFF:FFFFFFFFFFFFFFFFFFFFFFFFFFFFFFFFFFFFFFFFFFFFFFFFFFF:FFFFFFFFFFFFFFFFFF:FFFFFFFF,FF:FFFF,FFFFFFFF:FFF:FFFFFFFFFFFFFFFFFFFFFFFFFFFF::F:FFFFFFFFFFF:F:FFFFFFFFFFFFF:FFFFFFFFFFFFFFFFFFFFFFFFFFFFFFFFFF,FFFF
@A00270:176:HGHW5DRXY:1:2101:24894:11099 2:N:0:ACTACGAC+CTCCTTAC
CCTACGGGTGGCTGCAGTGGGGAATATTGGACAATGGGGGCAACCCTGATCCAGCAGTGCCGCGTGTGTGAAGAAGGTCTTCGGATTGTAAAGCACTTTCACTAGGGAAGATGATGACGGTACCTAGAGAAGAAGCCCCGGCTAACTTCGTGCCAGCAGCCGCGGTAATACGAAGGGGGCTAGCGTTGCTCGGAATGACTGGGCGTAAAGGGCGCGTAGGCGGTTTATACAGTCAGATGTCAAAACCCCG
+
F:FF:FFFFF,FF,::FFFFFFFFFF:,F:FFFFF,:FFFFFFFF:FFFFFFF:FF:FFFFF:F,,:FFFFFFF:FF:FF:FF:F:FFFFFF,:FFFFF,FF:F:F:FF,F::F,:,FF:,F:F::F,,FFFF:FF:FFFFFFFF,:FFFFF:::F:FF,:FFFF,,:FF:,FFF,F:F:,,:,,:FF,:FF:FFF,FFFFFF:::,F:,F,FF:F:F:,FFF:FFFFFFFF::FF,F:F,FFF,,,,,F
@A00270:176:HGHW5DRXY:1:2101:5403:11130 2:N:0:ACTACGAC+CTCCTTAC
GACTACAGGGGTATCTAATCCTGTTTGCTCCCCACGCTTTCGCATCTCAGCGTCAGTATCTGTCCAGAAGGCCGCCTTCGCCACCGGTATTCCTCCACATCTCTACGCATTTCACCGCTACACGTGGAATTCTACCTTCCTCTACAATACTCTAGTTAACCAGTTTTAAGTGCAATTCCTAGGTTGAGCCCAGGGCTTTCACACCTAACTTAATTATCCGCCTACATGCCCTTTACGCCCAGTCATTCC
+
FFFFFFFFFFFFFFFF,FFFFFFFFFFFFFFFFFFFFFFFFFF:FFFFFFFFFFFFFF,FFFFFFFF:FFFFFFFFFFFFFFFFFFF::FFFFFFFFFFFFFFFFFFFFFFFFFFFFFFFFFF:FFFFFFFFFFF:FF,FFFFFFFFFFFFFFFFFFFFFFFFF:FFFFFFFFF:FFFFFFFFFFFFFFFFFF:FFFFFFF,FFFFFFFFFFFFFFFFF:FFFFFF:FF:F:FFFFFF:FFFFFF:FFF
@A00270:176:HGHW5DRXY:1:2101:30779:11177 2:N:0:ACTACGAC+CTCCTTAC
GACTACTCGGGTATCTAATCCTGTTTGCTCCCCACGCTTTCGCATCTCAGCGTCAGTATCTGTCCAGAAGGCCGCCTTCGCCACCGGTATTCCTCCACATCTCTACGCATTTCACCGCTACACGTGGAATTCTACCTTCCTCTACAATACTCTAGTTAACCAGTTTTAAGTGCAATTCCTAGGTTGAGCCCAGGGCTTTCACACCTAACTTAATTATCCGCCTACATGCCCTTTACGCCCAGTCATTCC
+
FFFFFFFFFFFFFFFFFFFFF:FFFFFFFFFFFFFFFFFFFFFFFFFFFFFFFFFFFFFFFFFFFFFFFFFFFFFFFFFFFFFFF,:FFF:FFFFFFFFFFFFFFFFFFFFFFFFFFFFFFFFFFFF:FFFFFF:FFFFFFFFFFFFFFFFFFFFFFFFFFFFFFFFFFFF:FFFFF:FFFFFFFFFF:FFFFFFFFFF::FFFFFFFFFFFFFFFFFFFFFFFFFFFFFFFFFFFFFFFFF,FFFFFF
@A00270:176:HGHW5DRXY:1:2101:6596:11193 2:N:0:ACTACGAC+CTCCTTAC
GACTACTGGGGTATCTAATCCTGTTCGCTACCCATGCTTTCGAACCTCAGCGTCAGTTACAGACCAGAGAGCCGCCTTCGCCACTGGTGTTCTTCCATATATCTACGCATTTCACCGCTACACATGGAGTTCCACTCTCCTCTTCTGCACTCAAGAAAAACAGTTTCAGTTGCCGTTCCTCGGTTAAGCCGAGGGCTTTCACAGCTGACTTGTTCTCCCGCCTGCGTTCGCTTTACGCCCAATAAATCCG
+
FFFFFFFFFFFFFFFFFFFFFFFFFFFFFFFFFFFFFFFFFFFFFFFFFFFFFFFFFFFF:FFFFFFFFFFFFFFFFFFFFFFFFFFFFFFFFFFFFFFFFFFFFFFFFFFFFFFFFFFFFFFFFFFFFFFFFFFFFFFFFFFFFFFFFFFFFFFFFFFFFFFF:FFFFFFFFF:FFFFFFFFFFF:FFFFFFFFFFFFFFF:FFFFFFFFFFFFFFFFFFFFFFF:FFFFFFF:FFFFFFF,F:FFFFF
@A00270:176:HGHW5DRXY:1:2101:27706:11209 2:N:0:ACTACGAC+CTCCTTAC
CCTACGGGAGGCTGCAGTGGGGAATATTGGACAATGGGGGCAACCCTGATCCAGCAATGCCGCGTGTGTGAAGAAGGTCTTCGGATTGTAAAGCACTTTCACTAGGGAAGATGATGACGGTACCTAGAGAAGAAGCCCCGGCTAACTTCGTGCCAGCAGCCGCGGTAATACGAAGGGGGCTAGCGTTGCTCGGAATGACTGGGCGTAAAGGGCGCGTAGGCGGTTTATACAGTCAGATGTGAAATCCCCG
+
::FFFFFFFFFFFFFFFFFFFFFF:FFFFFFFFFFFFFFFFFFFFFFFFFFFFFFF:FFFFFFFFFFF:FFFFFFFFFFFFFFFFFFFFFF,FFF:FFFFFFFFFFFFFFFFFFFFF:FFFFFFFFFFF:FF:FFFFFFFFFFFFFFFFFFFF:FFF:FFFFFFFFFFFFFFFFFFFFFFFFFFFFFFFFFFFF:FFFFFFF::FFFFFFFF:FFFFF:FFFFFFFFFFFFF,FFF,FFFF,F,FF::FF
@A00270:176:HGHW5DRXY:1:2101:2645:11303 2:N:0:ACTACGAC+CTCCTTAC
GACTACCGGGGTATCTAATCCTGTTCGCTCCCCACGCTTTCGCGCCTCAGCGTCAGTTCCGAGCCAGATTGCCGCCTTCGCAACTGGTGTTCTTCCCAATATCTACGAATTTCACCTCTACACTGGGAATTCCGCAATCCTCTCTCGGACTCTAGTCTATACGTATCAAATGCAGTTCCCAGGTTAAGCCCGGGGATTTCACATCTGACTGTATAAACCGCCTACGCGCCCTTTACGCCCAGTCATTCC
+
F:FFFFFFFFFFFFFF,FFFFFFFFFFFFFFFFFFFFFFFFFF:FF:FFFF:FF:F:FFFFFFFF,:F:,FFFFFFFFFFFFFFFFFFF,FFF:FFFFF,FFFFFFFF,F,FFFFFFFFFFFFFFFFF::,FFFFFF,FFFFFFFFFF:F,FFFFFF::::FF:FFFFF,F:FFF,FFFFFFFFFF,FFFFFFFFFFFFFFF:FFFF:FF,F::,FFFF:FFF:FF:FFFFF:F,FFFFFFF,F,FFFF
@A00270:176:HGHW5DRXY:1:2101:21061:11350 2:N:0:ACTACGAC+CTCCTTAC
CCTACGGGTGGCAGCAGTAGGGAATCTTCCACAATGGACGAAAGTCTGATGGAGCAACGCCGCGTGAGTGAAGAAGGCTTTCGGGTCGTAAAACTCTGTTGTTGAAGAAGAACGTGTGTGAGAGTAACTGTTCACCCAGTGACGGTATTCAACCAGAAAGCCACGGCTAACTACGTGCCAGCAGCCGCGGTAATACGTAGGTGGCAAGCGTTGTCCGGATTGATTGGGCGTAAAGCGAGCGCAGGCGGTTT
+
FF,FFFFFFFFF,F:F:FFF:FFFFFFFFFFFFF:FF,FFFFFFFFFFFFFFFFFF:FFFFFFFF:FF,FF:FFFFF,F:F,FFF,:F,FFF,:FFFFFFFFFFFFFFFFFFFFFF,F:FFFFF,FFFFFFFFFF,F:FFFFFFFFFFFFFFFFF:FFFFFFF,FFFFFFFF,FF,FFF:FFFFFFF:F:FF,,,FFFFFFFFF:FFFFF,FF:F::FF,F,FFF:FFFF,,F,FF:FFFF:FFF,::F:,
@A00270:176:HGHW5DRXY:1:2101:6063:11365 2:N:0:ACTACGAC+CTCCTTAC
GACTACAGGGGTATCTAATCCTGTTCGCTCCCCACGCTTTCGCGCCTCAGCGTCAGTTCCGAGCCAGATTGCCGCCTTCGCAACTGGTGTTCTTCCCAATATCTACGAATTTCACCTCTACACTGGGAACTCCGCAATCCTCTCTCGGACTCTAGTCTATACGTATCAAATGCAGTTCCCAGGTTAAGCCCGGGGATTTCACATCTGACTGTATAAACCGCCTACGCGCCCTTTACGCCCAGTCATTCC
+
FFF:FFFFFFFFFFFFFFFFFFFFFFFFFFFFFFFFFFFFFFFFFFFFFFFFFFFFFFFFFFFFFFFFFFFFFFFFFFFFFFF:FFFFFFFFFFFFFFFFFFFFFFFFFFF:FFFFFFFFFFFFFFFFFFFFFFFF:FFFFFFFFFFFFFFFFFFFFF:FFFFFFFFFFFFFFFFFFFFFFFFFFFFFFFF:FFFFFFFFFFFFF:FFFFFFFFFFFFFFFFFFFFFFFFF,FFFFFFFFFFFFFFFFF
@A00270:176:HGHW5DRXY:1:2101:14470:11459 2:N:0:ACTACGAC+CTCCTTAC
GACTACTAGGGTATCTAATCCTGTTTGCTCCCCACGCTTTCGCATCTCAGCGTCAGTATCTGTCCAGAAGGCCGCCTTCGCCACCGGTATTCCTCCACATCTCTACGCATTTCACCGCTACACGTGGAATTCTACCTTCCTCTACAATACTCTAGTTAACCAGTTTTAAGTGCAATTCCTAGGTTGAGCCCAGGGCTTTCACACCTAACTTAATTATCCGCCTACATGCCCTTTACGCCCAGTCATTCC
+
FFFFFFFFFFFFFFFFFFFF:FFFFFFFFFFFFFFFFFFFFFFFFFFFFFFFFFFFFFFFFFFFFFFFFFFFFFFFFFFFFFFFFFFFFFFFFFFFFFFFFFFFFFFFFFFFFFFFFFFFFFFFFFF:,FFFFF:FFFFFFFFF,FFFFFF:FFFFFFFFFFFFFFFFF:FFFFFFFFF:F,FFFFFFFFFFFFFFFFFFFFFFFFFFFFFFFFFFF:FFFFFFFFF:FFFFFF:FFFFFFFFFFFF:F
@A00270:176:HGHW5DRXY:1:2101:6596:11475 2:N:0:ACTACGAC+CTCCTTAC
GACTACAAGGGTATCTAATCCTGTTCGCTCCCCACGCTTTCGCGCCTCAGCGTCAGTTCCGAGCCAGATTGCCGCCTTCGCAACTGGTGTTCTTCCCAATATCTACGAATTTCACCTCTACACTGGGAATTCCGCAATCCTCTCTCGGACTCTAGTCTATACGTATCAAATGCAGTTCCCAGGTTAAGCCCGGGGATTTCACATCTGACTGTATAAACCGCCTACGCGCCCTTTACGCCCAGTCATTCC
+
FFFFFFFFFFFFFFFFFFFFFFFFFFFFFFFFFFFFFFFFFFFFFFFFFFFFFFFFFFFFFFFFFFFF:FFFFFFF:FFFFFFFFFFFF::FFFFFFFFFFFFFFFFF:FFFFFFFFFFFFFFFFFFFFFFFFFFFFFFFFFFFFFFFFF:FFFFFFFFFFFFFFFF:FFFFFFF,FFFFFFFFFFFFFFFFFFFFF,FFFFFFFFFFFFFFFFFFFFFFFFF:FFFFFFF:FFFFFFFFFFFFFFFFF
@A00270:176:HGHW5DRXY:1:2101:3287:11506 2:N:0:ACTACGAC+CTCCTTAC
CCTAGGGTGGCTGCAGTAGGGAATCTTCCACAATGCACGAAAGTCTGATGGAGCAACGCCGCGTGAGTGAAGAAGGCTTTAGGGTCGTAAAACTCTGTTGTTGAAGAAGAACGTGTGTGAGAGTAACTGTTCACACAGTGACGGTATTCAACCAGAAAGCCACGGCTAACTACGTGCCAGCAGCCGCGGTCATACGTAGGTGGCAAGCGTTGTCCGGATTTATTGGGCGTAAAGCGAGCGCCGGCGGTTT
+
FF,FFFF:FFF:FFFFFFFFF,,:FFFFFFFFFFF,:F,FFFF:F,FFFFFFFF,,:FFFFFF:FFFFFF:FF:FFF,,:FF:FFFFFF:FFFFF,F::FF:FF:FF:FFFFFFFFFFFFFFFFFFFFFFFFFF,F:FFFFFFFF,F:F:FFF,FFFFF:FF:FFFFF:FFFFFF,F:F,:,FFFFFFFF,F:,FF:,F:F:FFF,::FFF:FFFFF,:,F,FFFF:FFF,:FF:FFF:F:,FF:FFF::
@A00270:176:HGHW5DRXY:1:2101:5701:11522 2:N:0:ACTACGAC+CTCCTTAC
GACTACAGGGGTATCTAATCCTGTTCGCTCCCCACGCTTTCGCGCCTCAGCGTCAGTTCCGAGCCAGATTGCCGCCTTCGCAACTGGTGTTCTTCCCAATATCTACGAATTTCACCTCTACACTGGGAACTCCGCAATCCTCTCTCGGACTCTAGTCTATACGTATCAAATGCAGTTCCCAGGTTAAGCCCGGGGATTTCACATCTGACTGTATAAACCGCCTACGCGCCCTTTACGCCCAGTCATTCC
+
FFFFFF:FFFFFFFFFFFFFFFFFFFFFFFFFFFFFFFFFFFFFFFFFFFFFFFFFFFF:FFFFFFF,FFFFFFFFFFFFFFFFFFFFFFFFFFFFFFFFFFFFFFFFFFFFFFFFFFFFFFFFFFFF:FFFFFF:FFFFFFFFFFFFFFFFF:FFFF,FFFF::FF:FFFFFFFFFFFFFFFFFFFFFFFFFFFF:FFFFFFFFFFFFFFFFFFFFFF:FFFFFFFFFFF,FFFFFFF:FFFFF:FFF
@A00270:176:HGHW5DRXY:1:2101:22562:11569 2:N:0:ACTACGAC+CTCCTTAC
GACTACACGGGTATCTAATCCTGTTTGCTCCCCACGCTTTCGCATCTCAGCGTCAGTATCTGTCCAGAAGGCCGCCTTCGCCACCGGTATTCCTCCACATCTCTACGCATTTCACCGCTACACGTGGAATTCTACCTTCCTCTACAATACTCTAGTTAACCAGTTTTAAGTGCAATTCCTAGGTTGAGCCCAGGGCTTTCACACCTAACTTAATTATCCGCCTACATGCCCTTTACGCCCAGTCATTCC
+
FFFFFFFFFFFFFFFFFFFFFFFFFFFFFFFFFFFFFFFFFFFFFFFFFFFFFFFFFFFFFFFFFFFFFFFFFFFFFFFFFFFFFFFFFFFFFFFFFFFFFFFFFFFFFFFFFFFFFFFFFFFFFFFFFFFFF,F:FFFFFFFFFFFFFFFFF:FFFFFFFFFFFFF,,FFFFFFFFFFF:FFFFFFFFFFFFFFF::FFFFFFFFFFFFF:,FFFFFFFFFFFFFFF:FFFFFFFFFFFFFFFFFF:F
@A00270:176:HGHW5DRXY:1:2101:7889:11584 2:N:0:ACTACGAC+CTCCTTAC
GACTACTAGGGTATCTAATCCTGTTCGCTCCCCACGCTTTCGCGCCTCAGCGTCAGTTCCGAGCCAGATTGCCGCCTTCGCAACTGGTGTTCTTCCCAATATCTACGAATTTCACCTCTACACTGGGAATTCCGCAATCCTCTCTCGGACTCTAGTCTATACGTATCAAATGCAGTTCCCAGGTTAAGCCCGGGGATTTCACATCTGACCGTATAAACCGCCTACGCGCCCTTTACGCCCAGTCATTCC
+
FFFFFFFFFFFFFFFF:FFFFFFFFFFFFFFFFFFFFFFFFFFFFFFFFFFFFFFFFFFFFFFFFFFFFFFFFFFFFFFFFFFFFFFFFFFFFFFFFFFFFFFFFFFFFFFFFFFFFFFFFFFFFFFFFFFFFFFFF:FFFFFFFFFFFFFFFFFFFFFFFF:FFFFFFFFFFFFFFFFF,FFFFFFFFFFFFFFFFFFFFFFFFFFFFFF:FFFFFFFFFFF:FFFFFFFFFF:FFFFFFFFFFFFFF
@A00270:176:HGHW5DRXY:1:2101:22010:11584 2:N:0:ACTACGAC+CTCCTTAC
GACTACACGGGTATCTAATCCTGTTTGCTCCCCACGCTTTCGCATCTCAGCGTCAGTATCTGTCCAGAAGGCCGCCTTCGCCACCGGTATTCCTCCACATCTCTACGCATTTCACCGCTACACGTGGAATTCTACCTTCCTCTACAATACTCTAGTTAACCAGTTTTAAGTGCAATTCCTAGGTTGAGCCCAGGGCTTTCACACCTAACTTAATTATCCGCCTACATGCCCTTTACGCCCAGTCATTCC
+
:FFFFFFFFFFFFFFFFFFFFFFFFFFFFFF:FFFFFFFFFF:FFF:FFFFFFFFFF:F:FFFFFFFFFFFFFFFFFFF:FFFFFFFFFFFFFFFFFFF:FFFFF:FF:FFFFFFFF,FFFFFFFFF::FF,FF:FFFFFFFF:F,FFFF,F:FFFFFFFFFFF,FFFFFFF:FFFFFFFFFFFFFFFFFFF,FFF,FFF,FFFFFFFF,FFFFFF::,FF:FF,FF,:FF:FFFFFFFFFF:FF,,FF
@A00270:176:HGHW5DRXY:1:2101:16071:11600 2:N:0:ACTACGAC+CTCCTTAC
CCTACGGTGGCAGCAGTGGGGAATATTGCACAATGGGCGCAAGCCAGATGCAGCGACTCCGCGTGCGGGAAGACGGCCTGCGGGTTGTAAACCGCTTTTAGCAGGGAGCAAGCCTTCGGGTGAGTGTACTTGTTGAATAAGCGCCGGCTAACTACGTGCCAGCAGCCGCGGTAATACGTAGGGCGCAAGCGGTATCCGGATTTATTGGGCGAAAAGGGCTCGTAGGCGGTTTGTCGCGTCTGGTGTGAA
+
FFFFFFFF:FF:FF:,F,F,,FF,FF,FFF:FFFF::,:F,F,F:,F,FF,:,F:FF,,,,F,,:FF,FF,FFFFF:FF,F,::,:,FFFF:F,FF:F:F,F,:FFF,FF,F:F:FF:FFFFFFFFFF:FFFFFF,FFFFFFFFFFFFF,F::,FFFF,F,FF,FF:FFFFFF,F:,:,FFFFFFFFFF,F,F:,F:FFFF,F,FFFFFFF:,F,FFFFFFFF,FFFFF::FFFF,FF,F:FF,FFF,:
@A00270:176:HGHW5DRXY:1:2101:14362:11616 2:N:0:ACTACGAC+CTCCTTAC
GACTACTAGGGTATCTAATCCTGTTAGCTCCCCACGCTTTCGCGCCTCAGCGTCAGTTCCGAGCCAGATTGCCGCCTTCGCAACTGGTGTTCTTCCCAATATCTACGAATTTCACCTCTACACTGGGAAGTCCGCAATCCTCTCTCGGAGTCTCGTCTATCCGTATCAAATGCAGTTCCCAGGTTAAGCCCGGGGATTTCACATCTGACTGTCTAAGCCGCCTACGCGCCCTTTACGCCCAGTCATTCCG
+
:F:,F,,FFF,F,,:FFFFF,F::F,F:::FFFFFF:,,FFFFFFFFFFFFFF:FFFFFFF:FFFFFF,FFFFF,::F,FFF,,FFFFFFF:F:F:FF,FFFFFFFFF,FFFF,FFFF:FF,,,FFF,,,FF,F:,,FFFFFFFFFFF:,F,F,F,F:F:,FF,::FF,,FF:,F,::FF:FF,,,:FFF,FFFF,:F:F:F,FF:F:FFFF,F,F,FFF,,F,FFFFF:F,:F,FFF,F:F,F,,F,FF
@A00270:176:HGHW5DRXY:1:2101:5385:11631 2:N:0:ACTACGAC+CTCCTTAC
GACTACAGGGGTATCTAATCCTGTTCGCTCCCCACGCTTTCGCGCCTCAGCGTCAGTTCCGAGCCAGATTGCCGCCTTCGCAACTGGTGTTCTTCCCAATATCTACGAATTTCACCTCTACACTGGGAACTCCGCAATCCTCTCTCGGACTCTAGTCTATACGTATCAAATGCAGTTCCCAGGTTAAGCCCGGGGATTTCACATCTGACTGTATAGTCCGCCTACGCGCCCGTTACGCCACGTCATTCC
+
FFFFFFFFFFFFF:FFFFFFFFFFFFFFFFFFFFFFFFFFFFFFFFF:FFF,FFFFFFFFFFFFFFF:F:FFFFFF:FF:FFFFFFFFFFFFFFFFFFFFFFFFFFFFFFFFFF::FFFFFFFFFFF:F:FFFFFFFFF:FF:,F,F::F:FF:F,FFFF:FFF,FFFF:FF,:FFFF,F,FFF:F:F:,:FF:F:,F,FFFFFF:F,:,FF:F:,,,:,FF,F,F:FF,:,,FF,F:F,,:F:F:F,F
@A00270:176:HGHW5DRXY:1:2101:6958:11694 2:N:0:ACTACGAC+CTCCTTAC
GACTACAGGGGTATCTAATCCTGTTCGCTACCCATGCTTTCGAGCCTCAGCGTCAGTTACAGACCAGACAGCCGCCTTCGCCACTGGTGTTCTTCCATATATCTACGCATTTCACCGCTACACATGGAGTTCCACTGTCCTCTTCTGCACTCAAGTCTCCCAGTTTCCGATGCACTTCTCCGGTTAAGCCGAAGGCTTTCACATCAGACTTAAGAAACCGCCTGCGCTCGCTTTACGCCCAATAAATCCG
+
FFFFFFFFFFFFFFFFFFFFFFFFFFFFFFFFFFFFFFFFFFFFFFFFFFFFFFFFFFFFFFFFFFFFF:FFFFFFFFFFFFFFFFFFFFFFFFFFFFFFFFFFFFFFFFFFFFFFFFFFFFFFFFFFFFFFFFFFFFFFFFFFFFFFFFFFFFFFFFFFFFFFFFFFFFFFFFFFFFFFFFFFFFFFFFFFFFFFFFFFFFFFFFFFFFFFF:FFFFFFFFFFFFFFFFFFFFFFFFFFFFFFFFFFFF
@A00270:176:HGHW5DRXY:1:2101:18222:11788 2:N:0:ACTACGAC+CTCCTTAC
CCGAACGGTTTCACAACTAAGGAAAAAAAAAAAAAAGAACAAAATAAGTAATATCAAACCCCCCGTAAATAAAAAAAACTTAAGGTACTAAAAAAAATTTATTTAAAAAAAAAAAATGTTATAAAAAAAATTAAAACAAATAAAGTAATAAAAAAAAAAAACACCCCAAAAAAAAATCACACCACCCCCGGAAAAAAAAAGTTGTAAACAAATTAACCAATTAATGTTAGTAAAAACAACACCACACCTTT
+
F:,,,,,::,,,F,F:,,:F,,F:FFFF:FF,F::F,FF:F:FF:,F,,,,:F,,F,,,F,F,,,,F,,FF,FF:F,,,:F,,,,,,,,FFF::FF:,F,,:FF,,,:FFFF:FF,F,FF:,F,,F:FFF,,,FF:,,,F,F,F,,F,:FFFF,,FFFF:,F,:,,F:FF,FFFFF::,::F,,,,FF:,,:F,:FF,F,,,FF,,FFF,:FFF,F,,,:,:,:,,,,,,,FF:F,,F:,F:,F,,:,FF,
@A00270:176:HGHW5DRXY:1:2101:18240:11819 2:N:0:ACTACGAC+CTCCTTAC
CCGACCGGTGGCACCAATAATGGAAAATAAACAAAAGTCAAAAATAAAAATTATCAAAACCCCCGGAGAGAAAAAATCTTTAAGGTCATAAAAAAAAATTTTTTTAAAAAAAACATTGTTTAAATAAAAATTAAAACAAATAAAGTTATAAAACACAAAAACACACCAAAAAAACAACCCACCCCCCCCGGAAAAAAAAGTTTTCCAAACATTGACCGCATTATTTTGCGGAAAAACAACCCCACCCGGTT
+
FF,,,,,F,,,,:,F,,:F,,:,:F:F,F::,:FF,,,,,,F:F,:,,,,,,,,,F,,,FFFFF,,:,,,,FFFFF,,,,::,,:,,,,,FF:FFFF,,FFFFF,:F:FFFFFF,,F,F,,:,FFF::F:,:FFF:,,F,:,F,,,,::FFF:,,,:FFF,F:,,F,,FF:FFF,,,,F,FFF,:FFF:,,,FF:FF,:,,,,,,,F,,,,,,,,,F,F,,FFF,F:F,,,,F:F,:F,FFF,,,FF:,FF
@A00270:176:HGHW5DRXY:1:2101:22788:11835 2:N:0:ACTACGAC+CTCCTTAC
GACTACACGGGTATCTAATCCTGTTTGCTCCCCACGCTTTCGCATCTCAGCGTCAGTATCTGTCCAGAAGGCCGCCTTCGCCACCGGTATTCCTCCACATCTCTACGCATTTCACCGCTACACGTGGAATTCTACCTTCCTCTACAATACTCTAGTTAACCAGTTTTAAGTGCAATTCCTAGGTTGAGCCCAGGGCTTTCACACCTAACTTAATTATCCGCCTACATGCCCTTTACGCCCAGTCATTCC
+
FFFFFFFFFFFFFFFFFFFFFFFFFFFFFFFFFFFFFFFFFFFFFFFFFFFFFF:FFFFFFFFFFFF:FFFFFFFFFFFFFFFFFFFFFFFFFFFFFFFFFFFFFFFFFFFFFFFFFFFFFFFFFFFFFF:FFFFFFFFFFFFFFFFFF:F:FFFFFF:FFFFFF,FFFFFFFFFFF:FFFFFFFF:FFFFFFFFFFFFFFF:FFFFFFFFFFFFFFFFFF,F:FFFFF:FFFFF:FFFFFFF:FFFFF
@A00270:176:HGHW5DRXY:1:2101:8015:11866 2:N:0:ACTACGAC+CTCCTTAC
GACTACTAGGGTATCTAATCCTGTTCGCTCCCCACGCTTTCGCGCCTCAGCGTCAGTTCCGAGCCAGATTGCCGCCTTCGCAACTGGTGTTCTTCCCAATATCTACGAATTTCACCTCTACACTGGGAATTCCGCAATCCTCTCTCGGACTCTAGTCTATACGTATCAAATGCAGTTCCCAGGTTAAGCCCGGGGATTTCACATCTGACTGTATAAACCGCCTACGCGCCCTTTACGCCCAGTCATTCC
+
FFFFFFFFFFFFFFFFFFFFFFFFFFFFFFFFFFFFF:FFFFFFFFFFFFFFFFFFFFFFFFFFFFFF:FFFFFFF:FFFFFFFFFFFFFFFF:FFFFFFFFFFFFFFFFFF:FFFFFFFFFFFFFFFFFFFFFFFF:FFFFFFFFFFFFFFFFFFFFFFFFFFFFFFFFFFFFFFFFFFFFFFFFFFFFFFFF:FFFFFFFFFFFFFFFFFFFFF:FFFFFFFFFFFFFFFFFFFFFFFFFFFFFFFF
@A00270:176:HGHW5DRXY:1:2101:31928:11882 2:N:0:ACTACGAC+CTCCTTAC
GACTACAGGGGTATCTAATCCTGTTCGCTACCCATGCTTTCGAGCCTCAGCGTCAGTTACAGACCAGACAGCCGCCTTCGCCACTGGTGTTCTTCCATATATCTACGCATTTCACCGCTACACATGGAGTTCCACTGTCCTCTTCTGCACTCAAGTCTCCCAGTTTCCGATGCACTTCTCCGGTTAAGCCGAAGGCTTTCACATCAGACTTAAGAAATCGCCTGCGCTCGCTTTACGCCCAATAAATCC
+
F:F:FFFFF::FF,FFFFFFFFFFFFFFFFFFFFFFFFFFF:FFFFFFF:F:FFFFF:FFF,F,,FFFFFFFF:FFFFF,FFFFFF:FFFFFFFFFF,FFFF,,FF:FFFFF::FF,FFFFFFFFFFFFFF:FFFFFFFF::F:FF:F:FFFFF,F::F,FFFFF:,FFFFFF:FFFFFF,F:F:FF:::FFFFF,F,FFF:F:,FF:FFFFFFF:FFF:,F:,,FFFF,:F,FFFFF,FFF::FF:F:
@A00270:176:HGHW5DRXY:1:2101:15845:11898 2:N:0:ACTACGAC+CTCCTTAC
GACTACTAGGGTATCTAATCCTGTTCGCTACCCATGCTTTCGAGCCTCAGCGTCAGTTACAGACCAGACAGCCGCCTTCGCCACTGGTGTTCTTCCATATATCTACGCATTTCACCGCTACACATGGAGTTCCACTGTCCTCTTCTGCACTCAAGTCTCCCAGTTTCCGATGCACTTCTCCGGTTAAGCCGAAGGCTTTCACATCAGACTTAAGAAACCGCCTGCGCTCGCTTTACGCCCAATAAATCCG
+
FFFFFFFFFFFFFFFFFFFFFFFFFFFFFFFFFFFFFFFFFFFFFFFFFFFFFFFFFFFFFFFFFFFFFFFFFFFFFFFFFFFFFFFFFFFFFFFFFFFFFFFFFFFFFFFFFFFFFFFFFFFFFFFFFFFFFFFFFFFFFFFFFFFFFFFFFFFFFFFFFFFFFFFFFFFFFFFFFFFFFFFFFFFFFFFFFFFFFFFFFFFFFFFFFFFFFFFFFFFFFFFFFFFFFFFFFFFFFFFFFFFFFFFFFF
@A00270:176:HGHW5DRXY:1:2101:28827:11960 2:N:0:ACTACGAC+CTCCTTAC
GACTACTAGGGTATCTAATCCTGTTCGCTACCCATGCTTTCGAGCCTCAGCGTCAGTTACAGACCAGACAGCCGCCCTCGCCACTGGTGTTCTTCCATATATCTACGCATTTCACCGCTACACATGGAGTTCCACTGTCCTCTTCTGCACTCAAGTCTCCCAGTTTCCGATGCACTTCTCCGGTTAAGCCGAAGGCTTTCACATCAGACTTAAGAAACCGCCTGCGCTCGCTTTACGCCCAATAAATCCG
+
FFFFFFFFFFFFFFFFFFFFFFFFFFFFFFFFFFFFFFFFFFFFFFFFFFFFFFFFFFFFFFFFFFFFFFFFFFFFFFFFFFFFFFFFFFFFFFFFFFFFFFFFFFFFFFFFFFFFFFFFFFFFFFFFFFFFFFFFFFFFFFFFFFFFFFFFFFFFFFFFFFFFFFFFF:FFFFFFFFFFFFFFFFFFFFFFFFFFFFFFFFFFFFF:FFFFF:FF:FFFFFFFFFFFFFFF:FFFFFFF:FFFFFF:FF
@A00270:176:HGHW5DRXY:1:2101:2112:11976 2:N:0:ACTACGAC+CTCCTTAC
GACTACACGGGTATCTAATCCTGTTCGCTCCCCACGCTTTCGCGCCTCAGCGTCAGTTCCGAGCCAGATTGCCGCCTTCGCAACTGGTGTTCTTCCCAATATCTACGAATTTCACCTCTACACTGGGAATTCCGCAATCCTCTCTCGGACTCTAGTCTATACGTATCAAATGCAGTTCCCAGGTTAAGCCCGGGGATTTCACATCTGACTGTATAAACCGCCTACGCGCCCTTTACGCCCAGTCATTCC
+
FFFFFFFFFFFFF,FFFFFFFFFFFFFFFFFFFFF,FFFFFFFFFFFFFFFFFFFFFFFFFFFFFFFFFFFFFFFFFFF::F:FFFFFFFFFFFFFFFFFF:FFFFFFFFFFFFFFFFFFFFFFFFFF:FFFFFFF:FFFFFFFFFFFFFFFFFFFFFFFFFFFF:FFFF:FFFFFFFFFFFFF:FFFFFFFFFFFFFFF:FFFFFFFFFF:FFFFFFF:FFFFFFFFFFFFFFFFFFFFFF:FFFFFF
@A00270:176:HGHW5DRXY:1:2101:23701:11976 2:N:0:ACTACGAC+CTCCTTAC
GACTACTAGGGTATCTAATCCTGTTCGCTCCCCACGCTTTCGCGCCTCAGCGTCAGTTCCGAGCCAGATTGCCGCCTTCGCAACTGGTGTTCTTCCCAATACCTACGAATTTCACCTCTACACTGGGAATTCCGCAATCCTCTCTCGGACTCTAGTCTATACGTATCAAATGCAGTTCCCAGGTTAAGCCCGGGGATTTCACATCTGACTGTATAAACCGCCTACGCGCCCTTTACGCCCAGTCATTCC
+
FFFFF:FFFFFFFFFFFFFFFFFFFFFFFFFFFFFFFFFFFFFFFFFFFFFFFFFFFFFFFFFFFFFFFFFFFFFFFFFFFFFFFFFFFFFFFFFFFFFFFFFFFFFFFFFFFFFFFFFFFFFFFFFF:FFFFFFFFFFFFFFFFFFFFFFFFFFFFFFFFFFFFFFFFFFFFFFFFFFF:FFFFFFFFFFFFFFFFFFFFFFFFFFFFFFFFFFFF:FFFFFFFFF:F:FF:FFF:FFFF:F:FFFFF
@A00270:176:HGHW5DRXY:1:2101:24144:12023 2:N:0:ACTACGAC+CTCCTTAC
CCACGGGAGGCAGCAGTGGGGAATATTGGACAATGGGGGCAACCCTGATCCAGCAATGCCGCGTGTGTGAAGAAGGTCTTCGGATTGTAAAGCACTTTCACTAGGGAAGATGATGACGGTACCTAGAGAAGAAGCCCCGGCTAACTTCGTGCCAGCAGCCGCGGTAATACGGAGGGGGCTAGCGTTGCTCGGAATGACTGGGCGTAAAGGGCGCGTAGGCGGTTTATACAGTCAGATGTGAAATCCCCGG
+
FFFFFFFFFFFFFFFFFFFFFFFFFFFFFFFFFFFFFFFFFFFFFFFFFFFFFFF:FFFFFFFFFFFFFFF:FFFFFFFFFFFFFFFFFFFFFFFFFFFFFFFFFFFFFFFF:::FFFFFFFFFFFFFFFFFFFFFFFFFFFFFFFFFFFFFFFFFFFFFFFFFFFFFFFFFFFFF:FFFF:FFFFFFFFFFFFFFFFFFFFFFF,FFFFFFFFFFFFFFFFFFFFFFFFFFFFFF,:FFFFFFF,FFFF
@A00270:176:HGHW5DRXY:1:2101:23683:12038 2:N:0:ACTACGAC+CTCCTTAC
GACTACTAGGGTATCTAATCCTGTTCGCTCCCCACGCTTTCGCGCCTCAGCGTCAGTTCCGAGCCAGATTGCCGCCTTCGCAACTGGTGTTCTTCCCAATACCTACGAATTTCACCTCTACACTGGGAATTCCGCAATCCTCTCTCGGACTCTAGTCTATACGTATCAAATGCAGTTCCCAGGTTAAGCCCGGGGATTTCACATCTGACTGTATAAACCGCCTACGCGCCCTTTACGCCCAGTCATTCC
+
FFFFFFFFFFFFFFFFFFFFFFFFFFFFFFFFFFFFFFFFFFFFFFFFFFFFFFFFFFFFFFFFFFFFFFF:FFFFFFFFFFFFFFFFFFFFFFFFFFFFFFFFFFFFFFFFFFFFFFFFFFFFFFFFFFFFFFFF,FFFF,FFFFFFFFFFFFFFFF,FFFFFFFFFFFFFFFFFFFFFFFFFFFF:FFF:FFFFFFFFFFFFF:FFFFFFFFFFFFFFFFFFFFFFFFFFFFFFF:FFFFFFFFFFF
@A00270:176:HGHW5DRXY:1:2101:24171:12038 2:N:0:ACTACGAC+CTCCTTAC
CCACGGGAGGCAGCAGTGGGGAATATTGGACAATGGGGGCAACCCTGATCCAGCAATGCCGCGTGTGTGAAGAAGGTCTTCGGATTGTAAAGCACTTTCACTAGGGAAGATGATGACGGTACCTAGAGAAGAAGCCCCGGCTAACTTCGTGCCAGCAGCCGCGGTAATACGGAGGGGGCTAGCGTTGCTCGGAATGACTGGGCGTAAAGGGCGCGTAGGCGGTTTATACAGTCAGATGTGAAATCCCCGG
+
FFFFFFFFFFFFFFFFFFFFFFFFFFFFFFFFFFFFFFFFFFFFFFFFFFFFFFFFFFFFFFFFFFFFFFFFFFFFFFFFFFFFFFFFFFFFFFFFFFFFFF:FFFFFFFFFFFFFFFFFFFF:FFFFFFFFFFFFFFFFFFFFFF:FFFFFFFF:FFFFFFFFFFFFFFFFFFFFFFFF:FFFFFFFFFFFFFFFFFFFFFF:FFF,FFFFF:FFFFFFFFF:FFFFFFFFFFFFF,FFF:FFFFFFFF
@A00270:176:HGHW5DRXY:1:2101:23421:12085 2:N:0:ACTACGAC+CTCCTTAC
CCACGGGAGGCAGCAGTGGGGAATATTGGACAATGGGGGCAACCCTGATCCAGCAATGCCGCGTGTGTGAAGAAGGTCTTCGGATTGTAAAGCACTTTCACTAGGGAAGATGATGACGGTACCTAGAGAGGAAGCCCCGGCTAACTTCGTGCCAGCAGCCGCGGTAATACGGAGGGGGCTAGCGTTGCTCGGAATGACTGGGCGTAAAGGGCGCGTAGGCGGTTTATACAGTCAGATGTGAAATCCCCGG
+
FF:FFFFFFFFFFFFFFFFFFFFFFFFFFFFFFFFFFFFF:FFFFFFFFFF:FFFFFFFFFFFFFFF:FFFFFFFFFFFFFFFFFFFFFFFFFFFFFFFFFFFFFFF:FFFF,FFFFFFFFFFFFFFFFFFFF:FFFFFFFFFFFFFFFFFFFFFFFFFFFFFFFFFFFFFFFFFFFFFF::FFFFFFFFFFF:FFFFFFFFFFF,FFFFFFFFFFFFFFFFFFFFFFFFFFFFF:FFFFFFFFFFFFFF
@A00270:176:HGHW5DRXY:1:2101:23086:12101 2:N:0:ACTACGAC+CTCCTTAC
GACTACCCGGGTATCTAATCCTGTTCGCTCCCCACGCTTTCGCGCCTCAGCGTCAGTTCCGAGCCAGATTGCCGCCTTCGCAACTGGTGTTCTTCCCAATATCTACGAATTTCACCTCTACACTGGGAATTCCGCAATCCTCTCTCGGACTCTAGTCTATACGTATCAAATGCAGTTCCCAGGTTAAGCCCGGGGATTTCACATCTGACTGTATAAACCGCCTACGCGCCCTTTACGCCCAGTCATTCC
+
FFFFFFFFFFFFFFFFFFFFFFFFFFFFFFFFFFFFFFFFFFFFFFFFFFFFFFFFF:FFFFFFFFFFFFFFFFFFFFFFFFFFFFFFFFFFFFF:FFFFFFFF:FFFFFFFFFFFFFFFFFFFFFFF:FFFFFFFFFFFFFFF:FFFFFFFF:F:F,FFFFFFF:FFFFFFFFFFFF:FFFFFF:FF:FFFFFFFFFFFFFFFFFFFFFFFFFFF:F,FFFFFFFFFFFFF:FFFFFFFFFFFF:FFF
@A00270:176:HGHW5DRXY:1:2101:10574:12195 2:N:0:ACTACGAC+CTCCTTAC
GACTACTAGGGTATCTAATCCTGTTCGCTCCCCACGCTTTCGCGCCTCAGCGTCAGTTCCGAGCCAGATTGCCGCCTTCGCAACTGGTGTTCTTCCCAATATCTACGAATTTCACCTCTACACTGGGAATTCCGCAATCCTCTCTCGGACTCTAGTCTATACGTATCAAATGCAGTTCCCAGGTTAAGCCCGGGGATTTCACATCTGACTGTATAAACCGCCTACGCGCCCTGTACGCCCAGTCATTCC
+
FF:FF:FFFFFFFFFFFFFFFFFFFFFFFFFFFFFFFFFFFFFFFFFFFFFFFFFFFFFF::FFFFFFFFFFFFFFFFFFFFFFFFF:FFFFFFFFFFF:FFFFF:FF:FFFFFFFFFFFFF:FFFFF,F,:FFF:,FFFFFFFFFFF::FFFFFFF:FF,:F:F:FFF,FF:FFFFFF::FFFFF,FFF:FFFF:FFFF,:FF:FFF:FFF,FFF:,FF:F:,,FFFF,:F,:,,FF,FFF:::,F,:
@A00270:176:HGHW5DRXY:1:2101:30825:12195 2:N:0:ACTACGAC+CTCCTTAC
GACTACCGGGGTATCTAATCCTGTTCGCTACCCATGCTTTCGAACCTCAGCGTCAGTTACAGACCAGAGAGCCGCCTTCGCCACTGGTGTTCTTCCATATATCTACGCATTCCACCGCTACACATGGAGTTCCACTCTCCTCTTCTGCACTCAAGAAATATAGTTTCAGCTGCACTTCCCCGGTTGAGCCGAGGGCTTTCACAGCTGACTTACCTTCCCGCCTGCGTTCGCTTTACGCCCAATAAATCCG
+
FFFFFFFFFFFFFFFFFFFFFFFFFFFF:FFFFFFFFF:FFFFFFFFFFFFFFFFF:FFFFFFFFFFFFFF:FFFFF:F:FFFFFFF:FFFFFFFFFFFFFFFFFFFF:FFFFFFFFFFFFFFFFF:FF,FFFFFFFFFFFFFFFFFFFFFFFFFFFFFFFFF:FFFFFFFFFFFFFFFFFFFFFFFFFFFFFFFFFFFFFFFFFFFFFFFFFFFFFFFFFFFFFFFFFFFFFFF:FF:FFFFFFFFFFF
@A00270:176:HGHW5DRXY:1:2101:22146:12226 2:N:0:ACTACGAC+CTCCTTAC
CCTACGGGGGCAGCAGTGGGGAATATTGGACAATGGGGGCAACCCTGATCCAGCAAAGCCGCGTGTGAGAAGAAGGTCTTCGGAGTGTAAAGCACTTTCACGAGGGAAGATGATGACGGTACCTAGAGAAGAAGCCCCGGCTAACGTCGTGCCAGCAGCCGCGGTGATACGGAGGGGGCTAGCGTTGCTCGGGATGACGGGGCGTAAAGGGCGCGTAGGCGGGGTATACAGTCAGATGTGAAATCCCCGG
+
FFFFFFFF,:F,F:F:FFFFFF:FF,F,FFF:FFFFF:F:,,:FF:FFFFF:FFFF,,F,F:,,FFF,F,:,FF:FF::F,FFF,F,,::,:FFFF,FF:FFFF:,F,,FFFFFFF:FFFF:FF,F,FFFF,FFFF,FFFFF:,F,F:FFFFF:FF,FFFFFF,,,:,,:F,,FFFFF:FFF,F,,F:FFFF,F,F:,,:FF:F::,:FFF:FFFFFFF,FF,FF,::,,FF,FF,FFFFF,,:FF,FFF
@A00270:176:HGHW5DRXY:1:2101:30825:12226 2:N:0:ACTACGAC+CTCCTTAC
GACTACCGGGGTATCTAATCCTGTTCGCTACCCATGCTTTCGAACCTCAGCGTCAGTTACAGACCAGAGAGCCGCCTTCGCCACTGGTGTTCTTCCATATATCTACGCATTCCACCGCTACACATGGAGTTCCACTCTCCTCTTCTGCACTCAAGAAATATAGTTTCAGCTGCACTTCCCCGGTTGAGCCGAGGGCTTTCACAGCTGACTTATCTTCCCGCCTGCGTTCGCTTTACGCCCAATAAATCCG
+
FFFFFFFFFFFFFFFFFFFFFFFFFFFFFFF:FFFFFFFFFFFFFFFFFFFFFFFFFFFFFFFFFFFFFFFFFFFFFFFFFFFFFFFFFFFFFFFFFFFFFFFFFFFFFFFFFFFFFFFFFFFFFFFFFFFFFFFFFFFFFFFFFFFFFFFFFFFFFFFFFFFFFFFFFFFFFFFFFFFFFFFFFFFFFFFFFFFFFFFFFFFFFFFFFFFF,FF:FFFFFFFFFFFFF:FFFFFFFFFFFFFF:FFFF:
@A00270:176:HGHW5DRXY:1:2101:12454:12414 2:N:0:ACTACGAC+CTCCTTAC
CCTACGGGTGGCTGCAGTGGGGAATTTTGGACAATGGGGGGAACCCTGATCCAGCCATGCCGCGTGTCTGAAGAAGGCCTTCGGGTTGTAAAGGACTTTTGTTAGGGAAGAAAAGCTGGGTGCTAATACCATCTAGTGCTGACGGTACCTAAAGAATAAGCACCGGCTAACTACGTGCCAGCAGCCGCGGTAATACGTAGGGTGCGAGCGTTAATCGGAATTACTGGGCGTAAAGCGAGCGCAGACGGTT
+
FFFFFFFFFFFFFFFFFFFFFFF,::FFFFFFF:FFFFFFFFFFFFFFFFFFFFFFFFFFFFFFFFFFFFFFFFFFFFFFFFFFFFFFFFFFFFF:FFFFFFFFFFFFFFFFFFFFFFFFFFFFFFFFFFFFFFFFFFFFFFFFFFFFFFF:FFFFFFFFFFFFFFFFFFFFFFFFFFFFFFFFFFFFFFF::FFFFF,FFFFFFFFFFFFF::FFFFFFF:,FFFFFFFFF:FFFFFF,FFFFFFFFFF
@A00270:176:HGHW5DRXY:1:2101:17969:12446 2:N:0:ACTACGAC+CTCCTTAC
GACTACACGGGTATCTAATCCTGTTCGCTACCCATGCTTTCGAACCTCAGCGTCAGTTACAGACCAGAGAGCCGCCTTCGCCACTGGTGTTCTTCCATATATCTACGCATTCCACCGCTATACATGGAGTTCCACTCTCCTCTTCTGCACTCAAGAAATATAGTTTCAGCTGCTCTTCCTCGGTTGAGCCGAGGGCTTTCACAGCTGACTTATCTTCCCGCCTGCGTTCGCTTTACGCCCAATAAATCCG
+
FFFFFFFFFFFFFFFFFFFFFFFFFFFFFFFFFFFFFFFFFFFFFFFFFFFFFFFFFFFFFFFFFFFFFFFFFFFFFFFFFFFFFFFFFFFFFFFFFFFFFFFFFFFFFFFFFFFFFFFFFFFFFFFFFFFFFFFFFFFFFFFFFFFFFFFFFFF:FFFFFFFFFFFFFFFFFFFFFFFFFFFFFFFFFFFFFFFFFF:FFFFFFFFFFFFFFFFF:FFFFFFFFFFFFFFFFFFFFFFFFFFFFFFFF:
@A00270:176:HGHW5DRXY:1:2101:30906:12493 2:N:0:ACTACGAC+CTCCTTAC
GACTACTCGGGTATCTAATCCTGTTTGCTCCCCACGCTTTCGCATCTCAGCGTCAGTATCTGTCCAGAAGGCCGCCTTCGCCACCGGTATTCCTCCACATCTCTACGCATTTCACCGCTACACGTGGAATTCTACCTTCCTCTACAATACTCTAGTTAACCAGTTTTAAGTGCAATTCCTAGGTTGAGCCCAGGGCTTTCACACCTAACTTAATTATCCGCCTACATGCCCTTTACGCCCAGTCATTCC
+
FFFFFFFFFFFFFFFFFFFF:FFFFFFFFFFFFFFFF:F,FFFFFFFFFFFFFFFF:FF:FFFFFFFFFFFFFFFFFFFFFF:FFFFFFFFFF,FFFFFFFFFFFFFFFFFFFFFFFFFFFFF:F:FFFFFFFFFFFFFFFFFFFFFFFFFFFFFFFFFFFFF,FFFFFFFFFFFFFFFF:FFFF:FFFFFF:FFFFFFFFFFFFFFFFFFFFFFFFFFFFFFFFFFFFFFFF,FFFFFF:FFFFF::F
@A00270:176:HGHW5DRXY:1:2101:16450:12571 2:N:0:ACTACGAC+CTCCTTAC
GACTACTGGGGTATCTAATCCTGTTCGCTCCCCACGCTTTCGCGCCTCAGCGTCAGTTCCGAGCCAGATTGCCGCCTTCGCAACTGGTGTTCTTCCCAATATCTACGAATTTCACCTCTACACTGGGAATTCCGCAATCCTCTCTCGGACTCTAGTCTATACGTATCAAATGCAGTTCCCAGGTTAAGCCCGGGGATTTCACATCTGACTGTATAAACCGCCTACGCGCCCTTTACGCCCAGTCATTCC
+
FFFFFFFFFFFFFFFFFFFFFFFFFFFFFFFFFFFFFFFFFFFFFFFFFFFFFFFFFFFFFFFFFFFFFFFFFFFFFFFFFFFFFFFFF:FFFFFFFFFFF:FFFFFF:FFFFFFFFFFFFFFFFFFFFFFFFFFFFFFFFFFFFFFFFFFFFFFF:FFFFFF:FFFFFFFFFFFFFFFFFFFFFFFFFFFFFFFFFFFFFFFFFFFFFFFFFFFFF:FFFFFFFFFFFFFFFFFFFFFFFFFFF,FFF
@A00270:176:HGHW5DRXY:1:2101:24939:12587 2:N:0:ACTACGAC+CTCCTTAC
CCTACGGGAGGCTGCAGTGGGGAATATTGGACAATGGGGGCAACCCTGATCCAGCAATGCCGCGTGTGTGAAGAAGGTCTTCGGATTGTAAAGCACTTTCACTAGGGAAGATGATGACGGTACCTAGAGAAGAAGCCCCGGCTAACTTCGTGCCAGCAGCCGCGGTAATACGAAGGGGGCTAGCGTTGCTCGGAATGACTGGGCGTAAAGGGCGCGTAGGCGGTTTATACAGTCAGATGTGTAATCCCCG
+
FFFFFFFFFFFFFFFFFFFFFFFFF,FFFFFFFFFFFFFFFFFFFFFFFFFFFFFFF:FFFFFFFFFFFFFFFFFFFFFFFFFFFF:FF,FFFFFFFFF:FF,FFFFFFFFFFFFFFFFFFF:FFFFFFFFFFFFFFFFFF:F,FFFFFFFFFFFFFFFFFFFFFF:FFFFFFFFFFFFFFFFFFFFFFFFFFF,FFFFFFFFFFFFFFFFFFFFFFFFFFFFF,FFFFFFFFFFFFFFFFFF,FFFFFF
@A00270:176:HGHW5DRXY:1:2101:24994:12618 2:N:0:ACTACGAC+CTCCTTAC
CCTACGGGAGGCTGCAGTGGGGAATATTGGACAATGGGGGCAACCCTGATCCAGCAATGCCGCGTGTGTGAAGAAGGTCTTCGGATTGTAAAGCACTTTCACTAGGGAAGATGATGACGGTACCTAGAGAAGAAGCCCCGGCTAACTTCGTGCCAGCAGCCGCGGTAATACGAAGGGGGCTAGCGTTGCTCGGAATGACTGGGCGTAAAGGGCGCGTAGGCGGTTTATACAGTCAGATGTGTAATCCCCG
+
FFFFFFFFFFFFFFF:FFF:FFFFFFFFFFFFFFFFFFFFFFFFFFFFF:FFFFFFF:FFFFFFFFF,FFFFFFFFFFFFFFF,F,F,FFFF:FFFFFFF:F,FFFFFFFFFFFFFFFFFF,FFFFFFFFFFF:F:FFFFFFF,FFFFFFFFFFF,FFFFFFFFFFFFFFFFF:FFFFFF:FFFFFFFFFFFFFF,FFFFF,FFFFFFFFFFFFFFFFFFFFFFFFFFFFFFFFFFFFFF:FFF:FFFFF
@A00270:176:HGHW5DRXY:1:2101:14145:12712 2:N:0:ACTACGAC+CTCCTTAC
CCTACGGGGGGCTGCAGTGGGGAATATTGGACAATGGGGGCAACCCTGGTCCAGCAATGCCGCGTGTGTGAAGAAGGTCTTCGGATTGTAAAGCACTTTCACTAGGGAAGATGATGACGGTACCTAGAGAAGAAGCCCCGGCTAACTTCGTGCCAGCAGCCGCGGTAATACGAAGGGGGCTAGCGTTGCTCGGAATGACCGGGCGTAAAGGGCGCGTAGGCGGTTTATACAGTCAGATGTGAAATCCCCG
+
FFFFFFFFFFFFFFFFFFFFFFFFFFFFFFFFF,FFFFFFF:FFFFFFFFFFFFF:FFFFFFFFFFFFFFFFFFFFFF:FFFFFFFFFFFFFFFFFFFFFFFFFFFFFFFFFFFFF,FFFFFFFFFFFFFFF:FFFFFFFFFFFFFFFFFFFFFFFFFFFFFFFFFF:FFFFFFFFFFFFF,FFFFFFFFFFFF:FFFFFFFFFFFFFFFFFFFFFFFFFFFFFFFFFFFF:FFFFFFFFF:FFFFFFFF
@A00270:176:HGHW5DRXY:1:2101:22770:12712 2:N:0:ACTACGAC+CTCCTTAC
GACTACCCGGGTATCTAATCCTGTTCGCTCCCCACGCTTTCGCGCCTCAGCGTCAGTTCCGAGCCAGATTGCCGCCTTCGCAACTGGTGTTCTTCCCAATATCTACGAATTTCACCTCTACACTGGGAATTCCGCAATCCTCTCTCGGACTCTAGTCTATACGTATCAAATGCAGTTCCCAGGTTAAGCCCGGGGATTTCACATCTGACTGTATAAACCGCCTACGCGCCCTTTACGCCCAGTCATTCC
+
F:FFFFFFFFFFFFFFFFFFFFFFFFFFFFFFFFFFFFFFFFFFFFFFFFFFFFFFFFFFFFFFFFFFF:FFFFFFFFFFFFFFFFFFFFFFFFFFFF,FFFFFFFFFFFFFFFFFFFFFFFFFFFFFFFFFFFFFFFFFFFFFFFFFFFFFFFFFFFFFFFF,FFF:FFFFFFFFFFFFFFFFFFFFFFFFFFFFFFFFFFFFFFFFFFFFFFFF:FFFFFFFFFF:FFFFFFFFFF:FFFFFFF:FF
@A00270:176:HGHW5DRXY:1:2101:1325:12743 2:N:0:ACTACGAC+CTCCTTAC
CCTACGGGAGGCAGCAGTGGGGAATATTGGACAATGGGGGCAACCCTGATCCAGCAATGCCGCGTGTGTGAAGAAGGTCTTCGGATTGTAAAGCACTTTCACTAGGGAAGATGATGACGGTACCTAGAGAAGAAGCCCCGGCTAACTTCGTGCCAGCAGCCGCGGTAATACGAAGGGGGCTAGCGTTGCTCGGAATGACTGGGCGTAAAGGGCGCGTAGGCGGTTTATACAGTCAGATGTGAAATCCCCG
+
FF:FFFFFFFFF:FFFFFFFFFF:FFFFFFF:FFFFFFFFFF,FFFFFFFFFFFFF::FFFFFFFFFFFFFFFFFF,FF:FFFFFFFFFFFFFFFFFFFFFFFFFFFFFFFFFFFFFFFFFFFFFFFFFFFFF:FFFFFFFFFFFFFFFFFFFFFFFFFFFFFFFFFFF:FFFFFFFFFFFFFFFFFFFFFFFFFFFFFFFFFFFFF,FFFFFFFFFFFFFFFFFFFF:FFFFFFFFFFFFFFFFFFFFF
@A00270:176:HGHW5DRXY:1:2101:19416:12759 2:N:0:ACTACGAC+CTCCTTAC
GACTACAGGGGTATCTAATCCTGTTCGCTCCCCACGCTTTCGCGCCTCAGCGTCAGTTCCGAGCCAGATTGCCGCCTTCGCAACTGGTGTTCTTCCCAATATCTACGAATTTCACCTCTACACTGGGAATTCCGCAATCCTCTCTCGGACTCTAGTCTATACGTATCAAATGCAGTTCCCAGGTTAAGCCCGGGGATTTCACATCTGACTGTATAAACCGCCTACGCGCCCTTTACGCCCAGTCATTCC
+
FFFFFFFFFFFFFFFFFFFFFFFFFFFFFFFFFFFFFFFFFFFFFFFFFFFFFFFFFFFFFFFFFFFFFFFFFFFFFFFFFFFFFFFFFFFFFFFFFFFFFFFFFFFFFFFFFFFFFFFFFFFFFFFF,FFFFFFFFFFFFFFFFFFFFFFFFFFFFFFFFFFFFFFFF,FF:FFFFFFFFFFFFFFFFFFFFFFFFFFFFFFFFFFFFF:FFFFFFFFFFFFFFFFFFFFFFFFFFFFFFFFFFFFFF
@A00270:176:HGHW5DRXY:1:2101:11957:12837 2:N:0:ACTACGAC+CTCCTTAC
GACTACTCGGGTATCTAATCCTGTTCGCTACCCATGCTTTCGAGCCTCAGCGTCAGTTACAGACCAGACAGCCGCCTTCGCCACTGGTGTTCTTCCATATATCTACGCATTTCACCGCTACACATGGAGTTCCACTGTCCTCTTCTGCACTCAAGTCTCCCAGTTTCCGATGCACTTCTCCGGTTAAGCCGAAGGCTTTCACATCAGACTTAAGAAACCGCCTGCGCTCGCTTTACGCCCAATAAATCCG
+
FFFFFFFFFFFFFFFFFFFFFFFFFFFFFFFFFFFFFFFFFFFFFFFFFFFFFF:FFFFFFFFFF:FFFFFFFFFFFFFFFFFFFFFFFFFF:FFFFFFFFFFFFFFFFFFFFFFFFFFFFFFFFFFFFFFFFFF:FFFFFFFFFFFFFFFFFFFFFFFFFFFFFFFFFFFF:FFFFF:FFFFFFFFFFF:FFFFFFFFFFFFFFFFFFFFFFFFFFFFFFFFFFFFFFFFFFFFFFFF:FFFFFFFFFF
@A00270:176:HGHW5DRXY:1:2101:30427:12853 2:N:0:ACTACGAC+CTCCTTAC
CCTACGGGTGGCTGCAGTGGGGAATTTTGGACAATGGGGGGAACCCTGATCCAGCCATGCCGCGTGTCTGAAGAAGGCCTTCGGGTTGTAAAGGACTTTTGTTAGGGAAGAAAAGCTGGGTGCTAATACCATCTAGTGCTGACGGTACCTAAAGAATAAGCACCGGCTAACTACGTGCCAGCAGCCGCGGTAATACGTAGGGTGCGAGCGTTAATCGGAATTACTGGGCCTAAAGCGAGCGCAGACCGTT
+
FFF:FFFFFFF:FFF::,:F:FFFFFFFFFFFFFFF::F,FFFFFFFFF:FFFFFF:FFFFFFF:F,FFFFFFFFFFFFFFFFFFFFFFFFFFFF:FFFFFFFFFFFFFFFFFFFFFFF,FFFFFF:FFFFFFFFFFFFFFFFFFFFFFFFFFFFFFFFFFFFFFFFFFF,FFFFF:FFF,FFFFF:FFFFFFFFF:FFFFFF::FFFFFF,FF,F:FF,FFFFFF:FF,F,:FFFFFF:FFFFFF,F:F
@A00270:176:HGHW5DRXY:1:2101:14109:12868 2:N:0:ACTACGAC+CTCCTTAC
CCTCGGGAGGCAGCAGTAGGGAATCTTCCACAATGGACGAAAGTCTGATGGAGCAACGCCGCGTGAGTGAAGAAGGCGTTAGGGTCGTAAAACTCTGTTGTTGAAGAAGAACGTGTGTGAGAGTAACTGTTCACACAGTGACGGTATTCAACCAGAAAGCCACGGCTAACTACGTGCCAGCAGCCGCGGTAATACGTAGGTGGCAAGCGTTGTCCGGATGTATTGGGCGTAAAGCGAGCGCAGGCGGTTT
+
FFFFFFFFFFFFFFFFFFFFFFFFFFFFFFFFFFFFFFFFFFFFFFFFFFFFFFFFFFFFFFF,FFFFFFF:FFFFF,FFFFFFFFF,FFFFFFFFFFFFFFFFFFFFFF:FFFFFFFFFFFF:FFFFFFFFF:FFFFFFFFFFFFFFFFFFFFF:FFFFFFFFFFFFFFFFFFFFFFFFFFFFFFFFFF,FFFFFFFF:FFFFFFFFFFF:FFFFFFF,FFFFFFFF:F:FFFFFFFFFF:FFFFFF:F
@A00270:176:HGHW5DRXY:1:2101:3450:12884 2:N:0:ACTACGAC+CTCCTTAC
CCTACGGGAGGCTGCAGTGGGGAATATTGGACAATGGGGACAACCCTGATCCAGCAATGCCGCGTGTGTGAAGAAGGTCTTCGGATTGTAAAGCACTATCACTAGGGAAGATGATGACGGTACCTAGAGAAGAAGCCCCGGCTAACTTCGTGCCAGCAGCCGCGGTAATACGAAGGGGGCTAGCGTTGCTCGGAATGACTGGGCGTAAAGGGCGCGTAGGCGGTTTATACAGTCAGATGTGAAATCCCCG
+
FF:FFFFFFFFFFFFFFFFFFFF:FFFFFF:F:FF:FFFFFFFFFF::F,FFF,F:F,FFFFFFF:::FFFFFF:FF:FF:FF,FFFFFFFFFF,FFFFF,F::FFFFFFFFF:FFFFFF::FF,FFFFFFFFFFFFFFFFFF:FFFF:FFFFFFFFFFFFFFFFFF:FFFFFFFFFFFFF:FFFFFFFFFFFFFFFFFFFFFFFFFFF:FFFFFFFFFFFFFFFFFFFF:FFFFFFFFFFFFF:F:FFF
@A00270:176:HGHW5DRXY:1:2101:22263:12900 2:N:0:ACTACGAC+CTCCTTAC
GACTACTGGGGTATCTAATCCTGTTTGCTCCCCACGCTTTCGCATCTCAGCGTCAGTATCTGTCCAGAAGGCCGCCTTCGCCACCGGTATTCCTCCACATCTCTACGCATTTCACCGCTACACGTGGAATTCTACCTTCCTCTACAATACTCTAGTTTACCAGTTTTAAGTGCAATTCCTAGGTTGAGCCCAGGGCTTTCACACCTAACTTAATTATCCGCCTACAGGCCCTTTACGCCCAGTCATTCC
+
FFFFFFFFFFFFFFFFFFFFFFFFFFFFFFFF:FFFFFFFFFFFFFFFFFFFFFFFFFFFFFFFFFFFFFFFFFFFFFFFFFFFFFFFFFFFFFFFFFFFFFFF:FFFFFFFFFFFFFFFFFFF:FFFFFFFFFFFFFFFFFFFFF:FFF,F:FF,FFFFFFFFFFFFFFFFF::FFFFFFF,FFF,FFFFFFFFF,FFFFFFFFFFFFFF:F:FF:F:FFFFFFF,FFFFFFFFF:F:FF:FFFFFFF
@A00270:176:HGHW5DRXY:1:2101:2193:12931 2:N:0:ACTACGAC+CTCCTTAC
GACTACTGGGGTATCTAATCCTGTTCGCTCCCCACGCTTTCGCGCCTCAGCGTCAGTTCCGAGCCAGATTGCCGCCTTCGCAACTGGTGTTCTTCCCAATATCTACGAATTTCACCTCTACACTGGGAATTCCGCAATCCTCTCTCGGACTCTAGTCTATACGTATCAAATGCAGTTCCCAGGTTAAGCCCGGGGATTTCACATCTGACTGTATAAACCGCCTACGCGCCCTTTACGCCCAGTCATTCC
+
FFFFFFFFFFFFFFFFFFFFFFF:FFFFFFFFFFF:FFFFFFFFFFF::FFFFFFFFFFFFFFFF:FFFFFFFFFFFFFFFFFF:FFFFFFFFFFF:FFFFFFFFFFF,FFFFFFFFFFFFFFFFFFF:FFFFFFF,FFFFFFFFFFFFFFFFFFFFFFFFFFFFFFFFFFFFFFFFFFFFFFFFFFFFFFF:FF:FFFFFFFFFFFFFFFFFFF,FFFFF:F,FFF:FFFFFF,F:FFFFFFF,FFFF
@A00270:176:HGHW5DRXY:1:2101:12355:12994 2:N:0:ACTACGAC+CTCCTTAC
GACTACTCGGGTATCTAATCCTGTTCGCTACCCATGCTTTCGAGCCTCAGCGTCAGTTACAGACCAGACAGCCGCCTTCGCCACTGGTGTTCTTCCATATATCTACGCATTTCACCGCTACACATGGAGTTCCACTGTCCTCTTCTGCACTCAAGTCTCCCAGTTTCCGATGCACTTCTCCGGTTAAGCCGAAGGCTTTCACATCAGACTTAAGAAACCGCCTGCGCTCGCTCTACGCCCAATAAATCCG
+
FFFFFFFFFFFFFFFFFFFFFFF:FFFFFFFFF:FFFFFFFFFFFFFFFFFFFFFFFFFFFFFFFFFFFFFFFFFFFFFFFFFFFFF,F:FFFFFFFFFFFFFF:FF:FF,FFFFFFFFFFFFFFFFFFFFFFFFFFFFFFFFFFFFFFFFFF:FFFFFFFFFFFFFFFFFFFFFFFFFFFFFFFFFFFFF,,FFFF,FFFFFFF:FFFFFFFF:FFFFFFFFFFFFFFFFF:FFFFFFFFF:FFFFFFF
@A00270:176:HGHW5DRXY:1:2101:8404:13103 2:N:0:ACTACGAC+CTCCTTAC
GACTACTGGGGTATCTAATCCTGTTCGCTCCCCACGCTTTCGCGCCTCAGCGTCAGTTCCGAGCCAGATTGCCGCCTTCGCAACTGGTGTTCTTCCCAATATCTACGAATTTCACCTCTACACTGGGAATTCCGCAATCCTCTCTCGGACTCTAGTCTATACGTATCAAATGCAGTTCCCAGGTTAAGCCCGGGGATTTCACATCTGACTGTATAAACCGCCTACGCGCCCTTTACGCCCAGTCATTCC
+
FFFFFFFFFFFFFFFFFFFFFFFFFFFFFFFFFFFFFFFFFFFFFFFFFFFFFFFFFFFFFFFFFFFFFFFFFFFFFFFFFFFFFFFFFFFFFFFFFFFFFFFFFFFFFFFFFFFFFFFFFFF:FFFFFFFFFFFF:FFFFFFFFFFFFFFFFFFFFF:FFF::FFFFFFFFFFFFFFFFFFF,FFFFFFFFFFFFFFFFFFFFFFFFFFFF,FFFFFFFFFF:FFFFFFF,FF:FFFFFFFFFFFFFF
@A00270:176:HGHW5DRXY:1:2101:12427:13119 2:N:0:ACTACGAC+CTCCTTAC
GACTACCAGGGTATCTAATCCTGTTCGCTACCCATGCTTTCGAGCCTCAGCGTCAGTTACAGACCAGACAGCCGCCTTCGCCACTGGTGTTCTTCCATATATCTACGCATTTCACCGCTACACATGGAGTTCCACTGTCCTCTTCTGCACTCAAGTCTCCCAGTTTCCGATGCACTTCTCCGGTTAAGCCGAAGGCTTTCACATCAGACTTAAGAAACCGCCTGCGCTCGCCTTACGCCCAATAAATCCG
+
FFFFFFFFFFFFFFFFFFFFFFFFFFFFFFFFFFFFFFFFFFFFFFFFF:FFFFFFFFFFFFFFFFFF:FFFFFFFFFFFFFFFFFF:FFFFFFFF:FFFFFFFFFFFFFFFFFFFFFF,FFFFFFFFFFFFFFFFFFFFFFFFFFFFFFFFFFFFFFFFFFFFFFFFFFFFFFFFFFFFFFFFFFFFF:FFFFFFFFFFFFFFFFFFFFFFFF:FFFFFFFFFFFFFFFFFFFFFFFFFF,FFFFFFFF
@A00270:176:HGHW5DRXY:1:2101:27615:13119 2:N:0:ACTACGAC+CTCCTTAC
GACTACTCGGGTATCTAATCCTGTTTGCTCCCCACGCTTTCGCATCTCAGCGTCAGTATCTGTCCAGAAGGCCGCCTTCGCCACCGGTATTCCTCCACATCTCTAGGCATTTCACCGCTAGACGTGGACTTCTACCTTCCTCTACAATACTGTAGTTAACCAGTTTTAAGTGCAATTCCTAGGTTGAGCCCAGGGCTTTCACACCTAACTTAATTATCCGACTACATGCCCTTTACGCCACGTCATTCC
+
:FFFF,FF::,FFF,FFF:,,FF:F:F,F:,FFF:,:FFF:FF,F:F,:,:FF,FFF:F,FFFF:FF,F,F:FFF,FF:F:F,F,,FFFFFF:F,,F,:FFF,,F,,,F:,F::,,F,F,,FFFF:F:,,FFFF,:F:::F,,F,:FFF,F,FFFFFFF,F,FFFFFF,FFF,,,,:,FFFF:F,FF::,,:FF::FF:,F,F,,:FFFFF::,FF:,,FFF:,F,FF,,FFF:F,,,,:,FF,,F:,,
@A00270:176:HGHW5DRXY:1:2101:21658:13197 2:N:0:ACTACGAC+CTCCTTAC
CCTACGGGCGGCTGCAGTGGGGAATATTGGACAATGGGGGCAACCCTGATCCAGCAATGCCGCGTGTGTGAAGAAGGTCTTCGGATTGTAAAGCACTTTCACTAGGGAAGATGATGACGGTACCTAGAGAAGAAGCCCCGGCTAACTTCGTGCCAGCAGCCGCGGTAATACGAAGGGGGCTAGCGTTGCTCGGAATGACTGGGCGTAAAGGGCGCGTAGGCGGTTTATACAGTCAGATGTGAAATCCCCG
+
FFFFFFFFFFFFFFFFFFFFFFF:FFFFFFFFFFFFFFFFFFFFFFFFFFFFFFFF::FFFFFFFFFFFFFFFFFFFFFFFFFFFFFFFFFFFFFFF,FFFFFFFFFFFFFFFFFFFFFFFFFFFFFFFFFFFFFFFFFFFFFFFFFFFFFFFFFFFFFFFFFFFF:FFFFFFFFFFFFFFFFFFFFFFFFFFF:,FF:FFFFFFF:,FFFFFFFFFFFFFFFFF,FFFFFFFFFFFFFFF:FF:FFFF:
@A00270:176:HGHW5DRXY:1:2101:1597:13213 2:N:0:ACTACGAC+CTCCTTAC
CCTACGGGTGGCTGCAGTGGGGAATATTGGACAATGGGGGCAACCCTGATCCGGCAATGCCGCGTGTGTGAAGAAGGTCTTCGGATTGTAAAGCACTTTCACTAGGGAAGATGATGACGGTACCTAGAGAAGAAGCCCCGGCTAACTTCGTGCCAGCAGCCGCGGTAATACGAAGGGGGCTAGCGTTGCTCGGAATGACTGGGCGTAAAGGGCGCGTAGGCGGTTTATACAGTCAGATGTGAAATCCCCG
+
FFFFFFFFFFFF:FFFFFFFFFFFFFFFFFFFFFFFFFFFFF:FFFFFFFFFFFF::FFFFFFFFFFFFFFFFFFFFFFFFFFFFFFFFFFFFFFFFFFFFFF:FFFF,FFFFFFFFFFFFFFF:FF,FFFFFFFFFFFFFFFFFFFFFFFFFFFFFFFFFFFFFFFFFFFFFF:FFFFFFFFFFFFFFFFFFFF:FFFFFFFFFFFFFFFFFFFFFFFFFFFF,FFFFFFFFFFFFF:FFFFFFFFFFF
@A00270:176:HGHW5DRXY:1:2101:10547:13213 2:N:0:ACTACGAC+CTCCTTAC
GACTACAAGGGTATCTAATCCTGTTCGCTACCCATGCTTTCGAGCCTCAGTGTCAGTTACAGACCAGACAGCCGCCTTCGCCACTGGTGTTCTTCCATATATCTACGCATTTCACCGCTACACATGGAGTTCCACTGTCCTCTTCTGCACTCAAGTCTCCCAGTTTCCGATGCACTTCTCCGGTTAAGCCGAAGGCTTTCACATCAGACTTAAGAAACCGCCTGCGCTCGCTTTACGCCCAATAAATCCG
+
FFFFFFFFFFFFFFFFFFFFFFFFFFFFFFFFFFFFF:FFFFFFFFFFFFFFFFFFFFFFFFFFFFFFFFFFFFFFFFFFFFFFFFFFFFFFFFFFFFFFFFFFFFFFFFFFFFFFFFFFFFFFFFFFFFFFFFFFFFF:FFFFFFFFF,FFFFFFFFFFFFFFFFFFFFFFFFF:FF:FFFFFFFFFFFFFFFFFF:FFFFFFFFFFFFFFFFFFFFFFFFFFFFFFF:FFF,FFFFFFFFFF:,FFFF
@A00270:176:HGHW5DRXY:1:2101:10520:13228 2:N:0:ACTACGAC+CTCCTTAC
GACTACAAGGGTATCTAATCCTGTTCGCTACCCATGCTTTCGAGCCTCAGTGTCAGTTACAGACCAGACAGCCGCCTTCGCCACTGGTGTTCTTCCATATATCTACGCATTTCACCGCTACACATGGAGTTCCACTGTCCTCTTCTGCACTCAAGTCTCCCAGTTTCCGATGCACTTCTCCGGTTAAGCCGAAGGCTTTCACATCAGACTTAAGAAACCGCCTGCGCTCGCTTTACGCCCAATAAATCCG
+
FFFFFFFFFFFFFFFFFFFFFFFFFFFFFFFFFFFFFFFFFFFFFFFFFFFFFFFFFFFFFFFFFFFFF:FFFFFFFF:FFFFFFFFFFFFFFFFFFFFFFFFFFFFFFFFFFFFFFFFFFFFFFFFFFFFFFFFFFFFFFFFFFFFFFF,FFFFFFFFFF:FF:FFFFFFF,,F,FFFFFFFFFFFFFFFF:FFFFFF:FFFFFFFFF:F::F,:FFFFFFFFF:FFFFF:FFFFFFFFFFF,:,FFFF
@A00270:176:HGHW5DRXY:1:2101:15483:13338 2:N:0:ACTACGAC+CTCCTTAC
CTACGGGTGGCAGCAGTGGGGAATATTGGACAATGGGGGCAACCCTGATCCAGCAATGCCGCGTGTGTGAAGAAGGTCTTCGGATTGTAAAGCACTTTCACTAGGGAAGATGATGACGGTACCTAGAGAAGAAGCCCCGGCTAACTTCGTGCCAGCAGCCGCGGTAATACGAAGGGGGCTAGCGTTGCTCGGAATGACTGGGCGTAAAGGGCGCGTAGGCGGTTTATACAGTCAGATGTGAAATCCCCGG
+
FF:FFFFFFFFFFFFFFFFFFFFFFFFFFFFFFFFFFFFFF:FFFFFFFFF:FF,:FFFFFFFFFFFFFF:FFFFFFFFFFFFFFFFFFFFFFFFFFFFFFFFFFFF:FFFFFFFFFFFF,FFFFFFFFFFFFFFFFFFFFFFFFFFFFFFFFFFFFFFFFF:FFF:FFFFFFFFFFFFF:FFFFFFFF:FFF,FFFFFFFFFFFFFFFFFFFFFFFFF:FFFFFFFFFFF:FFFFFFFFFFFFFFFFFF
@A00270:176:HGHW5DRXY:1:2101:11785:13354 2:N:0:ACTACGAC+CTCCTTAC
GACTACCAGGGTATCTAATCCTGTTCGCTACCCATGCTTTCGAGCCTCAGCGTCAGTTACAGACCAGACAGCCGCCTTCGCCACTGGTGTTCTTCCATATATCTACGCATTTCACCGCTACACATGGAGTTCCACTGTCCTCTTCTGCACTCAAGTCTCCCAGTTTCCGATGCACTTCTCCGGTTAAGCCGAAGGCTTTCACATCAGACTTAAGAAACCGCCTGCGCTCGCCTTACGCCCAATAAATCCG
+
FFFFFFFFFFFFFFFFFFFFFFFFFFFFFFFFF:FFFFFFFFFFFFFFFFFFFF:FFFFFFFFFFFFFFFFFFFFFFFFFFFFFFFF:FFFFFFFFFFFFFFFFFFFFFFFFFFFFFFFFFFFFFFFFFFFFFFFFFFFFFFFFFFFFFFFFFFFFFFFFFFFFFFFFFFFFFFFFFFFFFFFFFFFFFFFFFFFFFFFFFFFFFFFFFFFFFFFFFFFFFFFFFFFFFFFFFFFFFFFFFFFFFFFFFF
@A00270:176:HGHW5DRXY:1:2101:9507:13385 2:N:0:ACTACGAC+CTCCTTAC
GACTACTGGGGTATCTAATCCTGTTCGCTACCCATGCTTTCGAGCCTCAGCGTCAGTTACAGACCAGACAGCCGCCTTCGCCACTGGTGTTCTTCCATATATCTACGCATTTCACCGCTACACATGGAGTTCCACTGTCCTCTTCTGCACTCAAGTCTCCCAGTTTCCGATGCACTTCTCCGGTTAAGCCGAAGGCTTTCACATCAGACTTAAGAAACCGCCTGCGCTCGCTTTGCGCCCAATAAATCCG
+
FFFFFFFFFFFFFFFFFFFFFFFFFFFFFFFFFFFFF:FFFFFFFFFFFFFFFFFFFFFFFFFFFFFFFFFFFFFFFFFFFF,FFFFFFFFFF:FFFFFFFFFFFFFFF:FFFFFFFFFFFFFFFFFFFFFFFFFFFFFFFFFFFFFFFFFFFFFFFFFFFFFFFFFFFFFFFFF,FFFFFFFFFFFFFFFF,FFFFFFFFFFFFFFFFFFFFFFFFFFFFFFFFFFFFFFFFFFFFFFFFFFF,FFFFF
@A00270:176:HGHW5DRXY:1:2101:27796:13432 2:N:0:ACTACGAC+CTCCTTAC
GACTACCAGGGTATCTAATCCTGTTCGCTCCCCTCGCTTTCGCGCCTCAGCGTCAGTTCCGAGCCAGATTGCCGCCTTCGCAACTGTTGTTCTTCACAGTATCTTCGAATTTAACCTCTACACTGGGAATTCCGCGCTCCTCTCTCGGACTCTAGTCTATACGTATCAAATGAAGTTCCCAGGTTAAGCCCGGGGAGTTCACATCTGACTGTGTAAACCGCCTAGTGGCCCTTTACGCCCCGTCATGCCG
+
,FFFF:,F:FFF::::FFF,,:FF:,,,F,:,F,:::FF:,FFF::F:F::::,:,FF,F,:,F:::,F:F::::,:F,,,:,,,F,FFF,,::,,:,F:::,F,:F:,,FF,,:F,,FF::FFF:,:FFF:,F:,,:,,,:F,:::FF:,F,:F::F,F,,,,:FF,,,:F,,,FF,,,:F:,:F,F:::,FF::,F,,:,F::::,,F:F,,:,:,,:,:,,,,,F::,,F,:F,,:,:F,:::,,::
@A00270:176:HGHW5DRXY:1:2101:32334:13432 2:N:0:ACTACGAC+CTCCTTAC
GACTACAGGGTTATCTAATCCTGTTCGCTACCCATGCTTTAGAGCCTCAGCGTCAGTTACAGACAAGAAAGCCTCCTTAGCCACTGGTGTTCTTCCATATATCTACTCATTTCACCGCTACACATGGAGTTCAAATGTCCTCTTATGCACTAAAGTCTCACAGTTTCCGTTGCAATTCTACTGTTAAGCCGAAGGATTTAACATAAGACTTAATAAATAGCCTGAGCTATCTTTACGCAAAATAAATCCGT
+
F:FFFFFF,,,FF:,F:FFF,FFF:FFFFF,FF,,,:FFF,FFFFFF,F,,:FFF:FFFFFF:::FF,,:FFF,F,:F:FF,:FF:F:,FF,F:FF,FFFFF,FF:,FFFFFFFFFFFF,FF,FFFFFF,FFFF,::F:FFF:F,F:F,,F,:FFF,F:,:,FFFF,FF,F,FF,FF,F,,,FF:,F,F:F:F,F:FF,::,FF,,FFFFFFF:F:F:FF:FFFFF:FFFF,FFF,:F,::FFF,F:F:F,
@A00270:176:HGHW5DRXY:1:2101:23176:13448 2:N:0:ACTACGAC+CTCCTTAC
GACTACTAGGGTATCTAATCCTGTTCGCTCCCCACGCTTTCGCGCCTCAGCGTCAGTTCCGAGCCAGATTGCCGCCTTCGCAACTGGTGTTCTTCCCAATACCTACGAATTTCACCTCTACACTGGGAATTCCGCAATCCTCTCTCGGACTCTAGTCTATACGTATCAAATGCAGTTCCCAGGTTAAGCCCGGGGATTTCACATCTGACTGTATAAACCGCCTACGCGCCCTTTACGCCCAGTCATTCC
+
FFFFFFFFFFFFFFFFFFFF:FFFFFFFFFFFFFFFFFFFFFFFFFFFFFFFFFFFFFFFFFFFFFFFFFFFFFFFFFFFFFFFFFFFFFFFFFFFFFFFFFFFFFFFF:FFFFF:FFFFFFFFFFFFFFFFFFFFFFFFFFFFFFFFFFFFFFFFFFFFFFFFFFFFFFFFFFFFFFFFFFFFFFFF:FFFFFFFFFFFFFFFFFFFFFFFFFFFFFF:FFFFFFFFFFFF,FFFFFFFFFFFFFFFF
@A00270:176:HGHW5DRXY:1:2101:3766:13463 2:N:0:ACTACGAC+CTCCTTAC
GACTACCAGGGTATCTAATCCTGTTCGCTCCCCACGCTTTCGCGCCTCAGCGTCAGTTCCGAGCCAGATTGCCGCCTTCGCAACTGGTGTTCTTCCCAATATCTACGAATTTCACCTCTACACTGGGAATTCCGCAATCCTCTCTCGGACTCTAGTCTATACGTATCAAATGCAGTTCCCAGGTTAAGCCCGGGGATTTCACATCTGACTGTATAAACCGCCTACGCGCCCTTTACGCCCAGTCATTCC
+
FFFFFFFFFFFFFFFFFFFFFFFF:FFFFFFFF,FFFF:FFFFFFFFF:FFFFF:FFFFFFFFFFFFFFFFFFFFFFFFFF:FFF:FFFFFFFFFFFF:FF:FFFFF::F:FFFFFFFFFFFF:FFFF:FFFFFFF,FFFFFFFFFFFFFFFF:FFFF::FFFFFFFFFFFFFFFFFFFF,FFFF,FFFFFFFFF,F,FFFFFFFFF,FFFFFFFFFFFFFFF,FFF:FFFFFF,FFFFFFFFFF:FFF
@A00270:176:HGHW5DRXY:1:2101:27055:13463 2:N:0:ACTACGAC+CTCCTTAC
GACTACCAGGGTATCTAATCCTGTTCGCTCCCCACGCTTTCGCGCCTCAGCGTCAGTTCCGAGCCAGATTGCCGCCTTCGCAACTGGTGTTCTTCCCAATATCTACGAATTTCACCTCTACACTGGGACTTCCGCAATCCTCTCTCGGACTCTAGTCTATACGTATCAAATGCAGTTCCCAGGTTAAGCCCGGGGATTTCACATCTGACTGTATAAACCGCCTACGCGCCCTTTACGCCCCGTCATTCC
+
FFFFFFFFFFFFFFFFFFFFFFFFFFFFFFFFFFFFFFFFFFFFFFFFFFFFFFFFFFFFFFFFFFFFFFFFFFFFFFFFFFFFFFF,FFFF:FFFFFFFFFFF:FFFFFFFFFFFFFFFF:FFFF:F,FFFFFFFFFFFFFFFFFFFFFFFFFFFFFFFFFF:FF:FF,FFFFFF:FFFFFFFFFFFFFFFFFFFFFFFFFFFF:FFFF:F::FFFF:F::FFFFFFFFF,F:F:FFF,,FFFFF,FF
@A00270:176:HGHW5DRXY:1:2101:2419:13510 2:N:0:ACTACGAC+CTCCTTAC
CCTACGGGGGGCATGCAGTGGGGAATATTGCACAATGGGCGCAAGCCTGATGCAGCGACGCCGCGTGCGGGATGACGGCCTTCGGGTTGTAAACCGCTTTTAGCAGGGAGCAAGCCTTCGGGTGAGTGTACTTGTTGAATAAGCGCCGGCTAACTACGTGCCAGCAGCCGCGGTAATACGTAGGGCGCAAGCGTTATCCGGATTTATTGGGCGTAAAGGGCTCGTAGGCGGTTTGTCGCGTCTGGTGTGA
+
FFFFFF:FFFFFFFFFFFFFFFFFFFFFFFFFFFFFFFFFFFFFFFFFFFFFF:FFFFFFFFFFFFFFFFFFFFFFFFFFFFFFFFFFFFFFFFFFFFFFFFFFFFFFFFFFFFFFFFFFFFFFFFFFFFFFFFFFFFFFFFFFFFFFFFFFFFFFFFFFFFFFFFFFFFFFFF,,F,FF,FFFFFFFF:FFF,FFFFFFFFFF:FFFFFFFFFFFFF:FFFFFFFFFFFFFFFF,FFFFFFFFFFFFFF
@A00270:176:HGHW5DRXY:1:2101:23140:13510 2:N:0:ACTACGAC+CTCCTTAC
GACTACTAGGGTATCTAATCCTGTTCGCTCCCCACGCTTTCGCGCCTCAGCGTCAGTTCCGAGCCAGATTGCCGCCTTCGCAACTGGTGTTCTTCCCAATACCTACGAATTTCACCTCTACACTGGGAATTCCGCAATCCTCTCTCGGACTCTAGTCTATACGTATCAAATGCAGTTCCCAGGTTAAGCCCGGGGATTTCACATCTGACTGTATAAACCGCCTACGCGCCCTTTACGCCCAGTCATTCC
+
FFFFFFFFFFFFFFFFFFFFFFFFFFFFFFFFFFFFFFFFFFFFFFFFFFFFFFFFFFFFFFFFFFFFFFFFFFFFFFFFFFFFFFFFFFFFFFFFFFFFFFFFFFFFFFFFFFFFFFFFFFFFFFFF:FFFFFFFFFFFFFFFFFFFFFFFFFFFFFFFFFFFFFFFFFFFFFFFFFFFFFFFFFFFFFFFFFFFFFFFFFF:F:FFFFFF:FFFFFFFFFFFFFFFFFFFFFFFFFFF:FFFF:FFF
@A00270:176:HGHW5DRXY:1:2101:2184:13542 2:N:0:ACTACGAC+CTCCTTAC
CCTACGGGAGGGCAGCAGTGGGGACTATTGGACAATGGGGGCAACCCTGATGCAGCCATGCCGCGTGTATGAAGAAGGCCTTCGGGTTGTAAAGTACTTTCGGTGATGAGGAAGGTGATGAATCTAATAGGTTTATTAATTGACGTTAATCACAGAAGAAGCACCGGCTAACTCCGTGCCAGCAGCCGCGGTAATACGGAGGGTGCGAGCGTTAATCGGAATGACTGGGCGTAAAGGGCATGGAGGCG
+
FFFFFFFFFFFFFFFFFF,FFFFF,FFFFFFFF,::FFFFFF:,FFFFFFFFFFFFFFFFFFFF:FFFF,FFFFFFFFFF:FFFFF:FFF,FFFFFF:,FFFF,FF,FF,F:FF:FFFFFFFFFF,FFF:FFFFF:F:F:FFFFF:FF,FFFFFFFFFF:FFFFFFFFF:FFFFFFFFFFFFFFFFFFFFFF:FFFF,FFFFFFFFF:FFF,FF,FF:FFF,F,F:FFFFF,FFFF:FF,FF,,FFFF
@A00270:176:HGHW5DRXY:1:2101:3830:13542 2:N:0:ACTACGAC+CTCCTTAC
GACTACCAGGGTATCTAATCCTGTTCCCTCCCCACGCTTTCGCGCCTCAGCGTCAGTTCCGAGCCAGATTGCCGCCTTCGCAACTGGTGTTCTTCCCAATATCTACGAATTTCACCTCTACACTGGGAATTCCGCAATCCTCTCTCGGACTCTAGTCTATACGTATCAAATGCAGTTCCCAGGTTAAGCCCGGGGAGTTCACATCTGACTGTATAAACCGCCTACGCGCCCTTTACGCCCAGTCATTCC
+
FFFFFFF:FFFFFFFFFFFFFF:F:F,F:FFFFFFFF:FFFFFFFFFF::FFFFFFF::FFFFFFFF:,FFFFFFFFFFFF:FF:FFFFFFFF:FFFF::FFFFFFFFFFFFF:FF:FF::FF:FFFFF,FFF:FF::FFFFFFFFFF:F:FFFFFF:FF:FFFFFFFFFF,FFF,:FFF:FF,F,::FFFFFFFF,,FFFFF,:FFFFF:,FFFFFFF,FFFFFFFFFFF,F,FFFFFFFFFF,FFFF
@A00270:176:HGHW5DRXY:1:2101:7645:13542 2:N:0:ACTACGAC+CTCCTTAC
CCTACGGGTGGCTGCAGTGGGGAATATTGGACAATGGGGGCAACCCTGATCCAGCAATGCCGCGTGTGTGAAGAAGGTCTTCGGATTGTAAAGCACTTTCGCTAGGGAAGATGATGACGGTACCTAGAGAAGAAGCCCCGGCTAACTTCGTGCCAGCAGCCGCGGTAATACGAAGGGGGCTAGCGTTGCTCGGAATGACTGGGCGTAAAGGGCGCGTAGGCGGTTTATACAGTCAGATGTGAAATCCCCG
+
FFFFF:F:FFFFF,FFFFFFF:FFFFFFFFFFFFFFFFFFFFFFF:FFFFFF::,FFFF:F,FFFFFFFFFF:FFFFFFFFF:F:FF::F,FFFFFF:,F:FFF:::FF:FF:FFFFFFFFFFF,F:FFFFFFFFFF:F:,FFFFFFFFFFFFF::FF:FFFFFFFF,,F:F:F:F:FFFFFFFFFF:F::FF:FFFFFFF,FFFFFF:FFFFFFF,:FFFFFF:FFFFFFFFFFFF:FFFFFF:F,FF:
@A00270:176:HGHW5DRXY:1:2101:11460:13573 2:N:0:ACTACGAC+CTCCTTAC
GACTACTAGGGTATCTAATCCTGTTCGCTCCCCACGCTTTCGCGCCTCAGCGTCAGTTCCGAGCCAGATTGCCGCCTTCGCAACTGGTGTTCTTCCCAATATCTACGAATTTCACCTCTACACTGGGAATTCCGCAATCCTCTCTCGGACTCTAGTCTATACGTATCAAATGCAGTTCCCAGGTTAAGCCCGGGGATTTCACATCTGACTGTATAAACCGCCTACGCGCCCTTTACGCCCAGTCATTCC
+
FFFFFFFFFFFFFFFFFFFFF:FFFFFFFFFFFFFFFFFFFFFFFFFFFFFFFFFFFFFFFFFFFFFFFFFFFFFFFFFFFFFFFFFFF:FFFFFFFFFFFFFFFFFFFFFFFFFFFFFFFFFFFFFFFFFFFFFF:FFFFFFFFFFFFFFFFFFFFFFFFFFFFFFF::FFFFFFFFFFFFFFFFFFFFFFFFFFFFFFFFFFFFFFFFFFFFFFFFFFFFFFFFFFFFFFFFFFFFFFFFFFFF:FF
@A00270:176:HGHW5DRXY:1:2101:11677:13573 2:N:0:ACTACGAC+CTCCTTAC
GACTACACGGGTATCTAATCCTGTTCGCTACCCATGCTTTCGAGCCTCAGCGTCAGTTACAGACCAGACAGCCGCCTTCGCCACTGGTGTTCTTCCATATATCTACGCATTTCACCGCTACACATGGAGTTCCACTGTCCTCTTCTGCACTCAAGTCTCCCAGTTTCCGATGCACTTCTCCGGTTAAGCCGAAGGCTTTCACATCAGACTTAAGAAACCGCCTGCGCTCGCTTTACGCCCAATAAATCCG
+
FFFFFFFFFFFFFFFFFFFFFFFFFFFFFFFFFFFFF:FFFFFFFFFF,FFFFFFFFFFFFFFFFFFFFFFFFFFFFFFFFFFFFFFFFFFF:FFFFFFFFFFFFFFF,FFFFFFFFFFFFFFFFFFFFFFFFFFFFFFFFFFFFFFFFFFFFFFFFFFFFFFFFFFFFFFFFFF:FFFFFFFFFFFFFFFFFFFFFFFFFFFFFFFFFFFFFFFFFFFFFFFFFFFFFFFFF:FFFFFFFFFFF:FFFF
@A00270:176:HGHW5DRXY:1:2101:12536:13683 2:N:0:ACTACGAC+CTCCTTAC
GACTACTCGGGTATCTAATCCTGTTCGCTCCCCACGCTTTCGCGCCTCAGCGTCAGTTCCGAGCCAGATTGCCGCCTTCGCAACTGGTGTTCTTCCCAATATCTACGAATTTCACCTCTACACTGGGAATTCCGCAATCCTCTCTCGGACTCTAGTCTATACGTATCAAATGCAGTTCCCAGGTTAAGCCCGGGGATTTCACATCTGACTGTATAAACCGCCTACGCGCCCTTTACGCCTAGTCATTCC
+
FFFFFFFFFFFFFFFFFFFFFFF:FFFFFFFFFFFFFFFFFFFFFFFFFFFFFFFFFFFFFFFFFFFFFFFFFFFFFFFFFFFFFFFFFFFFFFFFFFFFFFFFFFFFFFFFFFFFFFFFFFFFFFFFFFFFFFFFFFFFFFFFFFFF:FFFFFFFFFFFFFFFFFFFFFF:FFFFFFFFFFFFFFFFFFFFFFFFFFFFFFFFFFF:FFFFFFFF:FFFFFFFFFFFFFFF:FFFFFF,FFFFF:FF:
@A00270:176:HGHW5DRXY:1:2101:23041:13714 2:N:0:ACTACGAC+CTCCTTAC
CCTACGGGCGGCAGCAGTGGGGAATATTGGACAATGGGGGCAGCCCTGATCCAGCAATGCCGCGTGTGTGAAGAAGGTCTTCGGATTGTAAAGCACTTTCACTAGGGAAGATGATGACGGTACCTAGAGAAGAAGCCCCGGCTAACTTCGTGCCAGCAGCCGCGGTAGTACGAAGGGGGCTAGCGTTGCTCGGAATGACTGGGCGTAAAGGGCGCGTAGGCGGTTTATACAGTCAGATGTGAAATCCCCG
+
FFFFFFFFFFFFFFFFFFFFFFFFFFFFFFFFFFFFFFFFFFFFFFFFFFFFFFFFFFFFFFF:FFFFFFFFFFFFFFFFFFFFFFFFFFFFFFFFFFFFFFFFFFFFFFFFFFFFFFFFF:FFFFF:FFFFFFFFFF:FFFFFFFFFFFFFFFFFFFFFFFFFFFFFFFFFFFFFFFFFFFFFFFFFFFFFFFFFFFFFFFFFFFFF,FFFFFF:FFFFFFFFFFFFFFFFFFFFFFFFFFFFF,FFFF
@A00270:176:HGHW5DRXY:1:2101:27001:13714 2:N:0:ACTACGAC+CTCCTTAC
GACTACCAGGGTATCTAATCCTGTTCGCTCCCCACGCTTTCGCGCCTCAGCGTCAGTTCCGAGCCAGATTGCCGCCTTCGCAACTGGTGTTCTTCCCAATATCTACGAATTTCACCTCTACACTGGGAATTCCGCAATCCTCTCTCGGACTCTAGTCTATACGTATCAAATGCAGTTCCCAGGTTAAGCCCGGGGATTTCACATCTGACTGTATAAACCGCCTACGCGCCCTTTACGCCCAGTCATTCC
+
FFFFFFFFFFFFFFFFFFFFFFFFF:FFFFFFFFFFFFFFFFFFFFFFFFFFFFFFFFFFFFFFFFFFFFFFFFFFFFFFFFFFFFF:FFFFFFF,FFFFFFFFFFFF:FFFFFFFFFFFFFF:FFFFFFFFFFFFFFFFFFFF,FFF:F,FFFFFFFFFFFFFFFFFFFFFFFFFFF:F:FFFFFFFFFFFFFFF:FFFFFF:FFFFFFF:FFFFFFFF:F::FFFFFFF:FFFFFFFF::FFF::FF
@A00270:176:HGHW5DRXY:1:2101:26015:13761 2:N:0:ACTACGAC+CTCCTTAC
GACTACTAGGGTATCTAATCCTGTTTGCTCCCCACGCTTTCGCATCTCAGCGTCAGTATCTGTCCAGAAGGCCGCCTTCGCCACCGGTATTCCTCCACATCTCTACGCATTTCACCGCTACACGTGGAATTCTACCTTCCTCTACAATACTCTAGTTAACCAGTTTTAAGTGCAATTCCTAGGTTGAGCCCAGGGCTTTCACACCTAACTTAATTATCCGCCTACATGCCCTTTACGCCCAGTCATTCC
+
FFFFFFFFFFFFFFFFFFF,:FFFF,FFFFF,FFFF:,:F:FFF,,::F:F:FFF,,FF,F:FF,FFFF:FF:,FF:FFFFFF,FF,FF:FF,:FFFFFFFFFFFFF:FFFFFFFFF:FFFFFFFFFF,FF:FF::FFFFFFFF:FFFFF:FFFFFFFF:FFFFFFFFFFFFFFFFFFFFFFFFFFFFF,FFFFFF:FFFF:FFFFF,FFFF,FFFFFFFFFFFFFFFF:F,:FF:FFF:F:FFFFF,:
@A00270:176:HGHW5DRXY:1:2101:23140:13823 2:N:0:ACTACGAC+CTCCTTAC
CCTACGGGCGGCAGCAGTGGGGAATATTGGACAATGGGGGCAGCCCTGATCCAGCACTGCCGCGTGTGTGAAGAAGGTCTTCGGATTGTAAAGCACTTTCACTAGGGAAGATGATGACGGTCCCTAGAGAAGAAGCCCCGGCTAACTTCGTGCCAGCAGCCGCGGTAGTACGAAGGGGGCTAGCGTTGCTCGGACTGACTGGGCGTAAAGGGCGCGTAGGCGGTTTATACAGTCAGATGTGAAATCCCCG
+
FFFFFFFFFFFFFFFFFFFFFFFFFFFFFFFFFFFFFFFFFFFFF:FFFFFFFFFF,FF:::FFFFFFFFFF,F,FFFF,FFFF:F:FFF:FFF:F:FFF:F:FF::F,FFFFF:,FFFFF,FFF,:FF:FF:,:FFFFFFFF:F:F,FFFFFFFFFF:F:FFFF,:F::FFF:FFFFFFF,FFFF,FFFFF:F,FF,FFFFFFFFF::FFFFFFFFFF:FFFF,F,FFFFFFFFFFFFFFF,:FFF:FF
@A00270:176:HGHW5DRXY:1:2101:25979:13886 2:N:0:ACTACGAC+CTCCTTAC
GACTACTAGGGTATCTAATCCTGTTTGCTCCCCACGCTTTCGCATCTCAGCGTCAGTATCTGTCCAGAAGGCCGCCTTCGCCACCGGTATTCCTCCACATCTCTACGCATTTCACCGCTACACGTGGAATTCTACCTTCCTCTACAATACTCTAGTTAACCAGTTTTAAGTGCAATTCCTAGGTTGAGCCCAGGGCTTTCACACCTAACTTAATTATCCGCCTACATGCCCTTTACGCCCAGTCATTCC
+
FFFFFFF:FFFFFFFFFFFFFFFFFFFFFFFFFFFFFFFFFFFFFFFFFFFFFFFFFFFFFFFFFFFFFFFFFFFFFFFFFFFFFFFFFFFFFFFFFFFFFFFFF:FFFFFFF,FFFFFFF:FFFFFFFFFFFFFFFFFFFFFFFFFFFFFFFFFFFFFFF,FFFFFFFFFFFFFFFFFFFFFFFFFFFFF:FFFFF,FFF:,:FFFFFFFFFFF:FFFFFFFFFF:FFFFFFFFFFFFFFFFF:FFFF
@A00270:176:HGHW5DRXY:1:2101:22507:13949 2:N:0:ACTACGAC+CTCCTTAC
GACTACCAGGGTATCTAATCCTGTTCGCTCCCCACGCTTTCGCGCCTCAGCGTCAGTTCCGAGCCAGATTGCCGCCTTCGCAACTGGTGTTCTTCCCAATATCTACGAATTCCACCTCTACACTGGGAATTCCGCAATCCTCTCTCGGACTCTAGTCTATACGTATCAAATGCAGTTCCCAGGTTAAGCCCGGGGATTTCACATCTGACTGTATAAACCGCCTACGCGCCCTTTACGCCCAGTCATTCC
+
FFFFFFFFFFFFFFFFF:FFFFFFFFFFFFFFFFFFFFFFFFFFFFFFFFFFFFFFFFFFFFFFFFFFFFFFFFFFFFFFFFFFFFF:FFFFFFFFFFFFFFFFFFFFFFFFFFFFFFFFFFFFFFFFFFFFFFFFFFFFFFFFFFFFFFFFFFFFFFFFFFFFFFFFFFFF:FFFFFFFFFFFFFFFFFFFFFFFFFF:FFFFFFFFFFFFFFFFFFF:FFFFFFFFFFFFFFFFFFFF,F:FFFFFF
@A00270:176:HGHW5DRXY:1:2101:26006:13964 2:N:0:ACTACGAC+CTCCTTAC
GACTACTAGGGTATCTAATCCTGTTTGCTCCCCACGCTTTCGCATCTCAGCGTCAGTATCTGTCCAGAAGGCCGCCTTCGCCACCGGTATTCCTCCACATCTCTACGCATTTCACCGCTACACGTGGAATTCTACCTTCCTCTACAATACTCTAGTTAACCAGTTTTAAGTGCAATTCCTAGGTTGAGCCCAGGGCTTTCACACCTAACTTAATTATCCGCCTACATGCCCTTTACGCCCAGTCATTCC
+
FFFFFFFFFFFFFFFFFFFFFFFFFFFFFFFFFFFFFFFFFFFFFFFFFFFFFFFFFFFFFFFFFFFFFFFFFFFFFFFFFFFFFFFFFFFFFFFFFFFFFFFFFFFFFFFFFFFFFFFFFFFFFFFFFFFFFFFFFFFFFFFFFFFFFFFFFFFFFFFFFFFF:FFFFFFFFFFFFFFF:FFFFFFFFFFFFFFFFFFF:F,FFFFFFFFFFFFFFFFFFF:FFFFF:FFFFFF:FFF:F:FFFFFFF
@A00270:176:HGHW5DRXY:1:2101:26820:13964 2:N:0:ACTACGAC+CTCCTTAC
GACTACCAGGGTATCTAATCCTGTTCGCTCCCCACGCTTTCGCGCCTCAGCGTCAGTTCCGAGCCAGATTGCCGCCTTCGCAACTGGTGTTCTTCCCAATATCTACGAATTTCACCTCTACACTGGGAATTCCGCAATCCTCTCTCGGACTCTAGTCTATACGTATCAAATGCAGTTCCCAGGTTAAGCCCGGGGATTTCACATCTGACTGTATAAACCGCCTACGCGCCCTTTACGCCCAGTCATTCC
+
FFFFFFFFFFFFFFFFFFFFFFFFFFFFFFFFFFFFFFFFFFFFFFFFFFFFFFFFFFFFFFFFFFFFFF:FFFFFFFFFFFFFFFFFFFFF:FFFFFFFFFFFFFFFFFFFFFFFFFFFFFFFFFFF:FFFFFFFFFFFFFFFFFFFFFFFFFFFFF:FFFFF:FFFFFFFFFFFFFFFFFFFFFFFFFFFFFFFFFFFFFFFFF:FFFFFFFFFFFFFFFFFFFFFFFFFF,FFFFFF::FFFFFFF
@A00270:176:HGHW5DRXY:1:2101:32325:13980 2:N:0:ACTACGAC+CTCCTTAC
GACTACTGGGGTATCTAATCCTGTTCGCTACCCATGCTTTCGAACCTCAGCGTCAGTTACAGACCAGAGAGCCGCCTTCGCCACTGGTGTTCTTCCATATATCTACGCATTCCACCGCTACGCATGGAGTTCCACTCTCCTCTTCTGCACTCAAGAAAAATAGTTTCAGTTGCCGTTCCCCGGTTGAGCCGAGGGCTTTCACAGATGACTTATCTTCCCGCCTGCGTTCGCTTTACGCCCAATAAATCCG
+
FFFFFFF:FF:FFFFFFFFFFFF:FFFFFFFFFFFFFFFFFFFFFFFFFFFFFFFFFFFFFFFFFFF:FFF,FFFFFFFFFFFFFFFFFFFFFFF:FFFFFFFFFFFFFFFFFFFFFFFFF:FFFFFFFFFF:F:FFFFFFFF,FF:FFFF:FFF:FFFF,,FFFF:FFFFFFFFFFFF:F:F:FFFF:FFFF,:F,FFF,FFF,F:FF::FFFFFFFFF:FFFFFF,F:F,FFFFFFFF::,FFFFFFF
@A00270:176:HGHW5DRXY:1:2101:26856:13996 2:N:0:ACTACGAC+CTCCTTAC
GACTACCAGGGTATCTAATCCTGTTCGCTCCCCACGCTTTCGCGCCTCAGCGTCAGTTCCGAGCCAGATTGCCGCCTTCGCAACTGGTGTTCTTCCCAATATCTACGAATTTCACCTCTACACTGGGAATTCCGCAATCCTCTCTCGGACTCTAGTCTATACGTATCAAATGCAGTTCCCAGGTTAAGCCCGGGGATTTCACATCTGACTGTATAAACCGCCTACGCGCCCTTTACGCCCAGTCATTCC
+
FFFFFFFFFFFFFFFFF:FFFFFFFFFFFFFFFFFFFFFFFFFFFFFFFFFFFFFFFFFFFFFFF:FFFFFFFFFFFFFFFFFFFFFFFFFFF:FFFFFFFFFFFFFFFFFFFFFFFFFFFFFFFFFFFFFFFFFFFFFFFFFFFFFFFFFFFFFFFFFFFFFFFFFFFFFFFFFFFFFFFFFFFFFFFFFFFFFFFFFFFF:FFFFFFFFF,FFFFFFFFFFFFFFFFFFFFFFFFFFFFFFFFFFFF
@A00270:176:HGHW5DRXY:1:2101:25907:14043 2:N:0:ACTACGAC+CTCCTTAC
CCACGGGGGCTGCAGTAGGGAATCTTCCACAATGGACGCAAGTCTGATGGAGCAACGCCGCGTGAGTGAAGAAGGTTTTCGGATCGTAAAGCTCTGTTGTTGGTGAAGAAGGACAAGGATAGTAACTGATTTTCGCTTGACGGTAATCAACCAGAAAGTCACGGCTAACTATGTGCCAGCAGCCGCGGTCATACGTAGGTGGCAAGCGTTGTCCGGATTTATTGGGCGTAAAGCGAACGCAGGCGGGA
+
FFFFFFFFFFFFFFF,FFFFFFFFFFFFFFFFFFFFFFFFFFFFFF:FF:FFFFF:FFFFFFFFFFFFF:FF,:FFFFFFFFFFFFFFFFFFFFFFFFFFFFFFFFFFFFFFFFFFF:FFFFFFFFF,FFFFFF:FFFFFFFFFFFFFFFFFFFFFFFFFFFFFFFFFFFFFFFFFFFFFFFFF:FFFF,F,FFF,FFFFFFFFFFFFFFFFFFFFF,FFF:FFFFFFFFF:FFFFFF:FFFFFFFFF
@A00270:176:HGHW5DRXY:1:2101:9471:14074 2:N:0:ACTACGAC+CTCCTTAC
CCTACGGGAGGCAGCAGTGGGGAATATTGGACAATGGGGGCAACCCTGATCCAGCAATGCCGCGTGTGTGAAGAAGGTCTTCGGATTGTAAAGCACTTTCACTAGGGAAGATGATGACGGTACCTAGAGAAGAAGCCCCGGCTAACTTCGTGCCAGCAGCCGCGGTAATACGAAGGGGGCTAGCGTTGCTCGGAATGACTGGGCGTAAAGGGCGCGTAGGCGGTTTATACAGTCAGATGTGAAATCCCCG
+
FFFFFFFFFFFFFFFFFFFFFFFFFFFFFFFFF:F:FFFFFF:FFF:FFFFFFFFF:FFFFFFFFFFFFFFFFFFFFFFFFFFFFFFFF:FFFFFFFFFFFF:FFFFFFFFFFFFFFF,FFFFF:F:FFFF:F::FFFFFFFF:FFFFFFFF:FFFFFFFFFFFFFFFFFFFFFFFFFFFFFFFFFFFFFFFFF,FFFFFFFFFFFFFFFFFFFFFFFFFF:F,:FFF,FFF:FFFFFFFFF:FFFFFFF
@A00270:176:HGHW5DRXY:1:2101:27371:14074 2:N:0:ACTACGAC+CTCCTTAC
GACTACCAGGGTATCTAATCCTGTTCGCTCCCCACGCTTTCGCGCCTCAGCGTCAGTTCCGAGCCAGATTGCCGCCTTCGCAACTGGTGTTCTTCCCAATATCTACGAATTTCACCTCTACACTGGGAATTCCGCAATCCTCTCTCGGACTCTAGTCTATACGTATCAAATGCAGTTCCCAGGTTAAGCCCGGGGATTTCACATCTGACTGTATAAACCGCCTACGCGCCCTTTACGCCCAGTCATTCC
+
FF:FFFFFFFFFFFFFFFFFFFFFFFFFFFFFFFFFFFFFFFFFFFFFFFF,FFF:FFFFFFFFFFFFFFFFFFFFFFFFFFFF:,FFF,FF,FFFFFFFF:FFFFFFFF,FFFFFFFFFFFFFFFFFFFFFFFFFFFFFFFFFFFFFFFFFFFFFFF,FFFFF,FFFFFFF:FFFFFFFFFFFFFFFFFFFFFFFFFFF,FFFFFFFFFFF::FFFFFFFF:FFFF:FFFFFFFFFFFF:FFFFFFFF
@A00270:176:HGHW5DRXY:1:2101:3938:14105 2:N:0:ACTACGAC+CTCCTTAC
CCTACGGGTGGCAGCAGTGGGGAATTTTGGACAATGGGGGGAACCCTGATCCAGCCCTGCCGCGTGTCTGAAGAAGGCCTTCGGGTTGTAAAGGACTTCTGTTAGGGAAGAAAAGCTGGGTGCTAATACCATCTAGTGCTGACGGTACCTAAAGAATAAGCACCGGCTAACTACGTGCCAGCAGCCGCGGTAATACGTAGGGTGCGAGCGTTAATCGGAATTACTGGGCGTAAAGCGAGCGCAGACGGTT
+
FFFFFFFFFFFFFFFFFFFFFFFFFFFFFFFFFFFFFFFFFF,FFFF,FFFFFFFF,FFFFFFFFFFF,FFFFFFFFFFFFFFFF::FFFFFFFFFFF::F:FFFFF:FFFFFFFFFFFF:,FFFFFFFFFFFFFFFFFFFFFFF,FFFFFFFFFFFFFFFFFFFFFF,FFFFF:FFFFFFFF,:FFFFFFF,FFFF:FF:FFFFFF:FFFFFFF:,FF,F,FFFFFFFFFFFFFFFFFF,FFFFF:FF,
@A00270:176:HGHW5DRXY:1:2101:8305:14152 2:N:0:ACTACGAC+CTCCTTAC
GACTACTAGGGTATCTAATCCTGTTTGCTCCCCACGCTTTCGCATCTCAGCGTCAGTATCTGTCCAGAAGGCCGCCTTCGCCACCGGTATTCCTCCACATCTCTACGCATTTCACCGCTACACGTGGAATTCTACCTTCCTCTACAATACTCTAGTTAACCAGTTTTAAGTGCAATTCCTAGGTTGAGCCCAGGGCTTTCACACCTAACTTAATTATCCGCCTACATGCCCTTTACGCCCAGTCATTCC
+
FFFFFFFFFFFFFFFFFFFFFFFFFFFFFFFFFFFFFFFFFFFFFFFFFFFFFFFFF:FFFFFFFFFFFFFFFFFFFFFFF:FFFFFFFFFFFFFFFFFFFFFFFFFFFFFFFFFFFFFFFFFFFFFF,FFFFFFFFFFFFFFFF:FFFFFFFFFFFFFFFFFFFFFFFFFFFFFFFFFFFFFFFFFFFF:FFFF:FFFFFF:FFFFF:F:F:FFFF:FF:F,FFFF,F,FFFFFFFF:FFFFFFFF:F
@A00270:176:HGHW5DRXY:1:2101:11270:14152 2:N:0:ACTACGAC+CTCCTTAC
GACTACTGGGGTATCTAATCCTGTTCGCTCCCCACGCTTTCGCGCCTCAGCGTCAGTTCCGAGCCAGATTGCCGCCTTCGCAACTGGTGTTCTTCCCAATATCTACGAATTTCACCTCTACACTGGGAATTCCGCAATCCTCTCTCGGACTCTAGTCTATACGTATCAAATGCAGTTCCCAGGTTAAGCCCGGGGATTTCACATCTGACTGTATAAACCGCCTACGCGCCCTTTACGCCCAGTCATTCC
+
FFFFFFFFFFFFFFFFFFFFFFFFFFFFFFFFFFFFFFFFFFFFFFFFFFFFFFFFFFFFFFFFFFFFFFFFFFFFFFFFFFFFFFFFFFFFFFFFFFFFFFFFFFFFFFFFFFFFFFFFFFFFFFFFFFFFFFFFFFFFFFFFFFFFFFFFFFFFFFFFFFFFFFFFFFFFFFFFFFFFFFFFFFFFFFFFFFFFFFFFFFFFFFFFFFFFFFFFFFFFFFFFFFFFFFFFFFFFFFFFFFFFFFFFF
@A00270:176:HGHW5DRXY:1:2101:9670:14168 2:N:0:ACTACGAC+CTCCTTAC
GACTACACGGTATCAATCCTGTTCGCTCCCCACGCTTTCGCGCCTCAGCGTCAGTTCCGAGCCAGATTGCCGCCTTCGCAACTGGTGTTCTTCCCGATATCTACGAATTTCACCTCTACACTGGGAATTCCGCAATCCTCTCTCGGACTCTAGTCTATACGTATCAAATGCAGTTCCCAGGTTAAGCCCGGAGATTTCACATCTGACTGTATAAACCGCCTACGCGCCCTTTACGCCCAGTCATTCCGAG
+
FFFFFFFFFFFFFFFFFFFFFFFFFFF:FFFFFFFFFFFFFFFFFFFFFFFFFFFFFFFFFFFFFFFFFFFFFFFFFFFFFFFFFFFFFFFFFFFFFFFFFFFFFFFFFFFFFFFFFFFF:FFF:FFFFFFFFFFFFFFFFFFFFF,FFFFFFFFFFFFFF:FFFFFFFFFFFFFFFFFFFFFFFFFFFFFFFFFFFFFFFFFFFFFF:FFFF:FFFFFF:FFFFFFFF:FF:FFFFFFFFFF:FFF:FF
@A00270:176:HGHW5DRXY:1:2101:12102:14215 2:N:0:ACTACGAC+CTCCTTAC
GACTACTGGGGTATCTAATCCTGTTCGCTACCCATGCTTTCGAACCTCAGCGTCAGTTACAGACCAGACAGCCGCCTTCGCCACTGGTGTTCTTCCATATATCTACGCATTTCACCGCTACACATGGAGTTCCACTGTCCTCTTCTGCACTCAAGTCTCCCAGTTTCCGATGCACTTCTCCGGTTAAGCCGAAGGCTTTCACATCAGACTTAAGAAACCGCCTGCGCTCGCTTTACGCCCAATAAATCCG
+
FFFFFFFFFFFFFFFFFFFFFFFFFFFFFFFFFFFFFFFFFFFFFFFFFFFFFFFFFFFFFFFFFFFFFFFFFFFF,FFFFFFFFFFFFFFFFFFFFFFFFFFFFFFFFFFFFFFFFFFFFFFFFFFFFFFFFFFFFFFFFFFFFFFFFFFFFFFFFFFFFFFFFFFFFFFFFFFFFFFFFFFFFFFFFFFFFFFFFFFFFFFFFFFFFFFFFFFFFFFFFFFFFFFFFFFFFFFFFFFFFFFFFFFFFF
@A00270:176:HGHW5DRXY:1:2101:16098:14246 2:N:0:ACTACGAC+CTCCTTAC
CCTAGGGTGGCAGCAGTGGGGAATATTGGACAATGGGGGCAACCCTGATCCAGCAATGCCGCGTGTGTGAAGAAGGTCTTCGGATTGTAAAGCACTTTCACTAGGGAAGATGATGACGGTACCTAGAGAAGAAGCCCCGGCTAACTTCGTGCCAGCAGCCGCGGTAATACGAAGGGGGCTAGCGTTGCTCGGAATGACTGGGCGTAAAGGGCGCGTAGGCGGTTTATACAGTCAGATGTGAAATCCCCGG
+
FFFFFFFFFFFFFFFFFFFFFF,FFFFFFFFFFFFFFFFFFFFFFFFFFFFFFFFFFFFFFFFFFFFFFFFFFFFFFFFFFFFFFFFFFFF:FFFFFFFFF:FFFFF:FFFFFFFFFFFFFFFFFFFFFFFFFFFFFFFFFFFFFFFFFFFFFFFFFFFFF:FFFFFFFFFFFFFFFFFF:FFFFFFFFFFFFFFFF:FFFFFFFFFFFFFFFFFFFFFFFFF:FF:FFFFFFFFF:FFFFFFFFFFFFF
@A00270:176:HGHW5DRXY:1:2101:18584:14262 2:N:0:ACTACGAC+CTCCTTAC
CCTACGGGTGGCAGCAGTAGGGAATCTTCCACAATGGACGAAAGTCTGATGGAGCAACGCCGCGTGAGTGAAGAAGGTTTTCGGATCGTAAAGCTCTGTTGTTGGTGAAGAAAGACAAGGATAGTAACTGATTCATGTTTGACGGTAATCAACCAGAAAGTCACGGCTAACTACGTGCCAGCAGCCGCGGTAATACGTAGGTGGCAAGCGTTGTCCGGATTTATTGGGCGTAAAGCGAACGCAGGCGGGA
+
FFFFFFFFFFFFFFF,FFFFFFFFFFFFFFFFFFFFFFFFFFFFFFFFFFFFFFFFFFFFFFFFFFFFFFFFFFFFFFFFFFFFFFFFFFFFFFFF:FF,FFFFFFFFFFFFFFFFFFFFFFFFFFFFFFFFFFFFF:FFFFFFFFFFFFFFFFFFFFFFFFFFFFFFFFFFFFFFF:FFFFFFFFFFFFFFFFFFFFFFFFFFFF:FFFFFFFFFFFF:FFFFFFFFFFFFFFFFFF:FFFFF::FFFF
@A00270:176:HGHW5DRXY:1:2101:14308:14340 2:N:0:ACTACGAC+CTCCTTAC
CTACGGGTGGCAGCAGTGGGGAATATTGGACAATGGGGGCAACCCTGATCCAGCAATGCCGCGTGTGTGAAGAAGGTCTTCGGATTGTAAAGCACTTTCACTAGGGAAGATGATGACGGTACCTAGAGAAGAAGCCCCGGCTAACTTCGTGCCAGCAGCCGCGGTAATACGAAGGGGGCTAGCGTTGCTCGGAATGACTGGGCGTAAAGGGCGCGTAGGCGGTTTATACAGTCAGATGTGAAATCCCCGG
+
FFFFFFFFFFFFFFFFFFFFFFFFFFFFFFFFFFFFFFFFFFFFFFFFFFFFFFFFFFFFFFFFFFFFFFFFFFFFFFFFFFFFFFFFFFFFFFFFFFFFFFFFFFFFFFFFFFFFFFFFFFFFFFFFFFFFFFFFFFFFFFFF:FFFFFFFFFFFFFFFFFFFFFFFFFFFFFFFFFFFFFFFFFFFF:FFFFFFFFFFFFFFFF,FFFFFFFFFFFFFFFFFFF:FFFFFFFFFFFFF:FFFFFFFFF
@A00270:176:HGHW5DRXY:1:2101:29857:14340 2:N:0:ACTACGAC+CTCCTTAC
CCTACGGGGGGCAGCAGTGGGGAATATTGGACAATGGGGGCAACCCTGATCCAGCAATGCCGCGTGTGTGAAGAAGGTCTTCGGATTGTAAAGCACTTTCACTAGGGAAGATGATGACGGTACCTAGAGAAGAAGCCCCGGCTAACTTCGTGCCAGCAGCCGCGGTAATACGAAGGGGGCTAGCGTTGCTCGGAATGACTGGGCGTAAAGGGCGCGTAGGCGGTTTATACAGTCAGATGTGAAATCCCCG
+
FFFFFFFFFFFFFFFFF,FFFFFFFFF,FFFFFFFF,FFFFFFFFFFFFFFFFFFFFFFFFFFF:FFFFFFFFFFFFFFFFFFFF::FFFFFFF:FFFFFFFFFFFFFFFFFFFF:FFFFFFFFFFFFFFF::FFFFFFFFFFFFFF:FFFFFFFFFFFFFFFFFFFFFFFFFFF:FFFFFFFFFFFFFFFFFFFFFFF,FFFFFFFFFFF,FFFF:FFFFFFFFFFFF:FFFFF,FFFFFFFF:FFFFF
@A00270:176:HGHW5DRXY:1:2101:6542:14512 2:N:0:ACTACGAC+CTCCTTAC
GACTACCAGGGTATCTAATCCTGTTCGCTACCCATGCTTTCGAACCTCAGCGTCAGTTACAGACCAGAGAGCCGCCTTCGCCACTGGTGTTCTTCCATATATCTACGCATTCCACCGCTACACATGGAGTTCCACTCTCCTCTTCTGCACTCAAGAAATATAGTTTCAGCTGCTCTTCCTCGGTTGAGCCGAGGGCTTTCACAGCTGACTTATCTTCCCGCCTGCGTTCGCTTTACGCCCACTAAATCCG
+
FFFFFFFFFFFF,FFFFFFFFFFFFFFFFFFFFFFFFFFFFFFFFFFFFFFFFFFFFFFFFF:FFFFFFFFFFFFFFFFFFFFFFFF,FFFFFFFFFFFFFFFFFFFFFFFFFFFFFFFFFFFFFFFFFFFFFFFFFFFFFFFFFFFFFFFFFFFFFFFFFFFFFFFFFFFFFFFFFFFFFFFFFFFFFFFFFFFFFFFFFFFFFFFFFFF,F:FFFFFFFFFFFF:FFFFFFFFFFFFFF,FFFFFFFF
@A00270:176:HGHW5DRXY:1:2101:13404:14528 2:N:0:ACTACGAC+CTCCTTAC
CTACGGGTGGCAGCAGTGGGGAATATTGGACAATGGGGGCAACCCTGATCCAGCAATGCCGCGTGTGTGAAGAAGGTCTTCGGATTGTAAAGCACTTTCACTAGGGAAGATGATGACGGTACCTAGAGAAGAAGCCCCGGCTAACTTCGTGCCAGCAGCCGCGGTAATACGAAGGGGGCTAGCGTTGCTCGGAATGACTGGGCGTAAAGGGCGCGTAGGCGGTTTATACAGTCAGATGTGAAATCCCCGG
+
FFFFFFFFFFFFFFFFFFFFFF:FFFFFFFFFFFFFFFFFFFFFFFFFFFFFFFFFFFFFFFFFFFFFFFFFFFFFFFFFFFFFFFFFFFFFFFFFFFFFF:FFFFFFFFFFFFFFFFFFFFFFFFFFFFFFFFFFFFFFFFFFFFFFFFFFFFFFFFFFFFFFFFFFFFFFFFFFFFFFFFFFFFFFFFFFFFFFFFFFFFFFFFFFFFFFFFFFFFFFFFFFFFFFFFFFFFFFFFFFFFFFF:FFFF
@A00270:176:HGHW5DRXY:1:2101:26115:14528 2:N:0:ACTACGAC+CTCCTTAC
CCTACGGGGGGCAGCAGTGGGGAATATTGGACAATGGGGGCAACCCTGATCCAGCAATGCCGCGTGTGTGAAGAAGGTCTTCGGATTGTAAAGCACTTTCACTAGGGAAGATGATGACGGTACCTAGAGAAGAAGCCCCGGCTAACTTCGTGCCAGCAGCCGCGGTAATACGAAGGGGGCTAGCGTTGCTCGGAATGACTGGGCGTAAAGGGCGCGTAGGCGGTTTATACAGTCAGATGTGAAATCCCCG
+
FFFFFFFFFFFFFFFFFFFFFFFFFFFFFFFFFFFFFFF:FF:FFFFFFFFFFFFFFFFFFFFFFFFFFFFFFFFFFFFFFFFFFFFFFFFFFFFFFFFFFFFFFFFFFFFFF:FFFFFFFFFFFFFFFFFFF,FFFFF:FFFFFFFFFFFFFFFFFFFFFFFFFFFFFFFFFFFFFFFFFFFFF:FFFFFFFFFFFFFFFFFFFFFF,FFFFFFFFFFFFFFFFFFFFFFFFFFFFFFFFFFFFF:FFF
@A00270:176:HGHW5DRXY:1:2101:25789:14559 2:N:0:ACTACGAC+CTCCTTAC
GACTACTAGGGTATCTAATCCTGTTTGCTCCCCACGCTTTCGCATCTCAGCGTCAGTATCTGTCCAGAAGGCCGCCTTCGCCACCGGTATTCCTCCACATCTCTACGCATTTCACCGCTACACGTGGAATTCTACCTTCCTCTACAATACTCTAGTTAACCAGTTTTAAGTGCAATTCCTAGGTTGAGCCCAGGGCTTTCACACCTAACTTAATTATCCGCCTACATGCCCTTTACGCCCAGTCATTCC
+
FFFFFFFFFFFFFFFFFFFFFFF:FFFFFFFFFFF:FFFFFFFFFFFFFFFFFFFFFFFFFFFFFFFFFFFFFFFFFFFFFFFFFFFFF,,FFFFFFFFFFFFFFFFFFFFFFFFFFFFFFFFFFFFFFFFFFFFFF,:FFFF,FF,FFFFFFFF,FFFFF,FFF,FFFFFFFFFFFFFF:,FFFFFFF:FFFFFFF,F:FF,F::,FFFFF,F:,F:F,FFF:F,F:FF:F,FFFFFFFFFFFFFFFF
@A00270:176:HGHW5DRXY:1:2101:24469:14591 2:N:0:ACTACGAC+CTCCTTAC
CCTCGGGCGGCAGCAGTGGGGAATATTGGACAATGGGGGCAACCCTGATCCAGCAATGCCGCGTGTGTGAAGAAGGTCTTCGGATTGTAAAGCACTTTCACTAGGGAAGATGATGACGGTACCTAGAGAAGAAGCCCCGGCTAACTTCGTGCCAGCCGCCGCGGTAATACGAAGGGGGCTAGCGTTGCTCGGAATGACTGGGCGTAAAGGGCGCGTAGGCGGTTTATACAGTCAGATGTGAAATCCCCGG
+
FF:FFFFFFFFFFFFFFFFFFF:FFFFFFFFFFFFFFFFF:FFFFFFFFFFFFFFFFFFFFFFFFFFFFFFF:FFFFFFFFFFFFFFFFFFFFFFFFFFFFFFFFFFFFFFFFFFFFFFFFFFFFFFFFF:FFFFFFFFFFFFFFFFFFFFFFFFF,:FFFFFFFFFFFFFFFFF:FFFFFFFFFFFFFFFFFFFFFFFFFFFFFF:FFFFFFFFFFFFFFFFFFFFFFFF:FFFFFFFFFFFFFFFFFF
@A00270:176:HGHW5DRXY:1:2101:19877:14653 2:N:0:ACTACGAC+CTCCTTAC
GACTACTAGGGTATCTAATCCTGTTCGCTACCCATGCTTTCGAGCCTCAGCGTCAGTTACAGACCAGACAGCCGCCTTCGCCACTGGTGTTCTTCCATATATCTACGCACTTCACCGCTACACGTGGAGTTCCACTGCCCTCTTCTGCACTCAAGTCTCCCAGTTTCCGATGCACTTCTCCGGTTAAGCCGAAGGCTTTCACATCAGACTTAAGAAACCGCCTGCGCTCGCTTTACGCCCAATAAATCCG
+
FFFFFFFFFFFFFFFFFFFFFFFFFFFFFFFFFFFFFFFFFFFFFFFFFFFFFFFFFFFFFFFFFFFFFFFFFFFFFFFFFFFFFFF:FFFFFFFFF::FFFFFFFFFFFFFFFFFFFFFFFFFFFFFFFFFFFFFFFFFFFFFFFFF:FFFFFFFFFFFFFF,FFFFFFFFFFFFFFFFFFFFFFFFFFFFFFFFFFFFFFFFFFFFFFFFFFFFFFFFFFFFFFFFFFFFFFFF:FFF:FFFFFFFFF
@A00270:176:HGHW5DRXY:1:2101:21242:14669 2:N:0:ACTACGAC+CTCCTTAC
GACTACCAGGGTATCTAATCCTGTTCGCTCCCCACGCTTTCGCGCCTCAGCGTCAGTTCCGAGCCAGATTGCCGCCTTCGCAACTGGTGTTCTTCCCAATATCTACGAATTCCACCTCTACACTGGGAATTCCGCAATCCTCTCTCGGACTCTAGTCTATACGTATCAAATGCAGTTCCCAGGTTAAGCCCGGGGATCTCACATCTGACTGTATAAACCGCCTACGCGCCCTTTACGCCCAGTCATTCC
+
FFFFFFFFFFFFFFFFFFFFFFFFFFFFFFFFFFFFF:FFFFFFFFFFFFFFFFFFFFFFFFFFFFF:FFFFFFFFFFFFFFFFFFFFFFFFF:FFFFFFFFFFFFFFFFFFFFFFFFFFFFFFFFFFFFFFFFFFFFFFFFFFFFFFFF:FFFFFFFFFFFFFFFFFF:FFFFFFF,FFFFFFFF,FFFFFFFFF:FFF:FFFFFFFFFFFFF,F:FFFFFFFFFFFFFF::FFFFFFFFF:FFFFFF
@A00270:176:HGHW5DRXY:1:2101:24306:14685 2:N:0:ACTACGAC+CTCCTTAC
CCTCGGGCGGCAGCAGTGGGGAATATTGGACAATGGGGGCAACCCTGATCCAGCAATGCCGCGTGTGTGAAGAAGGTCTTCGGATTGTAAAGCACTTTCACTAGGGAAGATGATGACGGTACCTAGAGAAGAAGCCCCGGCTAACTTCGTGCCAGCAGCCGCGGTAATACGAAGGGGGCTAGCGTTGCTCGGAATGACTGGGCGTAAAGGGCGCGTAGGCGGTTTATACAGTCAGATGTGAAATCCCCGG
+
FFFFFFFFFFFFFFFFFFFFFFFFFFFFFFFFFFFFFFFFFFFFFFFFFFFFFFFFFFFFFFFFFFFFFFFFFFFFFFFFFFFFFFFFFFF:FFFFFFFFFFFF:FFFFFFFFFFFFFFFFFFFFFFFFFFFFFFFFFFFFFFFFFFFFFFFFFFF:FFFFFFFFF:FFFFFFFFFFFFFFFFFFFFFFFFFF,FFFFFFFFFFFFFFFFFFFFFFFFFFFF:FFFFFFFFFFFFFFFFFFFFFFFF:FF
@A00270:176:HGHW5DRXY:1:2101:13765:14716 2:N:0:ACTACGAC+CTCCTTAC
CTACGGGTGGCAGCAGTGGGGAATATTGGACAATGGGGGCAACCCTGATCCAGCAATGCCGCGTGTGTGAAGAAGGTCTTCGGATTGTAAAGCACTTTCACTAGGGAAGATGATGACGGTACCTAGAGAAGAAGCCCCGGCTAACTTCGTGCCAGCAGCCGCGGTAATACGAAGGGGGCTAGCGTTGCTCGGAATGACTGGGCGTAAAGGGCGCGTAGGCGGTTTATACAGTCAGATGTGAAATCCCCGG
+
FFFFFFFFFFFFFFFFFFFFFFFFFFFFFFFFFFFFFFFFFFFFFFFFFFFFFFFFFFFFFFFFFFFFFFFFFFFFFFFFFFFFFFFFFF:FFFFFFFFFFFFFFFFFFFFFFF:FFFFFFFFFFFFFFFFFFFFFFFFFFFFFFFFFFFFFFFFFFFFFFFFFFFFFFFFFFFFFFFFFFFFFFFFFFFFFFFFFFFFFFFFFFFFFFFFFFFFFFFFFFFF:FFFFFFFFFFFFFFFF,FFFFFF:FF
@A00270:176:HGHW5DRXY:1:2101:29342:14763 2:N:0:ACTACGAC+CTCCTTAC
CCTACGGGTGGCTGCAGTAGGGAATCTTCCACAATGGACGCAAGTCTGATGGAGCAACGCCGCGTGAGTGAAGAAGGTTTTCGGATCGTAAAGCTCTGTTGTTGGTGAAGAAGGACAAGGATAGTAACTGATTTTTGTTTGACGGTAATCAACCAGAAAGTCACGGCTAACTACGTGCCAGCAGCCGCGGTAATACGTAGGTGGCAAGCGTTGTCCGGATTTATTGGGCGTAAAGCGAACGCAGGCGGGA
+
FFFFFFFFFFFFFF:FFFFFFFFFFFFFFFFFFFFFFFFFF:FFFFFFFFFFFFFFFFF::FFFFFFFFFFFFFFFFFFFFFFFFFFFFFFFFFF:FFFFFFFFFFFFFFFFFFFFFFFFFFFFFFFFFFFFFFFFFFFFFFFFFFFFFF:::FFF:FFFFFF:FF,FFF:FFFFFFFFFFF:FF,FFFFFF,FF,F:FFFFFF:F,FF:FFFFF,FFFFFF:FFF,FFFF,F:FFFF:FFF,FFFFFFF
@A00270:176:HGHW5DRXY:1:2101:14036:14779 2:N:0:ACTACGAC+CTCCTTAC
CCTCGGGAGGCAGCAGTAGGGAATCTTCCACAATGGACGAAAGTCTGATGGAGCAACGCCGCGTGAGTGAAGAAGGCTTTAGGGTCGTAAAACTCTGTTGTTGAAGAAGAACGTGTGTGAGAGTAACTGTTCACACAGTGACGGTATTCAACCAGAAAGCCACGGCTAACTACGTGCCAGCAGCCGCGGTAATACGTAGGTGGCAAGCGTTGTCCGGATTTATTGGGCGTAAAGCGAGCGCAGGCGGTTT
+
FFFFFFFFFFFFFFFFFFFFFFFFFFFFFFFFFFFFFFFFFFFFFFFFFFFFFFFFFFFFFFFFFFFFFFFFFFFFFFFFFFFFFFFFFFFFFFFFFFFFF:FFFFFFFFFFFFFFFFFFFFFFFFFFFFFFFFFFFFFFFFFFFFFFFFFFFFFFFFFFFFFFFFFFFFFFFFFFFFFFFFFFFFFFFFFFFFFFFFFFFFFFFFFFFFFFFFFFFF:FFFFFFFFFFFFFFFFFFF:FFFFFFFFFFF
@A00270:176:HGHW5DRXY:1:2101:7618:14810 2:N:0:ACTACGAC+CTCCTTAC
GACTACTAGGGTATCTAATCCTGTTTGCTACCCACGCTTTCGAGCATGAACGTCAGTGTTATCCCAGGAGGCTGCCTTCGCCATCGGTATTCCTCCACATCTCTACGCATTTCACTGCTACACGTGGAATTCTACCTCCCTCTGACACACTCTAGTTACACAGTTTCAAATGCACGTCCCAAGTTGAGCTCGGGGATTTCACATCTGACTTATTTAACCGTCTGCGCTCGCTTTACGCCCAGTAATTCC
+
FFFFFFFFFFFFFFFFFFFFFFFFFFFFFFFFFFFFFFFFFFFFFFFFFFFFFFFFFFFFFFFFFFFFFFFFFFFFFFFFFFFFFFFFFFFFFFFFFFFFFFFFFFFFFFFFFFFFFFFFFFFFFFFFFFFFFFFFFFFFFFFFFF:FFFFFFFFFFFFFFFFFFFFFFFFFFFFFFFFFFFFFFFFFFFFFFFF:FFFFFFF:FFFFFFF:FFF:FFFFFFFFFFFFFFFFFFFFFFFFFFF,:FFFF
@A00270:176:HGHW5DRXY:1:2101:9769:14810 2:N:0:ACTACGAC+CTCCTTAC
GACTACTGGGGTATCTAATCCTGTTTGCTCCCCACGCTTTCGCATCTCAGCGTCAGTATCTGTCCAGAAGGCCGCCTTCGCCACCGGTATTCCTCCACATCTCTACGCATTTCACCGCTACACGTGGAATTCTACCTTCCTCTACAATACTCTAGTTAACCAGTTTTAAGTGCAATTCCTAAGTTGAGCCCAGGGCTTTCACACCTAACTTAATTATCCGCCTACATGCCCTTTACGCCCAGTCATTCC
+
FFFFFFFFFFFFFFFFFFFFFFFFFFFFFFFFFFFFFFFFFFFFFFFFFFFFFFFFFFFFFFFFFFFFFFFFFFFFFFFFFFFFFFFFFFFFFFFFFFFFFFFFFFFFFFFFFFFFFFF:FFFFFFFFF,FFFFFFFFFFFFFFFFF,:FFFFFFFFFFFFFF:FFFFFFF:::FFFFFFFFFFFFFFFFFFFFFFF,FFFFF:F:FFFFFF:FF:FFF,FFFFFFFFFFFFFFFFFF,:FFFFFFFFF
@A00270:176:HGHW5DRXY:1:2101:21079:14826 2:N:0:ACTACGAC+CTCCTTAC
CCTACGGGAGGCAGCAGTGGGGAATCTTCCACAATGGACGAAAGTCTGATGGAGCAACGCCGCGTGAGTGAAGAAGGCTTTAGGGTCGTAAAACTCTGTTGTTGAAGAAGAACGTGTGTGAGAGTAACTGTTCACACAGTGACGGTATTCAACCAGAAAGCCACGGCTAACTACGTGCCAGCAGCCGCGGTAATACGTAGGTGGCAAGCGTTGTCCGGATTTATTGGGCGTAAAGCGAGCGCAGGCGGTTT
+
FFFFFFFFFFFFFFFFFFFFFFFFFFFFFFFFFFFFFFFF:F:FFF:FFFFFFFFFFFFFFFFFFFFFFFFFFFFFF:FFFFFFFFFFFFFFFFFFFFFFFFFFFFFFFFFFFFFFFFFFFFFFFFFFFFFFFFFFFFFFFFFFF,FFFFFFFFFFFFFFFFFFFFFFFFFF,FFFFFFFFFFFFFFFFFFFFFFFFFFFFFFFFFFFFFFFFFFFFFFFF:FFFFFFFFFFFFFFFFFFFFFFFFFFFFF
@A00270:176:HGHW5DRXY:1:2101:29270:14826 2:N:0:ACTACGAC+CTCCTTAC
CCTACGGGTGGCTGCAGTAGGGAATCTTCCACAATGGACGCAAGTCTGATGGAGCAACGCCGCGTGAGTGAAGAAGGTTTTCGGATCGTAAAGCTCTGTTGTTGGTGAAGAAGGACAAGGATAGTAACTGATTTTTGTTTGACGGTAATCAACCAGAAAGTCACGGCCAACTACGTGCCAGCAGCCGCGGTAATACGTAGGTGGCAAGCGTTGTCCGGATTTATTGGGCGTAAAGCGAACGCAGGCGGGA
+
FFFFFFFFFFFFFFFFFFFFFFFFFFF:FFFFFFFFFFFFFFFFFFFFFFFFFFFFFFFFFFFFFFF:FFFFFFFFFFFFFFFFFFFFFFFFFFFFFFFFFFFFFFF:F:FFFFF:FFFFFFFFFFFFFFFFFFFFFFFFF:FFFFFFFF:F:FFFFFFFFFFFFFFFFFFFFFFFFFFFFFFFFFFFFFFFFFFFF:F:FFFFFFF:FFFF:FF:FFFFFFFFFFFF,F,FFFFFFFFFFF:FFFFFFF
@A00270:176:HGHW5DRXY:1:2101:32741:14826 2:N:0:ACTACGAC+CTCCTTAC
CCTACGGGCGCTGCAGTTGGGAATATTGAACAAAGGGCGCAAGCCTGATGAAGCGACGCCGCGTGCGGGATGAAGGCCTTCGGGTTGTAAACCGCTTTTGTTGGGGAGCAAGCGAGAGTGAGTGTACCCTTCGAATAAGGACCGGCTAACTACGTGCCAGCAGCCGCGGTAATACGTAGGGTCCAAGCGTTATCCGGATTTATTGGGCGTAAAGAGCTCGTAGGAGGCTCTTCGCGTCCGGTGTGAAAGT
+
FFFF,FFFF:::,:FFF,,,FF::FF:F,FFF:,F,FFFF:FF:FF,FFF,:::FFF:F,FFFFF,:F:,:F:,:FFF,FFFFFFFFFFFF,FF:,:FFFFFFF,FFFFF,F:FF,FFFFFFFFFFFFFFFFF:FFFFF,FF,FFFFFFFFFF:FFF,FFFFFFF:FFFFFFF:F,FFFF:FF,FFF,FFFFF,,F:FF:FFFFF::FFFFF,,F:,F:FFF,F:FFFFF,FF,FFF:FF:FF,,FF,FF
@A00270:176:HGHW5DRXY:1:2101:19678:14841 2:N:0:ACTACGAC+CTCCTTAC
GACTACTAGGGTATCTAATCCTGTTCGCTACCCATGCTTTCGAGCCTCAGCGTCAGTTACAGACCAGACAGCCGCCTTCGCCACTGGTGTTCTTCCATATATCTACGCACTTCACCGCTACACGTGGAGTTCCACTGCCCTCTTCTGCACTCAAGTCTCCCAGTTTCCGATGCACTTCTCCGGTTAAGCCGAAGGCTTTCACATCAGACTTAAGAAACCGCCTGCGCTCGCTTTACGCCCAATAAATCCG
+
FFFFFFFFFFFFFFFFFFFFFFFFFFFFFFFFFFFFFFFFFFFFFFFFFFFFFFFFFFFFFFFFFFFFFFFFFFFFFFFFFFFFFFFFFFFFFFFFFFFFFFFFFFFFFFFFFFFFFFFFFFFFFFFFFFFFFFFFFFFFFFFFFFFFFFFFFFFFFFFFFFFFFFFFFFFFFFFFFFFFFFFFFFFFFFFFFFFFFFFFFFFFFFFFFFF:FF:FFFFFFFFFFFFFFFF:FFFFFFFF,FFFFFFFFF
@A00270:176:HGHW5DRXY:1:2101:1307:14873 2:N:0:ACTACGAC+CTCCTTAC
GACTACTGGGGTATCTAATCCTGTTCGCTCCCCACGCTTTCGCGCCTCAGCGTCAGTTCCGAGCCAGATTGCCGCCTTCGCAACTGGTGTTCTTCCCAATATCTACGAATTTCACCTCTACACTGGGAATTCCGCAATCCTCTCTCGGACTCTAGTCTATACGTATCAAATGCAGTTCCCAGGTTAAGCCCGGGGATTTCACATCTGACTGTATAAACCGCCTACGCGCCCTTTACGCCCAGTCATTCC
+
FFF:FFFFFFFF:FFFFFFFFF,FFFFFFF:FFFFFFFFFFFF:F,FF:FFFFFFFFFFFFFFFFFFFFFFFFFFFFFFFFFFFFFFFFFFFFFFFFFFFFFF,FFFFFFFFFFFFFFFFFFFFFFF:FFFFFFFFFFFFF:F:FFFFFF:FFFFFFFFFFFF:FFFFFFFFFFF,FFFFFFFFFFFFFFFFFFFFFFFFFFFFF:FFFFFFFFFF:F:FFFFFFFFFFFFF:FFFFFFFFFFFF:FFF
@A00270:176:HGHW5DRXY:1:2101:5945:14888 2:N:0:ACTACGAC+CTCCTTAC
GACTACTGGGGTATCTAATCCTGTTCGCTCCCCACGCTTTCGCGCCTCAGCGTCAGTTCCGAGCCAGATTGCCGCCTTCGCAACTGGTGTTCTTCCCAATATCTACGAATTTCACCTCTACACTGGGAATTCCGCAATCCTCTCTCGGACTCTAGTCTATACGTATCAAATGCAGTTCCCAGGTTAAGCCCGGGGATTTCACATCTGACTGTATAAACCGCCTACGCGCCCTTTACGCCCAGTCATTCC
+
FFFFFFFFFFFFFFFFFFFFFFFFFFFFFFFFFFFFFFFF:FFFFFFFFFFFFFFFFFFFFFFFFFFFFFFFF:FFFFFFFFFFF:FFFFFFF:FFFFFFFFFFF:FFFFFFFFFFFFFFFFFFFFFFFFFFFFFFFFFFFFFFFFFFFFFFFFFFFFFFFFFFFFFFFFFFFFFFF::FFFFFF:FF:FFFFFFFFFFFFFFFFFFFFFF:FFFFFFFFFFF:FFFFFFFF,FFFFFFFFFFF,FFFF
@A00270:176:HGHW5DRXY:1:2101:9833:14888 2:N:0:ACTACGAC+CTCCTTAC
GACTACTGGGGTATCTAATCCTGTTTGCTCCCCACGCTTTCGCATCTCAGCGTCAGTATCTGTCCAGAAGGCCGCCTTCGCCACCGGTATTCCTCCACATCTCTACGCATTTCACCGCTACACGTGGAATTCTACCTTCCTCTACAATACTCTAGTTAACCAGTTTTAAGTGCAATTCCTAAGTTGAGCCCAGGGCTTTCACACCTAACTTAATTATCCGCCTACATGCCCTTTACGCCCAGTCATTCC
+
FFFFFFFFFFFFFFFFFFFFFFFFFFFFFFFFFFFFFFFFFFFFFFFFFFFFFFFFFFFFFFFFFFFFFFFFFFFFFFFFFFFFFFFFFFFFFFFFFFFFFFFFFFFFFFFFFFFFFFFFFFFFFFFF:FFFFFFFFFFFFFFFFFFFFFFFFFFFFFFFFFFFF:F:FFFFFFFFFFFFFFFFFFFFFFFFFFFFFFFFFFFFFFFFFF:FFFFFFFFFFFFFFFFFF:FFFFFFFFFFFFFFFFFFF
@A00270:176:HGHW5DRXY:1:2101:1434:14904 2:N:0:ACTACGAC+CTCCTTAC
GACTACTGGGGTATCTAATCCTGTTCGCTCCCCACGCTTTCGCGCCTCAGCGTCAGTTCCGAGCCAGATTGCCGCCTTCGCAACTGGTGATCTTCCCAATATCTACGAATTTCACCTCTACACTGGGAATTCCGCAAACCTCTCTCGGACTCTAGTCTATACGTATCAAATGCAGTTCCCAGGTTAAGCCCGGGGCTTTCACATCTGACTGTATAAACCGCCTACGCGCCCTTTACGCCCAGTCATTCC
+
FFFF:FFF,FF:FFF:F,,FFFF:FFFF:FFFFFFFFFFFFFF:F:FFFF:FFF::FFFFF:FFF,,::FFFFF:,FFFFFFFFF,F,:,,FFFFFFFF:FFFFFF:FFFFFFF:FFF:F:FF:FFF,::FFF,F::,F,F:,FF:FFFF:FFFFFFF,FFFFFFFFFFFFFFFFFFF:FF,,,,F:FF,F,F,F,FF,FFFFFFF,FF:,:F:FFFFF,FF,FFFFFFFF,FFFFFFF,F,,:FFFFF
@A00270:176:HGHW5DRXY:1:2101:24560:14904 2:N:0:ACTACGAC+CTCCTTAC
CCTCGGGCGGCAGCAGTGGGGAATATTGGACAATGGGGGCAACCCTGATCCAGCAATGCCGCGTGTGTGAAGAAGGTCTTCGGATTGTAAAGCACTTTCACTAGGGAAGATGATGACGGTACCTAGAGAAGAAGCCCCGGCTAACTTCGTGCCAGCAGCCGCGGTAATACGAAGGGGGCTAGCGTTGCTCGGAATGACTGGGCGTAAAGGGCGCGTAGGCGGTTTATACAGTCAGATGTGAAATCCCCGG
+
FFFFFFFFFFFFFFFFFFFFFFFFFFFFFFFFFFFFFFFFFFFFFFFFFFFFFFFFFFFFFFFFFFFFFFFFF:FFFFFFFFFFFFFFFFFFFFFFFFFFFFFF:FFFFFF:FFF:FFFFFFFFFFFFFFFFFFFFFFFFFFFFFFFFFFFFFFFF,FFFFFFFFF:FFFFFFFFFFFFFFFFFFFFFFFFFFFFFFFFFFFFFFFFFFFFFFFFFFFFFFFFFFFFFFFFFFFFFFFFFFFFF::FF:F
@A00270:176:HGHW5DRXY:1:2101:8404:15013 2:N:0:ACTACGAC+CTCCTTAC
GACTACTGGGGTATCTAATCCTGTTTGCTCCCCACGCTTTCGCATCTCAGCGTCAGTATCTGTCCAGAAGGCCGCCTTCGCCACCGGTATTCCTCCACATCTCTACGCATTTCACCGCTACACGTGGAATTCTACCTTCCTCTACAATACTCTAGTTAACCAGTTTTAAGTGCAATTCCTAAGTTGAGCCCAGGGCTTTCACACCTAACTTAATTATCCGCCTACATGCCCTTTACGCCCAGTCATTCC
+
FFFFFFFFFFFFFFFFFFFFFFFFFFFFFFFFFFFFFFFFFFFFFFFFFFFFFFFFFFFFFFFFFFFF:FFFFFFFFFFFFFFFFFFFFFFFFFFFFFFFFFFFFFFFFFFFFFFFFFFFFFFFFFF:,FFFFFF:FFFFFFFFFFFFFFFFFFFFFFFFFFFFFFFFF:FFFFFFFFFFF,:,FFFFFFFFFFFF:FFFFFFF::FFFFFFFFFFFFFFFFFFFFFFFFFFF:FFFFFFFFFFF:FFF
@A00270:176:HGHW5DRXY:1:2101:25861:15029 2:N:0:ACTACGAC+CTCCTTAC
CCTACGGGGGGCAGCAGTGGGGAATATTGGACAATGGGGGCAACCCTGATCCAGCAATGCCGCGTGTGTGAAGAAGGTCTTCGGATTGTAAAGCACTTTCACTAGGGAAGATGATGACGGTACCTAGAGAAGAAGCCCCGGCTAACTTCGTGCCAGCAGCCGCGGTAATACGAAGGGGGCTAGCGTTGCTCGGAATGACTGGGCGTAAAGGGCGCGTAGGCGGTTTATACAGTCAGATGTGAAATCCCCG
+
FFFFFFFFFFFFFFFFFFFFFFFFFFFFFFFFFFFFFFFFFFFFFFFFFFFFFFFFFFFFFFFFFFFFFFFFFFFFFFFFFFFFFFFFFFFFFFFFFFFFF:FFFFFFFFFFFFFFFFFFFFFFFFFFFFFFFFFFFFFFFFFFFFFFFFFFFFFFF,FFFFFFFFFFFFFFFFFFFFFFFFFFFFFFFFFFFF,FFFFFFFFFFFFFFFF:F:FFFFFFFFF:FFFFFFFFFF:FFFFFFF:FFFFFFF
@A00270:176:HGHW5DRXY:1:2101:24089:15092 2:N:0:ACTACGAC+CTCCTTAC
CCTACGGGAGGCAGCAGTGGGGAATATTGCACAATGGGCGCAAGCCTGATGCAGCGACGCCGCGTGCGGGATGACGGCCTTCGGGTTGTAAACCGCTTTTAGCAGGGAGCAAGCCTTCGGGTGAGTGTACTTGTTGAATAAGCGCCGGCTAACTACGCGCCAGCAGCCGCGGTAATACGTAGGGCGCAAGCGTTATCCGGATTTATTGGGCGTAAAGGGCTCGTAGGCGGTTTGTCGCGTCTGGTGTGAA
+
FFFFFFFFFFFFFFFFFFFFFF:FFFFFFFFFFFFFFFFFFFFFFFFFFFFFFFFFFFFFFFFFFFFFFFFFFFFFFFFFFFFFFFFFFF:FFFFFFFFFFFFFFFFFFFFFFFFFFFFFFFFFF,FFFF,FFFFFFF:FFFFFFFFFFFFFFFFFFFFFFFFFFFFFFFFFFFFFFFFFFFFFFFFFFFFF,F,FFFFFF:FFFFFFFFFFFFFFF:FFFFFFFFFFFFFF:FFFFFFFFF:FFFFFFF
@A00270:176:HGHW5DRXY:1:2101:5737:15123 2:N:0:ACTACGAC+CTCCTTAC
GACTACAAGGGTATCTAATCCTGTTCGCTCCCCACGCTTTCGCGCCTCAGCGTCAGTTCCGAGCCAGATTGCCGCCTTCGCAACTGGTGTTCTTCCCAATATCTACGAATTTCACCTCTACACTGGGAATTCCGCAATCCTCTCTCGGACTCTAGTCTATACGTATCAAATGCAGTTCCCAGGTTAAGCCCGGGGCTTTCACATCTGACTGTATAAACCGCCTACGCGCCCTTTACGCCCAGTCATTCC
+
FFFFFFFFFFFFF:FFFF,FFFFFFFFFFFFFFFFFFFFFFFFFFFFFFFFFFFFFFF:FF:FFF,FFFFFFFFFFFFFFFFFFFFFFFFFF:FFFF:FF:FFFFFF,FF,FFFFFFF::FFFF:FFFFFFFFFFFFFFFFFFFFFFF:F:FFFFFFF:FFFF:FFFF:FF:FFFFFFFFFFFFFFFFFFFFFFF,:FFFF:FFFFFFFFFFFFFFFFFFFF::FFFFFFFF:F:FFFFFF:FFF:FFF
@A00270:176:HGHW5DRXY:1:2101:23077:15123 2:N:0:ACTACGAC+CTCCTTAC
GACTACTGGGGTATCTAATCCTGTTTGCTCCCCACGCTTTCGCATCTCAGCGTCAGTATCTGTCCAGAAGGCCGCCTTCGCCACCGGTATTCCTCCACATCTCTACGCATTTCACCGCTACACGTGGAATTCTACCTTCCTCTACAATACTCTAGTTAACCAGTTTTAAGTGCAATTCCTAGGTTGAGCCCAGGGCTTTCACACCTAACTTAATTATCCGCCTACATGCCCTTTACGCCCAGTCATTCC
+
FFFFFFFFFFFFFFFFFFFFF:FFF:FFFFFFFFFFFFFFFFFFFFFFFFFFFFFFFFFFFFFFF:FFFFFFFFFFFFFFFFFFFFFFFFFFFFFFFF:FF:FFFFFFFF:FFFFFFFFFFFFFFFF:FF:FFFFFF:FF:FFFFFFFFF:FFFFF,FFFFFFFFFFFFFFFFFFFFFFFFFFFFFFFFFF,FFFFF,FFFFFFFF:FFFFFF,FFFFFFFFFFFFFFFFFF,FFFFFFFFFFFFFFFF
@A00270:176:HGHW5DRXY:1:2101:20175:15170 2:N:0:ACTACGAC+CTCCTTAC
GACTACCGGGGTATCTAATCCTGTTCGCTCCCCACGCTTTCGCGCCTCAGCGTCAGTTCCGAGCCAGATTGCCGCCTTCGCAACTGGTGTTCTTCCCAATATCTACGAATTTCACCTCTACACTGGGAATTCCGCAATCCTCTCTCGGACTCTAGTCTATACGTTTCAAATGCAGTTCCCAGGTTAAGCCCGGGGATTTCACATCTGACTGTATAAACCGCCTACGCGCCCTTTACGCCCAGTCATTCC
+
FFFFFFFFFFFFFFFFFFFFFFFFFFFFFFFFFFFFFFFFFFFFFFFFFFFFFFFFFFFFFFFFFFFFFFFFFFFFFFFFF:FFFFFFFF:FFFFFFFFFF:FFFFFFFF:FFFFFFFFFFFFFFFFFFFFFFFFF,FFFFFFFFF:FFFFFF:FFFFFFFFFF:FFFFFFFFFFFFFFFFFFFFFFFFFFFFFFFFFFFFFFFFFF::FFFFFFFFFFFFFFFFFFFF:FFFFFFFFFFFFFFFFFFF
@A00270:176:HGHW5DRXY:1:2101:4906:15217 2:N:0:ACTACGAC+CTCCTTAC
CCTACGGGTGGCTGCAGCGGGGAATTTTGGACAATGGGGGGAACCCTGATCCAGCCATGCCGCGTGTCTGAAGAAGGCCTTCGGGTTGTAAAGGACTTTTGTTAGGGAAGAAAGGCTGGGTGCTAATACCATCTAGTGCTGACGGTACCTAAAGAATAAGCACCGGCTAACTACGTGCCAGCAGCCGCGGTAATACGTAGGGTGCGAGCGTTAATCGGAATTACTGGGCGTAAAGCGAGCGCAGACGGTT
+
FFFFFFFFFFFFFFFFFFFFFFFFFFFFFFFFFFFFFFFFFFFF:FF,FFFFFFFFFFFFFFFFFFFFFF,FFFFFFF:FFFFFFF:FFFFFFFF,F:F,FFFFFFFFFFFFFFF,FFFF:FFFFFFFF:FFFFFFFFFFFFFFFFFFFFF:F:FFFFFFFF:,FFFFFFFFFFFFF:FFF,FFFF:FFFFFFFFF,FFFFFFFFFFF,FFFFFFFF:FFFFFFFFF:FFF:FFFF:FFFFFFFFFFFFF
@A00270:176:HGHW5DRXY:1:2101:22073:15264 2:N:0:ACTACGAC+CTCCTTAC
GACTACCAGGGTATCTAATCCTGTTCGCTCCCCACGCTTTCGCGCCTCAGCGTCAGTTCCGAGCCAGATTGCCGCCTTCGCAACTGGTGTTCTTCCCAATATCTACGAATTCCACCTCTACACTGGGAATTCCGCAATCCTCTCTCGGACTCTAGTCTATACGTATCAAATGCAGTTCCCAGGTTAAGCCCGGGGATTTCACATCTGACTGTATAAACCGCCTACGCGCCCTTTACGCCCAGTCATTCC
+
FFFFFFFFFFFFFFFFFFFFFFFFFFFFFFFFFFFFFFFFFFFFFFFFFFFFFFFFFFFFFFFFFFFFFFFFFFFFFFFFFFFFFFFFFFFFFFFFFFFFFFFFFFFFFFFFFFFFFFFFFFFFFFFFFFFFFFFFFFFFFFFFFFFFFFFFFFFFFFFFFFFFFFFFFFFFFFFFFFFFFFFFFFFFFFFFFFFFFFFF:FFFFFFFFFFF::F:FFFFFFFFFFFFFFFFFFFFFFFF,FFF,FFFF
@A00270:176:HGHW5DRXY:1:2101:3739:15358 2:N:0:ACTACGAC+CTCCTTAC
CCTACGGGAGGCAGCAGTAGGGAATCTTCCACAATGGACGAAAGTCTGAGGGAGCAACGCCGCGTGAGTGAAGAAGGTTTTCGGATCGTAAAGCTCTGTTGTTGGTGAAGAAAGACAAGGATAGTAACTGATTCATGTTTGACGGTAATCAACCAGAAAGTCACGGCTAACTACGTGCCAGCAGCCGCGGTAATACGTAGGTGGCAAGCGTTGACCGGATTTATTGGGCGTAAAGCGAACGCAGGCGGGA
+
FFFFF,F:FFFFFFFF:FFFFF:FF::FF:FFFF::,FF,FFF:FF:FFFFFFFF:,FF,F:FF,F,FF:FFFFFFF,,FFFFFF:F,F,F,FFFF,:FFFF:,,:,F,FFFFF:FF:FFF,:F:FFFFFFFFFFFFF:F:FF:,:::FFFFFF:F:FFF:F:F,FFF:FF,,FFF,FFFF:FF:F:FF,FFF,FFF,,FFFFFFFF:FFFFF,FFF,:,F::FF,FFF:F,F,FFF::FFFFFFF:FFF
@A00270:176:HGHW5DRXY:1:2101:29658:15374 2:N:0:ACTACGAC+CTCCTTAC
GACTACAAGGGTATCTAATCCTGTTCGCTCCCCACGCTTTCGCTCCTCAGCGTCAGTGACGGCCCAGAGACCTGCCTTCGCCATCGGTGTTCTTCCCGATATCTACACATTCCACCGTTACACCGGGAATTCCAGTCTCCCCTGCCGCACTCCAGCCTGCCCGTACCCGGCGCCGATCCACCGTTAAGCAGTGGACTTTCACACCAGACGCGACAAACCGCCTACGAGCCCTTTACGCCCAATAAATCCG
+
FFFFFFFFFFFFFFFFFFFFFFFFFFFFFFFFFFFFFFFFFFFFFFFFFFFFFFFFFFFFFFFFFFFFFFFFFFFFFFFFFFFFFFFFFF:FFFFFFFFFFFFFFFFFFFFFFFFFFFFFFFFFFFFFFFFFF:FFF:FFFFFFFFFFFFFFFFFFFFFFFFFFF:FFFFFFFFFFFFFFFFFFFFFFFFFFFFFFFFFFFFFFF,FFFFFFFFFFFFFFFFF:FFFFFF:FFFFFFFFFFFFFFFFFFF
@A00270:176:HGHW5DRXY:1:2101:29423:15436 2:N:0:ACTACGAC+CTCCTTAC
GACTACAAGGGTATCTAATCCTGTTCGCTACCCACGCTTTCGAGCATGAACGTCAGTGTTATCCCAGGAGGCTGCCTTCGCCACCGGTATTCCTCCACATCTCTACGCATTTCACCGCTACACATGGAGTTCCACTGTCCTCTTCTGCACTCAAGTCTCCCAGTTTCCGATGCACTTCTCCGGTTAAGCCGAAGGCTTTCACATCAGACTTAAGAAACCGCCTGCGCTCGCTTTACGCCCAATAAATCCG
+
FFFFFFFFFFFFFFFFFFFFFFFFFFFFFFFFFFFFFFFFFFFF:FFFFFFFFFFFFFFFFFFFFFFFFFFFFFFFFFFFFFFFFFFFFFFFFFFFFFFFFFFFFFFFFFFFF:FFFFFFFFFFFFFFFFFFFFFFFFFFFFFFFFFFFFFFFF:FFFFFFFFFFFFFFFFFF:FFFFFFFFFFFFFFFFFFFFFFFFFFFFFFFFFFFFFF:F:FFFFFFFFFFFFFFFFFFFF:FFFF:FFFF,FFFF
@A00270:176:HGHW5DRXY:1:2101:8097:15452 2:N:0:ACTACGAC+CTCCTTAC
CCTACGGGTGGCTGCAGTGGGGAATATTGGACAATGGGGGCAACCCTGATCCAGCAATGCCGCGTGTGTGAAGAAGGTCTTCGGATTGTAAAGCACTTTCACTAGGGAAGATGATGACGGTACCTAGAGAAGAAGCCCCGGCTAACTTCGTGCCAGCAGCCGCGGTAATACGAAGGGGGCTAGAGTTGCTCGGAATGACTGGGCGTAAAGGGCGCGTAGGCGGTTTATACAGTCAGATGTGAAATCCCCG
+
FFFFFFFFFFFFFFFFFFFFFFFFFFFFFFFFFFFFFFFFFFFFFFFFFFFFFFFFFFFFFFFF:FFFFF:FFFFFFFFFFFFFFFFFFFFFFFFF:FFFFFFFFFFFF:FFFF:F:F:FFFFFFFFFFFFFFFF:FFFF:FFFFFFFFFFFFFFFFFFFFFFFFFF:FF,FFFFFFFFFFFF,FFFFFFFFFF,FFFFFF:F:FFFF,FFFFFFFFFFF,FFFFFFFFFFFFFFFFFFFFFFFF:FFFF
@A00270:176:HGHW5DRXY:1:2101:30535:15483 2:N:0:ACTACGAC+CTCCTTAC
GACTACTAGGGTATCTAATCCTGTTCGCTCCCCACGCTTTCGCGCCTCAGCGTCAGTTCCGAGCCAGATTGCCGCCTTCGCAACTGGTGTTCTTCCCAATATCTACGAATTTCACCTCTACACTGGGAATTCCGCAATCCTCTCTCGGACTCTAGTCTATACGTATCAAATGCAGTTCCCAGGTTAAGCCCGGGGATTTCACATCTGACTGTATAAACCGCCTACGCGCCCTTTACGCCCAGTCATTCC
+
FFFFFFFFFFFFFFFFFFFFFFFFFFFFFFFFFFFFFFFFFFFFFFFF:FFFFFFFFFFFFFFFFFFFFFFFFF:FFFFFFF,FFFFFFFF:FFFFFFFFFFFFFFFFFFFFFFFFFFFFFFFF:FFFFFFFFFFF,FFFFFFFFFFFF,FFFFFFFFFF::FFFFFFFFFFFFFFFFF:FFFFFF:FFF:FFFFFFFFFFFFFFFF:FFF:FFFF,F,FFFFFFFFFF:FFFFFFFFFFFFFFFFFFF
@A00270:176:HGHW5DRXY:1:2101:3658:15499 2:N:0:ACTACGAC+CTCCTTAC
CCTACGGGTGGCAGCAGTGGGGAATTTTGGACAATGGGGGGAACCCTGATCCAGCCATGCCGCGTGTCTGAAGAAGGCCTTCGGGTTGTAAAGGACTTCTGTTAGGGAAGAAAAGCTGGGTGCTAATACCATCTAGTGCTGACGGTACCTAAAGAATAAGCACCGGCTAACTACGTGCCAGCAGCCGCGGTAATACGTAGGGTGCGAGCGTTAATCGGAATTACTGGGCGTAAAGCGAGCGCAGACGGTT
+
FFFFFFFF,FFFFFFFF:FFFFFFFFFFFF,FFFFFFFFFFFFFFFFF:FFFFFFF::FFFFFF:FFF:FFFFFFFFFF:FF,FF::FF,FFFFFFFFFFF:,FF:FF:FFFFFFFFFFFFFF,FFFFFFFFFF:FFFFFFFFFFFFFFF,FFFFFFFFFFFFFFFFFFFFFFFFFFFFFFFFFFFFFFFFFFFFFFFFFFFFFFFFFFF,FFFFFFFF,FFFF,FFFFFFFFFFFFFF:FF:FFFFFF:
@A00270:176:HGHW5DRXY:1:2101:23348:15499 2:N:0:ACTACGAC+CTCCTTAC
CCTACGGGTGGCTGCAGTGGGGAATATTGGACAATGGGGGCAACCCTGATCCAGCAATGCCGCGTGTGTGAAGAAGGTCTTCGGATTGTAAAGCACTTTCACTAGGGAAGATGATGACGGTACCTAGAGAAGAAGCCCCGGCTAACTTCGTGCCAGCAGCCGCGGTAATACGAAGGGGGCTAGCGTTGCTCGGAATGACTGGGCGTAATGGGCGCGTAGGCGGTTTATACAGTCAGATGTGAAATCCCCG
+
FFFFFFFFFFFFFFFFFFFFFFFFFFFFFFFFFFFFFFFFFFFFFFFFFFFFFF:FFFFFFFFFFFFFFFFFFFFFFF:FFFFFFFFFFF:FFFFFFFFFFFFFFFFFFFFFFFFFFFFFFFFFF,FFFFFFFFFFFFFFFFFFFFFFFFFFFFFFF:FFFFFFFFFFFFFFF:FFFFFFFFFFFFFFFFFFFFFFFFFFFFFFFFFFFFFF:FFFFFFFFFFFFFFFFFFFFFFFFFFFFFF:FF:FFF
@A00270:176:HGHW5DRXY:1:2101:23357:15515 2:N:0:ACTACGAC+CTCCTTAC
CCTACGGGTGGCTGCAGTGGGGAATATTGGACAATGGGGGCAACCCTGATCCAGCAATGCCGCGTGTGTGAAGAAGGTCTTCGGATTGTAAAGCACTTTCACTAGGGAAGATGATGACGGTACCTAGAGAAGAAGCCCCGGCTAACTTCGTGCCAGCAGCCGCGGTAATACGAAGGGGGCTAGCGTTGCTCGGAATGACTGGGCGTAATGGGCGCGTAGGCGGTTTATACAGTCAGATGTGAAATCCCCG
+
FFFFFFFFFFFFFFFFFFFFFFFFFFFFFFFF:FFFFFFFFFFFFFFFFFFFFFFF:FFFFFFFFFFFFFFF:FFFFFFFFFFFF,FFFFFFFFFFFFFFFFF:FFFFFFFFFF:F::FFFFFFFFFFFFFFFFFFFFFFFFFFFFFFFFFFFFFFF,FF:FFFFFF:FFF:FFFFFFFFFFFFFFFFFFFFFFFFFF:FFFFFF,:,FFFFFFFFF:FFFFF,F,F::F,FFF:F:FFFFF:,FF,FFF
@A00270:176:HGHW5DRXY:1:2101:3730:15530 2:N:0:ACTACGAC+CTCCTTAC
CCTACGGGTGGCAGCAGTGGGGAATTTTGGACAATGGGGGGAACCCTGATCCAGCCATGCCGCGTGTCTGAAGAAGGCCTTCGGGTTGTAAAGGACTTCTGTTAGGGAAGAAAAGCTGGGTGCTAATACCATCTAGTGCTGACGGTACCTAAAGAATAAGCACCGGCTAACTACGTGCCAGCAGCCGCGGTAATACGTAGGGTGCGAGCGTTAATCGGAATTACTGGGCGTAAAGCGAGCGCAGACGGTT
+
FFF:FFFFFFFFFFFFF:FFFF:FFFFFFFF::FFF:FFFFFFFF:F:FFFF:FFFFFFFFFFFFFFF:FFFFFFFFFFFFFFF:FFF:FFFFFFFFFFFFFFFFFFF:FFFFFFF:FFFFFFFFFFFFFFFF:FFF:FFFFFFFFFF:FFFFFFFFFFFFFFF,FFF,FF:FFFFFFFFFF:FFFFFFFFFFFFFFF:FFF:FF:FFFFFFFFF:FFFFFFFFFF:FFFFFFFFF:FF:FFF,FFFF:F
@A00270:176:HGHW5DRXY:1:2101:29803:15530 2:N:0:ACTACGAC+CTCCTTAC
GACTACAAGGGTATCTAATCCTGTTCGCTCCCCACGCTTTCGCTCCTCAGCGTCAGTGACGGCCCAGAGACCTGCCTTCGCCATCGGTGTTCTTCCCGATATCTACACATTCCACCGTTACACCGGGAATTCCAGTCTCCCCTGCCGCACTCCAGCCTGCCCGTACCCGGCGCCGATCCACCGTTAAGCAGTGGACTTTCACACCAGACGCGACAAACCGCCTACGAGCCCTTTACGCCCAATAAATCCG
+
FFFFFFFFFFFFFFFFFFFFFFFFFFFFFFFFFFFFFFFFFFFFFFFFFFFFFFFFFFFFFFFFFFFFFFFF:FFFFFFFFFFFFFFFFFFFFFFFFFFFFFFFFFFFFFFFFFFFFFFFFFFFFFFF:FFFFFFFFFFFFFFFFFFFFFFFFFFFFFFFFFFFFFFFFFFFFFFFFFFFFFFFFFFFFF,FFFFFFFFFFFFFFFFFFFFFFFFFFFFFFFFFFFFFFFFFFFFFFFFFFFFFF,FF,F
@A00270:176:HGHW5DRXY:1:2101:32705:15546 2:N:0:ACTACGAC+CTCCTTAC
CCTACGGGGGCAGCAGTGGGGAATATTGCACAATGGTGGGAACCCTGATGCAGCCATGCCGCGTGTATGAAGAAGGCCATCGGGTTGTAAAGTTATTTCGGTGATGAGTAATGTGATGTATCTAATAGGTGCATTATTTGACGTTAATAACAGAAGAAGCAACGGCTAACTCCGTGCCAGCAGCCGCGGTAATAAGGAGGGTGCGATCGTTAATCGGAATGACTGGGCTCAATGGGCATGTAGGCGTATA
+
FFFFF,:FFF,F,FFF,::FFFFFFFF:,FFFF::FFF,,FF::,FFFFFFF:F:,,F,,,:F,FF,,FFF,:F:FF,,,FFFFF:,:FF,FF,:FFFFFFFF,,F:F,FF,F,FFFFFFFF,F:FF:F:FFFFFF,:FF,FFF:F::FFFF:F,:FF,,F,F,FFFFFFFF,:FFF:FFFFFFFFFFF,FFFF,:FFF,F:FFFF:F:,FF,,FF:F:F,,FFFFF:FFF:,FF,F:::FFFF,:,FF,
@A00270:176:HGHW5DRXY:1:2101:24849:15562 2:N:0:ACTACGAC+CTCCTTAC
CCTACGGGAGGCAGCAGTGGGGAATATTGCACAATGGGCGCAAGCCTGATGCAGCGACGCCGCGTGCGGGATGACGGCCTTCGGGTTGTAAACCGCTTTTAGCAGGGAGCAAGCCTTCGGGTGAGTGTACTTGTTGAATAAGCGCCGGCTAACTACGCGCCAGCAGCCGCGGTAATACGTAGGGCGCAAGCGTTATCCGGATTTATTGGGCGTAAAGGGCTCGTAGGCGGTTTGTCGCGTCTGGTGTGAA
+
FFFFFFFFFFFFFFFFFFFFFFFFFFFFFFFFFFFFFFFFFFFFFFFFFFFFFFFFFFFFFFFFFFFFFFFFFFFFFFFFFFFFFFFFFFFFFFFFFFFFFFFFFFFFFFFFFFFFFFFFFFFFFFFFF::FFFFFF,FFFFFFFFFFFFFFFFFFFFFFFFFFFFFFFFFFFF:FFFFFFFFFFFFFFFFFFFFFFFFFF:FFFF:FFFFFFFF:FFFFFFFFFFFFFFFFFFFFFFFFFFFFFFFFFF
@A00270:176:HGHW5DRXY:1:2101:30120:15640 2:N:0:ACTACGAC+CTCCTTAC
GACTACTAGGGTATCTAATCCTGTTCGCTCCCCACGCTTTCGCGCCTCAGCGTCAGTTCCGAGCCAGATTGCCGCCTTCGCAACTGGTGTTCTTCCCAATATCTACGAATTTCACCTCTACACTGGGAATTCCGCAATCCTCTCTCGGACTCTAGTCTATACGTATCAAATGCAGTTCCCAGGTTAAGCCCGGGGATTTCACATCTGACTGTATAAACCGCCTACGCGCCCTTTACGCCCAGTCATTCC
+
FFFFFFFFFFFFFFFFFFFFFFFFFFFFFFFFFFFFFF:FFFFFFFFFFFFFFFFFFFFFF:FFFFF:FFFFFFFFFFFFFFFFFFFFFFFFFFF:FFFFFFFFFFFFFFFFF:F,FFFFFFFFFFFFFFFFFFFFFFFFFFFFFFFF:FFFFFFFFFFFFFFFFFFFFFFFF:FFFFFFFFFFF:FFF:FFFFFF:FFFFFFFFFFFFFFFFFFF,FF,FFFFFFFFFFFFFFFFFFFFFFFFFFFFF
@A00270:176:HGHW5DRXY:1:2101:28971:15655 2:N:0:ACTACGAC+CTCCTTAC
CCTACGGGGGGCAGCAGTGGGGAATATTGGACAATGGGGGCAACCCTGATCCAGCAATGCCGCGTGTGTGAAGAAGGTCTTCGGATTGTAAAGCACTTTCACTAGGGAAGATGATGACGGTACCTAGAGAAGAAGCCCCGGCTAACTTCGTGCCAGCAGCCGCGGTAATACGAAGGGGGCTAGCGTTGCTCGGAATGACTGGACGTAAAGGGCGCGTAGGCGGTTTATACAGTCAGATGTGAAATCCCCG
+
FFFFFFFFFFFFFFFFFFFFFFFFFFFFFFFFFFFFFFFFFFFFFFFFFFFFFFFFFFFFFFFFFFFFFFFFFFFFFFFFFFFFFFFFFF:FFFFFFFFFFFF:FFFFFFFFFFFFF:FFF:FFFFFFFFFFFFFFFFFFFFFFFFFFFFFFFFFFFFFFFFFFFF:FFFFFFFFFFFF:FFFFFFFF:FF:FFFFFF:FFFFFF:F:FFFFFFFFFFFFFFF::,FFFFF:FFFFFFFFFFFF:FF:FF
@A00270:176:HGHW5DRXY:1:2101:26693:15687 2:N:0:ACTACGAC+CTCCTTAC
CCTACGGGAGGCTGCAGTAGGGAATCTTCCACAATGGACGAAAGTCTGATGGAGCAACGCCGCGTGAGTGAAGAAGGCTTTAGGGTCGTAAAACTCTGTTGTTGAAGAAGAACGTGTGTGAGAGTAACTGTTCACACAGTGACGGTATTCAACCAGAAAGCCACGGCTAACTACGTGCCAGCAGCCGCGGTAATACGTAGGTGGCAAGCGTTGTCCGGATTTATTGGGCGTAAAGCGAGCGCAGGCGGTTT
+
FFFFFFFFFFFFFFFFFFFFFFFFFFFFFFFFFFFFFFFFFFFFFF:FFFFFFFFFFFFFFFFFFFFFFFFFFFFFFFFFFFFFFFFFFFFFFFFFFFF:FFFFFFFFFFFFFFFFFFFFFFFFFFFFFFFFFFFFFFFFFFFFFFFFFFFFFFFFFFFFFFFFFFFFFFFFFFFFFFFFFFFFFFFFFFFFFFFFFFFFFFFFFFFFFFFFFFFFF:::FFFFF:FFFFFFF:FFFFF,FFFFFFF,FFF
@A00270:176:HGHW5DRXY:1:2101:26530:15781 2:N:0:ACTACGAC+CTCCTTAC
CCTACGGGGGGCTGCAGTAGGGAATCTTCCACAATGGACGAAAGTCTGATGGAGCAACGCCGCGTGAGTGAAGAAGGCTTTAGGGTCGTTAAACACTGTTGTTGAAGAAGAACGTGTGTGAGAGTAAATGTTCACACAGTGACGGTATTCAACCAGAAAGCCACGGCTAACTACGTGCCAGCAGCCGCGGTAATACGTAGGTGGCAAGCGTTGTCCGGATTTATTGGGCGTAAAGCGAGCGCAGGCGGTGT
+
FFFFFFFFFFFFFFFFF:FFFFFFFFFFFFFFFF:FFFFFFF:FFFFFFFFFFFFFFFFFFFFF:FF:FF:FFFFFFFF,FFFFFFFFF,FFFF,:FFF:::FFFFFFFFFFFFFFFF:FFFF,FFF,F,,FF::FFFFFF::FFFFFFFFF:F:FFFFF:FFFF:FFFFFFFF,FF,FFFFFFFFFFF:F,FFFF:F:FF:F:FFFFFFFFF,:FFFF:FFFF:FFFFF:FFFFFFFF:FF,FF:F,F,F
@A00270:176:HGHW5DRXY:1:2101:23204:15843 2:N:0:ACTACGAC+CTCCTTAC
CCTACGGGTGGCTGCAGTGGGGAATATTGGACAATGGGGGCAACCCTGATCCAGCAATGCCGCGTGTGTGAAGAAGGTCTTCGGATTGTAAAGCACTTTCACTAGGGAAGATGATGACGGTACCTAGAGAAGAAGCCCCGGCTAACTTCGTGCCAGCAGCCGCGGTAATACGAAGGGGGCTAGCGTTGCTCGGAATGACTGGGCGTAATGGGCGCGTAGGCGGTTTATACAGTCAGATGTGAAATCCCCG
+
FFFFFFFFFFFFFFFFFFFFFFFFFFFFFFFFFF:FFFFFFFFFFFFFFFFF:FFFFFFFFFFFFFFFFFFFFFFFFFFF:FFFF:FFFFFFFFFFFFFFFFFFFFFFFFFFFFFFFFFFFFFFFFFFFFFFFFFFFFFFFFFFFFFFFFFFFFFFFFFFFFFFFFFFFFFFF,FFFFFFFFFFFFFFFFFFFFFFFFFFFFFFFFFFFFFFFFFFFFFFFFFFFFFFFFFFFFFF:FFFFFFF::FFFF
@A00270:176:HGHW5DRXY:1:2101:30807:15890 2:N:0:ACTACGAC+CTCCTTAC
GACTACTAGGGTATCTAATCCTGTTCGCTCCCCACGCTTTCGCGCCTCAGCGTCAGTTCCGAGCCAGATTGCCGCCTTCGCAACTGGTGTTCTTCCCAATATCTACGAATTTCACCTCTACACTGGGAATTCCGCAATCCTCTCTCGGACTCTAGTCTATACGTATCAAATGCAGTTCCCAGGTTAAGCCCGGGGATTTCACATCTGACTGTATAAACCGCCTACGCGCCCTTTACGCCCAGTCATTCC
+
FFFFFFFFFFFFFFFFFFFFFFFFFFFFFFFFFFFFFFFFFFFFFFFFFFFFFFFFFFFFFFFFFFFFFFFFFFFFFFFFFFFFFFFFFFFFFFFFFFFFFFFFFFFFFFFFFFFFFFFFFFFFFFFFFFFFFFFFFFFFFFFFFFFFFFFFFFFFFFFFFFFFFFF,FFFFFFFFFFFFFFFFFFFFFFFFFFFFFFFFFFFFF:FFFFFF:FFFFFFFFFFFFFFFFFF,FFFFFFFFFFFFFFFFF
@A00270:176:HGHW5DRXY:1:2101:30472:15906 2:N:0:ACTACGAC+CTCCTTAC
GACTACTAGGGTATCTAATCCTGTTCGCTCCCCACGCTTTCGCGCCTCAGCGTCAGTTCCGAGCCAGATTGCCGCCTTCGCAACTGGTGTTCTTCCCAATATCTACGAATTTCACCTCTACACTGGGAATTCCGCAATCCTCTCTCGGACTCTAGTCTATACGTATCAAATGCAGTTCCCAGGTTAAGCCCGGGGATTTCACATCTGACTGTATAAACCGCCTACGCGCCCTTTACGCCCAGTCATTCC
+
FFFFFFFFFFFFFFFFFFFFFFFFFFFFFFFFFFFFFFFFFFFFFFFFFFFFFFFFFFFFFFFFFFFFFFFFFFFFFFFFF:F,FFFFFFFFFFFFFFFFFFFFFFFFFFFFFFF:FFFFFFFFFFFFFFFFFFFFFFFFFFFFFFFF:FFFFFFFFFFF:,FFFFFF:FFFFFFFFFFFFFFFFFFFF:FFFFFFFFFFFFFF:FF:FFFFFFFFF,FF:FF:FFFFF:FFFFF,FFFFFFFF,FFFF
@A00270:176:HGHW5DRXY:1:2101:10818:16031 2:N:0:ACTACGAC+CTCCTTAC
CCTACGGGGGGCAGCAGTGGGGAATATTGGACAATGGGGGCAACCCTGATCCAGCAATGCCGCGTGTGTGAAGAAGGTCTTCGGATTGTAAAGCACTTTCACTAGGGAAGATGATGACGGTACCTAGAGAAGAAGCCCCGGCTAACTTCGTGCCAGCAGCCGCGGTAATACGAAGGGGGCTAGCGTTGCTCGGAATGACTGGGCGTAAAGGGCGCGTAGGCGGTTTATACAGTCAGATGTGAAATCCCCG
+
FFFFFFFFFFFFFFFFFFFFFF:FFFFFFFFFFFFFFFFFFFFFFFFFFFFFFFFFFFFFFFFFFFFFFFFFFFFFFFFFFFFFFFFFFFF:FFFFFFFFFFFFFFFFF:FFFFFFFFFFFFFFFFFFFFFFFFFFFFFFFFFFFFFFFFFFFFFFFFFFFFFFFFFFFFFFFFFFFFFFFFFFFFFFFFFFFF:FFFFFFFFFFFFF,FFFFFFFFFFFFFFFF:FFFFFFFFFFF:FFF:FFFFFFFF
@A00270:176:HGHW5DRXY:1:2101:29342:16047 2:N:0:ACTACGAC+CTCCTTAC
GACTACAAGGGTATCTAATCCTGTTCGCTACCCACGCTTTCGAGCATGAACGTCAGTGTTATCCCAGGAGGCTGCCTTCGCCACCGGTATTCCTCCACATCTCTACGCATTTCACCGCTACACATGGAGTTCCACTGTCCTCTTCTGCACTCAAGTCTCCCAGTTTCCGATGCACTTCTCCGGTTAAGCCGAAGGCTTTCACATCAGACTTAAGAAACCGCCTGCGCTCGCTTTACGCCCAATAAATCCG
+
FF:FFFFFFFFFFFFFFFFFFFFFFFFFF:FFFFFFFFFFFFFFFFFFFFFFFFFFFFFFFFFFFFFFFFFFFFFFFFFFFFFFFFFFFFFFFFFFFFFFFFFFFFFFFFFFFFFFFFFFFFFFFFFFFFFFFF:FFFFFFFFFFFFFFFFFFFFFFFFFFFFFFFFFFFFFFFFFFFFFFFFFFFFFFFFFFFFFFFFF:FFFFFFFFFFFFF,FFFFFFFFF:FFFFFFFFF:FFFFFFFFFFFFFFF
@A00270:176:HGHW5DRXY:1:2101:10764:16063 2:N:0:ACTACGAC+CTCCTTAC
GACTACTAGGTATCTAATCCTGTTTGCTCCCCACGCTTTCGCGCCTCAGCGTCAGTTCCGAGCCAGATTGCTGCCTTCGCAACTGGTGTTCTTCCCAATATCTACGAATTTCACCTCTACACTGGGAATTCCGCAATCCTCTCTCGGACTCTAGTCTATACGTATCAAATGCAGTTCCCAGGTTAAGCCCGGGGATTTCACATCTGACTGTATAAACCGCCTACGCGCCCTTTACGCCCAGTCATTCCG
+
FFFFFFFFFFFFFFFFFFFFFFFFFFFFFFFFFFFFFFFFFFFFF:FFFFFFFFFFFFFFFFFF,FFFFFFFFFFFFFFFFFFFFFFFFFFFFFFFFFFFFFFFFFFFFFFFFFFFFFFFFFFFFFFFFFFFFFFFFFFFFFFFFFFFFFFFFFFFFFFFFFFFFFFFFFFFFFFFFFFFFFFFFFFFFFFFFFFFFFFFFFFFFFFFFFFFFFFFFF:FFFFFFFFFFFFFFFFFFFFFFFFFF:FFF
@A00270:176:HGHW5DRXY:1:2101:5059:16141 2:N:0:ACTACGAC+CTCCTTAC
CCTACGGGTGGCTGCAGTGGGGAATATTGGACAATGGGGGCAACCCTGATCCAGCAATGCCGCGTGTGTGAAGAAGGTCTTCGGATTGTAAAGCACTTTCACTAGGGAAGATGATGACGGTACCTAGAGAAGAAGCCCCGGCTAACTTCGTGCCAGCAGCCGCGGTAATACGAAGGGGGCTAGCGTTGCTCGGAATGACTGGGCGTAAAGGGCGCGTAGGCGGTTTATACAGTCAGATGTGAAATCCCCG
+
FFFFFFFFFFFFFFFFFFFFFFFFFFFFFFFFFFFF:FFFFFFFFFFFFFFFFFFFFFFFFFFFFFFF:FFFFFFFFFF:FFFFFFFFFFFFFFFFFFFFFFFFFFFFFFFFFFFFFFFFFFFFFFFFFFFFFFFFFFFFFFFFFFFFFFFFFFFFFFFFFFFFFFFFFFFFFFFFFFFFFFFFFFFFFFF:FFFFFFFFFFFFFFFFFFFFFFFFFFFF:FFFFFFFF,F:FFFFFFFFFFF:FFFFFF
@A00270:176:HGHW5DRXY:1:2101:15519:16157 2:N:0:ACTACGAC+CTCCTTAC
GACTACAAGGGTATCTAATCCTGTTTGCTACCCACGCTTTCGAGCATGAACGTCAGTGTTATCCCAGGAGGCTGCCTTCGCCATCGGTATTCCTCCACATCTCTACGCATTTCACTGCTACACGTGGAATTCTACCTCCCTCTGACACACTCTAGTTACACAGTTTCAAATGCACGTCCCAAGTTGAGCTCGGGGATTTCACATCTGACTTATTTAACCGTCTGCGCTCGCTTTACGCCCAGTAATTCC
+
FFFFFFFFFFFFFFFFFFFFFFFFFFFFFFFFFFFFFFFFFFFFFFFFFFFFFFFFFFFFFFFFFFFFFFFFFFFFFFFFFFFFFFFFFFFF:FFFFFFFFFFFFFFFFFFFFFFFFFF:FFFFFFFFFFFFFFFFFFFFFFFF:FFFFFFFFFFFFFFFFFFFFFFFFFFFFFFFFFFFFFFFFFFFFFFFFFF,FFFFFFFFFFFF,FFFFFFF,FFFFFFFFFFFFFFFFFFFFFFFFFF,FFFFF
@A00270:176:HGHW5DRXY:1:2101:14073:16188 2:N:0:ACTACGAC+CTCCTTAC
CTACGGGTGGCAGCAGTGGGGAATATTGGACAATGGGGGCAACCCTGATCCAGCAATGCCGCGTGTGTGAAGAAGGTCTTCGGATTGTAAAGCACTTTCACTAGGGAAGATGATGACGGTACCTAGAGAAGAAGCCCCGGCTAACTTCGTGCCAGCAGCCGCGGTAATACGAAGGGGGCTAGCGTTGCTCGGAATGACTGGGCGTAAAGGGCGCGTAGGCGGTTTATACAGTCAGATGTGAAATCCCCGG
+
FFFFFFFFFFFFFFFFFFFFFFFFFFFFFFFFFFFFFFFFFFFFFFFFFFFFFFFFFFFFFFFFFFFFFFFFFFFFFFFFFFFFFFFFFFFFFFFFFFFFFFFFFFFFFFFFFFF:FFFFFFFFFFFFFFFFFFFFFFFFFFFFFFFFFFFFFFFFFFFFFFFFFFFFFFFFFFFFFFFFFFFFFFFFFF:FFFFFFFFFFFFFFFFFFFFFFFFFFFFFFFFFFFFFFFFFFFFFFFFF:FFFFFFFFF
@A00270:176:HGHW5DRXY:1:2101:10845:16235 2:N:0:ACTACGAC+CTCCTTAC
CCTACGGGTGGCTGCAGTAGGGAATCTTCCACAATGGACGAAAGTCTGATGGAGCAACGCCGCGTGAGTGAAGAAGGCTTTAGGGTCGCAAAACTCTGTTGTTGAAGAAGAACGTGTGTGAGAGTAACTGTTCACACAGTGACGGTATTCAACCAGAAAGCCACGGCTAACTACGTGCCAGCAGCCGCGGTAGTACGTAGGTGGCAAGCGTTGTCCGGATTTATTGGGCGTAAAGCGAGCGCAGGCGGTTT
+
FFFFFFFFFFFFFFFFFFFFFFFFFFFFFFFFFFFFFFFFFFFFFFFFFFFFFFFFFFFFFFFFFFFFFFFFFFFFF:FFFFFFFFFFFFFFFFFFFFFFFFFFFFFFFF:FFFFFFFFFFFFFFFFFFFFFFFFFFFFFFFFFFFFFFFFFFFFFFFFFFFFFFFFFFFFFFFFFFFFFFFFFFFFFFFFFFFFFFFFFFFFFFFFFFFFFFFFFFFF:FFFFFFFFFFFFF:FFFFFFFFFFFFFFFFF
@A00270:176:HGHW5DRXY:1:2101:29306:16235 2:N:0:ACTACGAC+CTCCTTAC
GACTACAAGGGTATCTAATCCTGTTCGCTACCCACGCTTTCGAGCATGAACGTCAGTGTTATCCCAGGAGGCTGCCTTCGCCACCGGTATTCCTCCACATCTCTACGCATTTCACCGCTACACATGGAGTTCCACTGTCCTCTTCTGCACTCAAGTCTCCCAGTTTCCGATGCACTTCTCCGGTTAAGCCGAAGGCTTTCACATCAGACTTAAGAAACCGCCTGCGCTCGCTTTACGCCCAATAAATCCG
+
FFFFFFFFFFFFFFFFFFFFFFFFFFFFFFFFFFFFFFFFFFFFFFFFFFFFFFFFFFFFFFFFFFFFFFFFFFFFFFFFFF:FFFFFFFFFFFFFFFFFFFFFFFFFFFFFFFFFFFFFFFFFFFFFFFFFFFFFFFFFFFFFFFFFFFFFFFFFFFFFFFFFFFFFFFFFFFFFFFFFFFFFFFFFFFFFFFFFFFFFFFFFFFFFFFFF,FFFFFFFFFFFFFFFFFFFFFFFFFFFFFFFFFFFFF
@A00270:176:HGHW5DRXY:1:2101:13566:16344 2:N:0:ACTACGAC+CTCCTTAC
CCTACGGGAGGCAGCAGTGGGGAATATTGGACAATGGGGGCAACCCTGATCCAGCAATGCCGCGTGTGTGAAGAAGGTCTTCGGATTGTAAAGCACTTTCACTAGGGAAGATGATGACGGTACCTAGAGAAGAAGCCCCGGCTAACTTCGTGCCAGCAGCCGCGGTAATACGAAGGGGGCTAGCGTTGCTCGGAATGACTGGGCGTAAAGGGCGCGTAGGCGGTTTATACAGTCAGATGTGAAATCCCCG
+
FFFFFFFFFFFFFFFFFFFFFFFFFFFFFFFFFFFFFFFFFFFFFFFFFFFFFFFFFFFFFFFFFFFFFFFFFFFFFFFFFFFFFFFFFFFFFFFFFFFFFF,FFFFFFFFFFFFFFFFFFFFFFFFFFFFFFFFFFFFFFFFFFFFFFFFFFFFFF:FFFFFFFFFFFFFFFFFFFFFFFFFFFFFFFFFFFF,FFFFFFFFFFFFFFFFFFFFFFFFFFFF::FFFFFFFFFFFFFFFFFFFFFFFFF
@A00270:176:HGHW5DRXY:1:2101:10682:16360 2:N:0:ACTACGAC+CTCCTTAC
CCTACGGGTGGCTGCAGTAGGGAATCTTCCACAATGGACGAAAGTCTGATGGAGCAACGCCGCGTGAGTGAAGAAGGCTTTAGGGTCGCAAAACTCTGTCGTTGAAGAAGAACGTGTGTGAGAGTAACTGTTCACACAGTGACGGTATTCAACCAGAAAGCCACGGCTAACTACGTGCCAGCAGCCGCGGTAGTACGTAGGTGGCAAGCGTTGTCCGGATTTATTGGGCGTAAAGCGAGCGCAGGCGGTTT
+
FFFFFFFFFFFFFFFFFFFFFFFFFFFFFFFFFFFFFFFFFFFFF:FFFFFFFFFFFFF:FFFFFFFFFFFFFFFFFFFFFFFFFFFFF:FFFFFFFFFFFFFFFFFFFFF,FFFFFFFFFFFFFFFFFFFFFFFFFFFFFFFFFFFFF:FFFFFFFFFFFFFFFFFFFFFFFFFFF:FFFFFFFFFFFFFF:FFFFFFFFFFFFFFFFFFFFFFFFFF:FFF:FFFFFFFFFFFFFFFFFFFFFFFFF:F
@A00270:176:HGHW5DRXY:1:2101:27118:16360 2:N:0:ACTACGAC+CTCCTTAC
GGGGGGGGGGGGGGGGGGGGGGGGGGGGGGGGGGGGGGGGGGGGGGGGGGGGGGGGGGGGGGGGGGGGGGGGGGGGGGGGGGGGGGGGGGGGGGGGGGGGGGGGGGGGGGGGGGGGGGGGGGGGGGGGGGGGGGGGGGGGGGGGGGGGGGGGGGGGGGGGGGGGGGGGGGGGGGGGGGGGGGGGGGGGGGGGGGGGGGGGGGGGGGGGGGGGGGGGGGGGGGGGGGGGGGGGGGGGGGGGGGGGGGGGGG
+
FFFFFFFFFFFFFFFFFFFFFFFFFFFFFFFFFFFFFFFFFFFFFFFFFFFFFFFFFFFFF:FFFFFFFFFFFF,FFFFFFFFFFFF:FFFFFFFFFFFFF::,:::F:FFFF:FFF:FF,FF,FFFF:FF:F::::::,FFF::F,::,FF,:,:FF,,::F,,:,FF,:F:FF:FF:,F::F:,,,,,FF::,:,F:,,,:,,F,,::,,:,F:FFF::,F:,,,F:,:F,F:::F,:F,:,F,,:,,
@A00270:176:HGHW5DRXY:1:2101:18059:16391 2:N:0:ACTACGAC+CTCCTTAC
CCTACGGGTGGCAGCAGTGGGGAATATTGGACAATGGGGGCAACCCTGATCCAGCAATGCCGCGTGTGTGAAGAAGGTCTTCGGATTGTAAAGCACTTTCACTAGGGAAGATGATGACGGTACCTAGAGAAGAAGCCCCGGCTAACTTCGTGCCAGCAGCCGCGGTAATACGAGGGGGCTAGCGTTGCTCGGAATGACTGGGCGTAAAGGGCGCGTAGGCGGTTTATACAGTCAGATGTGAAATCCCCGG
+
FFFFFFFFFFFFFFFFFFFFFFF:FFFFFFFFFFFFFFFFFFFFFFFFFFFFFFFFFFFF:FFFFFFFFFFFFFFFFFFFFFFFFFFFF,FFFFFFFFFFFFFFFFFFFFFFFFFFFFFFFFFF:FFFFFFFFFFFFFFFFFFFFFFFFFFFFFFFFFFFFFFFFF:FFFFFFFFFFFFFFFFFFFFFFFFFFFFFFF,FFFFFFFFFFFFFFFF:FFFFFF,FFFFFFFFFFFFFF:FFFFFFFFFFFF
@A00270:176:HGHW5DRXY:1:2101:6705:16548 2:N:0:ACTACGAC+CTCCTTAC
GACTACTAGGGTATCTAATCCTGTTTGCTCCCCACGCTTTCGCATCTCAGCGTCAGTATCTGTCCAGAAGGCCGCCTTCGCCACCGGTATTCCTCCACATCTCTACGCATTTCACCGCTACACGTGGAATTCTACCTTCCTCTACAATACTCTAGTTAACCAGTTTTAAGTGCAATTCCTGGGTTGAGCCCAGGGCTTTCACACCTAACTTAATTATCCGCCTACATGCCCTTTACGCCCAGTCATTCC
+
FFFFFFFFFFFFF:FFFFFFFFFFFFFFFFFFFFFFF:FFFFFFFFFFFFFFFFFFFFFFFFFFFFFFFFFFFFFFFFFFFFFFFFFFFFFFFFFFFFFFFFFFFFFFFFFFFFFFFFFFFFFFFFF,F,FFFFFFFFFFFFFFFF:FFFFFFFFFFFFFFFFFFFFFFFFFFF,FFFFFFFFFFFFFFFFFFFFFFFFF,F:FFFFFFFFFFFFFFFFFFFFFFFFFFFFFFFFFFF,FFFFFFFF:F
@A00270:176:HGHW5DRXY:1:2101:6741:16548 2:N:0:ACTACGAC+CTCCTTAC
GACTACCAGGGTATCTAATCCTGTTCGCTCCCCACGCTTTCGCGCCTCAGCGTCAGTTCCGAGCCAGATTGCCGCCTTCGCAACTGGTGTTCTTCCCAATATCTACGAATTTCACCTCTACACTGGGAATTCCGCAATCCTCTCTCGGACTCTAGTCTATACGTATCAAATGCAGTTCCCAGGTTAAGCCCGGGGATTTCACATCTGACTGTATAAACCGCCTACGCGCCCTTTACGCCCAGTCATTCC
+
FFFFFFFFFFFFFFFFFFFFFFFFFFFFFFFFFFFFFFFFFFFFFFFFFFFFFFFFFFFFFFFFFFFFFFFFFFFFFFFFFFFFFFFFFFFFFFFFFFFFFFFFFFFFFFFFFFFFFFFFFFFFFFFFFFFFFFFFFFFFFFFFFFFFFFFFF:FFFFFFFFFFFFFFFFFFFFFFFFFFFFFFFFFFFFFFFFF:FFFFFFFFFFFFFFFFFFFFFFFFFFFFFFFFFFFFFFFFFFFFFFFFFFFFF
@A00270:176:HGHW5DRXY:1:2101:4544:16564 2:N:0:ACTACGAC+CTCCTTAC
CCTACGGGAGGCAGCAGTGGGGAATATTGCACAATGGGGGGAACCCTGATGCAGCCATGCCGCGTGTATGAAGAAGGCCTTCGGGTTGTAAAGTACTTTCGGTGATGAGGAAGGTGATGTATCTAATAGGTGCATTAATTGACGTTAATCACAGAAGAAGCACCGGCTAACTCCGTGCCAGCAGCCGCGGTAATACGGAGGGTGCGAGCGTTAATCGGAATGACTGGGCGTAAAGGGCATGTAGGCGGAT
+
FFFFFFFFFFFFFFFFFFFFFFF,FFFFFFFFFFFFFFFFFFFFFFFFFFFF:FFFFFFFFFFF,F,FFFF:FFFFFFFF:FFFF:FF::FFFFFFFFFFFF,::FFFFFF:FFFF:,FFFFFFFFFFFFFFFFFFFFFFFFFF:FFFFFFFFFF:FFFF:FFFFFFF:FFFFFFFFFFF:FFFFFFFFFFF:FFFFFFFFFFFFFFFFF:FFFFFFFFFFF:FFFFFFFFFF:FFFFFFFFFFF:FFFF
@A00270:176:HGHW5DRXY:1:2101:6768:16564 2:N:0:ACTACGAC+CTCCTTAC
GACTACCAGGGTATCTAATCCTGTTCGCTCCCCACGCTTTCGCGCCTCAGCGTCAGTTCCGAGCCAGATTGCCGCCTTCGCAACTGGTGTTCTTCCCAATATCTACGAATTTCACCTCTACACTGGGAATTCCGCAATCCTCTCTCGGACTCTAGTCTATACGTATCAAATGCAGTTCCCAGGTTAAGCCCGGGGATTTCACATCTGACTGTATAAACCGCCTACGCGCCCTTTACGCCCAGTCATTCC
+
FFFFFFFFFFFFFFFFFFFFFFFFFFFFFFFFFFFFFFFFFFFFFFFFFFFFFFFFFFFFFFFFFFFFFFFFFFFFFFFFFFFFFFFFFFFFFFF:FFFFFFFFFF:FFFFFFFFFFFFFFFFFFFFFFFFFFFFFF:FFFFFFFFFFFFFFFFFFFFFFFFFFFFFFFFFFFFFFFFFFFFFFFFFFFFFFFFFFFFFFFFFFFFFFFFFFFFFF:FFFFFFFFFFFFFFFFFFFFFFFFF:FFFFFF
@A00270:176:HGHW5DRXY:1:2101:27010:16579 2:N:0:ACTACGAC+CTCCTTAC
CACGGTGGCTGCAGTGGGGAATATTGGACAATGGGGGCAACCCTGATCCAGCAATGCCGCGTGTGTGAAGAAGGTCTTCGGATTGTAAAGCACTTTCACTAGGGAAGATGATGACGGTACCTAGAGAAGAAGCCCCGGCTAACTTCGTGCCAGCAGCCGCGGTAATACGAAGGGGGCTAGCGTTGCTCGGAATGACTGGGCGTAAAGGGCGCGTAGGCGGTTTATACAGTCAGATGTGAAATCCCCGGG
+
FFFFFFFFFFFFFFFFFFFF:FFFFFFFFFFFFFFFFFFFFFFFFFFFFFFFFFFFFFFFFFFFFFFFFFFFFFFFFFFFFFFFFFF,FFFFFFFFFFFFFFFFFFFFFFFFFFFFFFFFFFFFFFFFFFFFFFFFFFFFFFFFFFFFFFFFFFFFFFFFFFFFFFFFFFFFFFFFFFFFFFFFFFFFFFFFFFFFFFFFFFFFFFFFFFFFFFFFFFFF:FFFFFFFFFFF:FFFFFFFFFFFFFFFF
@A00270:176:HGHW5DRXY:1:2101:17671:16595 2:N:0:ACTACGAC+CTCCTTAC
CCTACGGGAGGCTGCAGTGGGGAATATTGCACAATGGGGGGAACCCTGATGCAGCCATGCCGCGTGGGTGAAGAAGGCTTTAGGGTCGTAAAACTCTGTTGTTGAAGAAGAACGTGTGTGAGAGTAACTGTTCACACAGTGACGGTATTCAACCAGAAAGCCACGGCTAACTACGTGCCAGCAGCCGCGGTAATACGTAGGTGGCAAGCGTTGTCCGGATTTATTGGGCGTAAAGCGAGCGCAGGCGGTTT
+
FFFFFFFFFFFFFFFFFFFFFFFFFFFFFFF:F:FFFFFFFFFFFFFFFFFFFFFFFFFFFFFFFFFFFFFFFFFFFF,:FFFFFFFFFFF:FFFFFFFFF:FFFFFFFFFFFFFFFFFFFFFFFFFFFF::F,FF:FFFF:F:F:FFFFFFFF:FFFFFFFFFFFFFFFFFFFFFFFFFFFFFFFFFFFFFFFFFFFF:FFFFFFFFFFFF:FFFFFF:FFF,:F:FFFFFFFFFF:FFFF,F:FFFFFF
@A00270:176:HGHW5DRXY:1:2101:24108:16595 2:N:0:ACTACGAC+CTCCTTAC
CCTACGGGCGGCTGCAGTGGGGAATATTGGACAATGGGGGCAACCCTGATCCAGCAATGCCGCGTGTGTGAAGAAGGTCTTCGGATTGTAAAGCACTTTCACTAGGGAAGATGATGACGGTACCTAGAGAAGAAGCCCCGGCTAACTTCGTGCCAGCAGCCGCGGTAATACGAAGGGGGCTAGCGTTGCTCGGAATGACTGGGCGTAAAGGGCGCGTAGGCGGTTTATACAGTCAGATGTGAAATCCCCG
+
FFFFFFFFFFFFFFFFFFFFFFFFFFFFFFFFFFFFFFFFFFFFFFFFFFFFFFFFFFFFFFFFFFFFFFFFFFFFFF:FFFFFFFFFF:FFFFFFFFFFFFFFFFFFFFFFFFFFFFFFFFFFFFFFFFFFFFFFFFFFFFFFFFFFFFFFFFFFFFFFFFFFFFFFF:FFF:FFFFFFFFFFFFFFFFFFFF,FFFFFFFFFFFFF:FFFFFFFFFFFFFFF:FFFFFFFFFFFFFFFFFF:FFFFFF
@A00270:176:HGHW5DRXY:1:2101:31910:16642 2:N:0:ACTACGAC+CTCCTTAC
GACTACAGGGGTATCTAATCCTGTTTGCTCCCCACGCTTTCGCATCTCAGCGTCAGTATCTGTCCAGAAGGCCGCCTTCGCCACCGGTATTCCTCCACATCTCTACGCATCTCACCGCTACACATGGAGTTCCACTGTCCTCTTCTGCACTCAAGTCTCCCAGTTTCCGATGCACTTCTCCGGTTAAGCCGAAGGCTTTCACATCAGACTTAAGAAACCGCCTGCGCTCGCTTTACGCCCAATAAATCAGT
+
FFFFFFFFFF:FFFFFFFFFFFFFFFFFFF:F:FFFFFFFFFFFFFFFFFFFFFFFFFFFFFFFFFFFFFFFFFFFFFFF:FFFFFFFFFFF,F:FFFFFFFFFFFFFFFFFFFFFFF:FF:FFFFFFFFFFFFFFFFFFFFF:FFF::FFF:FFFFFFFFFFFF:FFF:FFFFFFFFFF:F:FFF::,FFFFFFFFFFF:F:FFFFFFFFFFFF:FFFFF:FFF,FFFFFFFFFFFFFFFFFFFFF,,F,
@A00270:176:HGHW5DRXY:1:2101:3703:16736 2:N:0:ACTACGAC+CTCCTTAC
GACTACTAGGGTATCTAATCCTGTTCGCTCCCCACGCTTTCGCGCCTCAGCGTCAGTTCCGAGCCAGATTGCCGCCTTCGCAACTGGTGTTCCTCCCAATATCTACGAATTTCACCTCTACACTGGGAATTCCGCAATCCTCTCTCGGACTCTAGTCTATACGTATCAAATGCAGTTCCCAGGTTAAGCCCGGGGATTTCACATCTGACTGTATAAACCGCCTACGCGCCCTTTACGCCCAGTCATTCC
+
FFFFFFFFFFFFFFFFFFFFFFFFFFFFFFFFFFFFFFFFFFFF:FFFFFFFFFFFFFFFFFFFF:FF,FFFFF:FFFFFFFFFFFFFFFFFFFFFFFFFFFFF:FFFFF,FFFFFFFF:FFFFFFFF,FFFFFFF:,FFFF,FFFF:,FFFF,FFFF:FFFF:FFFFFFFF:FFFFFFFFF,FF,FF:FFF,FFFF:FFFFFFFFFFFFF:FFF:FFF:FF:FFFFFFFFFFF:FFFFFFF:FFF:FF
@A00270:176:HGHW5DRXY:1:2101:31955:16752 2:N:0:ACTACGAC+CTCCTTAC
GACTACAGGGGTATCTAATCCTGTTTGCTCCCCACGCTTTCGCATCTCAGCGTCAGTATCTGTCCAGAAGGCCGCCTTCGCCACCGGTATTCCTCCACATCTCTACGCATCTCACCGCTACACATGGAGTTCCACTGTCCTCTTCTGCACTCAAGTCTCCCAGTTTCCGATGCACTTCTCCGGTTAAGCCGAAGGCTTTCACATCAGACTTAAGAAACCGCCTGCGCTCGCTTTACGCCCAATAAATCCG
+
FF:FFFFFFFFFFFFFFFFFFFFFFFFFFFFFFFFFFFFFFFFFFFFFFFFFFFFFFFFFFFFFFFFFFFFFFFFFFFFFFFFFFFFFFFFFFFFFFFFFFFFFFFFFFFFFFFF:FFFFFFFFFF:FF:FFFFFFFFFFFF:FFFFF:FFF:FFFFFF,FFFFFFFFFFFFFFFFFFFFFFFFFFFFFFFFFFFFFF:FFFFFFF:,FFFF,F:F,FFFFFFFFFFFFFF:FFFFFFFF:FFF:FFFFF
@A00270:176:HGHW5DRXY:1:2101:4969:16767 2:N:0:ACTACGAC+CTCCTTAC
CCTACGGGAGGCAGCAGTGGGGAATATTGCACAATGGGGGGAACCCTGATGCAGCCATGCCGCGTGTATGAAGAAGGCCTTCGGGTTGTAAAGTACTTTCGGTGATGAGGAAGGTGATGTATCTAATAGGTGCATTAATTGACGTTAATCACAGAAGAAGCACCGGCTAACTCCGTGCCAGCAGCCGCGGTAATACGGAGGGTGCGAGCGTTAATCGGAATGACTGGGCGTAAAGGGCATGTAGGCGGAT
+
FFFFFFFFFFFFFFFFFFFFFFFFFFFFFFFFFFFFFFFFFF:FFFFF:FFFFFFFFF:FFFFFFFFFFFFFFFFFFF:FFFFFFFFFFFFFFFFFFFFFFFFFF::FFFFFFFFFFFFFFFFFFFFFFFFFFFFFFFFFF:FFFFFFFFFFFFFFF:FFFFFFFFFFFFFFFF:FFFFFFFFFFFFFFFFFFFFFFFFFFFFFFFFFFFFFFFFF:FF:FFFFFFFFFFFFFFFFFFF:FFF::F,FFF
@A00270:176:HGHW5DRXY:1:2101:26793:16830 2:N:0:ACTACGAC+CTCCTTAC
GACTACAGGGGTATCTAATCCTGTTCGCTCCCCACGCTTTCGCGCCTCAGCGTCAGTTCCGAGCCAGATTGCCGCCTTCGCAACTGGTGTTCTTCCCAATATCTACGAATTTCACCTCTACACTGGGAATTCCGCAATCCTCTCTCGGACTCTAGTCTATACGTATCAAATGCAGTTCCCAGGTTAAGCCCGGGGATTTCACATCTGACTGTATAAACCGCCTACGCGCCCTTTACGCCCAGTCATTCC
+
FFFFFFFFFFFFFFFFFFFFFFFFFFFFFFFFFFFFFFFFFFFFFFFFFFFFFFFF:FFFFFFFFFFFFFFFFFFFFFFFFF,F:FFFFFFFFFFFFFFFFFFF:FFFFFFFFFFFFFFFFFFFFFFFFFFFFFFFFFF:F:FFFFFFFFFFFFFFFFFFFFFFFFFFFFFFFFFFFFFFFFFFF:FFFFFFFFF,FFFFFFFFFFF:FFFFFFFFFFFFFFFFFFFFFFFFF:FF:FFFFFFFFFFFF
@A00270:176:HGHW5DRXY:1:2101:13783:16845 2:N:0:ACTACGAC+CTCCTTAC
GACTACTCGGGTATCTAATCCTGTTCGCTACCCATGCTTTCGAGCCTCAGCGTCAGTTACAGACCAGACAGCCGCCTTCGCCACTGGTGTTCTTCCATATATCTACGCATTTCACCGCTACACATGGAGTTCCACTGTCCTCTTCTGCACTCAAGTCTCCCAGTTTCCGATGCACTTCTCCGGTTAAGCCGAAGGCTTTCACATCAGACTTAAGAAACCGCCTGCGCTCGCTTTACGCCCAATAAATCCG
+
FFFFFFFFFFFFFFFFFFFFF:FFFFFFFFFFFFFFFFFFFFFFFFFFFFFFFFFFFFFFFFFFFFFFFFFFFFFFFFFFFFFFFFFFF:FFF:FFFFFFFFFFFFFFFFFFFFFFFFFFFFFFFFFFFFFFFFFFFFFFFFFFFFFFFFFFFFFFFFFFFFFFFFFFFFFFFFFFFFFFFFFFFFFFFFFFFFFFFFFFFFFFFFFFFFFFFFFF:FFFFFFFFFFFFFFFFFFFFFFFFFFF:FFFFF
@A00270:176:HGHW5DRXY:1:2101:7826:16892 2:N:0:ACTACGAC+CTCCTTAC
CCTACGGGCGCTGCAGTGGGGAATTTTGGACAATGGGGGGAACCCTGATCCAGCCATGCCGCGTGTCTGAAGAAGGCCTTCGGGTTGTAAAGGACTTTTGTTAGGGAAGAAAAGCTGGGTGCTAATACCATCTAGTGCTGACGGTACCTAAAGAATAAGCACCGGCTAACTACGTGCCAGCAGCCGCGGTAATACGTAGGGTGCGAGCGTTAATCGGAATTACTGGGCGTAAAGCGAGCGCAGACGGTTA
+
FFFFFFFFFFFFFFFFFFFFFFFFFFFFFFFFFFFFFFFFF:FFFFFFFFFFFFFFFFFFFFFFFFFFFFFFFFFFFFFFFFFFFFFFFFFFFFFF:FFFFFFFFFFFFFFFFFFFFFFFFFFFFFFFFFFFFFFFFFFFFFFFFFFFFFFFFFFFFFFFFFFFFFFFFFFFFFFFFFFFFFFFFFFFF:F:FFFFFFFFFFFFFFFFFFFF:FFFFFFFFFFFFFFFFFFFFFFFFFFFFFFFFFF:FF
@A00270:176:HGHW5DRXY:1:2101:4119:16986 2:N:0:ACTACGAC+CTCCTTAC
CCTACGGGTGGCTGCAGTAGGGAATCTTCCACAATGGACGAAAGTCTGATGGAGCAACGCCGCGTGAGTGAAGAAGGTTTTCGGATCGTAAAGCTCTGTTGTTGGTGAAGAAAGACAAGGATAGTAACTGATTCATGTTTGACGGTAATCAACCAGAAAGTCACGGCTAACTACGTGCCAGCAGCCGCGGTAATACGTAGGTGGCAAGCGTTGTCCGGATTTATTGGGCGTAAAGCGAACGCAGGCGGGA
+
FFFFFFFFFFFFFFFFFFFFFFFFFFFFFF,FFFFFFFFFFFFFFFFFFFFFFFFF:FFFFFFFFFFFFFFFFF:F:FFFFFFFFFFFFFFFFFFFFF,FFFFFFFFF,:FFFFFFFFFFFFFFFFFFFFFFFFFFFFFFFFFFFFFFFFFFFFFFFFFFFFFFFFFF,:FFFFFFFFFFFFFFFFFFFFFFFFFFFFFFFFFFFFFFFFFFFFFFFFFFFFFFFFF,FFFFFFFFFFFFFF:FFFFFFF
@A00270:176:HGHW5DRXY:1:2101:30987:16986 2:N:0:ACTACGAC+CTCCTTAC
GACTACTCGGGTATCTAATCCTGTTCGCTCCCCACGCTTTCGCGCCTCAGCGTCAGTTCCGAGCCAGATTGCCGCCTTCGCAACTGGTGTTCTTCCCAATATCTACGAATTTCACCTCTACACTGGGAATTCCGCAATCCTCTCTCGGACTCTAGTCTATACGTATCAAATGCAGTTCCCAGGTTAAGCCCGGGGATTTCACATCTGACTGTATAAACCGCCTACGCGCCCTTTACGCCCAGTCATTCC
+
FFFFFFFFF:FFFFFFFFFFFFFFFFFFFFFFFFFFFFFFFFFFFFFFFFFFFFFFFFFFFFFFFFFFFFFFFFFFFFFFFFFFFFFFFFFFFFFFFFFFFFFFFFFFFFFFFFFF,FFFFFFF:FFF:FFFFFFF:FFFFFFFFFFFFFFFFFFFFFFFFFF:FFFFFFFFFFFFFFFFFFFFFFFFFFFFFFFF,FFFFF:FFF,FFFFFFFFFFFFFFFFFFFFFFFFF,FF:FFFFFFFFFFFFF
@A00270:176:HGHW5DRXY:1:2101:11424:17080 2:N:0:ACTACGAC+CTCCTTAC
CCTACGGGGGGCTGCAGCAGTGGGGAATATTGGACAATGGGGGCAACCCTGATCCAGCAATGCCGCGTGTATGAAGAAGGTCTTCGGATTGTAAAGCACTTTCACTAGGGAAGATGATGACGGTACCTAGAGAAGAAGCCCCGGCTAACTTCGTGCCAGCCGCCGCGGTAATACGAAGGGGGCTAGCGTTGCTCGGAATGACTGGGCGTAAAGGGCGCGTAGGCGGTTTATACAGTCAGATGTGAAATCC
+
FFFFFFFFFFFFFFFFFFFFFFFFFFFFFFFFFFFFFFFFFFFF,FFFFFFFFFFFFFFFFFFFFFFFFFFFFFFFFFFFFFFFFFFFFFFFFF,FFFFFFFF:FFFFFFFFFFFFFFFFFFFFFFFFFFFFFFFFFFFFFFFFFFFFFFFFFFFFFFFF,FFFFFFFF:FFFFFFFFFFF:FF:FFFFFFFFFFFFFFFFFFFFFF::FF:FFFFFFFFFFFFF:FFFFFFFFF:FFFFFFFFFFFFFF
@A00270:176:HGHW5DRXY:1:2101:13223:17127 2:N:0:ACTACGAC+CTCCTTAC
CCTACGGGTGGCTGCAGTGGGGAATATTGCACAATGGGCGCAAGCCTGATGCAGCGACGCCGCGTGCGGGATGACGGCCTTCGGGTTGTAAACCGCTTTTAGCAGGGAGCAAGCCTTCGGGTGAGTGTACTTGTTGAATATGCGCCGGCTAACTACGTGCCAGCAGCCGCGGTAATACGTAGGGCGCAAGCGTTATCCGGATTTATTGGGCGTAAAGGGCTCGTAGGCGGTTTGTCGCGTCTGGTGTGAA
+
FFFFFFFFFFFFFFFFFFFFFFFFFFFFFFFFFFFFFFFFFFFFFFFFFFFF:FFFFFFFFFFFFFFFFFFFFFFFFFFF:FFFF:FFFFFFFFFFFFFFFFFFFFFFFFF,FFFF:FFFFFFFFFFFF:,FFFFFFFFFFF:FFFFFFFFFFFFFFFFFFFFFFFFFFFFFFFFFFFF,FFFFFFFFFFFF,F::FFFFF,FF:,FFFFFFFFF:FFFFFFFFFFFFFF,:FFFFFFF,FFFF,FFFFF
@A00270:176:HGHW5DRXY:1:2101:6135:17159 2:N:0:ACTACGAC+CTCCTTAC
CCTACGGGAGGCTGCAGTGGGGAATATTGGACAATGGGGGCAACCCTGATCCAGCAACGCCGCGTGTGTGAAGAAGGTCTTCGGATTGTAAAGCACTTTCACTAGGGAAGATGATGACGGTACCTAGAGAAGAAGCCCCGGCTAACTTCGTGCCAGCAGCCGCGGTAATACGAAGGGGGCTAGCGTTGCTCGGAATGACTGGGCGTAAAGGGCGCGTAGGCGGTTTATACAGTCAGATGTGAAATCCCCG
+
FFFFFFFFFFFFFFFFFFFFFFFFFFFFFFFFFFFFFFFFFFFFFFFFFFFFFFFF:FFFFFFFFFFFFFFFFFFFFFFFFFFFFFFFFFFFFFFFFFFFFFFFFFFFFFFFFFFFFFFFFFFFFFFFFFFFFFFFFFFFFFFFFFFFFFFFFFFFFF:FFFFFFFFFFFFFFFFFFFFFFFFFFFFFFFFFFFFFFFFFFFFFFFFFFFFFFFFFFFFFFFFFFFFFFF:FFFFFFFFFFFFFFFFFFF
@A00270:176:HGHW5DRXY:1:2101:9164:17206 2:N:0:ACTACGAC+CTCCTTAC
CCTAGGGCGGCAGCAGTAGGGAATCTTCCACAATGGACGAAAGTCTGATGGAGCAACGCCGCGTGAGTGAAGAAGGTTTTCGGATCGTAAAGCTCTGTTGTTGGTGAAGAAAGACAAGGATAGTAACTGATTCATGTTTGACGGTAATCAACCAGAAAGTCACGGCTAACTACGTGCCAGCAGCCGCGGTAATACGTAGGTGGCAAGCGTTGTCCGGATTTATTGGGCGTAAAGCGAACGCAGGCGGGA
+
:FFFFFFFFFFFFFFFF,FFFFFF:FFFFFFFFFFFFFFFFFF:F:FFF:FF:FFFFFFF:F,FFFFFFFFFFFFFF:FFFFFFFFFFFFFFFFFFFFFF:FFFFFFFFFFFFF,FF:FFF:FFFFFFFF:FFFFFFFFFF:FFFFFFFFF,FFFFF::F:FFFFFFFFF:F:F:FFFFFFFF:F:FFFFFFFF:::FF:FFFFFFF,FFFFFFFFFFFFFFFFF,F:FFFFFFFFFFFFFFFF:FFF:
@A00270:176:HGHW5DRXY:1:2101:29848:17206 2:N:0:ACTACGAC+CTCCTTAC
GACTACACGGGTATCTAATCCTGTTTGCTCCCCACGCTTTCGCGCCTCAGCGTCAGTATCGAGCCAGGTTGCCGCCTTCGCCACCGGTGTTCTTCCCAATATCTACGAATTTCACCTCTACACTGGGAATTCCACAACCCTCTCTCGAACTCTAGTCAATGCGTCTCAAATGCAGTTCCCAGGTTAAGCCCGGGGATTTCACATCTGACTGCATCAACCGCCTACGCGCCCTTTACGCCCAGTCATTCC
+
FFFFFFFFFFFFFFFFFFFFFFFF:FFFFFFFFFFFFFFFFFFFFFFFFFFFFFFFFFFFFFFFFFFFFFFFFFFFFFFFFFFFFFFFFFFFFFFFFFFFFFFFFFFF:FFFFFFFFFFFFF:FFFFF:FFFFFFF:FFFFFF,:F:FFFFFFFFFFFFFFFFFFFFF:FFFFFFFFFFFFFFFFFFFFFF,:FFFFFFFFFFFFFFFF:FFFFFF,FFFFFFFF:FFFFFF,FFFFFFFFFFFFFFFF
@A00270:176:HGHW5DRXY:1:2101:9986:17221 2:N:0:ACTACGAC+CTCCTTAC
CCTACGGGTGGCAGCAGTGGGGAATATTGGACAATGGGGGCAACCCTGATCCAGCAATGCCGCGTGTGTGAAGAAGGTCTTCGGATTGTAAAGCACTTTCACTAGGGAAGATGATGACGGTACCTAGAGAAGAAGCCCCGGCTAACTTCGTGCCAGCAGCCGCGGTAATACGAAGGGGGCTAGCGTTGCTCGGAATGACTGGGCGTAAAGGGCGCGTAGGCGGTTTATACAGTCAGATGTGAAATCCCCG
+
FFFFFFFFFFFFFFFFFFFFFFFFFFFFFFFFFFFFFFFFFFFFFFFFFFFFFFFFFFFFFFFFFFFFFFFFFFFFFFFFFFFFFFFFFFFFFFFFFFFF::FFFFFFFFFFFFFFFFFFFFFFFFFFFFFFFFFFFFFFFFFFFFFFFFFFFFFFFFFFFFFFFFFFFFFFFFFF,FFFFFFFF:FFFFFFFFFFFFFFFFFFFFFFFFFFFFFFFFFFFF:FFFF:FFFFFFFFFFFFFFFFFF,FFF
@A00270:176:HGHW5DRXY:1:2101:28989:17221 2:N:0:ACTACGAC+CTCCTTAC
GACTACCAGGGTATCTAATCCTGTTCGCTCCCCACGCTTTCGCGCCTCAGCGTCAGTTCCGAGCCAGATTGCCGCCTCCGCAACTGGTGTTCTTCCCAATATCTACGAATTTCACCTCTACACTGGGAATTCCGCAATCCTCTCTCGGACTCTAGTCTATACGTATCAAATGCAGTTCCCAGGTTAAGCCCGGGGATTTCACATCTGACTGTATAAACCGCCTACGCGCCCTTTACGCCCAGTCATTCC
+
FFFFFFFFFFFFFFFFFFFFFFFFFFFFFFFFFFFFFFFFFFFFFFFFFFFFFFFFFFFFFFFFFFFFFFFFFFFFFFFFFFFFFFFFFFFFFFFFFFFFFFFFFFFFFFFFFFFFFFFFFFFFFFFFFFFFFFFF,FFFFFFFFFFFFFFFFFFFFFFFFF:FFFFFFFFFFFFFFFFFFFFFFFFFFFFFFFFFFFFFFFFFFFFFFFFFFFF:FFFFFFFFFFFFFFFFFFFFFFFFFFFFFFFFF
@A00270:176:HGHW5DRXY:1:2101:10086:17237 2:N:0:ACTACGAC+CTCCTTAC
CCTACGGGTGGCAGCAGTGGGGAATATTGGACAATGGGGGCAACCCTGATCCAGCAATGCCGCGTGTGTGAAGAAGGTCTTCGGATTGTAAAGCACTTTCACTAGGGAAGATGATGACGGTACCTAGAGAAGAAGCCCCGGCTAACTTCGTGCCAGCAGCCGCGGTAATACGAAGGGGGCTAGCGTTGCTCGGAATGACTGGGCGTAAAGGGCGCGTAGGCGGTTTATACAGTCAGATGTGAAATCCCCG
+
FFFFFFFFFFFFFFFFFFFFFFFFFFFFFFFFFFFFFFFFFFFFFFFFFFFFFFFF,FFFFFFFFFFFFFFFFF:FFFFF:FFFFFFFFFF,FFFFFFFFF:FFFFFFFFFFFFFFFFFFFFFFFFFFFFFFFFFFFFFFFFFFFFFFFFFFFFFFF,FFFFFFF:FFFFFFFFFFFFFFFFFFFF:FFFFFFFFFFFFFFFFFFFFF:FFFFFFFFFFFFFFFF,FFFFFFFFFFFFFFFFFFFFFFFF
@A00270:176:HGHW5DRXY:1:2101:6632:17268 2:N:0:ACTACGAC+CTCCTTAC
GACTACTAGGGTATCTAATCCTGTTCGCTCCCCACGCTTTCGCTCCTCAGCGTCAGTAACGGCCCAGAGACCTGCCTTCGCCATTGGTGTTCTTCCCGATATCTACACATTCCACCGTTACACCGGGAATTCCAGTCTCCCCTACCGCACTCCAGCCCGCCCGTACCCGGCGCGAATCCACCGTTGAGCGATGGACTTTCACACCGGACGCGACGAGCCGCCTACGAGCTCTTTACGCCCAATAAATCCG
+
FFFFFF:FFFFFFFFFFFFFFFFFFFFFFFFFFFFFFFFFFFFFFFFF:FFFFFFFFFFFFFFFFFFFFFFF:FFF:FFFFF:FFFFFFFFFFFF:FFFFFFFFFFFFFFFFFFFFFFFFFFFFFFFFFFFFF:FFFFFFFFFFFFFFFFFFFFFFFFFFFFFFFFFFFFFFFFF,FFFFFFFFFFFFFFFFFFF:FFFFFFFFFFFFF,FFFFFFFFFFFFFFFFF:FFFFFFFFFFFFFFFFFFFFFF
@A00270:176:HGHW5DRXY:1:2101:28962:17268 2:N:0:ACTACGAC+CTCCTTAC
GACTACCAGGGTATCTAATCCTGTTCGCTCCCCACGCTTTCGCGCCTCAGCGTCAGTTCCGAGCCAGATTGCCGCCTCCGCAACTGGTGTTCTTCCCAATATCTACGAATTTCACCTCTACACTGGGAATTCCGCAATCCTCTCTCGGACTCTAGTCTATACGTATCAAATGCAGTTCCCAGGTTAAGCCCGGGGATTTCACATCTGACTGTATAAACCGCCTACGCGCCCTTTACGCCCAGTCATTCC
+
FFFFFFFFFFFFFFFFFFFFFFFFFFFFFFFFFFFFFFFFFFFFFFFFFFFFFFFFFFFFFFFFFFFFFFFFFFFFFFFFFFFFFFFFFFFFFFFFFFFFFFFFFFFFFFFFFFFFFFFFFFFFFFFFFFFFFFFFFFFFFFFFFFFF,FFFFFFFFFFFFFFFFFFFFFFFFFFFFFFFFFFFFFFFFFFFFFFFFFFFFFFFFFFFFFFFFFFFFFFFFFFFFFFFFFFFFFFFFFFFFFFFFFFFF
@A00270:176:HGHW5DRXY:1:2101:6759:17300 2:N:0:ACTACGAC+CTCCTTAC
GACTACCAGGGTATCTAATCCTGTTCGCTACCCATGCTTTCGAGCCTCAGCGTCAGTTACAGACCAGACAGCCGCCTTCGCCACCGGTGTTCTTCCATATATCTACGCATTTCACCGCTACACATGGAGTTCCACTGTCCTCTTCTGCACTCAAGTCTCCCAGTTTCCGATGCACTTCTCCGGTTAAGCCGAAGGCTTTCACATCAGACTTAAGAAACCGCCTGCGCTCGCTTTACGCCCAATAAATCCG
+
FFFFFFFFFFFFFFFFFFFFFFFFFFFFFFFFFFFFFFFFFFFFFFFFFFFFFFFFFFFFFFFFFFFFFFFFFFFFFFFFFFFFFFF:FFFFFFFFFFFFFFFFFFFFFFFFFFFFFFFFFFFFFFFFFFFFFFFFFFFFFFFFFFFFFFFFF:FFFFFFFFFFFFFFFFFFFFFFFFFFFFFFFFFFFFFFFFFFFFFFFFFFFFFFFFFFFF:FFFFFFFFFFFFFFFFFFFFFFFFFFFFFF:FFFF
@A00270:176:HGHW5DRXY:1:2101:26106:17300 2:N:0:ACTACGAC+CTCCTTAC
GACTACTCGGGTATCTAATCCTGTTCGCTACTCATGCTTTCGAGCCTCAGCGTCAGTTACAGACCAGACAGCCGCCTTCGCCACTGGTGTTCTTCCTTATATCTACGCATTTCACCGCTACACATGGAGTTCCACTGTCCTCTTCTGCACTCAAGTCTCCCAGTTTCCGATGCACTTCTCCGGTTAAGCCGAAGGCTTTCACATCAGACTTAAGAAACCGCCTGCGCTCGCTTTACGCCCAATAAATCCG
+
FFF:FFFFFFFFFFFFFFFFFFFFFFF:FFFFFFFFFFFFFFFFFFFFFFFFFFFFFFFFFFFFFFF::FFFFFFF:FFFFF,FFFFFFFFFFFFFFFFFFF:FF:FFFFFFFFFFFFFFF:F:FFFFFFF:F:FFFF::FFFFFFFFFFFFFFFFFFFFFFFFFF:FF:FF:FFFFFFFF:FFFF,FFFFFFFFFFFFF,,,FFF:FFFFFFFFFF:FFFFFF:FFFFFFFFFFFFF:FFFFFFFFFF:
@A00270:176:HGHW5DRXY:1:2101:31837:17300 2:N:0:ACTACGAC+CTCCTTAC
CCTCGGGAGGCTGCAGTGGGGAATATTGGACAATGGGGGCAACCCTGATCCAGCAATGCCGCGTGTGTGAAGAAGGTCTTCGGATTGTAAAGCACTTTCACTAGGGAAGATGATGACGGTACCTAGAGAAGAAGCCCCGGCTAACTTCGTGCCAGCAGCCGCGGTAATACGAAGGGGGCTAGCGTTGCTCGGAATGACTGGGCGTAAAGGGCGCGTAGGCGGTTTATACAGTCAGATGTGAAATCCCCGG
+
FFFFFFFFFFFFFFFFFFFFFF::FFFFFFFFFFFFFFFFFFFFFFF:FFFFFFFFFFFFFFFFF:FFFFFFFFFF:FFFFFFFFFFFFFFFFF:FFFFFFFFFFFFFFF:FFFFFFFFFFFFFF:FF:FF:FFFFFFFFFFFFFFFFFFFFFFFFFFFFF:FFFFFFFFFFFFFFFFFFFFFFFFFFFF:FFFFFFFFFFFFF,FF,FFFFFF,FFFFFFFFF:FFFFF:FFFFF:FFF:FFFFFFFFF
@A00270:176:HGHW5DRXY:1:2101:3902:17425 2:N:0:ACTACGAC+CTCCTTAC
GACTACAGGGGTATCTAATCCTGTTTGCTCCCCACACTTTCGAGCCTCAGCGTCAGTTACAGACCAGAGAGCCGCCTTCGCCACTGGTGTTCCTCCATATATCTACGCATTTCACCGCTACACATGGAATTCCACTCTCCTCTTCTGCACTCAAGTCTCCCAGTTTCCAATGACCCTCCCCGGTTGAGCCGGGGGCTTTCACCTCTGACTTAAGAAACCACCTACGCACCCTTTACGCCCAGTAATTCCG
+
FFFFFFFFFFFFFFFFFFFFFFFFFFFFFFFFFFFFFFFFFFFFFFFFFFFFFFFFFFFFFFFFF:FFFFFFFFFFFFFFFFFFFFFFFF:FFFFFFFFFFFFFFFFFFFFFFFFFFFFFFFFFFFFFFFFFFFFFFFFFFFFFFFFFFFFFFFF:FFFFFFFFFFF:FFFFFFFFFFFFFFFF:FFFFFFFFFFFFFFFFFFFF:FFFFFFF,:FFFFFFF:FFFFFFFFFFFFFFFFFFF,FFFFFFF
@A00270:176:HGHW5DRXY:1:2101:30761:17472 2:N:0:ACTACGAC+CTCCTTAC
CCTACGGGGGGCAGCAGTGGGGAATATTGGACAATGGGGGCAACCCTGATCCAGCAATGCCACGTGTGTGAAGAAGGTCTTCGGATTGTAAAGCACTTTCACTAGGGAAGATGATGACGGTACCTAGAGAAGAGGCCCCGGCTAACTTCGTGCCAGCAGCCGCGGTAATACGAAGGGGGCTAGCGTTGCTCGGAATGACTGGGCGTAAAGGGCGCGTAGGCGGTTTATACAGTCAGATGTGAAATCCCCG
+
FFFFFFFFFFFFFFFFFFFFFFFFFF:FFFFFFFFFFFFFFF:FFFFFFFFF:FFFFFFFFFFFFFFFFFFFFFFFFFF:FFFFFF:FFFFFFFFFFFF:F::FFFFFFFFFFFFFFFFFFFFFFFFFFFFFFFFFFFFFFFFFFFFFFFFFFFFFF:FFF:FFF,FFFFFFFFFFFFFFFFFFFFFFFFFFFFFFFFFFFFFFFFFFFFFFFFFFFFFFFFFF,FFFFFFFFFFFFFFFF:FFFFFFFF
@A00270:176:HGHW5DRXY:1:2101:7952:17487 2:N:0:ACTACGAC+CTCCTTAC
CCTACGGGAGGCAGCAGTGGGGAATATTGCACAATGGGCGCAAGCCTGATGCAGCGACGCCGCGTGCGGGATGAAGGCCTTCGGGTTGTGAACCGCTTTTGTTGGGGAGCAAGCGAGAGTGAGTGTACCCTTCGAATAAGGACCGGCTAACTACGTGCCAGCAGCCGCGGTAATACGTAGGGTCCAAGCGTTATCCGGATTTATTGGGCGTAAAGAGCTCGTAGGCGGCTCGTCGCGTCCGGTGTGAAAGT
+
FFFFFFFFFFFFFFFFF:FFFFFFFFFFFFFFFFFFFFFFFFFFFFFFFFFFFFFFFFFFFFFFFFFFFFFFFFFFFFFFFFFFFFFFFFFFFFFFFFFFFFFFFFFFFFF:FFFFFFFFFFFFFFFFFFFFFFFFFFFFFFFFFFFFFFFFFFFFFFFFFF,FFFFFFFFF:FFFFFFFFFFFFF:FFFFFFFFFFFFF:FFFFFFFFFFFF:F:FFFFFFFFFFFFF:FFFF:FFFFFFFFFFFFFFF:
@A00270:176:HGHW5DRXY:1:2101:19569:17503 2:N:0:ACTACGAC+CTCCTTAC
CCTACGGGCGGCAGCAGTAGGGAATCTTCCACAATGGACGAAAGTCTGATGGAGCAACGCCGCGTGAGTGAAGAAGGCTTTAGGGTCGTAAAACTCTGTTGTTGAAGAAGAACGTGTGTGAGAGTAACTGTTCACACAGTGACGGTATTCAACCAGAAAGCCACGGCTAACTACGTGCCAGCAGCCGCGGTAATACGTAGGTGGCAAGCGTTGTCCGGATTTATTGGGCGTAAAGCGAGCGCAGGCGGTTT
+
FFFFFFFFFFFFFFFFFFFFFFFFFFFFFFFFFFFFFFFFFFFFFFFFFFFFFFFFFFFFFFFFFFFFFFFFFFFFFFFFFFFFFFFFFFF,FFFFFFFFFFFF:FFFFFFFFFFFFFFFFFFFFFFFFFFFFFFFFFFFFFFFFFFFFFFFFFFFFFFFFFFFFFFFFFFFFFFFFFFFFFFFFFFFFFFFFFFFFFFFFFF:FFFFFFF,FFFFFFFF:FFFFFFFFFFFFFFFFFFFFFFFFFF:FFF
@A00270:176:HGHW5DRXY:1:2101:25165:17550 2:N:0:ACTACGAC+CTCCTTAC
GACTACTAGGGTATCTAATCCTGTTCGCTCCCCACGCTTTCGCGCCTCAGCGTCAGTTCCGAGCCAGATTGCCGCCTTCGCAACTGGTGTTCTTCCCAATATCTACGAATTTCACCTCTACACTGGGAATTCCGCAATCCTCTCTCGGACTCTAGTCTATACGTATCAAATGCAGTTCCCAGGTTAAGCCCGGGGATTTCACATCTGACTGTATAAACCGCCTACGCGCCCTTTACGCCCAGTCATTCC
+
FFFFFFFFFFFFFFFFFFFFFFFFFFFFFFFFFFFFFFFFFFFFFFFFFFFFFFFFFFFFFFFFFFFFFFFFFFFFFFFFFFFFFFFFFFFFFFFFFFFFFFFFFFFFFFFFFFFFFFFFFFFFFFFFFFFFFFFFFFFFFFFFFFFFFFFFFFFFFFFFFFFFFFFFFFFFFFFFFFFFFFFFF,FFFFFFFFFFFFFFFFFFFFF,FFF:FFFFFFFFFFFFFFFFFFFFFFFFFFFFFFFF:FFFF
@A00270:176:HGHW5DRXY:1:2101:18719:17660 2:N:0:ACTACGAC+CTCCTTAC
GACTACTAGGGTATCTAATCCTGTTCGCTCCCCACGCTTTCGCGCCTCAGCGTCAGTTCCGAGCCAGATTGCCGCCTTCGCAACTGGTGTTCTTCCCAATATCTACGAATTTCACCTCTACACTGGGAATTCCGCAATCCTCTCTCGGACTCTAGTCTATACGTATCAAATGCAGTTCCCAGGTTAAGCCCGGGGATTTCACATCTGACTGTATAAACCGCCTACGCGCCCTTTACGCCCAGTCATTCC
+
FFFFFFFFFFFFFFFFFFFFFFFFFFFFFFFFFFFFFFFFFFFFFFFFFFFFFFFFFFFFFFFFFFFFFFFFFFFFFFFFFFFFFFFFFFFFFFFFFFFFFFFFFFFFFFFFFFFF:FFFFFFFFFFFFFFFFFFFFFFFFFFFFFFFFFFFFFFFFFFFFFFFFFFFFFFFFFFFFFFFFFFFFFFFFFFFFFFFFFFFFFFFFFFFFFFFFFFFFFFFFFFFFFFFFFFFFFFFFFFFFFFFFFFFF
@A00270:176:HGHW5DRXY:1:2101:3378:17707 2:N:0:ACTACGAC+CTCCTTAC
CCTACGGGGGCTGCAGTGGGGAATATTGCACAATGGGGGGAACCCTGATGCAGCCATGCCGCGTGTATGAAGAAGGCCTTCGGGTTGTAAAGTACTTTCGGTGATGAGGAAGGTGATGTATCTAATAGGTGCATTAATTGACGTTAATCACAGAAGAAGCACCGGCTAACTCCGTGCCAGCGGCCGCGGTAATACGGAGGGTGCGAGCGTTAATCGGAATGACTGGGCGTAAAGGGCAGGTAGGCGGATA
+
FFFFFFFFFFFFFFFF:FFFF:FFFFFFFFF:FFFFFFFFF:FFFFF:FFFFFFFFFFFFFFFFF:,:FFFFFFFFFFF,FFFF,FFFFFFFFFF,,FFFFFFFFFFFF::FFFFFFFFFFF,:FFFFFFFFF:F,F,:FFFFFFFFFFFFFFF:FF:FFFFFF,FFFFFFFFFFFFF,FFFFFFFFFFFFFF,FFFFFFFFFFFFFFFF::FFFFFF,FFFFFFFFFFFFFFFFFFF,F::FFFFFFF:
@A00270:176:HGHW5DRXY:1:2101:26711:17722 2:N:0:ACTACGAC+CTCCTTAC
CCTACGGGTGGCTGCAGTGGGGAATATTGGACAATGGGGGCAACCCTGATCCAGCAATGCCGCGTGTGTGAAGAAGGTCTTCGGATTGTAAAGCACTTTCACTAGGGAAGATGATGACGGTACCTAGAGAAGAAGCCCCGGCTAACTTCGTGCCAGCAGCCGCGGTAATACGAAGGGGGCTAGCGTTGCTCGGAATGACTGGGCGTAAAGGGCGCGTAGGCGGTTTATACAGTCAGATGTGAAATCCCCG
+
FFFFFFFFFFFFFFFFFFFFFFFFFFFFFFFFFFFFFFFFFFFFFFFFFFFFFFFF:FFFFFFF:FFFFFFFFFFFFFF:FFFFFFFFFFFFFFFFFFFFFFFFFFFFFFFFFFFFFFFFFFFFFFFFFFFFFFFFFFFFFFF:FFFFFFFFFFFFF,FFFFFFFFFFFFFFFFFFFFFFFFFFFFFFFFFFFF:FFFFFFFFFFFFFFFFFFFFFFFFFFFF:,FFFFFFFFFFFFFFFFFFFFFFFFF
@A00270:176:HGHW5DRXY:1:2101:29731:17722 2:N:0:ACTACGAC+CTCCTTAC
CCTACGGGGGGCAGCAGTGGGGAATATTGGACAATGGGGGCAACCCTGATCCAGCAATGCCGCGTGTGTGAAGAAGGTCTTCGGATTGTAAAGCACTTTCACTAGGGAAGATGATGACGGTACCTAGAGAAGAAGCCCCGGCTAACTTCGTGCCAGCAGCCGCGGTAATACGAAGGGGGCTAGCGTTGCTCGGAATGACTGGGCGTAAAGGGCGCGTAGGCGGTTTATACAGTCAGATGTGAAATCCCCG
+
FFFFFFFFFFFFFFFFFFFFFFFFF:F:FFFFFFFFFFFFFFFFFFFFFFFFFFFFFFFFFFFFFFFFFFFFFFFFFFFFFFFFFFFFFFFFFFFFFFFFFFFFFFFFFFFFFFFFFFFFFFFFFFFFFFFF::FFFF:FFFFFFFFFFFFFFF:FFFFFFFFFFFFFFFFFFFFFFFFFF:FFFFFFFF:FFFFFFFFFFFFFFFFFFFFFFFFFFFFFFFFFFFFFFFFFFFFFFFFFF:F,F:FFFF
@A00270:176:HGHW5DRXY:1:2101:26847:17738 2:N:0:ACTACGAC+CTCCTTAC
CCTACGGGTGGCTGCAGTGGGGAATATTGGACAATGGGGGCAACCCTGATCCAGCAATGCCGCGTGTGTGAAGAAGGTCTTCGGATTGTAAAGCACTTTCACTAGGGAAGATGATGACGGTACCTAGAGAAGAAGCCCCGGCTAACTTCGTGCCAGCAGCCGCGGTAATACGAAGGGGGCTAGCGTTGCTCGGAATGACTGGGCGTAAAGGGCGCGTAGGCGGTTTATACAGTCAGATGTGAAATCCCCG
+
FFFFFFFFFFFFFFFFFFFFFFFFFFFFFFFFFFFFFFFFFFFFFFFFFFFFFFFFFFFFFFFFFFFFFFFFFFFFFFFFFFFFF,FF:FFFFFFFFFFFFFFFFFFFFFFFFFFFFFFFFFFFFFFFFFFFFFFFFFFFFFFFFFFFFFFFFFFFFFFFFFFFFF:FFFFFF,FFFFFFFFFFFFFFF,FFFFFFFFFFFFFFFFFFFFFFFFFF:,FFFFFFFF:F,FFFFFFFFFFFFFFFFFFFFF
@A00270:176:HGHW5DRXY:1:2101:29785:17754 2:N:0:ACTACGAC+CTCCTTAC
CCTACGGGGGGCAGCAGTGGGGAATATTGGACAATGGGGGCAACCCTGATCCAGCAATGCCGCGTGTGTGAAGAAGGTCTTCGGATTGTAAAGCACTTTCACTAGGGAAGATGATGACGGTACCTAGAGAAGAAGCCCCGGCTAACTTCGTGCCAGCAGCCGCGGTAATACGAAGGGGGCTAGCGTTGCTCGGAATGACTGGGCGTAAAGGGCGCGTAGGCGGTTTATACAGTCAGATGTGAAATCCCCG
+
:FFFFFFFFFFFFFFFFFFFFFFFFFFFFFFFFFFFFFFFFFFFFFFFFFFFFFFF,FFFFFFFFFFFFFFFFFFFFFFFFFFFFFFFFFFFFFFFFFFFF:FFFFFFFFFFFFFFFFFFFFFFFFFFF,FFFFFFFFFFFFFFFFFFFFFFFFFFFFFFFFFFFFFFFFFFFFFFFFFFF:FFFFFFFFF:FFFFFFFFFFFFFFFFFFFFFFFFFFFFFFFFFFFFFFFF:FFFFF::FFFFF,:FFF
@A00270:176:HGHW5DRXY:1:2101:18792:17785 2:N:0:ACTACGAC+CTCCTTAC
GACTACTAGGGTATCTAATCCTGTTCGCTCCCCACGCTTTCGCGCCTCAGCGTCAGTTCCGAGCCAGATTGCCGCCTTCGCAACTGGTGTTCTTCCCAATATCTACGAATTTCACCTCTACACTGGGAATTCCGCAATCCTCTCTCGGACTCTAGTCTATACGTATCAAATGCAGTTCCCAGGTTAAGCCCGGGGATTTCACATCTGACTGTATAAACCGCCTACGCGCCCTTTACGCCCAGTCATTCC
+
FFFFFFFFFFFFFFFFFFFFFFFFFFFFFFFFFFFFFFFFFFFFFFFFFFFFFFFFFFFFFFFFFFFFFFFFFFFFFFFFFFFFFFFFFFFFFFFFFFFFFFFFFFFFFFFFF:FFFFFFFFFFFFFF:FFFFFFFFFFFFFFFFFFFFFFFFFFFFF,FFFFFFFFFFFFFFFFFFFFFFFFFFFFFFFFFFFFFFFFFFFFFFFFFFFFFFFFF,FFFFFFFFFFFFFFF,FF,FFFFFFFFFFFFF
@A00270:176:HGHW5DRXY:1:2101:15004:17832 2:N:0:ACTACGAC+CTCCTTAC
GACTACAAGGGTATCTAATCCTGTTCGCTCCCCGCGCTTTCGCGCCTCAGCGTCAGTTCCGAGCCAGATTGCCGCCTTCGCAACTGGTGTTCTTCCCAATATCTACGAATTTCACCTCTACACTGGGAATTCCGCAATCCTCTCTCGGACTCTAGTCTATACGTATCAAATGCAGTTCCCAGGTTAAGCCCGGGGATTTCACATCTGACTGTATAAACCGCCTACGCGCCCTTTACGCCCAGTCATTCC
+
:FFFFFFFFFFFFF:FF:FF,FFFFF:F:FFFFFF:FFFFFFFF:F::FFF:FFFFF:FF:FF:F::FFFFFFFFF:,FFFFFFFF::FFFFFFFF:FF,FF,FFF:FF:FFFFFFFF,F,FFFF:FFFFFFFFFFFFFFFFFFFFF:FFFFFFF,FFFFFFFFF::FFFFF,:F:FF,F:FFFFFF:,,FF:,FFF,FFFF:,FFFF::FFF,FFF:F:FF:FF,FFFFF:,,FF,FFFF:FFFF,F:
@A00270:176:HGHW5DRXY:1:2101:17517:17863 2:N:0:ACTACGAC+CTCCTTAC
CTACGGGTGGCTGCAGTGGGGAATATTGGACAATGGGGGCAACCCTGATCCAGCAATGCCGCGTGTGTGAAGAAGGTCTTCGGATTGTAAAGCACTTTCACTAGGGAAGATGATGACGGTACCTAGAGAAGAAGCCCCGGCTAACTTCGTGCCAGCAGCCGCGGTAATACGAAGGGGGCTAGCGTTGCTCGGAATGACTGGGCGTAAAGGGCGCGTAGGCGGTTTATACAGTCAGATGTGAAATCCCCGG
+
FFFFFFFFFFFFFF:FFFFFF:FFFFFFFFFFFFFFFFFFFFFFFFFFFFFFFFFFFFFFFFFFFFFFFF:FFFFFFFFFFFFFF:FFFFFFFFFFFFFFFFFFFFF:FFFFFF:FFFFFFFFFFFFFFFFFFFFFFFFFFFFFFF:FFFFFFFFFFFFFFFFFFF:FFFFFFFFFFFFFFFFFFFFFFFFFFFFFFF:FFFFFF,FFFFFFFFFFFFFFFFFFFFFFFFFFFFFFFFFFFFFFFFFFFF
@A00270:176:HGHW5DRXY:1:2101:18367:17895 2:N:0:ACTACGAC+CTCCTTAC
GACTACTAGGGTATCTAATCCTGTTCGCTCCCCACGCTTTCGCGCCTCAGCGTCAGTTCCGAGCCAGATTGCCGCCTTCGCAACTGGTGTTCTTCCCAATATCTACGAATTTCACCTCTACACTGGGAATTCCGCAATCCTCTCTCGGACTCTAGTCTATACGTATCAAATGCAGTTCCCAGGTTAAGCCCGGGGATTTCACATCTGACTGTGTAAACCGCCTACGCGCCCTTTACGCCCAGTCATTCC
+
FFFFFFFFFFFFFFFFFFFFFFFFFFFFFFFFFFFFFFFFF:FFFFFFFFFFFFFFFFFFFFFFFFFFFFFFFFFFFFFFFFFFFFFFFFFFFFF:FFFFFFFFFFFFFFFFFFFF:FFFFFFFF:FFFFFFFFFF:FFF:FFFFFFFFFFFFFFFF::FFFFFFFFFF,FFFFFFFFFFF,FFFF:FFFFFFF:FFFFFFFFFFFFFFFFFFFF:FFF,FFFF:FFFFFF:FFFFFFFFFFFFFFFFF
@A00270:176:HGHW5DRXY:1:2101:3396:17926 2:N:0:ACTACGAC+CTCCTTAC
CCTACGGGGGCTGCAGTGGGGAATATTGCACAATGGGGGGAACCCTGATGCAGCCATGCCGCGGGTATGAAGAAGGCCTTCGGGTTGTAAAGTACTTTCGGTGATGAGGAAGGTGATGTATCTAATAGGTGCATTAATTGACGTTAATCACAGAAGAAGCACCGGCTAACTCCGTGCCAGCGGCCGCGGTAATACGGAGGGTGCGAGCGTTAATCGGAATGACTGGGCGTAAAGGGCATGTAGGCGGATA
+
FFF:FFFFFFFFFFFFFFFFFFFF:FFFFFFFFFFFFFFFFFFFFFFFFFF:FFFFFFFFFFF,FFFF,F,:FFFFFFFFFFFF,FF:FFFFFFFF:FFFF,F:,FFFFF,FF:FFFFFFFFFFFFFFFFFFFFFFF,,FFFF,FFFFFFFFFF:FFFFFFFFFFFF::FFFFFFFFFFFFFFFFFFFFF,FF,FF:FFFFFFFFFFF:FFFFFFFFF::FFF:FFFFFFFFFF:FFF:FF:FFFF:F:,
@A00270:176:HGHW5DRXY:1:2101:10664:17926 2:N:0:ACTACGAC+CTCCTTAC
GACTACTAGGGTATCTAATCCTGTTCGCTACCCATGCTTTCGAGCCTCAGCGTCAGTTACAGACCAGACAGCCGCCTTCGCCACTGGTGTTCTTCCATATATCTACGCATTTCACCGCTACACATGGAGTTCCACTGTCCTCTTCTGCACTCAAGTCTCCCAGTTTCCGATGCACTTCTCCGGTTAAGCCGAAGGCTTTCACATCAGACTTAAGAAACCGCCTGCGCTCGCTTTACGCCCAATAAATCCG
+
FFFFFFF:FFFFFFFFFFFFFFFFFFFFFFFFFFFFFF:FFFFFFFFFFFFFFFFFFFFFFFFFFFFFFFFFFFFFFFFFFFFFFFF:FFFFFFFFFFFFFFFFFFFFFFFFFFFFFFFFFFFFFFFFFFFFFFFFFFFFFFFFFFFFFFFFFFFFFFFFFFFFFFFFFFFFFFFFFFFFFFFFFFFFFFFFFFFFFFFFFFFFFFFFFFFFFFFFFF:FFFFFFFFFFFFFFFFFFFFFFFFFF,FFFF
@A00270:176:HGHW5DRXY:1:2101:14931:17926 2:N:0:ACTACGAC+CTCCTTAC
GACTACAAGGGTATCTAATCCTGTTCGCTCCCCGCGCTTTCGCGCCTCAGCGTCAGTTCCGAGCCAGATTGCCGCCTTCGCAACTGGTGTTCTTCCCAATATCTACGAATTTCACCTCTACACTGGGAATTCCGCAATCCTCTCTCGGACTCTAGTCTATACGTATCAAATGCAGTTCCCAGGTTAAGCCCGGGGATTTCACATCTGACTGTATAAACCGCCTACGCGCCCTTTACGCCCAGTCATTCC
+
FFFFFFFFFFFFFFFFFFFFFFFFFFF:FFFFFFFFFFFFFFFFFFFFFFFFFFFFFFFFFFFFF:FFFFFFFFFFFF:FFFFFFFFFFFFFFFFFFFFFFFFFFFF,FFFFFFFFFFFFFFFFFFFF:FFFFFFFFFFFFFFFF:FFFFFFFFF:FF,FFFF,FFFFFFFFFFF:FFFF:FF,FF:FFFFFFFFFFFFFF:FFFFFFFFFFFFFFFF:FFFFFFFFFFFF,FFFFFFFF,:FFFFFFF
@A00270:176:HGHW5DRXY:1:2101:8721:17942 2:N:0:ACTACGAC+CTCCTTAC
CCTACGGGAGGCAGCAGTGGGGAATATTGCACAATGGGCGCAAGCCTGATGCAGCGACGCCGCGTGCGGGATGAAGGCCTTCGGGTTGTGAACCGCTTTTGTTGGGGAGCAAGCGAGAGTGAGTGTACCCTTCGAATAAGGACCGGCTAACTACGTGCCAGCAGCCGCGGTAATACGTAGGGTCCAAGCGTTATCCGGATTTATTGGGCGTAAAGAGCTCGTAGGCGGCTCGTCGCGTCCGGTGTGAAAGT
+
FFFFFFFFFFFFFFFFFFFFFFFFFFFFFFFFFFFFFFFFFFFFFFFFFFFFFFFFFFFFFFFFFFFFFFFFFFFFFFFFFFFFFFFFFFFFFFFFFFFFFFFFFFFFFFFFFFFFFFFFFFFFFFFFFFFFFFFFFFFFFFFFFFFFFFFFFFFFFFFFFFFFFFFFFFFFFFFFFFFFFFFFFFFFFFFFFFFFFFF:F,FFFFFFFFFFFFFFFFFFFFFFFF:FFFFFFFFFFFFFFF,FFFFFFFF
@A00270:176:HGHW5DRXY:1:2101:10420:18067 2:N:0:ACTACGAC+CTCCTTAC
GACTACTAGGGTATCTAATCCTGTTCGCTACCCATGCTTTCGAGCCTCAGCGTCAGTTACAGACCAGACAGCCGCCTTCGCCACTGGTGTTCTTCCATATATCTACGCATTTCACCGCTACACATGGAGTTCCACTGTCCTCTTCTGCACTCAAGTCTCCCAGTTTCCGATGCACTTCTCCGGTTAAGCCGAAGGCTTTCACATCAGACTTAAGAAACCGCCTGCGCTCGCTTTACGCCCAATAAATCCG
+
FFFFFFFFFFFFFFFFFFFFFFFFFFFFFFFFFFFFFFFFFFFFFFFFFFFFFFFFFFFFFFFFFFFFFFFFFFFFFFFFFFFFFFFFF,FFFFFFFFFFFFFFFFFFFFFFFFFFFFFFFFFFFFFFFFFFFFFFFFFF:FFFFFFFFF,FFF:,FFFFFFFF,FFFFFFFFFFFFFFFFFFFFFFFFF:FFFFF:FFFFFFFFFFFFFFFFFFFFFFFFFFFFFFFFFFFFFFFF::FFFFFFFF:FF
@A00270:176:HGHW5DRXY:1:2101:22824:18098 2:N:0:ACTACGAC+CTCCTTAC
GACTACAAGGGTATCTAATCCTGTTCGCTCCCCACGCTTTCGCGCCTCAGCGTCAGTTCCGAGCCAGATTGCCGCCTTCGCAACTGGTGTTCTTCCCAATATCTACGAATTTCACCTCTACACTGGGAATTCCGCAATCCTCTCTCGGACTCTAGTCTATACGTATCAAATGCAGTTCCCAGGTTAAGCCCGGGGATTTCACATCTGACTGTATAAACCGCCTCCGCGCCCTTTACGCCCAGTCATTCC
+
FFFFFFFFFFFFFFFFFFFFFFFFFFFFFFFFFFFFFFFFFFFFFFFFFFFFFFFFFFFFFFFFFFFFFFFFFFFFFFFFFFFFFFFF:FFFFFFFFFFFFFFFFFFFFFFFFFFFFFFFFFFFFFFFFFFFFFFFFFFF:FFFFFF:FFFFFF,FFFFFFFFF:FFFFFFFF,FFFF:FFFFF::FFFFFFFFFFFFFFFFFFFFF,FFFF,FFFFFFFFF:,FFFFFFFF:FFF::FFFFFFFFFFF
@A00270:176:HGHW5DRXY:1:2101:8341:18192 2:N:0:ACTACGAC+CTCCTTAC
CCTACGGGAGGCAGCAGTGGGGAATATTGCACAATGGGCGCAAGCCTGATGCAGCGACGCCGCGTGCGGGATGAAGGCCTTCGGGTTGTGAACCGCTTTTGTTGGGGAGCAAGCGAGAGTGAGTGTACCCTTCGAATAAGGACCGGCTAACTACGTGCCAGCAGCCGCGGTAATACGTAGGGTCCAAGCGTTATCCGGATTTATTGGGCGTAAAGAGCTCGTAGGCGGCTCGTCGCGTCCGGTGTGAAAGT
+
FFFFFFFFFFFFFFFFFFFFFFFFFFFFFFFFFFFFFFFFFFFFFFFFFFFFFFFFFFFFFFFFFFFFFFFFFFFFFFFFFFFFFFFFFFFFFFFFFF:FF:FFFFFFFFFFFFFFFFFFFFFFFFFFFFFFFFFFFFFFFFFFFFFF,FFFFFFFFFFFFFFFFFFFFFFF:FFFFFF:FFFFFFFFFF:FFFFFFFFFF:FFFFFFFFFFFFFFFFFF:FFFFFFFFFFFFFFFFFFFFF:FFFFFFFF
@A00270:176:HGHW5DRXY:1:2101:18340:18192 2:N:0:ACTACGAC+CTCCTTAC
GACTACTAGGGTATCTAATCCTGTTCGCTCCCCACGCTTTCGCGCCTCAGCGTCAGTTCCGAGCCAGATTGCCGCCTTCGCAACTGGTGTTCTTCCCAATATCTACGAATTTCACCTCTACACTGGGAATTCCGCAATCCTCTCTCGGACTCTAGTCTATACGTATCAAATGCAGTTCCCAGGTTAAGCCCGGGGATTTCACATCTGACTGTATAAACCGCCTACGCGCCCTTTACGCCCAGTCATTCC
+
FFFFFFFFFFFFFFFFFFFFFFFFFFFFFFFFFFFFFFFFFFFFFFFFFFFFFFFFFFFFFFFFFFFFFFFFFFFFFFFFFFFFFFFFFFFFFFFFFFFFFFFFFFFFFFFFFFFFFFFFFFFFFFFFFFFFFFFFFFFFFFFFFFFFFFFFFF,FFFFFFFFFFFFFFF:FFFFFFFFFFFFFFFFFFFFFFFFFF:FFFFFFFFFFFFFFFFFF::FFFF:FFFFFFFFFFFFFFFFFFFFF,F:FF
@A00270:176:HGHW5DRXY:1:2101:28266:18192 2:N:0:ACTACGAC+CTCCTTAC
CCTACGGGCGGCTGCAGTGGGGAATATTGGACAATGGGGGCAACCCTGATCCAGCAATGCCGCGTGTGTGAAGAAGGTCTTCGGATTGTAAAGCACTTTCACTAGGGAAGATGATGACGGTACCTAGAGAAGAAGCCCCGGCTAACTTCGTGCCAGCAGCCGCGGTAATACGAAGGGGGCTAGCGTTGCTCGGAATGACTGGGCGTAAAGGGCGCGTAGGCGGTTTATACAGTCAGATGTGAAATCCCCG
+
FFFFFFFFFFFFFFFFF:FFFFFFFFFFFFFFFFFFFFFFFFFFFFFFFFFFFFFFFFFFFFFFFFFFFFFFFFFFFFFFFFFFFFFFFFFFFFFFFFFFFFFFFFFFFFFFFFFF,FFFFFFFFFFFFFFFFFFFFFFFFFFFFFFFFFFFFFFFFFFFFFFFFFFFFFFFFFFFFFFFFFFFFFFFFFFFFFFFFF:FF:FFFFFFFFFFFFFFFFFFFFFFFFFFFFFFFFFFFFFF::FFFFFFFF
@A00270:176:HGHW5DRXY:1:2101:4788:18208 2:N:0:ACTACGAC+CTCCTTAC
GACTATCCGGGTATCTAATCCTGTTTGCTCCCCACGCTTTCGCATCTCAGCGTCAGTATCTGTCCAGAAGGCCGCCTTCGCCACCGGTATTCCTCCACATCTCTACGCATTTCACCGCTACACGTGGAATTCTACCTTCCTCTACAATACTCTAGTTAACCAGTTTTAAGTGCAATTCCTAGGTTGAGCCCAGGGCTTTCACACCTAACTTAATTATCCGCCTACATGCCCTTTACGCCCAGTCATTCC
+
FFFFFFFFFFFFFFFFFFFFFFFFFFFFFFFFFFFFFFFF:FFFFFFFFFFFFFFFFFFFFFFFFF:FFFFFFFFFFFFFFFFFFFFFFFFFFFFFFFFF:FFFFFFF:FFFFFFFFFFFFFFFFFFF:FFFFFFFFFFFFFFFFFFFFFFFFFF:FFFFFFFFFFFFFFFFFFFFFFFFFF:FFFFFFFFFFFFFFFFFFFFFFFFFFFFFFFFFFFFFFFFFFFFFFFFFFFFFFFFFFFFFFFFFF
@A00270:176:HGHW5DRXY:1:2101:27986:18302 2:N:0:ACTACGAC+CTCCTTAC
CCTACGGGCGGCTGCAGTGGGGAATATTGGACAATGGGGGCAACCCTGATCCAGCAATGCCGCGTGTGTGAAGAAGGTCTTCGGATTGTAAAGCACTTTCACTAGGGAAGATGATGACGGTACCTAGAGAAGAAGCCCCGGCTAACTTCGTGCCAGCAGCCGCGGTAATACGAAGGGGGCTAGCGTTGCTCGGAATGACTGGGCGTAAAGGGCGCGTAGGCGGTTTATACAGTCAGATGTGAAATCCCCG
+
FFFFFFFFFFFFFFF::FFFFFFFFFFFFFFFFFFFFFFFFFFFFFFFFFFFFF:FFFFFFF:FFFFFFFFFFFFFFFFFFFFFF:FFFFFFFFFFFFFFFF:FFFFFFFFFFFFF:FFFFFFFFFFFFFFFFFFFFFFFFFF:FFFFFFFFFFFFFFFFFFFFFFFFFFFFFFFFFFFFF:FFFFF:FFFFFFFFF:F,FFFFFFFF,FFFFFFF:FFFFFFFFF:FFFFFFFFFFFFFFFFFFFFFFF
@A00270:176:HGHW5DRXY:1:2101:4010:18333 2:N:0:ACTACGAC+CTCCTTAC
CCTACGGGAGGCAGCAGTGGGGAATATTGGACAATGGGGGCAACCCTGATCCAGCAATGCCGCGTGTGTGAAGAAGGTCTTCGGATTGTAAAGCACTTTCACTAGGGAAGATGATGACGGTACCTAGAGAAGAAGCCCCGGCTAACTTCGTGCCAGCAGCCGCGGTAATACGAAGGGGGCTAGCGTTGCTCGGAATGACTGGGCGTAAAGGGCGCGTAGGCGGTTTATACAGTCAGATGTGAAATCCCCG
+
FFFFFFFFFFFFFFFFFFFFFFFFFFFFFFFFFF:FFFFFF,FFFFFFFFFFFFFFFFFF:FFFFFFFFFFFFFFFFFFFFFFFF:FFFFFFFFFFFFFFFFFFFFF:FFFFFFFFFFFFFFFFFFFFFFFFFFFFFFFFFFFFFFFFFFFFFFFFFFFFFFFFFFF:FFFFFFFFFFFFFFFFFFFF:FFFFFFFFFFFFFFFFFFFFFFFFFFFFFF:FFFF:FFFFFFFFFFFFFFFFFFF:FFFFF
@A00270:176:HGHW5DRXY:1:2101:3477:18349 2:N:0:ACTACGAC+CTCCTTAC
GACTACCAGGGTATCTAATCCTGTTCGCTCCCCACGCTTTCGCGCCTCAGCGTCAGTTCCGAGCCAGATTGCCGCCATCGCAACTGGTGTTCTTCCCAATATCTACGAATTTCACCTCTGCACTGGGAATTCCGCAATCCTCTCTCGGACTCTAGTCTATACGTATCAAATGCAGTTCCCAGGTTAAGCCCGGGGATTTCACATCTGACAGTATAAACCGCCTACGCGCCCATTACGCCCAGTCATTCC
+
FFFF:FFFFFFFFFFFFFFFFFF:FFFFFFFFFFFFFFFFFFFFF::F:FFFFFFFFFFFFFFFFFFFFFFFFFFF,FFFF:FFF,FFF:FF:FFFFFF:FFFFFFFFFFFFF:FF:FFFFFFFFFF:,,FFFFF,,FFFFFFFF:FF:F:FFF:FFF:FFFFFFFFFFFFFFFFFFFFF:FFF,F,FFFFFFFFFFFFFFFFFFFFFF,FFFFFFFFFFFFFFFFFFFFF,F:FFFFFF:FFFF,FFF
@A00270:176:HGHW5DRXY:1:2101:23421:18349 2:N:0:ACTACGAC+CTCCTTAC
GACTACAAGGGTATCTAATCCTGTTCGCTCCCCACGCTTTCGCGCCTCAGCGTCAGTTCCGAGCCAGATTGCCGCCTTCGCAACTGGTGTTCTTCCCAATATCTACGAATTTCACCTCTACACTGGGAATTCCGCAATCCTCTCTCGGACTCTAGTCTATACGTATCAAATGCAGTTCCCAGGTTAAGCCCGGGGATTTCACATCTGACTGTATAAACCGCCTACGCGCCCTTTACGCCCAGTCATTCC
+
FFFFFFFFFFFFFFFFFFFFFFFFFFFFFFFFFFFFFFFFFFFFFFFFFFFFFFFFFFFFFFFFFFFFFFFFFFFFFFFFFFFFFFF:FFFFFFFFFFFFFFFFFFFFFFFFFFFFFFFFFFFFFFFFFFFFFFFFFFFFFFFFFFFFFFFFFFFFFF:FFFFFFFFF:FFFFFFFFFFFFFFFFFFFFFFFFFFFFFFFFFFFFFFFFFFFFFFFFFFFFFFFFFFFFFFFFFFFFFFFFFFFFFFFF
@A00270:176:HGHW5DRXY:1:2101:8513:18364 2:N:0:ACTACGAC+CTCCTTAC
CCTACGGGAGGCAGCAGTGGGGAATATTGCACAATGGGCGCAAGCCTGATGCAGCGACGCCGCGTGCGGGATGAAGGCCTTCGGGTTGTGAACCGCTTTTGTTGGGGAGCAAGCGAGAGTGAGTGTACCCTTCGAATAAGGACCGGCTAACTACGTGCCAGCAGCCGCGGTAATACGTAGGGTCCAAGCGTTATCCGGATTTATTGGGCGTAAAGAGCTCGTAGGCGGCTCGTCGCGTCCGGTGTGAAAGT
+
FF:FFFFFFFFFFFFFFFFFFFF:FFFFFF:FFFFFFFFFFFFFFFFFFFFFFFFF:FFFFFFFFFFFFFFFFFFFFFFFFFFFFFFFFFFFFFFF:F:FF:FFFFFFFFFFFFFFFFFFFFFFFFFFFFFFFFFFFFFFFFFFFFFF:FFFFFFFFFFFFFFFFFFFFFFFFFFFFFFFFFFFFF,FFFFFFFFFFFF:FFFFFFFFFFF:,:FFFFFFFFFFFF:FFFFFFFFFFFFFFFFFFFFFFFF
@A00270:176:HGHW5DRXY:1:2101:18810:18380 2:N:0:ACTACGAC+CTCCTTAC
CCTACGGGAGGCAGCAGTGGGGAATCTTCCACAATGGACGAAAGTCTGATGGAGCAACGCCGCGTGAGTGAAGAAGGCTTTAGGGTCGTAAAACTCTGTTGTTGAAGAAGAACGTGTGTGAGAGTAACTGTTCACACAGTGACGGTATTCAACCAGAAAGCCACGGCTAACTACGTGCCAGCAGCCGCGGTAATACGTAGGTGGCAAGCGTTGTCCGGATTTATTGGGCGTAAAGCGAGCGCAGGCGGTTT
+
FFFFFFFFFFFFFFFFFFFFFFFFFFFFFFFFFFFFFFFFFFFFFFFFFFFFFFFFFFFFFFFFFFFFFFFFFFFFFF:FFFFFFFF:FFFFFFFFFFFFFFFFFFFFF:FFFFFFFFFFFFFFFFFFFFFFFFFFFFFFFFFFFFFFFFFFFFFFFFFFFFFFFFFFFFFFFFFFFFFFFFFFFFFFFFFF:FFFFFFFFFFFFFFFFFFF:F:FFFFFFFFFFFFFFFFFFFFFFFFFFFFFFFFFFFF
@A00270:176:HGHW5DRXY:1:2101:8477:18396 2:N:0:ACTACGAC+CTCCTTAC
CCTACGGGAGGCAGCAGTGGGGAATATTGCACAATGGGCGCAAGCCTGATGCAGCGACGCCGCGTGCGGGATGAAGGCCTTCGGGTTGTGAACCGCTTTTGTTGGGGAGCAAGCGAGAGTGAGTGTACCCTTCGAATAAGGACCGGCTAACTACGTGCCAGCAGCCGCGGTAATACGTAGGGTCCAAGCGTTATCCGGATTTATTGGGCGTAAAGAGCTCGTAGGCGGCTCGTCGCGTCCGGTGTGAAAGT
+
FFFFFFFFFFFFFFFFFFFFFFF:FFFFFFFFFFFFFFFFFFFFFFFFFFFF:FFFFFFFFFFFFFFFFF:FFFFFFFFFFFFFFFFFFFFFFFFFF:FFFFFFFFFFFFF,FFFFFFFFFFFFFFFFFFFFFFFFFFFFFFFFFFFFFFFF:FFFFFFFFFFFFFFFFF:FFFFFFFFFFFFFFFFFFFFFFFFFFFF:FFF,:FFFFFFFFF:FFFFFFFFFFFFFFFFFFFFFFFFFFFFFFFFFFFF
@A00270:176:HGHW5DRXY:1:2101:17210:18396 2:N:0:ACTACGAC+CTCCTTAC
GACTACCCGGGTATCTAATCCTGTTCGCTCCCCACGCTTTCGCGCCTCAGCGTCAGTTCCGAGCCAGATTGCCGCCTTCGCAACTGGTGTTCTTCCCAATATCTACGAATTTCACCTCTACACTGGGAATTCCGCAATCCTCTCTCGGACTCTAGTCTATACGTATCAAATGCAGTTCCCAGGTTAAGCCCGGGGATTTCACATCTGACTGTATAAACCGCCTACGCGCCCTTTACGCCCAGTCATTCC
+
FFFFFFFFFFFFFFFFFFFFFFFFFFFFFFFFF:FFFFFFFFFFFFFFFFFFFFFFFFFFFFFFFFFFFFFFFFFFFFFFFFFFFFFFFFFFFFFFFFFFFFFFFFFFFFFFFFFFFFFFFFFFFFFFFFFFFFFFFFFFFFFFFFFFFFFFFFFFFFFFFFFFFFFFFFF:FFFFFFFFFFFFFFF,FFFFFFFFFFFFFFFFFFFFFFFFFFFF::FFFFF:FFFFFFFFFFFFFFFFF:FFFFFFF
@A00270:176:HGHW5DRXY:1:2101:18801:18396 2:N:0:ACTACGAC+CTCCTTAC
CCTACGGGAGGCAGCAGTGGGGAATCTTCCACAATGGACGAAAGTCTGATGGAGCAACGCCGCGTGAGTGAAGAAGGCTTTAGGGTCGTAAAACTCTGTTGTTGAAGAAGAACGTGTGTGAGAGTAACTGTTCACACAGTGACGGTATTCAACCAGAAAGCCACGGCTAACTACGTGCCAGCAGCCGCGGTAATACGTAGGTGGCAAGCGTTGTCCGGATTTATTGGGCGTAAAGCGAGCGCAGGCGGTTT
+
FFFFFFFFFFFFFFFFFFFFFFFFFFFFFFFFFFFFFFFFFFFFFFFFFFFFFFFFFFFFFFFFFFFFFFFFFFFFFFFFFFFFFFFFFFFFFFFFFFFFFF:FFFFFFFFFFFFFFFFFFFFFFFFFFFFFF,FFFF:FFFFFFFFFFFFFFFFFFFFFFFFFFFFFFFFFFFFFFFFFFFFFFFFFFFFFFFFFF:FFFFF:FF,FFFFFFFFFFFFFFFFFFFFFFFFFFFFFFFFFFFFFFFFFFFF
@A00270:176:HGHW5DRXY:1:2101:9588:18411 2:N:0:ACTACGAC+CTCCTTAC
CCTACGGGCGGCTGCAGTAGGGAATCTTCCACAATGGACGAAAGTCTGATGGAGCAACGCCACGTGAGTGAAGAAGGCTTTAGGGTCGTAAAACTCTGTTGTTGAAGAAGAACGTGTGTGAGAGTAACTGTTCACACAGTGACGGTATTCAACCAGAAAGCCACGGCTAACTACGTGCCAGCAGCCGCGGTAATACGTAGGTGGCAAGCGTTGTCCGGATTTATTGGGCGTAAAGCGAGCGCAGGCGGTTT
+
FFFFFFFFFFFFFFFFFFFFFFFFFF:FFFFFFFFFFFFFFFFFFFFFFFFFFFFFFFFFFFFFFFFFFFFFFFFFFF:F,FFFFFFFFF:FFFFFFFFFFFFFFFFFFFFFFFFFFFFFFFFFFFFFFF,FFFFFFFFFF,FFFFFFFFFFFFFFFFFFF:FFFFFFFFFFFFFFFFFFFFFFFFFFFFFFFFFFF::FFFFFFFFFFFFFFFFFFF:FFFFFFFFFFFFFFFFFFFFFFFFFFFFFFFF
@A00270:176:HGHW5DRXY:1:2101:31521:18411 2:N:0:ACTACGAC+CTCCTTAC
CCTACGGGGGGCTGCAGTGGGGAATATTGCACAATGGGGGGAACCCTGATGCAGCCATGCCGCGTGTATGAAGAAGGCCTTCGGGTTGTAAAGTACTTTCGGTGATGAGGAAGGTGATGAATCTAATAGGTTTATTAATTGACGTTAATCACAGAAGAAGCACCGGCTAACTCCGTGCCAGCAGCCGCGGTAATACGGAGGGTGCGAGCGTTAATCGGAATTACTGGGCGTAAAGGGCATGTAGGCGGAT
+
FFFFFFFFFFFFFFFFFFFFFFFFFFFFFFFFFFFFFFFFFFFF:FFF,FFFFFF:FFFFFFFFFFFFFF:FFF:FFFFFFFFFFFFFF:,FFFFFFFFFFF:FFFFFFFFFFFFFFFFFFFF:FFFFFF,FFFFFFFFFFFFFFFF:FFFFFFFFF:FFFFFFFFFFFFFFFFFFFFFFFFFFFFFFFFFFFFFFFFFFFFFFFFFFFFFFFFFFFFFFF,F,FFF::FFFF,FFFFFFFFFFFFFF:F
@A00270:176:HGHW5DRXY:1:2101:13268:18427 2:N:0:ACTACGAC+CTCCTTAC
CCTCGGGAGGCAGCAGTAGGGAATCTTCCACAATGGACGAAAGTCTGATGGAGCAACGCCGCGTGAGTGAAGAAGGCTTTAGGGTCGTAAAACTCTGTTGTTGAAGAAGAACGTGTGTGAGAGTAACTGTTCACACAGTGACGGTATTCAACCAGAAAGCCACGGCTAACTACGTGCCAGCAGCCGCGGTAATACGTAGGTGGCAAGCGTTGTCCGGATTTATTGGGCGTAAAGCGAGCGCAGGCGGTTT
+
FF:FFFFFFFFFFFFFFFFFFFFFFFFFFFFFFFFFFFF,FFFFFFFFFFFFFFFFFFFFFFFFFFFFFFFFFFFFF,FFFFFFFFFFFFFFFFF:FFFFFFFFFFFFFFFFFFFFFFFFFFFFF:FFFFFFFF:FFFFFFFFFF:FFFFFFFFFFFFF:FFFFFFFFFFFFFFFFFF:FFFFFFFFFFFFFFFFFFFFFFFFFF:FFFF,FFFFFF:FFFFFFFFFF:FFFFFF::FFFF,FFFFFFFF
@A00270:176:HGHW5DRXY:1:2101:9625:18443 2:N:0:ACTACGAC+CTCCTTAC
CCTACGGGCGGCTGCAGTAGGGAATCTTCCACAATGGACGAAAGTCTGATGGAGCAACGCCACGTGAGTGAAGAAGGCTTTAGGGTCGTAAAACTCTGTTGTTGAAGAAGAACGTGTGTGAGAGTAACTGTTCACACAGTGACGGTATTCAACCAGAAAGCCACGGCTAACTACGTGCCAGCAGCCGCGGTAATACGTAGGTGGCAAGCGTTGTCCGGATTTATTGGGCGTAAAGCGAGCGCAGGCGGTTT
+
FFFFFFFFFFFFFFFFF:FFFFFFFFFFFFFFFFFFFFFFFFFFFFFFFFFFFFFFFFFFFFFFFFFFFFFFFFFFFF:FFFFFFFFFFFFFFFFFFFFFFFFFFFFFFFFFFFFFFFFFFFFFFFFFFFFFFFF:FFFFFFFFFFFFFFFFFFFFFFFFFFFFFFFF,FFFFFFFFFFFFFFFFFFFFFFFFFFFFF:FFFFFFFFFFF,FFFFFFFFFFFFFFFFFFFF:FFFFF:FFFFFFFFFFFFF
@A00270:176:HGHW5DRXY:1:2101:4336:18458 2:N:0:ACTACGAC+CTCCTTAC
CCTACGGGGGGCTGCAGTGGGGAATATTGGACAATGGGGGCAACCCTGATCCAGCAATGCCGCGTGTGTGAAGAAGGTCTTCGGATTGTAAAGCACTTTCACTAGGGAAGATGATGACGGTACCTAGAGAAGAAGCCCCGGCTAACTTCGTGCCAGCAGCCGCGGTAATACGAAGGGGGCTAGCGTTGCTCGGAATGACTGGGCGTCAAGGGCGCGTAGGCGGTTTATACAGTCAGATGTGAAATCCCCG
+
FFFFFFFFFFFFFFFFFFFFFFFFFFFFFFFFFFFFFFFFFFFFFFFFFFFFFFFFFFFFFFFFFF:FFFFFFFFF,FFFFFFFFFFFFFFFFFFFFFFFFF:FFFFFFFFFFFF:F:FFFFFFFFFFFFFFFFFFFFFFFFFFFFFFFFFFFFFFFFFFFFFFFFFFFFFFFFFFFFFFFFFFFFFFFFFFFFFFFFFFFFFFFFFFFFFFFFFFFFFFFFFFFFFFFFFFFFFFFFFFFFFFFF:FFF
@A00270:176:HGHW5DRXY:1:2101:4372:18490 2:N:0:ACTACGAC+CTCCTTAC
CCTACGGGGGGCTGCAGTGGGGAATATTGGACAATGGGGGCAACCCTGATCCAGCAATGCCGCGTGTGTGAAGAAGGTCTTCGGATTGTAAAGCACTTTCACTAGGGAAGATGATGACGGTACCTAGAGAAGAAGCCCCGGCTAACTTCGTGCCAGCAGCCGCGGTAATACGAAGGGGGCTAGCGTTGCTCGGAATGACTGGGCGTCAAGGGCGCGTAGGCGGTTTATACAGTCAGATGTGAAATCCCCG
+
FFFFFFFFFFFFFFFFFFFFFFFFFFFFFFFFFFFFFFFFFFFFFFFFFFFFFFFFFFFF:FFFFFFF:FFFFFFFFFFFFFFFFFFFFFFFFFFFFFFFFFFFFFFFFFFFFFFFFFFFFFFFFFFFFFFFFFFFFFFFFFFFFFFFFFFFFFFFFFFFFFFF:FFFFFFFFFFF:FFF:FFFFF:FFFFFFFFFFFFFFF:FFFFFFFFFFFFFFFFFFFFFF:,FFF:FFFFFFF:FF:FFFFFFFF
@A00270:176:HGHW5DRXY:1:2101:18747:18490 2:N:0:ACTACGAC+CTCCTTAC
CCTACGGGAGGCAGCAGTGGGGAATCTTCCACAATGGACGAAAGTCTGATGGAGCAACGCCGCGTGAGTGAAGAAGGCTTTAGGGTCGTAAAACTCTGTTGTTGAAGAAGAACGTGTGTGAGAGTAACTGTTCACACAGTGACGGTATTCAACCAGAAAGCCACGGCTAACTACGTGCCAGCAGCCGCGGTAATACGTAGGTGGCAAGCGTTGTCCGGATTTATTGGGCGTAAAGCGAGCGCAGGCGGTTT
+
FFF,FFFFFFFFFFF,F:FFFFFFFFFFFFFFFFFFFFFFFFFFFFFFFFFFFFFFFFFFFFFFFFFFFFFFFFFF:FFFFFFFFFFFFFFFFFFFFFFFFFFFFFFFFFFFFFFFFFFFFFFFFFFFFFFFFFF,FFFFFFFFFF,FFF,FFFFFFF:FFFFFFFFFFFF:FFFFF,FFFFFF:F:F,FFFFFFFFF:F:FFFFFFFF:,,FFFFFFFFF,,FFFFFFFF::FFFFFFFFFFFFFF:FF,
@A00270:176:HGHW5DRXY:1:2101:17201:18505 2:N:0:ACTACGAC+CTCCTTAC
GACTACCCGGGTATCTAATCCTGTTCGCTCCCCACGCTTTCGCGCCTCAGCGTCAGTTCCGAGCCAGATTGCCGCCTTCGCAACTGGTGTTCTTCCCAATATCTACGAATTTCACCTCTACACTGGGAATTCCGCAATCCTCTCTCGGACTCTAGTCTATACGTATCAAATGCAGTTCCCAGGTTAAGCCCGGGGATTTCACATCTGACTGTATAAACCGCCTACGCGCCCTTTACGCCCAGTCATTCC
+
FF:FFFFFFFFFFFFFFFFFFFFFFFFFFFFFFFFFFFFFFFFFFFFFFFFFFFFFFFFFFFFFFFFFF:FFFFFFFFFFFFFFFFFFFFFFFFFFFFFFFFFFFF:FFFFFFFFFFFFFFFFFFFFFFFFFFFFFFFFFFFFFFFFFFFFFFFFFFFFFFFFFFFFFFFFFFFFFFFFFFFFFFFFFFFFFFFFFFFFF:F:FFFFFFFFFFF:FFF:FFFFFFFFF:FFFFF:FFFFFFFFFFFFF:
@A00270:176:HGHW5DRXY:1:2101:17237:18505 2:N:0:ACTACGAC+CTCCTTAC
GACTACCCGGGTATCTAATCCTGTTCGCTCCCCACGCTTTCGCGCCTCAGCGTCAGTTCCGAGCCAGATTGCCGCCTTCGCAACTGGTGTTCTTCCCAATATCTACGAATTTCACCTCTACACTGGGAATTCCGCAATCCTCTCTCGGACTCTAGTCTATACGTATCAAATGCAGTTCCCAGGTTAAGCCCGGGGATTTCACATCTGACTGTATAAACCGCCTACGCGCCCTTTACGCCCAGTCATTCC
+
FFFFFFFFFFFFFFFFFFFFFFFFFFFFFFFFFFFFFFFFFFFFFFFFFFFFFFFFFFFFFFFFFFFFFFFFFFFFFFFFFFFFFF:FFFFFFFFFFFF:FFF:FFFFFFFFFFFFFFFFFFFFFFFFFFFFFFFFFFFF:FFFFFFFF:FFFFFFFFFFFF:FFFFF::FF:FFFFFF:FFFFFFFF:FFFFFFFFFFFFFFFFFFFFFFFFFFFFFFFFFFFFFFFFFFFFFFFFFFFFFFFFFF:F
@A00270:176:HGHW5DRXY:1:2101:4363:18537 2:N:0:ACTACGAC+CTCCTTAC
CCTACGGGGGGCTGCAGTGGGGAATATTGGACAATGGGGGCAACCCTGATCCAGCAATGCCGCGTGTGTGAAGAAGGTCTTCGGATTGTAAAGCACTTTCACTAGGGAAGATGATGACGGTACCTAGAGAAGAAGCCCCGGCTAACTTCGTGCCAGCAGCCGCGGTAATACGAAGGGGGCTAGCGTTGCTCGGAATGACTGGGCGTCAAGGGCGCGTAGGCGGTTTATACAGTCAGATGTGAAATCCCCG
+
FFFFFFFFFFFFFFFFFFFFFFFFFFFFF:FFFFFFFFFFFFFFFFFFFFFFFFFFFFFFFFFFFFFFFFFFFFFFFFFFFFFFFFFFFFFFFFFF:FFFFFFFFFFFF:FFFFFFFFFFFFFFFFFFFFFF:FFF,FFFFFFFFFFFFFFF::FF:FFFFFFFFFFFFFFFFFFFFFFFFFFFFFFFFFFFFFFFFFFFFFFFFFFFFFFFFFFFFFF:FFFFFFFFFFFFFFFFFFFFFFFFFFFFFF
@A00270:176:HGHW5DRXY:1:2101:13331:18537 2:N:0:ACTACGAC+CTCCTTAC
CCTCGGGAGGCAGCAGTAGGGAATCTTCCACAATGGACGAAAGTCTGATGGAGCAACGCCGCGTGAGTGAAGAAGGCTTTAGGGTCGTAAAACTCTGTTGTTGAAGAAGAACGTGTGTGAGAGTAACTGTTCACACAGTGACGGTATTCAACCAGAAAGCCACGGCTAACTACGTGCCAGCAGCCGCGGTAATACGTAGGTGGCAAGCGTTGTCCGGATTTATTGGGCGTAAAGCGAGCGCAGGCGGTTT
+
FFFFFFFFFFFFFFFFFFFFFF:FFFFFFFFFFFFFFFFFFFFFFFFFFFFFFF:FFFFFFF:FF:FFFFFFFFFFF:FFFFFFFFFFFFFFFFFFFFFFFFFFFFFF:FFFFFFFFFFFFFFFFFFFFFFFFFFFFFFFFFFFF:FFFFFFFFFFFFFFFFFFFFFFFFFFFFFFFFFFFFFFFFFF:FFFFFFFFFFFFFFFFFFFF:FFFFFFFF:FFFFFFFFF:FFFFFFFFF::FFFFFFFFFF
@A00270:176:HGHW5DRXY:1:2101:7401:18568 2:N:0:ACTACGAC+CTCCTTAC
CCTACGGGAGGCTGCAGTGGGGAATATTGGACAATGGGGGCAACCCTGATCCAGCAATGCCGCGTGTGTGAAGAAGGTCTTCGGATTGTAAAGCACTTTCACTAGGGAAGATGATGACGGTACCTAGAGAAGAAGCCCCGGCTAACTTCGTGCCAGCAGCCGCGGTAATACGAAGGGGGCTAGCGTTGCTCGGAATGACTGGGCGTAAAGGGCGCGTAGGCGGTTTATACAGTCAGATGTGAAATCCCCG
+
FFFFFFFFFFFFFFF:FFFFFFFFFFFFFFFF:FFFFFFFFF:FFFFFFFFFFFFFFFFFFFFFFFFFFFFFFFFFFFFFFFFFFFFFFFFFFFFFFFFFFF:FFFFFFFFFFFFFFFFFF:FFFFFFFFFF::FFFFFFFFFFFFFFFFFFFFFFFFFFFFFFFFFFFFFFFFFFFFFFFFFFFFFFFFFFFF:FFFFFFFFF:FFF:FFFFFFFFFFFFFFFFFFFFFFFFFFFFFFFFFFFFFFFFF
@A00270:176:HGHW5DRXY:1:2101:9607:18568 2:N:0:ACTACGAC+CTCCTTAC
CCTACGGGCGGCTGCAGTAGGGAATCTTCCACAATGGACGAAAGTCTGATGGAGCAACGCCACGTGAGTGAAGAAGGCTTTAGGGTCGTAAAACTCTGTTGTTGAAGAAGAACGTGTGTGAGAGTAACTGTTCACACAGTGACGGTATTCAACCAGAAAGCCACGGCTAACTACGTGCCAGCAGCCGCGGTAATACGTAGGTGGCAAGCGTTGTCCGGATTTATTGGGCGTAAAGCGAGCGCAGGCGGTTT
+
FFFFFFFF:FFF:FFFFFFFFFFFFFFFFFFF:FFFFFFFFFFFFF:FFFFFFFFF:FFFFFFFFFFFFFFFFF:FFF,FFFFFFFFFFFFFFFFFFFFFFF,FFFFFFFFFFFFFFFF:F:FFFFFFFFFFFFFFFFFFFFFFFFFFFFFF:FFFFFFF:FFFFFFFFFFFFFFFFFF:FFFFFFFFF:FF:FFFF:FFFFFFFFFFFFFFFFFFFFFF:F:FFFF:FFFFFF,FFFFFFFFFFFFF,F:
@A00270:176:HGHW5DRXY:1:2101:4571:18584 2:N:0:ACTACGAC+CTCCTTAC
CCTACGGGCGGCTGCAGTAGGGAATCTTCCACAATGGACGAAAGTCTGATGGAGCAACGCCGCGTGAGTGAAGAAGGCTTTAGGGTCGTAAAACTCTGTTGTTGAAGAAGAACGTGTGTGAGAGTAACTGTTCACACAGTGACGGTATTCAACCAGAAAGCCACGGCTAACTACGTGCCAGCAGCCGCGGTAATACGTAGGTGGCAAGCGTTGTCCGGATTTATTGGGCGTAAAGCGAGCGCAGGCGGTTT
+
FFFFFFFFFFFFFFFFFFFFFFFFFFFFFFFFFFFFFFFFFFFFFFFFFFFFFFFFFFFFFFFFFFFFFFFF:FFFFFFFF:FFFFFFFFFFFFFFFFFFFFFFFFFFFFFFFFFFFFFFFFF:FFFFFFFFFFFFFFFFFFF,FFFFFFFFFFFFFFFF:FFFFFFF:FFFFFFFFFF:FFFFFFFFFFFFFFFFFFFFFFFFFFFFFFFFFFFFFFFFF:FFFF:FFFFFF,:FFFFFFFFFFFFFFFF
@A00270:176:HGHW5DRXY:1:2101:2971:18599 2:N:0:ACTACGAC+CTCCTTAC
GACTACCAGGGTATCTAATCCTGTTCGCTCCCCACGCTTTCGCGCCTCAGCGTCAGTTCCGAGCCAGATTGCCGCCTTCGCAACTGGTGTTCTTCCCAATATCTACGAATTTCACCTCTGCACTGGGAATTCCGCAATCCTCTCTCGGACTCTAGTCTATACGTATCAAATGCAGTTCCCAGGTTAAGCCCGGGGATTTCACATCTGACTGTATAAACCGCCTACGCGCCCTTTACGCCCAGTCATTCC
+
:FFFFFF,FFFFFFFFFFFFF:FFFFFFFFFFFFFFFFFFFFFFFFFFFFFFFFFFFFFFFFFFF,FFFFFFFFFFFFFFFFFFFFFFFFFFFFFFFFFFFFFFFFFFFFFFFFFF,FFFFFFFFFFFFF,FFFF:F:FFFFFFFFFFFFFFFFFFFFFFFFFFFFFFFFFFFFFFFFFF:F,FF:FFFFFFFFFFF:FFFFFFFFFFFFFF:FF:FFFFFF:FFFFFFFFF:FFFFFFFFFFF,FFFF
@A00270:176:HGHW5DRXY:1:2101:2980:18615 2:N:0:ACTACGAC+CTCCTTAC
GACTACCAGGGTATCTAATCCTGTTCGCTCCCCACGCTTTCGCGCCTCAGCGTCAGTTCCGAGCCAGATTGCCGCCTTCGCAACTGGTGTTCTTCCCAATATCTACGAATTTCACCTCTGCACTGGGAATTCCGCAATCCTCTCTCGGACTCTAGTCTATACGTATCAAATGCAGTTCCCAGGTTAAGCCCGGGGATTTCACATCTGACTGTATAAACCGCCTACGCGCCCTTTACGCCCAGTCATTCC
+
FFFF,FF:FFFFFFFF:FFFFFFFFFFFFFFFFFFFFFFFFFFFFFFFFFFFFFFF:FFFFFFFF,FF,FFFFFFF:FFFFF,FFFFFFFFFFFFFF:FFFFFF:FFFF:FFFFFFFFFF:FFFFFFF:FFFFFFF:FFF:FFFFFFFFFFFFFFFFF,FFFFFFFFFFF:FF:FFFFFFFFFFFFFFFFF:FFFF,FFFFFFFFFFFFFFFFFF,FFFFFFF,FFFFFF:,:FFFFFFFFFFF:F:FF
@A00270:176:HGHW5DRXY:1:2101:4580:18662 2:N:0:ACTACGAC+CTCCTTAC
CCTACGGGCGGCTGCAGTAGGGAATCTTCCACAATGGACGAAAGTCTGATGGAGCAACGCCGCGTGAGTGAAGAAGGCTTTAGGGTCGTAAAACTCTGTTGTTGAAGAAGAACGTGTGTGAGAGTAACTGTTCACACAGTGACGGTATTCAACCAGAAAGCCACGGCTAACTACGTGCCAGCAGCCGCGGTAATACGTAGGTGGCAAGCGTTGTCCGGATTTATTGGGCGTAAAGCGAGCGCAGGCGGTTT
+
FFF:FFFFFFFFFFFF:,F:FFFFFF:FFFFFFFFFFFF:FFFFFFFF:FFFFFFFFFFFFFFFFFFFFFFFFFFFFF,:FFFFFFFF,FFFFFFFFFFFFFFFFFFFFFF:FFFFFFFFFFFFFFFFFF:FFFFFFF:FFFFFFFFFFFFFFFFFFFFFF,FFFFFF,FFF:FFFFF:FFFFFFFFFFFFFFFFFFF:FFFFFFFFFFFFFFFFF:FFFF,FFFFFFFFFFFFFFFFFFFFFFFFFFFFF
@A00270:176:HGHW5DRXY:1:2101:1506:18756 2:N:0:ACTACGAC+CTCCTTAC
GACTACCCGGGTATCTAATCCTGTTCGCTCCCCACGCTTTCGCTCCTCAGCGTCAGTAACGGCCCAGAGACCTGCCATCGCCATTGGTGTTCTTCCCGATATCTACACATTCCACCGTTACACCGGGACTTCCAGTCTCCCCTACCGCACTCCAGCCCGCCCGTACCCGGCGCGAATCCACCGTTGAGCGATGGACTTTCACACCGGACGCGACGAGCCGCCTCCGAGCTCTTTACGCCCAATAAATCCG
+
FFFF:FFFFFF::FFF::FFFFF:F:FF:FFFFFFFF,FFF:F:FF,F,FFFFF:FF,FFFFFFFF:FFFFFFFFF,,FFFF,,:FFFFFFFFFFFF,:FFFFFFFFFFF:FF:FFF:FFFFFFFFFF,FFF::FFFFFFFFFFFFFFFFFFFFFFFFFFFFF:,FFFFFFFFF,FFFFFFFF:::FFFFFFFF:F,FFFFFFFFF:FFFF:FF,:FFFFFFF,FFFFFFF::F:F:FFF,,FFFFFFFF
@A00270:176:HGHW5DRXY:1:2101:14073:18787 2:N:0:ACTACGAC+CTCCTTAC
GACTACTCGGGTATCTAATCCTGTTCGCTACCCATGCTTTCGAGCCTCAGCGTCAGTTACAGACCAGACAGCCGCCTTCGCCACTGGTGTTCTTCCATATATCTACGCATTTCACCGCTACACATGGAGTTCCACTGTCCTCTTCTGCACTCAAGTCTCCCAGTTTCCGATGCACTTCTCCGGTTAAGCCGAAGGCTTTCACATCAGACTTAAGAAACCGCCTGCGCTCGCTTTACGCCCAATAAATCCG
+
FFFFFFFFFFFFFFFFFFFFFFFFFFFFFFFFFFFFFFFFFFFFFFFFFFFFFFFFFFFFFFFFFFFFFFFFFFFFFFFFFFFFFFFFFFFFFFFFFFFFFFFFFFFFFFFFFFFFFFFFFFFFFFFFFFFFFFFFFFFFFFFFFFFFFFFFFFFFFFFFFFFFFFFFFFFFFFFFFFFFFFFFF:FFFFFFFFFFFFFF:FFFFFFFFFFFFFFFFFFFFFFFFFFFFFF:FFFFFFFFFFFFFFFFFF
@A00270:176:HGHW5DRXY:1:2101:26259:18850 2:N:0:ACTACGAC+CTCCTTAC
GACTACTAGGGTATCTAATCCTGTTTGCTCCCCACGCTTTCGCATCTCAGCGTCAGTATCTGTCCAGAAGGCCGCCTTCGCCACCGGTATTCCTCCACATCTCTACGCATTTCACCGCTACACGTGGAATTCTACCTTCCTCTACAATACTCTAGTTAACCAGTTTTAAGTGCAATTCCTAGGTTGAGCCCAGGGCTTTCACACCTAACTTAATTATCCGCCTACATGCCCTTTACGCCCAGTCATTCC
+
FFFFFFFFFFFFFFFFFFFFFFFFFFFFFFFFFFFFFFFFFFFFFFFFFFFFFFFFFFFFFFFFFFFFFFFFFFFFFFFFFFFFFFFFFFFFFFFFFFFFFFFFFFFFFFFFFFFFFFFFFFFFFFFFFFFFFFFFFFFFFFFFFFFFFFFFFFFFFFFFFFFFFFFFFFFF:FFFFFFFFFFFFFFFF:FFFFFFFFFFFFFFFFFFFFFFFFFFF::FFFFFFFFFFFFFFFFFFFFFFFFFFFF:F
@A00270:176:HGHW5DRXY:1:2101:3432:18865 2:N:0:ACTACGAC+CTCCTTAC
GACTACCAGGGTATCTAATCCTGTTCGCTCCCCACGCTTTCGCGCCTCAGCGTCAGTTCCGAGCCAGATTGCCGCCTTCGCAACTGGTGTTCTTCCCAATATCTACGAATTTCACCTCTGCACTGGGAATTCCGCAATCCTCTCTCGGACTCTAGTCTATACGTATCAAATGCAGTTCCCAGGTTAAGCCCGGGGATTTCACATCTGACTGTATAAACCGCCTACGCGCCCTTTACGCCCAGTCATTCC
+
FFFFFFFFFFFFFFFFFFFFFFF:,FFFFFFFFFFFFFFFFFFFFFFFFFFFFFFFFFFFFFFFF:FFFFFFFFFFFFFFFF:FFFFFFFFFFFFFFF:FFFFF,:FFFFFFFFFFFFFFFFFFFFFF:FFFFFFFFFFFFFF:FFFFFFFFFFFFFFFFFFFFFFFFFFFF::FFFFFFFFFFFFFFFFFFFFFFFFFFFFFFFFFFFFFFFFF:FFFFFFF,:FFFFFFFFFFFFFFFFFFF,FFFF
@A00270:176:HGHW5DRXY:1:2101:31919:18881 2:N:0:ACTACGAC+CTCCTTAC
CCTACGGGCGGCTGCAGTGGGGAATATTGGATAATGGGGGCAACCCTGATCCAGCAATGCCGCGTGTGTGAAGAAGGTCTTCGGATTGTAAAGCACTTTCACTAGGGAAGATGATGACGGTACCTAGAGAAGAAGCCCCGGCTAACTTCGTGCCAGCAGCCGCGGTAATACGAAGGGGGCTAGCGTTGCTCGGAATGACTGGGCGTAAAGGGCGCGTAGGCGGTTTATACAGTCAGATGTGAAATCCCCG
+
FFFFFFFFFFFFFFFFFFFFFFFFFFFFFFFFFFFFFFFFFFFFFFFFFFFFFFFFFFFFFFFFFFFFFFFFFFFFFF,FFFFFFFFFFFFFFFFFFFFFFF,F:F,FFFFFFFFFFFFFFFFF:FF,FFFFFFFFF,FFFFFF,FFF:FFF:F:FFFFFFFFFFFFFFFFFFFF:FFFFFFFFFFFFFFF:FFFFFF:FFFFFFFFF:F:,FFF:FFFFFFFFFFF:FFFFFFFFFFF:FFFFFFFF,F
@A00270:176:HGHW5DRXY:1:2101:4209:18928 2:N:0:ACTACGAC+CTCCTTAC
GACTACCAGGGTATCTAATCCTGTTCGCTCCCCACGCTTTCGCGCCTCAGCGTCAGTTCCGAGCCAGATTGCCGCCTTCGCAACTGGTGTTCTTCCCAATATCTACGAATTTCACCTCTACACTGGGAATTCCGCAATCCTCTCTCGGACTCTAGTCTATACGTATCAAATGCAGTTCCCAGGTTAAGCCCGGGGATTTCACATCTGACTGTATAAACCGCCTACGCGCCCGTTACGCCCAGTCATTCC
+
FFFFFFFFFFFF,FFFFFFFFFFFFFFFFFFF:FFFFFFFFFFFFFFFFFFFFFFFFF:FFFFFFFFFFFF:FFFFFFFFFF:FF:F:FFFFFFFFFFFFFFFFFFFF:FFFF:FFFFF:FFFFFFF:FFFFFFFFFFFFFFFFFFFFFFFFF,FFFF,FFFFFFFF,FF:FFFFFFFFFFFF:FFFFFFFFFFF::FFFF::FFFFFFFFFFFFFFFFFFFFFFF:FFFF,FFFFFFFF,FFFF:FFF
@A00270:176:HGHW5DRXY:1:2101:3305:18959 2:N:0:ACTACGAC+CTCCTTAC
GACTACCAGGGTATCTAATCCTGTTCGCTCCCCACGCTTTCGCGCCTCAGCGTCAGTTCCGAGCCAGATTGCCGCCTTCGCAACTGGTGTTCTTCCCAGTATCTACGAATTTCACCTCTACACTGGGAATTCCGCAATCCTCTCTCGGACTCTAGTCTATACGTATCAAATGCAGGTCCCAGGTTAAGCCCGGGGATTTCACATCTGACTGTATAAACCGCCTACGCGCCCTTTACGCCCAGTCATTCC
+
FFFFFFF:FFF:FFFFFF:FFFFFFFFFFFFFFFFFFFFFFFFFFFFF:FFFFFFFFF:FF:FFF:FFFFFFFFFF,FFFFFFFFFFFFFFFFFFFFFFF:FFF:FF::FF,FFFFFFFFF,FFFFFF,FFFFFF::FFFFF:FFFFFFF:FF,FFFFFF:FFFFF::F,FFFFF,FFFFFFFFFF:FF:FFFFF::F:FFFFFFFFFFFFF:FFFFFFFFFF,FFFFFFFF,FFFFFFFFF:FF::FF
@A00270:176:HGHW5DRXY:1:2101:30255:18975 2:N:0:ACTACGAC+CTCCTTAC
CCTACGGGCGGCTGCAGTGGGGAATATTGCACAATGGGCGCAAGCCTGATGCAGCGACGCCGCGTGCGGGATGACGGCCTTCGGGTTGTAAACCGCTTTTAGCAGGGAGCAAGCCTTCGGGTGAGTGTACTTGTTGAATAAGCGCCGGCTAACTACGTGCCAGCAGCCGCGGTAATACGTAGGGCGCAAGCGTTATCCGGATTTATTGGGCGTAAAGGGCTCGTAGGCGGTTTGTCGCGTCTGGTGTGAA
+
FFFFFFFFFFFFFFFFF:FFFFFFFFFFFFFFFFFFFFFFFFFFFFFFFFFFFFFFFFFFFFFFFFFFFFFFFFFFFFFFFFFFFFFFFFFFFFFFFFFFFFFFFFFFFFFFFFFFFFFFFFFFFFFFFFFFFFFFFFFFFFFFFFFFFFFFFFFFFFFFFFFFFFFFFFFFFFFFFFFFFFFFFFFFFFFFFFFFFFFF:::FFFFFFFFFFFFFFFFFFFFFFFFFFFFFFFFFFFFF:FFFFFFFFF
@A00270:176:HGHW5DRXY:1:2101:26820:19038 2:N:0:ACTACGAC+CTCCTTAC
GACTAATCGGGTATCTAATCCTGTTCGCTACCCATGCTTTCGAGCCTCAGCGTCAGTTACAGACCAGACAGCCGCCTTCGCCACTGGTGTTCTTCCATATATCTACGCATTCCACCGCTACACATGGAGTTCCACTCTCCTCTTCTGCACTCAAGAAATATAGTTTCAGCTGCACTTCCCCGGTTGAGCCGAGGGCTTTCACAGCTGACTTATCTTCCCGCCTGCGTACGCTTTACGCCCAATAAATCCG
+
FFFFFFFFFFFFFFFFFFFFFFFFFFFFFFFFFFFF:FFFFFFFFFFFFFFFFFFFFFFFFFFFFFFFFFFFFFFFFFFFFFFFFFFFFFFFFFFFFFFFFFFF:FFFFFFFFFFFFFFFFFFFFFFFFFFFFFFFFFFFFFFFFFFFFFFFFFFFFFFFFFFFFFF:FFFFFFFFFFFFFFFFFFFFFFFFFFFFF:FFFFFFFFFFFFFFFFFFFFFFFFFFFFFFFFFFFFFFFFFFFFFFFFFFFF
@A00270:176:HGHW5DRXY:1:2101:4029:19116 2:N:0:ACTACGAC+CTCCTTAC
CCTACGGGGGGCTGCAGTGGGGAATATTGGACAATGGGGGCAACCCTGATCCAGCAATGCCGCGTGTGTGAAGAAGGTCTTCGGATTGTAAAGCACTTTCACTAGGGAAGATGATGACGGTACCTAGAGAAGAAGCCCCGGCTAACTTCGTGCCAGCAGCCGCGGTAATACGAAGGGGGCTAGCGTTGCTCGGAATGACTGGGCGTCAAGGGCGCGTAGGCGGTTTATACAGTCAGATGTGAAATCCCCG
+
FFFFFFFFFFFFFFFFFFFFFFFFFFFFFFFFFFFFFFFFFFFFFFFFFFFFFFFFFFFFFF:FFFFFFFFFFFFFFFFFFFFFFFFFFFFFFFFFFFFFFFFFFFFF:FFFFF:FF::FFFFFFFFFFFF:FFFFFFFFFFFFFFFFFFFFFFFFFFFFFFFFFFFFFFF:FFFFFFFFFFFFFFFFFFFFFFFFFFFFFFFFFFFFFFFFF:FFF:FFFFFFFFFFFFFFFFFFFFFFFFFFFFFF:F
@A00270:176:HGHW5DRXY:1:2101:10511:19132 2:N:0:ACTACGAC+CTCCTTAC
GACTACTCGGGTATCTAATCCTGTTCGCTACCCATGCTTTCGAGCCTCAGCGTCAGTTACAGACCAGACAGCCGCCTTCGCCACTGGTGTTCTTCCATATATCTACGCATTTCACCGCTACACATGGAGTTCCACTGTCCTCTTCTGCACTCAAGTCTCCCAGTTTCCGATGCACTTCTCCGGTTAAGCCGAAGGCTTTCACATCAGACTTAAGAAACCGCCTGCGCTCGCTGTACGCCCAATAAATCCGT
+
FFFFFFFFFFFFFFFF,FFFFFFFFFF:FFFFFFFFFFFFFFFFFFFFFFFFFFFFFFFFFFFFFFFFFFFFFFFFFFFFF:FFFFFFFFFFFFFFFFFFFFFFF:FFFFFFFFF:FFFFFFFF:FFFFFFFFFFFFFFFFF,:FFFFFFFFFF,F:FFFFF,F:FFFFFFFFFFFF:FFFFFFFFF:F:F:FFFFFFFFFFFFF,FFFFFF,FFFFFFFF:FFFFFFFFFF,F:F,FFFFFFFFFFFFF,
@A00270:176:HGHW5DRXY:1:2101:11279:19147 2:N:0:ACTACGAC+CTCCTTAC
GACTACTCGGGTATCTAATCCTGTTCGCTACCCATGCTTTCGAACCTCAGCGTCAGTTACAGACCAGAGAGCCGCCTTCGCCACTGGTGTTCTTCCATATATCTACGCATTCCACCGCTACACATGGAGTTCCACCCTCCTCTTCTGCACTCAAGAAATATAGTTTCAGCTGCACTTCCCCGGTTGAGCCGAGGGCTTTCACAGCTGACTTATCTTCCCGCCTGCGTTCGCTTTACGCCCAATAAATCCG
+
FFFFFFFFFFFFFFFFFFFFFFFFFFFFFFFFFFFFFFFFFFFFFFFFFFFFFFFFFFFFFFFFFFFFFFFFFFFFFFFFFFFFFFFFFFFFFFFFFFFFFFFFFFFF:FFFFFFFFFFFFFFFFFFFFFFFFFFFFFFFFFFFFFFFFFFFFFFFFFFFFFFFFFFFFFFFF::FFFFFFFFFFFFF:FFFFFFFF,FFFF:FFFFFF:FFFFFFFFFFFFFFFF:,FFFFFFFFFFFFFFFFFFFFFF
@A00270:176:HGHW5DRXY:1:2101:15338:19194 2:N:0:ACTACGAC+CTCCTTAC
GACTACCAGGGTATCTAATCCTGTTCGCTCCCCACGCTTTCGCGCCTCAGCGTCAGTTCCGAGCCAGATTGCCGCCTTCGCAACTGGTGTTCTTCCCAATATCTACGAATTTCACCTCTACACTGGGAATTCCGCAATCCTCTCTCGGACTCTAGTCTATACGTATCAAATGCAGTTCCCAGGTTAAGCCCGGGGATTTCACATCTGACTGTATAAACCGCCTACGCGCCCTTTACGCCCAGTCATTCC
+
FFFFFFFFFFFFFFFFFFFFFFFFFFFFFFFFFFFFFFFFFFFFFFFFFFFFFFFFFFFFFFFFFFFFFFFFFFFFFFFFFFFFFFFFF::FFFFFFFFFFFFFFFFFFFFFFFFFFFFFFFFFFFFF:FFFFFFFF:FFFFFFFFFFFFFFFFFFFFFFFFFFFFFFFFFFFFFFFFFFFFFFFFFFFFFFFFF:FFFFFFFFFFFFFFFFFFFFFFFF:FF,FFFFFFFFFFFFFFFFFFFFFFFFF
@A00270:176:HGHW5DRXY:1:2101:32027:19225 2:N:0:ACTACGAC+CTCCTTAC
CCTACGGGCGGCTGCAGTGGGGAATATTGGATAATGGGGGAAACCCTGATCCAGCAATGCAGCGTGTGTGAAGAAGGTCTTCGGATTGTAAAGCACTTTCACTAGGGAAGATGATGACGGTACCTAGAGAAGAAGCCCCGGCTAACTTCGTGCCAGCAGCCGCGGTAATACGAAGGGGGCTAGCGTTGCTCGGAATGACTGGGCGTAAAGGGCGCGTAGGCGGTTTATACAGTCAGATGTGAAATCCCCG
+
F:FFFFF,FF:FFF:F,F:FFFFFFFFF,:FFFF:FF:FF,FFF:FFFF:FFFFFFF::F,,F,FFFFFFFFFF,F,FFFF,F,,FF,FFFF:FFF,FF,FFFFFFFFFFFF,FF,:FF,FF,FFFFFFFFFFFFF,FFFFFFF:FFF:FFFF:F:FF,F,:FFFFFFFFFFFFFFFFFFF:,F:F:F:F:FF:FFFFFFFF,FFFFFFFF:FFFFFFF:FFFF,FFFFF,FFFFF:F:FF,,::FF,F:
@A00270:176:HGHW5DRXY:1:2101:22245:19257 2:N:0:ACTACGAC+CTCCTTAC
GACTAAAAGGGTATCTAATACCGTTTGCTAACCACGCTTTCGAGCATGAACGTCAGTTTTATCCCAGGAGGCTGCCTTCGCCAACGGTGTTCCTCCACATCTCTACGCAATTAAATGCTAAAAGTGGAATTCTACCTCCCACTGACACACTCAAGTTACACAGTTTCAAATTCACGTCCCAAGTTGAGCTCGGGGATTTAACATATGACTTTTTTAAACGTAATCGCACGCTTTACGCCCACTAAATAC
+
F,F,F,FF,FF:F,:,FF:,FF,,FFF,:F,FFF:,F,F:,FF:F:,F:F,,F,F,F,FF,F,FF,:FFFFFFFFF:F:,:FF,,FFFF:F,:,FF:FF,,,,,F,,F:,FF,F,,F:FF,F,,FFF,FFF:,F,F,FFF,,,:F,:,,,,,,F:FF::FF,,:FF,FFF,,,F,FF,FF:F,F::,,F,:FFFF,:FF,F:F:,F:F,FF,,,FFF,F,F,,,F:F,F:F,:FFF,F:FF,,FF,FFF
@A00270:176:HGHW5DRXY:1:2101:26657:19257 2:N:0:ACTACGAC+CTCCTTAC
CCTACGGGGGGCAGCAGTGGGGAATATTGGACAATGGGGGCAACCCTGATCCAGCAATGCCGCGTGTGTGAAGAAGGTCTTCGGATTGTAAAGCACTTTCACTAGGGAAGATGATGACGGTACCTAGAGAAGAAGCCCCGGCTAACTTCGTACCAGCAGCCGCGGTAATACGAAGGGGGCTAGCGTTGCTCGGAATGACTGGGCGTAAAGGGCGCGTAGGCGGTTTATACAGTCAGATGTGAAATCCCCG
+
FFFFFFFFFFFFFFFFFFFFFFFFFFFFFFFFFFFFFFFFFFFFFFFFFFFFFFFFFFFFFFFFFFFFFFFFFFFFFF:FFFFFF:FFFFFFFFFFFFFFF:FFFFFFFFFFFFFFFFFFFFFFFFFFFFFFFFFFFFFFFFFFFFFFFFF,FFFFFFFFFFFFFFFF:FFFFFFFFFFFFFFFFFFFFFFFFFFFFFF:FFFFFFFFFFFFFFFFFFFFFFFFFFFFFFFFFFFF:FFFFF:FFFFFFF
@A00270:176:HGHW5DRXY:1:2101:31430:19288 2:N:0:ACTACGAC+CTCCTTAC
CCTACGGGCGGCTGCAGTGGGGAATATTGGATAATGGGGGCAACCCTGATCCAGCAATGCCGCGTGTGTGAAGAAGGTCTTCGGATTGTAAAGCACTTTCACTAGGGAAGATGATGACGGTACCTAGAGAAGAAGCCCCGGCTAACTTCGTGCCAGCAGCCGCGGTAATACGAAGGGGGCTAGCGTTGCTCGGAATGACTGGGCGTAAAGGGCGCGTAGGCGGTTTATACAGTCAGATGTGAAATCCCCG
+
FFFFFFFFFFFFFF:FFFFFFFFFFFFFFFFFFFFFFFFFFFFFFFFFFFFFFFFFFFFFFFFFFFFFFFFF:FFFFFFFF:FFFFFFFFFFFFFFFFFF:FFFFFFFF:FFF:FFFFFFFFFFFFF,FFFFFF:FFFFFFFFFFFF:FFFFFFFFFFFFFFFFFFFFFFFFFFFFFFFFFFFFFFF:FFFFF:FFFFFFFFFFFFFFFFFFFFFFFFFFFFFFFFF:FFFFFFFFFFFFFFFFFFFFFF
@A00270:176:HGHW5DRXY:1:2101:22290:19304 2:N:0:ACTACGAC+CTCCTTAC
GACTACAAGGGTATCTAATACCGTTTGCTACCCACCCTTTCGAGCATGAACGTCAGTGTTATCCCAGGAGGCTGCCGTCGCCAACGGTGTTCCTCCACATCTCTACGCATTTAACAGCTACACGTGGAAATCAACCACCCACTGACACAAACAAGTTACACAGATTAAAATGCACGTCCCAAGTTGAGCTCGGGGATTTCACAACTGACTTATTTAACCGTCTGCGCTCGCTTTACGCCCAGTAATTCC
+
F,F,F,FF,FFFF,,,FF:,FF,,FF,,:FFFF:F,F:FFFFF:F,,F:F:,,F,:FFFFFF,:F:FF,FFFF,FF,FF:FFF,:,FF:FF,F:FF,:F:,,:FFF:FFF,,,FF,::,FFF:,:,FFF,,,:F::,,FF,,,,F,F,F,,,,F,,FF:F:F,,:F:FFF,,,F,,,FFF,F,:F,,,:,,,FFFF,FFFF,F,,,:FF,FF:,F:F,,:,:,:,:F,F,:::FF,:FFFF,,FF,::F
@A00270:176:HGHW5DRXY:1:2101:7157:19335 2:N:0:ACTACGAC+CTCCTTAC
GACTACTAGGGTATCTAATCCTGTTCGCTCCCCACGCTTTCGCGCCTCAGCGTCAGTTCCGAGCCAGATTGCCGCCTTCGCAACTGGTGTTCTTCCCAATATCTACGAATTTCACCTCTACACTGGGAATTCCGCAATCCTCTCTCGGACTCTAGTCTATACGTATCAAATGCAGTTCCCAGGTTAAGCCCGGGGATTTCACATCTGACTGTATAAACCGCCTACGCGCCCTTTACGCCCAGTCATTCC
+
FFFFFFFFFFFFFFFFFFFFFFFFFFFFFFFFFFFFFFFFFFFFFFFFFFFFFFFFFFFFFFFFFFFFFFFFFFFFFFFFFFFFFFFFFFFFFFFFFFFFFFFF:FFFFFFFFFFFFFFFFFFFFFFFFFFFFFFFFFFFFFFFFFFFFFFFFFFFFFFFFFFFF:FFFFFFFFFFFFFFFFFFFFFFFFFFFFFFFFFFFFFFFFFFFFFFFFFFFFFFFFFFFFFFFFFFFFFFFFFFFFFFFFFFF
@A00270:176:HGHW5DRXY:1:2101:22236:19366 2:N:0:ACTACGAC+CTCCTTAC
GACTACAAGGGTATCTAATACCGTTTTCTACCCAACCTTTCGAGCAAGAAAGTCAGTGTTATCCCAGGAGGCTGCCTTCGCCATCGGTGGTACTCCACACCTCGACGCAATTCACAGCTAAACGTGGAATTCTACCTCCCACTGACACACGCTAGTTACACAGTTTCAAATGCACGTCCCAAGTTGAGCTCGGGGATTTCACATCTGACTTATTTAACCGTCTGCGCTCGCTTTACGCCCAGTAATTAC
+
F,F:F,FF,FF::,,,FF,,,F,,FF,:,FFF:,,:F,:F,,FFF,,FFF,,::F,,F,F:FF:FF,:FFFF:F,F,FF,FF,FFFF:,,:,F,FF,:F,,,F,FF:F,,,F::F,F,,:,F:,:F:FF,F,FF,F,:FF,,,F:FFF,:,,,F,:FF,,:F:FF,,FFF,,,:,,F,FFFF:,FF,,::F,FFF,,:::FFF,:,FFF,:,F:F,:,F,:F:,,FFFFFF,,FF:,FFF:,,,:F,,,
@A00270:176:HGHW5DRXY:1:2101:25708:19398 2:N:0:ACTACGAC+CTCCTTAC
GACTACACGGGTATCTAATCCTGTTCGCTCCCCACGCTTTCGCGCCTCAGCGTCAGTTCCGAGCCAGATTGCCGCCTTCGCAACTGGTGTTCTTCCCAATATCTACGAATTTCACCTCTACACTGGGAATTCCGCAATCCTCTCTCGGACTCTAGTCTATACGTATCAAATGCAGTTCCCAGGTTAAGCCCGGGGATTTCACATCTGACTGTATAAACCGCCTACGCGCCCTTTACGCCCAGTCATTCC
+
FFFFFFFFFFFFFFFF:FFFFFFFFFFFFFFFFFFFFFFFFFFFFFFFFFFFFFFFFFFFFFFFFFFFFFFFFFFFFFFFFFFFFFFFFFFFFFFFFFFFFFFFFFFFFFFFFFFFFFFFFFFFFFFFFFFFFFFFFFFFFFFFFFFFFFFFFFFFFFFFFF:FFFFFFFFFFFFFFFFFFFFFFFFFFFFFFFFFFFFFFFFFFFFFFFFFFFFFFFFFFFFFFFFFFFFFFFFFFFFFFFFFF:FFF
@A00270:176:HGHW5DRXY:1:2101:27344:19413 2:N:0:ACTACGAC+CTCCTTAC
CCTACGGGTGGCAGCAGTAGGGAATCTTCCACAATGGACGAAAGTCTGATGGAGCAACGCCGCGTGAGTGAAGAAGGTTTTCGGATCGTAAAGCTCTGTTGTTGGTGAAGAAAGACAAGGATAGTAACTGATTCATGTTTGACGGTAATCAACCAGAAAGTCACGGCTAACTACGTGCCAGCAGCCGCGGTAATACGTAGGTGGCAAGCGTTGTCCGGATTTATTGGGCGTAAAGCGAACGCAGGCGGGA
+
FFFFFFFFFFFFFFFFFFFFFFFFFFFFFFFFFFFFFFFFFFFFFFFFFFFFFFF:FFFFFFFFFFFFFFFFFFFFF,FFFFFFFFFFFFFFFFFF:FFFFF:FFFFFFFFFFFFFFFFF:FFFFFFFFFFFFFFFFFFFFFFFFFF:FFFFFFFFFFFFFFFFFFFFFFFFFFFFFFF:FFFFFFFFFFFFFFFFFFFFFFF:FF:FFFFFFFFFFFFFF,FFFFFFFFFF:F:FFFFFFFFFFFFFFF
@A00270:176:HGHW5DRXY:1:2101:5701:19476 2:N:0:ACTACGAC+CTCCTTAC
GACTACTAGGGTATCTAATCCTGTTCGCTCCCCACGCTTTCGCTCCTCAGCGTCAGTAACGGCCCAGAGACCTGCCTTCCCCATAGGTGTTCTTCCCGATATCTACACATTCCACCGATACACCGGGAATTCCCGTCTCCCCTACCCCACTCCACCCCGCCCGTACCCGGCGCGAATCCACCCTTGAGCGATCGACTTTCACACCGGACGCGACGAGCCGCCTACGAGCTCTTAACGCCCAATAAATCCG
+
F:F:FFFFFF,FFF:FFFFFFFFFFFFFFFFFFFFFFFF,FFF:FF,F:,FFFF,F:F::,::FFFFFFF:FF:F:FFF,:FF,,F,,:FF:FFFFF::F,:,F,F:F,:F,F,FF:,,FF,FFF::,,FFF:,,FFFFFF,FF:F,FFFF,FF,FF,F,FF,,F,FF:F,FFF,:,FFFF,,F,,F:,,F,,:F,,,FFF:FFF,F:FF:FFFFF:F:FFF,,,FF,FFF,F,F,F::F,,,:,FF:FF
@A00270:176:HGHW5DRXY:1:2101:31304:19507 2:N:0:ACTACGAC+CTCCTTAC
CCTACGGGTGGCTGCAGTGGGGAATATTGCACAATGGGGGGAACCCTGATGCAGCCATGCCGCGTGTATGAAGAAGGCCTTCGGGTTGTAAAGTACTTTCGGTGATGAGGAAGGTGATGTATCTAATAGGTGCATTAATTGACGTTAATCACAGAAGAAGCACCGGCTAACTCCGTGCCAGCAGCCGCGGTAATACGGAGGGTGCGAGCGTTAATCGGAATGACTGGGCGTAAAGGGCATGTAGGCGGAT
+
FFFFFFFFFFFFFFF:FFFFFFFFFFFF:FFFFFFFFFFFFFFFFFFFFFFFFFFFFFFFFFFF:FFFFFFFFFFFFFFFFFFFFFFFFFFFF:FFFFF:FFFFFFF:FFFFFFFFFFFFFFFFFFFFFFFFFFFFFFFFF:FFFFFFFFFFFFF:FFFFFFFFFFFFFFFFFFFFFFFFFFFFFFFFFFFFFFFFF:FFFFFFFFFFFFFFFFFFFFF:FF:FFFFFFFFFFFFFFFFFFFFFFFFFFF
@A00270:176:HGHW5DRXY:1:2101:2754:19570 2:N:0:ACTACGAC+CTCCTTAC
CCTACGGGGGGCTGCAGTAGGGAATCTTCCACAATGGACGAAAGTCTGATGGAGCAACGCCGTGTGAGTGAAGAAGGCTTTAGGGTCGTAAAACTCCGTTGTTGAAGAAGAACGTGTGTGAGAGTAACTGTTCACACAGTGACGGTATTCAACCAGAAAGCCACGGCTAACTACGTGCCAGCAGCCGCGGTAATACGTAGGTGGCAAGCGTTGTCCGGATTTATTGGGCGTAAAGCGAGCGCAGGCGGTTT
+
FFFFFFFFFFFFFFFFFFFFFFFFFFFFFFFFFFFFFFFFFFFFFFFFF:FFFFFFFFF:FF,FFFFFFFFFFFFFFF:F:FFFFFFFFFFFFFFFFFFFF:FF,FFFFFFFF:FFF::FFFFFFFFFFFFF:FFFFFFFFFFFFFFFFFFFFFFFFF:FFFFFFFFFFFFFFFFFFFFFFFFFFFFFFFF:FFFFFFFFFFFFFF,F:FFFFF,FF:FFFFFFFFFFFFFF:FFFFFFFFFFFFFFFF:F
@A00270:176:HGHW5DRXY:1:2101:21477:19680 2:N:0:ACTACGAC+CTCCTTAC
GACTACCGGGGTATCTAATCCTGTTCGCTACCCATGCTTTCGAGCCTCAGCGTCAGTTACAGACCAGACAGCCGCCTTCGCCACTGGTGTTCTTCCATATATCTACGCATTTCACCGCTACACATGGAGTTCCACTGTCCTCTTCTGCACTCAAGTCTCCCAGTTTCCGATGCACTTCTCCGGTTAAGCCGAAGACTTTCACATCAGACTTAAGAAACCGCCTGCGCTCGCTTTACGCCCAATAAATCCG
+
FFFFFFFFFFFFFFFFFFFFFFFFFFFFFFFFFFFFFFFFFFFFFFFFFFFFFFFFFFFFFFFFFFFFFFFFFFFFFFFFFFFFFFF:FFFFFFFFFFFFFFFFF:FFFFFFFFFFFFFFFFFFFFFFFFFFFFFFFFFFFFFFFFFFFFFFFFFFFFFFFFF:FFFFFFFFFFFFFFFFFFFFFFFFFFFFFFFFFFFFFFFFFFFFFFFFFFFFFFFFFFFFFFFFFFFFF,FFFF:FFFFFFFFFFF
@A00270:176:HGHW5DRXY:1:2101:21160:19695 2:N:0:ACTACGAC+CTCCTTAC
CCTACGGGCGGTAGCAGTAGGGAATCTTCCACAATGGACGAAAGTCTGATGGAGCAACGCCGCGTGAGTGAAGAAGGCTTTAGGGTCGTAAAACTCTGTTGTTGAAGAAGAACGTGTGTGAGAGTAACTGTTCACACAGTGACGGTATTCAACCAGAAAGCCACGGCTAACTACGTGCCAGCAGCCGCGGTAATACGTAGGTGGCAAGCGTTGTCCGGATTTATTGGGCGTAAAGCGAGCGCAGGCGGTTT
+
FFFFFFFFFFFFFFFFFFFFFFFFFFFFFFFFFFFFFFFFFFFFFFFFFFFFFFFFFFFFFFFFFFFFFFFFF:FFF:FFFFFFFFFFFFF,FFFFFFFFFFFFFFFFFFFFFFFFFFFF:FFFFFFFFFFFFFFFFFFFFFFFFFFFFFFFF,FFFFFFFFFFFFFFFFFF,FFFFFFFFFFFFFFFFF:FFFFFFFFFFFFFFFF:F:F:FFFFFFFFFF:FFFFFFFFF:FFFFFFFFFFFFFFFFFF
@A00270:176:HGHW5DRXY:1:2101:25455:19711 2:N:0:ACTACGAC+CTCCTTAC
CCTACGGGCGGCAGCAGTGGGGAATATTGGACAATGGGGGCAACCCTGATCCAGCAATGCCGCGTGTGTGAAGAAGGTCTTCGGATTGTAAAGCACTTTCACTAGGGAAGATGATGACGGTACCTAGAGAAGAAGCCCCGGCTAACTTCGTGCCAGCAGCCGCGGTAATACGAAGGGGGCTAGCGTTGCTCGGAATGACTGGGCGTAAAGGGCGCGTAGGCGGTTTATACAGTCAGATGTGAAATCCCCG
+
FFFFFFFFFFFFFFFFF:FFFFFFFFFFFFFFFFFFFFFFFFFFFFFFFFFFFFFF,FFFFFFFFFFFFFFFFFFFFFFFFFFFFFFFFFFFFFFFFFFFFFFFFFFFFFFFFFFFFFFFFFFFFFFFFFFFFFFFFFFFFFFFFFFFFFFFFFFFFFFFFFFFFFFFFFFF,FFFFFFFFFFFFFFFFFFFFFFFFFFFFFFFFFFF:FFFFFFFFFFFFFFFFFFFFFFFFFFFF:FFF:FFFFFFFF
@A00270:176:HGHW5DRXY:1:2101:12048:19789 2:N:0:ACTACGAC+CTCCTTAC
GACTACAAGGGTATCTAATCCTGTTCGCTACCCATGCTTTCGAGCCTCAGCGTCAGTTACAGACCAGACAGCCGCCTTCGCCACTGGTGTTCTTCCATATATCTACGCATTTCACCGCTACACATGGAGTTCCAGTGTCCTCTTCAGCACTCAAGTCTCCCAGTTTCCGATGCACTTCTCCGGTTAAGCCGAAGGCTTTCACATCAGACTTAAGAAACCGCCTGCGCTCGCTTGACGCCCAATAAATCCG
+
FFFFFFFFFFFFFFFFFFFFFFFFFFFFF::FFFFFFF,FFFFFF:FF,:FFFFFF:FF:FFF,F:,:FFFFFFF::,FFFF,F,FFFFF:FFF,:::FFFFFF,F,FF:FFFF:FFFFFFFFFFFFFF,F,,F,FFFF:FFFF,FFFF:FF:FFFFFFFF,F:FF:FF:FF::FFFFFF:FFFFFFFFF:F:FFFFFFFFFFFFF:F,FFFFF,F,FFFFFFFFFFFFF:FF,F:FF::FFF,FFFFF,
@A00270:176:HGHW5DRXY:1:2101:5376:19852 2:N:0:ACTACGAC+CTCCTTAC
CTAACGGCCGCACAAATTGGGAAAAATTAAAAAAATGCCCAAAACAAAATAAACCAACCCCCCAGCCGGAATAAAGCCATACGGTTTTAAAACACAAATAAAAAGTAAAAAACCATACCGTGATTTTAAATTTTTTAAAAAACACCCCAAAAAAAAATACAAAACACACCGTAAAAAAAATAGCCCAACAGATATAACGAATTAATTTGAGTAAAAAGCTATAAAACCGTTTTTAACGAAAGGTGTGTAA
+
,,FF,,F:,,:F,,F,:,,F,:F,F,,:FF,::F,,,,,F,:F,,F,F:,F:F,,F,,,,F,,:,,,,,F,,,,,,,FF,,,,FFFFF,:F:,:,FF,,:F,FFF,F,,:F,,,F,F,,FF,F,,,F,F:::F:,,:,:::,,::,,:,FF,FFF:,,:,,,,,,,:,:,,FF,,:F,,F,,F,,FF,,,,,FFFF,:,F,,,F:,F:,,,:F::F,,FF,,,F:,:,F:F:,:F,F,:,:,F:,F,,F:
@A00270:176:HGHW5DRXY:1:2101:11885:19883 2:N:0:ACTACGAC+CTCCTTAC
GACTACTCGGGTATCTAATCCTGTTCGCTACCCATGCTTTCGAGCCTCAGCGTCAGTTACAGACCAGACAGCCGCCTTCGCCACTGGTGTTCTTCCATATATCTACGCATTTCACCGCTACACATGGAGTTCCACTGTCCTCTTCTGCACTCAAGTCTCCCAGTTTCCGATGCACTTCTCCGGTTAAGCCGAAGGCTTTCACATCAGACTTAAGAAACCGCCTGCGCTCGCTTTACGCCCAATAAATCCG
+
FFFFFFFFFFFFFFFFFFFFFFFFFFFFFFFFFFFFFFFFFFFFFFFFFFFFFFFFFFFFFFFFFFFFFFFFFFFFFFFFFFFFFFF,FFFFFFFF:FFFFFFFFFFFFFFFFFFFFFFFFFFFFFFFFFFFFFFFFFFFFFFFFFFFFFFFFFFFFFFFFFFFFFFFFFFFFFFFFFFFFFFFFFFFFFFFFFFFFFFFFFF:FFFFFFFFFFFFFFFFFFFFFFFFFFFFFFFFFFFFFFF:F:FFFF
@A00270:176:HGHW5DRXY:1:2101:6135:19914 2:N:0:ACTACGAC+CTCCTTAC
GACTACAAGGGTATCTAATCCTGTTCGCTACCCATGCTTTCGAGCCTCAGCGTCAGTTACAGACCAGACAGCCGCCTTCGCCACTGGTGTTCTTCCATATATCTACGCATTTCACCGCTACACATGGAGTTCCACTGCCCTCTTCTGCACTCAAGTCTCCCAGTTTCCGATGCACTTCTCCGGTTAAGCCGAAGACTTTCACATCAGACTTAAGAAACCGCCTGCGCTCGCTTTACGCCCAATAAATCCG
+
FFFFFFFFFFFFFFFFFFFFFFFFFFFFFFFFFFFFFFFFFFFFFFFFFFFF,FFFFFFFFFFFF:FFF:FFFFFFFFFFFFFFFFFFF:FFFFFFFFFFFFFFFFFFFFFFFFFFFFFFFFFFFFFFFFFFFFFFFFFFFFFFFFFFFFFFFFFFFFFFFFFF:FFFFFFFFFFFFFFFFFFFFFFFFF,F:FFFFFFFFFFFFFFFFFFFFFFFFFFFFFFFFFF:FFFF:FFFFFFFFFFFFFFFFF
@A00270:176:HGHW5DRXY:1:2101:11849:19914 2:N:0:ACTACGAC+CTCCTTAC
GACTACTCGGGTATCTAATCCTGTTCGCTACCCATGCTTTCGAGCCTCAGCGTCAGTTACAGACCAGACAGCCGCCTTCGCCACTGGTGTTCTTCCATATATCTACGCATTTCACCGCTACACATGGAGTTCCACTGTCCTCTTCTGCACTCAAGTCTCCCAGTTTCCGATGCACTTCTCCGGTTAAGCCGAAGGCTTTCACATCAGACTTAAGAAACCGCCTGCGCTCGCTTTACGCCCAATAAATCCG
+
FFFFFFFFFFFFFFFFFFFFFFFFFFFFFFFFFFFFFFFFFFFFFFFFFFFFFFFFFFFFFFFFFFFFFFFFFFFFFFFFFFFFFFFFFFFFFFFFFFFFFFFFFFFFFFFFFFFFFFFFFFFF:FFFFFFFFFFFFFFFFFFFFFFFFFFF:FFFFFFFFFFFFFFFFFFFFFFFFFFFFFFFFFFFFFFFFFF:FFFFFF:FFFFFFFFFFFFF,FFFFFFFF:FFFFFFFF:FFFFFFFF:FFFFFF
@A00270:176:HGHW5DRXY:1:2101:3314:19977 2:N:0:ACTACGAC+CTCCTTAC
GCCGACCCGGGTATCAAATCCAGTTTGCTCCCCACCCTTTCGCATCACACCGGAACTATCTGTACCCAAGGCCCCCATCGCCACCCCTATTACACCACAAAACAAACCAAATAACCGCAACACCAGGAATTCTACCTTCCTCAACAAAAAGCAACTTAACCCCATTTTAGTGCAAATCCAAGGTTTATACCCCCGCTTTCACACCAAACAAAAATAAACGCCAAAAAGCCCAGAACGCCCACGCAAACAC
+
F,F,,,:F,,:,,:,:FF,,,,:,FF,,:,FFF:,,F,:F,,F:,F:,:,F,,,F,FF:,,,,,F,,FF,,FF,FF,,,:FF,::F,,,,F,,,,:::,:,:,::,:F,,,F,F,F,F,:,F,,,FF,:,,,FFF:,,F:,,,:,FF,F,,F,F,:F,F,:,,:,FF,F,F,,,F:,,,,F,::F,:,,:F,,FF:,,F,:F,::,,F,F,:F:F,,,F,FF,:,F:,FFF:,,F:,,:F,,,,FFF,,,
@A00270:176:HGHW5DRXY:1:2101:29234:19993 2:N:0:ACTACGAC+CTCCTTAC
GACTACAAGGGTATCTAATCCTGTTTGCTACCCACGCTTTCGAGCATGAACGTCAGTGTTATCCCAGGAGGCTGCCTTCGCCATCGGTATTCCTCCACATCTCTACGCATTTCACTGCTACACGTGGAATTCTACCTCCCTCTGACACACTCTAGTTACACAGTTTCAAATGCACGTCCCAAGTTGAGCTCGGGGATTTCACATCTGACTTATTTAACCGTCTGCGCTCGCTTTACGCCCAGTAATTCC
+
FFFFFFFFFFFFFFFFFFFF:FFFFFFFFFFFF:FFFFFFF:FFFFFFF:FFFFFFFFFF:FFFFFFFFFFFFFFFFFFFFFFFF:FFFFFFFFFFFFFFFFFFFFFFFFFFFFFFFFF:FFFFFFF::FFF:FFFFFFFFFFFFFFFFFFFF,FFFFFFFF:FF:FFFFFF,:FFFFFFFFFFFFFFFFFFF:FFFFFFFFFF::FFFFFFF,:FFFF:FFFF:FFFFFFFF:FFFFFFFFFFF:FF,
@A00270:176:HGHW5DRXY:1:2101:24795:20040 2:N:0:ACTACGAC+CTCCTTAC
CCTACGGGCGGCAGCAGTGGGGAATATTGGACAATGGGGGCAACCCTGATCCAGCAATGCCGCGTGTGTGAAGAAGGTCTTCGGATTGTAAAGCACTTTCACTAGGGAAGATGATGACGGTACCTAGAGAAGAAGCCCCGGCTAACTTCGTGCCAGCAGCCGCGGTAATACGAAGGGGGCTAGCGTTGCTCGGAATGACTGGGCGTAAAGGGCGCGTAGGCGGTTTATACAGTCCGATGTGAAATCCCCG
+
FFFFFFFFFFFFFFFFF:FFFFFFFFFFFFFFFF:FFFFFFFFFFFFFFFFFFFFFFFFFFFFFFFFFFFFFFFFFFFFFFFFFFFFFFFFFFFFFFFFFFFFFFFFFFFFFFFFFFFFFFFFFFFFFFFF::FFFFFFFFFFFFFFFFFFFFFFFFFFFFFFFFFFFFFFFFFFFFFFFFFFFFFFFFFFFFFFFFFFFFFFFFFF:FFFFFFFFFFFFFFF,:FFFFFFFFF,FFFFFFFF:FFFFFF
@A00270:176:HGHW5DRXY:1:2101:3414:20055 2:N:0:ACTACGAC+CTCCTTAC
GGCAACCCCGGTATCAAAACAAGTTTGCTCCCCCCGCTTTCGCAACACACCGTCAGTATCTGTCCAAAAGGCCCCCAACGCCACCCCAAATACACAACAAAGAAAACCAAATCACACCAAAACCTGGAAATCTAACAAAAACCACAAAAAACAAATAAACAAATTTTAAATGCAAATACAAGCTTTAGCCCACCGGTGTGACACCAAACATAATTAACCCCCAACAAGCCCAATACGCCCCGACAAAACC
+
F,F,:F::,,,:F,,,FFF:,,F::F,,:,,F:,,,F,:F,,F,F:F,,,F,,:,,:F,:,,,,F,,F,,,F:,FF:,F,FFFFFF:,,,F:,F:,,,FF,,,FFF,F,:,F,F,,,F,,,F,,,F,:::::,F,,FF:,,:,,F,F:FF,,FF,,,FF,,::,FF,:F,F,,,FFF,,FF,,FFFF,FFF,,F:,,,F,FFF,::,:::,F:,,F:::,F:,F,FF,FFF:,,F,,,,F,,,F,FFFF,
@A00270:176:HGHW5DRXY:1:2101:29161:20055 2:N:0:ACTACGAC+CTCCTTAC
GACTACAAGGGTATCTAATCCTGTTTGCTACCCACGCTTTCGAGCATGAACGTCAGTGTTATCCCAGGAGGCTGCCTTCGCCATCGGTATTCCTCCACATCTCTACGCATTTCACTGCTACACGTGGAATTCTACCTCCCTCTGACACACTCTAGTTACACAGTTTCAAATGCACGTCCCAAGTTGAGCTCGGGGCTTTCACATCTGACTTATTTAACCGTCTGCGCTCGCTTTACGCCCAGTCATTCC
+
FFFFFFFFFFFFFFFFFFFFFFFFFFFFFFFFFFFFFFFFFFFFFFFFFFFFFFFFFFFFFFFFFFFFFFFFFFFFFFFFFFFFFFFFFFFFFFFFFFF:FFFFFFFFFFFFFFFFFFF:FFFFFFFF,FFFFFFFFFFFF:FFFFFFFFFFFFFFFFFFFFFFFFFFFFFFFFFFFFFFFFFFFFFFFFFFFFF,:FFFFFFFFFFFF:FFFFFFFFFFFFFFFFFFFFFF:FFFFFFFFFF,F,FFF
@A00270:176:HGHW5DRXY:1:2101:8630:20071 2:N:0:ACTACGAC+CTCCTTAC
CCTACGGGTGGCTGCAGTGGGGAATATTGGACAATGGGGGCAACCCTGATCCAGCAATGCCGCGTGTGTGAAGAAGGTCTTCGGATTGTAAAGCACTTTCACTAGGGAAGATGATGACGGTACCTAGAGAAGAAGCCCCGGCTAACTTCGTGCCAGCAGCCGCGGTAATACGAAGGGGGCTAGCGTTGCTCGGAATGACTGGGCGTAAAGGGCGCGTAGGCGGTTTATACAGTCAGATGTGAAATCCCCG
+
FFFFFFFFFFFFFFFFFFFFFFF:FFFFFFFFFFFFFFFFFF:FFFFFFFFFFFFFFFFFFFFFFFFFFFFFFFFFFFF:FFFF:FFFFFFFFFFFFFFFFF:FFFF:FFFFFFFFFFFFFFFFFFFFFFFFFFFFFFFFFFFFFF:FFFFFFFFFFFFFFFFFF:F:FFFFFFFFFFFFFFFFFFFFFFFFFF:FFFFFFFFFFF,FFFFFFFFFFFFFFFF,:FFFFFFFFFFFFFFFFFFFFFFFFF
@A00270:176:HGHW5DRXY:1:2101:25934:20071 2:N:0:ACTACGAC+CTCCTTAC
CCTACGGGAGGCAGCAGTGGGGAATATTGGACAATGGGGGCAACCCTGATCCAGCAATGCCGCGTGTGTGAAGAAGGTCTTCGGATTGTAAAGCACTTTCACTAGGGAAGATGATGACGGTACCTAGAGAAGAAGCCCCGGCTAACTTCGTGCCAGCAGCCGCGGTAATACGAAGGGGGCTAGCGTTACTCGGAATGACTGGGCGTAAAGGGCGCGTAGGCGGTTTATACAGTCAGATGTGAAATCCCCG
+
FFFFFFFFFFFFFFFFF:FFFFFFFFFFFFFFFFFFFFFFFFFFFFFFF:FF:FFF,FFFFFFFFFFFFFFFFFFFFFFFFFFFFFFFF:FFFFFFFFFFFFFFFFFFFFFFFF,FFFFFFFFFFFFFFFFFFFFFFFFFFFF:FFFFFFFFFFFFFFF:FFFFFFFFFFFFFFFFFFFFFFFFFFFFFFFFFFFFFFFFFFFFFFFFFFFFFFFFFFFFFFFFFFFFFF:FF:FF:FFFFFFFFFFFFF
@A00270:176:HGHW5DRXY:1:2101:2763:20087 2:N:0:ACTACGAC+CTCCTTAC
CCTACGGGGGCAGCAGTAGGGAATCTTCCACAATGGACGAAAGTCGGATGGAGCAACGCCGCGTGAGTGAAGAAGGCTTTAGGGTCGTAAAACTCTGTTGTTGAAGAAGAACGTGTGTGAGAGTAACTGTTCACACAGTGACGGTATTCAACCAGAAAGCCACGGCTAACTACGTGCCAGCAGCCGCGGTAATACGTAGGTGGCAAGCGTTGTCCGGATTTATTGGGCGTAAAGCGAGCGCAGGCGGTTT
+
FFFFFFFFFFF:FFFFFFFFFFFFFFFFFFFFFFFFFFFFFFFFFFFFFFFFFFFFFFFFFFFFFFFFFFFFFF:FFFFF:FFFFFFFFFFFFFFFFFFFFFFFFFFFFFFFFFFFFFFFFFFFF:FFFFFFFFFFF,FFFFFFFFFFFFFFFFFFFFFFFFFFFFFFFFFFFFFFFFFFFFFFFFFFFFFFF:FFF,FFFFFFFFFFFFFFFFFFFF:FFFFFFFFFFFF:FFFFFFFF:FFFFFFFFF
@A00270:176:HGHW5DRXY:1:2101:5511:20087 2:N:0:ACTACGAC+CTCCTTAC
CGACCGCCCGCACCACAGGGGAAAAAATCACAAAAAACCCAAGCCACAAAAAACCAACACCCCTGACGGATTAACCCCATACGTTTTTAAAACCAAAATAGCAATGAGAAAACCAACCGGTGACTGTAAAAAAAGAAAAATAAACCACAAAAAAACAAAAACCAACCCCCCTAAAAAATACACCCCAACCAAAAAACAACATAAAAATGCGTAAAGATCAAGAAAGCGGTTTTTATCGTCAAGTTTGAA
+
:,,,,,,F:,F,,F,,:,,,,FFF::,,,F,F:::,,,,:F:,:,F,F,,F::,FF,,,::FF,,,,,,:,,F,,,FF::,,,,:,,,F,F,,,,FF:,:,,F,,,F,F,F:,F,,,,,F,F:,:,:F,:,,,,,FFFFF,:F,F,,FFF::F:F,F:F,F,,F,F,:FF,,F:,,::,F,F,FFF,,,:F,FF:FF,,,FF,F,,,,,:F,FF,,F,,,:,,F,,F,,F,F,,:FF,,,F,,,,F,,:
@A00270:176:HGHW5DRXY:1:2101:27887:20102 2:N:0:ACTACGAC+CTCCTTAC
GACTACAAGGGTATCTAATCCTGTTTGCTACCCACGCTTTCGAGCATGAACGTCAGTGTTATCCCAGGAGGCTGCCTTCGCCATCGGTATTCCTCCACATCTCTACGCATATCACTGCTACACGTGGAATTCTACCTCCCTCTGACACACTCTAGTTACACAGTTTCAAATGCACGTCCCAAGTTGAGCTCGGGGATTTCACATCTGACTTATTTAACCGTCTGCGCTCGCTTTACGCCCAGTAATTCC
+
FFFFFFFF,F:FFFFFFF::F:FFFFFFF:FF,FFFFFFFFFFFFF,,FFFFFFFFFFFFF:FFFFFFFFFFFFFFFFF::,FF:::F,FFFFF,FFFF:FFFFFF:FF:,:FFFFF,FFFFF,F,FFFFFFFFFFFFFF:F,FFFFFFF,FFFF,FFFFFFFF,,FFF:FF:FFFFFFFFF,F:::F,F,,,F,FF,FFF,::F,,FFF,F:F,FFFF:FF,FF:F:,FFFFFF,FF:FF:FFFFF,F
@A00270:176:HGHW5DRXY:1:2101:10791:20118 2:N:0:ACTACGAC+CTCCTTAC
CCTACGGGGGGCTGCAGTGGGGAATATTGGACAATGGGGGCAACCCTGATGCAGCGACGCCGCGTGCGGGATGAAGGCCTTCGGGTTGTAAACCGCTTTTGTTGGGGAGCAAGCGAGAGTGAGTGTACCCTTCGAATAAGGACCGGCTAACTACGTGCCAGCAGCCGCGGTAATACGTAGGGTCCAAGCGTTATCCGGATTTATTGGGCGTAAAGAGCTCGTAGGCGGCTTGTCGCGTCCGGTGTGAAAGT
+
FFF:FFFFFFFFFFFFFFFF:FFFFFFFFFFFFFFFFFFFFF:FFFFFFFFFFFFFFFFFFFFFFFFFFFFFFFFFFFFFFFFFFFFFF,:FFFFFFFFFFFFFFFFFFFFFFFFFFFFFFFFFFFFFFFFFFFFFFFFFFFFFFFFF:FFFFFFFFFFFFFFFFFFFFFFFFFFFFFFFFFFFFFFFFFFFFFFFFFF:FFFFFFF:FFFFFFFFFFFFFFFF:FFFFF:FFFFFFFFFFFFFFFFFFFF
@A00270:176:HGHW5DRXY:1:2101:14615:20134 2:N:0:ACTACGAC+CTCCTTAC
CCTACGGGAGGCAGCAGTGGGGAATATTGGACAATGGGGGCAACCCTGATCCAGCAATGCCGCGTGTGTGAAGAAGGTCTTCGGATTGTAAAGCACTTTCACTAGGGAAGATGATGACGGTACCTAGAGAAGGAGCCCCGGCTAACTTCGCGCCAGCAGCCGCGGTAATACGAAGGGGGCTAGCGTTGCTCGGAATGACTGGGCGCAAAGGGCGCGTAGGCGGTTTATACAGTCAGATGTGAAATCCCCG
+
FFFFFFFFFFFFFFFFFFFFFFFFFFFFFFFFFFFFFFFFFFFFFFFFFFFFFFFFFFFFFFFFFFFFFFFFFFFFFFFFFFFFFFFFFFF:FFFFFFFFFFFFF:FFFFFFFFFFFFFFFFFFFFFFF:FFFFFFFFFFFFFFFFFFFFFFFFFFFFFFFFFFFFFFFFF:F:FFFFFFFFFFFFFFFFFFFFFFF:FFFFFFFFF:FFFFFFFFF:FFFFFFFF:FFFFFFFFFFFFFFFFFF,FFFF
@A00270:176:HGHW5DRXY:1:2101:3866:20149 2:N:0:ACTACGAC+CTCCTTAC
GACTACTGGGGTATCTAATCCTGTTTGCTACCCACGCTTTCGAGCATGAACGTCAGTGTTATCCCAGGAGGCTGCCTTCGCCATCGGTATTCCTCCACATCTCTACGCATTTCACTGCTACACGTGGAATTCTACCTCCCTCTGACACACTCTAGTTACACAGTTTCAAATGCACGTCCCAAGTTGAGCTCGGGGCTTTCACATCTGACTTATTTAACCGTCTGCGCTCGCTTTACGCCCAGTAATTCC
+
FFFFFFFFFFFFFFFFFF:FFFFFFFFFFFFFFFFFFFFFFFFFFFFFFFFFFFFFFFFFFF,FFFF:FFF:FFFFF,FFF:FFFF:FFFFFFFFFFFFFFFFF:FFFFFFFFFFFFFFFF:FFFFFF:FFFFFFF:FFF,FFFFFFFFFFF::FF:FFFFFFFFFFFFFFFFFFFFFFFFFF,FFFFFFFFFFF,F:FFFFFF:FFFFFFFFFFFFFFF,FFFFFFFFFFF:FFF::FFFF:F,FFFF
@A00270:176:HGHW5DRXY:1:2101:8603:20149 2:N:0:ACTACGAC+CTCCTTAC
CCTACGGGTGGCTGCAGTGGGGAATATTGGACAATGGGGGCAACCCTGATCCAGCAATGCCGCGTGTGTGAAGAAGGTCTTCGGATTGTAAAGCACTTTCACTAGGGAAGATGATGACGGTACCTAGAGAAGAAGCCCCGGCTAACTTCGTGCCAGCAGCCGCGGTAATACGAAGGGGGCTAGCGTTGCTCGGAATGACTGGGCGTAAAGGGCGCGTAGGCGGTTTATACAGTCAGATGTGAAATCCCCG
+
FFFFFFFFFFFFFFFFFFFFFFFFFFFFFFFF:FFFFFFFFF:FFFFFFFFFFFFF:FFFFFFFFFFFFFFFFF:FFFF:FFFFFFFFFFF:FFFFFFFFFFF,FFFFFFFFFF:FFFFF:FFFF:FFFFFFFFFFFFFFFFFFFFFFFFFFFFFFFFFFFFFFFFF:FFFFFFFFFFFFF:FFFFFFFFFFFFFFFFFFFFFF:FFFFFFFFFFFFFFFFFFF:,FFFFFFFFFFFFFFFFFFFFFFFF
@A00270:176:HGHW5DRXY:1:2101:30337:20149 2:N:0:ACTACGAC+CTCCTTAC
GACTACTGGGGTATCTAATCCTGTTCGCTCCCCACGCTTTCGCGCCTCAGCGTCAGTTCCGAGCCAGATTGCCGCCTTCGCAACTGGTGTTCTTCCCAATATCTACGAATTTCACCTCTACACTGGGAATTCCGCAATCCTCTCTCGGACTCTAGTCTATACGTATCAAATGCAGTTCCCAGGTTAAGCCCGGGGATTTCACATCTGACTGTATAAACCGCCTACGCGCCCCTTACGCCCAGTCATTCC
+
FFFFFFFFFFFFFFFFF,FFFFFFFFFFFFFFFFFFFFFFFFFFFFFFFFFFFFFFFFFFFFFFFFFFFFFFFFFFFFFFFFFFFFFFFFFFFFFFFFFFFFFFFFFFFFFFFFFFFFFFFFFFFFFFFFFFFFFFFFFFFFFFFFFFFFFFFFFFFFFFFFFFFFFFFFFFFFFFFFFF:FFFFFFFFFFFFFFF:FFFFFFFFFFFF:FFFFFFFFFFFF:FFFFFFFFFF:FFFFFFF:FFFFFFF
@A00270:176:HGHW5DRXY:1:2101:3125:20181 2:N:0:ACTACGAC+CTCCTTAC
GCCTACCCCGGTATCAAATCCGGGTTTATCCCCCCGCTATCCCAAATCAGCCTCAGAATCAGACCAGAACGCCGCCTTCGCCACCCGTAATACTCCACAACTCTACGCATTTCACCGCGAAACCAGGAAATCAACCCACCTCTACAAAACTCAAATTAACCACTTTTAAGAGCAATTCCAAGGTTTAGCCCAGCGCGTTAACACCGCACATAATTATACCCCGACATGCCCTGTACGCCCACGCAAAAC
+
F,:,F,FF::F,:,,:FF,,:,,,,,,,,FFFF,,,F,,F,,:,,,F:,FF,,FF,,F:,,:,,FF,:F,F:F,,FF,F,:F,FF,F:F,,,F,FF,F,:,,FFF,,F,:,F,F:,,F,,,,:F,F,::,F:,F:F,,,F,,,F,F:::F,,:,,::FF,FF,,FFFFF,,FF:F,:F:,F,F,F,,:F,F,F,,,,FF:FFF:F,,F:,,F:,FFFFF,:F,FF:F,,FF,,,F:,:FFF,:FFF,,:
@A00270:176:HGHW5DRXY:1:2101:8621:20181 2:N:0:ACTACGAC+CTCCTTAC
CCTACGGGTGGCTGCAGTGGGGAATATTGGACAATGGGGGCAACCCTGATCCAGCAATGCCGCGTGTGTGAAGAAGGTCTTCGGATTGTAAAGCACTTTCACTAGGGAAGATGATGACGGTACCTAGAGAAGAAGCCCCGGCTAACTTCGTGCCAGCAGCCGCGGTAATACGAAGGGGGCTAGCGTTGCTCGGAATGACTGGGCGTAAAGGGCGCGTAGGCGGTTTATACAGTCAGATGTGAAATCCCCG
+
FFFFFFFFFFFFFFFFFFFFFFFFFFFFFFFF:FFFFFFFFFFFFFFFFFFFFFFFFFFFFFFFFFFFFFFFFFFFFFFFFFFFFFFFFFFFFFFF::FFFF:FFFFFFFFFFF:FFFFFFFFFF,FFFFFFFFFFFFFFFFFFFFFFFFFFFFFFF:FFFFFFFFFFFFFFFFFFFFFFFFFFFFFFFFFFFF:FFFFFFFFFFFFF:FFFFFFFFFFFFFFFF:FFFFF:FFFFFFFFFFFFFFFFFF
@A00270:176:HGHW5DRXY:1:2101:10041:20228 2:N:0:ACTACGAC+CTCCTTAC
CCTACGGGGGGCTGCAGTGGGGAATATTGGACAATGGGGGCAACCCTGATCCAGCAATGCCGCGTGTGTGAAGAAGGTCTTCGGATTGTAAAGCACTTTCACTAGGGAAGATGATGACGGTACCTAGAGAAGAAGCCCCGGCTAACTTCGTGCCAGCCGCCGCGGTAATACGAAGGGGGCTAGCGTTGCTCGGAATGACTGGGCGTAAAGGGCGCGTAGGCGGTGTATACAGTCAGATGTGAAATCCCCG
+
FFFFFFFFFFFFFFFFFFFFFFFFFFFFFFFFFFFFFFFFFFFFFFFFFFFFFFFF:FFFFFFF:FFFFFFFFFFFFFFF:FFFFFFFFFFFFFFFFFFFFF,FFFFFFFFFFFFFFFFFFFFFFFFFFFFFFFFFFFFFFFFFFFFFFFFFFFFFF,FFFFFFFFFFF:FFFFFFFFFFFFFFFFFFFFFFFF,FFFF:FFFFFF,:FFFFFFFFFFFFFFFF::FFFFFFFFFFFFFFFF:FFFFFFF
@A00270:176:HGHW5DRXY:1:2101:14895:20243 2:N:0:ACTACGAC+CTCCTTAC
CCTACGGGAGGCAGCAGTGGGGAATATTGGACAATGGGGGCAACCCTGATCCAGCAATGCCGCGTGTGTGAAGAAGGTCTTCGGATTGTAAAGCACTTTCACTAGGGAAGATGATGACGGTACCTAGAGAAGGAGCCCCGGCTAACTTCGCGCCAGCAGCCGCGGTAATACGAAGGGGGCTAGCGTTGCTCGGAATGACTGGGCGCAAAGGGCGCGTAGGCGGTTTATACAGTCAGATGTGAAATCCCCG
+
FFFFFFFFFFFFFFFFFFFFFFF,FFFFFFFFFFFFFFFFFFFFFFFFFFFFFFFFFFFFFFFFFFFFFFFFFFFFFFFFFFFFFFFFFFFFFFFFFFFFFFFFFFFFFFFFFFFFFFFFFFFFFFFFFFFFFFFFFFFFFFFFFFFFFFFFFFFFFFFFFFFFFFFFFFFFFFFFFFFFFFFFFFFFFFFFFFFFFFFFFFFFFFFFFFFFFFFFFFFFFFFF:FFFFFFFFFFFF:FFFF:FFFFFFF
@A00270:176:HGHW5DRXY:1:2101:20645:20243 2:N:0:ACTACGAC+CTCCTTAC
CCTACGGGAGGCTGCAGTGGGGAATATTGGACAATGGGGGCAACCCTGATCCAGCAATGCCGCGTGTGTGAAGAAGGTCTTCGGATTGTAAAGCACTTTCACTAGGGAAGATGATGACGGTACCTAGAGAAGAAGCCCCGGCTAACTTCGTGCCAGCAGCCGCGGTAATACGAAGGGGGCTAGCGTTGCTCGGAATGACTGGGCGTAAAGGGCGCGTAGGCGGTTTATACAGTCAGATGTGAAATCCCCG
+
FFFFFFFFFFFFFFFFFFFFFFFFFFFFFFFFFFFFFFFFFFFFFFFFFFFFFFFFFFFFFFFFFFFFFFFFFFFFFFFFFFFFFFFFFFFFFFFFFFFFF:FFFFFFFFFFFFFFFFFFFFFFFFF:FFFFFFFFFFFFFFFFFFFFFFFFFFFFFFFFFFFFFFFFFFF::FFFFFFFFFFFFFFFFFFFFF,FFFFFFFFFFFFFFFFFFFFFFFFFFFFFFFFFFF:FFFFFFFFFFFF:FFFFFF
@A00270:176:HGHW5DRXY:1:2101:3441:20259 2:N:0:ACTACGAC+CTCCTTAC
GACTACACGGGTATCTAATCCTGTTTGCTCCCCACGCTTTCGCATCTCAGCGTCAGTATCTGTCCAGAAGGCCGCCTTCGCCACCGGTATTCCTCCACATCTCTACGCATTTCACCGCTACACGTGGAATTCTATCTTCCTCTACAATACTCTAGTTAACCAGTTTTAAGTGCAATTCCTAGGTTGAGCCCAGGGCTTTCACACCTAACTTAATTATCCGCCTACATGCCCTTTACGCCCAGTCATTCC
+
FFFFFFFFFFFFF:FFF:FFF,FF:FFF:FFFFFF:FFFFFFFFFFFFFFFFFFFFFFFFFFFFFFFF:FFFF:FF:FFFFFFFF:FF:::FF,FFF:FFFFF,FFFF:FFFFFFFFFFFFFFFFFFF,FFFFF,F:FFF:FFFFFFFF:FFFFFFFFFFFFFFFFFFFFFFFFFFF:FFFFF,:FFFFFFFFFFFF,FFFFFFF,FFFFFFFFFFFFFF:FFF,FFFFFF,FFFFFFFFFFFF:FFFF
@A00270:176:HGHW5DRXY:1:2101:25129:20306 2:N:0:ACTACGAC+CTCCTTAC
CCTACGGGCGGCAGCAGTGGGGAATATTGGACAATGGGGGCAACCCTGATCCAGCAATGCCGCGTGTGTGAAGAAGGTCTTCGGATTGTAAAGCACTTTCACTAGGGAAGATGATGACGGTACCTAGAGAAGAAGCCCCGGCTAACTTCGTGCCAGCAGCCGCGGTAATACGAAGGGGGCTAGCGTTGCTCGGAATGACTGGGCGTAAAGGGCGCGTAGGCGGTTTATACAGTCAGATGTGAAATCCCCG
+
FFFFFFFFFFFFFFFFFFFFFFFFFFFFFFFFFFFFFFFFFFFFFFFFFFFFFFFF:FFFFFFFFFFFFFFFFFFFFFFFFFFFFFFFFFFFFFFFFFFFFFF,FFFFFFFFFFFFFFFFFFFFF:FFFFFF:FFFFFFFFFFFFFFFFFFFFFFFFFFFFFFFFFFFFFFFF:FFFFFFFFFFFFFFFFFFFFFFFF:FFFFF:F:F:FFFFFFFFFFFFFFF:FFFFFFFFFFFF:FFF,F:FFFFFF
@A00270:176:HGHW5DRXY:1:2101:5439:20337 2:N:0:ACTACGAC+CTCCTTAC
CCTACGGGTGGCAGCAGTAGGGAATCTTCCACAATGGACGAAAGTCTGATGGAGCAACGCCGCGTGAGTGAAGAAGGCTTTAGGGTCGTAAAACTCTGTTGTTGAAGAAGAACGTGTGTGAGAGTAACTGTTCACACAGTGACGGTATTCAACCAGAAAGCCACGGCTAACTACGTGCCAGCAGCCGCGGTAATACGTAGGTGGCAAGCGTTGTCCGGATTTATTGGGCGTAAAGCGAGCGCAGGCGGTTT
+
FFFFFFFFFFFFFFFFFFFFFFFFFFFFFFFFFFFFFF:FFFFFFFFFFFFFFFFFFFFFFFFFFFFFFFFFFFFF:F:FFFFFFFFFFFFFFFFFF:FFFFFFFFF,F,FFFFFFFFFFFFFFFFFFFFFFFFFFFFFFFFFF:FFFF:FFF:FFFFFFFFFFFFFFF:FFFFFFFFFFF:FFFFFFF,FFFFF:FFFFFFFFFFFFFFFFFFFFFF:,FFF,FFFFFFFFFF:FFFFFFFFFFFFFFFF
@A00270:176:HGHW5DRXY:1:2101:17842:20337 2:N:0:ACTACGAC+CTCCTTAC
CTACGGGTGGCTGCAGTGGGGAATATTGGACAATGGGGGCAACCCTGATCCAGCAATGCCGCGTGTGTGAAGAAGGTCTTCGGATTGTAAAGCACTTTCACTAGGGAAGATGATGACGGTACCTAGAGAAGAAGCCCCGGCTAACTTCGTGCCAGCAGCCGCGGTAATACGAAGGGGGCTAGCGTTGCTCGGAATGACTGGGCGTAAAGGGCGCGTAGGCGGTTTATACAGTCAGATGTGAAATCCCCGG
+
FFFFFFFFFFFFFFFFFFFFFFFFFFFFFFFFFFFFFFFFFFFFFFFFFFFFFFFFFFFFFFFFFFFFFFFFFFFFFFF,FFFFFFFFFFFFFFFFFFF:FFFFFFFFFFFFFFFFFFFFFFFFFFFFFFFFFFFFFFFFFFFFFFFFFFFFFFFFFFFFFFFFFFFFFFFFFFFFFFFFFFFFFFFFFFFFFFFFFFFFFFFFFFFFFFFFFFFFFFFFFFFFFFFFFFFFFFFFFFFFFF:FF:FFFF
@A00270:176:HGHW5DRXY:1:2101:23836:20384 2:N:0:ACTACGAC+CTCCTTAC
CCTACGGGCGGCAGCAGTGGGGAATATTGGACAATGGGGGCAACCCTGATCCAGCAATGCCGCGTGTGTGAAGAAGGTCTTCGGATTGTAAAGCACTTTCACTAGGGAAGATGATGACGGTACCTAGAGAAGAAGCCCCGGCTAACTTCGTGCCAGCAGCCGCGGTAATACGAAGGGGGCTAGCGTTGCTCGGAATGACTGGGCGTAAAGGGCGCGTAGGCGGTTTATACAGTCAGATGTGAAATCCCCG
+
FFFFFFFFFFFFFFFFFFFFFFFFFFFFFFFFFFFFFFFFFFFFFFFFFFFFFFFFFFFFFFFFFFFFFFFFFFFFFFFFFFFFFFFFFFFFFFFFFFFFFFFFFFFFFFFFFFFFFFFFFFFFFFFFF:FFFF:FFFFFFFFFFFFFFFFFFFFFFFFFFFFFFFFFFFFFFFFFFFFFFFFFFFFFFFFFFFFFFFFFFFFFFF:FFFFFFFFFFFFFFFFFFFFFFFFFFFFFFFFFFFFFFFFFFF
@A00270:176:HGHW5DRXY:1:2101:31684:20384 2:N:0:ACTACGAC+CTCCTTAC
GACTACACGGGTATCTAATCCTGTTTGCTCCCCACGCTTTCGCATCTCAGCGTCAGTATCTGTCCAGAAGGCCGCCTTCGCCACCGGTATTCCTCCACATCTCTACGCATTTCACCGCTACACGTGGAATTCTACCTTCCTCTACAATACTCTAGTTAACCAGTTTTAAGTGCAATTCCTAGGTTGAGCCCAGGGCTTTCACACCTAACTTAATTATCCGCCTACATGCCCTTTACGCCCAGTCATTCC
+
FFFFFFFFFFFFFFFFFFFFFFF:FFFFFF:FFFFFFFFFFFFFFFFFFFFFFFFF:FFFFFFFFFFFFFFFFFFFFFFFFFFFFFFFFFFFFFFFF,:FFFFFFFFF:FFFFFFFFFFFFFFFFFFF,FF:FF:FF:FFFFF,FFF:FFFFFFFFFFFFFFF:FFFFFFFFFFFFFFFFFFFFF:FFF:FFF:FFF:FFF,F:FFFFFFFF,FFFFF:FFFFFFFFF,FF:FFF,FFFFFFFFFFFF:
@A00270:176:HGHW5DRXY:1:2101:1452:20415 2:N:0:ACTACGAC+CTCCTTAC
CCTACGGGGGCAGCAGTAGGGAATCTTCCACAATGGACGAAAGTCTGATGGAGCAACGCCGCGTGAGTGAAGAAGGCTTTAGGGTCGTAAAACTCTGTTGTTGAAGAAGAACGTGTGTGAGAGTAACTGTTCACACAGTGACGGTATTCAACCAGAAAGCCACGGCTAACTACGTGCCAGCAGCCGCGGTAATACGTAGGTGGCAGGCGTTGTCCGGATTTATTGGGCGTAAAGCGAGCGCAGGCGGTTT
+
FFFFFFFFFF:FFFFFFFFFFF:FFFF:FFFFFFF,FFF,FFF::FFFFFFFF:FFFFF:FFFFFFFFFFFFFFFFFFFFFFFFFFFFFFFFFFFFFFFFF:FFFFFFFFFFF:FFFF:FFFFFF:,FFFFFFFFFFFFFFF,FFFFFFFFFFFFFFFFFFFFF:FFFFFFF:FFFF:FFF:FFFFFFFF::FFFF,F:,FFFFFFFFF,FFFF:FFFF:FF:F:FFF:FFF:,F:FFFFFFFFFFFF:F
@A00270:176:HGHW5DRXY:1:2101:1470:20415 2:N:0:ACTACGAC+CTCCTTAC
CCTACGGGGGCAGCAGTAGGGAATCTTCCACAATGGACGAAAGTCTGATGGAGCAACGCCGCGTGAGTGAAGAAGGCTTTAGGGTCGTAAAACTCTGTTGTTGAAGAAGAACGAGTGTGAGAGTAACTGTTCACACAGTGACGGTATTCAACCAGAAAGCCACGGCTAACTACGTGCCAGCAGCCGCGGTAATACGTAGGTGGCAGGCGTTGTCCGGATTTATTGGGCGTAAAGCGAGCGCAGGCGGTTT
+
FFFFFFFFFFFFFFFFFFFFFF:FFFFFFFFFFFFFFFFFFFFF::FFFFFFFFFFFFFFFF:FFFFFFFFFFFFFF,,,:FFF:F:FFFFFFFFFFFF:F,FF,:FFFF,FF,:,F:FFFFFFF,FFFFFFFFFF:,FFFFFFFFFFFFFFFFFFFFFFFFF:,FFFFFFFFFF,FFFFFFFFFFFFFFFFFFFFF,F,FFFFFFFFFF::FFFFF:,FFFF:FFFFFFFFFFFFFF:FFFFFF,FFFF
@A00270:176:HGHW5DRXY:1:2101:3423:20415 2:N:0:ACTACGAC+CTCCTTAC
GACTACACGGGTATCTAATCCTGTTTGCTCCCCACGCTTTCGCATCTCAGCGTCAGTATCTGTCCAGAAGGCCGCCTTCGCCACCGGTATTCCTCCACATCTCTACGCATTTCACCGCTACACGTGGAATTCTATCTTCCTCTACAATACTCTAGTTAACCAGTTTTAAGTGCAATTCCTAGGTTGAGCCCAGGGCTTTCACACCTAACTTAATTATCCGCCTACATGCCCTTTACGCCCAGTCATTCC
+
FFFFFFFFFFFFFFFF:FFFFFFF:FFFFFFFFFFFFFF,FFFFFFFFF:FFFFFFFFFF:FFFFFFF:FFFFFFFFFFFFFFFFFFFFFFFFFF:FFFFFFFFFFFFFFFFFFFFFF:,FFFFFFFFFF:FF:FFF,FFFF:FF,FFFFFFFFFFFFFFFFFFFFFFFFFFFFF:FFFFFFFFFFFFFFF:FFFFF:FFFFFFFF,FFFFFFFFFFFFF:FFFFFFFFFFF,FFF:FFFF,:F:F,FF
@A00270:176:HGHW5DRXY:1:2101:31702:20447 2:N:0:ACTACGAC+CTCCTTAC
GACTACACGGGTATCTAATCCTGTTTGCTCCCCACGCTTTCGCATCTCAGCGTCAGTATCTGTCCAGAAGGCCGCCTTCGCCACCGGTATTCCTCCACATCTCTACGCATTTCACCGCTACACGTGGAATTCTACCTTCCTCTACAATACTCTAGTTAACCAGTTTTAAGTGCAATTCCTAGGTTGAGCCCAGGGCTTTCACACCTAACTTAATTATCCGCCTACATGCCCTTTACGCCCAGTCATTCC
+
FFFFF:FFFFFFFF:FFFFF:FF:FFFFF:FFFFF,FFFFFFFFFFFFFFFFFFFFFFFFF:FFF:FFFFFFFFF,FFFFFFFFFFFFFFFFFFFFFFFFFFFFFFFFFFFFFF::FFFFF::FFFF:FFFFFF:FFFFFFFFFFFFFFFF:FFFFFFFFFFFFFFFF:FFFFFFFFFFFFFFFFFFFFFFFFFFFFFFF:FFFFFFFFFFFFFFFFFFFFFFF:FFFF:FFFFF::FFFFFFFFFF:,
@A00270:176:HGHW5DRXY:1:2101:30083:20462 2:N:0:ACTACGAC+CTCCTTAC
GACTACCAGGGTATCTAATCCTGTTCGCTCCCCACGCTTTCGCGCCTCAGCGTCAGTTCCGAGCCAGATTGCCGCCTCCGCAACTGGTGTTCTTCCCAATATCTACGAATTTCACCTCTACACTGGGAATTCCGCAATCCTCTCTCGGACTCTAGTCTATACGTATCAAATGCAGTTCCCAGGTTAAGCCCGGGGATTTCACATCTGACTGTATAAACCGCCTACGCGCCCTTTACGCCCAGTCATTCC
+
FFFFFFFFFFFFFFFFFFFFFFFFFFFFFFFFFFFFFFFFFFFFFFFFFFFFFFFFFFFFF:FFFFFFFFFFFFFFFFFFFFFFFFFFFFFFFFFFFFFFFFFF,FFFFFFFFFFFFFFFFFFFFFFFFFFFFFFFFFFFF:FFFFFFFFFFFFFF:FFFF,FFFFFFFFFFFFFFFFFF,FFFFFFFF:FFFFFFFFFFFFFFFFFFFFF:FFF,FFFFFFFFFFFFFFFFF:FFFFFFFFFFFFFFF
@A00270:176:HGHW5DRXY:1:2101:31620:20462 2:N:0:ACTACGAC+CTCCTTAC
GACTACACGGGTATCTAATCCTGTTTGCTCCCCACGCTTTCGCATCTCAGCGTCAGTATCTGTCCAGAAGGCCGCCTTCGCCACCGGTATTCCTCCACATCTCTACGCATTTCACCGCTACACGTGGAATTCTACCTTCCTCTACAATACTCTAGTTAACCAGTTTTAAGTGCAATTCCTAGGTTGAGCCCAGGGCTTTCACACCTAACTTAATTATCCGCCTACATGCCCTTTACGCCCAGTCATTCC
+
FFFFFFFFFFFFFFFFFFFFFFFFFFFFFFFFFFFFFFFFFFFFFFFFFFFFFFFFFFFFFFFFFFFFFFFFFFFFFFFFFFFFFFFFFFFFFFFFFFFFFFFFFFFFFFFFFFF,FFFFFFFFFFF,FFF:FFFFFFFFFFFFFFFFFFFFFFFFFFFFFFFFFFFFFFFF:FFFFFFFFFFFFFFFFFFFFFF:F,FFF,F:FFFFFFFF:FFFFFFFFFF,:FFF:FFFFFFF:FFFFFFF:FF,F
@A00270:176:HGHW5DRXY:1:2101:31810:20509 2:N:0:ACTACGAC+CTCCTTAC
CCTACGGGAGGCTGCAGTGGGGAATATTGCACAATGGGGGGAACCCTGATGCAGCCATGCCGCGTGTATGAAGAAGGCCTTCGGGTTGTAAAGTACTTTCGGTGATGAGGAAGGTGATGAATCTAATAGGTTTATTAATTGACGTTAATCACAGAAGAAGCACCGGCTAACTCCGTGCCAGCAGCCGCGGTAATACGGAGGGTGCGAGCGTTAATCGGAATGACTGGGCGTAAAGGGCATGTAGGCGGAT
+
FFFFFFFFFFFFFF,FFFFF:FFFF:FF:FFFFFFFFFFFFFF:FFFFFFFFFF:FFFFFF:FFFFFFF:FF:FFF:F:FFFFFFFF:FFFFF:FF:FF,FFFF:F:FFFFFFFF,FFF:FFFFF:FFFFFFFFFFF,FFFFFFFFF,FFFFF,FFF,FFF:F,F:FFFFFF:,FFFF:F:,F,FF,,F:FF:,F::,FF:,FFFFFF,FFFFFFFF,F:FFF,FF,F:,FF:,F:,:FFF,FF:FFFF:
@A00270:176:HGHW5DRXY:1:2101:13404:20541 2:N:0:ACTACGAC+CTCCTTAC
GACTACTCGGGTATCTAATCCTGTTCGCTCCCCACGCTTTCGCGCCTCAGCGTCAGTTCCGAGCCAGATTGCCGCCTTCGCAACTGGTGTTCTTCCCAATATCTACGAATTTCACCTCTACACTGGGAATTCCGCAATCCTCTCTCGGACTCTAGTCTATACGTATCAAATGCAGTTCCCAGGTTAAGCCCGGGGATTTCACATCTGACTGTATAAACCGCCTACGCGCCCTTTACGCCCAGTCATTCC
+
FFFFFFFFFFFFFFFFFFFFFFFFFFFF:FFFFFFFFFFFFFFFFFFFFFFFFFFFFFFFFFFFFFFFFFFFFFFFFFFFFFFFFFFFFFFFFFFFFFFFFFFFFFFFFFFFFFFFFFFFFFFFFFFFFFFFFFFFFFFFFFFFFFFF:FFFFFFFFFFFFFFFFFFFFFFFFFFFFFFFFFFFFFFFFFFFFFFFF:FFFFFFFFFFFFFFFFFFFFFFFFFFFFFFF:FF,FFFFFFFFFFFFFFFF
@A00270:176:HGHW5DRXY:1:2101:20853:20541 2:N:0:ACTACGAC+CTCCTTAC
CCTACGGGTGGCAGCAGTGGGGAATATTGGACAATGGGGGCAACCCTGATCCAGCAATGCCGCGTGTGTGAAGAAGGTCTTCGGATTGTAAAGCACTTTCACTAGGGAAGATGATGACGGTACCTAGAGAAGAAGCCCCGGCTAACTTCGTGCCAGCAGCCGCGGTAATACGAAGGGGGCTAGCGTTGCTCGGAATGACTGGGCGTAAAGGGCGCGTAGGCGGTTTATACAGTCAGATGTGAAATCCCCG
+
FFFFFFFFFFFFFFFFFFFFFFFFFF:FFFFFFFFFFFFFFFFFFFFFFFFFFFFFFFFFFFFFFFFFFFFFFFFFFFFFFFFFFFFFFFF:FFFFFFFFFFFFFFFFFFFFFFFFFFFFFFFFFFFFFFFFFFFFFFFFFFFFFFFFFFFFFFFFF:FFFFFFFFFFFFFFF,FFFFFFFFFFFFFFFFFFFFFFFFF,FFFFFF:FFFFFFFFFFFFFFFF,,FFF,::FFF:F:FFFFF,FFFFFFF
@A00270:176:HGHW5DRXY:1:2101:21947:20556 2:N:0:ACTACGAC+CTCCTTAC
GACTACCGGGGTATCTAATCCTGTTCGCTACCCATGCTTTCGAGCCTCAGCGTCAGTTACAGACCAGACAGCCGCCTTCGCCACTGGTGTTCTTCCATATATCTACGCATTTCACCGCTACACATGGAGTTCCACTGTCCTCTTCTGCACTCAAGTCTCCCAGTTTCCGATGCACTTCTCCGGTTAAGCCGAAGACTATCACATCAGACTTAAGAAACCGCCAGCGCTCGCTTTACGCCCAATAAATCAG
+
,FFF:FF,F,,FF,,FFFFFFF:FFF,F,FF:F:F,FF,F,:F,,FF,F:FF:F,,:,F:F,F::,:F,F,:FFF,,FFFFFF:F,:F,:,,F:,FF:F,,F:FFF,FFFFFF:F,F,FF,F:FF,FFF:F,:FFF::,,F:FFFF:FFFF:,:,::FF,:FFFF:F,F,,:FFF,::FFF,,FFFFF,,,FF,FFF,F,F,F,F:FF:FFFF,FFF,F:::,:,FFFF,FF,,F,:,FFFFFFF,FF,F
@A00270:176:HGHW5DRXY:1:2101:20726:20603 2:N:0:ACTACGAC+CTCCTTAC
GACTACACGGGTATCTAATCCTGTTCGCTACCCATGCTTTCGAGCCTCAGCGTCAGTTACAGACCAGACAGCCGCCTTCGCCACTGGTGTTCTTCCATATATCTACGCATTTCGCCGCTACACATGGAGTTCCGCTGTCCTCTTCTGCACTCAAGTCTCCCAGTTTCCGATGCACTTCTCCGGTTAAGCCGTAGGCTTTCACATCAGACTTAAGAAACCGCCTGCGCTCGCTTTACGCCCAATAAATCCG
+
FFFFFFFFFFFFFFFFFFFFFFFFFFFFFFFFFFFFFFFFFFFFFFFFFFFFFFFF:FFFFFFFFFFFFFFFFFFFFFFFFFFFFFFFFFFF:FFFFFFFFFFFFFFFFFFFFFFFFFFFF,FFFFFFFFFFFFFFFFFFFFFFFFFF:FFFFFFFFFFFFFF:FF:FFFFFFFFFFFFFFFFFFFFFFFFFFFFFFFFFFFFFFFFFFFFFFFFFFFFFFFFFFFFFFFFFF,,FFFFFFFF:FFFF,F
@A00270:176:HGHW5DRXY:1:2101:13584:20697 2:N:0:ACTACGAC+CTCCTTAC
GACTACAAGGGTATCTAATCCTGTTTGCTCCCCACGCTTTCGCATCTCAGCGTCAGTATCTGTCCAGAAGGCCGCCTTCGCCACCGGTATTCCTCCACATCTCTACGCATTTCACCGCTACACGTGGAATTCTACCTTCCTCTACAATACTCTAGTTAACCAGTTTTAAGTGCAATTCCTAGGTTGAGCCCAGGGCTTTCACACCTAACTTAATTATCCGCCTACATGCCCTTTACGCCCAGTCATTCC
+
FFFFFFFFFFFFFFFFFFFFFFFFFFFFFFFFFFFFFFFFFFFFFFFFFFFFFFFFFFFFFFFFFFFFFFFFFFFFFFFFF:FFFFFFFFFFFFFFFFFFFFFFFFFFFFFFFFFFFFFFFFFFFFFFFFFFFFFFFFFFFFFFFFFFFF:FFFFFFFFFFFFFFFFFFFFFFFFFFFFFFFFFFFFFFFFFFFFFFFFFFFFFFFFFFFFFFFFFFFFFFF:FFFF:FFFFFFFFFFFFFFFFFFFFF
@A00270:176:HGHW5DRXY:1:2101:24035:20729 2:N:0:ACTACGAC+CTCCTTAC
CCTACGGGCGGCAGCAGTGGGGAATATTGGACAATGGGGGCAACCCTGATCCAGCAATGCCGCGTGTGTGAAGAAGGTCTTCGGATTGTAAAGCACTTTCACTAGGGAAGATGATGACGGTACCTAGAGAAGAAGCCCCGGCTAACTTCGTGCCAGCAGCCGCGGTAATACGAAGGGGGCTAGCGTTGCTCGGAATGACTGGGCGTAAAGGGCGCGTAGGCGGTTTATACAGTCAGATGTGAAATCCCCG
+
FFFFFFFFFFFF:FFFFFFFFFFFFFFFFFFFFFFFFFFFFFFFFFFFFFFFFFFFFFFFFFFFFFFFFFFFFFFFFFFFFFFF:FFFFFFFFFFFFFFFFFFFFFFFFFFFFFFFFFFFFFFFFFFFFFFFFFFFFFFFFFFFFFFFFFFFFFFFFFFFFFFFFFF,FFF:F:FFFFFFFFFFFFFFFFFFFFFFFFFFFFFFFFFFFFFFFFFFFFFFFF:FFFFFFFFFFFFFF:FFFFFFFFFFFF
@A00270:176:HGHW5DRXY:1:2101:19551:20760 2:N:0:ACTACGAC+CTCCTTAC
GACTACACGGGTATCTAATCCTGTTTGCTCCCCACGCTTTCGCATCTCAGCGTCAGTATCTGTCCAGAAGGCCGCCTTCGCCACCGGTATTCCTCCACATCTCTACGCATTTCACCGCTACACGTGGAATTCTACCTTCCTCTACAATACTCTAGTTAACCAGTTTTAAGTGCAATTCCTAGGTTGAGCCCAGGGCTTTCACACCTAACTTAATTATCCGCCTACATGCCCTTTACGCCCAGTCATTCC
+
FFF:FFFFFFFFFFFFFFFFFFFF,FFFFFFFFFFF,FFFFFFFFFFFFFFF,FFFFFF:FFFFFFFFFFFFFFFFFFFFFF:FFFFFFFFFFFFFFFF:FFFFFFFF:FFFFFFF:FFFFFFFF:FFF:FFFFFFFFFF,FFFFFFFFFFFFFFFFFFFFFFFFFFFFFFFFFFFFF:FFFFFFFFFFFF,F,FFF,F:FFFFFFF:FFFFFF:FFFFFFFFFFFF:FFFFFFFFFFFFFF:F:FFF:
@A00270:176:HGHW5DRXY:1:2101:7021:20791 2:N:0:ACTACGAC+CTCCTTAC
GACTACCAGGGTATCTAATCCTGTTCGCTACCCATGCTTTCGAGCCTCAGCGTCAGTTACAGACCAGACAGCCGCCTTCGCCACCGGTGTTCTTCCATATATCTACGCATTTCACCGCTACACATGGAGTTCCACTGTCCTCTTCTGCACTCAAGTCTCCCAGTTTCCGATGCACTTCTCCGGTTAAGCCGAAGGCTTTCACATCAGACTTAAGAAACCGCCTGCGCTCGCTTTACGCCCAATAAATCCG
+
FFFFFFFFFFFFFFFFFFFFFFFFFFFFFFFFFFFFFFFFFFFFFFFFFFFFFFFFFFFFFFFFFFFFFFFFFFFFFFFFFF:FFFFFFFFFFFFFFF:FFFFFFFFFFFFFFFFFFFFFFFFFFFFFFFFFFFFFFFFFFFFFFFFFFFFFFFFFFFFFFFF:FFFFFFFFFFFFFFFFFFFFFFFFFFFFFFFFFFFFFF:FFFFFFFFFFFFFFFFFFFFFFFFFFFFFFFFFFFFF:FFFFFFFFF
@A00270:176:HGHW5DRXY:1:2101:31665:20791 2:N:0:ACTACGAC+CTCCTTAC
CCTACGGGAGGCTGCAGTGGGGAATATTGCACAATGGGGGGAACCCTGATGCAGCCATGCCGCGTGTATGAAGAAGGCCTTCGGGTTGTAAAGTACTTTCGGTGATGAGGAAGGTGATGAATCTAATAGGTTTATTAATTGACGTTAATCACAGAAGAAGCACCGGCTAACTCCGTGCCAGCAGCCGCGGTAATACGGAGGGTGCGAGCGTTAATCGGAATGACTGGGCGTAAAGGGCATGTAGGCGGAT
+
FFFFFFF:FFFFFFFFFFFFFFFFFFFFFFFFFF:FFFFFFFFF,FFFFFFFFFFFFFF:FFF:FFFFFFFF::FFFF:FFFFFFFFFFFF:FFFFF:FFFFFFF:FFFFFFFFFFFF:FFFFFFFFFFFFFFFFFFFFFF,FFFFFF:FF:FF:F:FFF,F:FFF:FFF::FFF:FFFF:FFFFFFFF,:FFFFFFFFFFFFFFFFFFF:FFFFFFFFFFFFFFFFFFFFFFFF:FFF,FFF,FFF:FF
@A00270:176:HGHW5DRXY:1:2101:24478:20807 2:N:0:ACTACGAC+CTCCTTAC
CCTACGGGCGGCAGCAGTGGGGAATATTGGACAATGGGGGCAACCCTGATCCAGCAATGCCGCGTGTGTGAAGAAGGTCTTCGGATTGTAAAGCACTTTCACTAGGGAAGATGATGACGGTACCTAGAGAAGAAGCCCCGGCTAACTTCGTGCCAGCAGCCGCGGTAATACGAAGGGGGCTAGCGTTGCTCGGAATGACTGGGCGTAAAGGGCGCGTAGGCGGTTTATACAGTCAGATGTGAAATCCCCG
+
FFFFFFFFFFFFFFFFFFFFFFF:FFFFFFFFFFFFFFFFFFFFFFFFFFFFFFF:FFFFFFFFFFFFFFFFFFFFFFFFFFFFFFFFFFFFFFFFFFFFFFFFFFFFFFFFFFFFFFFFFFFFFFFFF:FFFFFFFFFFFFFFFFFFFFFFFFFFFFFFFFFFFFFFFFFFFFFFFFFFFFFFFFFFFFFFFFFFFFFFFFFFFFFFFFFFFFFFFFFFFFFFFFFFFFFFFF::FFFFF:FFFFFFFF
@A00270:176:HGHW5DRXY:1:2101:24306:20854 2:N:0:ACTACGAC+CTCCTTAC
CCTACGGGCGGCAGCAGTGGGGAATATTGGACAATGGGGGCAACCCTGATCCAGCAATGCCGCGTGTGTGAAGAAGGTCTTCGGATTGTAAAGCACTTTCACTAGGGAAGATGATGACGGTACCTAGAGAAGAAGCCCCGGCTAACTTCGTGCCAGCAGCCGCGGTAATACGAAGGGGGCTAGCGTTGCTCGGAATGACTGGGCGTAAAGGGCGCGTAGGCGGTTTATACAGTCAGATGTGAAATCCCCG
+
FFFFFFFFFFFFFFFFFFFFFFF,F:FFFFFFFFFFFFFFFFFFFFFFFFFFFFFFFFFFFFFF:FFFFFFFFFFFFFFF:FFFFFFFFFFFFFFFFFFFFFFFFFFF:FFFFFFFFFFFFFFFFFFFFFFFFFFFFFFFFFFFFFFFFFFFFFFFF:FFFFFFF:FFFFFFFFFFF:FF:FFFFFFFF:FFFF:FFFFFFFFFFFF:FFFFFF:FFFFFFFFF,FFFFFFFFF,F:FFFFF,F:FFFFF
@A00270:176:HGHW5DRXY:1:2101:18620:20870 2:N:0:ACTACGAC+CTCCTTAC
GACTACCAGGGTATCTAATCCTGTTCGCTCCCCACGCTTTCGCGCCTCAGCGTCAGTTCCGAGCCAGATTGCCGCCTTCGCAACTGGTGTTCTTCCCAATATCTACGAATTTCACCTCTACACTGGGAATTCCGCAATCCTCTCTCGGACTCTAGTCTATACGTATCAAATGCAGTTCCCAGGTTAAGCCCGGGGATTTCACATCTGACTGTATAGACCGCCTACGCGCCCTTTACGCCCAGTCATTCC
+
:FFFFFFFFFFFFFFF:FFFF:FFFFF::FFFFFFFFFFFFFFFFFF:FFFF:FFFFFFF:FFFFF,FFF:FF:FFFFFFFFFF:F:FFFFFFFFFFFF,FFFFFFFFFFFFFFFFFF:FFFFFFFFFF,FFFFFFF:FFFFFFFFFFFFFF,FFFFFFFFFFF:FFFFFFFFFFF:F:FFFFFFFFF,FFFFFFF:FFFFFFFFF:F,FFFFF,FFFFF,F,,FFFFFFFF,FFFFFF:FF:FFFF:F
@A00270:176:HGHW5DRXY:1:2101:23095:20885 2:N:0:ACTACGAC+CTCCTTAC
CCTACGGGAGGCAGCAGTAGGGAATCTTCCACAATGGACGAAAGTCTGATGGAGCAACGCCGCGTGAGTGAAGAAGGCTTTAGGGTCGTAAAACTCTGTTGTTGAAGAAGAACGTGTGTGAGAGTAACTGTTCACACAGTGACGGTATTCAACCAGAAAGCCACGGCTAACTACGTGCCAGCAGCCGCGGTAATACGTAGGTGGCAAGCGTTGTCCGGATTTATTGGGCGTAAAGCGAGCGCAGGCGGTTT
+
FFFFFFFFFFFFFFFFFFFFFFFFFFFFFFFFFFFFFFFFFFFFFFFFFFFFFFFFFFFFFFFFFFFFFFFFFFFFFFFFF:FFFFFFFFFFFFFFFFFFFFFFFFFFFFFFFFFFFFFFFFFFFFFFFFFFFFFFFFFFF:FFFF:FFFFFFFFFF:FFFFFFFFFFFFFFFFFFFFFFFFFFFFFFFFFFFFFFF,FFFFFFFFFFFFFFFFFFFFFFFFFFFFFFFFFFFFFFFFFFFFFFFFFFFFF
@A00270:176:HGHW5DRXY:1:2101:2998:20964 2:N:0:ACTACGAC+CTCCTTAC
GACTACAGGGGTATCTAATCCTGTTCGCTCCCCACGCTTTCGCGCCTCAGCGTCAGTTCCGAGCCAGATTGCCGCCTTCGCAACTGGTGTTCTTCCCAATATCTACGAATTTCACCTCTACACTGGGAATTCCGCAATCCTCTCTCGGACTCTAGTCTATACGTATCAAATGCAGTTCCCAGGTTAAGCCCGGGGATTTCACATCTGACTGTATAAACCGCCTACGCGCCCTTTACGCCCAGTCATTCC
+
FFFF:FFFFFF::FFFFFFFFFFFFFFFFFFFFF:FFFFFF,FFFFFFFFFFFFFF,FFFFFFFF:,F,FFFFFFF,FF:F,FFFFFFFFFFF:FFFFFFFFFFFFFFFFFFF:FFFFFFFFFFFFFF,FFFFFFFFFFFFFF:FFFFFFFFF,FFFF:F,FFFFFFFFF:FF:FFFFFFFFFFFF:FFFFFFFFF,FFFFFF:F,F:FFFF:FFFFFFFFFF,FFFFFFF,FFFFFFFF,FFFF,FFF
@A00270:176:HGHW5DRXY:1:2101:32741:20964 2:N:0:ACTACGAC+CTCCTTAC
GACTACTAGGGTATCTAATCCTGTTCGCTCCCCACGCTTTCGCGCCTCAGCGTCAGTTCCGAGCCGGATTGCCGCCTTCGCAACTGGTGTTCTTCCCAATATCTACGAATTTCACCTCTACACTGGGAATTCCGCAATCCTCTCTCGGACTCTAGACTATACGTATCAAATGCAGTTCCCAGGTTAAGCCCGGGGATTTCACATCTGACTGTATAAACCGCCTACGCGCCCTTTACGCCCAGTCATTCC
+
FFF:FFFF,FF:FFFFFFFFFFFFFF::FFFF::FF,F,FFFFFFFFFF:FFFFFFF:FF,FFF:FFFFFFFF,F::FFFFFFFFFFFFFFFFF,FFFFFFF,FFFF:FFFFFF,FF:FF,FF,,FFFFFFFFFFF:FFFFFFFFFFFF:FFFFF,:FFFF,F:FF:FF:F,:FFFFF,F:FF,FFFFF,,FFF::FFFFFFFF::FFFF,:FFFF,F:FFFFFFFFFF::,FFFFF,FFFFFFFF:FF
@A00270:176:HGHW5DRXY:1:2101:16080:20979 2:N:0:ACTACGAC+CTCCTTAC
CCTACGGGCGGCTGCAGTGGGGAATATTGGACAATGGGGGCAACCCTGATCCAGCAATGCCGCGTGTGTGAAGAAGGTCTTCGGATTGTAAAGCACTTTCACTAGGGAAGATGATGACGGTACCTAGAGAAGAAGCCCCGGCTAACTTCGTGCCAGCAGCCGCGGTAATACGAAGGGGGCTAGCGTTGCTCGGAATGACTGGGCGTAAAGGGCGCGTAGGCGGTTTATACAGTCAGATGTGAAATCCCCG
+
FFFFFFFFFFFFFFFFFFFFFFFFFFFFFFFFFFFFFFFFFFFFFFFFFFFFFFFFFFFFFFFFFFFFFFFFFFFFFFFFF:FFFFFFFFFFFFFFFFFFFF::FFFFFFFFFFFFFFFFFFFFFFFFFFFFFFFFFFFFFFFFFFFFFFFFFFFFFFFFFFFFFFFFFFFFFFFFFFFFFFFFFFFFFFFFFF,FFFFFFFFFFFFF,FFFFF,FFFF:FFF:FFFFFFFFFFFFFFFFFFFFFFFFFF
@A00270:176:HGHW5DRXY:1:2101:17481:21026 2:N:0:ACTACGAC+CTCCTTAC
CCTACGGGCGGCTGCAGTGGGGAATATTGGACAATGGGGGCAACCCTGATCCAGCAATGCCGCGTGTGTGAAGAAGGTCTTCGGATTGTAAAGCACTTTCACTAGGGAAGATGATGACGGTACCTAGAGAAGAAGCCCCGGCTAACTTCGTGCCAGCAGCCGCGGTAATACGAAGGGGGCTAGCGTTGCTCGGAATGACTGGGCGTAAAGGGCGCGTAGGCGGTTTATACAGTCAGATGTGAAATCGCCG
+
FFFFFFFFFFFFFFFFFFFFFFF,FFFFFF:FFFFFF:FFFFFFFFFFFFFFFFFF,FFFFFFF,FFFFFFFFFFFFF,:F:FF,F,FFFFFFFFFF:FF,,F:FFF:FFFFFFF:F,FFFF:::,FFFFFFFFF:F::FFFFFF:FF:FFFFFFFFFF:FFFFFFFFFFFFF::FFFFFFF:FFFFFFFFF:FFFFFFFFFFFFFF,::FFF:FFF,FF,FFFFFF:F:FFFFFFFFFFF:F,FF,FFF
@A00270:176:HGHW5DRXY:1:2101:24704:21042 2:N:0:ACTACGAC+CTCCTTAC
CCTACGGGCGGCAGCAGTGGGGAATATTGGACAATGGGGGCAACCCTGATCCAGCAATGCCGCGTGTGTGAAGAAGGTCTTCGGATTGTAAAGCACTTTCACTAGGGAAGATGATGACGGTACCTAGAGAAGAAGCCCCGGCTAACTTCGTGCCAGCAGCCGCGGTAATACGAAGGGGGCTAGCGTTGCTCGGAATGACTGGGCGTAAAGGGCGCGTAGGCGGTTTATACAGTCAGATGTGAAATCCCCG
+
FFF:FFFFFFFFFFFFFFF:FFFFFFFFFFFFFF:FFFFFFFFF:FFFFFFFFFFFFFFFFFF:FFFFFFFFFFFF:FFFFFFFF,FFFFFFFFF:FFFFFFF:,F,FFF:FFFFFFFFFFFFF::FFFFFF,FFFFFF,FFFFFFFFFF:FFFFFFFFFFFFFFFFFFF:FF:FFFFFFF,FFFFFFFFFFFFFFF::FF,FFFFFFFFFFFFFF:FF::FFFF,FF:FFFFFF:FFF,FFFFFF:FFF
@A00270:176:HGHW5DRXY:1:2101:28357:21136 2:N:0:ACTACGAC+CTCCTTAC
CCTACGGGCGGCTGCAGTGGGGAATATTGGACAATGGGGGCAACCCTGATCCAGCAATGCCGCGTGTGTGAAGAAGGTCTTCGGATTGTAAAGCACTTTCACTAGGGAAGATGATGACGGTACCTAGAGAAGAAGCCCCGGCTAACTTCGTGCCAGCAGCCGCGGTAATACGAAGGGGGCTAGCGTTGCTCGGAATGACTGGGCGTAAAGGGCGCGTAGGCGGTTTATACAGTCAGATGTGAAATCCCCG
+
FFFFFFFFFFFFFFFFFFFFFFFFFFFFFFFFFFFFFFFFFFFFFFFFFFFFFFFFFFFFFFFFFFFFFFFFFFFFFFFFFFFFFFFFFFF:FFFFFFFFFFFFFFFFFFFFFFFFFFFFFFFFFFFFFFFFFFFFFFFFFFFFFFFFFFFFFFFFFFFFFFFFFFF:FFFFFFFFFFFFF,FFFFFFFFFFFFFFFFFFFFFFFFFFFFFFFFFFFFFFFFFFFF:F,FFF:FFFFFFFF:FFFFFFFF
@A00270:176:HGHW5DRXY:1:2101:12771:21167 2:N:0:ACTACGAC+CTCCTTAC
CCTACGGGTGGCTGCAGTGGGGAATTTTGGACAATGGGGGGAACCCTGATCCAGCCATGCCGCGTGTCTGAAGAAGGCCTTCGGGTTGTAAAGGACTTTTGTTAGGGAAGAAAAGCTGGGTGCTAATACCATCTAGTGCTGACGGTACCTAAAGAATAAGCACCGGCTAACTACGTGCCAGCAGCCGCGGTAATACGTAGGGTGCGAGCGTTAATCGGAATTACTGGGCGTAAAGCGAGCGCAGACGGTT
+
FFFFFFFFFFFFFFF:FFFFFFF::FFFFFFFFFFFFFFFFF:FFFFFFFFFFFFFFFFFFFFFFFFFFFF:FF:FFFFFFFFFFFFFFFFFFFFFFFFFFFFFFFFFFFFFFFFFFFFFFFFFFFFFFFFFFFFFFFFFFFFFFFFFFFFFFFF:FFFFFFFFFFFFFFFFFFFFFFFFFFFFFFFFFFFFFFFFFF,FFFFFFFFFFFFFF:FFFFFFFFFFFFFFFFF:FFFFFFFFFFFFFFFFFF
@A00270:176:HGHW5DRXY:1:2101:13964:21198 2:N:0:ACTACGAC+CTCCTTAC
CCTACGGGAGGCTGCAGTGGGGAATATTGGACAATGGGGGCAACCCTGATCCAGCAATGCCGCGTGTGTGAAGAAGGTCTTCGGATTGTAAAGCACTTTCACTAGGGAAGATGATGACGGTACCTAGAGAAGAAGCCCCGGCTAACTTCGTGCCAGCAGCCGCGGTAATACGAAGGGGGCTAGCGTTGCTCGGAAAGACTGGGCGTAAAGGGCGCGTAGGCGGTTTATACAGTCAGATGTGAAATCCCCG
+
FFFFFFFFFFFFFFFFFFFFFFFFFFFFFFFFFFFFFFFFFFFFFFFFFFFFFFFFFFFFFFFFFFFFFFFFFFFFFFFFFFFF:FFFFFFFFFFFFFFFFF:FFFFFFFFFFFFFFFFFFFFFFFFFFFFFFFFFFFFFFF:FFFFFFFFFF:FFFFFFFFFFFF,FFFFFFFFFFFFFFFFFFFFFFFFFFF:FFFFFFFFFFFFFFFFFFFFFFFFFFFFFFFFFFFFFFFFFFFFFFFFFFFFFFF
@A00270:176:HGHW5DRXY:1:2101:27416:21198 2:N:0:ACTACGAC+CTCCTTAC
GACTACAGGGGTATCTAATCCTGTTCGCTACCCATGCTTTCGAGCCTCAGCGTCAGTTACAGACCAGACAGCCGCCTTCGCCACTGGTGTTCTTCCATATATCTACGCATTTCACCGCTACACATGGAGTTCCACTGTCCTCTTCTGCACTCAAGTCTCCCAGTTTCCGATGCACTTCTCCGGTTAAGCCGAAGGCTATCACATCAGACTTAAGAAACCGCCTGCGCTCGCTTTACGCCCAATAAATCCG
+
FFFFFFFFFFFFFFFFFFFFFFFFFFFFFFFFFFFFFFFFFFFFFFFFFFFFFFFFFFFFFFFFFFFFFFFFFFFFFFFFFFFFFFFFFFF:F,FFFFFFFFFFFFFFFFFFFFFFFFFFFFFFFFFFFFFFFFFFFFFFFFFFFFFFFFFFFFFFFFFFFFFFFFFFFF:FFFFFFFFFFFF:FFFFFFFFFFFFFFFFFFFFFFFFFFFFFFFFFFFFFFFFFFFFF:FFFFFFFFFFFFFFFFFFFF
@A00270:176:HGHW5DRXY:1:2101:2998:21245 2:N:0:ACTACGAC+CTCCTTAC
GACTACAGGGGTATCTAATCCTGTTCGCTCCCCACGCTTTCGCGCCTCAGCGTCAGTTCCGAGCCAGATTGCCGCCTTCGCAACTGGTGTTCTTCCCAATATCTACGAATTTCACCTCTACACTGGGAATTCCGCAATCCTCTCTCGGACTCTAGTCTATACGTATCAAATGCAGTTCCCAGGTTAAGCCCGGGGATTTCACATCTGACTGTCTAAACCGCCTACGCGCCCTTTACGCCCAGTCATTCC
+
FFFFFF:FFFFFFFFFFFFFFFFFFFFFFFFFFFFFF::FFFFFFF:FFFFFFF:FFFFFFFFFF:FFFFFFFFFFFFFFFFFFFFF,F:FFFFFFF:FF:FFFFFF:F:FFFFFFFFFFFFFFFFFF,FFFFF:::FFFFFFFFFFFFFFFF:F:FF,FFFFFFFF,FFFFFFF:FFFFFFF:F,FFFFFFFFF,,FFFFF:FFFFFFFFF,F,:FFFFFFFFFFFFFFF,FFFFFFFF:FFFF,FFF
@A00270:176:HGHW5DRXY:1:2101:15257:21308 2:N:0:ACTACGAC+CTCCTTAC
CCTACGGGAGGCTGCAGTGGGGAATATTGGACAATGGGGGCAACCCTGATCCAGCAATGCCGCGTGTGTGAAGAAGGTCTTCGGATTGTAAAGCACTTTCACTAGGGAAGATGATGACGGTACCTAGAGAAGAAGCCCCGGCTAACTTCGTGCCAGCAGCCGCGGTAATACGAAGGGGGCTAGCGTTGCTCGGAAAGACTGGGCGTAAAGGGCGCGTAGGCGGTTTATACAGTCAGATGTGAAATCCCCG
+
FFFFFFFFFFFFFFFFFFFFFFFFFFFFFFFFFFFFFFFFFFFFFFFFFFFFFFFFFFFFFFFFFFFFFFFFFFFFFFFFFFFFFFFFFFFFFFFFFFFFFF:FFFFFFFFFFFFFFFFFFFFFFFFFFFFF:FFFFFFFFFF:FFFFFFFFFFFFFFFFFFFFFFFFFFFFFFFFFFFFFFFFFFFFFFFFFFFFFF:FFFFFFFFFFFFFFFFFFFFFFFFFFFFFFFFFFFFFFFFFFF,FFFFFFF
@A00270:176:HGHW5DRXY:1:2101:20934:21339 2:N:0:ACTACGAC+CTCCTTAC
CCTACGGGCGGTAGCAGTAGGGAATCTTCCACAATGGACGAAAGTCTGATGGAGCAACGCCGCGTGAGTGAAGAAGGCTTTAGGGTCGTAAAACTCTGTTGTTGAAGAAGAACGTGTGTGAGAGTAACTGTTCACACAGTGACGGTATTCAACCAGAAAGCCACGGCTAACTACGTGCCAGCAGCCGCGGTAATACGTAGGTGGCAAGCGTTGTCCGGATTTATTGGGCGTAAAGCGAGCGCAGGCGGTTT
+
FFFFFFFFFFFFFFFFFFFFFFFFFFFFFFFFFFFFFFFF::FFFFFFFFFFFFFFFFFFFFFFFFFFFFFFFFFFFFF:FFFFFFFFFFFFFFFFFFFFF::FFFFFFFFFFFFF:FFFFFFFFFFFFFFFFFFFFFFFFFFFFFFFFFF:FFFF:F:FFFFFFFFFFFFFFFFFFFFFFF,FFFFFFFFFFF,FFFFFFFFFFF,FFFFFFFFFFFF::F::FFFFFFFFFFFFFFFFFFFF:FFFF:F
@A00270:176:HGHW5DRXY:1:2101:21178:21418 2:N:0:ACTACGAC+CTCCTTAC
GACTACACGGGTATCTAATCCTGTTCGCTACCCATGCTTTCGAGCCTCAGCGTCAGTTACAGACCAGACAGCCGCCTTCGCCACTGGTGTTCTTCCATATATCTACGCATTTCACCGCTACACATGGAGTTCCACTGTCCTCTTCTGCACTCAAGTCTCCCAGTTTCCGATGCACTTCTCCGGTTAAGCCGAAGGCTTTCACATCAGACTTAAGAAACCGCCTGCGCTCGCTTTACGCCCAATAACTCCG
+
FFFFFFFF:FFFFFFFFFFFFFFFFFFFFFFF:FFFFFFFFFFFFFFFFFFFFFFFFFFFFF:FFFFFFFFFFF::FFFFFFFFFFFFFFFF,FFFFFFFFFFFFFFFFFFF:FFFFFFFFFFFFFFFFFFFFFFFFFFFFFFFFFFFFFFFFFFFFFFFFFF,FFFFFFFFF:FFFFF:FFFFFFFFFFFFFFFFFFFFFF:FFFF,FFFFFFFFFFFFFFFFFFFFFFF,F:FFFFFFFFFFF,F:FF
@A00270:176:HGHW5DRXY:1:2101:29487:21433 2:N:0:ACTACGAC+CTCCTTAC
GACTACACGGGTATCTAATCCTGTTCGCTCCCCACGCTTTCGCGCCTCAGCGTCAGTTCCGAGCCAGATTGCCGCCTTCGCAACTGGTGTTCTTCCCAATATCTACGAATTTCACCTCTACACTGGGAATTCCGCAATCCTCTCTCGGACTCTAGTCTATACGTATCAAATGCAGTTCCCAGGTTAAGCCCGGGGATTTCACATCTGACTGTATAAACCGCCTACGCGCCCTTTACGCCCAGTCATTCC
+
F:FFFFFFFFFFFFFFFFFFFFFFFFFFFFFFFFFFFFFFFFFFFFFFFFFFFFFFFFFFFFFFFFFFFFFFFFFFFFFFFFFFFFFFFFFFFFFFFFFFFFFFFFFFFFFFFFFFFFFFFFFFFFFFF:FFFFFFF:FFFFFFFFFFFFFFFFFFFFFFFFFFFFFFFFFFFFFFFFFFFFFFFFFFFFFFFFFF:FFFFFFFFFFFFFFF:FFF,FFFFFFFFFFFF:F:FFFFFFFFFFFFFFFFF
@A00270:176:HGHW5DRXY:1:2101:26051:21465 2:N:0:ACTACGAC+CTCCTTAC
CCTACGGGCGGCTGCAGTAGGGAATCTTCCACAATGGACGAAAGTCTGATGGAGCAACGCCGCGTGAGTGAAGAAGGCTTTAGGGTCGTAAAACTCTGTTGTTGAAGAAGAACGTGTGTGAGAGTAACTGTTCACACAGTGACGGTATTCAACCAGAAAGCCACGGCTAACTACGTGCCAGCAGCCGCGGTAATACGTAGGTGGCAAGCGTTGTCCGGATTTATTGGGCGTAAAGCGAGCGCAGGCGGTTT
+
FFFFFFFFFFFFFFFFFFFF:FFFFFFF:FFFFFFFFFFFF:FFFFFFFFFFFFFFFFFFFFFFFFFFFFFFFFFFF:FFFFFFFFFFF,FFFFFFFFFFFFFFFFFFFFFFFFFFFFFFFFFFFFF:FFFFF:FFFFFFFFFFFFFFFFFFF:FFFFFFF:,FFFFFFFF:FFFFFFFFFFFFFFFFFFFFFFFFFFFFFFFFFFFFFFFFFFF:FFF,F:FF:FFFFFF:FFFFFFFFFF,FFFFF::F
@A00270:176:HGHW5DRXY:1:2101:26078:21512 2:N:0:ACTACGAC+CTCCTTAC
CCTACGGGCGGCTGCAGTAGGGAATCTTCCACAATGGACGAAAGTCTGATGGAGCAACGCCGCGTGAGTGAAGAAGGCTTTAGGGTCGTAAAACTCTGTTGTTGAAGAAGAACGTGTGTGAGAGTAACTGTTCACACAGTGACGGTATTCAACCAGAAAGCCACGGCTAACTACGTGCCAGCAGCCGCGGTAATACGTAGGTGGCAAGCGTTGTCCGGATTTATTGGGCGTAAAGCGAGCGCAGGCGGTTT
+
FFFFFFFFFFFFFFFFFFFFFFFFFFFFFFFFFFF:FFFFFFFFFFFFFFFFFFFFFFFFFFFFFFFFFFFFFFFF:FFFFFFFFFFFFFFFFFFFFFFFFFFFFFFFFFFFFFFFFFFFFFFFFFFFF:FFFFFFFFFFFFF:FFFFFFFFFFFFFFFFFFFFFFFFFFFFFF:FFFFFFFFFFFFFFFF,FFFFFFFFFFFFFFFFFFFF:FFFFFFFFF,FFFFFFFFFF:FFFFFFFFFFFFFFFFF
@A00270:176:HGHW5DRXY:1:2101:13829:21527 2:N:0:ACTACGAC+CTCCTTAC
CCTACGGGAGGCTGCAGTGGGGAATATTGGACAATGGGGGCAACCCTGATCCAGCAATGCCGCGTGTGTGAAGAAGGTCTTCGGATTGTAAAGCACTTTCACTAGGGAAGATGATGACGGTACCTAGAGAAGAAGCCCCGGCTAACTTCGTGCCAGCAGCCGCGGTAATACGAAGGGGGCTAGCGTTGCTCGGAAAGACTGGGCGTAAAGGGCGCGTAGGCGGTTTATACAGTCAGATGTGAAATCCCCG
+
FF,FFFFFFFFFFFFFFFFFFFFFFFFFFF,FFFFFFFFFFFFFFFFFFFFFFFFF:FFFFFFFFFFFFFFFFFFFFFFFFFFFFFFFFFFFFFFFFFFFFFFFFFFFFFFFF:FFFFFFF:FFFFFFFF:FFFFFFFFFFFFFFFFFFFFFFFFFFFFFFFFFFFFFFFFFFFFFFFFFFFFFFFFFFFFFFFFFFFFFFFFFFFFF:FFFFFFFFFFFFFFFFFFFFFFFFFFFFFF:FF:F:F:FFF
@A00270:176:HGHW5DRXY:1:2101:13856:21543 2:N:0:ACTACGAC+CTCCTTAC
CCTACGGGAGGCTGCAGTAGGGAATCTTCCACAATGGACGAAAGTCTGATGGAGCAACGCCGCGTGAGTGAAGAAGGCTTTAGGGTCGTAAAACTCTGTTGTTGAAGAAGAACGTGTGTGAGAGTAACTGTTCACACAGTGACGGTATTCAACCAGAAAGCCACGGCTAACTACGTGCCAGCAGCCGCGGTAATACGTAGGTGGCAAGCGTTGTCCGGATTTATTGGGCGTAAAGCGAGCGCAGGCGGTTT
+
FFFFFFFFFFFFFFFFFFFFFFFFFFFFFFFFFFFFFFFFFFFFFFFF:FFFFFFFFFFFFFFFFFFFFFFFFFFFFF:FFFFFFFFFFFFFFFFFFFFFFFFFFFFFFFFFFFFFFFFFFFFFFFFFFFFFFFFFF:FFFFFFFFFFFFFFFFFFFFFFFFFFFFFFFFFFFFFFFFFFFFFFFFFFFFFFFF:FFFFFFFFFFFFFFFFFF::FFFF,FFFFFFFFFFFFFFFFFFFF:FFFFFFFFFF
@A00270:176:HGHW5DRXY:1:2101:31358:21543 2:N:0:ACTACGAC+CTCCTTAC
GACTACCCGGGTATCTAATCCTGTTCGCTCCCCACGCCTTCGCGCCTCAGCGTCAGTTCCGAGCCAGATTGCCGCCTTCGCAACTGGTGTTCTTCCCAATATCTACGAATTTCACCTCTACACTGGGAATTCCGCAATCCTCTCTCGGACTCTAGTCTATACGTATCAAATGCAGTTCCCAGGTTAAGCCCGGGGATTTCACATCTGACTGTATAAACCGCCTACGCGCCCTTTACGCCCAGTCATTCC
+
FFFFF:FFFFFFFFFFFFFFFFFFFFFFFFFFFFFFFFF:FFFFFFFFFFFFFFFFFFFFFFFFFFFFFFFFFFFFFFFFFFFFFFFFFFFFFFFFFFFFFFFFFFFFFFFFFFFFFFFFFFFFFFFFFFFFFFFFFFFFFFFFFFFFFFFFFFFFFFFFFFFFFFFFFFFFFFFFF:FFF,FFF,:FFFF:FFFFFFFFFFF,FFFFFFFF:F:FFFFFFFFFF,F:FF:FFFFF:F:FFFFFFFFFF
@A00270:176:HGHW5DRXY:1:2101:9706:21590 2:N:0:ACTACGAC+CTCCTTAC
GACTACTCGGGTATCTAATCCTGTTCGCTCCCCACGCTTTCGCGCCTCAGCGTCAGTTCCGAGCCAGATTGCCGCCTTCGCAACTGGTGTTCTTCCCAATATCTACGAATTTCACCTCTACACTGGGAATTCCGCAATCCTCTCTCGGACTCTAGTCTATACGTATCAAATGCAGTTCCCAGGTTAAGCCCGGGGATTTCACATCTGACTGTATAAACCGCCTACGCGCCCTTTACGCCCAGTCATTCC
+
FFFFFFFFFFFFFFFFFFFFFFFFFFFFFFFFFFFFFFFFFFFFFFFFFFFFFFFFFFFFFFFFFFFFFFFFFFFFFFFFFFFFFFFFFFFFFFFFFFFFFFFFFFFFFFFFFFFFFFFFFFFFFFFFFFFFFFFFFFFFFFFFFFFFFFFFFFFFFFFFFFFFFFFFFFFFFFFFFFFFFFFFFFFFFFFFFFFFFFFFFFFFFFFFFFFF,FFFFFFFFFFFFFFFFFFFFFFFFFFFFFFFFFFFF
@A00270:176:HGHW5DRXY:1:2101:1506:21825 2:N:0:ACTACGAC+CTCCTTAC
CCTACGGGAGGCAGCAGTAGGGAATCTTCCACAATGGACGAAAGTCTGATGGAGCAACGCCGCGTGAGTGAAGAAGGCTTTAGGGTCGTAAAACTCTGTTGTTGAAGAAGAACGTGTGTGAGAGTAACTGTTCACACAGTGACGGTATTCAACCAGAAAGCCACGGCTAACTACGTGCCAGCAGCCGCGGTAATACGTAGGTGGCAAGCGTTGTCCGGATTTATTGGGCGTAAAGCGAGCGCAGGCGGTTT
+
FFF:FFFFFFFF:FFFF,FFFFF:,F:FFFFFF:FFF,FFFF:FFFFFFFFFFFFF,FFFFFFFFF,F,FFFFFFFFF,FFFFFFFFFFFFFFFFFFFFFF:FFFFFFFFFFFFFFFFFFFF:FFFFFF,FFFFFFFFFFFFFFFFFFFFFFFFFFFFFFFFFFFFFF:FFFFFFFF:FFFFFFFFFFFFF:,FFFFFFFFFFFFFFF:F,:FFFFFF,FF,FF:FF:FFF:FFFFFFFFFFFFFFFFF,F
@A00270:176:HGHW5DRXY:1:2101:29496:21887 2:N:0:ACTACGAC+CTCCTTAC
GACTACACGGGTATCTAATCCTGTTCGCTCCCCACGCTTTCGCGCCTCAGCGTCAGTTCCGAGCCAGATTGCCGCCTTCGCAACTGGTGTTCTTCCCAATATCTACGAATTTCACCTCTACACTGGGAATTCCGCAATCCTCTCTCGGACTCTAGTCTATACGTATCAAATGCAGTTCCCAGGTTAAGCCCGGGGATTTCACATCTGACTGTATAAACCGCCTACGCGCCCTTTACGCCCAGTCATTCC
+
FFFFFFFFFFFFFFFFFFFFFFFFFF:FFFFFFFFFFFFFFFFFFFFFFFFFFFFFFFFFFFFFFFFFF:FFFFFFFFFFFFFFFFFFFFFFFFFFFFFFFFFFFFFFFFF:FFFFFFFFFFFFFFFFF:FFFFFFF,FFFFFFFFFFFFFFFFFFFFFFFFFFFFFFFFFFFFF:FFFFFFFFFFFFFFFFFFFFFFFF,FFFFFF:FFFFFFFFFFFFFFFFFFFFFFF,FFFFFFFFFFFFFFFFF
@A00270:176:HGHW5DRXY:1:2101:17219:21950 2:N:0:ACTACGAC+CTCCTTAC
CTACGGGTGGCTGCAGTGGGGAATATTGGACAATGGGGGCAACCCTGATCCAGCAATGCCGCGTGTGTGAAGAAGGTCTTCGGATTGTAAAGCACTTTCACTAGGGAAGATGATGACGGTACCTAGAGAAGAAGCCCCGGCTAACTTCGTGCCAGCAGCCGCGGTAATACGAAGGGGGCTAGCGTTGCTCGGAATGACTGGGCGTAAAGGGCGCGTAGGCGGTTTATACAGTCAGATGTGAAATCCCCGG
+
FFFFFFFFFFFFFFFFFFFFFFFFFFFFFFFFFFFFFFFFF:FFFFFFFFFFFFFFFFFFFFFFFFFFFFFFF,FFFFFFFFFFFFFFF:,FFFFFFFFFFF:FFFFFFFFF:FF:FFFFFFFFFF:FFFFFFFFFFFFFFFFFFFFFFFFFFFFFFFFFFFFFFFFFFFFF:FFFFFFFFFFFFFFFFFFFFFFFFFFF:F:FFF:F:FFFFFFFFFFFFFFFFFFFFFFFFFF:FFFFFFFFF,FFF,
@A00270:176:HGHW5DRXY:1:2101:30508:21950 2:N:0:ACTACGAC+CTCCTTAC
GACTACTAGGGTATCTAATCCTGTTCGCTCCCCACGCTTTCGCGCCTCAGCGTCAGTTCCGAGCCAGGTTGCCGCCTTCGCAACTGGTGTTCTTCCCAATATCTACGAATTTCACCTCTACACTGGGAATTCCGCAATCCTCTCTCGGACTCTAGTCTATACGTATCAAATGCAGTTCCCAGGTTAAGCCCGGGGATTTCACATCTGACTGTATAAACCGCCTACGCGCCCTTTACGCCCAGTCATTCC
+
FFFFFFFFFFFFFFFFFFFFFFF,FFFFFFFFFFFFFFFFFFFFFFFFFFFFFFFFFFFFFF:FFFFFFFFFFFFFFFFFFFFFFFFFFFFFFFFFFFF:FF:FFFF:FFFFFFFF:FFFFFFF:FFFFFFFFFFFFFFFFFFFFFFFFF:FFF:FFFFFFFFFFF,FFF:FFFFF,FFF:FFFFFFF,FFFFFFFFFFFFFFF:FFFFF:FFFFF,FF:FFFF,FF:FF:FFFFFFF:FFF:F:FF:F
@A00270:176:HGHW5DRXY:1:2101:17336:21966 2:N:0:ACTACGAC+CTCCTTAC
CCTACGGGTGGCTGCAGTGGGGAATATTGGACAATGGGGGCAACCCTGATCCAGCAATGCCGCGTGTGTGAAGAAGGTGTTCGGATTGTAAAGCACTTTCACTAGGGAAGATGATGACGGTACCTAGAGAAGAAGCCCCGGCTAACTTCGTGCCAGCAGCCGCGGTAATACGAAGGGGGCTAGCGTTGCTCGGAATGACTGGGCGTAAAGGGCGCGTAGGCGGTTTATACAGTCAGATGTGAAATCCCCG
+
FFFFFFFFFFFFFF::FFFFFFFFFFF:FFFFFFFFFFFFFFFFFFFFFF:FFFFF:FFF:FFFFFFFFFFFFF:FFF,FFFFFF,FFFF:FFFFFFFFFF,FFFFFFFFFFFF:FFFFFFFFFFFF:FFFFFFFFFFFFFFFFFFF:FFFFF:FFFFFF,F:FFFFF,FFFF:FFFFFFFF:FF,FFFFFFFFFFFFF:FFFFFFFF:FFFFFFFFFFFFFFFFFFF,FFFFFFF:F::FFFFF:FFFF
@A00270:176:HGHW5DRXY:1:2101:12463:21981 2:N:0:ACTACGAC+CTCCTTAC
CCTACGGGAGGCTGCAGTGGGGAATATTGCACAATGGGGGGAACCCTGATGCAGCCATGCCGCGTGTATGAAGAAGGCCTTCGGGTTGTAAAGTACTTTCGGTGATGAGGAAGGTGATGAATCTAATAGGTTTATTAATTGACGTTAATCACAGAAGAAGCACCGGCTAACTCCGTGCCAGCAGCCGCGGTAATACGGAGGGTGCGAGCGTTAATCGGAATGACTGGGCGTAAAGGGCATGTAGGCGGAT
+
FFFFFFFFFFFFFFFFFFFFFFF,:FFFFFFFFFFFFFFFFF:FFFFFFFFFFFFF:FFFFFFFFFFFFFF:FFFFFFFF:FFFFFFFFFFFFFFFFFFFFF,F:FF:FFFFF:FFFFFF:FFFFFFFFFFFFFFFFFFFFFFFFFFFFFFFFFFFF,,FFFFFFFFFFFFFFFFFFFFFFF:FFFFFFFFFFF,FFFFFFFFFFF,FFFFFF,FFFFFFFF,:FFFF:F:F::FFFFFFFF::FF:FFF
@A00270:176:HGHW5DRXY:1:2101:24758:22013 2:N:0:ACTACGAC+CTCCTTAC
CCTACGGGGGGCTGCAGTAGGGAATCTTCCACAATGGACGCAAGTCTGATGGAGCAACGCCGCGTGAGTGAAGAAGGTTTTCGGATCGTAAAGCTCTGTTGTTGGTGAAGAAGGACAAGGATAGTAACTGATTTTTGTTTGACGGTAATCAACCAGAAAGTCACGGCTAACTACGTGCCAGCAGCCGCGGTAATACGTAGGTGGCAAGCGTTGTCCGGATTTATTGGGCGTAAAGCGAACGCAGGCGGGA
+
FFFFFFFFFFFFFFFFFFFFFFF:FFFFFFFFFFFFFFFFFFFFFFFFFFFFFFFFFFFFFFFFFFFFFFFFFFFFFFFFFFFFFFFFFFFFFFFFFFFFFFFFFFFFFFFFFFFFFFFFFFFFFFFFFFFFFFFFFFFFFFFFFFFFFFFFFFFFFFFFF,FFFFFFFFFFFFFFFFFFFFFFFFFFFFFFFFFFFFFFFFFFFFFFFFFFFFFFFFF,FFFFFFFFFFFFFFFFFFFFFFFFFFFFF,
@A00270:176:HGHW5DRXY:1:2101:2302:22044 2:N:0:ACTACGAC+CTCCTTAC
CCTACGGGCGGCTGCAGTGGGGAATATTGCACAATGGGCGCAAGCCTGATGCAGCGACGCCGCGTGCGGGATGAAGGCCTTCGGGTTGTAAACCGCTTTTGTTGGGGAGCAAGCGAGAGTGAGTGTACCCTTCGAATAAGGACCGGCTAACTACGTGCCAGCAGCCGCGGTAATACGAAGGGGGCTAGCGTTGCTCGGAATGACTGGGCGTAAAGGGCGCGTAGGCGGTTTATACAGTCAGATGTGAAAT
+
FFFFFFFFFFFFFFFFFFFFFFF:FFF:FFFFFF:FFFF,FFFFFFFFFFFF,F:FFFFFFFFFFFFFFF,FF,FFFFFFFFFFFFFFFFFFFF,FF:F,F,F:FFFFFFF,FFFFF:FFFFFFFFFFFF:FFFFF:FFF:FFFFFFFFFFFFF,FFFFF:FFFFFF,FFFFFFFFFFFFFFFFFFFFFFFF::FF,,FFFFFFFFFFFFFFFFFFFFFFF:FFFFFFF,FF:FFFFFFFFFFF,FFFFF
@A00270:176:HGHW5DRXY:1:2101:21025:22060 2:N:0:ACTACGAC+CTCCTTAC
CCTACGGGTGGCTGCAGTGGGGAATATTGCACAATGGGCGCAAGCCTGATGCAGCGACGCCGCGTGCGGGATGAAGGCCTTCGGGTTGTAAACCGCTTTTGTTGGGGAGCAAGCGAGAGTGAGTGTACCCTTCGAATAAGGACCGGCTAACTACGTGCCAGCAGCCGCGGTAATACGTAGGGTCCAAGCGTTATCCGGATTTATTGGGCGTAAAGAGCTCGTAGGCGGCTCGTCGCGTCCGGTGTGAAAGT
+
FFFFFFFFFFFFFFFFFFFFFFF,FFFFFFFFFFFFFFFFFFFFFFFFFFFFFFFFFFFFFFFFFFFFFFFFF:FFFFFFFFFFFFFFFFFFFFFF:F::F,:FFFFFFF:FFFFFFFFFFFFFFFFFFF:FFFFFFFFFFFFFFFFFFFFF:FFFFFFFFFFFFFFFFFF:FFFFFFFFFFFFFFFFFFF:FFFFFFFFFFFFFFFFFFFFFFF:FFFFFFFFFFFFFFFFFFFFFFFFFFFFFFFFFFF
@A00270:176:HGHW5DRXY:1:2101:2302:22075 2:N:0:ACTACGAC+CTCCTTAC
CCTACGGGCGGCTGCAGTGGGGAATATTGCACAATGGGCGCAAGCCTGATGCAGCGACGCCGCGTGCGGGATGAAGGCCTTCGGGTTGTAAACCGCTTTTGTTGGGGAGCAAGCGAGAGTGAGTGTACCCTTCGAATAAGGACCGGCTAACTACGTGCCAGCAGCCGCGGTAATACGAAGGGGGCTAGCGTTGCTCGGAATGACTGGGCGTAAAGGGCGCGTAGGCGGTTTATACAGTCAGATGTGAAAT
+
FFFFFFFFFFFFFFFFFFFFFFFF:FFFFFFFFFFFFFFFFFFFFFFFFFFF:FFFFFFFFFFFFFFFFFFFF:FFFFFFFFFFFFFFFFFFFFFFF:FFFFFFFFFFFF,:FFFFFFFFFFFFFFFFFFFFFFFFFFFFFFFFFFFFFFFFFFFFFFFFFFFFFFFFFFFFFFFFFFFFFFFFF:::FFFFFFFFFFFFFFFFFFFFFFFFFFFFFFFFFFFFFFFFFFFFFFFFFFFFFF:FFFFFFF
@A00270:176:HGHW5DRXY:1:2101:21115:22122 2:N:0:ACTACGAC+CTCCTTAC
CCTACGGGTGGCTGCAGTGGGGAATATTGCACAATGGGCGCAAGCCTGATGCAGCGACGCCGCGTGCGGGATGAAGGCCTTCGGGTTGTAAACCGCTTTTGTTGGGGAGCAAGCGAGAGTGAGTGTACCCTTCGAATAAGGACCGGCTAACTACGTGCCAGCAGCCGCGGTAATACGTAGGGTCCAAGCGTTATCCGGATTTATTGGGCGTAAAGAGCTCGTAGGCGGCTCGTCGCGTCCGGTGTGAAAGT
+
FFFFFFFFFFFFFFFFFFFFFFFFFFFFFFFFFFFFFFFFFFFFFFFFFFFFFFFFFFFFFFFFFFFFFFFFFFFFFFFFFFFFFFFFFFFFFFFF::FFFFFFFFFFFF:FFFFFFFFFFFFFFFFFFFFFFFFFFFFFFFFFFFFFFFFFFFFFFFFF:FFFFFFFFFFFFFFFFFFFFFFFFFFFFF:FFFFFFFFFF:F,FFFFFFFFFF:FFFFFFFFFFFFFFFFFFFFFFFFFFFFFFFFFFFF
@A00270:176:HGHW5DRXY:1:2101:18105:22200 2:N:0:ACTACGAC+CTCCTTAC
GACTACCCGGGTATCTAATCCTGTTCGCTCCCCACGCTTTCGCGCCTCAGCGTCAGTTCCGAGCCAGATTGCCGCCTTCGCGACTGGTGTTCTTCCCAATATCTACGAATTTCACCTCTACACTGGGAATTCCGCAATCCTCTCTCGGACTCTAGTCTATACGTATCAAATGCAGTTCCCAGGTTAAGCCCGGGGATTTCACATCTGACTGTATAAACCGCCTACGCGCCCTTTACGCCCAGTCATTCC
+
FFFFFFFFFFFFFFFFFFFF,FFFFFFFFFFFFFF:FFFFFFFFFFFFFFFFFFFFFFFFFF:FFFFF:FFFFFFFFFFFFFFFFFFFFFFFFFF,:FF,FFFFFFFFFFFFFFFFFFFFFFFFFFFFF:FFF,FFFFFFFFFFFF:FFFFFFF,F:FF::,FFFFFF:FF,FFFFFF,FFF:FFFFF,:,FFFFF:,FFFFFF,FFF,FFF:F,FFFFFFFFF,FFF:F:,FFFF:F:FF,F:FFF,F
@A00270:176:HGHW5DRXY:1:2101:17119:22247 2:N:0:ACTACGAC+CTCCTTAC
CTACGGGTGGCTGCAGTGGGGAATATTGGACAATGGGGGCAACCCTGATCCAGCAATGCCGCGTGTGTGAAGAAGGTCTTCGGATTGTAAAGCACTTTCACTAGGGAAGATGATGACGGTACCTAGAGAAGAAGCCCCGGCTAACTTCGTGCCAGCAGCCGCGGTAATACGAAGGGGGCTAGCGTTGCTCGGAATGACTGGGCGTAAAGGGCGCGTAGGCGGTTTATACAGTCAGATGTGAAATCCCCGG
+
FFFFFFFFFFFFF,FFFFFFFFFFFFFFFFFFFFFFFFFFFFFFFFFFFFFFFFFFFFFFFFFFFFFFFFFFFFFFFFFFFFF:FFFFFFFFFFFFFFF:FFFFF:FFFFFFFFFF:FFFFFFFFFFFFFFFFFFFFFFFFFFFFFFFFFFFFFFFFFFFFFFFF:FFFFFFFFFFFFFFFFFFFFFFFFFFFFFFF:FFFFFF,F:FFFFF:FFFFFFFFFF,FFFFFFF:FFFFF:FFFFFFF,FFFF
@A00270:176:HGHW5DRXY:1:2101:24171:22247 2:N:0:ACTACGAC+CTCCTTAC
GACTACTAGGGTATCTAATCCTGTTCGCTCCCCACGCTTTCGCGCCTCAGCGTCAGTTCCGAGCCAGATTGCCGCCTTCGCAACTGGTGTTCTTCCCAATATCTACGAATTTCACCTCTACACTGGGAATTCCGCAATCCTCTCTCGGACTCTAGTCTATACGTATCAAATGCAGTTCCCAGGTTAAGCCCGGGGATTTCACATCTGACTGTATAAACCGCCTACGCGCCCTTTACGCCCAGTCATTCC
+
FFFFFFFFFFFFFFFFFFFFFFFFFFFFFFFFFFFFFFFFFFFFFFFFFFFFFFFFFFFFFFFFFFFFFFFFFFFFFFFFFFFFFFFFFFFFFFFFFFFFFFFFFFFFFFFFFFFFFFFFFFFFFFFF,FFFFFFFFFFFFFFFFFFFFFFFFFFFFFFFFFFFFFFFFFFFFFFFFF:FFFFFFFFFFFFFFFFFFFFFFFFFFFF:FFFFFFFFFFFFFFFFFFFFFFFFFFFFFFFFFFFFFFFFF
@A00270:176:HGHW5DRXY:1:2101:25256:22247 2:N:0:ACTACGAC+CTCCTTAC
GACTACCAGGGTATCTAATCCTGTTTGCTACCCACGCTTTCGAGCATGAACGTCAGTGTTATCCCAGGAGGCTGCCTTCGCCATCGGTATTCCTCCACATCTCTACGCATTTCACTGCTACACGTGGAATTCTACCTCCCTCTGACACACTCTAGTTACACAGTTTCAAATGCACGTCCCAAGTTGAGCTCGGGGATTTCACAGCTGACTTATTTAACCGTCTGCGCTCGCTTTACGCCCAGTAATTCC
+
FFFFFFFFFFFFFFFFFFFFFFFFFFFFFFFFFFFFFFFFFFFFFFFFFFFFFFFFFF::FFFFFFFFFFFFFFFFFFFFF:FFFFFF,FFFFFFFFFFFFFFFFFFFFFFFFFFFFFFFF:FFFFFFFFFFFFFFFFFFFFFFFFFFFFFFFFFFFFFFF,FFFFFFFFFFF::FFFFF:FFF:FFFFFFFFFFFFFF:FF:,FFFFFF,:,FF,FFFFFFFFFF:FFFF:FF:FF:F:FFF:,F:FF
@A00270:176:HGHW5DRXY:1:2101:24822:22279 2:N:0:ACTACGAC+CTCCTTAC
CCTACGGGGGGCTGCAGTAGGGAATCTTCCACAATGGACGCAAGTCTGATGGAGCAACGCCGCGTGAGTGAAGAAGGTTTTCGGATCGTAAAGCTCTGTTGTTGGTGAAGAAGGACAAGGATAGTAACTGATTTTTGTTTGACGGTAATCAACCAGAAAGTCACGGCTAACTACGTGCCAGCAGCCGCGGTAATACGTAGGTGGCAAGCGTTGTCCGGATTTATTGGGCGTAAAGCGAACGCAGGCGGGA
+
FFFFFFFFFFFFFFFFFFFFFFFFFFFFFFFFFFFFFFFFFFFFFFFFFFFFFFFFFFFFFFFFFFFFFFFFFFFFF:FFFFFFFFFFFFFFFFFFFF,FFFFFFFFFFFFF:FFFFFFFFFFFFFFFFFFFFFFFFFFFFFFFFFF:FFFFFFFFFFFFFFFFFFFF:FFFFFFFFFFFFFFFFFFFFFFFFFFFFFFFF:FFFFFFFFFFFFFFFFFFF:FFFF,FFFFFFFFFFFFFFFFFFFFFFF
@A00270:176:HGHW5DRXY:1:2101:7093:22294 2:N:0:ACTACGAC+CTCCTTAC
CCTACGGGTGGCTGCAGCGGGGAATATTGGACAATGGGGGCAACCCTGATCCAGCAATGCCGCGTGTGTGAAGAAGGTCTTCGGATTGTAAAGCACTTTCACTAGGGAAGATGATGACGGTACCTAGAGAAGAAGCCCCGGCTAACTTCGTGCCAGCAGCCGCGGTAATACGAAGGGGGCTAGCGTTGCTCGGAATGACTGGGCGTAAAGGGCGCGTAGGCGGTTTATACAGTCAGATGTGAAATCCCCG
+
FFFFFFFFFFFFFFFFFFFFFFFFFFFFFFFFFFFFFFFFFFFFFFFFFFFF:FFFFFFFFFFFFFFFFFFFFFFFFFFFFFFFFFFFFFFFFFFFFFFFFFFFFFFFFFFFFFFFFFFFFFFFFFFFFFFFFFFFFFFFFFF,FFFFFFFFFFFFFFFFFFFFFFFFFFFFF:FFFFFFF,:FFFFFFFFFFF:FFFF:FFFFFFFFFFFFFFFFFFFFFFFFFFFFFFFFFFFFF:FFFFFFFFFFFF
@A00270:176:HGHW5DRXY:1:2101:25138:22294 2:N:0:ACTACGAC+CTCCTTAC
GACTACCGGGGTATCTAATCCTGTTCGCTCCCCACGCTTTCGCGCCTCAGCGTCAGTTCCGAGCCAGATTGCCGCCTTCGCAACTGGTGTTCTTCCCAATATCTACGAATTTCACCTCTACACTGGGAATTCCGCAATCCTCTCTCGGACTCTAGTCTATACGTATCAAATGCAGTTCCCAGGTTAAGCCCGGGGATTTCACATCTGACTGTATAAACCGCCTACGCGCCCTTTACGCCCAGTCATTCC
+
FFFFFF:::FFFFFFFFFFFFFFFFFFFF:F:FFF:FFFF:FFFFFF,FF:FFFF:FFFFFFFFFFF,FFFFFFFFFFFFFFFF:FFFFFFFFFFFFFF:FFFFFFFFFFFFFFFFF,FFFFFFFFFFFFFF:FFF:FFFFFFFFFF:FFFFFFFFFFFFF,:FFFFFFFFFFF:FF,F:FFF:F:FFF:FF:FFFFFF,F,FF::FF,FFF:FFFF:,FFFFFF,F,FFFFFFF::FFFFFFFFFF::
@A00270:176:HGHW5DRXY:1:2101:5737:22357 2:N:0:ACTACGAC+CTCCTTAC
CCTACGGGGGGCTGCAGTAGGGAATCTTCCACAATGGACGAAAGTCTGATGGAGCAACGCCGCGTGAGTGAAGAAGGCTTTAGGGTCGTAAAACTCTGTTGTTGAAGAAGAACGCGTGTGAGAGTAACTGTTCACACAGTGACGGTATTCAACCAGAAAGCCACGGCTAACTACGTGCCAGCAGCCGCGGTAATACGTAGGTGGCAAGCGTTGTCCGGATTTATTGGGCGTAAAGCGAGCGCAGGCGGTTT
+
FF::FFFFFFFFFFFFFFFFFFF:FFFFFFFF:FFFF,FFFFFF:F:FFFFFFFFF:FFFFFFFFFFFFFFFFFFFFF:,:FFFFFFFFFFFFFFFFFFFF:FFF:FFFFFFFFFFFFFFFFFFFFFFFFFFFFF:F:FFFFFFFF::FFFFFF,FFFFFFF:FFFFFF,FFFFFFFFFFFF,FFFF:FFFFFFFFFFFFFFFFFF,FFFF:FFFFFFF:,FF::FFFFFFFFFFFFFFFFFFFFFFFF:F
@A00270:176:HGHW5DRXY:1:2101:5846:22357 2:N:0:ACTACGAC+CTCCTTAC
CCTACGGGGGGCTGCAGTAGGGAATCTTCCACAATGGACGAAAGTCTGATGGAGCAACGCCGCGTGAGTGAAGAAGGCTTTAGGGTCGTAAAACTCTGTTGTTGAAGAAGAACGCGTGTGAGAGTAACTGTTCACACAGTGACGGTATTCAACCAGAAAGCCACGGCTAACTACGTGCCAGCAGCCGCGGTAATACGTAGGTGGCAAGCGTTGTCCGGATTTATTGGGCGTAAAGCGAGCGCAGGCGGTTT
+
FFF:FFFFFFFFFFFFFFFFFFFFFFFFFFFFFFFFFFFFFFFFFFFFFFFFFFFFFFFFFFFFFFFFFFFFFFFFFFFFFFFFFFFFFFFFFFFFFFFFFFFFFFFFFFFFFFFF:F:FFFFFFFFFFFFFFFFFFFFFFFFFFFFFFFFFFFFFFFFFFFFFFFFFFFFFFFFFF:FFFF:FFFFFFFF:FFFFFFFFFFFFFFFFFFFFFFFFFFFFFFFFFFFFFFFFFFF:FFFFFFFFFFFFFFF
@A00270:176:HGHW5DRXY:1:2101:1199:22388 2:N:0:ACTACGAC+CTCCTTAC
GACTACAAGGGTTCTAATCCTGTTCGCTCCCCACGCTTTCGCGCCTCAGCGTCAGTTCCGAGCCAGATTGCCGCCTTCGCAACTGGTGTTCTTCCCAATATCTACGAATTTCACCTCTACACTGGGAATTCCGCAATCCTCTCTCGGACTCTAGTCTATACGTATCAAATGCAGTTCCCAGGTTAAGCCCGGGGATTTCACATCTGACTGTATAAACCGCCTACGCGCCCTTTACGCCCAGTCATTCCG
+
F:FF:FFFFFFFFFFFFFFFFFF,FFFFFFFFFFFFFFFFFFFF,FFFFFFFFFFFFFFFF:FFFFFF:FF:FFFFFFFFFFFFFFFFFFFFFFFFFFFFFFFFFFF::F:FFF:FFF::FFFFFFFFFFFFFFFFFFFFFFFFFFFF,FFFFFFFFFFFFFFFFFFFFFF,FFFFF:FFFFFFF:FF:FFFFFFFFFFFF:FFFFFFFFFFFFF,FFFFFFFFFF:FFFFFFFFFFFFFFFFFF:FFF
@A00270:176:HGHW5DRXY:1:2101:5746:22404 2:N:0:ACTACGAC+CTCCTTAC
CCTACGGGGGGCTGCAGTAGGGAATCTTCCACAATGGACGAAAGTCTGATGGAGCAACGCCGCGTGAGTGAAGAAGGCTTTAGGGTCGTAAAACTCTGTTGTTGAAGAAGAACGCGTGTGAGAGTAACTGTTCACACAGTGACGGTATTCAACCAGAAAGCCACGGCTAACTACGTGCCAGCAGCCGCGGTAATACGTAGGTGGCAAGCGTTGTCCGGATTTATTGGGCGTAAAGCGAGCGCAGGCGGTTT
+
FFFFFFFFFFFFFFF:FF,FFFF,FFFFFFFFFFFFFFFFFFFFFFFFFFFFFFF:FFFFFFFF,FFFFFFFFFFFFFF::FFFFFFFFF:FFFFF:FFFF::FFFFFFF:FFFFF,FFFFFFFFFFFFF:FFFFFF,F:FFFFF:FFFFFFFFFFFFFFFFFFFFFFFFFF:FFFFFFFFF,FFFFFFFFFFF:FFFFFF:FFFFFFFF,FFFFFFFF,,F,F,FFFFFFFFFFFFFFFFFFF:FFFF,F
@A00270:176:HGHW5DRXY:1:2101:25427:22482 2:N:0:ACTACGAC+CTCCTTAC
GACTACCGGGGTATCTAATCCTGTTCGCTCCCCACGCTTTCGCGCCTCAGCGTCAGTTCCGAGCCAGATTGCCGCCTTCGCAACTGGTGTTCTTCCCAATATCTACGAATTTCACCTCTACACTGGGAATTCCGCAATCCTCTCTCGGACTCTAGTCTATACGTATCAAATGCAGTTCCCAGGTTAAGCCCGGGGATTTCACATCTGACTGTATAAACCGCCTACGCGCCCTTTACGCCCAGTCATTCC
+
FFFFFFFFFFFFFFFFFFFFFFFF:FFFFFFFFFFFFFFFFFFFFFFFFFFFFFFFFFFFFFFFFFFFFFFFFFFFFFFFFFFFFFFFFFFFFFFFFFFFFFFFFFFFFFFFFFFFFFFFFFFFFFFFFFFFFFFFFFFFFFFFFFFFFFFFFFFFFFFFFFFFFFFFFFFFFFFFFFFFFFFFFFFFFFFFFFF:F:FFFFFFFFFFFFFFFFFF:FFFFFFFFFFFFFFFFFFFFFFFF:FFFFFFF
@A00270:176:HGHW5DRXY:1:2101:21947:22498 2:N:0:ACTACGAC+CTCCTTAC
GACTACCGGGGTATCTAATCCTGTTCGCTCCCCACGCTTTCGCGCCTCAGCGTCAGTTCCGAGCCAGATTGCCGCCTTCGCAACTGGTGTTCTTCCCAATATCTACGAATTTCACCTCTACACTGGGAATTCCGCAATCCTCTCTCGGACTCTAGTCTATACGTATCAAATGCAGTTCCCAGGTTAGGCCCGGGGATTTCACATCTGACTGTATAAACCGCCTACGCGCCCTTTACGCCCAGTCATTCC
+
FFFFFFFFFFFFFFFFFFFFFFFFFFFFFFFFFFFFFFFFFFFFFFFFFFFFFFFFFFFFFFFFF:FFFFFFFFFFFFFFFFFFFFFFFFFFFFFFFFFFFFFFFFFFFFFFFFFFFFFFFFFFFFFFFFFFFFFF,FFFFFFFFFFFFFFFFFFFFF:FFFF:FFFFFFFFFFFFFFFFFFFFF:FFFFFFFFFFFFFFFFFFFFF:FFFFFFFFFFFFFFF,FFFFFFFFFF:FFFFFFFFFFFFFF
@A00270:176:HGHW5DRXY:1:2101:25256:22529 2:N:0:ACTACGAC+CTCCTTAC
GACTACCGGGGTATCTAATCCTGTTCGCTCCCCACGCTTTCGCGCCTCAGCGTCAGTTCCGAGCCAGATTGCCGCCTTCGCAACTGGTGTTCTTCCCAATATCTACGAATTTCACCTCTACACTGGGAATTCCGCAATCCTCTCTCGGACTCTAGTCTATACGTATCAAATGCAGTTCCCAGGTTAAGCCCGGGGATTTCACATCTGACTGTATAAACCGCCTACGCGCCCTTTACGCCCAGTCATTCC
+
FFFFFFFFFFFFFFFFFFFFFFFFFFFFFFFFFFFFFFFFFFFFFFFFFFFFFFFFFFFFFFFFFFFFFFFFFFFFFFFFFFFFFFFFFFFFFFFFFFFFFFFFFFFFFFFFFFFFFFFFFFFFFFFFF:FFFFFFFFFFFFFFFFFFFFFFFFFFFFFFFFFFFFFFFFFFFFFFFFFFFFFFFFFFFFFFFFFFFFFFFFFFFFFFFFFFFF,FFFFFF:FFF:FFFFFFFFFFFFFFFFFF:FFFF
@A00270:176:HGHW5DRXY:1:2101:11071:22545 2:N:0:ACTACGAC+CTCCTTAC
CCTACGGGTGGCAGCAGTGGGGAATTTTGGACAATGGGGGGAACCCTGATCCAGCCATGCCGCGTGTCTGAAGAAGGCCTTCGGGTTGTAAAGGACTTTTGTTAGGGAAGAAAAGCTGGGTGCTAATACCATCTAGTGCTGACGGTACCTAAAGAATAAGCACCGGCTAACTACGTGCCAGCAGCCGCGGTAATACGTAGGGTGCGAGCGTTAATCGGAATTACTGGGCGTAAAGCGAGCGCAGACGGTT
+
FFFFFFFFFFFFFFFFFFFF:FFFFFFFFFF:FFFFFFFFFFFFFFFFF:FFFFFFFFFFFFFFFFFFFFFFFFFFFFFFFFFFFFFFFF:FFFF::FFFFFFFFF:FFFFFFFFFFFFFFFFFFFFFFFFFFFFFFFFFFFFFFFFFFF,FFFFFFFFFFFFFFFFFFFFFFFFFFFFFFFFFFFFFFFFFFFFF:FFFFFFFFFFFFFFFFFFFFFF:F:FFFFFFFFFFFFFF:F::FFFFFFFFFF
@A00270:176:HGHW5DRXY:1:2101:21640:22561 2:N:0:ACTACGAC+CTCCTTAC
GACTACTCGGGTATCTAATCCTGTTCGCTACCCATGCTCTCGAACCTCAGCGTCAGTTACAGACCAGAGAGCCGCCTTCGCCACTGGTGTTCTTCCATATATCTACGCATTCCACCGCTACACATGGAGTTCCACTCTCCTCTTCTGCACTCAAGAAATATAGTTTCAGCTGCTCTTCCTCGGTTGAGCCGAGGGCTTTCACAGCTGACTTATCTTCCCGCCTGCGTTCGCTTTACGCCCAATAAATCCG
+
FF::FFFFFFFF:FFFFFFFFFFFFFF:FF:FFF:FFFFFFFF,FFFF,FFFFFFFFFFFFF,FFFF,FFFFFF,FFFFFF,:FFFF:FFF:F,FFFFFFFFFFFFFFF:FFFFFFFFFF:FFFFFFFF:FFF:,FFFFFFFFF:FFFFFFFFFFFFFFFFFFFFFFFFFFF:FFFFF::FFFFFFFFFFFFFFFFFFFFFFFFFFFFFFFFFFFFFFFFFFF:FF:F:FF:F:FFFFFFF:,FF,FFFF
@A00270:176:HGHW5DRXY:1:2101:29387:22576 2:N:0:ACTACGAC+CTCCTTAC
GACTACACGGGTATCTAATCCTGTTCGCTCCCCACGCTTTCGCGCCTCAGCGTCAGTTCCGAGCCAGATTGCCGCCTTCGCAACTGGTGTTCTTCCCAATATCTACGAATTTCACCTCTACACTGGGAATTCCGCAATCCTCTCTCGGACTCTAGTCTATACGTATCAAATGCAGTTCCCAGGTTAAGCCCGGGGATTTCACATCTGACTGTATAAACCGCCTACGCGCCCTTTACGCCCAGTCATTCC
+
FFFFFFFFFFFFFFFFFFFFFFFFFFFFFFFFFFFFFFFFFFFFFFFFFFFFFFFFFFFFFFFFFFFFFFFFFFFFFFFFFFFFFFFFFFFFFFFFFFFFFFFFFFFFFFFFFFFFFFFFFFFFFFFFFFFF:FFFFFFFFFF:FFFFFFFFFFFFFFFFFFFFFFFFFFFFF:FFFFFFFFFFFFFFFFFFFFFFFFF:FFFFFFFFFFFFFFFF,FF:FFFFFFFFF:FFFFFFFFFFFFFFFFFFF
@A00270:176:HGHW5DRXY:1:2101:6017:22623 2:N:0:ACTACGAC+CTCCTTAC
CCTACGGGGGGCTGCAGTAGGGAATCTTCCACAATGGACGAAAGTCTGATGGAGCAACGCCGCGTGAGTGAAGAAGGCTTTAGGGTCGTAAAACTCTGTTGTTGAAGAAGAACGCGTGTGAGAGTAACTGTTCACACAGTGACGGTATTCAACCAGAAAGCCACGGCTAACTACGTGCCAGCAGCCGCGGTAATACGTAGGTGGCAAGCGTTGTCCGGATGTATTGGGCGTAAAGCGAGCGCAGGCGGTTT
+
F,FFFFF:FFFFFF:F:FFF,FF,F,FFF:F:FF:F,F,F:FFFFFFFFFFFF,FFFFFFF:FFFFF,FFFFFFF::F:,FFFFFFFFFFFFF,FFFFFFF:FFFF:FFFFF::FFFF,FFF:FF,F,FFFFFFFFFFF:FFFFFFFFFF:FFFF:FFF:FFFFFFFFFFFFFF:FFFFFF,:FFFFFFFFFFFF:FFF:FF:F:FFFFF:FFFFFFF:F,F:,FF,FFFFFF:,FF:,FFFFFF:F:FFF
@A00270:176:HGHW5DRXY:1:2101:12165:22623 2:N:0:ACTACGAC+CTCCTTAC
CCTACGGGGGGCGCAGTGGGGAATATTGGACAATGGGGGCAACCCTGATCCAGCAATGCCGCGTGTGTGAAGAAGGTCTTCGGATTGTAAAGCACTTTCACTAGGGAAGATGATGACGGTACCTAGAGAAGAAGCCCCGGCTAACTTCGTGCCAGCAGCCGCGGTAATACGAAGGGGGCTAGCGTTGCTCGGAATGACTGGGCGTAAAGGGCGCGTAGGCGGTTTATACAGTCAGATGTGAAATCCCCGG
+
FFFFFFFFFFFFFFFFFFFFFFFFFFFFFFFFFFFFFFFFFFFFFFFFFFFFFFFFFFFFFFFFFFFFFF:FFFFFFFF:FFFFFFFFFFFFFFFFFFFFFFFFFFFFFFFFFFFFFFFF:FFFFFFFFFF,FFFFFFFFFFFFFFFFFFFFFFFFFFFFFFFFFFFFFFFFFFFFFFFF:FFFFFFFFFFFFFFFFFFFFFFFFFFFFFF:FFFFFFFFFFFFF,FFFFFFFFFFFFFFF:FFFFF:FF
@A00270:176:HGHW5DRXY:1:2101:21151:22623 2:N:0:ACTACGAC+CTCCTTAC
GACTACTCGGGTATCTAATCCTGTTCGCTACCCATGCTCTCGAACCTCAGCGTCAGTTACAGACCAGAGAGCCGCCTTCGCCACTGGTGTTCTTCCATATATCTACGCATTCCACCGCTACACATGGAGTTCCACTCTCCTCTTCTGCACTCAAGAAATATAGTTTCAGCTGCTCTTCCTCGGTTGAGCCGAGGGCTTTCACAGCTGACTTATCTTCCCGCCTGCGTTCGCTTTACGCCCAATAAATCCG
+
FFFFFFFFFFFFFFFFFFF:FFFFFFFFFFFFFFFFFFFFFFFFFFFFFFFFFFFFFFFFFFFFFFFFFFFFFFFFFFFFFFFFFFFFFFFFF:FFFFFFFFFFFFFFFFFFFFFFFFFFFFFFFFFFFFFFFFFFFFFFFFFFFFFFFFFFFFF,FFFFFFFFFFFFFFFFFFFFFFFFFFFFFFFFFFFFFFFFFFFFFF:FFFFFFFFFFFFFFFFFFFFFFFF:FFFFFFFFF:FF:FFFF,F:FF
@A00270:176:HGHW5DRXY:1:2101:21640:22623 2:N:0:ACTACGAC+CTCCTTAC
GACTACTCGGGTATCTAATCCTGTTCGCTACCCATGCTCTCGAACCTCAGCGTCAGTTACAGACCAGAGAGCCGCCTTCGCCACTGGTGTTCTTCCATATATCTACGCATTCCACCGCTACACATGGAGTTCCACTCTCCTCTTCTGCACTCAAGAAATATAGTTTCAGCTGCTCTTCCTCGGTTGAGCCGAGGGCGTTCCCAGCTGAGTTATCTTCCCGCCTGCGTTGGCGTTACGCCCACTAAGGCCG
+
FFFFFFFFFFFFFFFFFFF:FFFFFFFFFFFFFFFFFFFFFFFFFF:FFFFFFF:FFFFFFFFFFFFFFFFFF::FFFFF:FFFFFF,FFFFFFFFFFFF:F,FF:FF:,FFFFFFFFF::FFF:FF,FFF:FF,F:F::FF,F:FF,::FF::FFF:F:F:F,FF:,F,,F,FF,F,F,,FF,,F,F,,F:FFF,::,,,,:F,,F,,,,,FF:,::FF,,,F:F,,,F,,,,:,F,,F,,F,,,,,,F
@A00270:176:HGHW5DRXY:1:2101:2880:22639 2:N:0:ACTACGAC+CTCCTTAC
GACTACCGGGGTATCTAATCCTGTTCGCTCCCCACGCTTTCGCTCCTCAGCGTCAGTGACGGCCCAGAGACCTGCCTTCGCCATCGGTGTTCTTCCCGATATCTACACATTCCACCGTTACACCGGGAATTCCAGTCTCCCCTGCCGCACTCCAGCCTGCCCGTACCCGGCGCCGATCCACCGTTAAGCAGTGGACTTTCACACCAGGCGCGACAAACCGCCTACGAGCCCTTTACGCCCAATAAATCCG
+
FFFF:FFFFFFFF:FF:FFFF:FFFFFFFFFFFFFFF:FFFFFFFFF:FFFFFFFFFFFFFFFFFFF:FFFFFFFFFFFFFFFFFFFFFFFFFFFFFFFFFFFFFFFFF,FFFFFFFFFFFFFF:FFFFFFFFFFFFFFFFFFFFFFFFFFFFFFFFFFFFFFFF:FFFFFFFFFFFFFFFF:FFFFFF:FFFFFFF:FFFFFFFFFFFFFFFFFFFFFFFFFFFFFFFFFF:F:FFFFFFF:FFFFFFF
@A00270:176:HGHW5DRXY:1:2101:2926:22686 2:N:0:ACTACGAC+CTCCTTAC
GACTACCGGGGTATCTAATCCTGTTCGCTCCCCACGCTTTCGCTCCTCAGCGTCAGTGACGGCCCAGAGACCTGCCTTCGCCATCGGTGTTCTTCCCGATATCTACACATTCCACCGTTACACCGGGACTTCCAGTCTCCCCTGCCGCACTCCAGCCTGCCCGTACCCGGCGCCGATCCACCGTTAAGCAGTGGACTTTCACACCAGGCGCGACAAACCGCCTACGAGCCCTTTACGCCCAATAAATCCG
+
FFFF:FFFFFFFFFFFFFFFFFFFFFFF:FFFFFFFFFFFFFFFFFFF:FFF:F:FFFFFFFFFFFFFFFFFFFFFFFFFFFFFFFFFFFFFFFFFFFF,FFFF:FFFF,FFFFFFFFFFFFFFFFF,,FFFFFFFFFFFFFFFFFFF:FFFFFFFFFFFFFFFFFFFFFFFFF:,FFFFFFFFFF,FF:FFFFFF,FFFFF:FFFFFFFFFFFFFFFFFFFF:FFFFFFFFFFFFFFFF:F:FF,FFFF
@A00270:176:HGHW5DRXY:1:2101:32542:22748 2:N:0:ACTACGAC+CTCCTTAC
CCTACGGGTGGCAGCATTGTGGAATATTTCACAAAGTGGGGAACCATGATGCAGCCATGCCGCGTGTATGAAGAAGGCCTTCGGGTTGTAAATTACTTTCGGTGATGAGGAAGGTGATGTATCTAATAGGTGCATTAATTGACGTTAATCAAAGAAGAAGAACCGGCTAACTCCGTGCCATCAGCCGCGTTAATACGGAGTGTGCGAGCGTTAATCGGAATGACTGGGCGTAAAGGGCATGTAGGCGGAT
+
F,FFF,:,:FFFFFFF,F,,,FF::FF,,FFFFF,F,,::FFFF,,F,FF,FFF:,FF,F:FF,,FFFFFF,F,FF,F,F::F::FFFF:FF::F:FFFF:FFFFFF:FFFF:F:,FFFFF,FFFFFFF:F::F::FFFFF::FFFFF,:F,FF:FF:FF,FFFFF:FFFFF,FFFF,FF,,F:F,:,F,FF,FFFFF:F,:,,FFF,F,F,FFFFF,FFFFF,FF,FF:FF:FFFFFFFF::F:FF,FF
@A00270:176:HGHW5DRXY:1:2101:11894:22780 2:N:0:ACTACGAC+CTCCTTAC
CCTACGGGGGGCGCAGTGGGGAATATTGGACAATGGGGGCAACCCTGATCCAGCAATGCCGCGTGTGTGAAGAAGGTCTTCGGATTGTAAAGCACTTTCACTAGGGAAGATGATGACGGTACCTAGAGAAGAAGCCCCGGCTAACTTCGTGCCAGCAGCCGCGGTAATACGAAGGGGGCTAGCGTTGCTCGGAATGACTGGGCGTAAAGGGCGCGTAGGCGGTTTATACAGTCAGATGTGAAATCCCCGG
+
FFFFFFFFFFFFFFFFFFFFFF,FFFFFFFFFFFFFFFFFFFFFFFFFFFFFFFFFFFFFFFF:FFFFFFFFFFFFFFFFFFFFFFFFFF:FFFFFFFFF:,FFFFF:FFFFFFFFFFF:FFFFFFFFFFFFFFFFFFFFFFFFFFFFFFFFFFFFFFFFFFFFFFFFFF:FFFFFFFFFFFFFFFFFFFFFF,FFFFF:FFFFFF,FFFFFFFFFFFFFF:F:FFFFFF:FFFFFFFFFFF,FFFFFFF
@A00270:176:HGHW5DRXY:1:2101:21667:22827 2:N:0:ACTACGAC+CTCCTTAC
CCTACGGGTGACTGCAGTAGGGAATCTTCCACAATGGACGCAAGTCTGATGGAGCAACGCCGCGTGAGTGAAGAAGGTTTTCGGATCGTAAAGCTCTGTTGTTGGTGAAGAAGGACAAGGATAGTAACTGATTTTTGTTTGACGGTAATCAACCAGAAAGTCACGGCTAACTACGTGCCAGCAGCCGCGGTAATACGTAGGTGGCAAGCGTTGTCCGGATTTATTGGGCGTAAAGCGAACGCAGGCGGAC
+
FFFFFFFFFFFFFFFFFFFFFFFFFFFFFFFFFFFFFFFFFFFFFFFF,FFFFFFF:FFFFFFFFFFFFFFFFFFFFFFFFFFFFFFFF:FFFF:F,FF,F:,FFFF:FFFFFFFFFFFFFFFFFFFFFFFFFFFFFFFFFFFFFFFFFFFFFFFFFFFFFFFFFFFFFFFFFFFFFF:F:FFFFFFFFFFFFFFF:FFFFFFFFFFFFFFFFFFFFFF:FF:FFFFFFFFFFFFFFFFFFF,F:FFF::
@A00270:176:HGHW5DRXY:1:2101:18620:22842 2:N:0:ACTACGAC+CTCCTTAC
GACTACCCGGGTATCTAATCCTGTTCGCTCCCCACGCTTTCGCGCCTCAGCGTCAGTTCCGAGCCAGATTGCCGCCTTCGCGACTGGTGTTCTTCCCAATATCTACGAATTTCACCTCTACACTGGGAATTCCGCAATCCTCTCTCGGACTCTAGTCTATACGTATCAAATGCAGTTCCCAGGTTAAGCCCGGGGATTTCACATCTGACTGTATAAACCGCCTACGCGCCCTGTACGCCCAGTCATTCC
+
FFFF,FFFFFFFFFFFFFFFFFFF:FFFFFFFFFFFFFFFFFFFFFFFFFFFFFFFFFFFFF:FFFFFFFFFFFFFFFFFFFFFFFFFFFFFFFFFFFFFFFFFFFFFFFFFFFFFFFFFFFFFFFFFFFFFFFFFFFFFFFFFFFFFFFFFFFFFFFFFFFFFFFFFFFFFFFFFFFFFFFFFFFFFFFFFFFFFF:FFFFFFFFFFFFFFFFF:FFFFFFFFFFFFFFFF,FFFFFFFFFFF,FFFF
@A00270:176:HGHW5DRXY:1:2101:25346:22874 2:N:0:ACTACGAC+CTCCTTAC
CCTACGGTGGCAGCAGTGGGGAATATTGCACAATGGGGGGAACCCTGATGCAGCCATGCCGCGTGTATGAAGAAGGCCTTCGGGTTGTAAAGTACTTTCGGTGATGAGGAAGGTGATGAATCTAATAGGTTTATTAATCGACGTTAATCACAGAAGAAGCACCGGCTAACTCCGTGCCAGCAGCCGCGGTAATACGGAGGGTGCGAGCGTTAATCGGAATGACTGGGCGTAAAGGGCATGTAGGCGGATA
+
FFFFFFFFFFFFFFFFFFFFFFFFFFFFFFFFFFFFFFFFF,F:FFF:FFFFFFFFFFFFFFFFFFFFFF:FFFFFFFFFFFFFFFFF:FFFFFFFFFFFFFFF:F:FFFFFFFFFFFFFFFFFFFFFFFFFFFFFFFFF:F:FFFFFFFFFFFFFFFFFFFFFFFFFFFFFFFFFFFFFFFF:FFFFFFFFFFFFFFFFFFFFFFFFFFFFFFFFFFFFF,FFFFFFFF:FFFFFFFFFFFF:FFFFFF
@A00270:176:HGHW5DRXY:1:2101:22959:22905 2:N:0:ACTACGAC+CTCCTTAC
CCTACGGGGGGCTGCAGTAGGGAATCTTCCACAATGGACGAAAGTCTGATGGAGCAACGCCGCGTGAGTGAAGAAGGTTTTCGGATCGTAAAGCTCTGTTGTTGGTGAAGAAAGACAAGGATAGTAACTGATTCATGTTTGACGGTAATCAACCAGAAAGTCACGGCTAACTACGTGCCAGCAGCCGCGGTAATACGTAGGTGGCAAGCGTTGTCCGGATTTATTGGGCGTAAAGCGAACGCAGGCGGGA
+
FF:FFFFFFFFFFFFFFFFFFF:FFF:FFFFFFFFF,FF:FFFFFFFFF:FFFFFFFFFF:FFFFFFFFFFFF:F:,FFF,FFF:FF:FFFFFFFFFFF:FFFFF::FFF:FFFFFFFF:F:FFFF:F,FF:,FF:FFF:FF:FFFFFFFFFFFFFFFFF:FFFFFFFF,FFFF,FFF:FFFFFFFFFFFF,FF:F,FF:FFFFFFFF,FF,FF,FFFFFF,FFFFFFFFFFFFFFF:F,FFFFFFFFF,
@A00270:176:HGHW5DRXY:1:2101:23909:22921 2:N:0:ACTACGAC+CTCCTTAC
GACTACTAGGGTATCTAATCCTGTTCGCTCCCCACGCTTTCGCGCCTCAGCGTCAGTTCCGAGCCAGATTGCCGCCTTCGCAACTGGTGTTCTTCCCAATATCTACGAATTTCACCTCTACACTGGGAATTCCGCAATCCTCTCTCGGACTCTAGTCTATACGTATCAAATGCAGTTCCCAGGTTAAGCCCGGGGATTTCACATCTGACTGTATAAACCGCCTACGCGCCCTTTACGCCCAGTCATTCC
+
FFFFFFFFFFFFFFFFFFFFFFFFFFFFFFFFFFFFFFFFFFFFFFFFFFFFFFFFFFFFFFFFFFFFFFFFFFFFFFFFFFFFFFFFFFFFFFFFFFFFFFFFFFF:FFFFFFFFFFFFFFFFFFFFFFFFFFFF:FFFFFFFFFFFFFFFFFFFFFFFF:FFFFFFFFFFFFFF:FFFFFFFFFF:FFFFFFFFFFFFFFFFF::,FFFFFFFFFFFFFFFFFFFFFFFFFFFFF:FFFFFFFFFFF
@A00270:176:HGHW5DRXY:1:2101:29423:22921 2:N:0:ACTACGAC+CTCCTTAC
GACTACAGGGGTATCTAATCCTGTTCGCTCCCCACGCTTTCGCGCCTCAGCGTCAGTTCCGAGCCAGATTGCCGCCTTCGCAACTGGTGTTCTTCCCAATATCTACGAATTTCACCTCTACACTGGGAATTCCGCAATCCTCTCTCGGACTCTAGTCTATACGTATCAAATGCAGTTCCCAGGTTAAGCCCGGGGATCTCACATCTGACTGTATAAACCGCCTACGCGCCCTTTACGCCCAGTCATTCC
+
FFFFF:FF:FFFFFFFFFFFF,FFFFF:FFFFFFFFFFFFFF::FFFFF:FFFFFFFFFFFFFFFF:FF:F:FFFFFFFFF,F:FFFFFFFFF:FFFF:FFFFFF:F:F:FFFFFFF:FFFFFFFFFFFFFFFFFFFFF:FFFFFFFFF,FFFF:FFFFFFFF,FF,FFFFFF:FFFFF:::FFF,,FFFFFFFF:FFFFFFFFFFF,FFFFFFFFF:FFF,F,:F,F:,:F,FFFFF:FFFFFFFF:F
@A00270:176:HGHW5DRXY:1:2101:9706:22936 2:N:0:ACTACGAC+CTCCTTAC
CCTACGGGGGGCAGCAGTGGGGAATATTGGACAATGGGGGCAACCCCGATCCAGCAATGCCGCGTGTGTGAAGAAGGTCTTCGGATTGTAAAGCACTTTCACTAGGGAAGATGATGACGGTACCTAGAGAAGAAGCCCCGGCTAACTTCGTGCCAGCAGCCGCGGTAATACGAAGGGGGCTAGCGTTGCTCGGAATGACTGGGCGTAAAGGGCGCGTAGGCGGTTTATACAGTCAGATGTGAAATCCCCG
+
:FF:FFFFFFFFFFFFFFFFFFF:FF:FFFFFFF:FFFFFFFFFFFFFFFFFFFFFFFFFFFFFFFFFFFFFFFFFFFFFFFFFFFFF,FFFFFFFFFFFFFFFFFFFFFFFFFFFFFFFFFFFFFFFFFFFFFFFFFFFFFFFFFFFFFFFFFFFFFFFFFFFFF:FFFFFF:FFFFFF::FFF:FFFFFFFF:FFFF:FFFFFFFFFFFFFFFF:FFFFFFFFFFFFFFFFFF:FFFFFFFFFFFFF:
@A00270:176:HGHW5DRXY:1:2101:21052:22952 2:N:0:ACTACGAC+CTCCTTAC
GACTACCGGGGTATCTAATCCTGTTCGCTCCCCACGCTTTCGCGCCTCAGCGTCAGTTCCGAGCCAGATTGCCGCCTTCGCAACTGGTGTTCTTCCCAATATCTACGAATTTCACCTCTACACTGGGAATTCCGCAATCCTCTCTCGGACTCTAGTCTATACGTATCAAATGCAGTTCCCAGGTTAAGCCCGGGGATTTCACATCTGACTGTATAAACCGCCTACGCGCCCTTTACGCCCAGTCATTCC
+
FFFFFFFFFFFFFFFFFFFFFFFFFFFFFFFFFFFFFFFFFFFFFFFFFFFFFFFFFFFFFFFFFFFFFFFFFFFFFFFFFFFFFFFFFFFFF,FFFFFFFFFFFFFFFFFFFFFFFFFFFFFFFFFFFFFFFFFFFFFFFFFFFFFFFFFFFFFFFFFFFFFFFFFFFFFFFFFFFFFFFFFFFFFFFFFFFFFFFFFFFFFFFFFFFFFFFFFFFFFFFFFFFFFFFFFF,FFFFFFFFFFFFFFFF
@A00270:176:HGHW5DRXY:1:2101:31973:22952 2:N:0:ACTACGAC+CTCCTTAC
CCTACGGGTGGCAGCAGTGGGGAATATTGCACAATGGGGGGAACCCTGATGCAGCCATGCCGCGTGTATGAAGAAGGCCTTCGGGTTGTAAAGTACTTTCGGTGATGAGGAAGGTGATGTATCTAATAGGTGCATTAATTGACGTTAATCACAGAAGAAGCACCGGCTAACTCCGTGCCAGCAGCCGCGGTAATACGGAGGGTGCTAGCGTTAATCGGAATGACTGGTCGTAAAGGGCATTTAGGCGGAT
+
FFFFFFF:FFFFF:FFFF:FF,FFFFFFF::FF:F,FFFFFFFF,F::F:FFFF:F,FFF:FFF,FFFFFF:FFF,FF,,F:F:F:FFFFFFF:FFFFFFFFFFFFFFFFFFFFFFFFFFFF:FF:FFFFFFF:F:F:FFF:FFF:FFFFF,F:F,,FFFFFFFFFFFFF,FFF,F,:FFFF::FFFFFF:FFFFFFFFFF:,FF,FFFFFFFFFF::FFFF,FFF:,,FFFF,F,F,,:,FF,,FFFFF
@A00270:176:HGHW5DRXY:1:2101:1181:22983 2:N:0:ACTACGAC+CTCCTTAC
GACTACAAGGGTTCTAATCCTGTTCGCTCCCCACGCTTTCGCGCCTCAGCGTCAGTTCCGAGCCAGATTGCCGCCTTCGCAACTGGTGTTCTTCCCAATATCTACGAATTTCACCTCTACACTGGGAATTCCGCAATCCTCTCTCGGACTCTAGTCTATACGTATCAAATGCAGTTCCCAGGTTAAGCCCGGGGATTTCACATCTGACTGTATAAACCGCCTACGCGCCCTTTACGCCCAGTCATTCCG
+
FFFFFFFFFFFFFFFFFFFFFFFFFFFFFFFFFFFFFF,FFFFFFFFFFFFFFFFFFFFFFFFF:FFF:FFFFFFFFFFFFFFF,FFFFFFFFF:FFFFFFFFFFFFFFFFFFFFFFFFFFFFFFFFFFFFFFFFFFFFFFFFF:FFFFFFFFFFFFFFFFFFFFFFFFFFFFFFF:FFFFFFFFFFFFF:FFFF:FFFFFFFFFFFFFFFFFFF:FFFFFF,:FFFFFF,FFFFFFFFFF,F:FFFFF
@A00270:176:HGHW5DRXY:1:2101:2365:23030 2:N:0:ACTACGAC+CTCCTTAC
CCTACGGGCGGCTGCAGTGGGGAATATTGCACAATGGGCGCAAGCCTGATGCAGCGACGCCGCGTGCGGGATGAAGGCCTTCGGGTTGTAAACCGCTGTTGTTGGGGAGCAAGCGAGAGTGAGTGTACCCTTCGAATAAGGACCGGCTAACTACGTGCCAGCAGCCGCGGTAATACGAAGGGGGCTAGCGTTGCTCGGAATGACTGGGCGTAAAGGGCGCGTAGGCGGTTTATACAGTCAGATGTGAAAT
+
FFFFFFFFFFFFF:FFFFFFFFF:FF:FFFFFFFFFFFFFFFFFFFFFFFFFFF:FFFFFFFFF,FFFFFF::F:FFFF,FFFFFFFFFFFFFFFFF,,FFFFFFFFFFFFFFFFFFFFFFFFFFFFFFFF:FF:FF,FFFFFF:F:FFFFFFFFFFFFFFFFFFFFFFFFFFFFF,F,F:FFFFF,FFF,FFFFFFFFFFFFFFFFFFFFFF:FFFFFFFFFFFFFF:FFFFFFF::FFFFFFFFF,FF
@A00270:176:HGHW5DRXY:1:2101:25201:23030 2:N:0:ACTACGAC+CTCCTTAC
GACTACTGGGGTATCTAATCCTGTTCGCTCCCCACGCTTTCGCGCCTCAGCGTCAGTTCCGAGCCAGATTGCCGCCTTCGCAACTGGTGTTCTTCCCAATATCTACGAATTTCACCTCTACACTGGGAATTCCGCAATCCTCTCTCGGACTCTAGTCTATACGTATCAAATGCAGTTCCCAGGTTAAGCCCGGGGATTTCACATCTGACTGTATAAACCGCCTACGCGCCCTTTACGCCCAGTCATTCC
+
FFFFF:FFFFFFFFFFFFFFFFFFFFFFFFFFFFFFFFFFFFFFFFFFFFFFFFFFFFFFFFFFFFFF:FFFFFFF,FFFFF:FFFFFFFFFFFFFFFFFF:FFFFFFFFFFFF:FFFFFFFF:FFFFFFFFFFF:FFFFFFFFFFFFFFFFFFFFFFFF:FFFFFFFFFFFFFFFFFFF::FFFFFFFFFFFFFFFFFFFFFFFFFFFFFFFFFFFFF:FFFFFFFFFFFFFFFFFFFFFFFFFFFFF
@A00270:176:HGHW5DRXY:1:2101:24343:23077 2:N:0:ACTACGAC+CTCCTTAC
GACTACTAGGGTATCTAATCCTGTTCGCTCCCCACGCTTTCGCGCCTCAGCGTCAGTTCCGAGCCAGATTGCCGCCTTCGCAACTGGTGTTCTTCCCAATATCTACGAATTTCACCTCTACACTGGGACTTCCGCAATCCTCTCTCGGACTCTAGTCTATACGTATCAAATGCAGTTCCCAGGTTAAGCCCGGGGATTTCCCATCTGACTGTATAAACCGCCTACGCGCCCGTTACGCCCAGTCATTCC
+
FFFFFF:FFFFFFFFFFFFFFFFFFFFFFFFFFFFFFFFFFFFFFFFFFFFFFFFFFFFFFFFFFFFF:FFFFFFF:FFFFFFFFFF:FFFF:FFFFFFFFFFFFFFFFFFFFFFFFFFFFFFFFFFF,FFFFFFFFFF:FFFFFFFFFFFFFFF,FF:FFFFFFFFFF:FFFFFFFFFF:FF,,FFFFFFFF:F:,F::,FFFFFFFF,FF,F,,::FFFF::FF:FF:F,:,FFFFFF,FFFFFF:,
@A00270:176:HGHW5DRXY:1:2101:10050:23124 2:N:0:ACTACGAC+CTCCTTAC
CCTACGGGGGGCAGCAGTGGGGAATATTGGACAATGGGGGCAACCCCGATCCAGCAATGCCGCGTGTGTGAAGAAGGTCTTCGGATTGTAAAGCACTTTCACTAGGGAAGATGATGACGGTACCTAGAGAAGAAGCCCCGGCTAACTTCGTGCCAGCAGCCGCGGTAATACGAAGGGGGCTAGCGTTGCTCGGAATGACTGGGCGTAAAGGGCGCGTAGGCGGTTTATACAGTCAGATGTGAAATCCCCG
+
FFFFFFFFFFFFFFFFFFFFFFF,F:FFFFFFFFFFFFFFFF:FFFFFFFFFFFFFFFFFFFFFFFFFFFFFFFFFFFFFFFFFFFFFFFFFFFFFFFFFFFFFFFFFF:FFFFFFFFFFF:FFFFFFFFFF:FFFFFFFFF:FFFFFFF:FFFFFF,FFFFFFFFFFFFFFFFFFFFFFFFFFFFFFFFFFFF,FFFFFFFFF:,FF:FFFFFFFFFFFFFFFFFFFFFFFFFFFFFFFFFFFFFFFFF
@A00270:176:HGHW5DRXY:1:2101:8757:23234 2:N:0:ACTACGAC+CTCCTTAC
CCTACGGGAGGCTGCAGTAGGGAATCTTCCACAATGGACGAAAGTCTGATGGAGCAACGCCGCGTGAGTGAAGAAGGTTTTCGGATCGTAAAGCTCTGTTGTTGGTGAAGAAAGACAAGGATAGTAACTGATCCATGTTTGACGGTAATCAACCAGAAAGTCACGGCTAACTACGTGCCAGCAGCCGCGGTAGTACGTAGGTGGCAAGCGTTGTCCGGATTTATTGGGCGTAAAGCGAACGCAGGCGGGA
+
:FF:FFFFFFFFFFFFFFFFFFFFFFFFFFFFFFFFFFFFF,FFFFFFFFFFFF:FFFFFFFFFFFFFFFFFFF:FFF:FFFFFFFFFFFFFFFFFFFFFFFFFFFF:FFFF:FFFFF,FFFFFFF:FFFFFFFFFFFFFF,FFFFFFFFFFFFFFFFFFFFFF:FFFFFFFFFFFFFF:FFFFFFFFFFFFFFFFF,FFF:FFFFFFFFFFF:FFFFFFFFFFFF:FFF:FFF:FFFFFFFFFFFFF:F
@A00270:176:HGHW5DRXY:1:2101:11939:23265 2:N:0:ACTACGAC+CTCCTTAC
CCTACGGGTGGCAGCAGTGGGGAATATTGCACAATGGGGGGAACCCTGATGCAGCCATGCCGCGTGTATGAAGAAGGCCTTCGGGTTGTAAAGTACTTTCGGTGATGAGGAAGGTGATGAATCTAATAGGTTTATTAATTTACTTTAATCACAGTAGAAGTACCGGCTAACTCCGTGCCAGCAGCCGCGGTAATACGGAGGGTGCGAGCGTTAATCGGAATGACTGGGCGTAAAGTGCATGTAGGCGGAT
+
,F:FFFFFFFF::FFFFFFFF:FFFFFFFF:F:FF,FFF:,F,F:FF:FFF,FFFFFF:FF,F::::,F,,F,:F:FF,FFF,,FFFFFFFFFFFF::FFFFFFFF:F,FFFF,FFFFF:FF::FFF,,,FF:FFFFFFF,FF,FFFFF,F:F,,F:FF,,:,,FFF,FFFF:::FFF,FFFFFF:,FFFFFFFFFFF:FF,FFFFFF,,,FF,FFF,F,,F:,FF,F,FF,FF,,,FFFFFFF,,FF:,
@A00270:176:HGHW5DRXY:1:2101:24099:23343 2:N:0:ACTACGAC+CTCCTTAC
CCTACGGGGGGCTGCAGCAGGGAATCTTCCACAATGGACGAAAGTCTGATGGAGCAACGCCGCGTGAGTGAAGAAGGCTTTAGGGTCGTAAAACTCTGTTGTTGAAGAAGAACGTGTGTGAGAGTAACTGTTCACACAGTGACGGTATTCAACCAGAAAGCCACGGCTAACTACGTGCCAGCAGCCGCGGTAATACGTAGGTGGCAAGCGTTGTCCGGATTTATTGGGCGTAAAGCGAGCGCAGGCGGTTT
+
FFFFFFFF:FFFFFFFFF:FFFFFFFFFF:FFFFFFFFFFFFFFFFFFFFFFFFFFFFFFFFFFFFFFFFFFFFFFFF:FFFFFFFFFFFFFFFFFFFF,F:FFFFFF:FFF,FFFFFFFFFFFFFF,F::F:FF:F:,FFF::,:FFF:FFFFFFFFFFFFFFFF::FFFFF,FFFFFFF,FFFFFFFF,:F:F:,,FFFFFFFFF:FF,F,FFFF,FF:FFFFFF,,,FFFF:F:FFFF:FF:FFFF:F
@A00270:176:HGHW5DRXY:1:2101:22715:23390 2:N:0:ACTACGAC+CTCCTTAC
GACTACTCGGGTATCTAATCCTGTTCGCTCCCCACGCTTTCGCGCCTCAGCGTCAGTTCCGAGCCAGATTGCCGCCTTCGCAACTGGTGTTCTTCCCAATATCTACGAATTTCACCTCTACACTGGGAATTCCGCAATCCTCTCTCGGACTCTAGTCTATACGTATCAAATGCAGTTCCCAGGTTAAGCCCGGGGATTTCACATCTGACTGTATAAACCGCCTACGCGCCCTTTACGCCCAGTCATTCC
+
FFFFFFFFFFFFFFFFFFFFFFFFFFFFFFFFFFFFFFFFFFFFFFFFFFFFFFFFFFFFFFFFFFFFFFFFFFFFFFFFFFFFFFFFF:FFFFFFFFFFFFFFFFFFFFFFF:FFF:FFFFFFFFFFFFFFFFFFFFFFFFFFFFF:FFFFFFFFFFFFFFFF:FFFFFFFFFFFFF:F,FFFFF,FFFFFFFFFFFFFFFFFFFFFFFFFFFFFFF:FFFFFFFFFF,F:FFFFFFFFF:FF,F:FF
@A00270:176:HGHW5DRXY:1:2101:27959:23390 2:N:0:ACTACGAC+CTCCTTAC
CCTACGGGGGGCAGCAGTGGGGAATATTGGACAATGGGGGCAACCCTGATCCAGCAATGCCGCGTGTGTGAAGAAGGTCTTCGGATTGTAAAGCACTTTCACTAGGGAAGATGATGACGGTACCTAGAGAAGAAGCCCCGGCTAACTTCGTGCCAGCAGCCGCGGTAATACGAAGGGGGCTAGCGTTGCTCGGAATGACTGGGCGTAAAGGGCGCGTAGGCGGTTTATACAGTCAGATGTGAAATCCCCG
+
FFFFFFFFFFFFFFFFFFFFFFFFFFFFFFFFFFFFFFFFFFFFFFFFFFFFFFFFFFFFFFFFFFFFFFFFFFFFFFFFFFFFFFFFFFFFFFFFFFFFFFFFFFFFFFFFF:FFFFFFFFFFFFFFFFFFFFFFFFFFFFFFFFFFFFFFFFFFFFFFFFFFFFFFFFFFFFFFFFFFFFFFFFFFFFFFFF:FFFFFFFFFFFFF:FFFFFFFFFFFFFFFFFFFFFFFFFFFFFFFFFFFFFFFFF
@A00270:176:HGHW5DRXY:1:2101:8838:23406 2:N:0:ACTACGAC+CTCCTTAC
CCTACGGGAGGCTGCAGTAGGGAATCTTCCACAATGGACGAAAGTCTGATGGAGCAACGCCGCGTGAGTGAAGAAGGTTTTCGGATCGTAAAGCTCTGTTGTTGGTGAAGAAAGACAAGGATAGTAACTGATCCATGTTTGACGGTAATCAACCAGAAAGTCACGGCTAACTACGTGCCAGCAGCCGCGGTAGTACGTAGGTGGCAAGCGTTGTCCGGATTTATTGGGCGTAAAGCGAACGCAGGCGGGA
+
FFFFFFFFFFFFFFFFFFFFFFFFFFFFFFFFFFFFFFFFF:FF:FFFFFFFFFFFFFFFFFFFFF:FFFFFFFFFFFFFFFFFFFFFFFFFFFFFFFFFFFFFFFFFFFFFFFFFFFFFFFFFFF:FFFFFFFFFFFFFFFFFFF:FFFFFFFFFFFF:FFFFFFFFFFFFFFFFF:FFFFFFFFFFFF:FFFFFFF:FFFFFFFFFFFFFFFFFFFFF:F,FFFFFFF:FFFFFFFFFFFFFFFFFFF
@A00270:176:HGHW5DRXY:1:2101:14199:23453 2:N:0:ACTACGAC+CTCCTTAC
GACTACTGGGGTATCTAATCCTGTTCGCTCCCCACGCTTTCGCGCCTCAGCGTCAGTTCCGAGCCAGATTGCCGCCTTCGCAACTGGTGTTCTTCCCAATATCTACGAATTTCACCTCTACACTGGGAATTCCGCAATCCTCTCTCGGACTCTAGTCTATACGTATCAAATGCAGTTCCCAGGTTAAGCCCGGGGATTTCACATCTGACTGTATAAACCGCCTACGCGCCCTTTACGCCCAGTCGTTCC
+
FFFFFFFFFFFFFFFFFFFFFFFFFFFFFFFFFFFFFFFFFFFFFFFFFFFFFFFFFFFFFFFFFFFFFFFFFFFFFFFFFFFFFFFFFFFFFFFFFFFFFFFFFFFFFFFFFFFFFFFFFFFFFFFFFFFFFFFFFFFFFFFFFFFFFFFFFFFFFFFFFFFFFFFFFFFFFFFFFFFFFFFFFFFFFFFFFF:FFFFFFFFFFF:FFFFFFFFFFFFFFFFFFFFFFFFFFFFFFFFFFFFF:FFFF
@A00270:176:HGHW5DRXY:1:2101:29297:23484 2:N:0:ACTACGAC+CTCCTTAC
CCTACGGGCGGCAGCAGTGGGGAATATTGCACAATGGGGGGAACCCTGATGCAGCCATGCCGCGTGTATGAAGAAGGCCTTCGGGTTGTATAGTACTTTCGGTGATGAGGAAGGTGATGTATCTAATAGGTGCATTAATTGACGTTAATCACAGAAGAAGCACCGGCTAACTCCGTGCCAGCAGCCGCGGTAATACGGAGGGTGCGAGCGTTAATCGGAATGACTGGGCGTAAAGGGCATGTAGGCGGAT
+
FFFFFFFFFFFFFFFFF,:FFF:FFFFFFFFFFFFFFFFFFFFFFFFFFFFFFFFFFFFFFFFFFFF:FFFFFFFFFFFF:FFFFFFF::FFFFF,FFFFFFFFFFF,F:FFFFFFFFFFFFFFFFFFFFFFFFFFF:::F:FFF:F,:,FFFFF:FFFFFFFFFFFF:FFFFFFFFFFFFF:FFF,FFFFFFFFFFFFFF:FFFFFFFF,:F::FFF:FFFF:FFFFFFFFFF:F:FFFFFFFFFFFFF
@A00270:176:HGHW5DRXY:1:2101:2003:23500 2:N:0:ACTACGAC+CTCCTTAC
GACTACAAGGGTATCTAATCCCGTTCGCTCCCCACGCTTTCGCGCCTCAGCGTCAGTTCCGAGCCAGAATGCCGCCTTCGCAACTGGTGTTCTTCCCAATATCTACGAATTTCACCTCTACACTGGGAATTCCGCAATCCTCTCTCGGACTCTAGTCTATACTTATCAAATGCAGTTCCCAGGTTAAGCCCGGGGATTTCACATCTGACTGTATAAACCGCCTACGCGCCCTTTACGCCCAGTCATTCC
+
FFF,:FFFFFF,F,F:FF:FFFFFFFFFFFFF:FFFF,FFFFFFFFFFFFFF,FFF:FF,,::FFFFF,F:::FFF:,F:FFFF::F,FFFFFFFF:::FF:FFFF,F:F::FFFFF:F::FFF:FFF,:FF:F:,:F,FF:FFFF:FFFFFF:F::,:FFF,FFF:FFFF,FF:FF,F,F,FFFFFF,:F,::,:FFF:F,F:,,:F:F:F:FFFFFFFF,F,FFFFF,FFFFFF,:FFFFFFF,FF,
@A00270:176:HGHW5DRXY:1:2101:12264:23516 2:N:0:ACTACGAC+CTCCTTAC
GACTACTCGGTACCTAATCCTGTTCGCTCCCCACGCTTTCGCGCCTCAGCGTCATTTCCGAGCCAGATTGCCGCCTTCGCAACTGGTGTTCTTCCCAATATCTACGAATTTCACCTCTACACTGGGAATTCCGCAATCCTCTCTCGGACTCTAGTCTATACGTATCAAATGCAGTTCCCAGGTTAAGCCCGGGGATTTCACATCTGACTGTATAAACCGCCTACGCGCCCTTTACGCCCAGTCATTCCG
+
FFFFFFFFFFF:FFFFFFFFFFFFFFFFFFFFFFFFFFFFFFFFFFFFFFFFFFFFFFFFFFFFFFFFFFFFFFFFFFFFFFFFFFFFFF:FFFFFFFFFFFFFFFFFFFFFFFFFFFFFFFFFFFF:FFFFFFFFFFFFFFFFFFFFFFFF:FFFFF:FFFFFFFFFFFFFFFFFFFFFFFFFFFFFFFFFFFFFFFFFFFFFFFFFFFFFFFF:FFFFFFFFFFFF:F:FFFFFFFFFFFFFFFFFF
@A00270:176:HGHW5DRXY:1:2101:15067:23516 2:N:0:ACTACGAC+CTCCTTAC
CCTACGGGGGGCAGCAGTAGGGAATCTTCCACAATGGACGCAAGTCTGATGGAGCAACGCCGCGTGAGTGAAGAAGGTTTTCGGATCGTAAAGCTCTGTTGTTGGTGAAGAAGGACAAGGATAGTAACTGATTTTTGTTTGACGGTAATCAACCAGAAAGTCACGGCTAACTACGTGCCAGCAGCCGCGGTAATACGTAGGTGGCAAGCGTTGTCCGGATTTATTGGGCGTAAAGCGAACGCAGGCGGGA
+
FFFFFFFFFFFFFFFFFFFFFFFFFFFFF:FFFFFFFFFFFFFFFFFFFFFFFFFFFFFFFFFFFFFFFFFFFFFFFFFFFFFFFFFFFFFFFFFFFFF:F:,FFFFFFFFFFFF:FFFFFFFFFFFFFFFFFFFFFFFFFFFFFFFFFFFFFFF,FFFFFFFFF::FFFFFFFF:F:FFFFFFFF:F:FF,FFFFFFFFFFFFFFFFFFFFFF,FFFFFFF:FFFFFFFFF,FFFFFFFFF:FFFFFFF
@A00270:176:HGHW5DRXY:1:2101:3694:23547 2:N:0:ACTACGAC+CTCCTTAC
GACTACAAGGGTATCTAATCCTGTTTGCTCCCCACGCTTTCGCATCTCAGCGTCAGTATCTGTCCAGAAGGCCGCCTTCGCCACCGGTATTCCTCCACATCTCTACGCATTTCACCGCTACACGTGGACTTCTACCTTCCTCTACAATACTCTAGTTAACCAGTTTTAAGTGCAATTCCTAGGTTGAGCCCAGGGCTTTCACACCTAACTTAATTATCCGCCTACATGCCCTTTACGCCCAGTCATTCC
+
FFFFFF::FFFF::FFFF:FFFF:F:FFFF:FFFFFFFFFFFFF::FFFFFFFF:FFFFFFF:FF,FFFFFF:FFFFFFFF:FFFFFFFFFFFFFFFFF,FFFF:FFF:FFFFFF,FF,,FFFFFFFF,F:FF:FFF:FF:FF,FF,F:,:F:::F:FFFF:F:FFFFFFFFFF:FFFFFFFFF::FFFFFFFFFFFF:F,FFFFF,FFFFFFFFFFFFFFF:FFF:FFFFF,F,FFFFF,F,FFF,FF
@A00270:176:HGHW5DRXY:1:2101:13783:23547 2:N:0:ACTACGAC+CTCCTTAC
GACTACAAGGGTATCTAATCCTGTTCGCTACCCATGCTTTCGAACCTCAGCGTCAGTTACAGACCAGAGAGCCGCCTTCGCCACTGGTGTTCTTCCATATATCTACGCATTCCACCGCTACACATGGAGTTCCACTCTCCTCTTCTGCACTCAAGAAATATAGTTTCAGCTGCTCTACCTCGGTTGAGCCGAGGGCTTTCACAGCTGACTTATCTTCCCGCCTGCGTTCGCTTTACGCCCAATAAATCCG
+
FFFFFFFFFFFFFFFFFFFFFFFFFFFFFFFFFFFFFFFFFFFFFFFFFFFFFFFFFFFFFFFFF,F:F,FFFFFFFFFFFFFF,FFFF,:FFFFFFFFFFFFFF:FFFFFFFFFFFFFFFFFFFFFFFFFF::FFFFF:FF:F:FFFFF:FFFFFFFFFFFFFFFFFFFFFFFFFFFFFFFFF,FFFF:FFFFFFFFFFFFFFFFFFFFFFFFFF:FFFFFFFFFFFFFFF:FFFFFFFFFFFFF:FFF
@A00270:176:HGHW5DRXY:1:2101:14145:23547 2:N:0:ACTACGAC+CTCCTTAC
GACTACTGGGGTATCTAATCCTGTTCGCTCCCCACGCTTTCGCGCCTCAGCGTCAGTTCCGAGCCAGATTGCCGCCTTCGCAACTGGTGTTCTTCCCAATATCTACGAATTTCACCTCTACACTGGGAATTCCGCAATCCTCTCTCGGACTCTAGTCTATACGTATCAAATGCAGTTCCCAGGTTAAGCCCGGGGATTTCACATCTGACTGTATAAACCGCCTACGCGCCCTTTACGCCCAGTCGTTCC
+
FFFFFFFFFFFFFFFFFFFFFFFFFFFFFFFFFFFFFFFFFFFFFFFFFFFFFFFFFFFFFFFFFFFFFFFFFFFFFFFFFFFFFFFFFFFFFFFFFFFFFFFFFF:FFFFFFFF:FFFFFFFFFFFF:FFFFFFFFFFFFFFF:FFFFFFFFFFFFFFFFFFFFFF:FFF:F:FFFFFF:FFFFFFFFFFFFFFFFFFFFFFFFF:FFFFFFFFF,FF:FFFFFFFFFFFFFFFFFFFFFFFF:FFFF
@A00270:176:HGHW5DRXY:1:2101:14995:23547 2:N:0:ACTACGAC+CTCCTTAC
GACTACAAGGGTATCTAATCCTGTTCGCTCCCCGCGCTTTCGCGCCTCAGCGTCAGTTCCGAGCCAGATTGCCGCCTTCGCAACTGGTGTTCTTCCCAATATCTACGAATTTCACCTCTACACTGGGAATTCCGCAATCCTCTCTCGGACTCTAGTCTATACGTATCAAATGCAGTTCCCAGGTTAAGCCCGGGGATTTCACATCTGACTGTATAAACCGCCTACGCGCCCTTTACGCCCAGTCATTCC
+
FFFFFFFFFFFFFFFFFFFFFFFFFFFFFFFFFFFFFFFFFFFFFFFFFFFFFFFFFFFFFFFFFFFFFFFFFFFFFFFFFFFFFFFFFFFFFFFFFFFFFFFFFFFFFFFFFFFFFFFFFFFFFFFFFFFFFFFFFFFFFF:FFFFFFFFFFFFFFFFFFFFFFFFFFFFFF:FFFFFFFFFFFFFFFFFFFFFFFFFFFFFFFFFFFFFFFFFFFFFFFF,FFFFFFFFF:FFFFFFFFFFFFFFFF
@A00270:176:HGHW5DRXY:1:2101:15013:23610 2:N:0:ACTACGAC+CTCCTTAC
CCTACGGGGGGCAGCAGTAGGGAATCTTCCACAATGGACGCAAGTCTGATGGAGCAACGCCGCGTGAGTGAAGAAGGTTTTCGGATCGTAAAGCTCTGTTGTTGGTGAAGAAGGACAAGGATAGTAACTGATTTTTGTTTGACGGTAATCAACCAGAAAGTCACGGCTAACTACGTGCCAGCAGCCGCGGTAATACGTAGGTGGCAAGCGTTGTCCGGATTTATTGGGCGTAAAGCGAACGCAGGCGGGA
+
FFFFFFFFFFFFFFFFFFFFFFFFFFFFFFFFFF:FFFFFFFFFFFFFFFFFFFFFFFFFFFFFFFFFFFFFFFFFFFFFFFFFFFFF:FFFFFFF:FFFFF:FFFFFFFFFF:FFFFFFFFFFFFFFFFFFFFFFFFF:FFFFFFFFFFFFFFFFFFFFFF:FFFFFF,FFFFFFFFFFFFFFFFFFFFFF:FFFFF:FFFFFFFFFFF:FF:FFFFF:FFFFFFFFFFF:FFFFFFFFFFFFFFFFFF
@A00270:176:HGHW5DRXY:1:2101:5873:23657 2:N:0:ACTACGAC+CTCCTTAC
GACTACTAGGGTATCTAATCCTGTTCGCTCCCCACGCTTTCGCGCCTCAGCGTCAGTTCCGAGCCAGATTGCCGCCTTCGCAACTGGTGTTCTTCCCAATATCTACGAATTTCACCTCTACACTGGGAATTCCGCAATCCTCTCTCGGACTCTAGTCTATACGTATCAAATGCAGTTCCCAGGTTAAGCCCGGGGATTTCACATCTGACTGTATAAACCGCCTACGCGCCCTTTACGCCCAGTCATTCC
+
FFFFFFFFFFFFFFFFFFFFFFFFFFFFFFFFFFFFFFFFFFFFFFFFFFFFFFFFFFFFFFFFFFFFFFFFFFFFFFFFFFFFFFFFFFFFFFFFFFFFFFFFFFFFFFFFFFFFFFFFFFFFFFFFFFFFFFFFFFFFFFFFFFFFFFFFFFFFFFFFFFFF:FFFFFFFFFFFFFFFFFF:F:FFFFFFFFFF:FFFF:FFFFFFFFFF:FF,FFFFFFFFFFFFFFF,FFFFFFFFFFFFF:FFF
@A00270:176:HGHW5DRXY:1:2101:11089:23672 2:N:0:ACTACGAC+CTCCTTAC
GACTACCGGGGTATCTAATCCTGTTCGCTCCCCACGCTTTCGCGCCTCAGCGTCAGTTCCGAGCCAGATTGCCGCCTTCGCAACTGGTGTTCTTCCCAATATCTACGAATTTCACCTCTACACTGGGAATTCCGCAATCCTCTCTCGGACTCTAGTCTATACGTATCAAATGCAGTTCCCAGGTTAAGCCCGGGGATTTCACATCTGACTGTATAAACCGCCTACGCGCCCTTTACGCCCAGTCATTCC
+
FFFFFFFFFFFFFFFFFFFFFFFFFFFFFFFFFFFFFFFFFFFFFFFFFFFFFFFFFFFFFFFFFFFFFFFFFFFFFFFFFFFFFFFFFFFFFFFFFFFFFFFFFFFFFFFFFFFFFFFFFFF::FFFFFFFFFFFFFFFFFFFFFFFFFFFFFFFFFFFFFFFFF,F:FFFFFFFF:FFFFFFFFFFFFFFFFFFFFFFFFFFFFFFFFFFFFFFFFFFFFFFFFFFFFFFFFFFFFFFFFFFFFFFF
@A00270:176:HGHW5DRXY:1:2101:4200:23735 2:N:0:ACTACGAC+CTCCTTAC
CCTACGGTGGCAGCAGTGGGGAATATTGGACAATGGGGGCAACCCTGATCCAGCAATGCCGCGTGTGTGAAGAAGGTCTTCGGATTGTAAAGCACTTTCACTAGGGAAGATTATGACGGTACCTAGAGAAGAAGCCCCGGCTAACTTCGTGCCAGCAGCCGCGGTAATACGAAGGGGGCTAGCGTTGCTCGGAATGACTGGGCGTAAAGGGCGCGTAGGCGGTTTATACAGTCAGATGTGAAATCCCCGG
+
FFFFFFFFFFFFFFFF:FFFF::F,:FFFFFFFFFFFFFFFFFFFFFFFFFFFF:FFFFFFFFFFFFFFF,FFFFFFFFFFFFFFFFFFFFFFFFFFFFFFFFFFFF:FFFF:FFFFFFFFFFFF,:FFFFFFF:FFFFFFFFFFF,FFFFFFFFFFFFF:FFFFF,FFFFF:FF:FFFFFF:FFFFFFFFFFFFFFFFFF:FFFFFFFFFFFFFFFFFFFFFFFFFFFFF::FF:,FFFF:FFFFFFFF
@A00270:176:HGHW5DRXY:1:2101:24108:23735 2:N:0:ACTACGAC+CTCCTTAC
GGGGGGGGGGGGGGGGGGGGGGGGGGGGGGGGGGGGGGGGGGGGGGGGGGGGGGGGGGGGGGGGGGGGGGGGGGGGGGGGGGGGGGGGGGGGGGGGGGGGGGGGGGGGGGGGGGGGGGGGGGGGGGGGGGGGGGGGGGGGGGGGGGGGGGGGGGGGGGGGGGGGGGGGGGGGGGGGGGGGGGGGGGGGGGGGGGGGGGGGGGGGGGGGGGGGGGGGGGGGGGGGGGGGGGGGGGGGGGGGGGGGGGGGGG
+
FFFFFFFFFFFFFFFFFFFFFFFFFFFFFFFFFFFFFFFFFFFFFFFFFFFFFFFFFFFFFFFFFFFFFFFFFFFFFFFFFFFFFFFFFFFFFFFFFFFFFFFFFFFFFFFFFFFFFFFFFFFFFFFFFFFFFFFFFFFFFFFFFFFFFFFFFFFFFFFFFF:FF:FFFFFFFFFFFFFFF:FFFFFFF:FFFF:F:FFF:FFFFFFFFFFFFFFFFFFFFFFFFFFFFFFFFFFF,FFFFFFFFFFFFF
@A00270:176:HGHW5DRXY:1:2101:1967:23750 2:N:0:ACTACGAC+CTCCTTAC
CCTACGGGTGGCTGCAGTGGGGAATATTGGACAATGGGGGCAACCCTGATCCAGCAATGCCGCGTGTGTGAAGAAGGTCTTCGGATTGTAAAGCACTTTCACTAGGGAAGATGATGACGGTACCTAGAGAAGAAGCCCCGGCTAACTTCGTGCCAGCAGCCGCGGTAATACGAAGGGGGCTCGCGGTGCTCGGAATGACTGGGCGTAAAGGGCGCGTAGGCGGTTTATACAGTCAGATGTGAAATCCCCG
+
FFF,FFFF,FFF,FF::,FFFF,:FF,FFFFFF:,F:FFFFF:FFFFFFFFF,FF::FFFFFFF:FFF,F:FFF:FFFFFFFFFF,FF:FFF:FFFFFFFFFFFFFFF:FFFF,F,FFFFF,FFFFFFFFF,FFFFFFFF:FFFFFF,:F,FFFF:F,FFFFFFF,FF:FFFFFF:FFFFF,FFF,FFFFFFFF,FFFF:FFFFFFFFFFFFFFFF:,FFFFFF:F,FFFFFFFFFFFF,FFF:FFFFFF
@A00270:176:HGHW5DRXY:1:2101:4173:23750 2:N:0:ACTACGAC+CTCCTTAC
CCTACGGTGGCAGCAGTGGGGAATATTGGACAATGGGGGCAACCCTGATCCAGCAATGCCGCGTGTGTGAAGAAGGTCTTCGGATTGTAAAGCACTTTCACTAGGGAAGATTATGACGGTACCTAGAGAAGAAGCCCCGGCTAACTTCGTGCCAGCAGCCGCGGTAATACGAAGGGGGCTAGCGTTGCTCGGAATGACTGGGCGTAAAGGGCGCGTAGGCGGTTTATACAGTCAGATGTGAAATCCCCGG
+
FFFFFFFFFFFFFFFFFFFFFFFFFFFFFFFFFFFFFFFFFFFFFFFFFFFFFFFFFFFFFFFFFFFFFFFFFFFFFF:FF:FF:FFFF:F::FFFFFFFFF:FFFF:FFFFFF,FFFFF:FFF:FFFFFFFFF,FF:FFFFFFFFFFFFFFFFFFFFFFFFFFFFFFFFFFFFFFF:FF:FFFFFF:FFFFFFFFFFFFFFFFFF:F::FFFF:FFFFFFFF:FFFFFFFFFFFFFFFFFF:FF,FFFF
@A00270:176:HGHW5DRXY:1:2101:13160:23750 2:N:0:ACTACGAC+CTCCTTAC
CCTACGGGAGGCTGCAGTGGGGAATATTGGACAATGGGGGCAACCCTGATCCAGCAATGCCGCGTGTGTGAAGAAGGTCTTCGGATTGTAAAGCACTTTCACTAGGGAAGATGATGACGGTACCTAGAGAAGAAGCCCCGGCTAACTTCGTGCCAGCAGCCGCGGTAATACGAAGGGGGCTAGCGTTGCTCGGAATGACTGGGCGTAAAGGGCGCGTAGGCGGTTTATACAGTCAGATGTGGAATCCCCG
+
FFFFFFFFFFFFFFFFFFFFFFFFFFFFFFFFFFFFFFFFFFFFFFFFFFFFFFFFFFFFFFFFFFFFFFFFFFFFFFFFFFFFFFFFFFFFFFFFFFFFFFFFFFFFFFFFFFFFFFFFFFFFFFFFFFFFFFFFFFFFFFFFFFFFFFFFFFFF:FFFFFFFFFFFFFFFFFFFFFFFFFFFFFFFFF:FFFFFF:FFFFFFFFFF:FFFFFFFFFFFFFFFFFFFFFFFFFFFFFFFF:FFFFFFFF
@A00270:176:HGHW5DRXY:1:2101:17445:23750 2:N:0:ACTACGAC+CTCCTTAC
GACTACTAGGGTATCTAATCCTGTTCGCTCCCCACGCTTTCGCGCCTCAGCGTCAGTTCCGAGCCAGATTGCCGCCTTCGCAACTGGTGTTCTTCCCAATATCTACGAATTTCACCTCTACACTGGGAATTCCGCAATCCTCTCTCGGACTCTAGTCTATACGTATCAAATGCAGTTCCCAGGTTAAGCCCGGGGATTTCACATCTGACTGTATAAACCGCCTACGCGCCCTTTACGCCCAGTCATTCC
+
FFFFFFFFFFFFFFFFFFFFFFFFFFFFFFFFFFFFFFFFFFFFFFFFFFFFFFFFFFFFFFFFFFFFFFFFFFFFFFFFFFFFFFFFFFFFFFF:FFFFFFFFFFFFFFFFFFFFFFFFFFFFFFFFFFFFFFFFFFFFFFFFFFFFFFFFFFFFFFFFFFFFFFFFF,FFF:FFFFFFFFFFFFFFFFFFFFFFFFFFFFFFFF:FFFFFFFFF:FFFFFFFFFFFFFFFFFFFFFFFFFFFFFFFF
@A00270:176:HGHW5DRXY:1:2101:6903:23782 2:N:0:ACTACGAC+CTCCTTAC
GGGGGGGGGGGGGGGGGGGGGGGGGGGGGGGGGGGGGGGGGGGGGGGGGGGGGGGGGGGGGGGGGGGGGGGGGGGGGGGGGGGGGGGGGGGGGGGGGGGGGGGGGGGGGGGGGGGGGGGGGGGGGGGGGGGGGGGGGGGGGGGGGGGGGGGGGGGGGGGGGGGGGGGGGGGGGGGGGGGGGGGGGGGGGGGGGGGGGGGGGGGGGGGGGGGGGGGGGGGGGGGGGGGGGGGGGGGGGGGGGGGGGGGGGG
+
FFFFFFFFFFFFFFFFFFFFFFFFFFFFFFFFFFFFFFFFFFFFFFFFFFFFFFFFFFFFFFFFFFFFFFFFFFFFFFFFFFFFFFFFFFFFFFFFFFFFFFFFFFFFFFFFFFFFFFFFFFFFFFFFFFFFFFFFFFFFFFFFFFFFFFFFFFFFFFFFFFFFFFFFFFFFFFFFFFFFFFFFFFFFFFFFFFFFFFFFFFFFFFFFFFFFFFFFFFFFFFFFFFFFFFFFFFFFFFFFFFFFFFFFFF
@A00270:176:HGHW5DRXY:1:2101:29568:23797 2:N:0:ACTACGAC+CTCCTTAC
CCTACGGGCAGCTGCAGTGGGGAATATTGCACAATGGGGGGAACCCTGATGCAGCCATGCCGCGTGTTTGAAGAAGGCCTTCGGGTTGTAAAGTACTTTCGGTGATGAGGAAGGTGATGAATCTAAGAGGTTTCTTAATTGACGTTAATCACAGAAGAAGCTCCGGCTAACTCCGTGCCAGCAGCCGCGGTAATACGGAGGGTGCGAGCGTTAATCGGAATGGCTGGGCGTGAGGGGCATGTAGGCGGAT
+
FFF:FFFFF:F:F:F:F,FFFFFFF,FFFFFF:F:FFFFFFF::FFFFFF:FFFFF,FFFFFFF:F:,FFFFFF:FFFFF,,F:F:FF:FF,FF:FFFFFFF,FF,F:FFFFFFFFFFF,FFFF:F,F:FFF:,,FF:F::F,FFFF:FFFF::F,FFFFF,:F,:FF,FFF,,FFFFF,FFFF:FFF:FF,FFFF,::FFFF:FF:::F,,:,FF:F:F:F,FFFFF,F,,,,FFF:,FFF,FF,FF,F
@A00270:176:HGHW5DRXY:1:2101:29640:23797 2:N:0:ACTACGAC+CTCCTTAC
CCTACGGGCAGCTGCAGTGGGGAATATTGCACAATGGGGGGAACCCTGATGCAGCCATGCCGCGTGTATGAAGAAGGCCTTCGGGTTGTAAAGTACTTTCGGTGATGAGGAAGGTGATGAATCTAATAGGTTTATTAATTGACGTTAATCACAGAAGAAGCACCGGCTAACTCCGTGCCAGCAGCCGCGGTAATACGGAGGGTGCGAGCGTTAATCGGAATGACTGGGCGTAGAGGGCATGTAGGCGGAT
+
FFFFFFFFF:FFFFFFFFFFFFF,FFFFFF:FFFFFFFFFFFFFFFFFFFFFFFF:F,FFFFFF:F,::FF:FFFFFFFFFFFFFFFFFFFF:FFFFFFF:F,F::FFFFFFFF::FFF,,FFF::,:FFF,FFFFFFFFFFF:FFFFF:,FFFFFFF:FFFFFFFFFFFF:,::FFFF,FFF:FF:FFFF:,F:FFFFFFFF,:F:FFFFFFFFFFF:FFF,FFFFF,F,F,FFFF,,FF,FFFFFFFF
@A00270:176:HGHW5DRXY:1:2101:11080:23844 2:N:0:ACTACGAC+CTCCTTAC
GACTACTAGGGTATCTAATCCTGTTCGCTCCCCACGCTTTCGCGCCTCAGCGTCAGTTCCGAGCCAGATTGCCGCCTTCGCAACTGGTGTTCTTCCCAATATCTACGAATTTCACCTCTACACTGGGAATTCCGCAATCCTCTCTCGGACTCTAGTCTATACGTATCAAATGCAGTTCCCAGGTTAAGCCCGGGGATTTCACATCTGACTGTATAAACCGCCTACGCGCCCTTTACGCCCAGTCATTCC
+
FFFFFFFFFFFFFFFFFFFFFFFFFFFFFFFFFFFFFFFFFFFFFFFFFFFFFFFFFFFFFFFFFFFFFFFFFFFFFFFFFFFFFFFFF:FFFFFFFFFFFFFFFF:FFFFFFFFFFFFFFFFFFFFFFFFFFFFFFFFFFFFFFFFFFF:FFFFFFFFFFFFFFFFFFFFFFFFF:FFFFF:FFFFFFFFFFF,FFFFFFFFFF:FFFFFFFFFFFFF,FFFFFFFFFFFFFFFFFFFFFFFFFFF,F
@A00270:176:HGHW5DRXY:1:2101:19859:23860 2:N:0:ACTACGAC+CTCCTTAC
GACTACAGGGGTATCTAATCCTGTTCGCTACCCATGCTTTCGAACCTCAGCGTCAGTTACAGACCAGAGAGCCGCCTTCGCCACTGGTGTTCTTCCATATATCTACGCATTCCACCGCTACACATGGAGTTCCACTCTCCTCTTCTGCACTCAAGAAATATAGTTTCAGCTGCACTTCCCCGGTTGAGCCGAGGGCTTTCACAGCTGACTTATCTTCCCGCCTGCGTTCGCTTTACGCCCAATAAATCCG
+
FFFFFFFFFFFFFFFFFFFFFFFFFFFF:FFFFFFFFFFFFFFFFFFFFFFFFFFFFFFFFFFFFFFFFFFFFFFFFFFFFFFFFFFFFFFFFFFFFFFFFFFFFFFFFFFFFFFFFFFFFFFF,FFFFFFFFFFFFFFFFFFFFFFFFFFFFF:FFFFFFFFFFFFFFFFFFFF:FFFFFFFF,FFFFFFFFFFF,FFF,FFFFFFFFFFFFFFFFFFFFFFFFF,FFFFFFFFFFFFFFFFFFFFFFF
@A00270:176:HGHW5DRXY:1:2101:23665:23876 2:N:0:ACTACGAC+CTCCTTAC
GACTACACGGGTATCTAATCCTGTTTGCTACCCACGCTTTCGAGCATGAACGTCAGTGTTATCCCAGGAGGCTGCCTTCGCCATCGGTATTCCTCCACATCTCTACGCATTTCACTGCTACACGTGGAATTCTACCTCCCTCTGACACACTCTAGTTACACCGTTTCAAATGCACGTCCCAAGTTGAGCTCGGGGATTTCACATCTGCCTTATTTAACCGTCTGCGCTCGCTTTACGCCCAGTCATACC
+
:,FFFFFFFFFFFFFFFFFFF:FFFFFFFFFF:FFFFFFFFFFFFFFFFFFFFFFFFFFFFFFFFFFFFFFFFFFFFF,:FFFFFFFFFFFFFFFFFFFFFFFFFFFFFFFF:FFF:FFFFFFFFFFFF:FFF:FFFFFFFFFFF:FF:F,FFFFFFFFFF,FFF,FFFFFFF:FFF::,,FFFFFFFFFFF:FF::::,FFFF,:F,,:F,:F:,,:FFFFFFFF:F:F:F,F,F:F,:FFF,,F,:,
@A00270:176:HGHW5DRXY:1:2101:16658:23923 2:N:0:ACTACGAC+CTCCTTAC
GACTACTGGGGTATCTAATCCTGTTCGCTACCCGTGCTTTCGAGCCTCAGCGTCAGTTACAGACCAGACAGCCGCCTTCGCCACTGGTGTTCTTCCATATATCTACGCATTTCACCGCTACACATGGAGTTCCACTGTCCTCTTCTGCACTCAAGTCTCCCAGTTTCCGATGCACTTCTCCGGTTAAGCCGAAGGCTTTCACATCAGACTTAAGAAACCGCCTGCGCTCGCTTTACGCCCAACAAATCCG
+
FFFFFFFFFFFFFFFFFFFFFFFFFFFFFFF:FFFFFFFFFF:FFFFFFFFFFFFFFFFFFFFFFFFFFFFFFFFFFFFFFFFFFFFFF:FFFFFFFFFFFFFFFFFFFFFFFFFFFFFFFFFFFFFFFFF:FFFFFFFFFFFFFFFFF:FF:FFFFFFFF:FFFFFFFFFFFFFFFFFFFFFFFFF,FFFFFFFFFFFFFFFFFFFFFFFFFF,FFFF:FFFFFFFFFFFFFFFFFFFFFFFFFFFFFF
@A00270:176:HGHW5DRXY:1:2101:16975:23938 2:N:0:ACTACGAC+CTCCTTAC
CTACGGGTGGCTGCAGTGGGGAATATTGGACAATGGGGGCAACCCTGATCCAGCAATGCCGCGTGTGTGAAGAAGGTCTTCGGATTGTAAAGCACTTTCACTAGGGAAGATGATGACGGTACCTAGAGAAGAAGCCCCGGCTAACTTCGTGCCAGCAGCCGCGGTAATACGAAGGGGGCTAGCGTTGCTCGGAATGACTGGGCGTAAAGGGCGCGTAGGCGGTTTATACAGTCAGATGTGAAATCCCCGG
+
FFFFFFFFFFFFFFFFFFFFFF:FFFFFFFFFFFFFFFFFFFFFFFFFFFFFFFFFFFFFFFFFFFFFFFFFFFFFFFFFFFFFFFFFFFFFFFFFFFFFFFFFFFFFFFFFFFFFFFFFFFFFFFFFFFFFFFFFFFFFFFFFFFFFFFFFFFFFFFFFFFFFFFFFFFFFFFFFFFFFFFFFFFFFFFFFFFFFFFFFFFFFFFFFFFFFFFFFFFFFFFFFF:FFFFFF:FF:FFFFFFFFFFFFFF
@A00270:176:HGHW5DRXY:1:2101:10592:24032 2:N:0:ACTACGAC+CTCCTTAC
GGGGGGGGGGGGGGGGGGGGGGGGGGGGGGGGGGGGGGGGGGGGGGGGGGGGGGGGGGGGGGGGGGGGGGGGGGGGGGGGGGGGGGGGGGGGGGGGGGGGGGGGGGGGGGGGGGGGGGGGGGGGGGGGGGGGGGGGGGGGGGGGGGGGGGGGGGGGGGGGGGGGGGGGGGGGGGGGGGGGGGGGGGGGGGGGGGGGGGGGGGGGGGGGGGGGGGGGGGGGGGGGGGGGGGGGGGGGGGGGGGGGGGGGGG
+
FFFFFFFFFFFFFFFFFFFFFFFFFFFFFFFFFFFFFFFFFFFFFFFFFFFFFFFFFFFFFFFFFFFFFFFFFFFFFFFFFFFFFFFFFFFFFFFFFFFFFFFFFFFFFFFFFFFFFFFFFFFFFFFFFFFFFFFFFFFFFFFFFFFFFFFFFFFFFFFFFFFFFFFFFFFFFFFFFFFFFFFFFFFFFFFFFFFFFFFFFFFFFFFFFFFFFFFFFFFFFFFFFFFFFFFFFFFFFFFFFFFFFFFFFF
@A00270:176:HGHW5DRXY:1:2101:11143:24048 2:N:0:ACTACGAC+CTCCTTAC
GACTACCGGGGTATCTAATCCTGTTCGCTCCCCACGCTTTCGCGCCTCAGCGTCAGTTCCGAGCCAGATTGCCGCCTTCGCAACTGGTGTTCTTCCCAATATCTACGAATTTCACCTCTACACTGGGACTTCCGCAATCCTCTCTCGGACTCTAGTCTATACGTATCAAATGCAGTTCCCAGGTTAAGCCCGGGGATTTCACATCTGACTGTATAAACCGCCTACGCGCCCTTTACGCCCAGTCAGTCC
+
FFFFFFFFFFFFFFFFFFFF:FFFF:FFFFFFFFFFF:FFFFFFFFFFFFFFFFFFFFFFFFFFFFFFFFFFFFFF:FFFFFFFFFFFF,FFFFFFF:FFF,F:F:F:F,,FFFFFFFFFFF:FFFFF,:FFFFFF,FFF:FF:F,FFF:FFF:F,FF,F,,F::FFFFFFFFFFFFFF:FFF::F,FFF,FFFFFFF:FFFFFFFF,:FFFFFF,,FFFFFF:FF,FF,F,,FF:FF:::FFFF,:FF
@A00270:176:HGHW5DRXY:1:2101:23900:24064 2:N:0:ACTACGAC+CTCCTTAC
CCTACGGGCGGCAGCAGTGGGGAATATTGCACAATGGGCGCAAGCCTGATGCAGCGACGCCGCGTGCGGGATGACGGCCTTCGGGTTGTAAACCGCTTTTAGCAGGGAGCAAGCCTTCGGGTGAGTGTACTTGTTGAATAAGCGCCGGCTAACTACGTGCCAGCAGCCGCGGTAATACGTAGGGCGCAAGCGTTATCCGGATTTATTGGGCATAAAGGGCTCGTAGGCGGTTTGTCGCGTCTGATGTGAA
+
FFFFFFFFFFFFFFFFFFFFFFFFFFFFFFFFFFFFFFFFFFFFFFFFFFFFFFFFFFFFFFFFFFFFFFFFFFFFFFFFFFFFFFFFFFFFFFFFFFFFFFFFFFFFFFFFFFFFFFFFFFFFFFFFFF:FFFFFF:FFFFFFFFFFFFFFFFFFFFFFFFFFFFFFFFFFFFFFFFFF:FFFFFFFFFFFF,,FFFFFFFFFFFFFFFFFFFFFFFFFFF:FFFFFFFFFFFFF:FFFFFFFFFFFF:
@A00270:176:HGHW5DRXY:1:2101:21477:24126 2:N:0:ACTACGAC+CTCCTTAC
GACTACTGGGGTATCTAATCCTGTTTGCTCCCCACGCTTTCGCGCCTCAGCGTCAGTATCGAGCCAGGTTGCCGCCTTCGCCACCGGTGTTCTCCCCAATATCTACGAATTTCACCTCTACACTGGGAATTCCACAACCCTCTCTCGAACTCTAGTCAATGCGTCTCAAATGCAGTTCCCAGGTTAAGCCCGGGGATTTCACATCTGACTGCATCAACCGCCTACGCGCCCTTTGCGCCCAGTCATTCC
+
FFFFFFFFFFF:FFFFFFFFFFFFFFFFFFFFFFFFFFFFFFFFFFFFFFFFFFFF:FFFFFFFFFFFFFFFFFFFFFFFFFFFFFFFFFFFFFFFFFFFFFFFFFFF,FFFFFFFFFFFFFFFFFFFFFFFFFFFFFFFFFFFFFFFFFFFFFFFFFFFFFFFFFFF:FFFFFFFFFFFFFFFFFFFFFFFFFFFFFFFFFFFFFFFFFFFFFFFFFFFFFFFFFFFFFFFFFFFFFFFFFFFFFFFF
@A00270:176:HGHW5DRXY:1:2101:24008:24158 2:N:0:ACTACGAC+CTCCTTAC
CCTACGGGCGGCAGCAGTGGGGAATATTGCACAATGGGCGCAAGCCTGATGCAGCGACGCCGCGTGCGGGATGACGGCCTTCGGGTTGTAAACCGCTTTTAGCAGGGAGCAAGCCTTCGGGTGAGTGTACTTGTTGAATAAGCGCCGGCTAACTACGTGCCAGCAGCCGCGGTAATACGTAGGGCGCAAGCGTTCTCCGGATTTATTGGGCATAAAGGGCTCGTAGGCGGTTTGTCGCGTCTGATGTGAA
+
FFFFFFFFFFFFFFFFFFFFFFFFFFF:F:FFF:FFFFFFFFFFFFFFFFFFFFFFFFFFFFFFFFFFFFFFFFFFFFFFFFFFFFFF:FFFFFFFFF:FFFFFFFFFFFFFFFFFFFFFFFFFFFFFFFFFFFFF:FFFFFFFFFFFFFFFFFFFFFFFFFFFFFFFFFFFFFFFFFFFFFFFFFF:FFFFF:,FFFFFFF:FFFFFFFFFFFF,FFFFFFFFF:,FFFFFFFFFFFFFFFF,FFFFFF
@A00270:176:HGHW5DRXY:1:2101:27977:24236 2:N:0:ACTACGAC+CTCCTTAC
GACTACCGGGGTATCTAATCCTGTTCGCTCCCCACGCTTTCGCGCCTCAGCGTCAGTTCCGAGCCAGATTGCCGCCTTCGCAACTGGTGTTCTTCCCAATATCTACGAATTTCACCTCTACACTGGGAATTCCGCAATCCTCTCTCGGACTCTAGTCTATACGTATCAAATGCAGTTCCCAGGTTAAGCCCGGGGATTTCACATCTGACTGTATAAACCGCCTACGCGCCCTTTACGCCCAGTCATTCC
+
FFFFFFFFFFF:FFFFFFFFFFFFFFFFFFFFFFFFFFFFFFFFFFFFFFFFFFFFFFFFFFFFFFFFFFFFFFFFFFF:FF:FF:FFFFFFF,FFFFFFFFFFFFFFFFF,FFFF:FFFFFFFFFFF,FFFFFFFFFFFFFFFFFF:FFFFFFFFFFFFFFFFF,FF:FFF::FFFF,:,FF,,,F:FFFFFFFF,:FF,FFFF:FFFFF,:FF:,FFFFFFFFFFFF:F,F,F:FF,F:F,:::FFF
@A00270:176:HGHW5DRXY:1:2101:6045:24267 2:N:0:ACTACGAC+CTCCTTAC
GACTACTCGGGTATCTAATCCTGTTTGCTCCCCACGCTTTCGCATCTCAGCGTCAGTATCTGTCCAGAAGGCCGCCTTCGCCACCGGTATTCCTCCACATCTCTACGCATTTCACCGCTACACGTGGAATTCTACCTTCCTCTACAATACTCTAGTTAACCAGTTTTAAGTGCAATTCCTAGGTTGAGCCCAGGGCTTTCACACCTAACTTAATTATCCGCCTACATGACCTTTACGCCCAGTCATTCC
+
FFFFFFFFFFFFFFFFFFFFFFFFFFFFFFFF,FFFFFFFFFFFFFF:FFF:FFF,FFFFFFFF:F:FF:F,F:F:FFFF:FFF:FFFFFFF,FF,F:FFFFFFFF:,FFF:FFFFFFFFFFFFFFFFFFF:FFF::FFFFFFFFF,FF:F,FFFFFFF,F:FFFFFFF,FFFFFFFFFFFFFFF,FFFF,:F,::FFF:FFFFFF:FFFFFFF:FFFF,:FFFFFFF,F::,FFF:F,F:FFFFFFF,
@A00270:176:HGHW5DRXY:1:2101:24053:24267 2:N:0:ACTACGAC+CTCCTTAC
GGGGGGGGGGGGGGGGGGGGGGGGGGGGGGGGGGGGGGGGGGGGGGGGGGGGGGGGGGGGGGGGGGGGGGGGGGGGGGGGGGGGGGGGGGGGGGGGGGGGGGGGGGGGGGGGGGGGGGGGGGGGGGGGGGGGGGGGGGGGGGGGGGGGGGGGGGGGGGGGGGGGGGGGGGGGGGGGGGGGGGGGGGGGGGGGGGGGGGGGGGGGGGGGGGGGGGGGGGGGGGGGGGGGGGGGGGGGGGGGGGGGGGGGGG
+
FFFFFFFFFFFFFFFFFFFFFFFFFFFFFFFFFFFFFFFFFFFFFFFFFFFFFFFFFFFFFFFFFFFFFFFFFFFFFFFFFFFFFFFFFFFFFFFFFFFFFFFFFFFFFFFFFFFFFFFFFFFFFFFFFFFFFFFFFFFFFFFFFFFFFFFFFFFFFFFFFFFFFFFFFFFFFFFFFFFFFFFFFFFFFFFFFFFFFF:FFFFFFFFFFFF:FFFFFFFFFFFFFFFFFF:FFFFFFF:FFFFFFFFFFF
@A00270:176:HGHW5DRXY:1:2101:30300:24283 2:N:0:ACTACGAC+CTCCTTAC
GACTACTAGGGTATCTAATCCTGTTCGCTCCCCACGCTTTCGCGCCTCAGCGTCAGTTCCGAGCCAGGTTGCCGCCTTCGCAACTGGTGTTCTTCCCAATATCTACGAATTTCACCTCTACACTGGGAATTCCGCAATCCTCTCTCGGACTCTAGTCTATACGTATCAAATGCAGTTCCCAGGTTAAGCCCGGGGATTTCACATCTGACTGTATAAACCGCCTACGCGCCCTTTACGCCCAGTCATTCC
+
FFFFFFFFFF,FFFFFFFFFFFFFFFFFFFFFFFFFFFFFFFFFFFFFFFFFFFFFFFFFFFFFFFFFFFFF:FFFFFFFFFFFFF:FFF:,FFFFFFFFFFFFFFFFFFFFFFFFFFFFFFFFFFFFFFFF:FFFFFFFFFFFFFFFFF:FFFFFFFFFFFFFFFFFFFFFFFFFFF,FFFFFFFF,FFFFFFFFFFFFFFF,FFFFFFFFFFFFF::FFFFFFFFFF:FF,FFFF,F,FFFFFFFF:
@A00270:176:HGHW5DRXY:1:2101:4707:24298 2:N:0:ACTACGAC+CTCCTTAC
[truncated: 44,322,002 more chars]
