# Supplementary material for: Captive-rearing changes the gut microbiota of the bumblebee Bombus lantschouensis native to China
Source: PeerJ. 2025 Feb 13;13:e18964. doi: 10.7717/peerj.18964 (PMC11830364; doi:10.7717/peerj.18964)
Supplement: Supplemental Information 16 [file peerj-13-18964-s016.gz › peerj-13-18964-s016]

@A00270:176:HGHW5DRXY:1:2101:11776:1094 2:N:0:GGTGTAGA+CTCCTTAC
CCTACGGGCGGCTGCAGTAGGGAATCTTCCACAATGGACGCAAGTCTGATGGAGCAACGCCGCGTGAGTGAAGAAGGTTTTCGGATCGTAAAGCTCTGTTGTTGGTGAAGAAGGACAAGGATAGTAACTGATTTTTGTTTGACGGTAATCAACCAGAAAGTCACGGCTAACTACGTGCCAGCAGCCGCGGTAATACGTAGGTGGCAAGCGTTGTCCGGATTTATTGGGCGTAAAGCGAACGCAGGCGGGA
+
FFFFFFFFFFFFFFFF:FFFFFFF:FFFFFFFFFFFFFFFFFFFFF:F,FFFFFFFFFFFFFFFFF:FFFFFFFFFFFFFFFFFFFFFFF,FFF,F,F:FFFFFFFF::FFFFFFFFFFFFFFFFFF,FFF,FFFFF:FFFFFFFFFFFFFFFFFFFF,FFFFFFFFFFFFFFFFFFFFFFFFFF:FF:F,,F:FF:F:FFFFFFFF:FFFFFF:FFFF,:F:::FFFFF,F:FFFFF:FFFFFFFFFFF
@A00270:176:HGHW5DRXY:1:2101:11939:1094 2:N:0:GGTGTAGA+CTCCTTAC
CCTACGGGCGGCTGCAGTAGGGAATCTTCCACAATGGACGCAAGTCTGATGGAGCAACGCCGCGTGAGTGAAGAAGGTTTTCGGATCGTAAAGCTCTGTTGTTGGTGAAGAAGGACAAGGATAGTAACAGATTTTTGTTTGACGGTAATCAACCAGAAAGTCACGGCTAACTACGTGCCAGCAGCCGCGGTAATACGTAGGTGGCAAGCGTTGTCCGGATTTATTGGGCGTAAAGCGAACGCAGGCGGGA
+
FFFFFFFF:FFFF,FFFFFFF:FF:FFF:FFFFFFF:,FFFFFFFFFFFFF:FFFFFFFFFFF,FF:,,FFFFFFF:F:FFFFFFF,FFFFFFFFFFFFFFFFFFFFFFFFFFFFFFFFFFFFFFFFF,FFFFFFF:FFFFFF:FFFFF:FFFFFFFFFFFFFFFFFFFFFFFF:FFFFFFFF:FF:FF:FFFFFF:FF::F::FFFFFFFFFFF,FFFF:FFFFFFFF:FFFF,:FFFFFFFFFFF:FF
@A00270:176:HGHW5DRXY:1:2101:7554:1110 2:N:0:GGTGTAGA+CTCCTTAC
CCTACGGGAGGCAGCAGTAGGGAATCTTCCACAATGGACGAAAGTCTGAAGGAGCAACGCAGCGTGAGTGAATAAGGCTTTAGGGACGTAAAACTCTGTTGTTGAAGAAGAACCTGTGTGAGAGTAACTGTTCACACAGTGACGGTATTCAACCAGAAAGCAACGGCTAACTACGTGCCAGAAGCCGCGGTAATAAGTAGGTGGCAAGCGTTGTCCGGATTTATTGGGCGTAAAGCGAGCGCAGGCGGTTT
+
:F:FF:F:F,,FF:,F:FFFFFFFF,FFFF,FFFF:,FF,FFF::,,FF,,:F,FF,,,:,,FF,FF,,,F,,FF:,F,,,:::F,:FFFFFFFFF:,F,,,FFFF,FF:FFF,FFFFFF::FFFFFFFFFFFFFFFFFFFFFF,F,FFF:FFF,FFFF,F,:F,,FFFFF,FF,F,FFFF,FFF,FFF,FFF::,::F,FFFFFF:,FFFF,F,FFFFF:FFFFFF,F:,,FF,,FFFFFFFF,F,FF,F
@A00270:176:HGHW5DRXY:1:2101:11894:1141 2:N:0:GGTGTAGA+CTCCTTAC
CCTACGGGCGGCTGCAGTAGGGAATCTTCCACAATGGACGCAAGTCTGATGGAGCAACGCCGCGTGAGTGAAGAAGGTTTTCGGATCGTAAAGCTCTGTTGTTGGTGAAGAAGGACAAGGATAGTAACTGATTTTTGTTTGACGGTAATCAACCAGAAAGTCACGGCTAACTACGTGCCAGCAGCCGCGGTAATACGTAGGTGGCAAGCGTTGTCCGGATTTATTGGGCGTAAAGCGAACGCAGGCGGGA
+
FFFFFF:FFFFFFFFFFFF:FFFFFFFFFF,FFFFFFFFF:FFF::FFF:F,FFFFFFFFF:FFFFF:FF:FFFFFF:,F,FF:FFFFFFFFFFFF::FFFF:FFFFFFFFFFF:FF,FFFFFF,FFFFFFFFFFFFFFFFFFFFF:FFFFFFFFFFFF:FFFFFFFFFFFFFFFFFFFFFFFF:FFFFFF,FFFFFFFFFFFFFF:FFF:FFFFFFF,FFF,FFFFFFF:FFFFFFFFFFFFFFFFFFF
@A00270:176:HGHW5DRXY:1:2101:23981:1188 2:N:0:GGTGTAGA+CTCCTTAC
CCTACGGGAGGCTGCAGTGGGGAATATTGCACAATGGGCGCAAGCCTGACGCAGCGACGCCGCGTGCGGGATGACGGCCTTCGGGTTGTAAACCGCTTTTAGCAGGGAGCAAGCCTTCGGGTGAGTGTACTTGTTGAATAAGCGCCGGCTAACTACGTGCCAGCAGCCGCGGTAATACGTAGGGCGCAAGCGTTATCCGGATTTATTGGGCGTAAAGGGCTCGTAGGCGGTTTGTCGCGTCTGGTGTGAA
+
FFFFFFFFFFFFFFFFF:FFFFFFFFF:FFFFFFFFFFFFFFFFFFFFFFFFFFFFFFFF:FFF:FFFFFFFFFFFFFFFFFFFFFFF:FFFFFFFFFFFFFF:FFFFFFFFFF:FFFFFFFFFFFFFFFF:FFFF:FFFFFFFFFFFFFFFFFFFF:FFFFFFFFFFFFFFFFFFFFFFFFFFFFFF:FFFFFFFFFFFFFFFFFFFFFFFFFFFFFFFFFFFFFFFFFFFF:FF,FFFFFFFFFFF:F
@A00270:176:HGHW5DRXY:1:2101:13684:1235 2:N:0:GGTGTAGA+CTCCTTAC
CCTACGGGTGGCAGCAGTGGGGAATATTGCACAATGGGGGGAACCCTGATGCAGCCATGCCGCGTGTATGAAGAAGGCCTTCGGGTTGTAAAGTACTTTCGGTGATGAGGAAGGTGATGAATCTAATAGGTTTATTAATTGACGTTAATCACAGAAGAAGCACCGGCTAACTCCGTGCCAGCAGCCGCGGTAATACGGAGGGTGCGAGCGTTAATCGGAATGACTGGGCGTAAAGGGCATGTAGGCGGAT
+
F,F:FFFFFFFFFFFFFFFFFFFFFFFFFFFFFFFFFFFFFFFFFFFFFFFFFFF:FFFFFFFF:FFFFFFFFFFFFFFFFFFFF:FFFFF:FFFFFFFFFFFFFFFFFFFFF:FFFFFFFFFFFFFFFFFFFFF:FFFFF,::FFFFF,F:FFF,FFFFFFFFF:FF,FFFFFFFFFFFFFFFFFFF:FFFFFFFFFFFFFFFF:FFFF:F:FFF:FFFFFFFFFFFFFFFF:FFFFF:FFF:FFFFFF
@A00270:176:HGHW5DRXY:1:2101:9941:1266 2:N:0:GGTGTAGA+CTCCTTAC
GACTACTGGGGTATCTAATCCTGTTCGCTACCCATGCTTTCGAGCCTCAGCGTCAGTTACAGACCAGACAGCCGCCTTCGCCACTGGTGTTCTTCCATATATCTACGCATTTCACCGCTACACATGGAGTTCCACTGTCCTCTTCTGCACTCAAGTCTCCCAGTTTCCGATGCACTTCTCCGGTTAAGCCGAAGGCTTTCACATCAGACTTAAGAAACCGCCTGCGCTCGCTTTACGCCCAATAAATCCG
+
F,F:FFFFFFFFFFFF:FF:FFFF:FFFFFFFFFFFFFFFF:FFFFFFFFFFFFFF:FFF,FFFFFFFF:F,FFFFFFFFFFFFFFFFFF,FFFFFFFFFFFFFFFFF:FF:FFFFFFFFF:FFFFFFFF:FFF,FFFFFFFFFFFFF,FFFF,FFFFFFFFFFFFFFFFFFFFF:FFFFFFFFF,FFFFFF,FFFF,FFFFFFFFFFFFFFFFFFFFFF,F:FF:FFFFFFFFFFFFFFFFFFFFFFF,
@A00270:176:HGHW5DRXY:1:2101:26720:1360 2:N:0:GGTGTAGA+CTCCTTAC
GACTACTCGGGTATCTAATCCTGTTCGCTACCCATGCTTTCGAGCCTCAGCGTCAGTTACAGACCAGACAGCCGCCTTCGCCACTGGTGTTCTTCCATATATCTACGCATTTCACCGCTACACATGGAGTTCCACTGTCCTCTTCTGCACTCAAGTCTCCCAGTTTCCGATGCACTTCTCCGGTTAAGCCGATGGCTTTCACATCAGACTTAAGAAACCGCCTGCGCTCGCTTTACGCCCAATAAATCCG
+
F:FFFFFFFFFFF,FF:FFFFFFFFFFFFFFFFFFFFFFFFFFFFFFFFFFF:FFFFFFFFFFFFFFFF,FFFFFFFFFFFFFFFFFFF,,FFFFFF:FFFFFFFFF,FF,FFFFFFFFFF:FFFFFFFFFFFFFFFFFFFFF:FFFFFFFFFFFF:FFFFFFFFFFFFFFFFFF:FFFFF,FFF,FFFFFF,FFFF,FFFFFFFFFFFF,FFFF:FFFFFFFFF:FFFFFFFFFFFFFFFF,:FF,,F,
@A00270:176:HGHW5DRXY:1:2101:13548:1407 2:N:0:GGTGTAGA+CTCCTTAC
CCTACGGGTGGCTGCAGTAGGGAATCTTCCACAATGGACGAAAGTCTGATGGAGCAACGCCGCGTGAGTGAAGAAGGCTTTAGGGTCGTAAAACTCTGTTGTTGAAGAAGAACGTGTGTGAGAGTAACTGTTCACACAGTGACGGTATTCAACCAGAAAGCCACGGCTAACTACGTGCCAGCAGCCGCGGTAATACGTAGGTGGCAAGCGTTGTCCGGATTTATTGGGCGTAAAGCGAGCGCAGGCGGTTT
+
FFFFFFFFFFFFFFFFFFFFFFFFFFFFFFFFFFFFFFFFFFFFFFFF:FFFFFFFFFFFFFFF:FFFFFFFF:FFFF,FFFFFFFFF:FFFFFFFFFF:FFFF:F:F:FFFFFFFFFFFFFFFFFFFFFF:FFFFF:FFFFFF:FF:FFFFFF,FF,,FFFF:FFFFFFFF:FFFFFFFFF:FF:FFF:::FF,FF:FFF:FFFF:FFFFFFFFFFFF,,F:,FFFFFF:FFFFFFFFFFF,FFFFFF,F
@A00270:176:HGHW5DRXY:1:2101:1642:1423 2:N:0:GGTGTAGA+CTCCTTAC
CCTACGGGGGCAGCAGTAGGGAATCTTCCACAATGGACGAAAGTCTGATGGAGCAACGCCGCGTGAGTGAAGAAGGCTTTAGGGTCGTAAAACTCTGTTGTTGAAGAAGAACGTGTGTGAGAGTAACTGTTCACACAGTGACGGTATTCAACCAGAAAGCCACGGCTAACTACGTGCCAGCAGCCGCGGTAATACGTAGGTGGCAAGCGTTGTCCGGATTTATTGGGCGTAAAGCGAGCGCAGGCGGTTT
+
FFFFFFF:FFFFFFFFFFFFFFFFFFFFFFFFFFFFFFFFFFFFFFFFFFFFFFFFFFFFFFF:FFFFFFFFFF:FFFFFFFFFFFFFFFFFFFFFF:F,FFFFF:FFFFF:F:FFF:FFFFF::FF:FFFFFFFFFFFFFFF,FFFFFFFFFFFFF:F:FFFFF:FFFFFFF:FFFFFFFFFFFFFF:FFFFFFFFFFFFF,FFF,:F:FFFFFFFFF,FF:,FFFFFFFFFFFFFFFF::F,FFFFFF
@A00270:176:HGHW5DRXY:1:2101:11207:1423 2:N:0:GGTGTAGA+CTCCTTAC
CCTACGGGCGGCGGCAGTAGGGAATCTTCCACAATGGACGCAAGTCTGATGGAGCAACGCCGCGTGAGTGAAGAAGGGTTTCGGATCGTAAAGCTCTGTGGTTGGTGAAGAAGGACAAGGATAGTAACTGATTTTTGTTTGACGGTAATCAACCAGAAAGTCACGGCTAACTACGTGCCAGCAGCCGCGGTCATACGTAGGTGGCACGCGTTGTCCGGAGTTATTGGGCGTAAAGCGACCGCAGGCGGGA
+
FFFFFFFFFFFF,FF:FFFFFFFFFFFFFF,FF:FFFFFFF:FFFF,FFFFFFFFFFFFFFFFFFF,FFFFFFFFFF,FFFFFF:FFFFFF:FF,F,F,,F,FFFFFFFFFFFFFFFFFF,FFFF,FFFFF:FFFFFFFFFFFFF:FFFFF,FF,FFFFFFFFFFFFFFFFF,FFFFFFFFFFFF:FFFFF,:,FFFFFFF:FFFF,FFFFFFF:FFFF:FFF:FFFF:F:F:FFFFF,FFFFFFFFFFF
@A00270:176:HGHW5DRXY:1:2101:30770:1611 2:N:0:GGTGTAGA+CTCCTTAC
GACTACTAGGGTATCTAATCCTGTTCGCTACCCATGCTTTCGAGCCTCAGCGTCAGTTACAGACCAGACAGCCGCCTTCGCCACTGGTGTTCTTCCATATATCTACGCATTTCACCGCTACACATGGAGTTCCACTGTCCTCTTCTGCACTCAAGTCTCCCAGTTTCCGATGCACTTCTCCGGTTAAGCCGAAGGCTTTCACATCAGACTTAAGAAACCGCCTGCGCTCGCTTTACGCCCAATAAATCCG
+
F:FF:FFFFFFFFFFF:FFFFFFFFFFFFFFFFFFFFFFFFFFFFFFFFFFFFFFFFFFFFFFFFFFFFFFFFFFFFFFF:FFFFFFFFFFFFFFFFFFFF,FFFFF,FFFFFFFFFFFFFFFFFFFFFFFFFFFFFFFFFFFFFFFFFFF,F,,FFF,FFFFFF,FFFFFFFF:FFF:FFFFFFFFF:F:FF:F:FFFFF:FFFFF:FFFFF:FF:FF:FFF:FFFFFFFF:FF,FFFFFFFF:FFFF,
@A00270:176:HGHW5DRXY:1:2101:14886:1626 2:N:0:GGTGTAGA+CTCCTTAC
GACTACAAGGGTATCTAATCCTGTTTGCTCCCCACGCTTTCGCATCTCAGCGTCAGTATCTGTCCAGAAGGCCGCCTTCGCCACCGGTATTCCTCCACATCTCTACGCATTTCACCGCTACACGTGGAATTCTACCTTCCTCTACAATACTCTAGTTAACCAGTTTTAAGTGCAATTCCTAGGTTAAGCCCAGGGCTTTCACACCTAACTTAATTATCCGCCTACATGCCCTGTACGCCCAGTCATTCC
+
F:FFFFFFFFFFFFFFFFFFFFFF:FFFFFFFFFFFFFFFF:FFFFFFFFFF:FFFFFFFFFFFFFFFFFFFFFFFFFFFFFFFFFFFF:FFFFFFFFFFF:FF:FFFF:FFFFFFFFFFFFFFFFF:FFFFFFFFF:FFFFFFFFFFFF:FF:F,FFFFF:FFFFFFF:FFFFFFFFFFFFF:FFF:FFFFFFFFF,,F:::FFFFF:FFFFFFFFFF:,:FFFFFFF:F:,FFFFFFFFFFFFFFF:
@A00270:176:HGHW5DRXY:1:2101:12418:1673 2:N:0:GGTGTAGA+CTCCTTAC
CCTACGGGTGGCAGAAGTAGTGAATCTTCCTCAATGGACCAAAGTCTGATGGATCACCGACGCGTGAGAGAAGAAGGCCGTAGGGTCGTAAAACTCTGTTGTTGAATAAGAACGTGTGTGAGAGTAACTGTTAACACAGTGACGGTATTCAACCAGAAAGACACGGCTAACTACGTGCCAGCAGCCGCGGTTATACGTAGGTGGCCAGCGATGTCCGGATTTATTGGGCGTAAAGCGAGAGCAGGCGGTTT
+
,:,FFFFF,,,F:,,FFFFF,,,F,,,,FF,,,,F,,F,,FF::,:::FF::F,FF::F,F,F:FFFF,:F,FFFFFF,,,FF,FF,F,FFFFFF,F,F,F,FFF:,FF,FFF:F,,F:,FFFFFFF,,::,:F,FFF:FFF,::,:,,FF:,F:FFFFF:,F:,,FFFFFFF:F,FFFF,FF,FFFFFF::F:F:,,F,F,FF:,FF,:,FFFFFFFF,FF,,F,,FF:FFF:FF:FF,FF,:F:FFF:F
@A00270:176:HGHW5DRXY:1:2101:4282:1705 2:N:0:GGTGTAGA+CTCCTTAC
CCTACGGGAGGCAGCAGTGGGGAATATTGCACAATGGGCGCAAGCCTGATGCAGCGACGCCGCGTGCGGGATGAAGGCCTTCGGGTTGTAAACCGCTTTTGTTGGGGAGCGAGCGAGAGTGAGTGTACCCTTCGAATAAGGACCGGCTAACTACGTGCCAGCAGCCGCGGTCATACGTAGGGTCCAAGCGTTATCCGGATTTATTTGGCGTAAAGAGCTCGTAGGCGGCTCGTCGCGTCCGGTGTGAAAGT
+
FF,FFFFFFFFF,FFFFFFFFFFFFFFFFFFFFFF,FFFF:FFFFFFFFFFF:FFFFFFFF:FFFFFFFF,:FF:FFFF,FFFFF,FFFF:FFFFFFF,,FFFFFFFFFFFFFFF:FFFFFFFFFF:FFFFFFFFFFFF:FFF:FFFFFFFFFFFF,,FFFFFFFFF:F,F,F,FFFFF:FFFFFFF:FFF,F:F:FFFFFFFFF,F:F:FFFFFFFFFF:FFFFF,F:FFFF:FFFFF:FFFFF:FF,FF
@A00270:176:HGHW5DRXY:1:2101:23466:1705 2:N:0:GGTGTAGA+CTCCTTAC
GACTACTCGGGTATCTAATCCTGTTCGCTACCCATGCTTTCGAACCTCAGCGTCAGTTACAGACCAGACAGCCGCCTTCGCCACTGGTGTTCTTCCATATATCTACGCATTTCACCGCTACACATGGAGTTCCACTGTCCTCTTCTGCACTCAAGTCTCCCAGTTTCCGATGCACTTCTCCGGTTAAGCCGAAGGCTTTCACATCAGACTTAAGAAACCGCCTGCGCTCGCTTTACGCCCAATAAATCCG
+
F,:FFFFFFFFFFFFFFFFFFFFFFFFFFFFFF:FFFFFFFFFFFFFFFFFFFFFFFFFFFFFFFFFFFFFFFFF:FFFFFFFFFFFFFFFFFFFFFFFFFFFFF:FFFFFFFFFFFFFFFFF:FFF,FFFFFFFFFFFFFFFFFF:FFFFFFFFFFFF:FFFFFFFFF,FFFFFFFFFFFFFFFFF:FFFFFF:FFFFFFFFFFFFFFFFFFF:FFFFFFFF:FFFFFFF::FFF:FFFFFFFFFFF:F
@A00270:176:HGHW5DRXY:1:2101:9760:1736 2:N:0:GGTGTAGA+CTCCTTAC
GACTACTCGGGTATCTAATCCTGTTCGCTACCCATGCTTTCGAGCCTCAGCGTCAGTTACAGACCAGACAGCCGCCTTCGCCACTGGTGTTCTTCCATATATCTACGCATTTCACCGCTACACATGGAGTTCCACTGTCCTCTTCTGCACTCAAGTCTCCCAGTTTCCGATGCACTTCTCCGGTTAAGCCGAAGGCTTTCACATCAGACTTAAGAAACCGCCTGCGCTCGCTTTACGCCCAATAAATCCG
+
FFFFFFFFFFFFFFFFFFFFFFFFFFFFF:FFFFFFFFFFFFFFFFFFFFFFFFFFFFFFFFFFFFFFFFFFFFFFFFFF:FFFFFFFFFFFF:FFFFFFFFFFFFFFFFFFFFFFFFFFFFFFFFFFFFFFFFFFFFFFFF:FFFFF:F:FFFFFFFFFFFFF:FFFF:FFFF,FFFFF,FFFFFFFFFFFFFFFFFFFFF:FFFF:F:FFFF,F:FFFFF:FFFFFFFFFFFFFF:F:,F,F:FF,FF
@A00270:176:HGHW5DRXY:1:2101:4264:1767 2:N:0:GGTGTAGA+CTCCTTAC
CCTACGGGAGGCAGCAGTGGGGAATATTGCACAATGGGCGCAAGCCTGATGCAGCGACGCCGCGTGCGGGATGAAGGCCTTCGGGTTGTAAACCGCTTTTGTTGGGGAGCAAGCGAGAGTGAGTGTACCCTTCGAATAAGGACCGGCTAACTACGTGCCAGCAGCCGCGGTAATACGTAGGGTCCAAGCGTTATCCGGATTTATTGGGCGTAAAGAGCTCGTAGGCGGCTCGTCGCGTCCGGTGTGAAAGT
+
FFFF:FFFFFFFFFF:FFFFFFFFFFFFFFFFFFFFFFFFFFF:FFFFF:FFFF:FFFFFFFFF,:FFFF:FF:F:FFFFFFF:FF:F:FFFFFF::FF,FFF:F,FF:,FFF,:FFFFFFF,FFFFFFFFFF:FFFFF:FFFFFFFFF:FFFF:FFFFFFFF:FFFF:FFFFF:::FFFFFFFFFFFFFFF:F,FF,F:FF:FFFF:FFFFFFFFFFFFFFF,FFFFFFFFFFFFFFFFFFFFFFF,FFF
@A00270:176:HGHW5DRXY:1:2101:4300:1767 2:N:0:GGTGTAGA+CTCCTTAC
CCTACGGGAGGCAGCAGTGGGGAATATTGCACAATGGGCGCAAGCCTGATGCAGCGACGCCGCGTGCGGGATGAAGGCCTTCGGGTTGTAAACCGCTTTTGTTGGGGAGCAAGCGAGAGTGAGTGTACCCTTCGAATAAGGACCGGCTAACTACGTGCCAGCAGCCGCGGTAATACGTAGGGTCCAAGCGTTATCCGGATTTATTGGGCGTAAAGAGCTCGTAGGCGGCTCTTCGCGTCCGGTGTGAAAGT
+
F::FFFFFFFF:F,FF:FFFFFFFFFF:F,FFFFFFF:FFFFFFFFFFFFFFFFFFFFFFFFFFFFF:FFFFFFFFFFFFF::FFFF:FFFFF:FFFFF:FFFF,F:FFFFF:,FFFFFFFFFFFFF:FFFF,FFFFFFFFFF:,FFFFFFFFFFFF,FF:FF:FFFF:FFFF:F:FFFFFFFFFFFFFFFFFFFFF:FFFFFFFF:FFFFFF:F,F:FFF,FF,FFF,FF,FF:FFFFFFFFFFFFFFFF
@A00270:176:HGHW5DRXY:1:2101:18367:1799 2:N:0:GGTGTAGA+CTCCTTAC
GACTACACGGGTATCTAATCCTGTTCGCTACCCATGCTTTCGAGCCTCAGCGTCAGTTACAGACCAGACAGCCGCCTTCGCCACTGGTGTTCTTCCATATATCTACGCATTTCACCGCTACACATGGAGTTCCACTGTCCTCTTCTGCACTCAAGTCTCCCAGTTTCCGATGCACTTCTCCGGTTAAGCCGAAGGCTTTCACATCAGACTTAAGAAACCGCCTGCGTTCGCTTTACGCCCAATAAATCCG
+
,FF:FFFFFFFFFFFFFFFFFFFF::F,FF:F,FFFFFFFF:FF,FF:F::FFFFFF:FFF:F:,FFFFFF::FF:FFFFFF,:F:FF:FF:FFF:FFFFFF:FFFFFFFFFFFFFFFFFFFFF,FF,:FFFFFFFFFF:FFF,FFFFF:FFFFFFFF::FFF,,FFF:,FFFFF:FFF:FFFFF:FFFFFF:FFFFFFF,FFFFFFFFFFFFF:FFFFFFFFF:F,FFFFFFFF:FF,F,F:FFFFFF:
@A00270:176:HGHW5DRXY:1:2101:1633:1846 2:N:0:GGTGTAGA+CTCCTTAC
CCTACGGGGGGCTGAAGTATGGATTCTTCCACAATGGACGAAAGTCTGATGGATCAACGCCGCGTGAGTGAAGAAGATTTTCTGATCGTAAAGCTCTGTAGTTGGTGAAGAAAGACAAGGATAGTAACTGATTCATGTATGACGGTAATCTACCAGAAAGTCACGGCTAACTACGTGCCAGCAGACCCGGAAATACGTAGGTGGCAAGCGTTGTCAGGAGTTATTGGGCGTAAAGCGAACTCAGGCGGGA
+
F:F,F:::FFFF::,F,FF,::F,F,FFF:F,F,F::FFFFFFFFF,:F,,,F,,FF,F,FFFFFFFFF,FF,FF:FFFFF,FFFF:FF:FF,,FF:,,,,:F:,FFF:,FFFFFFFFF,FFFFFFFFFFFFFFFFF:,:,FF:::FFF:,F,FFFFFFFFFF:FF,:FF,FFF,,F,,FFFF,,F,FF,,F,F:F:,FFFF,,:F::FFFF,F,:::F,FFF,FF,:FFFF,FF,:,,F,,::FFFFFF
@A00270:176:HGHW5DRXY:1:2101:7139:1892 2:N:0:GGTGTAGA+CTCCTTAC
CCTACGGGCGGCTGCAGTAGGGAATCTTCCACAATGGGCGCAAGCCTGATGCAGCGACGCCGCGTGCGGGATGACGGCCTTCGGGTTGTAAACCGCTTTTAGCAGGGAGCAAGCCTTCGGGTGAGTGTACTTGTTGAATAAGCGCCGGCTAACTACGTGCCAGCAGCCGCGGTAATACGTAGGGCGCAAGCGTTATCCGGATTTATTGGGCGTAAAGGGCTCGTAGGCGGTTTGTCGCGTCTGGTGTGAA
+
FFFFFFFFFFFFFFFFFFFFFFF,FFFFFFFFFFFFFFFFF::FFFFFFFFFFFFFFFFFFFFFFFFFFFFFFFFFFFFFFFFFFFFFFFFFFFFFFFFFFFFFFFFFFFF,FFFFFFF:FFFFFFFFF,:FFFFFFFFFFFFFFFFFFF:FFFF:FFFFFFFFFF:FFFFFF,FFFFF:FFFFFFF:FFFFFF,FFFFFFFFFF,:FFFFFF,F,FFFFFFFFFFFF:F,:FFFFFFFFFFFFFFFFFF
@A00270:176:HGHW5DRXY:1:2101:18385:1955 2:N:0:GGTGTAGA+CTCCTTAC
GACTACTCGGGTATCTAATCCTGTTCGCTACCCATGCTTTCGAGCCTCAGCGTCAGTTACAGACCAGACAGCCGCCTTCGCCAATGGTGTTCTCCCATATATCTACGCATTTCACCGCTACACATGGAGTTCCACTGTCCTCTTCTGCACTCAAGTCTCCCAGTTTCCGATGCACTTCTCCGGTTAAGCCGAAGGCTTTCACATCAGACTTAAGAAACCGCCTGCGCTCGCTTTTCGCCCAATAAGTCCG
+
:FFFFFF,:FFFFFFFFFFF:FFFFFFF,FF:F:FF,FF:F,FF,,F,FF:FFFFFF:F:F,F::F:F,::FFFFF,F,:,FF,F:F,,:FFFF,FF:F,:FFFFF,,F,FF:FF,FFF::FFFFF:FFFFF:FF:FFFFFF:FF:F,F,F::,:,,:F:,,F,,F:,F,FF:F,:F:F,::F:,,::F,FFFFFF:F:,FFFF,:F::FFFFF,,,,FF,,F:,FF::FF:::,FFF,,::F,F,FF,F
@A00270:176:HGHW5DRXY:1:2101:14208:2049 2:N:0:GGTGTAGA+CTCCTTAC
GACTACAAGGGTATCTAATCCTGTTCGCCCCCCACGCTTTCGCTCCTCAGCGTCAGTAACGGCCCAGAGACCTGCCTTCGCCATTGGTGTTCTTCCCGATATCTACACATTCCACCGTTACACCGGGAATTCCAGTCTCCCCTACCGCACTCCAGCCCGCCCGTACCCGGCGCGAATCCACCGTTGAGCGATGGACTTTCACACCGGACGCGACGAGCCGCCTACGAGCTCTTTACGCCCAATAAATCCG
+
FFFFF:F:FFFFFFFFFFFFFFFFFFFFFFFFFFFFFF:FFFFFFFFF,FFFFFFFFFFFFFFFFFFFFFFFFFFFFFFFFF,:FFFFFFFFFFFFFFFFFFFFFFFFFFFFFFFFF,FFFFFFFFFFFFFFFFFFFFFFFFF:FFFFFFFFFFFFFFFFF:FFF:FFFFFFFFFFFFFFFFFFFFFFF:FFFF:FFFFFFFFFFFFF,FFFFFFFFFFFFFF,F:FFF,FF,FFFFFFFFF,F:F::FF
@A00270:176:HGHW5DRXY:1:2101:32235:2049 2:N:0:GGTGTAGA+CTCCTTAC
CCTACGGGCGGCAGCAGTAGGGAATCTTCCACAATGGACGAAAGTCTGATGGAGCAACGCCGCGTGAGTGAAGAAGGCTTTAGGGTCGTAAAACTCTGTTGTTGAAGAAGAACGTGTGTGAGAGTAACTGTTCACACAGTGACGGTATTCAACCAGAAAGCCACGGCTAACTACGTGCCAGCAGCCGCGGTAATACGTAGGTGGCAAGCGTTGTCCGGATTTATTGGGCGTAAAGCGAGCGCAGGCGGTTT
+
FFFFFFFFFFFF:FFFFFFFFFFFF,FF:FFFFFFF:FF:FFFFFF:F,FF:FFFFF,F:FFFFFFFFFFFFFFFFFFF,FFFF:FFFFFFFFF::FFFFFFFFF:FFFFFFF,FFF:FF:FFF:FFFFFFFF:FFFFFFFFFFFFFFFF:FFF::FFF:FFFFFFFFFFFFFFFFFFFFFFF:FFFFF,FFFFFFFFFFFFFFFFFFFFFF,F,FFFF:FF,FFFFFFFFFFF,F:FFFFF,:FFFFFFF
@A00270:176:HGHW5DRXY:1:2101:7943:2159 2:N:0:GGTGTAGA+CTCCTTAC
CCTACGGGAGGCTGCAGTAGGGAATCTTCCACAATGGACGCAAGTCTGATGGAGCAACGCCGCGTGAGTGAAGAAGGTTTTCGGATCGTAAAGCTCTGCTGTTGGTGAAGAAGGACAAGGATAGTAACTGATTTTTGTTTGACGGTAATCAACCAGAAAGTCACGGCTAACTACGTGCCAGCAGCCGCGGTAATACGTAGGTGGCAAGCGTTGTCCGGATTTATTGGGCGTAAAGCGAACGCAGGCGGGA
+
FFFFFFFFFFFFFFFFF:FFFFF:FFFFFFFF,FFFFFFFFFFFFF:F:FFFFFFF,FFFFFFF:FFFFFFFFFFFFFFFFFFF:FFFFFFFFFFFFF,FFFFFF:FFFFFFFF:FFFFFFF:FFFFFFFF:FFFFFF:FFFFFFFFFFFFFFFFFFFFFFFFFFF:FFFFFFFFFFFFFFFFFFFFFFFFFFFFFFFF:FFFFF,FFFF:FFFFF:FFFFFFFFFFFFFFFFFFFFF,:FFF,FFFFFF
@A00270:176:HGHW5DRXY:1:2101:1633:2190 2:N:0:GGTGTAGA+CTCCTTAC
CCTACGGGAGGCTGCAGTAGGGAATCTTCCACAATGGACGAAAGTCTGATGGAGCAACGCCGCGTGAGTGAAGAAGGCTTTAGGGTCGTAAAACTCTGTTGTTGAAGAAGAACGTGTGTGAGAGTAACTGTTCACACAGTGACGGTATTCAACCAGAAAGCCACGGCTAACTACGTGCCAGCAGCCGCGGTAATACGTAGGTGGCAAGCGTTGTCCGGATTTATTGGGCGTAAAGCGAACGCAGGCGGGA
+
F:FF:FFFFFFFF:FFFFFFFFFFFFFFFFFFFFFFFFFFFFFF,FFFF:FFFFFFF:FFFFFFFFFFFFFFFFF::::FFFF,FFFF:FFFFFFFFFF,FF::FF,FF,FFFFF:FFFFF:FFFFF:FFFFFFFFFF::FFFFFFFFF:FFFFF:F:F,F:FFF,FFFF:FFFF::FFFFFFFFFFFFFFFFF,:,,FFFFFFF,:FFFFFFF,FFF,F,FF,FFFFFFF:FFFFFFFFFFF,FF:FFF
@A00270:176:HGHW5DRXY:1:2101:16893:2253 2:N:0:GGTGTAGA+CTCCTTAC
GACTACTCGGGTATCTAATCCTGTTTGCTCCCCACGCTTTCGCATCTCAGCGTCAGTATCTGTCCAGAAGGCCGCCTTCGCCACCGGTATTCCTCCACATCTCTACGCATTTCACCGCTACACGTGGAATTCTACCTTCCTCTACAATACTCTAGTTAACCAGTTTTAAGTGCAATTCCTAGGTTGAGCCCAGGGCTTTCACACCTAACTTAATTATCCGCCTACATGCCCTTTACGCCCAGTCATTCC
+
FFFFFFFFFFFFF:FFFFFFFFFFFFFFFFFFFFFFFFFF:FFFFFF:FFFFFF:FFFF,FFFFFFFFFFFFFFFFFFFFF:FFFFFFFFFF,,FFFF:FFFFFFFFF:FFFFFFFFFF:FFFFFFFF:FFFF:FF::FFFFF:FFFFF:,FF,F:FFFFF:FF:,F,:F:FFFFFFFFFFF::FF:FF:FF:FFF,FFF:FFF:FF:FF:FFFFFF,FF,FFFFFF,FF,,,,F:FF,FFFF,F,FFF
@A00270:176:HGHW5DRXY:1:2101:15248:2284 2:N:0:GGTGTAGA+CTCCTTAC
GACTACTGGGGTATCTAATCCTGTTCGCTACCCATGCTTTCGAGCCTCAGCGTCAGTTACAGACCAGACAGCCGCCCTCGCCACTGGTGTTCTTCCATACATCTACGCATTTCACAGCTACACATGGAGTTCCACTGTCCTCTTCTGCACTCAAGTCTCCCAGTTTCCGAAGCACTTCTCCGGTTAAGCCGAAGGCTTTCACATCAGACTTAAGAAACCGCCTGCGCTCGCTTTACGCCCAATAAATCCG
+
F,FFFFFFFFF,FFF:FFFFFFFFFFF:FF:FFFF:FFFF::FFF:FF:F:FFFFFFFFFFFFF:FFFFFF,FFFF:FFFFF,FF:FFFFFFFF,FFFFFF:FFFFFFFF,FFFF,FFFF,FFFFFFF:FFF:FFF:FFF:FFFFFFFFFFFFF:,,FFF:,,FFFFF,F,FFFFF,FFFFF:F:,FF,FF,FFFFFFFFFFFFF:F:FFFFFFFFFFFFF:FFFFFFFFFF,F,FF:FFFFF,F,FFFF
@A00270:176:HGHW5DRXY:1:2101:1633:2347 2:N:0:GGTGTAGA+CTCCTTAC
CCTACGGGAGGCTGCAGTAGGGAATCTTCCACAATGGACGAAAGTCTGATGGAGCAACGCCGCGTGAGTGAAGAAGGCTTTAGGGTCGTAAAACTCTGTTGTTGAAGAAGAACGTGTGTGAGAGTAACTGTTCACACAGTGACGGTATTCAACCAGAAAGCCACGGCTAACTACGTGCCAGCAGCCGCGGTAATACGTAGGTGGCAAGCGTTGTCCGGATTTATTGGGCGTAAAGCGAACGCAGGCGGGA
+
:FFFFFFFFFFFFFFFFFFFFFFFF:FFFFFFFFFFFFFFFFF:FFFFF:FFFFFF:F:FFFF:FFFFFFFFFFFFFFFFFFFFFFF:FF:FF:FFFFF,FFFFFF,FFFF,FFFFFFFFFFFF,FF,FF,FFFFFF:FFFFFFFFFFFFFFFFFFF:FFFFFFFF,FFFFFFFFFFFFFFFFFFFF:FFF:FFFF,:FFFFFFFFFFFFFFFFFF:FF:FFFFFFFFFFF:FFF:FFFFFFFFFFF,FF
@A00270:176:HGHW5DRXY:1:2101:17372:2362 2:N:0:GGTGTAGA+CTCCTTAC
CCTACGGGTGGCAGCAGTGGGGACTATTGCACAATGGGGGGAACCCTGATGCAGCCATGCCGCGTGTATGAAGAAGGCCTTCGGGTTGTAAAGTACTTTCGGTGAGGAGGAAGGGGATGTATCTAATAGGTGCATTAATTGACGTTAATCACAGCAGAAGCACCGGCTAACTCCGTGCCAGCAGCCGCGGTAATACGGAGGGTGCGAGCGTTAATCGGACTGACTGGGCGTAAAGGGCATGTAGGCGGAT
+
FFFFF:FF:FFF,FFFFFFFFFF,,:FFFFFFFFFFFFFFFFF,:F,F:FFFFF,:,F,,FFFFF:FF,FFF:FFFFF,FFFFFFF,FFF,FFFFF,,::FFFFF,FFFF,F:F,:FFF,FFFFF:FF:FF::FF,F,FFFFFFFFFFFFFFFF,FFF:FFF,:FF,:FFF,FF::FFFFFFFF:FFFFF:FFF,FF,,,FF,FFF:FFF,FFF:FFFF,FFF:F:,:FFFFF,F,FF,FFFFFFFFFFF
@A00270:176:HGHW5DRXY:1:2101:29270:2362 2:N:0:GGTGTAGA+CTCCTTAC
GACTACTGGGGTATCTAATCCTGTTCGCTACCCATGCTTTCGAACCTCAGCGTCAGTTACAGACCAGAGAGCCGCCTTCGCCACTGGTGTCCTTCCATATATCTACGCATTCCACCGCTACACATGGAGTTCCACTCTCCTCTTCTGCACTCAAGAAATATAGTTTCAGCTGCACTTCCCCGGTTGAGCCGAGGGCTTTCACAGCTGACTTATCTTCCCGCCTGCGTTCGCTTTACGCCCAATAAATCCG
+
F,:FFFFFFFFFFFFFFFFFFFFFFF:FFFFFFFFF,FFFFFFFFFFFFFFFFFFFFFFFFFFFFFFFFFFFFFFFFFFFFF:FFFFFFF:FFFFFFFFFFFFFFFFFFFFFFFFFFFFFFFF:FFFFF:FFFF:FFFFFFFF:FFFFFFFFFFF:FFFFFFFFFFFFFF:FFFFFFFFFFFFFFFFFFFFFFFFFF:FFFFFFF:FFFFF:FFFFFFFFFFFFFFFFFFFFFFFFFFFFFFFF:FFFFF
@A00270:176:HGHW5DRXY:1:2101:29387:2378 2:N:0:GGTGTAGA+CTCCTTAC
GACTACTGGGGTATCTAATCCTGTTCGCTACCCATGCTTTCGAACCTCAGCGTCAGTTACAGACCAGAGAGCCGCCTTCGCCACTGGTGTTCTTCCATATATCTACGCATTCCACCGCTACACATGGAGTTCCACTCTCCTCTTCTGCACTCAAGAAATATAGTTTCAGCTGCTCTTCCTCGGTTGAGCCGAGGGCTTTCACAGCTGACTTATCTTCCCGCCTGCGTTCGCTTTACGCCCAATAAATCCG
+
F:FFFFFFF:FFFFFFFFFFFFFFFFFFFFFFFFFF:FFFFFFFFFFFFFFFFFFFFFFFFFFFFFFFFFFFFFFFFFF:FFFFFFF:FFFFFFFFFFFFFFFFFFFF:FFFFFFFFFFFFFFFFFFFFFFFFFFFFFF:FFFFFFFF:FFFFF:,:F:FF:FFFFFFFFFFFFFFFFFFFFFFFFFFFFF:FFF:F:FF:F:FFFFFFFFFFFFFFFFFFF:FFFFF:FF:FFFFFFFFFFFFFFF:FF
@A00270:176:HGHW5DRXY:1:2101:14326:2440 2:N:0:GGTGTAGA+CTCCTTAC
CCTACGGGTGGCTGCAGTAGGGAATCTTCCACAATGGACGAAAGTCTGATGGAGCAACGCCGCGTGAGTGAAGAAGGCTTTAGGGTCGTAAAACTCTGTTGTTGAAGAAGAACGTGTGTGAGAGTAACTGTTCACACAGTGACGGTATTCAACCAGAAAGCCACGGCTAACTACGTGCCAGCAGCCGCGGTAATACGTAGGTGGCAAGCGTTGTCCGGATTTATTGGGCGTATAGCGAGCGCAGGCGGTTT
+
F,FFFFFFFFFFFFFFFFF:FFF:FF:FFFFFFFFFFFFFFFFFFFFFFFFFFFFFFFFF:FFF,FFFFFFFFFFF,:,::FFFFFFFF::FFFFFFFFFFFFFFFFFFFFFFFFFFFFFFFFFFFFFFFFFFFFFFFFFFFFFFFFFFF,FFFFF:FFFFFFFFFFFFFFFFFFFFFFFFFFF::FFFFFF::FFFF::FFFFF:FF:FF,FF,FFFF:::,,FFFFFF,F,FFFFF:FFF:FFFFF,FF
@A00270:176:HGHW5DRXY:1:2101:1714:2487 2:N:0:GGTGTAGA+CTCCTTAC
CCTACGGGAGGCTGCAGTAGGGAATCTTCCACAATGGACGAAAGTCTGATGGAGCAACGCCGCGTGAGTGAAGAAGGCTTTAGGGTCGTAAAACTCTGTTGTTGAAGAAGAACGTGTGTGAGAGTAACTGTTCACACAGTGACGGTATTCAACCAGAAAGCCACGGCTAACTACGTGCCAGCAGCCGCGGTAATACGTAGGTGGCAAGCGTTGTCCGGATTTATTGGGCGTAAAGCGAACGCAGGCGGGA
+
FFFFFFFFFFFFFFFFFFFFFFFFFFFFFFFFF,FFFFFFFFFFFFF:FFFFF:FF:FFFFFFFFFF:FFFFFFFF,FFFFFFFFFFFFFFFFFFFFFFFFF:FFFFFF:FF:FFFFFFFFFFFFFFFFFFF:FF::::FFFFFFFFFFFFFF:FFFF:FFFFFFFFF,FFFFFFFFFFFFFFFFFFF:,F,FFFFFFF:F:FFFF:FFFF:FFFFF,F:F,F::FFFFFFFFFFFF:,F::F,FFF,FF
@A00270:176:HGHW5DRXY:1:2101:31195:2503 2:N:0:GGTGTAGA+CTCCTTAC
CCTACGGGTGGCTGCAGTGGGGAATATTGCACAATGGGCGCAAGCCTGATGCAGCGACGCCGCGTGCGGGATGAAGGCCTTCGGGTTGTAAACCGCTTTTGTTGGGGAGCAAGCGAGAGTGAGTGTACCCTTCGAATAAGGACCGGCTAACTACGTGCCAGCAGCCGCGGTAATACGTAGGGTCCAAGCGTTATCCGGATTTATTGGGCGTAAAGAGCTCGTAGGCGGCTCGTCGCGTCCGGTGTGAAAGT
+
F:FFFFFFFFF:FFFFFFFF,:FFFF::FFF:FFF:FFFFFFFFFFFFF:FFFFFFFFF,FFFFFFF:F:FFFFFFFFFFFFF:FFFFFFFFFFF:F:,F:FFFFFFFFFF:FF:FFFFFFF:FF,FFFFFFFFFFFF:F,FFFFFFF:FF,FFFFFFFFFFFF:FFFFFFF,F:FFFFFFFFFFFFFFFFFFFFF:,:FFFFF:F,FFFFFF::::FFF:FF:FFFFF:FF:F,FF:FFFFFFFFFFF,F
@A00270:176:HGHW5DRXY:1:2101:4634:2566 2:N:0:GGTGTAGA+CTCCTTAC
CCTACGGGGGGCTGCAGTAGGGAATCTTCCACAATGGACGAAAGTCTGATGGAGCAACGCCGCGTGAGTGGAGAAGGCTTTAGGGTCGTAAAACTCTGTTGTTGAAGAAGAACGTGTGTGAGAGTAACTGTTCACACAGTGACGGTATTCAACCAGAAAGCCACGGCTAACTACGTGCCAGCAGCCGCGGTAATACGTAGGTGGCAAGCGTTGTCCGGATTTATTGGGCGTAAAGCGAGCGCAGGCGGTTT
+
FFFFFFFFFFFFFFFFFFFFFFFFFFFFFFFFFFFFFFFFFFFFFFFFFFFFFFFFFFFFFFFFFFFFFFFFFFF,FFFFFFFFFFFFFFFFFFFF:FFFFFFFFFF:FFFFFFFFFFFFFFFFFFFFFF:FFFFFFFFFFFFFFFFFFFFFFFFFFFFFFFFFFFFFFFFFFFFFFFFFFFFFFFFFFFFFFFFFFFFFFFFFF:FFFFFFFFF:FFFF,F,FFFFFFFFF,FFFFF:FFFFFFFFFFF:
@A00270:176:HGHW5DRXY:1:2101:14308:2597 2:N:0:GGTGTAGA+CTCCTTAC
CCTACGGGAGGCTGCAGCGGGGAATATTGCACAATGGGCGCAAGCCTGATGCAGCGACGCCGCGTGCGGGATGAAGGCCTTCGGGTTGTAAACCGCTTTTGTTGGGGAGCAAGCGAGAGTGAGTGTACCCTTCGAATCAGGACCGGCTAACTACGTGCCAGCAGCCGCGGTAATACGTAGGGTCCAAGCGGTATCCGGATTTATTGGGCGTAAAGAGCTCGTAGGCGGCTCGTCGCGTCCGGTGTGAAAGT
+
FFFFFFFFFFFFFFFFF:FFFFFFF:FF:FFFFFFFFFFFFFFFFFFFFFFFFFFFFFFFFFF:FFF:FFFFFFFFFFFFFFFF:FF:FFFFFFFF,FFFFFFFFFFFFFF:FFFFFFFFFFFFFFFFFFFFFFFFF,FFFF:FFFFFFFFFFFFFFFFFFFFFFFFFFFFFFFFFFFFFF:FFF,FFF:,,FFFFFFFFF:FF:FFFFFFF:F,FFFFFFF:FFF:FFFFFFF:FFFFFFFFFFF,FFFF
@A00270:176:HGHW5DRXY:1:2101:14389:2613 2:N:0:GGTGTAGA+CTCCTTAC
CCTACGGGAGGCTGCAGCGGGGAATATTGCACAATGGGCGCAAGCCTGATGCAGCGACGCCGCGTGCGGGATGAAGGCCTTCGGGTTGTAAACCGCTTTTGTTGGGGAGCAAGCGAGAGTGAGTGTACCCTTCGAATAAGGACCGGCTAACTACGTGCCAGCAGCCGCGGTAATACGTAGGGTCCAAGCGTTATCCGGATTTATTGGGCGTAAAGAGCTCGTAGGCGGCTCGTCGCGTCCGGTGTGAAAGT
+
F:F:FFFFFFFFFFFFFFFFFFFFFFFFFFFFFFFFFFFFFFFFFFFF:FFFFFFF:FFFFFFFFFFFFFFFFFFFFFFFFFFFFFFFFFFFFFF:FF:,FFFFFFF,FFFFFFFFFFFFF:FFFF:FFF,FFFFF::FFFFFFFFFFFFFF:F:FFFFFFFFFFFFF:FFFFFFFFF,FFFFFFF:FFFF:FF:FF:FFFF:FFFFFFFFFFFFFFFFFFFFFFFFF:FFF:FFFFF:FFFFFFFFFFFF
@A00270:176:HGHW5DRXY:1:2101:14317:2738 2:N:0:GGTGTAGA+CTCCTTAC
CCTACGGGAGGCTGCAGCGGGGAATATTGCACAATGGGCGCAAGCCTGATGCAGCGACGCCGCGTGCGGGATGAAGGCCTTCGGGTTGTAAACCGCTTTTGTGGGGGAGCAAGAGAGTGTGAGTGAACCCTTCGAATAAGGACCGGCAAACTACGTGCCAGCAGCCGCGGTAATACGTAGGGTCCAAGCGTTATCCGGAGTTATTGGGCGTAAAGAGCTCGTAGGCGGCTCGTCGCGTCCGGTGTGCAAGT
+
FFFFFFFFFFFFF:FF::FFFFFF,,FF:F,F,FFF:FFFF,FFFFFFFFFFFFF:F,,F:FFFF:,FFFFFFFFFFFFF,FFFFFFFF,FFFFFFFFFFFF:,FFFFFFF,F,:F,,F,F:FFF:F:F::,F,FFFFF:F,,FF:F,:FF,,FF,FF,F:FFFFFFF,:,,F:F,:,F,,F,FF,FFFF,F,FFF,,F,,,F,:F:FFFFF:FFF:F::FF:,FFFF:,FFF:FFF,FF,:FFF,,FFFF
@A00270:176:HGHW5DRXY:1:2101:3025:2816 2:N:0:GGTGTAGA+CTCCTTAC
GACTACTAGGGTATCTAATCCTGTTCGCTCCCCACGCTTTCGCTCCTCAGCGTCAGTGACGGCCCAGAGACCTGCCTTCGCCATCGGTGTTCTTCCCGATATCTACACATTCCACCGTTACACCGGGACTTCCAGTCTCCCCTGCCGCACTCCAGCCTGCCCGTACCCGGCGCCGATCCACCGTTAAGCAGTGGACTTTCACACCAGACGCGACAAACCGCCTACGAGCCCTTTACGCCCAATAAATCCG
+
FFFFFFFFFFFFFFFFFF,FFFF:,FFFFFFFFFFFFFF:FFFFFFFFFFFFFFFFFF:FFFFFFFFFFFFFFFFF,:FFFFF:FFFFF:FFFFF,F,FFFFFFFF:FF,FFFFFFF,,:FFFF:FFF,FFFFFFFFFFFFFFFFFFF:FFFFFFFFFFFFFFFFFFFFFFFFFFF,F:FFFFFFFFF::FFFFFFFFFFFFFFFF:FFFFFFF:,FFFFFFF:FFFFFFFFFFFFFFFFF,::,:F:,F
@A00270:176:HGHW5DRXY:1:2101:3043:2816 2:N:0:GGTGTAGA+CTCCTTAC
GACTACTAGGGTAACTAATCCTGTTCGCTCCCCACGCTTTCGCTCCTCAGCGTCAGTGACGGCCCAGAGACCTGCCTTCGCCATCGGTGTTCTTCCCGAAATCTACACATTCCACCGTTACACCGGGAATTCCAGTCTCCCCTGCCGCACTCCAGCCTGCCCGTACCCGGCGCCGATCCACCGTTAAGCAGTGGACTTTCACACCAGACGCGACAAACCGCCTACGAGCCCTTTACGCCCAATAAATCCG
+
F,FF::FFF:F,F,FF:FF:,:FF,FFF:FFFF:FFFFFFFFFFF:F,FFF:FFFFFFF:F:FFFFFFFFFFFF:FFF:,:FFFFFF,::FF:FFFFFF,F:FF:,FFFFFFFFF:F,FFFF,FFFF,,F,:FFFFFFFFFF:FFF::FFFFFFFFF,FFF:FF:,FFF:FFFF:FFFFF:FFFFFFF:FFFFF,:FFFFF,,,F:FF::FFFFF:FFFFFF,,:,F,FFF,,F,:,F,FFFFFFF,:F:
@A00270:176:HGHW5DRXY:1:2101:16966:2910 2:N:0:GGTGTAGA+CTCCTTAC
GACTACTAGGGTATCTAATCCTGTTCGCTACCCATGCTTTCGAGCCTCAGCGTCAGTTACAGACCAGACAGCCGCCTTCGCCACTGGTGTTCTTCCATATATCTACGCATTTCACCGCTACACATGGAGTTCCACTGTCCTCTTCTGCACTCAAGTCTCCCAGTTTCCGATGCACTTCTCCGGTTAAGCCGAAGGCTTTCACATCAGACTTAAGAAACCGCCTGCGCTCGCTTTACGCCCAATAAATCCG
+
FFF,FFFFFFFFFFFFFFFFFFFFFFFFFFFFFFFFFFFFFFFFFFFF,F:FFFFFF:FFFFF:FFFFFF:FFFFF:FFFFFFFFFFFFFFF:FFFFFFFFFFFFFFFFFFFFFFFFFFFFFFFFFFFFFFFFFFFFFFFFFFFFFFFF:FF:FFFFFFFFFFFFFFFFFFFFFFFFFFFFFFFFFFFFFFF:FFFFFFF:FFFFFFFFFFFFFFF,FFFFFF:FFFFFFF,FFFFFFFFF,FFFFFFFF
@A00270:176:HGHW5DRXY:1:2101:12906:2926 2:N:0:GGTGTAGA+CTCCTTAC
GACTACAGGGGTATCTAATCCTGTTCGCTCCCCACGCTTTCGCTCCTCAGCGTCAGTAACGGCCCAGAGACCTGCCTTCGCCATTGGTGTTCTTCCCGATATCTACACATTCCACCGTTACACCGGGAATTCCAGTCTCCCCTACCGCACTCCAGCCCGCCCGTACCCGGCGCGAATCCACCGTTGAGCGATGGACTTTCACACCGGACGCGACGAGCCGCCTACGAGCTCTTTACGCCCAATAAATCCG
+
FFFFFFFFFFFFFFFFFFFFFFFFFFFFFFFFFFFFFFFFFFFFFFFFFFFFFFFFFFFFFFFFFFFFFFFFFFFFFFFFFFFFFFFFFFFFFFFFFFFFFFF,FFFFF:FFFFFFF:FFFFFFFFFF,FFFFFFFFFFFFFFFFFFF,FFFF:FFFFFF:FFFFFFFFFFFFFFFFFF:F,FF:FFFF::FFFF,FFFFFFFFFFFFFFFFFFFFFFFFFFFFFFFFFFFFFFFFFFFFF,::F::FFF
@A00270:176:HGHW5DRXY:1:2101:27236:2942 2:N:0:GGTGTAGA+CTCCTTAC
CCTACGGGTGGCGGCAGTAGGGAATCTTCCACAATGGACGCAAGTCTGATGGAGCAACGCCGCGTGAGTGAAGAAGGTTTTCGGATCGTAAAGCTCTGTTGTTGGGGAAGAAGGACAAGGATAGTAACTGATTTTTGTTTGACGGTAATCAACCAGAAAGTCACGGCTAACTACGTGCCAGCAGCCGCGGTAAGACGTAGGTGGCAAGCGGTGTCCGGAGTTATTGGGCGTAAAGCGACCGCAGGCGGGA
+
:F:FFFFFF,FF,,F:FF:FFFFFFF:F:F,FFFFFFFFFFFFF,F:FFFFFFFF:,F:FFFFFFF,F,FF:FF,FFFFFFFFFFFFFFF,FFFF,,:FFF,FFF,FFF:F:FFF::FFF,,:::,,F,FFF,FFFFFF,FFFF,FF,FFF:FFFFF,,FFF,FF,FFFFFFF:,F:FFFFFFFFFFFF:,FF,FFFF,F::FFFF:FF:,,F,FFF,F,F,FFFFFFFFF,FF:FF,,FFFFF,FF:F,
@A00270:176:HGHW5DRXY:1:2101:27245:2957 2:N:0:GGTGTAGA+CTCCTTAC
CCTACGGGTGGCTGCAGTAGGGAATCTTCCCCAATGGACGCAAGTCTGATGGAGCAACGCCGCGTGAGTGAAGAAGGTTTTCGGATCGTAAAGCTCTGTTGTTGGGGAAGAAGGACAAGGAAAGTAACTGATTTTTGTTTGACGGTAATCAACCAGAAAGTCACGGCTAACTACGTGCCAGCAGCCGCGGTAATACGTAGGTGGCAAGCGGTGTCCGGAGTTATTGGGCGTAAAGCGAACGCAGGCGGGA
+
FF:FFFFF:FFF:FFFFFFFFFFFFFFFFF,FF:FFFFFFFFFFFF:FFFFFFFFF,FFFFFFFFFFFFFF,FFFFFFF,FFFFFFFF:F::FFF:FF,FF,FFF,F:,F:FFFFF:FFFF,:FF,FFFF:FFFFFFF:FFFFFF:F,FFFFFF,FFFFF:FFFFFFF:FFFFFFFFFFFFF:F:FFFFFFFF:,FFFFFF,FFFFFFFF,FFFFFFFF,F,F:FFFFFFFFF,:FFF,FFF:FFFFFFF
@A00270:176:HGHW5DRXY:1:2101:2492:2988 2:N:0:GGTGTAGA+CTCCTTAC
GACGACTCGGGTATCTAATCATGTTCGCTACCCATGCTTTCGAGCCTCAGCGTCAGTTACAGACCAGACAGCCGCCTCCGCCACTGGTGTTCTTCAAAAAATCTACGAATATCACAGCTACACATTGAGTTCCACTGTCCTCTTCTGCACTCAAGTCTCCCAGTTTCCGATGCACTTCTCCGGTGAAGCCGAAGCCTTTCACATCAGACTAAAAAAACCGCCTGCGCTCGCTTTACGCACAATAAATCCG
+
F:F,:,FF,F,,:FFFFFF,,,F,,FFFFFF:,F:F,FF::FFF:,FFF,:F,F:FFFF,F::F:FFF,FFFFF,F:,,::,,,FF:FF,F:,::,,,F,FFFFFF,,F,,,:,,,,,:FFF:,,,FFFFF,:FFFF,F:,F,:FF,,FF::FF:FFFFF,F,,,,F:FF,,,:::,:::,,,,,,F,:F,FF,,:,,,FF:FF,F,F,:,F,,FFFFFFF,F,F,FFF,FF,FFF,F,FFFFF:F::F,
@A00270:176:HGHW5DRXY:1:2101:26142:3114 2:N:0:GGTGTAGA+CTCCTTAC
GACTACTAGGGTATCTAATCCTGTTCGCTACCCATGCTTTCGAGCCTCAGCGTCAGTTACAGACCAGACAGCCGCCTTCGCCACTGGGGTTCTTCCATATATCTACGCATTTCACCGCTACACATGGAGTTCCACTGTCCTCTTCTGCACTCAAGTCTCCCAGTTTCCGATGCACTTCTCCGGTTAAGCCGAAGGCCTTCACATCAGACTTAAGAAACCGCCTGCGCTCGCTTTAGGCCCAATAAAGCCG
+
FFFFFFFFF:FFFFFFFFFFFFFFFFFFFFFFFFFFFFFF,FFFFF:FFFFFFFFF:FF,FFFFFF,FFFFFFFFFFFFFFFFFFFF,FF:FFFFF,FFFFFFFF:FF,FF,FFFF,F:FF:F,FFFF:FFFFFFFFFFF,:FFFFFF:F:FFFF,FFFFF,FFFF::FFFFFF:,F:FFFFFFFFFFFFFF,FFFF,FFFFFFFFFFFF,FF:FFF,FFFF,FFFFFFF,::FF::FFF:F::,F,FFF
@A00270:176:HGHW5DRXY:1:2101:26115:3129 2:N:0:GGTGTAGA+CTCCTTAC
GACTACTAGGGTATCTAATCCTGTTCGCTACCCATGCTTTCGAGCCTCAGCGTCAGTTACAGACCAGACAGCCGCCTTCGCCACTGGTGTTCTTCCATATATCTACGCATTTCACCGCTACACATGGAGTTCCACTGTCCTCTTCTGCACTCAAGTCTCCCAGTTTCCGATGCACTTCTCCGGTTAAGCCGAAGGCCTTCACATCAGACTTAAGAAACCGCCTGCGCTCGCTTTACGCCCAATAAATCCG
+
FF:FFFFFFFFFFFFFFFFFFFFFFFFFFFFFFFFFFFFFFFFFFF:FFFFFFFFFFFFFF:FFFFFFFFFFFFFFFFFFFFFFFFFFFFFF::FFFFFFFFFFFFFFFFFFFFFFFF:FFFFFFFFFFFFFFFFFFFFFFFFFFFFFFFFFFFFFFFFFFFFFFFFFFFFF:FFFFFFFFFFFFFFFFFFFFFFFFFFFFFFFFFF::FFFFFFFFFFFFFFFFFFFF:FF:FF:FFF:FFFFFFFFFF
@A00270:176:HGHW5DRXY:1:2101:26304:3145 2:N:0:GGTGTAGA+CTCCTTAC
GACTACTAGGGTATCTAATCCTGTTCGCTACCCATGCTTTCGAGCCTCAGCGTCAGTTACAGACCAGACAGCCGCCTTCGCCACTGGTGTTCTTCCATATATCTACGCATTTCACCGCTACACATGGAGTTCCACTGTCCTCTTCTGCACTCAAGTCTCCCAGTTTCCGATGCACTTCTCCGGTTAAGCCGAAGGCCTTCACATCAGACTTAAGAAACCGCCTGCGCACGCTTTACGCCCAATAAATCCG
+
FFF:FFFFFFFFFFFFFFFFFFFFFFF:FFFFFF:FFFFFFFFFFFFFFFFFFF:FFFFFFFFFFFFFFFFFFFFFFFFFFFFFFFFF,FFFFFFFFFFFFFFFFFFFFFFFFFFF:FF:FFFFFFFFFFFFFF:FFFFFFF:F,FFFFFFFFF:FFFFFFFFFFFFFFFFFFF,,:F:FF,FFFFFFFFFFFF:F:,FFFFFFFFFFF:FFFF:FFFFFFF:FFFF,F:FF,,FFFFFF,,,FFFFFFF
@A00270:176:HGHW5DRXY:1:2101:7093:3161 2:N:0:GGTGTAGA+CTCCTTAC
CCTACGGGCGGCTGCAGTAGGGAATCTTCCACAATGGGCGCAAGCCTGATGCAGCGACGCCGCGTGCGGGATGACGGCCTTCGGGTTGTAAACCGCTTTTAGCAGGGAGCAAGCCTTCGGGTGAGTGTACTTGTTGAATAAGCGCCGGCTAACTACGTGCCAGCAGCCGCGGTAATACGTAGGGCGCAAGCGTTATCCGGATTTATTGGGCGTAAAGGGCTCGTAGGCGGTTTGTCGCGTCTGGTGTGAA
+
FFFFFFFFFFFF:FFFFFFFFFFFFF:FFF:FFFFFFFFFFF:FFFFFFFFFFFFFFFFFFFFFFFFFFFFFFFFFFFFFFFFFFFFFFFFFFFFFFFFFFFFFFFFFFFFFFFFFFFFFFFFFFFFF,FFFFFFFFFFFFFFFFFFFFF:FFFFFFFFFFFFFFFFFFFFFFF,FFFFFFFFFFFFFFFFFF:F:FFFFFFFFFFFFFFFF:FFFF:FFFFFFFFFFFFFFFFFF:FFFFFFFFFFFFF
@A00270:176:HGHW5DRXY:1:2101:7102:3208 2:N:0:GGTGTAGA+CTCCTTAC
CCTACGGGCGGCTGCAGTAGGGAATCTTCCACAATGGGCGCAAGCCTGATGCAGCGACGCCGCGTGCGGGATGACGGCCTTCGGGTTGTAAACCGCTTTTAGCAGGGAGCAAGCCTTCGGGTGAGTGTACTTGTTGAATAAGCGCCGGCTAACTACGTGCCAGCAGCCGCGGTAATACGTAGGGCGCAAGCGTTATCCGGATTTATTGGGCGTAAAGGGCTCGTAGGCGGTTTGTCGCGTCTGGTGTGAA
+
FFFFFFFFFFFFFFFFFFFFFFFFFFFFFF,FFFFFFFFFFF:FFFFFFFFFFFFFFFFFFFFFFFFFFFFFFFFFFFFFFFFFFFFFFFFFFFFFFFFFFFF:FFFFFFFFFFF:FFFFFFFFFFFFFFF:FFFFF:FFFFFFFFFFF,FFFFFFFFFFFFFFFFFFFFFFFF:FFFFFFFFFFFFF:FFFF:,FFFFFF:FFFFFFFFFFFFFFFFFFFFFFF:FF:F,:FFFFFFFFF,FFFFFFF,
@A00270:176:HGHW5DRXY:1:2101:16857:3317 2:N:0:GGTGTAGA+CTCCTTAC
GACTACTAGGGTATCTAATCCTGTTCGCTACCCATGCTTTCGAGCCTCAGCGTCAGTTACAGTCCAGACAGCCGCCTTCGCCACTGGTGTTCTTCCATATATCTACGCATTTCACCGCTACACATGGAGTTCCACTGTCCTCTTCTGCACTCAAGGCTCCCAGTTTCCGATGCACTTCTCCGGTTAAGCCGAAGGCTTTCACATCAGACTTATGACACCGCCTGCGCTCGCTTTACGCCCAATACATGCG
+
F:F,FFFFFFFFFFFFFF::F,F:F:FFF::FFFFFFF:FFFF:FF::FF:FFFFFFFFFFF,FFFF:FFFFFFFF,FFF:,FF:F,:,:FFF,FFFFFFFFFFF,FFF:,:F,FFFFFFF,:,:FF:F:FF,FF:F,:,,FFFFF:,:FFF,F,,FFFFFFF:FF:F:F:FF:,,,FFFFFFF::,F,F::F,FFF,:FF:,,FFFFF,F:,FF,FFF,F:F,,F,,FF,F,,,FFFFF,:FF,FF,FF
@A00270:176:HGHW5DRXY:1:2101:20528:3411 2:N:0:GGTGTAGA+CTCCTTAC
GACTACTCGGGTATTTAATCCTGTTCGCTCCCCACGCTTTCGCTCCTCAGCGTCAGTAACGGCCCAGAGACCTGCCTTCGCCATTGGTGTTCTTCCCGATATCTACACATTCCACCGTTACACCGGGAATTCCAGTCTCCCCTACCGCACTCCAGCCCGCCCGTACCCGGCGCGAATCCACCGTTGAGCGATGGACTTTCACACCGGACGCGACGAGCCGCCTACGAGCTCTTTACGCCCAATAAATCCG
+
F,:FFFFFFFFF:FFFFFFFFFFFFFFFFFFFFFFFFFFFFFFFFF:FFFFFFFFFFFFFFFFFFFFFFFFFFFFFFFFFFFFFFF:FFFFFFFFFF:FF:FFFFFFFFFFF:FFFFFFFFFFF:FFFFFFFFFF:FFFFFFFF:FFF:FFFFFFFFFFFFFFFFF,FFFFFFFF:F::FF,F:FFFF:F:FFFFFF:FFFFFF:FFFFFFFFFFFFFFFFFFFFFF,:FFFFFFFFFFFF:FFFFFFFF
@A00270:176:HGHW5DRXY:1:2101:20211:3458 2:N:0:GGTGTAGA+CTCCTTAC
GACTACTCGGGTATTTAATCCTGTTCGCTCCCCACGCTTTCGCTCCTCAGCGTCAGTAACGGCCCAGAGACCTGCCTTCGCCATTGGTGTTCTTCCCGATATCTACACATTCCACCGTTACACCGGGAATTCCAGTCTCCCCTACCGCACTCCAGCCCGCCCGTACCCGGCGCGAATCCACCGTTGAGCGATGGACTTTCACACCGGACGCGACGAGCCGCCTACGAGCTCTTTACGCCCAATAAATCCG
+
,:FF,FFFF:FFFFFFFFFFFFFFFFFFFFFFFFFFFFFFFFFFFFFFFFFFFFFFF:FFFFFFFFFFFFFFFFFFFFFFFFFFFFFFFFFFFFF:FFFFFFFFFFFFFFFFFFFFFFFFFFFFFFFFFFFFFFFFFF:FFFFF:FFFFF:FFFFFFFFFFFFFFFFFFFFFFFFFFFFFFFFFFFFFFFFFF,FFF,FFF,FFFFFFF:FFFFFFFFFF:FFFFFFFFFFFFFFFFFFF,FFFFFFFF:
@A00270:176:HGHW5DRXY:1:2101:18005:3709 2:N:0:GGTGTAGA+CTCCTTAC
GACTACAAGGGTATCTAATCCTGTTCGCTACCCATGCTTTCGAACCTCAGCGTCAGTTACAGACCAGAGAGCCGCCTTCGCCACCGGTGTTCTTCCATATATCTACGCATTCCACCGCTACACATGGAGTTCCACTCTCCTCTTCTGCACTCAAGAAATATAGTTTCAGCTGCACTTCCCCGGTTGAGCCGAGGGCTTTCACACATGACTTATCTTCCCGCCTGCGTTCGATTTACGCCCAATAAATCCG
+
F:FFF:FFFF:F:FFFFFF,FFFF:FFFFFFFFFFF:FFFFFFFF::FF:FFFFFFFFF:FFFF:FFFFFF,FFFF:FFFFFF:FFFF,FFFFFFFFFFFFFFFFFFFFFF:FFFFFFF:FFFFFFFF:FFFFFFFFFFF:FFFF:FFFFFF,FFFFFFFFFF:FF,:FFF:FFF:FFFFFF,FFF,FF:FFFFFF,FF:FFF,,FFF:FFFF,FFF,FFF:FFF,,F:F,FFFFFFFFFFFFFF,:FFF
@A00270:176:HGHW5DRXY:1:2101:18349:3803 2:N:0:GGTGTAGA+CTCCTTAC
GACTACAAGGGTATCTAATCCTGTTCGCTACCCATGCTTTCGAACCTCAGCGTCAGTTACAGACCAGAGAGCCGCCTTCGCCACCGGTGTTCTCCCATATATCTACGCATTCCACCGCTACACATGGAGTTCCACTCTCCTCTTCTGCACTCAAGAAATATAGTGTCAGCTGCACTTCCCCGGTTGAGCCGAGGGCTTTCACAGCTGACTTATCTTCCCGCCTGCGTTCGCTTTACGCCCAATAAAACCG
+
FFFFFFFFFFFFFFFFFFFFFFFF:FFFFFFFFFFFFFFFFFFFFFFF::FFFFFFF::FFFFFFFFFFFFFFFFFF:FFFFFFFF:F:FFFFFFFFFFFFFFFFFFFFFFFF:FFFFFFFFFFFFFFFFF:FF,F:FF:FFF,FFFFFFFFFF:,F:FFFF:F,,F:FFFFFF,FF,,F,F:FF,F:F:,FFF,FFFFFFFFF:F:F,,FFFF,FFFF:FF:,F,FFF:F,FFFF:FFFFF,F:F,FF:
@A00270:176:HGHW5DRXY:1:2101:4689:3881 2:N:0:GGTGTAGA+CTCCTTAC
CCTACGGGTGGCTGCAGTAGGGAATCTTCCACAATGGACGCAAGTCTGATGGAGCAACGCCGCGTGAGTGAAGAAGGTTTTCGGATCGTAAAGCTCTGTTGTTGGTGAAGAAGGACAAGGATAGTAACTGATTTTTGTTTGACGGTAATCAACCAGAAAGTCACGGCTAACTACGTGCCAGCAGCCGCGGTAATACGTAGGTGGCAAGCGTTGTCCGGATTTATTGGGCGTAAAGCGAACGCTGGCGGGA
+
F:FFFFFFFFFF,FFFFFFFFFFFFFFFFFF:F:FFFF:FF,FFF:FFFFFFFFFF,,FFFF:F:FFFFFFFFFF:FFFF:FFF:FFFFF,:FF,F:F:,FFFFFFFFFFFFF:FFFFF:FFFFFFFFFF:FFFFFFF:FF:FFFFFFFF:,FFFFFFFFFFFFFFFFFFFFFFFFFFFF:FF:FFFF::,FFF,,FFFFFFF:F,FF:FFFF:FFFF:,:FF:FFF:FFFF:FFFFFF:FF,FFFFFFF
@A00270:176:HGHW5DRXY:1:2101:7591:3959 2:N:0:GGTGTAGA+CTCCTTAC
GACTACTGGGGTATCTAATCCTGTTCGCTACCCATGCTTTCGAGCCTCAGCGTCAGTTACAGACCAGACAGCCGCCTTCGCCACTGGGGTTCTTCCATATATCTACGCATTTCACCGCTACACATGGAGGTCCACTGTCCTCTTCTGCACTCAAGTCTCCCAGTTTCCGATGCACTTCTCCGGTTAAGCCGAAGGCTTTCACATCAGACTTAAGAAACCGCCTGCGCTCGCTTTACGCCCAATAAATCCG
+
F:FFFFFFFFF:FFFFFFFFFFFFFFFFF:FFFFFFFFF,FFFFFFFFFFFFF:FF:FFFFFFFFFFFFFFFFFFFFFFFFFFFFFF,FFFFFFFFFFFFFFFFFFFF,F,FFFFFFFFFFFFFFFFFFFFFFFFFFFFF:FFFFFFFFFFFFFFFFFFFFFFFF,FFFFFFF:FFFFFFFFFFF,FFFFFFFFFFFFFFFFFFFFFFFF,FFF:FFFFFFFFFFF:FFFFF,FFFF,FFFFF:FFFF:F
@A00270:176:HGHW5DRXY:1:2101:7455:4038 2:N:0:GGTGTAGA+CTCCTTAC
GACTACTGGGGTATCTAATCCTGTTCGCTACCCATGCTTTCGAGCCTCAGCGTCAGTTACAGACCAGACAGCCGCCTTCGCCACTGGTGTTCTTCCATATATCTACGCATTTCACCGCTACACATGGAGGTCCACTGTCCTCTTCTGCACTCAAGTCTCCCAGTTTCCGATGCACTTCTCCGGTTAAGCCGAAGGCTTTCACATCAGACTTAAGAAACCGCCTGCGCTCGCTTTACGCCCAATAAATCCG
+
F,FFFFF:FFFFFFFFFFFFFFFFFFFFFFFFFFFFFFFFF:FFFFFFFFFFFFFFFFFFFFFFFFFFFFFFFFFF:FFFFFFFFFFFFFFFFFFFFFFFFFFFFFFFFF:F,FFFFFFFF::FFFFFFFFFFFFFFFF:FFFFFFFFFFFFFFFFFF,FF:F:FFF:FFFFFFFFFFFFFFFFFFFFFFFF:FFFFFFFFFFFFFFF:FFFFFFFFFFF:FFFFFFFF,FFFFFFFFFFFF:FFFFFFF
@A00270:176:HGHW5DRXY:1:2101:31828:4038 2:N:0:GGTGTAGA+CTCCTTAC
GACTACCGGGGGATCTAATCCTGTTTGCTCCCCACCTTTACGCATCTCAGCGTCAGTATCTGTCCAGACGGCCGCCTTCGCCACCGGTATTCCTCCACATCTCTACGCATTTCACCGCTACACGTGGAATTCTACCTTCCTCTACAATACTCTAGTTAACCAGTTTTAAGTGCAATTCCTAGGTTAATCCCAGGGCTTTCACACCAAAATTAATTATCCGCCTACATGCCCTTTACGCACAGTAATTCC
+
FFF:,:F,:FF,:,:F:F:F,FF:F,:,:FF,FF,FF:F,F:F:F:FFF,F:,F:FFFFFF,F:F:,F,F,FFFFFFFFF,:F,FFF,:,:FFFFFFFF::FF:FF::FFFFF,FFFF,F,FF,FFFF:,,FF,FFF:::FFFFFFFFFF::FF:,:,F:,F:FFF:FF,F,FFF,FFF,FF:FFFF,::,F,:FF:,FFF,FFF,F:,:FFF:F:F::FFFFFF:F:F,,FFF,::F,FF:F,FF:FF
@A00270:176:HGHW5DRXY:1:2101:4670:4069 2:N:0:GGTGTAGA+CTCCTTAC
GACTACTCGGGTATCTAATCCTGTTCGCTACCCATGCTTTCGAGCCTCAGCGTCAGTTACAGACCAGACAGCCGCCTTCGCCACTGGTGTTCTTCCATATATCTACGCATTTCACCGCTACACATGGAGTTCCACTGTCCTCTTCTGCACTCAAGTATCCCAGTTTCCGATGCACTTCTCCGGTTAAGCCGAAGGCTTTCACACCAGACTTAAGAAACCGCCTGCGCTCGCTTTACGCCCAATAAATCCG
+
FFFFF:FFFFFFFFFFFFFF:FFFFFFFFFFFFFF:::FFFFFFFFFFFFFFFF:FFFFFFFFFFFF,FFFFFFFFFFFFFFFFFFFFFFFFFFFFFFFFFFFFFFF:F:FF,FFFFFF,FFFFFFFFFFFFFFFFFFFFFFFFFF,F:FF:F,FF,::FFF,:FF,,:FFF:FF:FFFFFFFFFFF:,FFFFFFFFFF:FFFFFFFFFFFFFFFFFFF:FFFFFFFFF:FFF,FFFFF:FFFFFFFFFF
@A00270:176:HGHW5DRXY:1:2101:31177:4100 2:N:0:GGTGTAGA+CTCCTTAC
CCTACGGGTGGCTGCAGTAGGGAATCTTCCACAATGGACGAAAGTCTGATGGAGCAACGCCGCGTGAGTGAAGAAGGCTTTAGGGTCGTAAAACTCTGTTGTTGAAGAAGAACGTGTGTGAGAGTAACTGTTCACACAGTGACGGTATTCAACCAGAAAGCCACGGCTAACTACGTGCCAGCAGCCGCGGTAATACGTAGGTGGCAAGCGATGTCCGGATTTATTGGGCGTAAAGCGAGCGCAGGCGGTTT
+
FFF,FFFFF,,FFFFF,FFFFFFFF:FFFFF:FFFFFFFF:FFFF:FFFFFFFFFFFFFFFFFFFFFFF,FFFFFFFFFFF:FFFFFF:FFFFFFFF:FFF,FFFFFFFFFFF:FFFFFFFFFF:FFFF:FFFFFFFFFFF:FFF:FFFFFFFFFFFFFFF:FFFF:FF:FFFFF,:FFFFFFF:FFFFFFFF,FF:FFFFFFFFFF:FF,FF:FFFFF:FFFF,F:::FFFFFFFF:FFFFFFFFFFFFF
@A00270:176:HGHW5DRXY:1:2101:19180:4147 2:N:0:GGTGTAGA+CTCCTTAC
GACTACTCGGGTATCTAATCCTGTTTGCTCCCCACGCTTTCGCATCTCAGCGTCAGTATCTGTCCAGAAGGCCGCCTTCGCCACCGGTATTCCTCCACATCTCTACGCATTTCACCGCTACACGTGGAAGTCTACCTTCCTCTACAATACTCTAGTTAACCAGTTTTAAGTGCAATTCCTAGGTTAAGCCCAGGGCTTTCACACCTAACTTAATTATCCGCCTACATGCCCTTTACGCCCAGTCATTCC
+
F:FFFFFFFFFFFFFFFFFFFFFFF:FFFFFFFF:FF:FFFFFFFFF:FFFFFFFFFFFFF:FFFF:FFFFFFF,FF:FFFFFFFFF,F::FF:FFFFFFF:FFFFFFFFFFFFFFFF,:FFFF:FFFF,FFF,FFF,FFFF:FF:FFFFFFFF:FFFFFFFFFFFFFFFFFF:FFFF:FFFFFF,FFFFFF,FFFFFFFF,:FFFFF,FFFFFFFFFF:FF,FFFFFF:FF:FFFFFFF,::F,FF,F
@A00270:176:HGHW5DRXY:1:2101:31277:4147 2:N:0:GGTGTAGA+CTCCTTAC
CCTACGGGTGGCTGCAGTAGGGAATCTTCCACAATGGACGAAAGTCTGATGGAGCAACGCCGCGTGAGTGAAGAAGGCTTTAGGGTCGTAAAACTCTGTTGTTGAAGAAGAACGTGTGTGAGAGTAACTGTTCACACAGTGACGGTATTCAACCAGAAAGCCACGGCTAACTACGTGCCAGCAGCCGCGGTAATACGTAGGTGGCAAGCGTTGTCCGGATTTATTGGGCGTAAAGCGAGCGCAGGCGGTTT
+
FFFFFFFFFFFF:FFFFFFFFFFFFFFFFFF:FFFFFF:FFFFFFFFFFF::FFFFFFFFFFFFFFFFFFFFFFFFFFFFFFFFFFFFFFF:FFFFFFFFFFFFFFF:FFFFFFFFF:FF:F:FFFFFFFFFFF:FFFFFFFFFFF:FFF:FFFFFFFFFFFFFFFF,FFFFFFFFF,FFFFFFFFFFFFFFFFFFFFFFF:FF,FFFFFFF::FFFF,FFFFF::,FFFFFFF:FFFF,F:FFFFFFFFF
@A00270:176:HGHW5DRXY:1:2101:28447:4163 2:N:0:GGTGTAGA+CTCCTTAC
GACTACTGGGGTATCTAATCCTGTTCGCTACCCATGCTTTCGAGCCTCAGCGTCAGTTACAGACCAGACAGCCGCCTTCGCCACTGGTGTTCTTCCATATATCTACGCATTTCACCGCTACACATGGAGTTCCACTGTCCTCTTCTGCACTCAAGACTCCCAGTTTCCGATGCACTTCTCCGGTTAAGCCGAAGGCTTTCACATCAGACTTAAGAAACCGCCTGCGCTCGCTTTACGCCCAATAAATCCG
+
FFFFFFFFFFFFFFFFFFFFF:FFFFFFFFFFFFFFFFFFFFFFFFFFFFFFFFFFFFFFFFFFFFFFFFFFFFFFFFFFFFFFFF,FFFFFFFFFF:FFFFFFFFFFF:FFFFFFFFFFFFFFFFFFFFFFFFFFFFFFFFFFFFFFFFFFFFFFFFFFFFFFFFFF::FFFFFFFFFFFFFFFFFFFF:FFFFFFFFFFFFFFFFFFFFFF:FFFFFFFFFFFFFFF,FFF,F:FFFFF:,FF:FFFF
@A00270:176:HGHW5DRXY:1:2101:7428:4272 2:N:0:GGTGTAGA+CTCCTTAC
GCCTACACGGGTATCTAATCCTGGTCGCTACCCATGCTTTCGAGCCTCAGCGTCAGTTACAGACCAGACAGCCGCCTTCGCCACTGGTGTTCTTCCATATATCTACGCATTTCCCCGCTACACATGGAGTTCCACTGTCCTCTTCTGCACTCAAGTCTCCCAGTTTCCGATGCACTTCTCCGGTTAAGCCGAAGGCTTTCACATCAGACTTAAGAAACCGCCTGCGCTCGCTTTACGCCCAATAAATCCG
+
F,FFFF,:FFFF:F:F:FFFF,F,FFFFFFFFFFFFFFFFF:FFFFFFF:FF,FFFFFFFFFFFFFFF,FFFFFF:,FFFFF,FFFF:FFFFFFFFFFFFFFFFFF,FF,,FF,FF,FF:FFFFFFF:FFFFFFFFFFFFFFFFFFFFFFFFFFFFFFFFFFFF::FF:FFFFFFFFF:F:FF:FFFFFFFF:FFFFF:FFFFFFFFFFFF:F:F,FFF,FFFFFFFFFFFFFFFFFFFF::FFFFFFFF
@A00270:176:HGHW5DRXY:1:2101:4571:4335 2:N:0:GGTGTAGA+CTCCTTAC
GACTACTCGGGTATCTAATCCTGTTCGCTACCCATGCTTTCGAGCCTCAGCGTCAGTTACAGACCAGACAGCCGCCTTCGCCACTGGTGTTCTTCCATATATCTACGCATTTCACCGCTACACATGGAGTTCCACTGTCCTCTTCTGCACTCAAGTCTCCCAGTTTCCGATGCACTTCTCCGGTTAAGCCGAAGGCTTTCACACCAGACTTAATAAACCGCCTGCGCTCGCTTTACGCCCAATAAATCCG
+
FFF,FFFFFFFFFFFFFFFFFFFFFFFFFFFFFF:FFFFFFF:FF:FFFFF,FFFFF:FFFFFFF:FFFFFFF,FFFFFFFFFFFFFFFFFFFFF:FFFFFFFFFFFFFFFFFFFFFFFFFFFFFFFFFFF,FFF:FFFFFFFFF:FFFF:FFFFFFFFFFFFFFFFFFFFFFFFFFFFF::FFFFFFFF:F::FFFFFF,FF,FFF:FFFF,,FFFF:,:FFFFFFFFFFFFFFFFFF:,,FF:,FFFF
@A00270:176:HGHW5DRXY:1:2101:4526:4351 2:N:0:GGTGTAGA+CTCCTTAC
GACTACTCGGGTATCTAATCCTGTTCGCTACCCATGCTTTCGAGCCTCAGCGTCAGTTACAGACCAGACAGCCGCCTTCGCCACTGGTGTTCTTCCATATATCTACGCATTTCACCGCTACACATGGAGTTCCACTGTCCTCTTCTGCACTCAAGTCTCCCAGTTTCCGATGCACTTCTCCGGATAAGCCGAAGGCTGTCACACCAGACTTAAGAAACCGCCTCCGCTCGCTTTACGCCCAATACATCCG
+
F,FF,FFFFFFF::FFFFFFFFF::FFFF:FFFFFFFFF:FFFFFFFFFFFFFFFF::FFFFFFFFFFF,FFFFFFF,FFFFF:,FF:FF::FFFFFF:,FFFFFF,FFFF:FF:FFF,FFF::FFFFFFFFFFF:FFFFFF,F:FFFFFFFFF,FF,FFF:F,FFFFFFFFF,:FFFFFFFF,FFFFFFFF:FFFF,FFFFFFF,:FF:FFFFFFFFFF:FF,F:F,FFFF,F,F:FFFFFFF,FFFFF
@A00270:176:HGHW5DRXY:1:2101:4264:4523 2:N:0:GGTGTAGA+CTCCTTAC
GACTACTCGGGTATCTAATCCTGTTCGCTACCCATGCTTTCGAGCCTCAGCGTCAGTTACAGACCAGACAGCCGCCTTCGCCACTGGTGTTCTTCCATATATCTACGCATTTCACCGCTACACATGGAGTTCCACTGTCCTCTTCTGCACTCAAGTCTCCCAGTTTCCGATGCACTTCTCCGGTTAAGCCGAAGGCTTTCACACCAGACTTAAGAAACCGCCTGCGCTCGCTTTACGCCCAATAAATCCG
+
FFF:FFFFFFFFFFFFFFFFFFFFF:FFFFFFFF:FFFFFFFFFFFFFFFFFFFFFFFFFFFFFFFFFFFFFFFFFFFFFFFFFFFF:FFFFFFFFFFF:FFFFFFFFFFFFFFFFFFFFFFF:FFFFFFFFFFFFFFFFFFFFFFFFFFFFFFFFFFFFFFFFFFFFFF,F,FFFFFFFFFF:FFF,:F:FFF:FFFFFFFFFF::FFFFFFFFF:FFFFFFFF:FFFFFFFFFFFFFFFFFFFF:FFF
@A00270:176:HGHW5DRXY:1:2101:12418:4554 2:N:0:GGTGTAGA+CTCCTTAC
GACTACTGGGGTATCTAATCCTGTTCGCTCCCCACGCTTTCGCTCCTCAGCGTCAGTGACGGCCCAGAGACCTGCCTTCGCCATCGGTGTTCTTCCCGATATCTACACATTCCACCGTTACACCGGGAATTCCAGTCTCCCCTGCCGCACTCCAGCCTGCCCGTACCCGGCGCCGATCCAACGTTAAGCAGTGGACTTTCACACCAGACGCGACAAACCGCCTACGAGCCCTTTACGCCCAAATAATCCG
+
FFFFFFFF,FFFFFFFFFFF:F:FF:FFFFF:FFFFF:F:FFF:F:FFFF,FFFFFF,F,::,FFFFF:FFFFFFF,F::FFF::FFFFFFFFFF,FFFF:FFFFFFFFFFFFFFF:FFFFFFF::FFFFF,,FFF,FFF:FF,FF:F:FFFFFF:FFFFF,FFF:F:F:FF:FFFFF:F,F,F:FF,,F:F,:FF,F::F:FFFFFF,FF:,FFFFFFFFF:FF:F:F:FF:FFFFFFFF,,,F,F:FF
@A00270:176:HGHW5DRXY:1:2101:17951:4554 2:N:0:GGTGTAGA+CTCCTTAC
CCTACGGGGGGCAGCAGTAGGGAATCTTCCACAATGGACGAAAGTCTGATGGAGCAACGCCGCGTGAGTGAAGAAGGCTTTAGGGTCGTAAAACTCTGTTGTTGAAGAAGAACGTGTGTGAGAGTAACTGTTCACACAGTGACAGTATTCAACCAGAAAGCCACGGCTAACTACGTGCCAGCAGCCGCGGTAATACGTAGGTGGCAAGCGTTGTCCGGATTTATTGGGCGTAAAGCGAGCGCAGGCGGTTT
+
F:FFF:FFFFFFFF:FFF,F::F:F:F:FFFFFFF:,FFFF:FFFFF::,F,F,FFF:,FFF,F::F:,FFFFFF::,,::FF,FFF:,FFF::::F,F:::F::FF:F,::,FFF,F,FFFF::FFFF::::F,F,F,:FFFF,,,,::FFFFFFFFF,FFF:F,F,FF,:FFF,FFFF::F,FF,::FFFF:F:F:F::,F,F,F:FF::FF,FFFFF,FF,:,F,FFFFFFFFFFF,FFFFFFFFFF,
@A00270:176:HGHW5DRXY:1:2101:3188:4664 2:N:0:GGTGTAGA+CTCCTTAC
CCTAGGGGGCTGCAGTGGGGAATATTGCACAATGGGCGCAAGCCTGATGCAGCGACGCCGCGTGCGGGATGAAGGCCTTCGGGTTCTAAACCGCTTTTGTTGGGGACCAAGCGAGAGTGAGTGTACCCTTCGAATAAGGACCGGCTAACTACGTGCCAGCAGCCGCGGTAATACGTAGGGTCCAAGCGTTATCCGGATTTATAGGGCGTAAAGAGCTCGTAGGCGGCTCGTCGCGTCCGGTCTGACAGTC
+
FF,:FFFFFF,FFFF:FFFF::FFFFFF:FFFFFF::FFFF,FFFFFFFFFFFFF:FFFFFFFFFFFF,FF,:FFFFFFF:FFFF,F:FFF:FFFF,,F,,FF:FF,FF,FFFFFFFFFFFFF,FFFF:FFFFFF:FFFFF:FFFF::FFFFF:FFFFFFFF:F:FFFF,FF,FF,FF:FFF::FFF:FFFFFFFF,::F,,,F:FFFF::FFFFFFFFF:::FFFF,FF,FFFF:FFFF:,FFF,FFFF
@A00270:176:HGHW5DRXY:1:2101:29252:4805 2:N:0:GGTGTAGA+CTCCTTAC
GACTACAGGGGTATCTAATCCTGTTCGCTACCCATGCTTTCGAACCTCAGCGTCAGTTACAGACCAGAGAGCCGCCTTCGCCACTGGTGTTCTTCCATATATCAACGCATTCCACCGCTACACATGGAGTTCCACTCTCCTCTTCTGCACTCAAGAAAAATAGTTTCAGTTGCCGCTCCCCGGTTGAGCCGAGGGCTTTCACAGCTGACTTATCTTCCCGCCTGCGTTCGCTTTACGCCCAATAAATACG
+
FF,FFF:FFFFFFFFFFFFF:FF,FFFFFFF::FFFFFFFFFFFFFFFFFFFFFF:FFFFF:FFFF,FFFFFFFFFFFFFF,FFFFFFFFFFFFFFF:FFFFF,FFF,F:F:FFF,FFFF,F,FF:FF:FFFFFFFFF,:F:FFF:FFFF:FFF,FFFFFFFFFF:,FFFFF,,F::,F::,,FFF:F:FFFF,F:F,FFFFFF,,F,:F,FFF:FF:F,FFF:FF:F,,FFFFF,:FFFFF:FFF:,::
@A00270:176:HGHW5DRXY:1:2101:32018:4836 2:N:0:GGTGTAGA+CTCCTTAC
GACTACTAGGGTATCTAATCCTGTTCGCTACCCATGCTTTCGAGCCTCAGCGTCAGTTACAGACCAGACAGCCGCCTTCGCCACTGGTGTTCTTCCATATATCTACGCATTTCACCGCTACACATGGAGTTCCACTGTCCTCTTCTGCACTCAAGTCTCCCAGTTTCCGATGCACATCTCCGGTTAAGCCGAAGGCTTTCACATCAGACTTAAGAAACCGCCTGCGCTCACTTTACGCCCAATAAATCCG
+
F::F:FFFFFFFFFFFFFFFFFFFFFFFFFF:F,:FFFFF,FFF:FFFFFFFFF:FFFFFF:F,FFFFFFFFFF:FFFFF:FFFFFFFFFFF,F,FFFFFF,FFFFFFFFFFFFFFFFFFFFFFFFFFFFFFFFFFFFF,F:FFFFFFFFFFFFFFFFFFFFFF:,,FFFF:FF,,FFFF,FFFFFF:F,FFFFFFFFFFFF:FFF,FFFFFF,FFF:FF:FFF,FF:FFF:FF:FFFFFFFFFF:FF:F
@A00270:176:HGHW5DRXY:1:2101:7726:4946 2:N:0:GGTGTAGA+CTCCTTAC
CCTACGGGAGGCTGCAGTAGGGAATCTTCCACAATGGACGAAAGTCTGATGGAGCAACGCCGCGTGAGTGAAGAAGGCTTTCGGGTCGTAAAACTCTGTTGTTGAAGAAGAACGTGTGTGAGAGTAACTGTTCACACAGTGACGGTATTCAACCAGAAAGCCACGGCTAACTACGTGCCAGCAGCCGCGGTAATACGTAGGTGGCAAGCGTTGTCCGGATTTATTGGGCGTAAAGCGAGCGCAGGCGGTTT
+
FFFFFFFFFFFFFFFFFFFFFFFFFFFFFFFFFFFFFFFFFFFFFFFFFFFFFFF:FFFFFFFFFF:FFFFFFFF:FF:FF:FFFFFFFFFFFFFFFFF:FFFFFFFFFFFFFFFFFFFFFFFFFFFFFFFFFFFFFFFFFFFFFFFFFFF:FFFFFFFF:FFFFFFFFFF:FFFFFFFFFFFFFFFFFFF,FFFFFFFFFFFFFFFFFF,FFFFFFFF:FF:FFFFFFFF,FFFFFFFFFFFFFFFFFF,
@A00270:176:HGHW5DRXY:1:2101:17083:4961 2:N:0:GGTGTAGA+CTCCTTAC
GACTACTCGGGTATCTAATCCTGTTTGCTCCCCACGCTTTCGCATCTCAGCGTCAGTATCTGTCCAGAAGGCCGCCTTCGCCACCGGTATTCCTCCACATCTCTACGCATTTCACCGCTACACGTGGAATTCTACCTTCCTCTACAATACTCTAGTTAACCAGTTTTAAGTGCAATTCCTAGGTTGAGCCCAGGGCTTTCACACCTAACTTAATTTTCCGCCTACATGCCCTTTACGCCCAGTCATTCC
+
F:FFF:FF:FFFFFFFFFFFFFFFFFFFF::FFFFFFFFFFFF::FFF:FFFFFFFFFFFFFFFFFFFFFFFFFFFFFFFFFFFFFFFFFF:FFFFFFFFFFFFFFFF:FFFFFFFFFFFFFF:FFFFFF,FFF:F,FFFFFFFFFF,FFFFFFFFFFFFFFFFFFFF:FFF:FFF:FFFFFFFFFFFFFFFFFFFF:FFFFFF:FFFFFFFFFF,FFFFFFFFFF:::FFFFFFF:FFFFFFFF:FF,
@A00270:176:HGHW5DRXY:1:2101:21694:4993 2:N:0:GGTGTAGA+CTCCTTAC
CCTACGGAAGGCTGCAGTAGGGAATCTTCCACAATGGACGAAAGTCTGATGGAGCAACGCCGCGTGAGTGAAGAAGGTTTTCGGATCGTAAAGCTCTGTTGTTGGTGAAGAAAGACTAGGATAGTAACTGATTCATGTTTGACGGTAATCAACCAGAAAGTCACGGCTAACTACGTGCCAGCAGCCGCGGTAATACGTAGGTGGCCAGCGTTGTCCGGATTTATTGGGCGTAAAGCGAACGCAGGCGGGA
+
F:F:FFF,FFFFFFFFFFFFF:F:FFFFFFFFF:FFFFFFFFFFFFFFFFFFFFFFFFFFFFFFFFFFFFFFFFFFFFFFFFFFFFFF,,FFFFFFFFFFFFFFFFFFFFFFFFFFFFFFF,FFFFFFFFFFFFFFFFFFFFFFFFFFFFFFFFFFFFFF:FFFFFFFFFF:FFFFFFFFF:FFFFFFFFF:FFF:F,FFF,FFF,FF,FFF:FF,FFFFF,FFFFFFFFFFFFFFFFFFFFFFFFFFFF
@A00270:176:HGHW5DRXY:1:2101:8730:5024 2:N:0:GGTGTAGA+CTCCTTAC
GACTACACGGGTATCTAATCCTGTTCGCTACCCATGCTTTCGAGCCTCAGCGTCAGTTACAGACCAGACAGCCGCCTTCGCCACTGGTGTTCTTCCATATATCTACGCATTTCACCGCTACACATGGAGTTCCACTGTCCTCTTCTGCACTCAAGTCTCCCAGTTTCCGATGCACTTCTCCGGTTAAGCCGAAGGCTTTCACATCAGACTTAAGAAACCGCCTGCGCTCGCTTTACGCCCAATAAATCCG
+
FFFFFF,FFFFFF,FFFFFFFFFFFFFFFFFFFFFF:FFFFF:FFFFFFFF::FFFFFFFFFFFFFFFFFFFFFFFFFFFFFFFFFFFF:F:FFFFFFFFFFFFFF,FFFFFFFF:FFFFFFFFFFFFFFFF:FFFFFFFFF:FFFFFFFFFFFFFFFFFFFFFFFF:FFFFFFFFFFFFFFFFFFFFFFFFFFFFFFFFFF:,F,FFFFFF:FFFFFFFFFFFFFFFFFFFFF:FFFFFFFFFFFFFFF
@A00270:176:HGHW5DRXY:1:2101:21721:5040 2:N:0:GGTGTAGA+CTCCTTAC
CCTACGGAAGGCTGCAGTAGGGAATCTTCCACAATGGACGAAAGTCTGATGGAGCAACGCCGCGTGAGTGAAGAAGGTTTTCGGATCGTAAAGCTCTGTTGTTGGTGAAGAAAGACTAGGATAGTAACTGATTCATGTTTGACGGTAATCAACCAGAAAGTCACGGCTAACTACGTGCCAGCAGCCGCGGTAATACGTAGGTGGCAAGCGTTGTCCGGATTTATTGGGCGTAAAGCGAACGCAGGCGGGA
+
:F:FFFFFFFFFFFFFFFFFFFFFFFFFFFFFFFFFFFFFFFFFF,,:FFFFFFFFFFFFFFFFFFFFFFFFFFFFF:FFFFFFFFFFFFFFFFFF:FFFFFF:FFF,FFFFFF:FF,FFFFFFFFFFF:FFFFFFFFFF:FFFF:FFF:FFF,F:FFFFF:FFFFFFFFFFF:FFFFFFFFFFFFFFFFFFFFF,FFFFFFFFF:FFFFFFFFFFFFF:F,FFFFF,FFF:FF::FFFFFFFFFFFFFF
@A00270:176:HGHW5DRXY:1:2101:10068:5087 2:N:0:GGTGTAGA+CTCCTTAC
CCTACGGGGGGCTGCAGTGGGGAATATTGCACAATGGGGGGAACCCTGATGCAGCCATGCCGCGTGTATGAAGAAGGCCTTCGGGTTGTAAAGTACTTTCGGTGATGAGGAAGGTGATGTATCTAATAGGTGCATTAATTGACGTTAATCACAGAAGAAGCACCGGCTAACTCCGTGCCAGCAGCCGCGGTAATACGGAGGGTGCGAGCGTTAATCGGAATGACTGGGCGTAAAGGGCATGTAGGCGGAT
+
FF:FFFFFFFFFFFFFF:FFFFFF:FFFFFFFFF:FFFFFFFFFFF:FFFFFFFFFFFFFFFFF,FFFFFFFFFFFFFFFFFFFFFFFFFFFFFFFFFFFFFFFFFFFFFF:FFFFFFFFFFFFFFFFFFF:FFFFFFFFFFFFFFFFFFFFFFFFFFFF:FFFFF:FFF:FFFFFFFFFFFFFFFFFFFFFFFFFF:FFFFFFFFFFF:FFFFFF:FFF,FFFFFF:FFF,FFFFFFF,F:FFFFFF:F
@A00270:176:HGHW5DRXY:1:2101:21242:5368 2:N:0:GGTGTAGA+CTCCTTAC
GACTACTAGGGTATCTAATCCTGTTCGCTACCCATGCTTTCGAGCCTCAGCGTCAGTTACAGACCAGACAGCCGCCTTCGCCACTGGTGTTCTTCCATATATCTACGCATTTCACCGCTACACATGGAGTTCCACTGTCCTCTTCTGCACTCAAGTCTCCCAGTTTCCGATGCACTTCTCCGGTTAAGCCGAAGGCTTTCACATCAGACTTAAGAAACCGCCTGCGCTCGCTTTACGCCCAATAAATCCG
+
FFFFFFFF:FFFFFFFFFFFFFFFFFFFFFFFFF:FFFFFFF:FFFFFFFFFFFFFF:FFFFFFFFFFFFFFFFFFFFFFFFFFFFFFFFFFFFFFFFFFFF::FFFFFFFFFFFFFFFFFFFFFFFFFFFFF:FFFFFFFFFFFFFFFFFFFF:::FFFFFFFFFFFFFFFFFFFFFFFFF:FF:FFF:,FFF,FFFFFF:FFFFFF:FFFFFF::FFFFF:FFFFFFFFF:FFFFFFFFF:FFFFFF:
@A00270:176:HGHW5DRXY:1:2101:26133:5478 2:N:0:GGTGTAGA+CTCCTTAC
GACTACTAGGGTATCTAATCATGTTCGCTACCCATGCTTTCGAGCCTCAGCGTCAGTTACAGACCAGACAGCCGCCTTCGCCACTGGTGTTCTTCCATATATCTACGCATTTCACCGCTACACATGGAGTTCCACTGTCCTCTTCTGCACTCTAGTCTCGCAGTTTCCGATGCACTTCTGCGGTTAAGCCGTAGGCTTTAACATCGGTCTTGAGTAACCGCCTGCGCTCGCTTTACGCCCAATAAATCCG
+
,F:,F:,F,:FFF,FFFF::,F:F::,FFFFF:FF:F:FFF,FF:FFFFFFFFF,FFF:,F::,FFFFFF:,FFF:F:,F:,:,FFF::FF:F:,F:F,F:FF:F,FFF,F,:FF,,FFF:::FFFFF:FFFFFFF,::FF:F,,F:,F:F,,::F:,,,,:::FFF,,FF:,F:FF,,,:::,F,FFF,F,::F:F,F,:F::,,:,FFF,::,F:,,:,FF:,F,F:F,FFF:F:,F:F,F,,,FF,F
@A00270:176:HGHW5DRXY:1:2101:4490:5541 2:N:0:GGTGTAGA+CTCCTTAC
CCTACGGGTGGCAGCAGTAGGGAATCTTCCACAATGGACGAAAGTCTGATGGAGCAACGCCGCGTGAGTGAAGAAGGCTTTAGGGTCGTAAAACTCTGTTGTTGAAGAAGAACGTGTGTGAGAGTAACTGTTCACACAGTGACGGTATTCAACCAGAAAGCCACGGCTAACTACGTGCCAGCAGCCGCGGTAATACGTAGGTGGCAAGCGTTGTCCGGAGTTATTGGACGTAAAGCGAGCGCAGGCGGTTT
+
FF:FFFFFFFFF:FFFFFFFFFFFFFF:FFFFFFFFFFFFFFFFF:FFFFFFFFFFFFFFFFFFF:FF:FFFFFFFFF:,F,FFFFFFFFFFFFFFF:FFFFFFF,FFFFFFFFFFFFFFFFFFF:FFFFFFFFFFFFFFFFFFFFFFFFFFFFFFFFFFFFFFFFFFF:FFFFFFF,FFF,FF:FFFF,FFFFFFFFFFFFF:F,FFFFFFFFFFFFF,F,FFFFFFFFFFF:FFFFFFFF,FFFFFFFF
@A00270:176:HGHW5DRXY:1:2101:7319:5556 2:N:0:GGTGTAGA+CTCCTTAC
GACTACACGGGTATCTAATCCTGTTCGCTACCCATGCTTTCGAGCCTCAGCGTCAGTTACAGACCAGACAGCCGCCTTCGCCACTGGTGTTCTTCCATATATCTACGCATTTCACCGCTACACATGGAGTTCCACTGTCCTCTTCTGCACTCAAGTCTCCCAGTTTCCGATGCACTTCTCCGGTTAAGCCGAAGGCTTTCACATCAGACTTAAGAAACCGCCTGCGCTCGCTGTACGCCCAATAAATCCG
+
F:FFFFFFF:FFFFFFFFFFFFFF:,FFFFFFF,FFFFFFFFFF,,FFFFFFFF:FFFFFFFFFFF,FFFFFFFFFFFFFFFFFFFF,FFF:FFFF,FFFFFFFFFFF:FFFFFFFFF:FFFFFFFFFFFFFFFFFFFF,FFFFFFF::FFFFFFFFFF:,:FFFFF:FFFFF,FFFFFF,FFFFFF,FFFFFFFFFFFFFFF,FFFFFFF:FF:,FF,FFF,F:FFFF,FF:FFF:F,FFFFFFFFF:F
@A00270:176:HGHW5DRXY:1:2101:22571:5635 2:N:0:GGTGTAGA+CTCCTTAC
GACTACTGGGTTATCTAATCCTGTTAGCTCCCCACGCATTCGCTCCTCAGCGTCAGTAACGGCCCAGAGACCAGCCTTCGCCAATCGTGTTCTTCCCGAAAGCTACACAATCAACCGTTACACAGGGAAAGCCATGCTCCCCAACCGCACTCCAGACCGCCCGTACCCGGCCCGACTCAACAGTAGAGCGATGGACTTTCACACCGGTCGCGACGAGCCGCCAACGAGCTCATTACGCCCAATAAAACCC
+
FFFFFF:,,,,F,:,,F,::,:FFF,:F:,FFFFF:F,FF,:FF,,:F,F,:,,:F,FF,FF:FFFFF,FFF,:,FF:,FFF:,:,FF,,:F:FF,F,F,,,F,FFFF,,F,,,FF,F,FF:F,:F,FF,,,,F,,F,FF:F,F,F::FFF:F:F,,,F,,F:FFF,FFF,,F:F,F,,F:,:,F,F,F,F:,,,FF,FF:FF,:,:,:,FF:F,:,FFF,F,:,,,FF,F,FF,:,,:,FF,FF:,,F,
@A00270:176:HGHW5DRXY:1:2101:21133:5682 2:N:0:GGTGTAGA+CTCCTTAC
CCTACGGAAGGCTGCAGTAGGGAATCTTCCACAATGGACGAAAGTCTGATGGAGCAACGCCGCGTGAGTGAAGAAGGTTTTCGGATCGTAAAGCTCTGTTGTTGGTGAAGAAAGACTAGGATAGTAACTGATTCATGTTTGTCGGTAATCAACCAGACAGTCACGGCTAACTACGTGCCAGCAGCCGCGGTACTCCGTAGGTGGCAAGCGTTGTCCGGATTTATTGGGCGTACAGCGAACGCAGGCGGGA
+
::FFFFFFFFFFFF:FF:,FFFFFFFFFF:,FFFFFFFFFFFFFFFFFFFFFFFFFF:FFFFFF,FFFFFFFFFFFFFFF:FFFFFFFFF:FFFFF,FFFFFFFFFFFFFF,FFFF,FFF:FFFF:FFFFFFFFFFFF:FF,FF:FFF:,,FFFFFF,FFF,FFFFF,:FFF::FFFFFFFFFFFFFFFFFF,F,FF,::FFFF:F,FFF:,FF:FFFFF,F,F,FFFFF,FFFFFF,,,FF:FFFF:FF
@A00270:176:HGHW5DRXY:1:2101:12427:5697 2:N:0:GGTGTAGA+CTCCTTAC
GACTACAAGGGTATCTAATCCTGTTCGCTACCCATGCTTTCGAGCCTCAGCGTCAGTTACAGACCAGACAGCCGCCTTCGCCACTGGTGTTCTTCCATATATCTACGCATTTCACCGCTACACATGGAGTTCCACTGTCCTCTTCTGCACTCAAGCCTCCCAGTTTCCGATGCACTTCTCCGGTTAAGCCGAAGGCTTTCACATCAGACTTAAGAAACCGCCTGCGCTCGCTTTACGCCCAATAAATCCG
+
F:FFFFFFFFFFFFFFFFFFFFFFFFFFFFFFFFFFFFFF:FFFFFFFFFFFFFFFFFFFFF,FFFFFFFFFFFFFFFFFFFFFFFFFFFFFFFFFFFFFFFFFFFFFFFFFFFFFFFF:FFFFF:FFFFFFFFFF:FFFFFFFFFFFFFFFFF,FF:FFFFFFFF,:FFF:FFFFFFFFFFFFFFF:FFFFFFFFFFFFFFFFFFFFFFFFFFFFFFFFFFFFFFFFFFFFFFFF:FFFF,FFFF:F:F
@A00270:176:HGHW5DRXY:1:2101:21658:5713 2:N:0:GGTGTAGA+CTCCTTAC
CCTACGGGAGGCTGCAGTGGGGAATATTGCACAATGGGCGCAAGCCTGATGCAGCGACGCCGCGTGCGGGATGAAGGCCTTCGGGTTGTAAACCGCTTTTGTTGGGGAGCAAGCGAGAGTGAGTGTACCCTTCGAATAAGGACCGGCTAACTACGTGCCCGCAGCCGCGGTAATACGTAGGGTCCAAGCGTTATCCGGATTTATTGGGCGTAAAGAGCTCGTAGGCGGCTCGTCGCGTCCGGTGTGAAAGT
+
FFFFFFFFFFFFF:FFFFFFF:FFFFF:FFFFFFFFFFFFFFF:FF:FFFFFFFFFFFFFFFFFFFFFFFFFFFFFFFFFFFFFFFFFFFFFFFFF,FFFFFFFFFFFFFFFFFFFFFFFFFFFFFFFFF:FFFFFFFFF:F,FFFFFFFFF:FFFFFF,FFFFFFFFFFFFFFFFFFFFFFFFFFFFFF,FFF:FFFFFF:FFFFFFFFFFFFF,FFFFFFFFFFFFFFFFFFFFFFFFFF:FFF::FFF
@A00270:176:HGHW5DRXY:1:2101:4960:5729 2:N:0:GGTGTAGA+CTCCTTAC
GACTACTGGGGTATCTAATCCTGTTTGCTCCCCACGCTTTCGCATCTCAGCGTCAGTATCTGTCCTGAAGGCCGCCTTCGCCACCGGTATTCCTCCACATCTCTACGCATTTCACCGCTACACGTGGAATTCTACCTTCCTCTACAATACTCTAGTTAACCAGTTTTAAGTGCAATTCCTAGGTTAAGCCCAGGGCTTTCACACCTAACTTAATTATCCGCCTACATGCCCTTTACGCCCAGTCATTCC
+
FFFFFFFFFFFFFFFFF:FFFF:FFFFFFFFFFFFF:,FF::FFFFFFFFFFFFFFFFF:FFF,F,FFFFFFFFFFFFFF,FFFFFFFFFFFFF:F,FFFFFFFFFFFFFFFFFFFFFFFFFFFFFFF:FFFF:FFFFFFFFFFFFFFFFFFFFF:FFFF:F:FFFFFFFFF:FFFFFFFF:,FFF,FFFFF:FFF:FFF:FF::FFFFF:FFFFFFFFFF:F:FF:FFFFFFFF,:FFFFFFFF,F::
@A00270:176:HGHW5DRXY:1:2101:22001:5744 2:N:0:GGTGTAGA+CTCCTTAC
CCTACGGGCGGCTGCAGTGGGGAATATTGCACAATGGGGGGAACCCTGATGCAGCCATGCCGCGTGTATGAAGAAGGCCTTCGGGTTGTAAAGTACTTTCGGTGATGAGGAAGGTGATGTATCTAATAGGTGCATTACTTGACGTTAATCACAGAAGAAGCACCGGCTAACTCCGTGCCAGCAGCCGCGGTAATACGGAGGGTGCGAGCGTTAATCGGAATGACTGGGCGTAAGGGGCGTGTAGGCGGAT
+
FFFFFFFF:FFFFF,FFFFFFFFFF:FFF:FFFF:FFFFFFFFFFFFFFFFFFFFFFFFFFFFFFF:F:FFFFFFFFF,,FFFF,:FFFFFFFFFFF:FFF:FFFFFFFFFFFFFFFF,FF:FFF:FFFFFFFFFFF:::F:FFFFFFFFF::FFFFFFFFFFFFFFFFFFFFFFFFFFFFFFFFFFFFF:FFFFFF:FFFF:FFFF:FFFF:FFF:FF:FFFFFFFFFFFFFFFFFFFFFFF:FFFFFF
@A00270:176:HGHW5DRXY:1:2101:20292:5760 2:N:0:GGTGTAGA+CTCCTTAC
GACTACCCGGGTATCTAATCCTGTTCGCTACCCATGCTTTCGAGCCTCAGCGTCAGTTACAGACCAGACAGCCGCCTTCGCCACTGGTGTTCTTCCATATATCTACGCATTTCACCGCTACACATGGAGTTCCACTGTCCTCTTCTGCACTCAAGTCTCCCAGTTTCCGATGCACTTCTCCGGTTAAGCCGAAGGCTTTCACATCAGACTTAAGAAACCGCCTGCGCTCGCTTTACGCCCAATAAATCCG
+
F:FFFFFFFFFFFFFFFFFFFFFFFFFFFFFFFFFFFFFFF:FFFFFFFFFFFFFFFFFFFFFFFFFFFFF:FFFFFFFFFFFFFFFFFF:FFFFF:FFFFFFFFFFFFFFFFFFFFFFFFFFF,FF,F,FFFFFFFFFFFFFFFFFF:FFFFFFFFFFFFFFFFFFFFF:FFFFFFFFFFFFFFFFFFFF:FFFFFFFFFFFFF:,FF:F:FFF:FFFFF:FFFFF,FFFF,FFFFFFFFFFF,FF:F:
@A00270:176:HGHW5DRXY:1:2101:27932:5995 2:N:0:GGTGTAGA+CTCCTTAC
CCTACGGGTGGCAGCAGTAGGGAATCTTCCACAATGGACGAAAGTCTGATGGAGCAACGCCGCGTGAGTGAAGAAGGCTTTAGGGTCGTAAAACTCTGTTGTTGGAGAAGAACGTGTGTGAGAGTAACTGTTCACACAGTGACGGTATTCAACCAGAAAGCCACGGCTAACTACGTGCCAGCTGCCGCGGTAATACGTAGGTGGCAAGCGTTGTCCGGATTTATTGGGCGTAAAGCGAGCGCAGGCGGTTT
+
FFFFFFFFFFFFFFFFFFFFFFFFFFFFFFFFFFFFFFFFFFFFFFFFFFFFFFFFFFFFFFFFFFFFFFFFFFFFFFFFFFFFFFFFFFFFFFFFFFFFFFFFFFFFFFFFFFFFFF:FFFFFFFFFF:FFFFFFFFFFFFFFFFFFFFFFFFFFFFFFFFFFF:FFFFFFFFFFF:FFFF,FFFFFFFFFFFFFFF:FFFFFFFFFFFFFFFFFFFF,FFFFFFFFFFFFFFFFFFFFFF,FFFFFFFF
@A00270:176:HGHW5DRXY:1:2101:1877:6026 2:N:0:GGTGTAGA+CTCCTTAC
GACTACCGGGGTATCTAATCCTGTTCGCTACCCATGCTTTCGAGCCTCAGCGTCCGTTACAGACCAGACAGCCGCCTTCGCCACTGGTGTTCTTCCATATATCTACGCATTTCACCGCTACACATGGAGTTCCACTGTCCTCTTCTGCACTCAAGTCTCCCAGTTTCCGATGCACTTCTCCGGTTAAGCCGAAGGCTTTCACATCAGACTTAAGAAACCGCCTGCGCTCGCTTTACGCCCAATAAATCCG
+
,:F,FFFFFFF,,:F:FFFFFFFFFFFF:FFFF::FF,FFFF:FFFFF,FF,FF,FF,FFFFFFFFF,F,FFFFFF:FFFFFFFFFFFF:FFFFFFF::F,FFFF:FFFF:FFFFFFFF:F,F:FFFFFFFFFF:FFFFFFFFFFFFF:F:FF:FFFFFFF:F,FFFFFFFFFFF,FFFFFFFFFFFFFFFFFFFFFFFFFFFFFFF,FF:FFFFFF:F:FFFFFF:FFFFF,,FFFFFF,FFFFFFF:F
@A00270:176:HGHW5DRXY:1:2101:2112:6026 2:N:0:GGTGTAGA+CTCCTTAC
CCTACGGGGGGCTGCAGAAGGGATTCTTCCACAATGGACGAAAGACTGATGGAGCAACGCCGCGTGAGTGAAGAAGATTTTCGGATCGTAAAGCTCTGTTGTTGGAGAAGAAAGACAAGGATAGTAACTGATTCATGTTTGACGGTAATCAACCAGAAAGTCACGGCTAACTACGTGCCAGCAGCCGCGGTAATACTTAGGTGGCAAGCGTTGTCCGGATTTATTGGGCGTAAAGCGACCGCAGGCGGGA
+
FFFFFFFFFFFFF,FFF,FFFFFF,:F:FFFFFFFF:FFFFFF:,FFFFFF:F:FFFFFFFFFFF:FF,:FFFFFFFFFF:FF,F:F,:FFFF:,F::FFFFF,F,FFFFFFFF:F:,F:FFF:FFFFFFFFF:FFFF:FFFFFFFFF,:FFFFF:F::F,:FFFFFFFF:FFFFFFF,,FF:FFFFFFFFF,FFF,,FF:FFFF:FFFFFFF:F,FFF::F,FFFFFFFFFF,,FFF,FF,:FF,FFF,
@A00270:176:HGHW5DRXY:1:2101:21911:6057 2:N:0:GGTGTAGA+CTCCTTAC
CCTACGGGCGGCTGCAGTGGGGAATATTGCACAATGGGGGGAACCCTGATGCAGCCATGCCGCGTGGATGAAGAAGGCCTTCGGGTTGTAAAGTACTTTCGGTGAGGTGGAAGGTGATGTATCTAATAGGTGCATTACTTGACGTTAATCACAGAAGAAGCACCGGCTAACTCCGTGCCAGCAGCCGCGGTAATACGGAGGGTGCGAGCGTTAATCGGAATGACTGGGCGTCAGGGGCGGGTAGGCGGAT
+
FFFFFFFFF:FFFFFF:FFFFFF,FFFFFFFFF:FFFFFFF,,FFFFFFFFFFFFF,FFF:FFF,F,F,FF,FF::FFF,FFFFFFFFF,FFFFF:FF::FFFFF,F,FFFFFFFFFFFF,FF,FFFFFFFFF::F,F:FF:FFFF,FF:FFFFF:FFF:F,FFFFFFFFFFFFFFFFFFFFFFFFF:FFFFFF::FFF,FFFFFFFFFF:FFFFFFFFFFFFFFFFFFFF,FFFFFFF:F,FFFFFFF:
@A00270:176:HGHW5DRXY:1:2101:21251:6167 2:N:0:GGTGTAGA+CTCCTTAC
CCTAGGGGGGCAGCAGTAGGGAATCTTCCACAATGGACGAAAGTCTGATTGAGCAACGCCGCGTGAGTGAAGAAGGCTTTAGGGTCGTAAAACTCTGTTGTTGAAGAAGAACGTGTGTGAGAGTAACTGTTCACACAGTGACGGTATTCAACCAGAAAGCCACGGCTAACTACGTGCCAGCAGCCGCGGTAATACGTAGGTGGCAAGCGTTGTCCGGATTTATTGGGCGTAAAGCGAGCGCAGGCGGTTT
+
FFFFFFFF:FF:FFFFFFFFFFF:F,::FF:FFFFFFFFFFFFF:FF,F,FFFFFFF:FFFFFF,FF:FFF:FF::F:FF,FFFFFF:FFFF,FFFF:FFFF:FFFFFFFFF:F,FFFFFFFFFFFFFFF::FFFFF:FFFFFFFFFFFFFFFFFFFFFF:FFF:FFFF,FF:F:FFFFFFFFFF:FFF:FFFF,F,FFFF,FFFF:FFFFFFFFF,FF:FFFFF:FFFF:FFFFFFFFFF:F:FFFFFF
@A00270:176:HGHW5DRXY:1:2101:27742:6230 2:N:0:GGTGTAGA+CTCCTTAC
CCTACGGGAGGCAGCAGTAGGGAATCTTCCACAATGGACGAAAGTCTGATGGAGCAACGCCGCGTGAGTGAAGAAGGCTTTAGGGTCGTAAAACTCTGTTGTTGAAGAAGAACGTGTGTGAGAGTAACTGTTCACACAGTGACGGTATTCAACCAGAAAGCCACGGCTAACTACGTGCCAGCAGCCGCGGTAATACGTAGGTGGCAAGCGTTGTCCGGATGTATTGGGCGTAAAGCGAGCGCAGGCGGTTT
+
F:FFFFFFFFFFFFFFFF:FFFFFFFFFFFFFFFFFFFFFFFFFFFFFFFFFFFFFFFFFFFFFFFFFFFFFFFFFFFFFFFFFFFFFFFFFFFFFFFFFFFFFFFFFFFFFFFFF:FFFFFFFFFFFFFFF,FFFFFFFFFFFFFFFFFFFFFFFFFFFFFFFFFFFFFFFFFF:F:F,FF,FFFFFFFFF::FF:::F:FFFFF,FFFFFFF:,:FFF,FFFFFFFFFFF:,FFFFFFFFFFFFFFFFF
@A00270:176:HGHW5DRXY:1:2101:1497:6277 2:N:0:GGTGTAGA+CTCCTTAC
GACTACAAGGGTATCTAATCCTGTTCGCTACCCATGCTTTCGAACCTCAGCGTCAGTTACAGACCAGAGAGCCGCCTTCGCCACTGGTGTTCTTCCATATATCTACGCATTCCACCGCTACACATGGAGTTCCACTCTCCTCTTCTGCACTCAAGAAAAATAGTTTCAGTTGCCGTTCCCCGGTTGAGCCGAGGGCTTTCACAGCTGACTTATCTTCCCGCCTGCGTTCGCTTTACGCCCAATAAATCCG
+
F,FFFFFFFFF::F:,FFFFFF::FFFFFFFFFFFFF::FFFFFFFF:FFFFFFFFFFF:FFFF,FFF,FFFFFFFFFFFFF,FF,,F:,FFF::F:FF,FFFFFF,FFF::FFFF:FFFFFF,:FFFFF:FFFFFFFFFFFFFFF:FFFF,FFFFFFFF:::,:,,:FFFFFFFFF:F:F:,,FFFFFFFFF:FF,FFF::FFFFFF:,FFFFFFFFFFFFFF:F:FF,F:F:FF:FFF,FFFF:F:FF
@A00270:176:HGHW5DRXY:1:2101:10140:6308 2:N:0:GGTGTAGA+CTCCTTAC
CCTACGGGTGGCAGCAGTAGGGAATCTTCCACAATGGACGAAAGTCTGATGGAGCAACGCCGCGTGAGTGAAGAAGGCTTTAGGGTCGTAAAACTCTGTTGTTGAAGAAGAACGTGTGTGAGAGTAACTGTTCACACAGTGACGGTATTCAACCAGAAAGCCACGGCTAACTACGTGCCAGCAGCCGCGGTAATACGTAGGTGGCAAGCGTTGTCCGGATTTATTGGGCGTAAAGCGAGCGCAGGCGGTTT
+
FFFFFFFFFFFFFFFFFFFFFFFFFFFFFFFFFFFFFFFFFFFF:FFFFFFFFFFFFFFFFFFFFFFFFFFF:FFFFFFFFFFFFFFFFFFFFFFFFFFFFFFFFFFFFFFFFFFF,FFFFFFFFFFFFFFFFFFFFFFFFFFFFFFF,FFFFFFFFFFFFFFFFFFFFFFFFFF:FFFFFFFFFFFFFFFFFFFFF:FF,FFFFFFFFFFF:FFFFFFF:FFFFFFFFFFFFFF,FFFFF,FFFFFFFFF
@A00270:176:HGHW5DRXY:1:2101:25970:6355 2:N:0:GGTGTAGA+CTCCTTAC
GACTACTAGGGTATCTAATCCTGTTCGCTACCCATGCTTTCGAGCCTCAGCGTCAGTTACAGACCAGACAGCCGCCTTCGCCACTGGTGTTCTTCCATATATCTACGCATTTCACCGCTACACATGGAGTTCCACTGTCCTCTTCTGCACTCAAGTCTCCCAGTTTCCGATGCACTTCTCCGGTTAAGCCGAAGGCTTTCACATCAGACTTAAGAAACCGCCTGCGCTCGCTTTACGCCCAATAAATCCG
+
FFFFFFFFFFFFFFFFFFFFFFFFFFFFFFFFFFFFFFFFFFFFFFFF:FFFF::FFFFFFFFFFFFFFFFFFFFFFFFFFFFFFFF:F:::FFFFFFFF:FFFFFFFFFFFFFFFFFFFFFFFFFFFFFFFFFFFFF::FF:FFFFF,FFFFFFFFFFFFFFFFFFFFF:F:FF:FF:FFFFFF:F::FFF,:FFFFFFFFFFFFFFF:FFFFFFF:FFFFFFFFFFFFFFF:,F:FFFFF:FFF,FFF
@A00270:176:HGHW5DRXY:1:2101:22037:6370 2:N:0:GGTGTAGA+CTCCTTAC
CCTACGGGCGGCTGCAGTAGGGAATATTGCACAATGGGCGCAAGCCTGATGCAGCGACGCCGCGTGCGGGATGAAGGCCTTCGGGTTGTAAACCGCTTTTGTTGGGGAGCAGGCGAGAGTGAGTGTACCCTTCGAATAAGGACCGGCTAACTACGTGCCAGCAGCCGCGGTAATACGTAGGGTCCAAGCGTTATCCGGAGTTATTGGGCGTAAAGAGCTCGTAGGCGGCTCGTCGCGTCCGGTGTGAAAGT
+
FFFFFFFFFFFFFFFFFFFFFFF::FFFFFFFF,FFFFFFFFFFFFFFFFFFFFFFFFFFFFFFFFFFFFFFFFFF:F:FFFFFFFFFFFFFFFFF:F:FFFFFFFFFFF,FFFFFF:FFFFFFFFFFFFFFFFFFFFFFFFFFF:FF,FFFFFFFFFFFFFFFFFFFFFFFFFFFFFFFFFFFFFFFFF:,FFFFFFF,FFF,FFFFFFF,F,FFFFFF:F:FFFFFFFFFFFFFFFFFFF:FFFFF,FF
@A00270:176:HGHW5DRXY:1:2101:22119:6449 2:N:0:GGTGTAGA+CTCCTTAC
CCTACGGGCGGCTGCAGTAGGGAATATTGCACAATGGGCGCAAGCCTGATGCAGCGACGCCGCGTGCGGGATGAAGGCCTTCGGGTTGTAAACCGCTTTTGTTGGGGAGCAGGCGAGAGTGAGTGTACCCTTCGAATAAGGACCGGCTAACTACGTGCCAGCAGCCGCGGTAATACGTAGGGTCCAAGCGTTATCCGGATTTATTGGGCGTAAAGAGCTCGTAGGCGGCTCGTCGCGTCCGGTGTGAAAGT
+
FFFFFFFFFFFFFFFFF:FFFFF,:FFFFFFFFFFFFFFFFF,FFFF:FFFFFFFF::FFFFFFFFFFFFF,FF:FFFFFFFFFFFFFFFFFFF:FF:,FF,FFFFFFFF,FFFFFFFFFFFFFFF::FF:FFFF::FFFFFFFFFFF::FFFFFFFFFFFFFFFFFFF:FF:FFFFFFF,FFF:FFFF,:FFFFFFFFFFF,FF,FFFFFF:FF,F,FF:,FFFF:FFFFFFFFFFFF:FFFFFFFFFFF
@A00270:176:HGHW5DRXY:1:2101:3766:6480 2:N:0:GGTGTAGA+CTCCTTAC
GACTACAAGGGTATCTAATCCTGTTCGCTACCCATGCTTTCGAGCCTCAGCGTCAGTTACAGACCAGACAGCCGCCTTCGCCACTGGTGTTCTTCCATATATCTACGCAATTCACCGCTACACATGGAGTTCCACTGTCCTCTTCTGCACTCAAGTCTCCCAGTTTCCGATGCACTTCTCCGGTTAAGCCGAAGGCTTTCACATCAGACTTAAGAAACCGCCTGCGCTCGCTTTACGCCCAATAAATCCG
+
F,FFFFFFF:FFF:FFFFFFFFF:FFFFFFFFFFFFFFFFFFFFFF:F:FFFFFFF,FFFFFFFFF:F,,FFFFFF:,FFFFFF:FF,FF,FFFFFF,,:FFFFF:FFF,:FFFFFFFF:FFF,FFFFFFFFFFF:FFFFFF,F:FFFF:FF,:F:F:FFF,F,:FFFFFFFF,FF:FFFFFF,FFFFFFF:FFFF,FFFFF:,FFFFF,FFFFF::FFFFFFFFFF:FFFF,FFF:FFF,:F,FF,FF:
@A00270:176:HGHW5DRXY:1:2101:5231:6543 2:N:0:GGTGTAGA+CTCCTTAC
GACTACACGGGTATCTAATCCTGTTCGCTACCCATGCTTTCGAACCTCAGCGTCAGTTACAGACCAGAGAGCCGCCTTCGCCACTGGTGTTCTTCCATATATCTACGCATTCCACCGCTACACATGGAGTTCCACTCTCCTCTTCTGCACTCAAGAAATATAGTTTCAGCTGCACTTCCCCGGTTGAGCCGAGGGCGTTCACAGCTGACTTATCTTCCCGCCTGCGTTCGCTTTACGCCCAATAAATCCG
+
F:FFFF:FFFFFFFF:FFFFFFFFFFFFFFFFFFFFFFFFFFFFFFFFFFFFFFFFF:FFFFFFFFFFFFFFFFFF:FF:FF:FFFF:FFFFFFFF:FFFFFFFFFFFFFFFFFFFFFFFFFFF:FFFFFFFF,FFFFFFFFFFFFFFFFFFFFFFFFFFFFFFFFFFFFFFFFFF:FFFFFF,F:F::FFFFFFF,FFF,FFFFFFFFFFFFFFFFFFFFFFFFF,FFFF,FFF,FFFF,:FFF:FFFF
@A00270:176:HGHW5DRXY:1:2101:13069:6558 2:N:0:GGTGTAGA+CTCCTTAC
CCTACGGGAGGCAGCAGTAGGGAATCTTCCACAATGGCCGAAAGTCTGATGGAGCAACGCCGCGTGAGTGAAGAAGGTTTTCGGATCGTAAAGCTCTGTTGTTGGTGAAGAAGGACAAGGATCGTAACTGATTTTTGTTTGACGGTAATCAACCAGAAAGTCACGGCTAACTACGTGCCAGCAGCCGCGGTAATACGTAGGTGGCAAGCGGTGTCCGGATTTATTGGGCGTAAAGCGAACGCAGGCGGGA
+
F:F,FFFFFFFFFFFFF,FFFFFFFFFFFFFFFFFFF,FFFFF::::FFFFFFFF:FFFFFFF::FFFFFF,FFFFFFFFFFFFFFFFFFF,FFFFFF,FF:FFFFFF:FFF:FFFFFFFFF,FF:FFFFFFF,FFFFFFFFFF,FFFFFFFFFFFFFFFFFFFFFFF:FFFFFFFFFFFFF:FFF:FFFF:FF:FF,FF:FFFFFFFFF,FFF:FFFF,F,FFFFF:FFFFFFFFFF:FF:,FF,FFFF
@A00270:176:HGHW5DRXY:1:2101:13042:6605 2:N:0:GGTGTAGA+CTCCTTAC
CCTACGGGAGGCAGCAGTAGGGAATCTTCCACAATGGAAGAAAGTCTGATGGAGCAACGCCGCGTGAGAGAAGAAGTTTTTCGGATCGTCAACCTCGGTTGTTTGTGAAGAAGGACAAGTATAGGAACAGAAAATTTTTTGACGGTAATCAACAAGAAAGAAAATCAAAACTACGTGCCAGCAGCCGCGGTAATACGTAGGTCGCAAGCGATGTCCTGATTTATTGGGCGTAAAGCTGACGCAGGAGGGA
+
FFF,FFFFF,,FFFFF,FFFF,FFFF,:FFF:F,,,FF:FFF:::FF,FF:::,,F:,F::,:F:,,F,,FFFF:,,:FFFF,,,FF,F:F:,FF:,,F:FFF,:F,FF,F:,FF,,F,,F,FF:F:F,FF,:,F,,,F:,,F,F,:F:,,F,,FFFFFF,,F,,,,,FFFFFF,,:F,:,F:,FF,F,:FFF,FF:F:FF,,,FFFFFF,,FF,,,FFFF,FFF,:,,FFFFF,,:,FF,FF,F,FF,F
@A00270:176:HGHW5DRXY:1:2101:13060:6605 2:N:0:GGTGTAGA+CTCCTTAC
CCTACGGGAGGCAGCAGTAGGGAATCTTCCACAATGGACGAAAGTCTGATGGAGCAACGCCGCGTGAGTGAAGAAGGTTTTCGGATCGTAAAGCTCTGTTGTTGGTGAAGAAGGACAAGGATAGTAACTGATTTTTGTTTGACGGTACTCAACCAGAAAGTCACGGCTAACTACGTGCCAGCAGCCGCGGTAATACGTAGGTGGCAAGCGTTGTCCGGATTTATTGGGCGTAAAGCGACAGCAGGCGGGA
+
FFFFFFFF,FFFFFFFF,FFFFF:FFFFFFFFFFFFFFFFFFFF:FF:FFFFFFFF,FFFFFFFFFFFFFFFF:FFFFF,FFFFFFF::FFFFFF:FFFFF,FFF:FFFFFFFFF:F:FF,::FFFFFFF:F,,FF:FFFFFFFF:F,FFF::,FFFFFFFFFFFFFFFFFFFFFFFFFFFFF:FFFFFFFFF,FFFFFFFFFFFFFFFFFFFFFFFFF,F:FFFFFFFFF,FFFFFF,,FFFFFFFFFF
@A00270:176:HGHW5DRXY:1:2101:28311:6621 2:N:0:GGTGTAGA+CTCCTTAC
CCTACGGGTGGCAGCAGTAGGGAATCTTCCACAATGGACGAAAGTCTGATGGAGCAACGCCGCGTGAGTGAAGAAGGCTTTAGGGTCGTAAAACTCTGTTGTTGGAGAAGAACGTGTGTGAGAGTAACTGTTCACACAGTGACGGTATTCAACCAGAAAGCCACGGCTAACTACGTGCCAGCAGCCGCGGTAATACGTAGGTGGCAAGCGTTGTCCGGATTTATTGGGCGTAAAGCGAGCGCAGGCGGTTT
+
FFFFFFFFFFFFFFFFFFFF:FFFFFFFF:FFF:FFFFFFFFFFFFFF:FFFFFFFFFFFFFFFFF::FFFFFFFFF,,F:FFFF:FFFFFFFF:FFF:FFFFFFFFFFFFFFFFFFFFFFFFFFFFFFFFFFFFFF:FFF,FFFF:FFFFFFFF,FFFFFFFFFFFFFFFFFFFFFFF,FF,FFFFFFFF:FFFFFFFFFFFF:,F,FFFFFF::FFFF,FFF:F:FFFFF,,FFFFFFFFFFFFFFFFF
@A00270:176:HGHW5DRXY:1:2101:4517:6652 2:N:0:GGTGTAGA+CTCCTTAC
CCTACGGGTGGCTGCAGTGGGGAATATTGCACAATGGGCGCAAGCCTGATGCAGCGACGCCGCGTGCGGGATGACGGCCTTCGGGTTGTAAACCGCTTTTAGCAGGGAGCAAGCCTTCGGGTGAGTGTACTTGTTGAATAAGCGCCGGCTAACTACGTGCCAGCAGCCGCGGTAATACGTAGGGCGCAAGCGTTATCCGGATTTATTGGGCGTAAAGGGCTCGTAGGCGGTTTGTCGCGTCTGGTGTGAA
+
FFFFFFFFFFFFFFFFFFFFFFFFFFFFFF:FFFFFFFFFFFFFFFFFFFFFFFFFFFFFFFFF:FFFFFFFFFFFFFFFFFFFFFFFFFFFFFFF::FFFFFFFFFFFFF,FFFFFFFFFFFFFFFFFF,FFFFFFFFFFFFFFFFFFFFFFF:FFFFFFFFFFFFFFFFFF:FFFFFFFFFFFFFFFFFFFFFFFFFFF,FFFFFFFFFFFFFFFFFFFFFFFFFFFFFF::FFFFFFFFFFFF:FFF
@A00270:176:HGHW5DRXY:1:2101:28275:6684 2:N:0:GGTGTAGA+CTCCTTAC
CCAACGAGTTCCAGCAGAAGGGAATCTTCCAAAATGGACTAAAGTATGATGGAGCAACGAAGCGTTAGTGAAGAAGGCAATAGGTACGTAAAAATCTGTTGTTGCAGAAGAAAGTGTGAGAGAGTAACTGTTAACACAGTTACGATAATCAACCAGAAAAACACAGCAAACTAATTTCCAGAAGCCACGGTAATACTTAGGTGGCAAGCGTTGTCCGGATTTATAGTTAGAAAAGAGAGAGCAGTATGTAT
+
F:,FF,,,:F,FFF:,,:F,,,F:F,::,FF,FFF,,:,,:FFFF,,,F,,FFFF,FFF,FFF,F,:,:FFFF:FFF,::,FFF::FF,,,FF,FF:FFFFFF,,F,::F::,,F:,F,FF,F,FF,FFF,F,::F,FF,,FF,:F:,,F:,,::FF:,,,:FF,,:,:FF,F,F,F,F:FFFFF,,:,,:FF,F,,FF,,,,,F:FF,,:,:,FFF,,FF,:,,F,:,:,F,,:::::,,::F,,,FF,,
@A00270:176:HGHW5DRXY:1:2101:27914:6715 2:N:0:GGTGTAGA+CTCCTTAC
CCTACGGGTGGCAGCAGTAGGGAATCTTCCACAATGGACGAAAGTCGGATGGAGCAACGCCGCGTGAGTGAAGAAGGCTTTAGGGTCGTAAAACTCTGTTGTTGGAGAAGAACGTGTGTGAGAGTAACTGTTCACACAGTGACGGTATTCAACCAGAAAGCCACGGCTAACTACGTGCCAGCAGCCGCGGTAATACGTAGGTGGCAAGCGTTGTCCGGATTTATTGGGCGTAAAGCGAGCGCAGGCGGTTT
+
FFFFFFFFFFFFFFFFFFFFFFFFFFFFFFFFFFFFFFFF:FFFFF,FFFFFFFFFFFFFFFFFFFFFFFFFFFFFF:FFFFFFFFFFFFFFFFFFFFFF:FFF:FF,F,FFFFFFFFFFFFFFFFFFFFFFFFFFFFFFFFFFFFFFFFFFFFFFFFFFFFFF:FFFFFFF:FFFFFFFFFFFFFFFFFFFFFFFFFFFFFFFFFFFFFFFFFFF:FF:FFF:FF:FFFFFFFFFFFF,FFFF,FFFFFF
@A00270:176:HGHW5DRXY:1:2101:13150:6762 2:N:0:GGTGTAGA+CTCCTTAC
CCTACGGGAGGCAGCAGTAGGGAATCTTCCACAATGGACGAAAGTCTGATGGAGCAACGCCGCGTGAGTGAAGAAGGTTTTCGGATCGTAAAGCTCTGTTGTTGGTGAAGAAGGACAAGGATAGTAACTGATTTTTGTTTGACGGTAATCAACCAGAAAGTCACGGCTAACTACGTGCCAGCAGCCGCGGTAATACGTAGGTGGCAAGCGTTGTCCGGATTTATTGGGCGTAAAGCGAACGCAGGCGGGA
+
F,F,FFFFFFFF:FF:F:FFFFF:FFFFFFFFFFFFFFFFFF:FFF,FFFFFFFFF:FFFFFFFF:FFFFFFFF:FFFFFFFFFFFFFFFF:FFFFFFFFFFFFFFFFFFFFFFFF:F,F:FFFFFF:FF,FFFFFFFFF,FF:FFFFFFFFFF:FFFFF:FFFF:FFFFFFFFFFFFFFFFFFFFFFFFFFFF:FFFFFFFFFFFFFFF:FFFFFFFFFFFFFFF:FFFF:FFFFFFFFFFFFFFFFF:
@A00270:176:HGHW5DRXY:1:2101:5177:6793 2:N:0:GGTGTAGA+CTCCTTAC
GACTACACGGGTATCTAATCCTGTTCGCTACCCATGCTTTCGAACCTCAGCGTCAGTTACAGACCAGAGAGCCGCCTTCGCCACTGGTGTTCTTCCATATATCTACGCATTCCACCGCTACACATGGAGTTCCACTCTCCTCTTCTGCACTCAAGAACTAGAGTTTCAGCTGCACTTCACCGGTTGAGCCGAGGGCTTTCACAGCTGACTTATCTTCCCGCCTGCGATCGCTTTACGCCCAATAAATCCG
+
FFFFFFFFFFFFFF:FFFFFFFFFFFFFFFFFFFFFFFFFFFF,FFFFFFFFFFFFFF,FFF:FFFFFF:FFFFFFFFFFF:FFFFF:FFFFFFFFFFFFFFFFFFFFFFFFFFFFFFFFFFFFFFFFFFFF:FF,FFF:FFFFFFFFFFFFFFFFF,FF,,FFFFF,F,FF:FFFFF,FFFFFFFFFFFFF,FFFFFFFFFFFF:FFFFFFFFFFFFF:F,,FF,,:FFFF,FFFFFFFFFFFFFF:FF
@A00270:176:HGHW5DRXY:1:2101:4544:6825 2:N:0:GGTGTAGA+CTCCTTAC
GACTACTGGGGTATCTAATCCTGTTCGCTACCCATGCTTTCGAGCCTCAGCGTCAGTTACAGACCAGACAGCCGCCTTCGCCACTGGTGTTCTTCCATATATCTACGCATTTCACCGCTACACATGGAGTTCCACTGTCCTCTTCTGCACTCAAGTCTCCCAGTTTCCGATGCACTTCTCCGGTTAAGCCGAAGGCTTTCACATCAGACTTAAGAAACCGCCTGCGCTCGCTTTACGCCCAATAAATCCG
+
F,FFFFFFFFFFFFFFFFFFFFFFFFF:FFFFFFFFFFFFFFFFFFFFFFFFFFF:FFFF:FFFFFFFFFFFFFFFFFFFF:FFFFFFFFFFFFFFFFFFFFFFFFFFFFFFFFFFFFFFFFFFFFFFFFFFFFFFFF:FFF:F:FFFFFFFFF:FFFFFFFFFFFFFFFFFFFFFFFFF:FFFFFFFF:FF:FFFFFFFFFFFFFFFFFFFFFFFFFFFFFFFFFFFFFFFFFF,FFFF:FFF:F:FFF
@A00270:176:HGHW5DRXY:1:2101:3170:6887 2:N:0:GGTGTAGA+CTCCTTAC
CCTACGGGAGGCTGCAGGGGGGAATATTGCACAATGGGGGGAACCCTGATGCAGCCATGCCGCGTGTAGGAAGAAGGCCGACGGGTTGTAAAGTACTTTCGGTGATGAGGAAGGTGATGTATCTAATAGGTGCATTAAGTGACGTTATTTACAGAAGAAGCACCGGCTAACTCCGTGCCAGCAGCCGCGGTAATACGGAGGGTGCGAGCGTTAATCGGACTGACTGGGCGTAAGGGGCATGTAGGCGGAT
+
FF:,FFFFFFFFFFF:F,FFFF::FFF:FFFF:F:FFFFFFF:FFF,FFFFF,FFF,:FFFFFF:F:,,:F,FF:FFF:,,FFFF:FF:FFFFFF,F,FFFF:F:,FFF,F:FF,F::F:,,FFFFF,FFFFFF,:::,FFFFF:::,,F,:,FFFFFFFFFFFFFFF,FFFFFF,FFFF,F,FFFFFFFFF,FF:F::FFF,FFFFFF:,F,FFFFF:,F,FFFFFFFF,,F,FF:F,,F::FFFFF,F
@A00270:176:HGHW5DRXY:1:2101:29993:6903 2:N:0:GGTGTAGA+CTCCTTAC
GACTACACGGGTATCTAATCCTGTTCGCTACCCATGCTTTCGAGCCTCAGCGTCAGTTACAGACCAGACAGCCGCCTTCGCCACTGGTGTTCTTCCATATATCTACGCATTTCACCGCTACACATGGAGTTCCACTGTCCTCTTCTGCACTCAAGTCACCCAGTTTCCGATGCACTTCTCCGGTTAAGCCGAAGGCTTTCACATCAGACTTAAGAAACCGCCTGCGCTCGCTTTACGCCCAATAAATCCG
+
FFFFFFFFFFFFFFFFFFFFFFFFFFFFFFFFFFFFFFFFFFFFFFFFFFFFFFFFFFFFFFFFFFFFFFFFFFFFFFFFFFFFFFFFFFFFFFFFFFFFFFFFFFFFFFFFFFFFFFFFFFFFFF:F:FFF,FFFFFFFFFFFFFFFFFF:FFFFFFFFF:F,FFFFFFFF,FFFF,FFFFFFFFFFFFF,FFFFFFFF,FFFF:FFF:F,FF:FFFFFFFFF,F:FFFFFF:,FFFFFF,FFFF,FFF
@A00270:176:HGHW5DRXY:1:2101:4499:6934 2:N:0:GGTGTAGA+CTCCTTAC
GACTACTGGGGTATCTAATCCTGTTCGCTACCCATGCTTTCGAGCCTCAGCGTCAGTTACAGACCAGACAGCCGCCTTCGCCACTGGTGTTCTTCCATATATCTACGCATTTCACCGCTACACATGGAGTTCCACTGTCCTCTTCTGCACTCAAGTCTCCCAGTTTCCGATGCACTTCTCCGGTTAAGCCGAAGGCTTTCACATCAGACTTAAGAAACCGCCTGCGCTCGCTTTACGCCCAATAAATCCG
+
F:FF:FFFFFFFFFFFFFFFFFFFFFFFFFFFFFFFFFFFFFFFFFFFFFFFFF,FFFFFF:FFFFFFFFFFFFFFFFFFFFFFFFF:FFFFFFFF:FFFFFFFFFFFFFFFFFFFFFFFFFFFFFFFFFFFFFFFFFFFFFFFFFFFFFFFFFFFFFFFF:FFFFFFF,F:FFFFFFFFFF:FFFF:F:FFFFFFFFFFFFFFFFFFFFFFFFFFFFFFFFFFFFFFFFFF:FFFFFFFFFFFFFFFFF
@A00270:176:HGHW5DRXY:1:2101:9751:6981 2:N:0:GGTGTAGA+CTCCTTAC
GACTACTAGGGTATCTAATCCTGTTCGCTACCCATGCTTTCGAGCCTCAGCGTCAGTTACAGACCAGACAGCCGCCTTCGCCACTGGTGTTCTTCCATATATCTACGCATTTCACCGCTACACATGGAGTTCCACTGTCCTCTTCTGCACTCAAGTCTCCCAGTTTCCGATGCACTTCTCCGGTTAAGCCGAAGGCTTTCACATCAGACTTAAGACACCGCCTGCGCTCGCTTTACGCCCAATAAATCCG
+
F:FFFFFFFFFFF:FFFFFFFFFFFFFFFFFFF:FFFF:FFFFFFFFFFFFFFFFFFFFFFFFFF:FFFFFFFFFFFFFFFFFF:FFFFFF,FFFF,FFFFFFFFFFFFFFFFFFFFFFFFFFFFFF:FFFFFFFFFFFFFFFFFFFF:FFF:FFFFFFFFFF:FFFFFF:FFFFFFFFFFFFFFFFFFFFFF:FFFFFFFF::FFFFFFFFFF,,,FFFFFFFFFF:FFFF,FFFFFFFF:F:FF:FFF
@A00270:176:HGHW5DRXY:1:2101:8006:7153 2:N:0:GGTGTAGA+CTCCTTAC
CCTACGGGTGGCAGCAGTGGGGAATATTGCACAATGGGCGCAAGCCTGATGCAGCGACGCCGCGTGCGGGATGAAGGCCTTCGGGTTGTAAACCGCTTTTGTTGGGGAGCAAGTGAGAGTGAGTGTACCCTTCGAATAAGGACCGGCCAACTACGTGCCAGCAGCCGCGGTAATACGTAGGGTCCAAGCGTTATCCGGATTTATTGGGCGTAAAGAGCTCGTAGGCGGCTCGTCGCGTCCGGTGTGAAAGT
+
FFFFFFFFFFFFFFFFFFFFFFFFFFFFFFFFFFFFFFFFFFFFFFFFFFFFFFFFFFFFFFFFFFFFFFFFFFFFFFFFFFFFFFFFFFFFFFFFFFFFFFFFFFFFFFFFF,FFFFFFFFFFFFFFFFFFFFFFFFF:FFF:FFFF:FFFFF:FFFFFFFFFFFFFFF:F,FFFFFFFFFFFFFFFFFFFFFFFFF,FFFFFFFFFFFFFFFFFFFFFFFF:FFFFFFFFFFFFFFFFFFFFFFFFFFF
@A00270:176:HGHW5DRXY:1:2101:10791:7216 2:N:0:GGTGTAGA+CTCCTTAC
CCTACGGGGGGCTGCAGTAGGGAATCTTCCACAATGGACGCAAGTCTGATGGAGCAACGCCGCGTGAGTGAAGAAGGTTTTCGGATCGTAAAGCTCTGTTGTTGGTGAAGAAGGACAAGGATAGTAACTGATTTTTGTTTGACGGTAATCAACCAGAAAGTCACGGCTAACTACGTGCCAGCAGCCGCGGTAATACGTAGGTGGCAAGCGTTGTCCGGATTTATTGGGCGTAAAGCGAACGCAGGCGGGA
+
F:FFFFFFFFFFFF:FFFFFFFFFFFFFFFFFFFFFFFFFF,FFFFFFFFFFF:FFFFFF:FFFFFFFFFFFFF:FFF,FFF:FFFFFF:,FFFFFFFFFFFFFFFFFFFFFF:F,FFFFFFFFFFFFFFFF:FFFFFFFF,FFFFFFF:FFFFFFFFFFFFFFFF:FFFFFFFFFFFFFFFFFFFFFFFFFFF::FFFFFFFFFFF,FFFF::F:FFFFFFFFFFF:FFFFF::FFFFF:F,FFFFF:F
@A00270:176:HGHW5DRXY:1:2101:10881:7247 2:N:0:GGTGTAGA+CTCCTTAC
CCTACGGGGGGCTGCAGTAGGGAATCTTCCACAATGGACGCAAGTCTGATGGAGCAACGCCGCGTGAGTGAAGAAGGTTTTCGGATCGTAAAGCTCTGTTGTTGGTGAAGAAGGACAAGGATAGTAACTGATTTTTGTTTGACGGTAATCAACCAGAAAGTCACGGCTAACTACGTGCCAGCAGCCGCGGTAATACGTAGGTGGCAAGCGTTGTCCGGATTTATTGGGCGTAAAGCGAACGCAGGCGGGA
+
FFFFFFF:FFFFFFFFFFFFFFFFFFFFFFFFFFFFFFFFFFFFFFFFFFF::FFFFFFF:FFFFFFFFFFFFFFFFF:FFFF:FFFFFFFFFFFFFFFFFFFFFFFFFFFFFFFFFFFFF:FFFFFFF:FFFF:FFFFFFFFFFFFF,FFFFFFFFFFFFFF:FF:FFFFFFFFFFFFFF::,FF:FFFFFFFF:,FFFFFFFF,:FFFFFFFFFFF:FFFFFFFFFFFFFFFFF,FFFFF,,F,FFFF
@A00270:176:HGHW5DRXY:1:2101:26530:7263 2:N:0:GGTGTAGA+CTCCTTAC
GACTACCGGGGTATCTAATCCTGTTCGCTCCCCACGCTTTCGCTCCTCAGCGTCAGTGACGGCCCAGAGACCTGCCTTCGCCATCGGTGTTCTTCCCGATATCTACACATTCCACCGTTACACCGGGAATTCCAGTCTCCCCTGCCGCACTCCAGCCTGCCCGTACCCGGCGCCGATCCACCGTTAAGCAGTGGACTTTCACACCAGACGCGACAAACCGCCTACGAGCCCTTTACGCCCAATAAATCCG
+
FFFFF:FFFFFFFFFFFFFF:FF:FFFFFFFFFFFFFFFFFFFFFFFFFFFFFFFFFFFF:FFFFFF:FFFFFFFFFFFFFFFFFFFFFFFFFF:FFF:FFFFFFFFFFFFFFFFFFFFF:FFFF:FFFFFFFFFFFFF:FFFFFFFFFFFFFFFFFF:FFFFFFFFFFFFFFFFF,:FFFFFFFFFFF,:FFFFF::::FFFFFFFFFFFFF:,FFF:,FFF:FFF:::FF,FFFFFF:FFFFFFF,FF
@A00270:176:HGHW5DRXY:1:2101:27489:7294 2:N:0:GGTGTAGA+CTCCTTAC
GACTACCGGGGTATCTAATCCTGTTCGCTCCCCACGCTTTCGCTCCTCAGCGTCAGTGACGGCCCAGAGACCTGCCTTCGCCATCGGTGTTCTTCCCGATATCTACACATTCCACCGTTACACCGGGAATTCCAGTCTCCCCTGCCGCACTCCAGCCTGCCCGTACCCGGCGCCGATCCACCGTTAAGCAGTGGACTTTCACACCAGACGCGACAAACCGCCTACGAGCCCTTTACGCCCAATAAATCCG
+
FFFFFFFFFFFFFFFFFFFFFFFFFFFFFFFFFFFFFFFFFFFFFFFFFFFFFFFFFFFFFFFFFFFFFFFFFFFFFFFFFFFFFFFFFFFFFFFFFFFFFFFFFFFFFFFFFFFFFFFFFFFFFFFFFFFFFFFFFFFFFFFFFFFFFFFFFFFFFFFFFFF,:FFFFFFFFFFFFFF,FFFFFFFFFFFFF:F,FFFFFFFFFFFFFFFFFFFFFFFFFFF:FFFFFFFFFF,:F:FFFFFF,FFFFF
@A00270:176:HGHW5DRXY:1:2101:25518:7326 2:N:0:GGTGTAGA+CTCCTTAC
CCTACGGGAGGCTGCAGTGGGGAATATTGCACAATGGGGGGAACCCTGATGCAGCCATGCCGCGTGTATGAAGAAGGCCTTCGGGTTGTAAAGTACTTTCGGTGATGAGGAAGGTGATGTATCTAATAGGTGCATTAATTGACGTTAATCACAGAAGAAGCACCGGCTAACTCCGTGCCAGCAGCCGCGGTAATACGGAGGGTGCGCGCGTTAATCGGAATGACTGGGCGTAAAGGGCATGTAGGCGGAT
+
FFFFFFFFFFFFFFFFFF:FFFFFFFFFFFFFFFFFFFFFFFFFFFFFFFFFFFFFFFFFFFFFFFFFFF:F,F:FFF,F::FFFFFFFF,FFFFFFFFFFFFF,FFFFFFFFFFFFFFFFFFF:FFFFF:FFFFFFFFFFF:F:FFFF:,FFFF:FFFFFF:FFF:FFF:FFFFFFFFFFFFFFFFFFFFF:FFFFFFFFFFFFF,FFFFF:,FFFFFFFFFFFFFF:FFF,FFFF,:,FFFFFFFFFF
@A00270:176:HGHW5DRXY:1:2101:14434:7388 2:N:0:GGTGTAGA+CTCCTTAC
GACTACCAGGGTATCTAATCCTGTTCGCTCCCCACGCTTTCGCTCCTCAGCGTCAGTAACGGCCCAGAGACCTGCCTTCGCCATTGGTGTTCTTCCCGATATCTACACATTCCACCGTTACACCGGGAATTCCAGTCTCCCCTACCGCACTCCAGCCCGCCCGTACCCGGCGCGAATCCACCGTTGAGCGATGGACTTTCACACCGGACGCGACGAGCCGCCTACGAGCTCTTTACGCCCAATACATCCG
+
FFFFFFFFFFFFFFFFFFFFFFFFFFFFFFFFFFFFFFFFFFFFFFFFFFFF:FFFFFFFFFFFFFFFFFFFFFFFFFFFFFFFFFFFF,FFFFFFFFFFFFFF:FFFFFFFFFFFFFFFFFFFFFFFFFFFFFFFFFF:FFFFFFFFFFFFFFFFFFFFFFFFF,FFFFFFFF:FFFFFFFFF:F:FFFFFFFFFF:FFFFFFFFFFF:FFFFFFFFFFFFF,FFFFFFFF,FFFFFFF:F::,FFFFF
@A00270:176:HGHW5DRXY:1:2101:6460:7451 2:N:0:GGTGTAGA+CTCCTTAC
CCTACGGGTGGCTGCAGTAGGGAATCTTCCACAATGGACGAAAGTCTGATGGAGCAACGCCGCGTGAGTGAAGAAGGCTTTAGGGTCGTAAAACTCTGTTGTTGAAGAAGAACGTGTGTGAGAGTAACTGTTCACGCAGTGACGGTATTCAACCAGAAAGCCACGGCTAACTACGTGCCAGCAGCCGCGGTAATACGTAGGTGGCAAGCGTTGTCCGGATTTATTGGGCGTAAAGCGAGCGCAGGCGATTT
+
FFFFFFFFFFFFFFFFFFFFFFFFFFF:FFFFFFF::FFFF:FFFFFF:FFFFFFFFFF:FFFFFFFFFFFFFFFFFFFFFFFFFFFFFFFFFFFFFFFFFFFFF:F:FF:FFFFFFFFFFFFFFFFFFFFFFFFFFFF,FFFFFFFFFFFFFFFF:FFFF:FFF:FFFF:FFF,:F,FF:FFFFFFFFFFFFFFFFFFFF:FFF::FFFFFFFFFFFF,FFFFFFFFFFFFFF:FFFFFFFFF:FFFFFF
@A00270:176:HGHW5DRXY:1:2101:14172:7467 2:N:0:GGTGTAGA+CTCCTTAC
GACTACCAGGGTATCTAATCCTGTTCGCTCCCCACGCTTTCGCTCCTCAGCGTCAGTAACGGCCCAGAGACCTGCCTTCGCCATTGGTGTTCTTCCCGATATCTACACATTCCACCGTTACACCGGGAATTCCAGTCTCCCCTACCGCACTCCAGCCCGCCCGTACCCGGCGCGAATCCACCGTTGAGCGATGGACTTTCCCACCGGACGCGACGAGCCGCCTACGAGCTCTTTACGCCCAATAAATCCG
+
F,FFFFFFFFFFF:FFF:FFFFFFFFFFFFFFF:F:F:FFFFFFFFFFFFFFFFFFFFFFF:FFFFFFFFFFFFFFFFFFFFFFFFFFFFFFFFFFFFFF,FFFFFFFFFF:FFFFFFFFFFFFFFF:FFFFFFFFFFFFFFFFFFFFFFFFFFFFFFFFFF:FFFFFFFFF:FFFFFFF:FFFFFFFFFFFFFF:,FFF,FF:FFFFFFF::FFFFFFFFFFFF:FFFFF:F::FFFFF:,FFFFF:FF
@A00270:176:HGHW5DRXY:1:2101:14109:7482 2:N:0:GGTGTAGA+CTCCTTAC
GACTACCAGGGTATCTAATCCTGTTCGCTCCCCACGCTTTCGCTCCTCAGCGTCAGTAACGGCCCAGAGACCTGCCTTCGCCATTGGTGTTCTTCCCGATATCTACACATTCCACCGTTACACCGGGAATTCCAGTCTCCCCTACCGCACTCCAGCCCGCCCGTACCCGGCGCGAATCCACCGTTGAGCGATGGACTTTCACACCGGACGCGACGAGCCGCCTACGAGCTCTTTACGCCCAATAAATCCG
+
FFFFFFFFFFFFFFFFFFFFFFFFFFFFFFFFFFFFFFFFFFFFFFFF:FFFFFFFFFFFFFFFF:FFFFFFFF:FFFFFFFFFFFFFFF:F,FFFFFFFFFFFFF:FFFFFFFFFFFFFFFFFFFFFFFFFFF:FFFFFFFFFFFFFFFFFFFFFFFFFFFF:FFFFFFFFFFFF,FFFFFFFFFFFFFFFFF:FF:FFFFFFFFFFF:FFFFFFFFFFFFFFFFFFFFFFF,FFFF:FF:,FFFFFFF
@A00270:176:HGHW5DRXY:1:2101:14109:7513 2:N:0:GGTGTAGA+CTCCTTAC
GACTACCAGGGTATCTAATCCTGTTCGCTCCCCACGCTTTCGCTCCTCAGCGTCAGTAACGGCCCAGAGACCTGCCTTCGCCATTGGTGTTCTTCCCGATATCTACACATTCCACCGTTACACCGGGAATTCCAGTCTCCCCTACCGCACTCCAGCCCGCCCGTACCCGGCGCGAATCCACCGTTGAGCGATGGACTTTCACACCGGACGCGACGAGCCGCCTACGAGCTCTTTACGCCCAATAAATCCG
+
FF:FFFFFFFFF,FFFFFFFFFFFFFFF,FFFFFFFFF:FFFFFFFFFF:FFFF:FFFFFFF:FFFFFFFF:FF:FFFFFFF:F:FF:FFFFFFFFFFFFFFFFFFFFFFFFFFFFFFF,FFFFFFFFFFFFFFFFFFFFFFFFFFFFFFFFFFFFFFFFFFFFFFFFFFFFFFFFFFFFFFFFFFFFF:FFFFFFFFFFFFFFFFFFFFFFFFFFFFFFFFFFFFFFFFFFFFFFFFFFFFFFFFFF:F
@A00270:176:HGHW5DRXY:1:2101:9426:7545 2:N:0:GGTGTAGA+CTCCTTAC
GACTACAAGGGTATCTAATCCTGTTCGCTCCCCACGCTTTCGCTCCTCAGCGTCAGTAACGGCCCAGAGACCTGCCTTCGCCATTGGTGTTCTTCCCGATATCTACACATTCCACCGTTACACCGGGAATTCCAGTCTCCCCTACCGCACTCCAGCCCGCCCGTACCCGGCGCGAATCCACCGTTGAGCGATGGACTTTCACACCGGACGCGACGAGCCGCCTACGAGCTCTTTACGCCCAATAAATCCG
+
FFFFFFFFFFFFFFFFFFFFFFFFFFFFFFFFFFFFFFFFFFFFFFFFFFFFFFFFFFFFFFFFFFFFFFFFFFFFF:FFFFFFFFFFFFFF:FFFFFFFFFFFFFFFFFFFFFFFFFFFFFFFFFFFFFFFFFFFFFFFFFFFFFFFFFFFFFFFFFFFFFFFF:FFFFFFFFF,FFF,FFFFFFFFFFFFFFFFFFFFFFFFFF:FFF:FFFFFFFFFFFF:FFFFFFF:FFFFFFFFFF:FFFFFF:
@A00270:176:HGHW5DRXY:1:2101:19804:7576 2:N:0:GGTGTAGA+CTCCTTAC
GACTACACGGGTATCTAATCCTGTTCGCTACCCATGCTTTCGAGCCTCAGCGTCAGTTACAGACCAGACAGCCGCCTTCGCCACTGGTGTTCTCCCATATATCTACGCATTTCACCGCTACACATGGAGTTCCACTGTCCTCTTCTGCACTCAAGTCTCCCAGTTTCCGATGCACTTCTCCGGTTAAGCCGAAGGCTTTCACATCAGACTTAAGAAACCGCCTGCGCTCGCTTTACGCCCAATAAATCCG
+
FFFFFFFFFFFFFFFFFFFFFFFFFFFF:FFFFFFFFFFFFFFFFFFFFFFFFFFFFFFFFFFFFF:FFFFFFFFFFFFFFFFFFFF:FFFFFFFFFFFFFF:FFFFFF:FFFFFFFFFFFFF:FFFFFFFFFFF:F:FFFFFFFFFFFFFFFF:FFFFFF,FF:F:FFF:FFFFF,FFFFFFFF:FFFFFF,FFFFFFF,FFFF,FFF:FFFFFFF:FFFFF,FFFFFFF:,FFFFFFF:,F,FF,:FF
@A00270:176:HGHW5DRXY:1:2101:3739:7592 2:N:0:GGTGTAGA+CTCCTTAC
CCTACGGGTGGCAGCAGTAGGGAATCTTCCACAATGGACGAAAGTCTGATGGAGCAACGCCGCGTGAGTGAAGAAGGCTTTAGGGTCGTAAAACTCTGTTGTTGAAGAAGAACGTGTGTGAGAGTAACTGTTCACACAGTGACGGTATTCAACCAGAAAGCCACGGCTAACTACGTGCCAGCAGCCGCGGGAATACGTAGGTGGCAAGCGTTGTCCGGATTTATTGGGCGTAAAGCGAGCGCAGGCGGTTT
+
FF,FFFFFFFFFFFF:F:FFFFFFFFFFFFFFFFFFF:F:FFF:F,FFFFFFFFFF,FFFFFFF:FFF,FFFFFFFFFF,FFFFFFF:FFFFF:FFFFFFFFFFFF,FFFFF:FFFFFFF::FFF:FFFFFF:FFFFFF:::FFF:,:FFF,FFFFFFFFFF,FF::F:FFFFFFFFFF,FFFFFFFFF:,FFF,F::FFFFFFFFFFFF,FF,FFFFF,,,F:FF,FFF,,,:FFF:F:FFFFFFFFF,,
@A00270:176:HGHW5DRXY:1:2101:6271:7623 2:N:0:GGTGTAGA+CTCCTTAC
GACTACTGGGGTATCTAATCCTGTTCGCTCCCCACGCTTTCGCTCCTCAGCGTCAGTGACGGCCCAGAGACCTGCCTTCGCCATCGGTGTTCTTCCCGATATCTACACATTCCACCGTTACACCGGGAATTCCAGTCTCCCCTGCCGCACTCCAGCCTGCCCGTACCCGGCGCCGATCCACCGTTAAGCAGTGGACTTTCACACCAGACGCGACAAACCGCCTACGAGCCCTTTACGCCCAATAAATCCG
+
FFFFFFFFFFFFFFFFFFFFFFFFFFFFFFFFFFFFF:FFFFFFFFFFFFFFFF:FFFFFFFFFFFFFFFFFFFFFFFFFFFFFFFFFFFFFFFFFFF:F:FFFFFFF,FFFFF:FF:F:FFFFFFFFFFFFFFFFFFFFFFFFFFFFF:F:FFFFFFFFFFF:FFFFFFFFFFFFFFF:FFFFFF:FFFFFFF,FFFFFFFFFFFFFFFFFFFFFFFFF:FFFFFFFFFF:F:FFFFFFF,F,FFFFFF
@A00270:176:HGHW5DRXY:1:2101:12102:7701 2:N:0:GGTGTAGA+CTCCTTAC
CCTACGGGTGGCAGCAGTAGGGAATCTTCCACAATGGACGCAAGTCTGATGGAGCAACGCCGCGTGAGTGAAGAAGGTTTTCGGATCGTAAAGCTCTGTTGTTGGTGAAGAAGGACAAGGATAGTAACTGATTTTTGTTTGACGGTAATCAACCAGAAAGTCACGGCTAACTACGTGCCAGCAGCCGCGGTAATACGTAGGTGGCAAGCGTTGTCCGGCTTTATTGGGCGTAAAGCGAACGCAGGCGGGA
+
FFFFFFFFFFFFFFFFFFFFFFFFFFFFFFFFFFFFFFFFFFF:FFFFFFFFFFFFFFFFFFFF,FFFFFFFFFFFFF:F:FFFFFFFFF,FFFF:FFFFFFFFFFFFFFFFFFFFFFFFFFFFFFFFFFFFFFFFFFFFFFFFFFFFF,FFFFFFFFFFFF:FFFFFFFFFFFFF,FF:FF:FFFFFFFFF,:FF:,FFFFFFFFFFFFF,FFF:FF,FFFFFFFFFFFFFFFFFFFFFF::FFFFFFF
@A00270:176:HGHW5DRXY:1:2101:16405:7764 2:N:0:GGTGTAGA+CTCCTTAC
CCTACGGGAGGCTGCAGTAGGGAATCTTCCACAATGGACGCAAGTCTGATGGAGCAACGCCGCGTGAGTGAAGAAGGTTTTCGGATCGTAAAGCTCTGTTGTTGGTGAAGAAGGACAAGGATAGTAACTGATTTTTGTTTGACGGTAATCAACCAGAAAGTCACGGCTAACTACGTGCCAGCAGCCGCGGTAATACGTAGGTGGCAAGCGTTGTCCGGCTTTATTGGGCGTAAAGCGAACGCAGGCGGGC
+
FFFFF,F:FF,FF:FF,FFFF,FF,,F,FFFF,FFF,FFFFF:FF:,FFFF:FF,FFFFFFF,F,,::::FF,FFFFF,FFF:FF,:::FFFFFFFF:,F:F:FF,F:F:FFFFFF::FF,FF:,F,F,FFFFF,:FF:F:FF:FFF,FFFFF::FFFFFFFFF:FF::,FFFF,,FF::FF:F:F,FF:FFF::,,FF:,F:,FF:FFF,:F,FF:F,::,FF:FFFFF,,FFFFF,:F,FFF,FF:F,
@A00270:176:HGHW5DRXY:1:2101:19569:7983 2:N:0:GGTGTAGA+CTCCTTAC
GACTACCGGGGTATCTAATCCTGTTCGCTACCCATGCTTTCGAGCCTCAGCGTCAGTTACAGACCAGACAGCCACCTTCGCCACTGGTGTTCTTCCATATATCTACGCATTTCACCGCTACACATGGAGTTCCACTGTCCTCTTCTGCACTCAAGTCTCCCAGTTTCCGATGCACTTCTCCGGTTAAGACGAAGGCTTTCACATCAGACTTAAGAAACCGCCTGCGCTCGCTTTACGCCCAATAAATCCG
+
F:F:FFFFFFF:FFFFFFFFFFFFFFFFFFFFFFFFFFFFFFFFFFFFFFFFFFFFFFFFFFFFFFFFFFFFFFFFFFFFFFFFFFFFFFFFFFFFFF:FFFFFFFFFFFFF:FFFFFFFFFFFFFFFFFFFFFFFFFFFFFF:FFFFFFF:FFFFF::,FFFFFFF,FF:FFFFFFFF:FFFFFFFF,F,FF,::FF:FFFFF:F:FFFFFFFFF::F:FF:F::FFFFFFFFF,FFFFFFFFF,,FF:
@A00270:176:HGHW5DRXY:1:2101:25861:7983 2:N:0:GGTGTAGA+CTCCTTAC
CCTACGGGTGGCAGCAGTAGGGAATCTTCCACAATGGACGAAAGTCTGATGGAGCAACGCCGCGTGAGTGAAGAAGGCTTTAGGGTCGTAAAACTCTGTTGTTGAAGAAGAACGTGTGTGAGAGTAACTGTTCACACAGTGACGGTATTCAACCAGAAAGCCACGGCTAACTACGTGCCAGCAGCCGCGTTAATAAGTAGGTGGCAAGCGTTGTCCGGATTTATTGGGCGTAAAGCGAGCGCAGGCGGTTT
+
F:FFFFFFFFFFFF:FFFFFFFF,::FFF::FF:FF,FFFFFFFFFFF,FFF:FFFFFF::,FFFFFF:FF:,FF,FFF:FFFF::FFFFFFFFFFFFFFFF:F:FF,FFFFFFF:FFFFF,FFFFF:,,FFFF:FFFFFFFF,:,FFF,F:F:FF:FFF,FFFFFF:FFFFFF,F:FFFF,F:FF,FF,FFF:F,FFF,:F,F,FFFF,FFF,F,FFF:F,FFF,:FFFFFFF:F,,FF::FF,FF:FF:
@A00270:176:HGHW5DRXY:1:2101:17002:8015 2:N:0:GGTGTAGA+CTCCTTAC
GACTACTCGGGTATCTAATCCTGTTCGCTCCCCACGCTTTCGCTCCTCAGCGTCAGTGACGGCCCAGAGACCTGCCTTCGCCATCGGTGTTCTTCCCGATATCTACACATTCCACCGTTACACCGGGAATTCCAGTCTCCCCTGCCGCACTCCAGCCTGCCCGTACCCGGCGCCGATCCACCGTTACGCAGTGGACTTTCACACCAGACGCGACAAACCGCCTACGAGCCCTTCACGCCCAATAAATCCG
+
F,FF:FFFFF:FFFFFFFFFFFF:FFFFFFFFFFFFFFFFF:FFFFFFFFFFFFFFFFFFFFFFFFFFFFFFFFFFFFFFFFFFFFFF:FFFFFF,FFF:FFFFFFFF:FFFFFFFFFF:FFF,FFFFFFFFFFFFFFFFFFFFFFFFFF:FF::F:F,FFFFFFFFFFFFFFFFFFF:,FFF:FF,F:F:FFFFF,,,FFFFFF,:FF:FFFFFFFF::FFFFF:FF:FFFFFFFFFFFFFFF,:,,F:
@A00270:176:HGHW5DRXY:1:2101:19497:8046 2:N:0:GGTGTAGA+CTCCTTAC
GACTACCGGGGTATCTAATCCTGTTCGCTACCCATGCTTTCGAGCCTCAGCGTCTGTTACAGACCAGACAGCCACCTTCGCCACTGGTGTTCTTCCATATATCTACGCATTTCACCGCTACACATGGAGTTCCACTGTCCTCTTCTGCACTCAAGTCTCCCAGTTTCCGATGCACTTCTCCGGTTAAGCCGAAGGCTTTCACATCAGACTTAAGAAACCGCCTGCGCTCGCTTTACGCCCAATAAGTCCG
+
FFFFFFFFFFFFFFFFF:FF:FFF,FFF::FF:,FFFFF:,F,,:F:FFFFFFF,F,FFF,:F:FF:FFFFFFFFFFF::FFFFFFFFFFF,F:F:,,FFFFFFF:F:,,FF,FF:FFF,FFF,FFF,FFFF,F,FFF,F:FFFFFFFF,FF::FFFF:,FFF:FF,FFFFFFFF:F,FFF,F:F::F:F,,FFFFF:F,,FFFFFFF,FFFF,FFF:FFFFFFFFFFF,FF:,FFFFF,F,F,FFFF,,
@A00270:176:HGHW5DRXY:1:2101:27001:8046 2:N:0:GGTGTAGA+CTCCTTAC
CCTACGGGTGGCAGCAGTAGGGAATCTTCCACAATGGACGAAAGTCTGATGGAGCAACGCCGCGTGAGTGAAGAAGGCTTTAGGGTCGTAAAACTCTGTTGTTGAAGAAGAACGTGTGTGAGAGTAACTGTTCACACAGTGACGGTATTCAACCAGCAAGCCACGGCTAACTACGTGCCAGCAGCCGCGGTAATACGTAGGTGGCAAGCGTTGGCCGGAGTTATTGGGCGTAAAGCGAGCGCAGGCGGTTT
+
FFFFF:FFFFFFFFF:FFFFFFFFFFFFFFFFFFFFFFF:F:FFFFFFFF:FFFFFFF:FFFFFFFFFFFFFFFFFFF,,FFFFFFF:FFF:FFF:FFFFFFFF:F:FFFFF:FFF,FFF,FFFF:FFFFFFF:FFFFF:FF::FFF:FFF,FFF,,F:FFFFFFF:FFFFFFF:FFFFFFFF,FF:FFFF:FFFFFF,:FFFFF:::F:FF:,FFFFF,,F,FFFFFFF,FF:FFFF:FFF,F,F,FF:F
@A00270:176:HGHW5DRXY:1:2101:8648:8171 2:N:0:GGTGTAGA+CTCCTTAC
CCTACGGGCGGCTGCAGTAGGGAATCTTCCACAATGGACGAAAGTCTGATGGAGCAACGCCGCGTGAGTGAAGAAGGCTTTAGGGTCGTAAAACTCTGTTGTTGAAGAAGAACGTGTGTGAGAGTAACTGTTCACACAGTGACGGTATTCAACCAGAAAGCCACGGCTAACTACGTGCCAGCAGCCGCGGTAATACGTAGGTGGCAAGCGTTGTCCGGATTTATTGGGCGTAAAGCGAGCGCAGGCGGTTT
+
FFFFFFFFFFF:FFFFFFFFFFFFFFFFFFFFFFFFFFFFFFFF:FFFFFFFFFFFFFFFFFFFFFFFFFFFFFFFFF,F:FFFFFFFFF:FFFFFFFFFFFFFFFFFFFFFFFFFFFFFFFFFFFFFFFFFFFFFF,FFFFFFFFFFFF,FFFFFFF:FFFFFFFFFFFFFFFFFFFFFFF:FFFFFFFFF,FFFF,:FFFFFF,,FFFFFFFFFFFF::FFFFFFFFFFFFFFFF,FFFFFFFFFF:FF
@A00270:176:HGHW5DRXY:1:2101:24560:8171 2:N:0:GGTGTAGA+CTCCTTAC
CTACGGGCGGCAGCAGTAGGGAATCTTCCACAATGGACGAAAGTCTGATGGAGCAACGCCGCGTGAGTGAAGAAGGCTTTAGGGTCGTAAAACTCTGTTGTTGAAGAAGAACGTGTGTGAGAGTAACTGTTCACACAGTGACGGTACTCAACCAGAAAGCCACAGCTAACTACGTGCCAGCAGCCGCGGTAATACGTAGGTGGCTAGCGTTGTCCGGATTTATTGGGCGTAAAGCGAGCGCAGGCGGTTT
+
FFFFFFFFFF:FFFFFFFFFFFFFFFFFFFFFFFFFFFF:F,FFFFFFFFFFFFFFFFFFFFF,F:FF:FFF:FFF:FFFFFFFFFFFFFFFFF:FFFFFFFFFFF:FF:FFFFFFFFFFF:FFFFFFFFFFFFFFFFFFFFFFFFFFFF:FFFFFFFFFF:FFFFFFFFFFFFF,FFFFFFF:FFFFFFFFFF:FFFFFF:,F,FFFFFFFFF:FFFFFFF:FFFFFFFFFFFFFFFFFF,FFFFFFFF
@A00270:176:HGHW5DRXY:1:2101:6614:8249 2:N:0:GGTGTAGA+CTCCTTAC
GACTACCGGGGTATCTAATCCTGTTCGCTACCCATGCTTTCGAGCCTCAGCGTCAGTTACAGACCAGACAGCCGCCTTCGCCACTGGTGTTCTTCCATATATCTACGCATTTCACCGCTACACATGGAGTTCCACTGTCCTCTTCTGCACTCAAGTCTCCCAGTTTCCGATGCACTTCTCCGGTTAAGCCGAAGGCTTCCACATCAGACTTAAGAAACCGCCTGCGCTCGCTTTACGCCCAATAAATCCG
+
F,FFFFFFFFFFFFFFFFFFFFFFF:FF:FFFFFF:FFFFFFFFFFFFFFFFFFFFF:FF:FFFFFFFFFFFFFF::FFFFFFFFFFFFFFFFFFFF:FF,FFFFFFFFFFFFFFFFFFFFFFFFFFFF:FFF:FFFFFFFFFFFFFFFFFFFFFFFFFFFFFF,FFFFFFFFFFFFF:FFFFF:FFFFFFF:FFFFFFFFFFFFFFFF:F,FFFFFFFFFFFFFFFFF:FFF:F:FFFF,:FFFFFFFF
@A00270:176:HGHW5DRXY:1:2101:27272:8265 2:N:0:GGTGTAGA+CTCCTTAC
CCTACGGGTGGCTGCAGTAGGGAATCTTCCACAATGGACGAAAGTCTGATGGAGCAACGCCGCGTGAGTGAAGAAGGCTTTAGGGTCGTAAAACTCTGTTGTTGAAGAAGAACGTGTGTGAGAGTAACTGTTCACACAGTGACGGTATTCAACCAGAAAGCCACGGCTAACTACGTGCCAGCAGCCGCGGTAATACGTAGGTGGCAAGCGTTGTCCGGATTTATTGGGCGTAAAGCGAGCGCTGGCGGTTT
+
FFFFFFFFFFFF,:FFFFFFFFFFFFFFFFFFFF:FFFFFFF:F,FFFFFFFFFFFFFFFFFFF,FFFFFFFFFFFFF,:FFFFFFF:FF:FFFF::F:FFF:FFFFFF,FF:F,F:F:FFFFFFFFFFFF:FFFFF,FFFFFFF,F,FFF,FFFFF:FFFF:FFFFF:FFFF:FFFFF:FF,FFFFFFFFF,FFFF,FFF,FFF,FFFF::FF:FFF,,,,F::F,FFFFFF,FF:FFFFF,FFFFF:F:
@A00270:176:HGHW5DRXY:1:2101:3088:8312 2:N:0:GGTGTAGA+CTCCTTAC
GACTACACGGGTATCTAATCCTGTTCGCTACCCATGCTTTCGAGCCTCAGCGTCAGTTACAGACCAGACAGCCGCCTTCGCCACTGGTGTTCTTCCATAAAACTACGCATTTCACCGCTACACATGGAGTTCCACTGTCCTCTTCTGCACTCAAGTCTCCCAGTTTCCGATGCACTTCTCCGGTTAAGCCGAAGGCTTTCACATCAGACTTAAGAAACCGCCTGCGCTCGCTTTACGCCCAATAAATCCG
+
F:F,:FFFFFF,FFFFF:FFFFF:FFF:,FFF:FFFF:FFF:FFFFFFFF,:FF,F:FFFFFFFFFFFFFFFFFFF:FFFFF,FF:FFFFFFF,FFF::,:,F:FFFF,,FFFFFFFF::F,FFFFFF:FFFFFF:FFFFFFFFFFFFFFFF,:FFF:FFFFF,:FFFFFFFFFFFFFF:F,FFFF,:FFFF:F:F:FFFFFFFFFF:F:F,FF:FFFF:FF:F:F:FFFFFFFFFF:FFF:FF:FFF:F
@A00270:176:HGHW5DRXY:1:2101:27172:8375 2:N:0:GGTGTAGA+CTCCTTAC
CCTACGGGTGGCAGCAGTAGGGAATCTTCCACAATGGACGAAAGTCTGATGGAGCAACGCCGCGTGAGTGAAGAAGGCTTTAGGGTCGTAAAACTCTGTTGTTGAAGAAGAACGTGTGTGAGAGTAACTGTTCACACAGTGACGGTATTCAACCAGAAAGCCACGGCTAACTACGTGCCAGCAGCCGCGGTAATACGTAGGTGGCAAGCGTTGTCCGGATTTAGTGGGCGTAAAGCGAGCGCAGGCGGTTT
+
FF:FFFFFFFFFFFFFFFFFFFFFFFFFFFFFFF:FFFFFFFFF,FFF:FFFFFFF:FFFFFFFF:FFFFFF:FFF:F:,FFFFFFFFFFFFFFFFFF:FFFFFFF:FFFFFFF,:FFFFFFFFFFFF,FFFFFFFFFFFFFFFF,F::FFFFFF,FFFFFFFFFFFF,FFFF,,FFFF:FFF:FFFFFFFFFFFFFFFFF::FF,:FFF,,FFFFFF,,,FF,::FFFFFFFFFFFFF,F:FFF,:F,F:
@A00270:176:HGHW5DRXY:1:2101:27073:8390 2:N:0:GGTGTAGA+CTCCTTAC
GACTACTAGGGTATCTAATCCTGTTCGCTACCCATGCTTTCGAGCCTCAGCGTCAGTTACAGACCAGACAGCCGCCTTCGCCACTGGTGTTCTTCCATATATCTACGCATTTCACCGCTACACATGGAGTTCCACTGTCCTCTTCTGCACTAAAGTCTCCCAGTTTCCGATGCACTTCTCCGGTTAAGCCGAAGGCTATCACATCAGACTTAAGACACCGCCTGCGCTCGCTGTACGCCCAATAAATCCG
+
FFFFF:FF:::FF:FFFFFF,:FF::FFFFFFFFFFF:F:FFF::F,FFFF:FFF:,:FFF:FF:F:F,,FFFF:FF:F:F:F:,:F,:F:FF,F:,:F::,FFF:FFF:,FFFFF:F,FFFFF,:FFF,:FFFFFFFFFFF:,F,FFFFFFFFF,:::F::F,,F:FF,,FFFF:FF:FFFF,FFF,:F::FF:::,FFFFF:,:FFF,,F,,F,FFFFFF,:F:F,:FF,,F,:,FFF,,:,F,:FFF
@A00270:176:HGHW5DRXY:1:2101:11605:8437 2:N:0:GGTGTAGA+CTCCTTAC
GATTACTGGGGTATCTAATCCTGTTTGCTCCCCACGCTTTCGCATCTCAGCGTCAGTATCTGTCCAGAAGGCCGCCTTCGCCACCGGTATTCCTCCACATCTCTACGCATTTCACCGCTACACGTGGAATTCTACCTTCCTCTACAATACTCTAGTTAACCAGTTTTAAGTGCAATTCCTAGGTTAAGCCCAGGGCTTTCACACCTAACTTAATTATCCGCCTACATGCCCTTTACGCCCAGTCATTCC
+
F,:FFFFFFFFFFFFFFFFFFFFFFFFFFFFFFFFFFFFFFFFFFFFFFFFFFFFFFFFF:FFFFF:FFFFFFFFFFFFFFFFFFFFFF,FFFFFFFF:FFFFFFFFFFF,FFFFFFFFFF:FFFFFF,FFFFFFFFFFFFFFFFFFFFFFF,FFFFFFFFFFFFFFFFFFF::FFFFFFFFFFFFFFFFFFFFFFF,FFFFFFFFFFFFFF:,FFFF:FF:FFFF:FFFFF,FFFFFFFF,F:F:FFF
@A00270:176:HGHW5DRXY:1:2101:9977:8500 2:N:0:GGTGTAGA+CTCCTTAC
GACTACAAGGGTATCTAATCCTGTTCGCTCCCCACGCTTTCGCTCCTCAGCGTCAGTAACGGCCCAGAGACCTGCCTTCGCCATTGGTGTTCTTCCCGATATCTACACATTCCACCGTTACACCGGGAATTCCAGTCTCCCCTACCGCACTCCAGCCCGCCCGTACCCGGCGCGAATCCACCGTTGAGCGATGGACTTTCACACCGGACGCGACGAGCCGCCTACGAGCTCTTTACGCCCCATAAATCCG
+
::FFF,FFF:FFFFFFFFFF:FFFF:FFFFFFFFFFFFFF:F:,:F::F:FF:FFFFFFF,FFF,,FF,FFFFFFF:,F:FF,FFFFFFFF,FF,FFFF:FFFFFFFFF:,FFF:FFFF:FF,,F:FFFFFFFFFFFFFFFFFFFFFFFF:FFFFFFFFFFFFF,,FFFFFFFF,:FF:FFFF,F:FF,F:FFF,F,F,F,:FFFFFFF:FF,FF,FFFFFF,:FF,FFFF,,F,FF:F,,,FFF:FF::
@A00270:176:HGHW5DRXY:1:2101:6307:8594 2:N:0:GGTGTAGA+CTCCTTAC
GACTACCGGGGTATCTAATCCTGTTCGCTACCCATGCTTTCGAGCCTCAGCGTCAGTTACAGACCAGACAGCCGCCTTCGCCACTGGTGTTCTTCCATATATCTACGCATTTCACCGCTACACATGGAGTTCCACTGTCCTCTTCTGCACTCAAGTCTCCCAGTTTCCGATGCACTTCTCCGGTTAAGCCGAAGGCTTCCACATCAGACTTAAGAAACCGCCTGCGCTCGCTTTACGCCCAATAAATCCG
+
FFFFFFFFFFFFFFFFFFFFFFFFFFFFFFFFFFFFFFFFFFFFFFFFFFFFFFFFFFFFFFFFFFFFFFFFFFFFFFFFFFFFFFFFFFFFFFFFFFFFFFFFFFFFFFFFFFFFFFFFFFFFFFFFF,FFFFFFF:FF:FFFFFFFFFFFFFFFFFFFF:F:FFFFFFFFFFF,FFFFFFFFFFFFFFFFFFFFF,FFFFF:FFFFFF,FFFF:FFFFFFFFFFFFFFFF:F:FFFFFFF:F,FFFF:
@A00270:176:HGHW5DRXY:1:2101:32768:8672 2:N:0:GGTGTAGA+CTCCTTAC
CCTACGGGGGGCAGCAGTAGGGAATCTTCCACAATGGACGAAAGTCTGATGGAGCAACGCCGCGTGAGTGAAGAAGGATTTAGGGTCGTAAAACTCTGTTGTTGAAGAAGAAAGTTTGTGAGAGTAACTGTTCACAAATTGACGGTATTCAACCAGAAAGCAACGGCTAACTACGTGCCAGCAGCCGCGGTAATACGTAGGTGGCAAGCGTTGTCCGGATTTATTGGGCGTAAAGCGAGCGCAGGCGGTTT
+
F:FFFFFFFFFFF:F:FFFFF:FFFFFFFFFFFFFFF:FFFFFFFFFF,FF,FFFFFFFFFFFFF::FFFFFFFFFF:F:FFF,FFFFFFFFFFFFFFF::FFFF:F,FF:F,F:,FFFFF,FFF:FF:FF::FFF,F,FFFFFFFFFFFFFFF:FFFF,,,FFFFF:F:FFFFFF::FFFFF:FF:FFF:FF,F,FFF:F:FF:FF:FFFFFF,FFFFFFFFF:FFFF:FFFF::FFFF:FF:F,FFFFF
@A00270:176:HGHW5DRXY:1:2101:12852:8688 2:N:0:GGTGTAGA+CTCCTTAC
CCTACGGGTGGCTGCAGTGGGGAATATTGCACAATGGGCGCAAGCCTGATGCAGCGACGCCGCGTGCGGGATGAAGGCCTTCGGGTTGTAAACCGCTTTTGTTGGGGAGCAAGCGAGAGTGAGTGTACCCTTCGAATAAGGACCGGCTAACTACGTGCCAGCAGCCGCGGTAATACGTAGGGTCCAAGCGTTATCCGGATTTATTGGGCGTAAAGAGCTCGTAGGCGGCTCGTCGCGTCCGGTGTGAAAGT
+
FFFFFFFFFFFFFFFFFFFFFFF:FFFFFFFFFFFF:FFFF:FFFFFFFFFFFFFFFFFFFFFFFFFFFFFFFFFFFFFFFFFFFFFFFFFFFFF:FFFFFFFFFFFFFFFFFFFFFFFFFFFFFFFFFFFFFFFFFFFFFF:FFF:FFFFFFFFFFFFFFFFFFFF:FF::FFFFFF,:FFFF:FFFFF,FFFFFFFF,FFF,FFFFFFFFFFFFFF:FFFFFFFFFFFFFFFFFFFFFFFFFFFFFFF:
@A00270:176:HGHW5DRXY:1:2101:12843:8735 2:N:0:GGTGTAGA+CTCCTTAC
CCTACGGGTGGCTGCAGTGGGGAATATTGCACAATGGGCGCAAGCCTGATGCAGCGACGCCGCGTGCGGGATGAAGGCCTTCGGGTTGTAAACCGCTTTTGTTGGGGAGCAAGCGAGAGTGAGTGTACCCTTCGAATAAGGACCGGCTAACTACGTGCCAGCAGCCGCGGTAATACGTAGGGTCCAAGCGTTATCCGGATTTATTGGGCGTAAAGAGCTCGTAGGCGGCTCGTCGCGTCCGGTGTGAAAGT
+
FFFFFFFFFFFFFFFFFFFFFFFFFF,FFFFFFFFF:FFFFFFFFFFFFFFFFFFFFFFFFFFFFFFFFFFFFFFFFFFFFFFFFFFFFFFFFFFFFF:FFFFFFF:FFFFFFFFFFFFFFFFFFFFFFFFF:FFFFFFFFFFFFFFFFFFFFFFFFFFFFF:FFFFFFFFFFF:FF,FFFFFFF:FFFFFF,FFFFFF,FF,FFFFFFFFFFFFFFFFFFFFFFFFFFFFFF:F:FFFFFFFF:FFF,FF
@A00270:176:HGHW5DRXY:1:2101:15555:8860 2:N:0:GGTGTAGA+CTCCTTAC
CCTACGGGTGGCTGCAGTAGGGAATCTTCCACAATGGACGCAAGTCTGATGGAGCAACGCCGCGTGAGTGAAGAAGGTTTTCGGATCGTAAAGCTCTGTTGTTGGTGAAGAAGGACAAGGATAGTAACTGATTTTTGTTTGACGGTAATCAACCAGAAAGTCACGGCTAACTACGTGCCAGCAGCCGCGGTAATACGTAGGTGGCAAGCGTTGTCCGGATTTATTGGGCGTAAAGCGAACGCAGGCGGG
+
FFFFFFFFFFFFFFFFFFFFFFFFFFFFFFFFFFFFFFFFFFFFFFFFFFFFFFFFFFFFFFFFFFFFFF,FFFFF::FFFFFFFFFF:F:FF:::FFFFFFFFFFFFFF:FFFFFFFFFFFF:FFFFFFFFFF:FFFFFFFFFFFFFFFFFFFFFFFFFFFFFFF:F:FFFFFFFFF:FFFFFFFFFFFFFFFFFFFF,FFFFFF::FFFFFFFFFFFF:FF:FFFFFF,,FFFFFF,FFFFFFFFFF
@A00270:176:HGHW5DRXY:1:2101:30680:8876 2:N:0:GGTGTAGA+CTCCTTAC
GACTACAGGGGTATCTAATCCTGTTCGCTACCCATGCTTTCGAGCCTCAGCGTCAGTTACAGACCAGACAGCCGCCTTCGCCACTGGTGTTCTTCCATATATCTACGCATTTCACCGCTACACATGGAGTTCCACTGTCCTCTTCTGCACTCAAGTCTCCCAGTTTCCGATGCACTTCTCCGGTTAAGCCGAAGGCTTTCACATCAGACTTAAGAAACCGCCTGCGCTCGCTTTACGCCCAATAAATCCG
+
FF:FFFFFFFFFFFFFFFFFFFF:FFFFFFFFFFFFFFFFFFFFFFFFFFFFFFFFFFFFFFFFFF:FFFFFFFFFFFFFFFFFFFFFF:FFF:F:FFFFFFFFFFFFFFFFFFFFFFFFFFFFFFFFFFFFFFFFFF:FFFFFFFFFFFFF:FFFFF:FFFFFFFFFFFFFF:FFFFFF:FFFFFFFFFF:FFFFFFFFFF,FFFF,F,FFFFFFFFFFFFFFFFFFFFFF,FF:FFFFFFFF:FFFFF
@A00270:176:HGHW5DRXY:1:2101:30635:8923 2:N:0:GGTGTAGA+CTCCTTAC
GACTACAGGGGTATCTAATCCTGTTCGCTACCCATGCTTTCGAGCCTCAGCGTCAGTTACAGACCAGACAGCCGCCTTCGCCACTGGTGTTCTTCCATATATCTACGCATTTCACCGCTACACATGGAGTTCCACTGTCCTCTTCTGCACTCAAGTCTCCCAGTTTCCGATGCACTTCTCCGGTTAAGCCGAAGGCTTTCACATCAGACTTAAGAAACCGCCTGCGCTCGCTTTACGCCCAATAAATCCG
+
FFFFFFFFFFFFFFFFFFFFFFFFFFFFFFFFFFFFFFFFFFFFFF,FFFFFFFFFFFFFFFFFFFFFFFFFFFFFFFFFFFFFF:FFFFFFFFFFF:FF:FFFFFFFF,,FFFFFFFFFFFFFFFFFFFFFFFFFFFFFFFFFFFFFFFF::F:FFFFFFFF:FFFFFFFFFF,FFF:FFFFFFFFFFFFFFFFFFFFFFFFFF:FFFFFFFFFFFFFFFFFFF,FFFFFFFFFFFFFFFFFFF,FFF,
@A00270:176:HGHW5DRXY:1:2101:6587:9079 2:N:0:GGTGTAGA+CTCCTTAC
CCTACGGGGGGCTGCAGTAGGGAATCTTCCACAATGGACGAAAGTCTGATGGAGCAACGCCGCGTGAGTGAAGAAGGCTTTAGGGTCGTAAAACTCTGTTGTTGAAGAAGAACGTGTGTGAGAGTAACTGTTCACACAGTGACGGTATTCAACCAGAAAGCCACGGCTAACTACGTGCCAGCAGCCGCGGTAATACGTAGGTGGCAAGCGTTGTCCGGATGTATTGGGCGTAAAGCGAGCGCAGGCGGTTT
+
FFFFFFFFFFFFFFFFFFFFFFFFFFFFFFFFFFFFFFFFFFFFFFFFFFFFFFFFFFFFFFFFFFFFFFFFFFFFFFFFFFFFF:FFF,FFFFFFFFFFFFFFFFF:FFFFFFFFFFFFFFFFFFFFFFFFFFFFFFFFFFFFFF:FFFFFFFFFFFFFFFFFFFF:FFFFFFFFFFFFFFFFFFFFFFFFFFFFFF,FFFFFFF,FFFF:F:F:FFFF,F,FF:FFFF,F,FF:FFFFFFFFFFFF::,
@A00270:176:HGHW5DRXY:1:2101:27263:9157 2:N:0:GGTGTAGA+CTCCTTAC
GACTACTAGGGTATCTAATCCTGTTTGCTCCCCACGCTTTCGCATCTCAGCGTCAGTATCTGTCCAGAAGGCCGCCTTCGCCACCGGTATTCCTCCACATCTCTACGCATTTCTCCGCTACACGTGGAATTCTACCTTCCTCTACAATACTCTAGTTAACCAGTTTTAAGTGCAATTCCTAGGTTAAGCCCAGGGCTTTCACACCTAACTTAATTATCCGCCTACATGCCCTTTACGCCCAGTCATTCC
+
FFFFFFFFFFFFFFFFFFFFFFFFFFFFFFFFFFFFFFFFFFFFFFFFFFF:FFFFFFFFFFFFFFFFFFFFF:FFFFFFFFFFFFFFF,FFFFFFFF:,FFFFFFFF:FFFFFFFFF::FFFFFFFF:FFFFFFFF:FFFFFFFFFF:FFFFFFFF:FFFFFFFFFFFFF,FFF::FFFF:FFFFF:FFFFFFFFFFFFFFFFF:FFF:FFFFFFFFFFFFFFFFF:FFFFFFFFFFF:,F:FF:FFF
@A00270:176:HGHW5DRXY:1:2101:7473:9173 2:N:0:GGTGTAGA+CTCCTTAC
CCTACGGGAGGCAGCAGTAGGGAATCTTCCACAATGGACGAAAGTCTGATGGAGCAACGCCGCGTGAGTGAAGAAGGCTTTAGGGTCGTAAAACTCTGTTGTTGAAGAAGAACGTGTGTGAGAGTAACTGTTCACACAGTGACGGTATTCAACCAGAAAGCCACGGCTAACTACGTGCCAGCAGCCGCGGTAATACGTAGGTGGCAAGCGTTGTCCGGAGTTATTGGGCGTAAAGCGAGCGCAGGCGGTTT
+
FF:FFFFFFFFFFFFFFFFFFFFFFFFFFFFFFFFFFFFFFFFFFF:FFFFFFFFF:FFFFFFFFFFFFFFFFFFFFFFFFFFFFFFFFFFFFFFFFFFFFFFFFF:FFFFFFFFFFF:FFFFFFFFFFFFFFFF:FFFFFFFFFFFFFFFFFFFFFFFFFFFFFFFFFFFFFFFFFFFFFFFFFFFFFFFFFF:FFFFFFFFFFFFFFF,FFFFFFFF,FFF:FFFFFFFFFFFFFFFFFF,FFF:FF,F
@A00270:176:HGHW5DRXY:1:2101:18765:9220 2:N:0:GGTGTAGA+CTCCTTAC
GACTACTAGGGTATCTAATCCTGTTCGCTACCCATGCTTTCGAGCCTCAGCGTCAGTTACAGACCAGACAGCCGCCTTCGCCACTGGTGTTCTTCCATATATCTACGCATTTCACCGCTACACATGGAGTTCCACTGTCCTCTTCTGCACTCAAGTCTCCCAGTTTCCGATGCACTTCTCCGGTTAAGCCGAAGGCTTTCACATCAGACTTAAGAAACCGCCTGCGCTCGCTTTACGCCCAATAAATCCG
+
FFFFF:FFFFFFFFFFFFFFFFFFFFFFFFFFFFFFF:FFFFFFFFFFFFFFFFFFFFFFFFFFFFFFFFFFFFFFFFFFFFFFFFF:FFFF::F::F,FFFFFF:FF:FFFFFFFFFFFF:FFFFFF:FFFFFFFFFFFFFFFFFFFFFFF::FFFF:F,:F,FFFFFFFF,FFFFF:F:FFFFFFFFFF::FFFFFFFF:FFF:,FFFFFFFFFF:FFFFFF:FFFFFFFF:F:FFFFFFF:FF:F:F
@A00270:176:HGHW5DRXY:1:2101:20853:9267 2:N:0:GGTGTAGA+CTCCTTAC
CCTACGGGCGGCAGCAGTAGGGAATCTTCCACAATGGACGAAAGTCTGATGGAGCAACGCCGCGTGAGTGAAGAAGGCTTTAGGGTCGTAAAACTCTGTTGTTGAAGAAGAACGTGTGTGAGAGTAACTGTTCACACAGTGACGGTATTCAACCAGAAAGCCACGGCTAACTACGTGCCAGCAGCCGCGGTAATACGTAGGTGGCAAGCGTTGTCCGGATTTATTGGGCGTAAAGCGAGCGCAGGCGGTTT
+
FFFFFFFFFFFFFFFFFFFFFFFFFFFFFFFFFFFFFFFFFFFFFFFFFFF:FFFFFFFFFFFFFFFFFFFFFFFFFFFFFFFFFFFFFFFFFFFFFFF:FFFF:FFFFFFFFFFFFFFFFFFFFFFFFFFFFFFFFFFFFFFFFFFFFFFFFFFFFFFFFFFFFFFFFFFFFFFFFFFFFFFFFFFFFFFFFFFFFFFFFFFFFFFFFFF:FFFFFFFFFF,FFF:FFFFFFFFFFFFFFFFF:FFFFFF
@A00270:176:HGHW5DRXY:1:2101:30816:9267 2:N:0:GGTGTAGA+CTCCTTAC
CCACGGGCGGCAGCAGTAGGGAATCTTCCACAATGGACGCAAGTCTGATGGAGCAACGCCGCGTGAGTGAAGAAGGTTTTCGGATCGTAAAGCTCTGTTGTTGGTGAAGAAGGACAAGGATAGTAACTGATTTTTGTTTGACGGTCATCAACCAGAAAGTCACGGCTAACTACGTGCCAGCAGCCGCGGTAATACGTAGGTGGCAAGCGTGGTCCGGATTTATTGGGCGTAAAGCGAACGCAGGCGGGA
+
FFFFFFFFFFFFFFFFF:FFFF,FFFFFFF:FFFFFFFFFFFFFFFFFFFFFFF:FFFFFFFF:F,FFFFFFFFFFFFFF:FFFFFFFFFF:FFF:FF:FF:FFFF,FFFFFFFFFFFF:FFFFFFFFFF,FFFFFFFFFFFFFF,FFFFF,FFFFFFFFFFFFFFFFFF:FFFFFFFFFFFFFFFFFFFFFFFF:,FFFF:FFFF:FF:,F:FFFFFF,FFFFFFF:FF:FFFF,FFFFFF,FFFFFF
@A00270:176:HGHW5DRXY:1:2101:10592:9502 2:N:0:GGTGTAGA+CTCCTTAC
CCTACGGGGGGCTGCAGTAGGGAATCTTCCACAATGGACGCCAGTCTGATGGAGCAACGCCGCGTGTGTGAAGATGGTTTTCGGATCGTAAAGCTCTGTTGTTGGTGAAGAAGGACAAGGATAGTAACTGATTTTTGTTTGACGGTAATCAACCAGAAAGTCACGGCTAACTACGTGCCAGCAGCCGCGGTAATACGTAGGTGGCAAGCGTTGTCCGGATTTATTGGGCGTAAAGCGAACGCAGGCGGGA
+
F,:FFF,FFFFFFF:FFFF:,FFFFF,FFFFFFF::FFFF:,F:FFFFFF:F:FFFFF:F:FFFF:,F,F,FFF,FFF,FFFFF,FF:F::FFFFF:FF,FFFFFFFFFF:,FFF:FFFFFFF:,FF,F:FF:FFFFFFFFFFFFFFFFFFFFFFFFFFFFF,FFFFFFFFFF:F:FFF:FFFFFFFFFFFFFFFFFF,FF:FFFF,,FFFFFFFFFFFF:FFFFF,FFF,F,,FFFFFFFF:FFFFFFF
@A00270:176:HGHW5DRXY:1:2101:3649:9533 2:N:0:GGTGTAGA+CTCCTTAC
CCTACGGGCGGCTGGAGTGGGGAATATTGCACAATGGGCGCAAGCCTGATGCAGCGACGCCGCGTGCGGGATGAAGGCTTTCGGGTTGTAAACCGCTTTTGTTGGGGAGCAAGCGAGAGTGAGTGTACCCTTCGAATAAGGACCGGCTAACTACGTGCCAGCAGCCGCGGTAATACGTAGGGTCCAAGCGTTATCCGGATTTCTTGGGCGTAAAGAGCTCGTAGGCGGCTCGTCGCGTCCGGTGTGAAAGT
+
FF:FFFFFFFFF,F,,FFFFFFFFFFFFFFFF:F,::::FFF,,FF,FFFFFFFF:FFFFFFFFF:FFFFFFFF:FFFFFFFFFFFFFFFFFFFFF,,F:FF,FFFF,FFFFFFFFFFF::FFFFFFFFFFFFFF,FFFFFFFFFFF,:FFF,FF,FFFFFF,FFFF:FFF,:F:FFFFFFFFFFFFFFFFFFFFFF:F,,F,FFFFFFF:F:FFFFFFF::FFFFFFFFFFFF,FFFFFFFFFFF:F,FF
@A00270:176:HGHW5DRXY:1:2101:29026:9580 2:N:0:GGTGTAGA+CTCCTTAC
GGGGGGGGGGGGGGGGGGGGGGGGGGGGGGGGGGTGTGGGGGGGGGGGGGGGGGGGGGGGGGGGGCGGGGGGGGGGGGGGGGGGGGGGGGGGGGGGTGGGGGTGGGGTGGGGTGGGTGGGTGGGGGGGGGGTGGGGGGGGGGGGGGGGGGGGGGGGGGGGGCGGCGCCCCGCGACGGGGCGGGCGGGGCGCGCGGCGGGGGGGGGGGGGGGGGGGGGGGGGGGGGGGGGTGGGGGGGGGGGGGCGGGGGG
+
,FFFFFFFFFFFFFFFFFF:FF:F::,F:,,,,,,,,,,,,,:,,,,,,,:,,,F,,,:,,,,:,,,,F:,::,,,,,,F,:::,,:F,,:,,,,,,,:,::,F,,,,,,,,,,:,,,,,,:,:,,,,,,,,,,,,,,,,,,,,,,,,,,,,,,,,,,,,,,,,,,,,,,,,,,,,,:,,,,,,,,,,,,,,,,:,,,,,,,:,,,,FF,:,F,:F,,:,FF::,:,,,,,F,F::F,,,:::,,,,:F:
@A00270:176:HGHW5DRXY:1:2101:20826:9596 2:N:0:GGTGTAGA+CTCCTTAC
CCTACGGGCGGCAGCAGTAGGGAATCTTCCACAATGGACGAAAGTCTGATGGAGCAACGCCGCGTGAGTGAAGAAGGCTTTAGGGTCGTAAAACTCTGTTGTTGAAGAAGAACGTGTGTGAGAGTAACTGTTCACACAGTGACGGTATTCAACCAGAAAGCCACGGCTAACTACGTGCCAGCAGCCGCGGTAATACGTAGGTGGCAAGCGTTGTCCGGATTTATTGGGCGTAAAGCGAGCGCAGGCGGTTT
+
FFFFFFFFFFFFFFFFFFFFFFFFFFFFFFFF:FFFFFFF:FFF:FFFFFFFFFFF:FFFFFFFFFFFFFFFFFFFFF:FFFFFFFFFFFFFFFFF,FFFFF,FFFFFFFFFFFFFFFFFFFFFFFFFFFFFFFFFFFFFFFFFFFFFFFFF:F:FFF:FFFFFFF:FF,FFF,FFFFFFFF:FFFFFFF,:FFFFFFFFF:FFF::FFFFFFF:FFF,:::,,FFFFFFFF,FF,FFFFF:,FFFFFFFF
@A00270:176:HGHW5DRXY:1:2101:13602:9674 2:N:0:GGTGTAGA+CTCCTTAC
CCTACGGGAGGCAGCAGTAGGGAATCTTCCACAATGGACGAAAGTCTGATGGAGCAACGCCGCGTGAGTGAAGAAGGCTTTAGGGTCGTAAAACTCTGTTGTTGAAGAAGAACGTGTGTGAGAGTAACTGTTCACACAGTGACGGTATTCAACCAGAAAGCCACGGCTAACTACGTGCCAGCAGCCGCGGTAATACGTAGGTGGCAAGCGTTGTCCGGATTTATTGGGCGTAAAGCGAGCGCAGGCGGTTT
+
FFFFFFFFFFFFFFFFFFFFFFFFFFFFFFFFFFFFFFFFFFFFFFFF:FFFFFFF:FFFFFFFFFFFFFFFFFFFFFFFFFFFFF:FFFFFFFFFFFFFFFFFFFF:FFFFFFFFFFFFFF:FFFFFFFFFFFFFFFFFF,FFFFFFFFFFFFFFF:::::FFFFFFFFF:FFFFFFFFFFFFFFFFFFF::FFF:FF:F:FFFFFF,FF,FFFFFFFFFFF:FFFFFFFFFFFFF:,:FFFFFF:FFF,
@A00270:176:HGHW5DRXY:1:2101:15474:9690 2:N:0:GGTGTAGA+CTCCTTAC
CCTACGGGCGGCAGCAGTAGGGAATCTTCCACAATGGACGAAAGTCTGATGGAGCAACGCCGCGTGAGTGAAGAAGGCTTTAGGGTCGTAAAACTCTGTTGTTGAAGAAGAACGTGTGTGAGAGTAACTGTTCACACAGTGACGGTATTCAACCAGAAAGCCACGGCTAACTACGTGCCAGCAGCCGCGGTAATACGTAGGTGGCAAGCGTTGTCCGGATTTATTAGGCGTAAAGCGAGCGCGGGCGGTTT
+
FFF:FFFFFFFFFF:FFFFFFFFFFFFFFFFFF:,FFFFFFFFFFFFFFFFFFFFFFFFF:FFFFFFFFFFFFFFFFFF:FFFFFFFFFFFFFFFFFF:FFFFFF:FFFFFFFFFFFFFFFFFFFFFFFFFFFFFFFFFFFFFFFFFFFFFFFFFFFFFF:FFFFFFF:FFFFFFFFFFFFFFFFFFFFFFFFFFFFF,FFFFFFFFFFFFFFF:FFFFFF:FFFFFFFFF,FFFFF,F::FFFFFFF:FF
@A00270:176:HGHW5DRXY:1:2101:28040:9690 2:N:0:GGTGTAGA+CTCCTTAC
CCTACGGGAGGCAGCAGTGGGGAATATTGCACAATGGGCGCAAGCCTGATGCAGCCATGCCGCGTGTATGAAGAAGGCCTTCGGGTTGTACAGTACTTTCGGTGATGAGGAAGGTGATGTATCTAATAGGTGCATTAATTGACGTTAATCACAGAAGAAGCACCGGCTAACTCCGTGCCAGCAGCCGCGGTAATACGGAGGGTGCGAGCGTTAATCGGAATGACTGGGCGTAAAGGGCATGTAGGCGGAT
+
F:F:FFFFFFFFFFFFFFFFFF:FFFFFFFFFFFFFFFFFFFFF:FFF,FFFFFFF:FFFFFFF:FFFFFFFFFFFFF,::FFFFFFFFF,FFF,FFFFFFFFFFFFFFFF:FFFFFFFFFFF:FFFFFF:FFFFFF::FFFFFFFFFFF,FFFFF:FFFFFFFFFFFFFFFFFFFFFFFFFFFFFFFF:FFF:FFFFFFFFFFFFFFFFF,FFFFFFF:,,FFFFFFFF,FFFF::FFFFFFFFFFFFF
@A00270:176:HGHW5DRXY:1:2101:26639:9737 2:N:0:GGTGTAGA+CTCCTTAC
GACTACTAGGGTATCTAATCCTGTTTGCTCCCCACGCTTTCGCATCTCAGCGTCAGTATCTGTCCAGAAGGCCGCCTTCGCCACCGGTATTCCTCCACATCTCTACGCATTTCTCCGCTACACGTGGAATTCTACCTTCCTCTACAATACTCTAGTTAACCAGTTTTAAGTGCAATTCCTAGGTTAAGCCCAGGGCTTTCACACCTAACTTAATTATCCTCCTACATGCCCTTTACGCCCAGTCATTCC
+
F,,FFFFFFFFFFFFFFFFFFFF:FFFFFFFFFFFFFFFFFFFFFFFFFFFFFFFFFFFFFFFFFFFFFFFFFFFF,FFFFFFFFFFF:FFFFFFFFFFFFFFFFFFFFFFFFFFFFFFFFFFF:FF,FFFFFFFF:FFFFF:FFFFFFF:FFFFFFFFFFFFFFFFF,FFFF:FFFFFFFFFFFFFFFFF,F:FF:F,FFF,FFFF::FFFFFF,:FF,FF::FF:,,:::FFF:F:FF:FFFFFFFF
@A00270:176:HGHW5DRXY:1:2101:2419:9752 2:N:0:GGTGTAGA+CTCCTTAC
GACTACAAGGGTATCTAATCCTGTTCGCTACCCATGCTTTCGAGCCTCAGCGTCAGTTCCAGACCAGACAGCCGCCTTCGCCACTGGTGTTCTTCCATATATCTACGCATTTCACCGCTACACATGGAGTTCCACTGTCCTCTTCTGCACTCAAGTCTCCCAGTTTCCGATGCACTTCTCCGGTTAAGCCGAAGGCTTTCACATCAGACTTAAGAAACCGCCTGCGCTCGCTTTACGCCCAATAAATCCG
+
FFFFFFF:FFFFFFFFFFFFFFFFFFFF::FFFF,FFFF:FFFFFF,FFFFFFFFFF,,FFF,FFFFFFFFFFFFF,,FFFF:FFFF,FFFFFFFF:FFFFFFFFFFFF,FFFFFFFFF:FFF:FFFFFFF,FFFFFFFFFFFFFFFFFFFFFF:FFFFFFFFFFFFFFFFFFF::FF:FFFFFFFFFFFFFFFF,FFFFFF,FFFFFFF,FFFFF:FF,FFFFFFFFFFF:F:FFFFFFF:FFFFFFFF
@A00270:176:HGHW5DRXY:1:2101:15510:9784 2:N:0:GGTGTAGA+CTCCTTAC
CCTACGGGCGGCAGCAGTAGGGAATCTTCCACAATGGACGAAAGTCTGATGGAGCAACGCCGCGTGAGTGAAGAAGGCTTTAGGGTCTTAAAACTCTGTTGTTGAAGAAGAACGTGTGTGAGAGTAACTGTTCACACAGTGACGGTATTCAACCAGAAAGCCACGGCTAACTACGTGCCAGCAGCCGCGGTAATACGTAGGTGGCAAGCGTTGTCCGGATTTATTGGGCGTAAAGCGAGCGCGGGCGGTTT
+
FFFF:FFF:FFF:FFFFF:FFFFFFFFFFFFF:FFFFF:FFFFFF,FFFFFFFFFFFF:FFF:FFFFFFFFFFFFFFFF,F,:FFFF,FFF::FFFFFFFFFFF:FFFF:FF,,FFFF:FFFFFFFFFFFFF,FFFFFFFFFFFFFFFFFFFFFFFFFFFFFFFFF:FFFFFFFFFFFFFFFFFFFFFFFFFFFFFFFFFFFFFFF:FFFFFFFF:FFFFFFF:FF,FFFFF,:FF::FFFFFFFFFFF:F
@A00270:176:HGHW5DRXY:1:2101:15591:9799 2:N:0:GGTGTAGA+CTCCTTAC
CCTACGGGAGGCAGCAGTGGGGAATATTGCACAATGGGCGCAAGCCTGATGCAGCGACGCCGCGTGCGGGATGAAGGCCTTCGGGTTGTAAACCGCTTTTGTTGGGGAGCAAGCGAGAGTGAGTGTACCCTTCGAATAAGGACCGGCTAACTACGTGCCAGCAGCCGCGGTAATACGTAGGGTCCAAGCGTTATCCGGATTTATTGGACGTAAAGAGCTCGTAGGCGGCTCGTCGCGTCCGGTGTGAAAGT
+
FFFFFFFFFFFFFFFFFFFFFFFFFFFFFFFFFFFFFFFFFFFFFFFFFFFFFFF:FFFFFFFFF:FFFF:FF:FFFFFFFFFFFFFFFFFFFFFFFFFFFFFFFFFFFFFFFF:FF,FFFFFFFFFFFFFFFFFFFFFFFFFFFFFFF:FFFFFFFFFFFFFFFFFFFFFFFFFFFFFFFFFF::FFFFFFFFFFFFFFFF:F:FFFFFFFFFF,FFFFFFF::FFFFFFFFFFFF:FFFFFFFF::FFF
@A00270:176:HGHW5DRXY:1:2101:28221:9815 2:N:0:GGTGTAGA+CTCCTTAC
CCTACGGGAGGCAGCAGTGGGGAATATTGCACAATGGGCGCAAGCCTGATGCAGCCATGCCGCGTGTATGAAGAAGGCCTTCGGGTTGTAAAGTACTTTCGGTGATGAGGAAGGTGATGTATCTAATAGGTGCATTAATTGACGTTAATCACAGAAGAAGCACCGGCTAACTCCGTGCCAGCAGCCGCGGTAATACGGAGGGTGCGAGCGTTAATCGGAATGACTGGGCGTAAAGGGCATGTAGGCGGAT
+
FFFFFFFFFFFFFFFFFFFFFFF::FFFFFF:F,FFFFFFF:FFFFFFFFFFFFFFFFF,FFFFFFFFFF:FFF,FFF:FF:FFFFFFFFF:FFF:FFFFFFFF:FF:FFFFFFFFFF:FFFFFFFF,FFFFFFFFFFFFFFFFFFFFFF,FFFFFF:FFFFFFFF:FFFFFFF:FFFF,FFFFFFFFFFFFFFFFFFFFFFFFFFF:FFFFF,FFFFFFFF,FFFFFFF,FF,,FF:,FFFFFF:FFFF
@A00270:176:HGHW5DRXY:1:2101:15628:9831 2:N:0:GGTGTAGA+CTCCTTAC
CCTACGGGCGGCAGCAGTAGGGAATCTTCCACAATGGACGAAAGTCTGATGGAGCAACGCCGCGTGAGTGAAGAAGGCTTTAGGGTCGTAAAACTCTGTTGTTGAAGAAGAACGTGTGTGAGAGTAACTGTTCACACAGTGACGGTATTCAACCAGAAAGCCACGGCTAACTACGTGCCAGCAGCCGCGGTAATACGTAGGTGGCAAGCGTTGTCCGGATGTATTGGGCGTAAAGCGAGCGCGGGCGGTTT
+
F,FFFFFFFFFFFFFFFFFFFFF,FFFFFFFFFFFFFFFFF:FFFFFFFFF:FFFF:FFFFFFF:FFFFFFFF:FFFFFFFFFFFFFFFFFFFFFFFFFFFFFFFFFF:FFFFFFFFF:FFFFFFFFFFFFFF:FFFFFFFFFFFFFFFFF:F,FFF:F:F:FFF,FFFFFFFFFFFFF:FF:FFFFF:FF,FFFFF:FFFFFFFFFFFFFFF:,FFFFFFFFFFFFFFF,F,FFFFFFFFFFFFFFFFFF
@A00270:176:HGHW5DRXY:1:2101:1470:9893 2:N:0:GGTGTAGA+CTCCTTAC
GACTACAAGGTATCTAATCCTGTTCGCTACCCATGCTTTCGAGCCTCAGCGTCAGTTACAGACCAGACAGCCGCCTTCGCCACTGGTGTTCTTCCATATATCTACGCATTTCACCGCGACACATGGAGTTCCACTGTCCTCTTCTGCACTCAAGTCTCCCAGTTTCCGATGCACTTCTCCGGTTAAGCCGAAGGCTTTCACATCAGACTTAAGAAACCGCCTGCGCTCGCTTTACGCCCAATAAATCCG
+
F,FFFFFFFFFFFF:FFFFFFF:FFFF:FFFF,FFFF:FFFFF:F:FFFFFFFFFFFFFF,FFFF:FFFFFFFFF:FFFFFFFF:F:F,FFFFFFFFFFFFFFFFFFFFFFFFFFFF,FF,F,F:F,FFFFFFFFFFFFFFFFFFFFFFFFFFFFFFFFFFF:FFFFFFFFF:F:FF,FFFF:FFF:FFF:,FFFFFFFFFF:FFFFFFFFFFFFFFFFFF,,FFFFFFF:,FFFFFFFF:FFFFFF:F
@A00270:176:HGHW5DRXY:1:2101:28194:9893 2:N:0:GGTGTAGA+CTCCTTAC
CCTACGGGAGGCAGCAGTGGGGAATATTGCACAATGGGCGCAAGCCTGATGCAGCCATGCCGCGTGTATGAAGAAGGCCTTCGGGTTGTAAAGTACTTTCGGTGATGAGGAAGGTGATGTATCTAATAGGTGCATTAATTGACGTTAATCACAGAAGAAGCACCGGCTAACTCCGTGCCAGCAGCCGCGGTAATACGGAGGGTGCGAGCGTTAATCGGAATGACTGGGCGTAAAGGGCATGTAGGCGGAT
+
FFFFFFFFFFFF:FFFFFFFFFF,FFFFFF,:F:FFFFFFFFFFFF,F:FFFFFFF,FFFFFFF,FFFFFF,FF:FFFF:F:FFFFFFFFF:FFFFF,FFFF,F:FFFFF:FFFFFF:F,,F:FFFFFF:FFFFFFFFFFFFFF:FFFFFFFFFFFFFFFFFFFFFFFFFFFFFFFFFFFFFFFFFFFFFFFFFFFFFFFFFFFFFFFFF::FFFFFFF,FFFFFFFFFFF:FFFFFF,FF:FFF:FFF:
@A00270:176:HGHW5DRXY:1:2101:26802:9925 2:N:0:GGTGTAGA+CTCCTTAC
CCTACGGGGGGCAGCAGTAGGGAATCTTCCACAATGGACGCAAGTCTGATGGAGCAACGCCGCGTGAGTGAAGAAGGTTTTCGGATCGTAAAGCTCTGTTGTTGGTGAAGAAGGACAAGGATAGTAACTGATTTTTGTTTGACGGTAATCAACCAGAAAGTCACGGCTAACTACGTGCCAGCAGCCGCGGTAATACGTAGGTGGCAAGCGTTGTCCGGATTTATTGGGCGTAAAGCGAACGCAGGCGGGA
+
FFFFFFFFFFFFFFFFFFFFFFFFFFFFFFFFFFFFFFFFFFFFF:FFFFFFFFFFFFFFFFFFFFFFFFFFFFFFFFFFFFFFFFFFFFFFFFFF,FF:FFFFFFFF,FFFFFFFFFF::FFFFFFFFFFFFFFFFFFFFFFFFFFFFFFFFFFFFFFFFFFF:FFFFF:FFFF,FFFFFF::FFFFFFFFFFFF,:FFFFFFFF::FFFF,:FFFFFF,FF:FF:FFFFFFFFFFF,,FFFFFFFFFF
@A00270:176:HGHW5DRXY:1:2101:15582:9940 2:N:0:GGTGTAGA+CTCCTTAC
CCTACGGGAGGCAGCAGTGGGGAATATTGCACAATGGGCGCAAGCCTGATGCAGCGACGCCGCGTGCGGGATGAAGGCCTTCGGGTTGTAAACCGCTTTTGTTGGGGAGCAAGCGAGAGTGAGTGTACCCTTCGAATAAGGACCGGCTAACTACGTGCCAGCAGCCGCGGTACTACGTAGGGTCCAAGCGTTATCCGGATTTATTGGACGTAAAGAGCTCGTAGGCGGCTCGTCGCGTCCGGTGTGAAAGT
+
FFFFFFFFFFFFFFFFFFFFFFFFFFFFFFFFFFFFFFFFFFFFFFFFF,FFFFFFFFFFFFFFFFFFFFFFFFFFFFFFFFFF:FFFFFFFFFFFFF,FF,FFFFFFFFFFFFFFFFFFFFFFFFFFFFFFFFFFFF,FFFFFFFFFFFFFFFFFFFFFFF:FFFFFFFFF,FFFFFFFFFFFFFFFFF:FFFFFFFFFFFFF,FFFFFFFFFF,FFFFFFFFFFF:FFFFFFFFFFFFFFFFFFFF:FF
@A00270:176:HGHW5DRXY:1:2101:26720:9972 2:N:0:GGTGTAGA+CTCCTTAC
GACTACTAGGGTATCTAATCCTGTTTGCTCCCCACGCTTTCGCATCTCAGCGTCAGTATCTGTCCAGAAGGCCGCCTTCGCCACCGGTATTCCACCACATCTCTACGCATTTCTCCGCTACACGTGGAATTCTACCTTCCTCTACAATACTCTAGTTAACCAGTTTTAAGTGCAATTCCTAGGTTAAGCCCAGGGCTTTCACACCTAACTTAATTATCCGCCTACATGCCCTTTACGCCCACTCATTCC
+
FFFFFFFFFFFFF:FFFFFFFF:FFFFFFFFFFFFF:FFF,FFFFFFFFFF:FFFFFF,FFFFFFFFFFFFFFFF::,FFF::FFFFF:F:FF,FF,FF:FFFFFFFFFF:FFFFFFF:FFFF:F,FF,::FFFFFF,FFFF,FF:FFFF,F:FFFFFFFFF:FF:FFF::F:F,F:FFFFFFFF:F:FF:,FFFFF,FFFFFF,FFFFF:,F,F:FFFFFFF,FFFFFF:F:FFFFFFFF,FF:F:,F
@A00270:176:HGHW5DRXY:1:2101:10520:10003 2:N:0:GGTGTAGA+CTCCTTAC
GACTACACGGGTATCTAATCCTGTTTGCTCCCCACGCTTTCGCATCTCAGCGTCAGTATCTGTCCAGAAGGCCGCCTTCGCCACCGGTATTCCTCCACATCTCTACGCATTTCACCGCTACACGTGGAATTCTACCTTCCTCTACAATACTCTAGTTAACCAGTTTTAAGTGCAATTCCTAGGTTAAGCCCAGGGCTTTCACACCTAACTTAATTATCCGCCTACATGCCCTTTACGCCCAGTCATTCC
+
F,FFFFFFFFFFFFFFFFFFF:FFFFFFFFFFFFFFFFFFFFFFFFFFFFFFFFFFFFFFFFFFFFFFFFFFFFFFFFFFFFFFFFFFFFFFFFFFFFFFFFFFFFFFFFFFFFFFFFFFFFFFFFFFFFFFFFFFFFFFFFFFFFF:FFFFFFFFFFF:FFFFFFFFF,FFF::FFFFFFFFFFFF::FFFFFFFFFFFF,FFFFFFFF:FFFFFFFF:F:FFFFFFFFF,FFF:FF:FFFFFFFFFF
@A00270:176:HGHW5DRXY:1:2101:4580:10113 2:N:0:GGTGTAGA+CTCCTTAC
GACTACGGGGGTATCTAATCCTGTTCGCTACCCATGCTTTCGAGCCTCAGCGTCAGTTACAGACCAGACAGCCGCCTTCGCCACTGGTGTTCTTCCATATATCTACGCGTTTCACCGCTACACATGGAGTTCCACTGTCCTCTTCTGCACTCAAGTCTCCCAGTTTCCGATGCACTTCTCCGGTTAAGCCGAAGGCTTTCACATCAGACTTAAGAAACCGCCTGCGCTCGCTTTACGCCCACTAAATCCG
+
FFFFFF,,FFFF,FFFFFFFFFFFF,:FFFFFFF,FFFFFFFF,FFFFFF::FF,FF,FFFFFFFFFF,FFFFFF,FFFFFFFFFFFFFFFFFFFFFF,F,:FFFFFF,FFFFFFFFFFFFFFFFFFFFFFFFFFF,FFFFFFFFFFFFFFFFFFFFFFFFFFFFFFF,FFFFFFF,FFFFFFFFF:FFF:FFFFF:FFFFFFFFFFFFFFFF:FFFFFFFFFFFF,FF,:,FFFFFFFFF,FFFFFF:F
@A00270:176:HGHW5DRXY:1:2101:22155:10144 2:N:0:GGTGTAGA+CTCCTTAC
CCTACGGGCGGCAGCAGTAGGGAATCTTCCACAATGTACGAAAGTCTGATGGCGCAACGCCGCGTGAGTGAAGAAGGCTTTAGGGTCGTAAAACTCTGTTGTTGAAGAAGGACGTGTGTGAGAGTAACTGGTCACACAGTGACGGTATTCAACCAGAAAGCCACGGCTAACTACGTGCCAGCAGCCGCGGTAATACGTGGGTGGCAAGCGTTGTCCGGATTTATTGGGCGTAAAGCGAGCGCCGGCGGTTT
+
,FFFFFFF,FFF:FF:F,FFFFF::FFF,FF,F:F:,FFF,F:FF:FFFF:F,FFFFFFFF:FF:FFFFFFFFFF,FF:FFFF:FFF,F,FFFFF,F:F,F:FF:F::FFF,FFFF,FFFFFF:FFF,FF,FFF,FFFFFF:FF:F,FFFFFFFFFFFFFFF::F,FF:FFFFF,,FFFFF:FFFFFFFFFF:F:F,,:F,F,FF:FFFF:,FFFFFF,FFF,,,FFF:FFFFFF:FFFFFF,FF:FFF,F
@A00270:176:HGHW5DRXY:1:2101:23701:10222 2:N:0:GGTGTAGA+CTCCTTAC
CCTACGGGCGGCAGCAGTAGGGAATCTTCCACAATGGACGAAAGTCTGATGGAGCAACGCCGCGTGAGTGAAGAAGGCTGTAGGGTCGTAAAACTCTGTTGTTGAAGAAGAACGTGTGTGAGAGTAACTGTTCACACAGTGACGGTATTCAACCAGAAAGCCACGGCTAACTACGTGCCAGCAGCCGCGGTAATACGTAGGTGGCAAGCGTTGTCCGGATTTATTGGGCGTAAAGCGAGCGCAGGCGGTTT
+
FFFFFFFFFFFFFFFFFFFFFFFFFFFFFFFF:FFFFFFFFF:FFFFFFFFFFFFFFFFFFFFF:FFFFFFFFFFFFFF,F,FFFFFFFFFFFFFFFF::F:FF:FFFFFFF:FFFFFFFFFFFFFFFFFFFFFFFF,FFFFFFFFF:FFFF:FFFFFFFFFF:FFFFF:FFFFFFFFFFFFFFF:FFFFFFFFFFFFFFFFFFFFFFFFFFFFFFFFF:FFFF,FFFFFFFF:FFFFFFFF:FFFFF:FF
@A00270:176:HGHW5DRXY:1:2101:1579:10269 2:N:0:GGTGTAGA+CTCCTTAC
GACTACCGGGGTATCTAATCCTGTTCGCTACCCATGCTTTCGAACCTCAGCGTCAGTTACAGACCAGAGAGCCGCCTTCGCCACTGGTGTTCTTCCATATATCTACGCATACCACCGCTACACATGGAGTTCCACTCACCTCTTCTGCACTCAAGAAATATAGTTTCAGCTGCACTTCCCCGGTTGAGCCGAGGGCTATCACAGCTGACTTATCTTCCCGCCTGCGTTCGCTTTACGCCCAATAAATCCG
+
,,:,FFFFF:F:FFF:FFFF:,F:FFFF,FFFFF:,FFF,FFFFF,F:FF,FF:FFFFFFFFFFFF,FFF,FF,FFF:FFFFFFF:,FF:,FF,FFFFFFF,F,FF:FF:,F:FFFFFFFFFFF:FFFF,FFF,::F,FF:FFFF,F:FFFFFFFFFFFFFFF,:FFFFFFFFFF,F,FFFFF,FFFFFFFFF,FF:,FFFF::FFF:FFF,:FFFFFFFFFFFFF,FFFF:F:F,FF:F,F,FFFFFFF
@A00270:176:HGHW5DRXY:1:2101:18177:10300 2:N:0:GGTGTAGA+CTCCTTAC
GCCTACACGGGTATCTAATCCTGTTTGCTCCCCACGCTTTCGCATCTCAGCGTCAGTATCTGTCCAGAAGGCCGCCTTCGCCACCGGTATTCCTCCACATCTCTACGCATTTCACCGCTACACGTGGAATTCTACCTTCCTCTACAATACTCTAGTTAACCAGTTTTAAGTGCAATTCCTAGGTTAAGCCCAGGGCTTTCACACCTAACTTAATTATCCGCCTACATGCCCTTTACGCCCAGTCATTCC
+
F,,FFFFFFFFFF:FFF:FFFFFFFFFFFFFFFFFFFFFFFFFFFFFFFFFFFFFFF:FFFFFFFFFFFFFFFFFF:FFFF:FFFFF:FFFFFFFFFFFFFFFFFFFFFFFFFFFFFFFFFFFFFFFF,FFFF::FFFFFFFF:FFFFFFFFFFFFFFFFFFFFFFFFFFFFFF:FFFFFFFFFFFFFFFFFFFFFFFFFFFFFFFFFFF,FFFFFFF,FFFFFFFFFF:FFFFFFFFFFFFFFFFFFF
@A00270:176:HGHW5DRXY:1:2101:11559:10332 2:N:0:GGTGTAGA+CTCCTTAC
CCTACGGGTGGCAGCAGTAGGGAATCTTCCACAATGGACGCACGTCTGATGGAGCAACGCCGCGTGAGTGAAGACGGTTTTCGGATCGTAAAGCTCTGTTGTTGGTGAAGAAGGACAAGGATAGTAACTGATTTTTGTGTGACGGTCATCAACCAGAAAGTCACGGCTCACTACGTGCCAGCAGCCGCGGTAATACGTAGGTGGCAAGCGTGGTCCGGATTTATTGGGCGTTACGCGAACGCAGGGGGG
+
F:,,FFFF:F:FF:FFF,FF,FFF,FFFFF:FFF,F:,FF:F,FFFFFFFFF,:F,,FFFFFFF,F,FF:FFFF,FF,FF:FFFF,FFFFF:,:FFFFF:F:FFF:FF,FF,FF,F:FFF:,FF,:,FFF:F:,F,FF,FFF:,F,:,F:F,:FFF,,,FFF,,FFF::F:F:FFFF,F:FFF::FFFFF,F:F:,F:FFFFF,:FF::F:,FF,:FF,FF,F:FFFFFFF,F,,FFF,FF:F,F,FFF
@A00270:176:HGHW5DRXY:1:2101:2383:10347 2:N:0:GGTGTAGA+CTCCTTAC
GACTACTCGGGTATCTAATCCTGTTCGCTACCCATGCTTTCGAGCCTCAGCGTCAGTTACAGACCAGACAGCCGCCTTCGCCACTGGTGTTCTTCCATATATCTACGCATTTCACCGCTACACATGGAGTTCCACTGTCCTCTTCTGCACTCAAGTCTCCCAGTTTCCGATGCACTTCTCTGGTTAAGCCGAAGGCTTTCACATCAGACTTAAGAAACCGCCTGCGCTCGCTTTACGCCCAATAAATCCG
+
FFFFFFFFFFFFFFFFFFFFFFFFFFFFFFFFFFFFFFFFF:FFFFFFFFFFFFFFFFFFFFFFFFFFFFFFFFFFFFFFFFFFFFFFF,FFFFFFFFFFFFFFFFFFF:FFFFFFFFFFFFFFFFFFFFFFFFFFFFF:FFFFFFFFFFFFFFFFFFFFFFFFFFFFFFFFFFFF:FFFFFFFFFFFFFFFFFFFFFFFFFFFFFFFFFFFFFFFFFFFFFFFFFFFFFFFFFFF,FFFFF:FFF:,FF
@A00270:176:HGHW5DRXY:1:2101:26250:10347 2:N:0:GGTGTAGA+CTCCTTAC
GACTACCGGGGTATCTAATCCTGTTCGCTCCCCACGCTTTCGCTCCTCAGCGTCAGTAACGGCCCAGAGACCTGCCTTCGCCATTGGTGTTCTTCCCGATATCTACACATTCCACCGTTACACCGGGAATTCCAGTCTCCCCTACCGCACTCCAGCCCGCCCGTACCCGGCGCGAATCCACCGTTGAGCGATGGACTTTCACACCGGACGCGACGAGCCGCCTACGAGCTCTTTACGCCCAATCAATCCG
+
FFF,FFF,,FF:F,,FFFFF,F:,,:,,FFFFFFFF,FF:F,F,:,FFF,::FFF:FFF::FFF::,F,FFF,::,:FF::,F,F:F,,FFFFFFFF,F:FFFFF:FFF:FFFFFF,,,FFFFF:,,FFF::,F,,F:,F,FFF,FFFFF:FFF,FFFF,F,F,,FFF:FFF,FFF,:FFFFFF,FFFFF,F,FF,FFFFFFFFF:FF:FFFF:,FF:FFFFF,FFF,,,F,,FFF,FFFF,F,::,F,:
@A00270:176:HGHW5DRXY:1:2101:11577:10363 2:N:0:GGTGTAGA+CTCCTTAC
CCTACGGGTGGCAGCAGTAGGGAATCTTCCACAATGGACGCAAGTCTGATGGAGCAACGCCGCGTGAGTGAAGAAGGTTTTCGGATCGTAAAGCTCTGGTGTTGGTGAAGAAGGCCAAGGATAGTAACTGATTTTTGTTTGTCGGTAATCAACCAGAAAGTCACGGCTCACTACGTGCCAGCAGCCGCGGTAAAACGTAGGTGGCAAGCGTTGTCCGGAGTTATTGGGCGTAAAGCGAACGCAGGCGGGGT
+
F,FFFFFFF,FFFFFF,:FFFF,FFF,FFFF,FF,FFF:::F:FF,FF:FFF,FF,FF:F,FFF:FFFFFFFF,::F,FFF,:FFFF,FF:FF,F,FF,:FF:FF,F:,,F,FF,FF:,F,,:FFFFF:FFF:F,FF:FFF,,,::,:FFF,,:FFFFFFFFFF,FFF,FFFF,:FF,F:F,FFFFFFFF,F,,,FF:F,FFFFF::FFF:,FFFFFF,,,,:,F:FF:FF,,,F,FF,,:,,FF,,F:,,
@A00270:176:HGHW5DRXY:1:2101:26259:10363 2:N:0:GGTGTAGA+CTCCTTAC
GACTACCGGGGTATCTAATCCTGTTCGCTCCCCACGCTTTCGCTCCTCAGCGTCAGTAACGGCCCAGAGACCTGCCTTCGCCATTGGTGTTCTTCCCGATATCTACACATTCCACCGTTACACCGGGAATTCCAGTCTCCCCTACCGCACTCCAGCCCGCCCGTACCCGGCGCGAATCCACCGTTGAGCGATGGACTTTCACACCGGACGCGACGAGCCGCCTACGAGCTCTTTACGCCCAATAAATCCG
+
FFFFFFFFFFFFFFFFFFFFFFFFFFFFFFFFFFFFFFFFFFFFFF:FFFFFFFFFFFFFFFFFFFFF:FFFFFFFFFFFFFFFFFFFFFFFFFFFFFFFFFFFFFFFFFFFFFFFF:FFFFFFFFFFFFFFFFFF:FFFFFFFFFFFFFFFFFFFFFFFFFFFFFFFFFFFFFFFFFFFFFFFFFFFFFFFFFFFF,FFFFFFFF:FFFFFFFFFFFFFFF,FF:FFF,FF,FFFFFFFFF,FF:FFFF
@A00270:176:HGHW5DRXY:1:2101:22119:10426 2:N:0:GGTGTAGA+CTCCTTAC
CCTACGGGCGGCAGCAGTAGGGAATCTTCCACAATGGACGAAAGTCTGATGGAGCAACGCCGCGTGAGTGAAGAAGGCTGTAGGGTCGTAAAACTCTGTTGTTGAAGAAGGACGTGTGTGAGAGTAACTGTTCACACAGTGACGGTATTCAACCAGAAAGCCACGGCTAACTACGTGCCAGCAGCCGCGGTAATACGTGGGTGGCAAGCGTTGTCCGGATTTATTGGGCGTAAAGCGAGCGCAGGCGGTTT
+
FFFFFFFFFFFFFFFFFFFFFFFFFFFFFF:FFFFFFFFF:::F:F:F,FFFFFFFFFFFFFFF:FFF:FFFFFFFFFF,F:FFF:FFFFFFFFFFFFFFFFFFF:FFFFFFFFFFFFFF:FFFFFF:FFFFFFFFFFFFFFFF:FFFFFFFFFFFFFFFFFFFFFFFFFFFFFFFFFF:FFFFFFFFFF:FFF:FF,FFFFFFFF,FFFFFFFFFFFF:,FFFFFFFFFFFFFFFF,:FFFFFFF:FFFF
@A00270:176:HGHW5DRXY:1:2101:29550:10426 2:N:0:GGTGTAGA+CTCCTTAC
GACTACTCGGGTATCTAATCCTGTTCGCTACCCATGCTTTCGAGCCTCAGCGTCAGTTACAGACCAGACAGCCGCCTTCGCCACTGGTGTTCTTCCATATATCTACGCATTCCACCGCTACACATGGAGTTCCACTCTCCTCTTCTGCACTCAAGAAATATAGTTTCAGCTGCACCTCCCCGGTTGAGCCGAGGGCTTTCACAGCTGACTTATCTTCCCGCCTGCGTTCGCTGTACGCCCAATAAAACCG
+
FFF:FFFFF:FFF:FFFFF:F:F:FFF:FFFFFFFFFFFFFFFFFFFFFFFFFFFFFFFF:FFFFFFFFFFFFFFFFF:FFFFFFFFFFFFFF:FFFFFFFFFFFFFFFFFFF,FFFFF:FFFFFFFFFFFF:FFFFFFFF:FFFFFFFF:FFFF:FFFFFFFFFFFFF,FF:FF,F,F,FFF,FFFFFFF:FFFFF:FFF:F:FFF:FFF:FF:FFF:FFFF,FF,F:FFF,FFFF::F,FFF,F,,FF
@A00270:176:HGHW5DRXY:1:2101:29604:10457 2:N:0:GGTGTAGA+CTCCTTAC
GACTACTCGGGTATCTAATCCTGTTCGCTACCCATGCTTTCGAGCCTCAGCGTCAGTTACAGACCAGACAGCCGCCTTCGCCACTGGTGTTCTTCCATATATCTACGCATTCCACCGCTACACATGGAGTTCCACTCTCCTCTTCTGCACTCAAGAAATATAGTTTCAGCTGCACTTCCCCGGTTGAGCCGAGGGCTTTCACAGCTGACTTATCTTCCCGCCTGCGTTCGCTTTACGCCCAATAAATCCG
+
F:FFFFFFFFFFFFFFFFFFFFFF:FFFFFFFFFFFF:FFFFFFFFFFFFFFFFFFFFFFFFFFFFFFFFFFFFFFFFFFFFF:FFFFFFFFFF:FFFFFFFF:FFF:FFF:FFFFFFFFFFFFFFFFF:FFFFFFFFFFFFFFFFFF,FFF:FFFFFFFFFFFFF:F:FFFFFFFFFFFFFFFFFFF::FFFFFFFFFFFFFFFFF,FFFFFFFFFFFFFFFFFFFFFFFF:FFFFFFFFFFFFFFFFF
@A00270:176:HGHW5DRXY:1:2101:7853:10488 2:N:0:GGTGTAGA+CTCCTTAC
GACTACAGGGGTATCTAATCCTGTTCGCTACCCATGCTTTCGAGCCTCAGCGTCAGTTACAGACCAGACAGCCGCCTTCGCCACTGGTGTTCTTCCATATATCTACGCATTTCACCGCTACACATGGAGTTCCACTGTCCTCTTCTGCACTCACGTCTCCCAGTTTCAGCTGCACTTCTCCGGTTAAGCCGAAGGCTTTCACATCAGACTTAAGAAACCGCCTGCGCTCGCTTTACGCCCAATAAATCCG
+
FFFF,FFF:FFFFF:FFFFFF:,FF::FFFFFF:F:,FFFFF:F:F,F:FFFFF,FFF,FFF:,FFFFFFFFFFFFFFFF:FFF:FF,FFFF:F:FFFFF,FFFFFFF,FF:FFF:,FF:FFFFFFFFFF:FFFFFFFFFFFFFF:FF:FFF:,FFFFFFFFF::FF,F,FFFFFFFFFFFF:FFFFFFFFF:FFFFFFFFFFFFFF:F,FFFFFFFFF:FFFFFFFFF,FFFF:FF:,:FFF:FFFFFF
@A00270:176:HGHW5DRXY:1:2101:3884:10598 2:N:0:GGTGTAGA+CTCCTTAC
GACTACTGGGGTATCTAATCCTGTTCGCTACCCATGCTTTCGAGCCTCAGCGTCAGTTACAGACCAGACAGCCGCCTTCGCCACTGGTGTTCTTCCATATATCTACGCGTTTCACCGCTACACATGGAGTTCCACTGTCCTCTTCTGCACTCAAGTCTCCCAGTTTCCGATGCACTTCTCCGGTTAAGCCGAAGGCTTTCACATCAGACTTAAGAAACCGCCTGCGCTCGCTTTACGCCCAATAAATCCG
+
F:FFFFFFFFFFFFFFFFFFFFF:FFFFFFFFFFFFFFFFFFFFFFFFFFFFFF:FFFFFFFFFF,FFFF::FFFFF,FFFFFF:FFFFF:FFFFFFFFFFFFFFFFFFFFFFF:FFFFF:FFF,FFFFFFFFFFFFFFFFF,:FFFF:F:FFFFFFFFFFFFFFFFFFFF:,FFF:FFFFFF,FFFF,F:F::FFFFFFF:F,F::F:FFFFFFFFFF,:FF::FFFFFFFFFF:F:FFFFF:F:FFF:
@A00270:176:HGHW5DRXY:1:2101:22064:10676 2:N:0:GGTGTAGA+CTCCTTAC
GACTACAGGGGTATCTAATCCTGTTCGCTACCCATGCTTTCGAGCCTCAGCGTCAGTTACAGACCAGACAGCCGCCTTCGCCACTGGTGTTCTTCCATATATCTACGCATTTCACCGCTACACATGGAGTTCCACTGTCCTCTTCTGCACTCAAGTCTCCCCGTTTCCGATGCACTTCTCCGGTTCAGCCGAAGGCTTTCACATCAGACTTAAGAAACCGCCTGCGCTCGCTTTACGCCCAATAAATCCG
+
FFFFFFFFFFFFFFFFFFFFFFFFFFFFFFFFFFFFF:FFFFFFFFFFFFFFFFFFFFFFFFFFFFFFF:FFFFFFFFFFFF,FFFFFFF:FFFFFFFFFFFFFFFFFFFFFF:FFFFF:FFFFFFFFFFFFFFFFFFFFF:FF:FFFFFFFFFFFFFFFF,F,:FFFFF:FFFF:FFFFF:FFF,FFFFFF,FFFF:FFFFFFFFFFFF:FFFF,FFFFFF::FFFFFF:F,F,FFFFFFFFF:FFFFF
@A00270:176:HGHW5DRXY:1:2101:17607:10692 2:N:0:GGTGTAGA+CTCCTTAC
CCTACAGGCGCTGCAGTGGGGAATATTGCACAATGGGCGCAAGCCTGATGCAGCGACGCCGCGTGCGGGATGAAGGCCTTCGGGTTGTAAACCGCTTTTGTTGGGGAGCAAGCGAGAGTGAGTGTACCCTTCGAATAAGGACCGGCTAACTACGTGCCAGCAGCCGCGGTAATACGTAGGGTCCAAGCGTTATCCGGATTTATTGGGCGTAAAGAGCTCGTAGGCGGCTCGTCGCGTCCGGTGTGAAAGT
+
FFFFFFFFFFFFFFFFFFFFFFFFFFFFFFFFFFFFFFFFFFFFFFFFFFFFFFFF:FFFFFFFFFFFFF,FFFFFFFFFFFFFFFFF:FF:FFF:FF,FFFFFFFFFFFFFFFFFFFFFFFFFFFFFF:FFFFFFFFFFFFFF:FFFFFFFFFFFFFFFFFFFFFFFFFF,FFFFFFFFFFF:FF,FFFFFFFFFFF:FFF,FFFFFFFFFFFFFFFFFFFFFF:FF:FFFFFFFFFFFFFFFFFFFF:
@A00270:176:HGHW5DRXY:1:2101:17472:10739 2:N:0:GGTGTAGA+CTCCTTAC
CCTACAGGCGCTGCAGTGGGGAATATTGCACAATGGGCGCAAGCCTGATGCAGCGACGCCGCGTGCGGGATGAAGGCCTTCGGGTTGTAAACCGCTTTTGTTGGGGAGCAAGCGAGAGTGAGTGTACCCTTCGAATAAGGACCGGCTAACTACGTGCCAGCAGCCGCGGTAATACGTAGGGTCCAAGCGTTATCCGGATTTATTGGGCGTAAAGAGCTCGTAGGCGGCTCGTCGCGTCCGGTGTGAAAGT
+
FFFFFFFFFFFFFFFFFFFFFFFFFFFFFFFFFFFFFFFFFFFFFFFFFFFFFFFFFFFFFFFFFFFFFFFFFFFFFFFFFFFFFFFFFFFFFF:F:FFFFFFFFFFFFFFFFFFFFFFFFFFFFFFFFFFFFFFFFFFFFFFFFFFFFFFFFFFFFF,FF:FFFFFFFFFFFFFFFFFFFFFFFFFFFF:FFFFFFF,FFFFFFFFFFFFFFFFFFFF,FFF:FFFFFFFFFFFFFFFFFFF:FFFFFF
@A00270:176:HGHW5DRXY:1:2101:22083:10739 2:N:0:GGTGTAGA+CTCCTTAC
GACTACAGGGGTATCTAATCCTGTTCGCTACCCATGCTTTCGAGCCTCAGCGTCAGTTACAGACCAGACAGCCGCCTTCGCCACTGGTGTTCTTCCATATATCTACGCATTTCACCGCTACACATGGAGTTCCACTGTCCTCTTCTGCACTCAAGTCTCCCAGTTTCCGATGCACTTCTCCGGTTAAGCCGAAGGCTTTCACATCAGACTTAAGAAACCGCCTGCGCTCGCTTTACGCCCAATAAATCCG
+
FFFFFFFFFFFFFFFFFFFFFFFFFFFFFFFFFFFFFFFFFFFFFFFFFFFFFFFFFFFFFFFFFFFFFFFFFFFFFFFFFFFFFFFFFFFFFFFFFFFFFFFFFF:FFFFFFFFFFFFFFFFF::FFFFFFFFFFFFFFFFFFFFFFFFFFFFFFFFFFFFFFFFFFF:FFFF:,FF:FFFFFFFFFFFFF,FFFF:FFFFFFFFFFF:FFFFF:FFFFFFFFFFFFFFF:FFFFFFFFFFFFFF:FFF
@A00270:176:HGHW5DRXY:1:2101:17481:10755 2:N:0:GGTGTAGA+CTCCTTAC
CCTACAGGCGCTGCAGTGGGGAATATTGCACAATGGGCGCAAGCCTGATGCAGCGACGCCGCGTGCGGGATGAAGGCCTTCGGGTTGTAAACCGCTTTTGTTGGGGAGCAAGCGAGAGTGAGTGTACCCTTCGAATAAGGACCGGCTAACTACGTGCCAGCCGCCGCGGTAATACGTAGGGTCCAAGCGTTGTCCGGATTTATTGGGCGTAAAGAGCTCGTAGGCGGCTCGTCGCGTCCGGTGTGAAAGT
+
FFFFFFFFFFFFFFFFFFFFFFF,FFFFFFFFFFFFFFFFFFFFFFFFFFFFFFFFFFFFFFFFFFFFFFFFFFFF:FFFFFFFFFFFFFFFFFF:FFFFFFFFFFFF:F:FFFFFFFFFFFFFFFFF:FFF:FFFF::FFFFFFFF:FFFFFFFFFFFFF,FFFFFFFFFFFFF:FFFFFF:FFFFFFFF,FFFFFFF,FFFFFFFFFFF,:FFFFFFFFFFFFFFFFFF:FFFF,FFF:FFFFFFFFF
@A00270:176:HGHW5DRXY:1:2101:18367:10755 2:N:0:GGTGTAGA+CTCCTTAC
GACTACTGGGGTATCTAATCCTGTTCGCTACCCATGCTTTCGAACCTCAGCGTCAGTTACAGACCAGAGAGCCGCCTTCGCCACTGGTGTTCTTCCATATATCTACGCATTCCACCGCTACACATGGAGTTCCACTCTCCTCTTCTGCACTCAAGAAATATAGTTTCAGCTGCACTTCCCCGGTTGAGCCGAGGGCTTTCACAGCTGACTTATCTTCCCGCCTGCGTTCGCTTTACGCCCAATAAATCCG
+
:,FFFFFFFFF:FF:FFFFFFFFFFFFF,F:FFF:FF:FFFFFFFFFFFFFFFFFFFFFFFF:FFFFFFFFFFFFFFFFFFF:F:FFFFFF,FF:FFFFFFFFFFFFFFFFF,FFFFFFF:FFFFFFF:FFFFFFFFFFFFFFFFFFFFFF:FFFFFFFFFFFFFFFFFF:FFFFF:FFFF::,FFFFFFFFFFFF::FFFFFFFFFFFF:,FF:FFFFFFFFFFFFFF:FFFFFF:FFFFF,FFF,FFF
@A00270:176:HGHW5DRXY:1:2101:32072:10755 2:N:0:GGTGTAGA+CTCCTTAC
GACTACCGGGGTATCTAATCCTGTTCGCTACCCATGCTTTCGAGCCTCAGCGTCAGTTACAGACCAGACAGCCGCCTTCGCCAGTGGTGTTCTTCCATATATCTACGCATTTCACCGCTACACATGGAGTTCCACTGTCCTCTTCTGCACTCAATTCTCCCAGTTTCCGATTCACTTCTCCGGTTTAGCCGAAGGCTTTCACATCAGACTTAAGACACCGCCTGCGCTCGCTTTACGCCCAAAAAATCCG
+
F,F,FF::,FF,FF:FFFF:,::FFFF:FFFF,,:F,FFF:FF:FFF,F,,FFFFFFFF,F:FFFFFF,FF,FF,:FF,,,:F,FF,F,:F:F:F,FFFFFF,,:,,::FFFF::,F:FFFFFFFFFFFFFF:F:FFF:,,,F,,FF,,FFF::,FFF:F:,FFFF,,FFF,FF:FF,F,,:FFF,F,FF,FF,F,FF,FFFFF:FFFFFF:F,F,FF,:F,FFF,FF,F,F:FF:,F,FFF,FFFF::F
@A00270:176:HGHW5DRXY:1:2101:17626:10817 2:N:0:GGTGTAGA+CTCCTTAC
CCTACAGGCGCTGCAGTGGGGAATATTGCACAATGGGCGCAAGCCTGATGCAGCGACGCCGCGTGCGGGATGAAGGCCTTCGGGTTGTAAACCGCTTTTGTTGGGGAGCAAGCGAGAGTGAGTGTACCCTTCGAATAAGGACCGGCTAACTACGTGCCAGCAGCCGCGGTAATACGTAGGGTCCAAGCGTTATCCGGATTTATTGGGCGTAAAGAGCTCGTAGGCGGCTCGTCGCGTCCGGTGTGAAAGT
+
FFFFFFFFFFFFFF:FFFFFFFFFFFFFFFFFFFFFFFFFFFFFFFFFFFFFFFFFFFFFFFFFFFFFFFFFFFFFFFFFFFFFFFFFFFFFFFFFF::F:FFFFFFFFF:FFFFFFFFFFFFFFFFFFFFFFFFFFFFFFFFFFFFFFFFFFFFFFFFFFFFFFFFFFFFFFF:FFFFFFFFFFFFFF:FFFFFFFFFFFFFFFFFFFF,F:F:FFFFFFFFFFFFFFFFFFFF:FFFFFFFFFFFFFF
@A00270:176:HGHW5DRXY:1:2101:17707:10833 2:N:0:GGTGTAGA+CTCCTTAC
GACTACAAGGGTATCTAATCCTGTTCGCTACCCATGCTTTCGAGCCTCAGCGTCAGTTACAGACCAGACAGCCGCCTTCGCCACTGGTGTTCTTCCATATATCTACACATTTCACCGCTACACATGGAGTTCCACTGTCCTCTTCTGCACGCAAGTCTCCCAGTTTCCGATGCACTTCTCCGGTTAAGCCGAAGGCTTTCACATCAGACTTAAGAAACCGCCTGCGCTCGCTTTACGCCCAATAAATCCG
+
F,FFFFFFFFFFFFFFFFFFFFFFFF:FFFFFFFFFFFFFFFFFFFFFFFFF:FFFFFFFFFFFFFFFFFFFFFF,FFFFFFFFFFFFFF:FFFF:FFFFFFFFF:FFFFFFF,FFFFFFFFF:FFFFFFF:F,FFFF:FFFFFFFFFFF,:FFFF,F,FFFF:FFFFF,FFF:F:FFF:FF::F,:FF:FFFFFFFFFF,FFFF::,FF:F,F,F,:FFFFFFFF:FFFFFFFFFFFFF,FF:,FFFFF
@A00270:176:HGHW5DRXY:1:2101:7021:10958 2:N:0:GGTGTAGA+CTCCTTAC
GACTACCGGGGTATCTAATCCTGTTCGCTACCCATGCTTTCGAGCCTCAGCGTCAGTTACAGACCAGACAGCCGCCTTCGCCACTGGTGTTCTTCCATATATCTACGCATTTCACCGCTACACATGGAGTTCCACTGTCCTCTTCTGCACTCAAGTCTCCCAGTTTCCGATGCACTTCTCCGGTTAAGCCGAAGGCTTCCACATCAGACTTAAGAAACCGCCTGCGCTCGCTTTACGCCCAATATATCCG
+
F:FFFFFFFFFFFFFFFFFFFFFFFFFFFFFFFFFFFFFFFFFFFFFFFFFFFF:FFFFFFF:FFFFFFFFFFFFFF:FFFFFFFFFFFFFF:FFFFFFFFFFFFFFFFFFFFFFFFFFFFFFFFFFFFFFFFFFFFFF:FFFFFFFFFFFF,F:FFFFFFFFFFFFFF,FFFFFFFFFFFFF:FFFFFFFFFFFFFFFFFFFFFFFFFFFFFFFFFFFFFFFFFFFFFFF,,FFFFFFFF,FFFFFF,F
@A00270:176:HGHW5DRXY:1:2101:7066:11005 2:N:0:GGTGTAGA+CTCCTTAC
GACTACCGGGGTATCTAATCCTGTTCGCTACCCATGCTTTCGAGCCTCAGCGTCAGTTACAGACCAGACAGCCGCCTTCGCCACTGGTGTTCTTCCATATATCTACGCATTTCACCGCTACACATGGAGTTCCACTGTCCTCTTCTGCACTCAAGTCTCCCAGTTTCCGATGCACTTCTCCGGTTAAGCCGAAGGCTTCCACATCTGACTTAAGAAACCGCCTGCGCTCGCTTTACGCCCAATATATCCG
+
F,FFFFFFFFFFFFFFFFFFFFFFFFF:F:FFFFFFF:FFFFFFFFFFFFFFFFFFFFFF:FFF,F,FFFF,F,FFFFFFFF:FFF:FFFFFF,FFFFFFFF,F::FFFFFF,FFFFFFFFFFFFFFFF:FFFFFFFFFFFFFFFFFFF:FFFFFFFFFFFFFFFFFFFFFFFFFFFFFFFFFFFFFFFF,F:FF:FFFFF:F:F,FFF,FFFF,FFF:F:FFFFF:,FFFF,FFFFFFF:FFF,FFFF,
@A00270:176:HGHW5DRXY:1:2101:11496:11036 2:N:0:GGTGTAGA+CTCCTTAC
CCTACGGGCGGCTGCAGTGGGGAATATTGCACAATGGGGGGAACCCTGATGCAGCCATGCCGCGTGTATGAAGAAGGCCTTCGGGTTGTAAAGTACTTTCGGTGATGAGGAAGGTGATGTATCTAATAGGTGCATTAATTGACGTTAATCACAGAAGAAGCACCGGCTAACTCCGTGCCAGCAGCCGCGGTAATACGGAGGGTGCGAGCGTTAATCGGAATGACTGGGCGTAAAGGGCATGTAGGCGGAT
+
FFF:FFFFFFFFFFFFFFFFFFFFFFFFF:FFF:FFFFFFFFFFFF:FFFFFFFFF:FFFFFFFFFFFFFFFFFFFFFF:FFFFFFFF:FFFFFFFFFFFFFFF:FF:FF,F:FFFFFFFFFFFFFFFFFFFFFFFFFFFFFFFFFFFFFFF:FFFFFFFF:FF,FFFF:FFF:FFFFFFFFFFFFFFFFFFFFFFFFFFFFFFFFFFFFFFFFFFFFFFFFFFFFFFFFFF,FFFFFFFF:FFFFFFF:
@A00270:176:HGHW5DRXY:1:2101:13295:11052 2:N:0:GGTGTAGA+CTCCTTAC
TCTACGGGTGGCTGCAGCAGGGAATCTTCCACAATGGACGAAAGTCTGATGGAGCAACGCCGCGTGAGTGAAGAAGGTTTTCGGATCGTAAAGCTCTGTTGTTGGTGAAGAAAGACAAGGATAGTAACTGATTAATGTTTGACGGTAATCAACCAGAAAGTAACGGCTAACTACGTGCCAGCAGCCGCGGTAATACGTAGGTGGCAAGCGTTGTCCGGATTTATTGGGCGTAAAGCGAACGCAGGCGGGA
+
F:FFFFFFF:FFFFFFFFFFFFFFFFFFF,F:FFFFFFFFFFFFFFFFFFFFFFFFFFFFFFFFFFFFFFFFF:FFFF:FFFFF,FFFFFFFFFFFFFFF,FFFFFFFFFFFFFFFFFF:FFFFFFFFFFFFF,FFF:FFFF,FFFFF:,FFF,F:FFF,F,FFF,F:FF,FFFFFF:FFFFF:FFFFFF:FFFF:F:FFFFFFFFFFFFF::FF,FFFFFFFFFFFFF:FFFFFF:FFFF:F,FFFFFF
@A00270:176:HGHW5DRXY:1:2101:23728:11052 2:N:0:GGTGTAGA+CTCCTTAC
CCTACGGGAGGCTGCAGTGGGGAATATTGCACAATGGGGGGAACCCTGATGCAGCCATGCCGCGTGTATGAAGAAGGCCTTCGGGTTGTAAAGTACTTTCGGTGATGAGGAAGGTGATGTACCTAATAGGTGCATTAATTGACGTTAATCACAGAAGAGGCACCGGCTAACTCCGTGCCAGCAGCCGCGGTAATACGGAGGGTGCGAGCGTTAATCGGAATGACTGGGCGTAAAGGGCATGTAGGCGGAT
+
FFFFFFFFFFFFFFFFFFFFFFFFFFFFFFFFFFFFF:FFFFFFFFFF:FFFFFFFFFFFFFFF:FFF:FFFFFFFFF:FFFFFFFFFF::FFFFFFFFFFFFF:FFFF,FFFFFF:FFFFFFFFFFFF:FFFFFFFFFFFFFFFFF,FFFFF:,FFFFF,FFFFFFFF,F:FFFFFFFFFFFFFF,FF:FFFFFFFFFF,F:FFFFFFFFFFFFFFFFFF:FF:FFFFFFFF:FF:FFFFF:F:FFFFF
@A00270:176:HGHW5DRXY:1:2101:2184:11068 2:N:0:GGTGTAGA+CTCCTTAC
CCTACGGGTGGCAGCAGTAGGGAATCTTCCACAATGGACGGAAGTCTGATGGAGCAACGCCGCGTGAGTGAAGAAGGATTTCGGATCGTAAAGCTCTCTTGTTGGTGAAGAAAGACAAGGATAGTAACTGATTCATGTTTGACGGTAATCAACCAGAAAGTCACGGCTAACTACGTGCCAGCAGCCGCGGTAATACGTAGGTGGCAAGCGTTGTCCGGATTTATTGAGCGTAAAGCGAACGCAGGCGGGA
+
F:,FFF:FF::FF::FFFFFFFFFFFFFFFFFF:FFFFF,FFFFFFFFFFFFFFFF:FFFFFFFFFFFFFFFFFFFF:FFFFFFFFF:FFFFFFFFF,,,F:F:F,FFFF,FFFFFFFFFFFFFFFF:FFFFFFF:FFFFFFFFFFFFFFFFFFFFFFFFFFFF,FFFFFFFFFFFFFFFFF:FFFFFFFF,F,,F,F,FFFFFFFFF:FF:FFFFF:FF,F,,FFFFF:FF,FFF:,:FFFF::FFFFF
@A00270:176:HGHW5DRXY:1:2101:14271:11083 2:N:0:GGTGTAGA+CTCCTTAC
CCTACGGGGGGCAGCAGTGGGGAATATTGCACAATGGGCGCAAGCCTGATGCAGCGACGCCGCGTGCGGGATGAAGGCCTTCGGGTTGTAAACCGCTTTTGTTGGGGAGCAAGCGAGAGTGAGTGTACCCTTCGAATAAGGACCGGCTAACTACGTGCCAGCAGCCGCGGTAATACGTAGGGTCCAAGCGTTATCCGGATTTATTGGGCGTAAAGAGCTCTTAGGCGGCTCGTCGCGTCCGGTGTGAGAGT
+
FFF,FF:::FF,FFF::FF,:FFFFFF:,FFFFFF::,,:FFF:FFF,FFFFF:,FFF::FF:F:FF,:,:F:FF,F:,FFFFF,:F::FF:,F:F,F,FFFFF:F:FFFFF,FFFFF:FFFF:FFFF,F:,FFFF,FF:FF,FFFFFFFF,FFFFF,::FF::F,:FFFF:FF:::FF:FFF:,FFFFFFFFF:FF,F,,:FF:FFF:FF,FF:FFFFF,,FFFFFFFFFFFFF:FFFF:F:FFF:FFFF
@A00270:176:HGHW5DRXY:1:2101:14226:11099 2:N:0:GGTGTAGA+CTCCTTAC
CCTACGGGGGGCAGCAGTGGGGAATATTGCACAATGGGCGCAAGCCTGATGCAGCGACGCCGCGTGAGGGATGAAGGCCTTCGGGTTGTAAACCGCTTTTGTTGGGGAGCAAGCGAGAGTGAGTGTACCCTTCGAATAAGGACCGGCTAACTACGTGCCAGCAGCCGCGGTAATACGTAGGGTCCAAGCGTTATCCGGATTTAGTGGGCGTAAAGAGCTCGTAGGCGGCTCGTCGCGTCCGGTGTGAGAG
+
,F,F::F,:,::FFFF,FF:::FF,::F,::F,FF::,:F,F:F,:F,F:::FFFFFFFFF,:FF:,,FFFF:FF,FF,::,:FFFFF:FF:FFFFF:F,F::F,,F:FFF,:,FF::F:FFFFFFF,F:,:FFFFFFF:F,FFFF::::,,:FF,F:FFFFFFFFFFFFFF,FFFF::FFF,FF,FF:F,:FFF,F::::,F,:FFF::FFF,:F:,:FF:,FFFF::FFF:FFFFF::F:,FFF,FF,
@A00270:176:HGHW5DRXY:1:2101:2935:11146 2:N:0:GGTGTAGA+CTCCTTAC
GACTACCAGGGTATCTAATCCAGTTCGCTACCCATGCTTTCGAGCCTCAGCGTCAGTTACAGACCAGACAGCCGCCTACGCCACTGGTGTTCTTCCATATATCTACGCATTTCACCGCTACACATGGAGTTCCACTGTCCTCTTCTGCACTCAAGTCTCCCAGTTTCCGATGCACTTCTCCGGTTAAGCCGAAGGCGTTCACATCAGACTTAAGAAACCGCCTGCGCTCGCATTACGCCCAATAAATCCG
+
F:FFFFFFFFFFFFFFFF:FF,FF,FFF:FFFF:FFFFFFF,F,FFFFF:FFFFFFF,FFFFFFFFFFFFFF:FFFF,F:FFF,,FF,F::F,FFFF:F:FFFFFFFFF,FFFFF,FFFFFFFFFFF::FFFFFFF::FFFFFFFFFFF:FF,FFFF,FFFFF:F,FFF,F:FFF:FF,FFFFFF,F,FF,,,FFFF:F:F:F,FFF:F:FFFFF:FFFFFFF,FFF,FFF,FFFF:FFFFF,F:F::F:
@A00270:176:HGHW5DRXY:1:2101:2926:11162 2:N:0:GGTGTAGA+CTCCTTAC
GACTACCAGGGTATCTAATCCTGTTCGCTACCCATGCTTTCGAGCCTCAGCGTCAGTTACAGACCAGACCGCCGCCTTCGCCACTGGTGTTCTTCCCTATATCTACGCATTTCACCGCTACACATGGAGTTCCACTGTCCTCTTCTGCACTCAAGTCTCCCAGTTTCCGATGCACTTCTCCGGTTAAGCCGAAGGCGTTCACATCAGACTTAAGAAACCGCCTGCGCTCGCTTTACGCCCAATAAATCCG
+
F,F:,FFFFFFF:::FFFFFFFFFFFF:F,FFF:FFFF:FFF:FFF:F:FFFFF,FFFFF:FFFF,F,F,FFF:FF:FFFFF:F:FF,:,FFF:FF,:FF:,FFFFFF,FFFFFFFFFFFFFF,:FFFFFFFFFF:,:FF,FF,FFFFFFFF:,FFF:FFFFF:,FF:FFFFF,FF,FF,F:F,F,FFFFFF,FF:F:FFFF:FF,FFFF:FFFFFFFFFFFFFF,:FFFFF,FFFF:FFF,,F,F:,:F
@A00270:176:HGHW5DRXY:1:2101:11921:11584 2:N:0:GGTGTAGA+CTCCTTAC
GACTACTCGGGTATCTAATCCTGTTCGCTACCCATGCTTTCGAGCCTCAGCGTCAGTTACAGACCAGACAGCCGCCTTCGCCACTGGTGTTCTTCCATATATCTACGCATTTCACCGCTACACATGGAGTTCCACTGTCCTCTTCTGCACTCAAGTCTCCCAGTTTCCGATGCACTTCTCCGGTTAAGCCGAAGGCTTTCACATCAGACTTAAGAAACCGCCTGCGCTCGCTTTACGCCCAATAAATCCG
+
F:FFFFFFFFFFFFFF:FFFFFFFFFFFFFFFFFFFFFFFFFFFFFFFFFFFFFFFFFFFFFFFFFFFFFFFFFFFFFFFFFFFFFFFFFFFFFFFFFFFFFFFFFFFFFFFFFFFFFFFF:FFFFFFFFFFFFFFFFF:FFFFFFFFFFFFFF:FFFFFFFFFFFFFFFFFFFFFFFFFFFFFFFFFFFF:F:F:FFF:FF,FFFFFFFFFFFFFFFF:FFF:F:FFFFFFFFFFFFFFFFFFFFFFF:
@A00270:176:HGHW5DRXY:1:2101:16568:11584 2:N:0:GGTGTAGA+CTCCTTAC
GACTACACGGGTATCTAATCCCGTTCGCTACCCATGCTTTCGAACCTCAGCGTCAGTTACAGACCAGAGAGCCGCCTTCGCCACTGGTGGTCTTCCATATATCTACGCATTCCACCGCTACACATGGAGTTCCACTCTCCTCTTCTGCACTCAAGAAATATAGTTTCAGCTGCACTTCCCCGGTTGAGCCGAGGGCTTTCACAGCTGACTTATCTTCCCGCCTGCGTTCGCTTTACGCCCAATAAATCCG
+
F:::FFFFFFFFFFFF,FFFFFFFFFFFF:F:FFFFFFFF:FFFFFFFFFFFFFFFFFFFFFFF::FF:F::FFFFFFFFFFFFFFFFF,F,FFFFFFFFFFF:FFFFFFFFFFFFFFFFFFFFFFFFFFFFFFFFFFFFFF:FFFF,FFFFFFFFFF:FFFFF,:FFFFFFFFFFFFFFFFFFFFFFFFFFFFFFFFFFFFFFFFFFF:FFFFF:F:FFFFFFFFFFF:FFFFF:FFFFFFFFFFFFFF
@A00270:176:HGHW5DRXY:1:2101:14226:11882 2:N:0:GGTGTAGA+CTCCTTAC
GACTACAAGGGTATCTAATCCTGTTTGCTCCCCACGCTTTCGCATCTCAGCGTCAGTATCTGTCCAGAAGGCCGCCTTCGCCGCCCGTATTCCTCCACATCTCTACGCATTTCACCGCTACACGTGGAATTCTACCTTCCTCTACAATACTCTAGTTAACCAGTTTTAAGTGCAATTCCTAGGTTAAGCCCAGGGCTTTCACAGCTAACTTAATTTTCCGCCTACATGCCCTTTACGCCCAGTCATTCC
+
FFFFFFFFFFFFFFFFFFFFFFF:FFFFFF:FFFFFFFFFFFFF,FFFF:FFFFFFF:FFFFFFFFF,F:FFFFFFFFFFFFFF:FFF,F,FFFFFFFFF:FFFFFFFFFFFFFFFFF:FFFFFFF::::FFF:FFFFFF,FFFFF:F:FFFFFFF,FFFF,FFFF,:::,,FF:FFFFFFFFFF,FFFFF,F,FFF,FFFFF,F:,FF,F,F,F,F:FFFFFFFFFFF,F:FFF,F:FFFF:FFFFFF
@A00270:176:HGHW5DRXY:1:2101:14262:11913 2:N:0:GGTGTAGA+CTCCTTAC
GACTACACGGGTATCTAATCCTGTTTGCTCCCCACGCTTTCGCATCTCAGCGTCAGTAGCTGTCCAGAAGGCCGCCTTCGCCGCCCGTATTCCTCCACATCTCTACGCATTTCACCGCTACACGTGGAATTCTACCTTCCTCTACAATACTCTAGTTAACCAGTTTTAAGTGCACGTCCTAGGGTAAGCCCAGGGCTTTCACACCTAACTTACTTATCCGCCTACATGCCCTTTACGCCCAGTCATTCC
+
F:FFFF:,FFFF::FFFFFF:FFFFFFF,FFFFF:FFF:F::::FFFFF:FFF:FFF,,FFF::FFFFFFF:::F:FFFFFFFFFF::,F::,:FFFFFFFFFFF,F,F,:FFFFFFFFFFFFF,,FF,,:F:FF:,::,FFFFF,FFFFFFF::,FFFFFFF,:F,FFF,FF,,,FFF:F:,,FF:F:F:F:::,,:FF,F:::FF,:::F,,,F,FFF,FFFFF::F::,F,F:FF:F,F:FF,FF,
@A00270:176:HGHW5DRXY:1:2101:8522:12023 2:N:0:GGTGTAGA+CTCCTTAC
GACTACAGGGGTATCTAATCCTGTTTGCTCCCCACGCTTTCGCATCTCAGCGTCAGTATCTGTCCCGAAGGCCGCCTTCGCCACCGGGATTCCTCCACATCTCTACGCATTTCACCGCGACACGTGGGGTGCTACCGGCCTCTACAATACTCTAGTGGACCAGTGTTAAGTGCAATTCGTAGGTTAAGCCCGGGGCTTTCACACCTAGCTTAATTATCCGCCTACATGCCCTGTCCGCCCACTGAGGCCG
+
F,FF,,FF,:FFF,FFF:FF,FF,F,FFFFFF,FFFFF,,F:,,:F:FF:FFF::,FFFF:F::F,FFFFFFFFFF::FF,F:FF,,,F:,FF:FF,F,,F:FFF:FF:,F,FF,FFF,,:::,,:FF,,,,::,F,,:F:F:,F:F,,:,F:F::,,,F,,F,,,:,FF,:F,F,FF,FFFF,:F,F,FF,F:FFFFF:,FFFFF,,F:F:F,,,FF,F:FF,F,:FFF,F,::,FFFF,,,,:F,,:F
@A00270:176:HGHW5DRXY:1:2101:28492:12101 2:N:0:GGTGTAGA+CTCCTTAC
GACTACTCGGGTATCTAATCCTGTTCGCTCCCCACGCTTTCGCTCCTCAGCGTCAGTAACGGCCCAGAGACCTGCCTCCGCCATTGGTGTTCTTCCCGATATCTACACATTCCACCGTTACACCGGGAATTCCAGTCTCCCCTACCGCACTCCAGCCCGCCCGTACCCGGCGCGAATCCACCGTTGAGCGATGGACTTTCACACCGGACGCGACGAGCCGCCTACGAGCTCTTTACGCCCAATAAATCCG
+
F:FFFFFFFFFFFFFFFFF:F:FFF,FFFFFFFFFFFFFFFFFFFFFFFFF:FFFFFFFFFFFFFFFF:FFFFFFFFFFFFFF:FFFFFFF:FFFFFFFFFFFF:FFFFFFFFFFFF:FFFFFFF:FFFFFFFFFFFFFFFFFFFFFFF:FFFFFFFFFFFFFFFFFFFFFFFFFFFFFFFFF,FFFF:FFFFFF:FFFFFFFF,FFFFFFFFFFFFFFFF:F,FFFF:,FFFFFFFFFF,:F:,FF,FF
@A00270:176:HGHW5DRXY:1:2101:8061:12320 2:N:0:GGTGTAGA+CTCCTTAC
GACTACTCGGGTATCTAATCCTGTTCGCTACCCATGCTTTCGAGCCTCAGCGTCAGTTACAGACCAGACAGCCGCCTTCGCCACTGGTGTTCTTCCATATATCTACGCATTTCACCGCTACACATGGAGTTCCACTGTCCTCTTCTGCACTCAAGTCTCCCAGTTTCCGATGCACTTCTCCGGTTAAGCCGAAGGCTTTCACATCAGACTTAAGAAACCGCCTGCGCTCGCTTTACGCCCAATAAATCCG
+
F:FFFFFFFFFFFFFFFFFFFFFFF:FFFFFFFFFFF:FFFFFFFFFFFFFFFF:FFFFFFFFFFFFFFFFFFFFFFFFFFFFFFFFFFF:FFFFFFFFFFFFFFFFFFFFFFFFFFFFFFFFFFFFFFFFFFFFFFFFF:FFFFF:FFFFFFFFFFFFFF,F,FFFFFFFFFF:,FFFFFFFFFFFFFFFFFFFFFFFFFFFFF:F:FFF:FFF:FFFFFFFFFF:FFFFFFF:,F:FFF:FFFFF:FF
@A00270:176:HGHW5DRXY:1:2101:8133:12383 2:N:0:GGTGTAGA+CTCCTTAC
GACTACTCGGGTATCTAATCCTGTTCGCTACCCATGCTTTCGAGCCTCAGCGTCAGTTACAGACCAGACAGCCGCCTTCGCCACTGGTGTTCTTCCATATATCTACGCATTTCACCGCTACACATGGAGTTCCACTGTCCTCTTCTGCACTCAAGTCTCCCAGTTTCCGATGCACTTCTCCGGTTAAGCCGAAGGCTTTCACATCAGACTTAAGAAACCGCCTGCGCTCGCTTTACGCCCACTAAATCCG
+
FFFFFFFFFFFFFFFFFFFFFFFFFFFFFFFFFFFFFFFFFFFFFFFFFFFFFF,FFFFFFFFFFFFFFFFFF:FFFFFFFFFFFFF,FFFFFFFFFFFFFFFFFFFFFFFFFFFFFFF,FFFFFFFFFFFFFFFFFFFFFFFFFFFFFFFFFFFFFFFFFFFFFFFFF:FFFFFFFFFFFF:FFFFFFFFFFFFFFFFFFFFFFFFFF:FFFFFFFFFFFFFFFFFFFFF:FFFFFFFFF,F,F,FFF:
@A00270:176:HGHW5DRXY:1:2101:11668:12399 2:N:0:GGTGTAGA+CTCCTTAC
CCTACGGGTGGCAGCAGTAGGGAATCTTCCACAATGGACGAAAGTCTGATGGAGCAACGCCGCGTGAGTGAAGAAGGCTTTAGGGTCGTAAAACTCTGTTGTTGAAGAAGAACGTGTGTGAGAGTAACTGTTCACACAGTGACGGTATTCAACCAGAAAGCCACGGCTAACTACGTGCCAGCAGCCGCGGTAATACGTAGGTGGCAAGCGTTGTCCGGATTTATTGGGCGTAAAGCGAGCGCAGCCGGTTT
+
FFFFFFFFFFFFFFF,FFFFFFFFFFFFFFFF:FFFFFFFFF,FF:FFF:FFFFFFFFFFFFFFFFFFFFFFFFFFFFFFFFFFFFFFFFFFFFFFFF:FFFFF:FFFFFFFFFFFFFFFFFFFFFFFFFFFFFFFFFFFFFFFFFFFFFFFFFFF:FFFFFFFF,FFFFFFFFFFFFFFFFFFFFFFFFF:FFFFFFFFFFFF:F:FFF,FFFFFFFF:::FF,FF:FF:FFFFFFFFFFFFF,FFFFFF
@A00270:176:HGHW5DRXY:1:2101:21061:12446 2:N:0:GGTGTAGA+CTCCTTAC
CCTACGGGGGGCAGCAGTGGGGAATACTGCACAATGGGCGCAAGCCTGATGCAGCGACGCCGCGTGCGGGATGAAGGCCTTCGGGTTGTAAACCGCTTTTGTTGGGGAGCAAGCGAGAGTGAGTGTACCCTTCGAATAAGGACCGGCTAACTACGTGCCAGCAGCCGCGGTAATACGTAGGTGGCAAGCGTTGTCCGGATTTATTGGGCGTAAAGCGAGCGCAGGCGGTTTCTTAAGTCTGATGTGAAAG
+
FFFFFFFFFFFFFFFFFFFFFFFFFFFFFFFFFFFFFFFFFFFFFFFFFFFFFFFFFFFFFFFFFFFFFF:FFFFFFFFFFFFFFFFFFFFFFFFFFFFFFFFFFFFFFFFFFFFFFFFFF:FFFFFFFFFFFFF:FFFFFFFFFFFFFFFFFFFFFFFFFFFFFFFFFF:FFFFFFFFFFFFF:FFFFFFFFFFFFF::FFF,FFFFFFFFF:FFFFFFFFFFFFFFFFFFFFFFFFFFF:FFFFFFF:
@A00270:176:HGHW5DRXY:1:2101:29378:12540 2:N:0:GGTGTAGA+CTCCTTAC
CCTACGGGTGGCAGCAGTGGGGAATATTGCACAATGGGGGGAACCCTGATGCAGCCATGCCGCGTGTATGAAGAAGGCCTTCGGGTTGTAAAGTACTTTCGGTGATGAGGAAGGTGATGTATCTAATAGGTGCATAAATTGACGTAAATCACAGAAGAAGCACCGGCTAACTCCGTGCCAGCAGCCGCGGTAATACGGAGGGTGCGAGCGTTAATCGGAATGACTGGGCGTAAAGGGCATGTAGGCGGAT
+
F:F,FFFFF:FF:FFFF,FFFFFFFFF:FFFFF,FFFFF,F:FFFF:FFFFFFF:FF:FFFFFF,FFFFF:FFFFFFF,F:FFFFFFF:FFF::FFF,FFFFFFFFF:FFF:FFF:,FF:FF,FFF,,:FFFFFF,FFFF:FF:F,F,FFF,FFFFF,FF,:FF,FF,FFFFFF:FFFFFFFF:FF:,F::FFFF:FFFFF:,FF::FF,FFFFF:FFF::FFFFFFFFF,:FFFFF:FFFFFFFFF:F:
@A00270:176:HGHW5DRXY:1:2101:6867:12665 2:N:0:GGTGTAGA+CTCCTTAC
GACTACCAGGGTATCTAATCCCGTCCGCTACCCATGCTTTCGAACCTCAGCGTCAGTTACAGACCAGAGAGCCGCCTTCGCCACTGGTGTTCTTCCATATATCTACGCATTCCACCGCTACACATGGAGTTCCACTCTCCTCTTCTGCACTCAAGAAAAATAGATTCAGTTGCCGTTCCCCGGTTGAGCCGAGGGCTTTCACAGCTGACTTATCTTCCCGCCTGCGTTCGCTTTACGCCCAATAAATCCG
+
FFFFFFF:FFFFFF:FFFFFFFFFFFFFFFFFFFFFFFFFFFFFFFFFFFFF:FFFFF,FFFFFF::FFFFFFF:FFFFFFF:FFFFFFFFFF:FFFFF:FFFFF:FFFFFFFFFFFFFFFFFFFFFFF:FFFFFFFFFFFFFFFFF,FFFF,F:FFFFFFFFF,FFFFFFFF,FFFF:FFFFFFFFFFFF:FFFFFFFFFFFF::FF,FFF:FFF:FF,FFF:FFFF:FFF:FFFFFF:,FFFFFF:,,
@A00270:176:HGHW5DRXY:1:2101:8124:12712 2:N:0:GGTGTAGA+CTCCTTAC
GACTACCGGGGTATCTAATCCTGTTCGCTACCCATGCTTTCGAGCCTCAGCGTCAGTTACAGACCAGACAGCCGCCTTCGCCACTGGTGTTCTTCCATATATCTACGCATTTCACCGCTACCCATGGAGTTCCACTGTCCTCTTCTGCACTGAAGTCTCCCAGTTTCCGATGGACTTCTCCGGTTAAGCCGAAGGCTTCCACATCAGACTTAAGAAACCGCCTGCGCTCGCTTTACGCCCAGTAATTCCG
+
F:FF,FF:FFF,F:FFFFFFFFFFF,FFFFFF,FFF::FFFF,FFFFFF:FFFF:FFFFFFF:FFFFFFFF,FFFFFFFFFFFFF:FFFFF:F,FFFF:F:FF:F,FF,:FFFF,FF:F,,,:,FFFFF:FF,:,FFF::F::F:::FFFF,,:FFFF,FFF:,FF,FF,:F,,FFFF,FFFF,F:FFFFF,F:FFFFFFFF,FF,,FFFF,FFFF,FFFFFFFFFFFF,,,F,F:FF,F,,F,F,,:FF
@A00270:176:HGHW5DRXY:1:2101:24966:12727 2:N:0:GGTGTAGA+CTCCTTAC
GACTACTGGGGTATCTAATCCTGTTCGCTACCCATGCTTTCGAGCCTCAGCGTCAGTTACAAACCAGACAGCCGCCTTCGCCGCTGGTGTTCTTCCATATATCTACGCATTTCACCGCTACACATGGAGTTCCACTGTCCTCTTCTGCACTCAAGCCTCCCAGTTTCCGATGCACTTCTCCGGTTAAGCCGAAGGCTTTCACATCAGACTTAAGAAACCGCCTGCGCTCGCTTTACGCCCAATAAATCCG
+
FFFFFFFFFFFFFFFFFFFFFFFFFFFFFFFFFFFFFFFFFF:FFFFFFFFFFFFFFFFFFFFFFFFFFFFFFFFF:FF:FFFFFFFFFFFFFFFFFFFF:FFFF:FFFFFFFFFFFFFFFFFF,FFFFFFFFFFFFFFFFFFFFFFFFFFFFF:FFFFFFFFFFFFFFF,FFFFFFFFFFFFFFFFFFFFFFFFFFF:FFFF,FFFFF:F,FF:FFFF:FFFFFFFFFFF:FFFFFFFFF:FFFFFFFF
@A00270:176:HGHW5DRXY:1:2101:11641:12759 2:N:0:GGTGTAGA+CTCCTTAC
CCTACGGGGGGCAGCAGTAGGGAATCTTCCACAATGGACGAAAGTCTGATGGAGCAACGCCGCGTGAGTGAAGAAGGCTTTAGGGTCGTAAAACTCTGTTGTTGAAGAAGAACGTGTGTGAGAGTAACTGTTCACACAGTGACGGTATTCAACCAGAAAGCCACGGCTAACTACGTGCCAGCAGCCGCGGTAATACGTAGGTGGCAAGCGTTGTCCGGATTTATTGGGCGTAAAGCGAGCGCAGGCGGTTT
+
F,F:FFFFFFFF,FFFFFFFFFFFFFFFFFFFFFFFFFFFFFFFFFFFFFFF:FFFFFFFFFFFFFFFFFFFFFFFFF:FFFFFF,FFFFFFFFFFFFFFFFFFFFFFFFF::FFFFF:FFFFFFF:FFFFFFFFFFFFFFFFF:FFFFF:FFFF:F:FF:FFFFFFFFFFFFFFF:FFFFFFFFFFF:FFF:FFFFFFFFFFFFFFFFF:,FFFFFFFFF:FFFF:FFFFFF,FFFFFFFFFFFFFFFFF
@A00270:176:HGHW5DRXY:1:2101:8142:12774 2:N:0:GGTGTAGA+CTCCTTAC
GACTACCGGGGTATCTAATCCTGTTCGCTACCCATGCTTTCGAGCCTCAGCGTCAGTTACAGACCAGACAGCCGCCTTCGCCACTGGTGTTCTTCCATATATCTACGCATTTCACCGCTACACATGGAGTTCCACTGTCCTCTTCTGCACTCAAGTCTCCCAGGTTCCGATGCACTTCTCCGGTTAAGCCGAAGGCTTCCACATCAGACTTAAGAAACCGCCTGCGCTCGCTTTACGCCCAATAAATCCG
+
FFFFFFFFFFFFFFFFFFFFFFFF:FFFFFFFFFFFFF:FFFFFFF:FFFFFFFF::FFFFFFFFFFFFFFFFFF:FFFFFFFFFFF,FF:F,FFFFFFFFFFFFFFF:FFFFFFFFFFFFFF,FFFFFFFFFFFFFFFFFFFFFFFFFFFFFF:FFFFFF:F,FFFF:FFFFFFFFFFF:FFFFF,FFFF,FFFFFFF,FFFFFFFFFFFFFF:FF,FFFFFF:FFFFFFF:FFFFF:FF:FFFFFFF:
@A00270:176:HGHW5DRXY:1:2101:8106:12837 2:N:0:GGTGTAGA+CTCCTTAC
GACTACCGGGGTATCTAATCCTGTTCGCTACCCATGCTTTCGAGCCTCAGCGTCAGTTACAGACCAGACAGCCGCCTTCGCCACTGGTGTTCTTCCATATATCTACGCATTTCACCGCTACACATGGAGTTCCACTGTCCTCGTCTGCACTCAAGTCTCCCAGTTTCCGATGCACTTCTCCGGTTAAGCCGAAGGCTTCCACATCAGACTTAAGAAACCGCCTGAGCTCGCTTTACGCCCAATAAATCCG
+
F,FFFFFFFFFFFFFFFFF:FFFFFFFFF,FFFFFFF:FFFFFFFFFFFFFFFFFFFFFFF,FF:FF:FFFFFF:FFFF:FFFFFFFFF:FFFFFFFFFFFFFFFFFFFFFFF:FFFFFFFFFFFFF:FFFFFFFFFFF:FF,FFFFFF,:FFFF,FF:FFFFFFFFFFFFFF:FFFFFF:FFF,F:::FFFFFFFFFFFFFFFFFFFF,FFFFFFFFF,:,FF,,FFFFF,FFFF,FFFFF:FFF:FF,
@A00270:176:HGHW5DRXY:1:2101:12228:12837 2:N:0:GGTGTAGA+CTCCTTAC
GACTACAAGGGTATCTAATCCTGTTCGCTCCCCACGCTTTCGCTCCTCAGCGTCAGTAACGGCCCAGAGACCTGCCTTCGCCATTGGTGTTCTTCCCGATATCTACACATTCCACCGTTACACCGGGAATTCCAGTCTCCCCTACCGCACTCCAGCCCGCCCGTACCCGGCGCGAATCCACCGTTGAGCGATGGACTTTCACACCGGACGCGACGAGCCGCCTACGAGCTCATTACGCCCAATAAATCCG
+
FFFFFFFFFFFFFFFFFFFFFFFFFFFFFFFFFFFFF:FFFFFFFFFFFFFFFFFFF,,FFFFFFFFFFFFFFFFFFFF:FFFFFFFFFFFFFFFFFFFF,FFFFFFFFFFFFFFFFFFFFFFFFFFFFFFFFFFFFFFFFFFFFFFFFFFFFFFFFFFFFFFFFFFFFFFFFFFFFFFFFFFFFFFFFFFFFFFFF:FFFFFFFF,FFFFFFFFFFFFFFFFFFFFFFFF:FFFFFFFFF,F,F,FFFF
@A00270:176:HGHW5DRXY:1:2101:12301:12837 2:N:0:GGTGTAGA+CTCCTTAC
GACTACAAGGGTATCTAATCCTGTTCGCTCCCCACGCTTTCGCTCCTCAGCGTCAGTAACGGCCCAGAGACCTGCCTTCGCCATTGGTGTTCTTCCCGATATCTACACATTCCACCGTTACACCGGGAATTCCAGTCTCCCCTACCGCACTCCAGCCCGCCCGTACCCGGCGCGAATCCACCGTTGAGCGATGGACTTTCACACCGGACGCGACGAGCCGCCTACGAGCTCATTACGCCCAATAAATCCG
+
FFFFFFFFFFFFFFFFFFFFFFFFFFFFFFFFFFFFFFFFFFFFFFFFFFFFFFFFFFFFFFFFF:FFFFFFFFFFFFFFFFFFFFFFFFFFFFFFFFFFFFFFFFFFFFFFFFFFFFFFFFFFFFFFFFFFFFFFFFFFFFFFFFFFFFFFFFFFFFFFFFFFFFFFFFFFFFFFFFFFFFFFFFFFFFFFFFFF:FFFFFFFFFFFFFFFFFFFFFFFFFFFFFFFFFFFFFFFFFFF::FFFFFFFF
@A00270:176:HGHW5DRXY:1:2101:18738:12837 2:N:0:GGTGTAGA+CTCCTTAC
GGGGGGGGGGGGGGGGGGGGGGGGGGGGGGGGGGGGGGGGGGGGGGCGGGGGGGTGGGCGGGCGGGGGGGGGGGGGGGGGGGGGGGGGGGGGGGGGGGGTGGGGGGGGGGTGGGGGGTGTGGGGGGGGGGGGGGTGTGTGGTTTTTGGTGGTTTGAGGGGGAGGAAGGGGGGGGCCGGGGGGGGGGGGGGCGGGGCGGGGGGTGGGGGGGGGGGGGGGGGGGGGGGGGGGGGGGGGGGGGGGGGGGGGGG
+
FFFFFFFFFFFFFFFFFF:,FFFF:,F,,,:,:,,,,,,,,,,,,,,,,,:,,,,,,:,,,,,,,:F,:,F:F,,,,F,,:::,,:,,,F:,F:,,,,,,:,:,,:,,,,,::,F,,,:,,,:,F,F,:F,,F,,,:,:,,,,,,F,,F,:,,,,,,,,,,,,,,,,,,,,,,,,,,,,,:,,,,,,,,,,,,,,,F,,,,:,,F,,,,:,,,F:,F,,:,:,:F,:,:,,F,F,F,F,::F,F,,,,FF
@A00270:176:HGHW5DRXY:1:2101:18710:12853 2:N:0:GGTGTAGA+CTCCTTAC
GGGGGGGGGGGGGGGGGGGGGGGGGGGGGGGGGGGGGCAGGGGGGGGGGGGGTGGGGGGGGGCGGGGCGGGGGGGGGGGGGGGGTGGTGGGGGTGGTGGGGGTGGGGTGTTGGGGGGGTGGGGTTTGTGGGGTATGTTGTGTTTTTTTTTGTTTGGGGAGGGTGTTCAGGGGGGGGGGAGGGAGGCGCGGGGGGCGGGCGGGGGGGGGGGGGGGGGGGGGGGGGGGGGGGGGTGGGGTGGGGGGGGGGGG
+
:FFFFFFFFFF:FF:FFFFF:FFFF:::,,,,,,,:,,,,,,,,,,,,,,::,,,:,,,,,,,,,,:,F:,,::,,F,,,,,,:,,:,,,,,,,,:,,,,,,,,F,,,,,,::,:,,,,,,,,,,,:,,,,,,,,,,,,:,:,,,::F,,,,,,,,,,,,,,,,,,,,,,,,,,,,,,,,,,,,,,,,,,,:,,,,,,,,,,,,,:,,,:,F,::,,:,,F::F,,,::,,,,F,,:,,F,,:,F,,,,:
@A00270:176:HGHW5DRXY:1:2101:11794:12868 2:N:0:GGTGTAGA+CTCCTTAC
CCTACGGGAGGCTGCAGTGGGGAATATTGCACAATGGGCGCAAGCCTGATGCAGCGACGCCGCGTGCGGGATGAAGGCCTTCGGGTTGTGAACCGCTTTTGTTGGGGAGCAAGCGAGAGTGAGTGTACCCTTCGAATAAGGACCGGCTAACTACGTGCCAGCAGCCGCGGTAATACGTAGGGTCCAAGCGTTATCCGGATTTATTGGGCGTAAAGAGCTCGTATGCGGCTCGTCGCGTCCGGTGTGAAAGT
+
FFFFFFFFFFFFFFFFFFFFFFF:FF:FFFFFFFF:FFFFFFFFFFFFFF:FF:F,:FF,F:FF:FFF:F:F:FFFFFFFFFF:FF:FFFFFFFFFFFFFFFFFFFFFFFFFFFFFF:FFFFFFFFFFFF,FF,FFFFFFFFFF,F,FFFFFFFFFFFFFF:F:FFFF::FFFFFFFFF,FFFF:FFFFFFFFFFFFFFFFFFFF,FFFFFFFF,FFFFF:FF,FFFFFFFFFFFFFFF:FFFFFFFF:,F
@A00270:176:HGHW5DRXY:1:2101:11876:12884 2:N:0:GGTGTAGA+CTCCTTAC
CCTACGGGAGGCTGCAGTGGGGAATATTGCACAATGGGCGCAAGCCTGATGCAGCGACGCCGCGTGCGGGATGAAGGCCTTCGGGTTGTGAACCGCTTTTGTTGGGGAGCAAGCGAGAGTGAGTGTACCCTTCGAATAAGGACCGGCTAACTACGTGCCAGCAGCCGCGGTAATACGTAGGGTCCAAGCGTTATCCGGATTTATTGGGCGTAAAGAGCTCGTAGGCGGCTCGTCGCGTCCGGTGTGAAAGT
+
FF:FFFFFFFFF:FFFFFFFFFF:FFFFFFFFFFFFFFFFFFFFFFFFFFFFFFFF:FFFFFFFFFFFFFFFFFFFFFFFFFFFFFFFFFFFFFFFF::FF:FFFFFFFFFFFFFFFFF,FFFFFFFFFFFFFFF,FFFFFFFFFFFFFFFFFFFFFFFFFFFFFFFFFFFFFF:FFFFFFFF:FFFFF:FFFFFFFFFFFFFFF:FFFFFFF:F:FFFF:FF,FF:FFFFFFFFFFFFFFF:FFFFFFFF
@A00270:176:HGHW5DRXY:1:2101:17607:12915 2:N:0:GGTGTAGA+CTCCTTAC
CCTACGGGAGGTGCAGTGGGGAATATTGCACAATGGGGGGAACCCTGATGCAGCCATGCCGCGTGTATGAAGAAGGCCTTCGGGTTGTAAAGTACTTTCGGTGATGAGGAAGGTGATGTATCTAATAGGTGCATTAATTGACGTTAATCACAGAAGAAGCACCGGCTAACTCCGTGCCAGCAGCCGCGGTAATACGGAGGGTGCGAGCGTTAATCGGAATGACTGGGCGTAATGGGCATGTAGGCGGATA
+
FFFFFFFFFFFFFFFFFFFFFFFFFFFFF,FFFFFFFFFFFFFFFFFFFFFFFFF:FFFFFFFFFFFFF:FF,FF::F:FFFFFFFFFFFFFFFFFFFFFFFF,FFFFFF:FFFFFF:FFFFFFFF:FFFFFFF:FFFF:,FFFFFFFFFFFFFFFFFFFFFFFFFF:,,FFFF:FFFFFFFFFFFFFFFFFFFFFFFFFFFFF:FFFF:FF:FFF:F:FF:FFF:FFFFFF,FFFFF:FFF:FF,FFFF
@A00270:176:HGHW5DRXY:1:2101:28058:12915 2:N:0:GGTGTAGA+CTCCTTAC
CCTACGGGTGGCTGCAGTAGGGAATCTTCCACAATGGACGAAAGTCTGATGGAGCAACGCCGCGTGAGTGAAGAAGGTTTTCGGAGCGTAAAGCTCTGTTGTTGGTGAAGAAAGACAAGGATAGTAACTGATTCATGTTTGACGGGAATCAACCAGAAACTCACGGCTCACTTCGTGCCAGCAGCCGCGGTAATACGTGGGTGGCAAGCGTTGTCCGGAAGTATTGGGCGTTATGCGAACGCAGGCGGG
+
FF:FFFFFFFF:FF,FFF,FFF:FF,FF:::FFFFFF,:FFFFF,:FFFF,::FF,,,F:FF:FFFFF,FFFFFF,,F:FFFFFF,:F,:F,::FF,F,,F,FFF:,,F::,:,,,,:FF:,F,FF,:,,F,:,:F::,FF,,:F,,:,F,,::,FF,,,,:,FF::,,,:,,F,,F:,,FF:FF:::,F,:,,::F,,,:,FFF,FFFF:,F,:,F:,,,,,,,FF:,F,,:,::F,,FF,,,F,FFF
@A00270:176:HGHW5DRXY:1:2101:18701:12931 2:N:0:GGTGTAGA+CTCCTTAC
GGGGGGGGGGGGGGGGGGGGGGGGGGGGGGGGGGGGGGGGGGGGGGGGGGGGGGGGGGGGGGGGGGCGGGGGGGGGGGGGGGGGGGGGGGGGGGGGGGGGGGGTGGGGGTGGGGGGGGGGGGGGGGGGGGGGGTGTGGGGGTTGTTTGGTTGTTGGGGGGGGCGGTGGGGGCTGGGGGGGCGGGGGGGCGCGCGGGGGGGGGGGGGGGGGGGGGGGGGGGGGGGGGGGGGGGGGGGGGGGTGGGGGGGGG
+
:FFFFFFFFFFF,FF:F:F::F::F:,,:,,,,,,,,,,,,,,,,:,:,,,,:,,::,,,,F,,,F,,::::,::,,,,,,,,,F,:F,,:,,,:,,,,,,,,,F,F:F,F,,:,:,:,,,:,,,F,,,,,,,,,,,,,,,,,:,,,,,,,,,,:,,:,,,,,,,,,,,,,,,,,,,,,:,,,,,,,,,,,:,:,,,,,,,,,,:F:,,,::,:F,,::,F:,FF:,,:F:,:FF:,,,F,,F,:,,:::
@A00270:176:HGHW5DRXY:1:2101:27380:12931 2:N:0:GGTGTAGA+CTCCTTAC
CCTACGGGAGGCAGCAGTGGGGAATATTGGACAATGGGCGCAAGCCTGATGCAGCCATGCCGCGTGTATGAAGAAGGCCTTCGGGTTGTAGAGTACTTTCGGTGATGAGGAAGGTGATGTATCTAATAGGTGCATTAATTGACGTTAATCACAGAAGACGCACCGGCTAACTCCGTGCCAGCAGCCGCGGTAATACGGAGGGTGCGAGCGTTAATCGGGCTGACTGGGCGTAAAGGGCATGTCGGCGGAT
+
FF,FFFFF,FF,FF,::,F,FF::F,::F,:,:,FFFFFF:FFF:F,:FF,FF:FF:F,F,F::,F:F:FFFF,FFF:,:,:FFF:::,,,FF:,F,,,:F:FFF,FFFF,FFFFF,:FF:FFFF,F,FF,F,,F,F,,:FFFFF:,FFFF:,:,,F:,FF,,FFF:FF:FF:FF:FFF:F,,F:FFFF:F,,,:FFF,FF:FF,F,FFFF,F:F:F:F,::,F::FFFF,F,::FFF:,FF,FFFFF,,
@A00270:176:HGHW5DRXY:1:2101:17644:13009 2:N:0:GGTGTAGA+CTCCTTAC
CCTACGGGAGGTGCAGTGGGGAATATTGCACAATGGGGGGAACCCTGATGCAGCCATGCCGCGTGTATGAAGAAGGCCTTCGGGTTGTAAAGTACTTTCGGTGATGAGGAAGGTGATGTATCTAATAGGTGCATTAATTGACGTTAATCACAGAAGAAGCACCGGCTAACTCCGTGCCAGCAGCCGCGGTCATACGGAGGGTGCGAGCGTTAATCGGAATGACTGGGCGTAAAGGGCATGTAGGCGGATA
+
FFFFFFFFFFFFFFFFFFFFFFFFFFFFFFFF:FFFFFFFFFFFFFFFFFFFFFF:FFFFF:FFFF:FFFFFFFFFF:FFFFFF,FFFFFFFFF:FF,FFFFFF,FFFFFFFFFF:FFFFFF:FFFFFFFFFF,FFF,FFFFFF:FFFFFFFF::F:FFF:FFFFFFFFFFFFFFFFFFFFFFFFF:FFF,FFFFFFFFFFFFFF:FFFF,FFFFFFF:,F:,FFFFFFFF,:FFF,,,F,F:FF:FF::
@A00270:176:HGHW5DRXY:1:2101:28863:13182 2:N:0:GGTGTAGA+CTCCTTAC
GACTACACGGGTATCTAATCCTGTTCGCTACCCGTGCTTTCGAGCCTCAGCGTCAGTTACAGACCAGACAGCCGCCTTCGCCACTGGTGTTCTTCCATATATCTACGCATTTCACCGCTACACATGGAGTTCCACTGTCCTCTTCTGCACTCAAGTCTCCCAGTTTCCGATGCACTTCTCCGGTTAAGCCGAAGGCTTTCACATCAGACTTAAGAAACCGCCTGCGCTCGCTTTACGCCCAATAAATCCG
+
F:FFFFFFFFF:FFFFFFFFFFFFFFFFFFFFF:FFF,F,FFFFFFFFFFFFFF,,F,FFF::FFF,FFFFFFFFFF:FFFFFF:FF,FF:FFFFF:,FFF,FFFFFF,FFFFFFFFFF,FFF,F:FFFF:FFFFFF:F::FFFFFFFFF:F,:F:FFFFFFFF::FFFFFFFFFF:FFFFFFFFF:FFFFFFFFFFFFFFFFFFFFFFFFFFF,F:FFFFFF,FFF,,FF::FFFFFFF::FF:F:FF:
@A00270:176:HGHW5DRXY:1:2101:26404:13244 2:N:0:GGTGTAGA+CTCCTTAC
CCTACGGGAGGCAGCAGTGGGGAATATTGCACAATGGGCGCAAGCCTGATGCAGCCATGCCGCGTGTATGAAGAAGGCCTTCGGGTTGTAAAGTACTTTCGGTGATGAGGAAGGTGATGTATCTAATAGGTGCATTAATTGACGTTAATCACAGAAGAAGCACCGGCTAACTCCGTGCCAGCAGCCGCGGTAATACGGAGGGTGCGAGCGTTAATCGGAATGACTGGGCGTAAAGGGCATGTAGGCGGAT
+
:FFF:FFFFFFFFFFFF,FFFFFFFF:FFFFFFFFFFF:FFFFFFFFF:FFFFFFFFFFFFFFFFFFFFFFFFFFFFFFFFFFFFFFFFFFFFFFFF:FFFFFFF,FFFFFFFF:FF,FFFFFFFFFFFFFFFFF,:F:FF:FFFFFFFFFFFFFFFFFFFFFFFFFFF:F,F:FFFFFFFFFFFFFFFFFFFFF:F,F,FFFFFFFFFF,,FFFFFFFFF:FFFFFFFFFFF,:FFFF:FFFFFFFFFF
@A00270:176:HGHW5DRXY:1:2101:7518:13291 2:N:0:GGTGTAGA+CTCCTTAC
GACTACAAGGGTATCTAATCCTGTTCGCTACCCATGCTTTCGAGCCTCAGCGTCAGTTACAGACCAGACAGCCGCCTTCGCCACTGGTGTCCTTCCATATATCTACGCGTTTCACCGCTACACATGGAGTTCCACCGTCCTCTTCTGCACTCAAGTCTCCCAGTTTCCGATGCACTTCTCCGGTTAAGCCGAAGGCTTTCACATCAGACTTAAGAAACCGCCTGCGCTCGCTTTACGCCCAATAAATCCG
+
FFFFFFFFFFFFFFFFFFFFF:F:FFFFFFFFFFFFFFFFFFFFFFFFFFFFFFFFFFFFFFFFF,FFFFFFFFFFFFFF:FFFFFFFFFFFFFFFFFFFFFFFFFFFFFFFFFFFFFFFFFFFFFFFF:,FFFFFFFFFFFFFFFFF,F:FFFFFFFFFFFFFF,FFFFFFFFFFFFFFFF:FFFFFFF:FFFFFFFFFFFFFFFFFFFFF,FFFFFFFFF:FFFFFFFF:FFFFFFFFFF:FFF:FF:
@A00270:176:HGHW5DRXY:1:2101:8133:13479 2:N:0:GGTGTAGA+CTCCTTAC
CCTACGGGGGGCTGCAGTAGGGAATCTTCCACAATGGACGAAAGTCTGATGGAGCAACGCCGCGTGAGTGAAGAAGGCTTTAGGGTCGTAAAACTCTGTTGTTGAAGAAGAACGTGTGTGAGAGTAACTGTTCACACAGTGACGGTATTCAACCAGAAAGCCACGGCTAACTACGTGCCAGCAGCCGCGGTAATACGTAGGTGGCAAACGTTGTCCGGATTTATTGGGCGTAAAGCGAGCGCAGGCGGTTT
+
F:FFFFFF,FFFFFFFFFFF:FFFFF,FFFFF:FF,FFFFFFFFFF,FFFFFFFFF:FFFFF:FFFFFFFFFFFFFFFFFFFFFFFFFFFFFFFFFFFFFFFFFFFFF,FFFFFFFFFFFFFFFFFFFFF:F:F:F:FFF:FFFFFFFFFFFFF,FFFF,F,FFFFF:F:FFFFFFFFFFFFFFFFFFFFFFFFFFF::,:FFF:FF:FFFFFFFFFFF:FF:FFFF:FFFFFFFFFFFFFFFFFFFFFFF
@A00270:176:HGHW5DRXY:1:2101:21278:13479 2:N:0:GGTGTAGA+CTCCTTAC
TCTATGGTGCAGCAGTAGGGAATCTTCCACAATGGACGAAAGTCTGATGGAGCAACGCCGCGTGAGTGAAGAAGGCTTTAGGGTCGTAAAACTCTGTTGTTGAAGAAGAACGTGTGTGAGAGTAACTGTTCACACAGTGACGGTATTCAACCAGAAAGCCACGGCTAACTACGTGCCAGCAGCCGCGGTAATACGTAGGTGGCAAGCGTTGTCCGGATTTATTGGGCGTAAAGCGAGCGCAGGCGGTTT
+
FF:FFFFFFFFFFFFFFFFFFFFFFFFFFFFFFFFFFFFF:FFFFFFFFFFFFFFFFFFFFFFFFFFFFFFFFFFFF,FFFFFFFFFFF:FFFFFFFFFFFF:FFFFFFFFFFFFFFFFFFFFFFFFFFF:FFFF:FFFFFFFFFFFFFFFFFFFFFFFFFFFFFFFFFFFFFFFFFFFFFFFFFF:FFF:FFFF:FFFFFFFF,:FFFFFFFFFFFFFFFFFFFFFFFFFFFFFFFFFFFF:FFFF,F
@A00270:176:HGHW5DRXY:1:2101:7572:13510 2:N:0:GGTGTAGA+CTCCTTAC
GACTACAAGGGTATCTAATCCTGTTCGCTACCCATGCTTTCGAGCCTCAGCGTCAGTTACAGACCAGACAGCCGCCTTCGCCACTGGTGTCCTTCCATATATCTACGCGTTTCACCGCTACACATGGAGTTCCACCGTCCTCTTCTGCACTCAAGTCTCCCAGTTTCCGATGCACTTCTCCGGTTAAGCCGAAGGCTTTCACATCAGACTTAAGAAACCGCCTGCGCTCGCTTTACGCCCAATAAATCCG
+
F:FF:FFFFFFFFFFFFFFFFFFFFFFFFFFFFFFFFFFFFFFFFFFFFFFFFF:FFFFFFFFFFFFFFFFFFFFFFFFFFFFFFFFFFFFFFFFF,FFFFFFFFFFFFFFFFFFFFFFFFFFFFFFFFFFFFFFFFFFFFFFFFFFF,FFFFFFFFFFFFFFFFFFFFFFFFFFFFFFFFFFFFFFFFFFFFFFF:FFFFFFFFFFFFFFFFF,FFFFFFFFFFFFFFFFFFFFFFFFFFFFFFFFF:F
@A00270:176:HGHW5DRXY:1:2101:16767:13589 2:N:0:GGTGTAGA+CTCCTTAC
GACTACACGGGTATCTAATCCTGTTCGCTCCCCACGCTTTCGCTCCTCAGCGTCAGTGACGGCCCAGAGACCTGCCTTCGCCATCGGTGTTCTTCCCGATATCTACACATTCCACCGTTGCACCGGGAATTCCAGTCTCCCCTGCCGCACTCCAGCCTGCCCGTACCCGGCGCCGATCCACCGTTAAGCAGTGGACTTTCACACCAGACGCGACAAACCGCCTACGAGCCCTTTACGCCCAATAAATCCG
+
FF:FFFFFFFFFFFFFFFFFFFFFFFFFFFFFFFFFFFFFFFFF:FFFFFFFFFFFFFFFFFFFFFFFFFFFFFFFFFFFFFFFFFFFFFFFFFFFFFFFFFFFFFFFFFFFFFFFFFFFFFFFFFFFFFFFFFFFFFFFFFFFFFFFFFFFFFFFFFFFFFFFFFFFFFFFFFFFFFFFFFFFFFFFFFFFFFFFFFFFFFFFFFFFFFFFFFFFFFFFFFFFFFFFFFFF:FFFFF:FF:F:FFFFF,
@A00270:176:HGHW5DRXY:1:2101:16758:13604 2:N:0:GGTGTAGA+CTCCTTAC
GACTACACGGGTATCTAATCCTGTTCGCTCCCCACGCTTTCGCTCCTCAGCGTCAGTGACGGCCCAGAGACCTGCCTTCGCCATCGGTGTTCTTCCCGATATCTACACATTCCACCGTTGCACCGGGAATTCCAGTCTCCCCTGCCGCACTCCAGCCTGCCCGTACCCGGCGCCGATCCACCGTTAAGCAGTGGACTTTCACACCAGACGCGACAAACCGCCTACGAGCCCTTTACGCCCAATAAATCCG
+
F,FFFFFFFFFFFFFFFFFFFFFFFFFFF:F:FFFFFFFFFFFFFFFFFFFFFFFFFFFFFFFFFFFFF:FF:FFFFFFFFFFFFFFFFFFFFFFFFFFFFFFFFFFFFFFFFFFFFFFFFFFFFFFFFFFFFFFFFFFFFFFFFFFFFFFFFFFFFFFFFFFFFFFFFFFFFFFFFFFFFFFFFFFFFFFFFFFFFFFFFFFFFFFFFF:FFFFFFFFFFFFFFF:FFFFFFFFFFFFFFFFFFFFFFF
@A00270:176:HGHW5DRXY:1:2101:3586:13714 2:N:0:GGTGTAGA+CTCCTTAC
CCTACGGGCGGCTGCAGTAGGGAATCTTCCACAATGGACGAAAGTCTGATGGAGCAACGCCGCGTGAGAGAAGAAGGGTTTCGGATCGTAAAGCTCTGTTGTTGGTGAAGAAAGACAAGGATAGTAACTGATTCATGTTTGACGGTAATCAACCAGAAAGTCACGGCTAACTACGTGCCAGCTGCCGCGGTAATACGTCGGTGGCAAGCGTTGTCCGGATGTATTGGGCGTAAAGCGACCGCCGGCGGGA
+
FF:FFFFFFFFFFFF:FF:FFFF::FFFF::FF::F:FFFFF,F,FFF:FFFFFFF,FFFFFFF,,F::FF,F,FFF,F,FFFFFFFFFF::FF,FFFF,F:,FF,FF:F:F:F:F,FFFFF,FF:FFFF:FFF,FF,:FFFFFFFFFF:FFFFFFF:FFFFFFFFFFFFFF,FFFFFFFFF,FFFFFFFF:,F:FF:,FF,FFF,FFFF,:FFF,FF::,:FF:F,FF::F:FFFFF,FFF,FFFFFFF
@A00270:176:HGHW5DRXY:1:2101:7148:13714 2:N:0:GGTGTAGA+CTCCTTAC
CCTACGGGAGGCAGCAGTGGGGCCTATTGCACAATGGGCGCAAGCCTGATGCAGCGACGCCGCGTGCGGGCTGAAGGCCTTCGGGTTGTCAACCGCTTTTGTTGGGGAGCAAGCGAGAGCGAGTGTACCCTTCGAATAAGGACCGGCTAACTACGTGCCAGCAGCCGCGGTAATACGTAGGGTCCAAGCGTTATCCGGATTTATTGGGCGTTAAGAGCTCGTAGGCGGCTCGTCGCGTCCGGTGTGAAAGT
+
F,FFFFFFFFFFFFFFFFFFFF,,F,FFFFFFFFFF:FFFF,FFFFF:FFFF,FFFFFFFFFFF:FFFFF,FF,FFFFF,:F,FFFFF:,FFFFFFF::F:FFFFFF,FFF,F:FF:FFFFFFFFFFFF::FFFFFFFFF:,FFFFFFFF,FFFFFFFF,FFFFFFFFF,FF::,F:,,FF,FFFFFFFFF,,FFF::,,F:,FFFFFF:F,F,FFF,:FFFFFFFFFF::F,,FFFFFFFF,F:F,FFF:
@A00270:176:HGHW5DRXY:1:2101:23059:13714 2:N:0:GGTGTAGA+CTCCTTAC
CCTACGGGTGGCAGCAGTAGGGAATCTTCCACAATGGACGCAAGTCTGATGGAGCAACGCCGCGTGAGTGAAGAAGGTTTTCGGATCGTAAAGCTCTGTTGTTGGTGAAGAAGGACAAGGATAGTCACTGATTTTTGTTTGACGGTAATCAACCAGAAAGTCACGGCTAACTACGTGCCAGCAGCCGCGGTAATACGTAGGTGGCAAGCGTTGTCCGGATTTATTGGGCGTAAAGCGAACGCAGGCGGGA
+
FFFFFFFFF:FFFFFFFFFFFFFFFFFFFFFFFFFFFFFFFFFFFFFFF:FFFFFFFFFFFFFFFFFF:FFFFFFFFFFFFFFFFFFFFFFFFF:F,FF,FFFFFFFF:FFFFFFFFFFFFFFFF,FFFFFFFFFFFFFFFFFFFFF,FFFFFFFFFFFFFFFFFFFF::F:FFFFFF:FFFFFFFFFFFFFFFFFFFFFFFFFFFFFF:FFFFFFFFF,FFFFFF:FFFFFFFFFFFFF,F:FF:FFFF
@A00270:176:HGHW5DRXY:1:2101:7175:13761 2:N:0:GGTGTAGA+CTCCTTAC
GACTACAAGGGTATCTAATCCTGTTCGCTACCCATGCTTTCGAACCTCAGCGTCAGTTACAGACCAGAGAGCCGCCTTCGCCACTGGTGTTCTTCCATATATCTACGCATTCCACCGCTACACATGGAGTTCCACTCTCCTCTTCTGCACTCAAGAAAAATAGTTTCAGTTGCCGTTCCCCGGTGGAGCCGAGGGCTTTCACAGCTGACTTATCTTCCCGCCTGCGTTCGCTTTACGCCCAATAAATCCG
+
F,F,FFFFFF:FFFFFFFFFFF:FFF:F:F:FFFFFF:FF:FFFFFFFF:FFF:F:FF:F::FF:FF:FFFFF:FF,,F,FFFFFF,FFFFF:FF,FFF:F:FFFFF:F:FFFFFFFF:FFFFFFF,FFFFFFFF:F,F::F:FFFF,:FFFFFFFFFF:FFFF,FFFFFFF:F:F,,FFFFFF,FFF,F,FF:F,F:FFFFF:FFFF,:FFFFFFFFFFFFFF:F:,FFFFFFFFFFFFFFFFFFFFF,
@A00270:176:HGHW5DRXY:1:2101:24316:13823 2:N:0:GGTGTAGA+CTCCTTAC
CCTACGGGCGGCAGCAGTAGGGAATCTTCCACAATGGACGAAAGTCTGATGGAGCAACGCCGCGTGAGTGAAGAAGGCTTTAGGGTCGGAAAACTCTGTTGTTGAAGAAGAACGTGTGTGAGAGTAACTGTTCACACAGTGACGGTATTCAACCAGAAAGCCACGGCTGACTACGTGCCAGCAGCCGCGGTAATACGAAGGTGGCAAGCGGTGTCCGGACTTATTGGGCGTAAAGCGAGCGCAGGCGGTTT
+
FFFFFFFFFFFFFFFFF:F:FFFFFFFF:FFFFF,FF,FFFFFF,FFFF:FFFFFFFFFFFFFFFF:F,FFFFF,FFF,:FF,FFFFF:::FFF:FF,FFF:FFF,FFFFFFF,FF,FFFFF:FFFFFFFFF,:FFFFFFFFF:FFFFFFFFFFFFFFF,FFFF:FFF:FF:,FF,FFF::FF::FFF,F:F,FFFF,:F:FFFF,F,FF,,FFFFFFF,F,:,FFFFFFFF:FFFF,:FFF,FFFFF:FF
@A00270:176:HGHW5DRXY:1:2101:24596:14027 2:N:0:GGTGTAGA+CTCCTTAC
CCTACGGGTGGCTGCAGTAGGGAATCTTCCACAATGGACGAAAGTCTGATGGAGCAACGCCGCGTGAGTGAAGAAGGCTTTAGGGTCGTAAAACTCTGTTGTTGAAGAAGAACGTGTGTGAGAGTAACTGTTCACACAGTGACGGTATTCAACCAGAAAGCCACGGCTAACTACGTGCCAGCAGCCGCGGTAATACGTAGGTGGCAAGCGTTGTCCGGATTTATTGGGCGTAAAGCGAGCGCAGGCGGTTT
+
FFFFFFFFFFFFFFFFF:FFFFFFFFFFFFF:FFFFFFFFFF:FFFFFFFFFFFFFFFFFFFFFFFFFFFFFFFFFFFF::FFFFFFFFFFFFFFFFFFFFFFFFFF:FFFFFFFFFFFF:FFFFFF:F:F:FFFFFFFFFFFFFF:FFFFFFFFF:FFFFFFFFFFF:FFFFFFFFFFFFFFFF:FFFFFF:FF:FFFF:FFFF:FFFFF,FFF:FFFFFFFFFFFFFFFFFFFFFFFF:FFFFFFFFFF
@A00270:176:HGHW5DRXY:1:2101:31819:14043 2:N:0:GGTGTAGA+CTCCTTAC
CCTACGGGAGGCTGCAGTAGGGGGTCTTCCACAATGGACGAAAGTCTGATGGAGCAACGCCGCGTGAGTGAAGAAGGCTTTAGGGTCGTAAAACTCTGTTGTTGAAGAAGAACGTGTGTGAGAGTAACTGTTCACACAGTGACGGTATTCAACCAGAAAGCCACGGCTAACTACGTGCCAGCAGCCGCGGTAATACGTAGGTGGCAAGCGTTGTCCGGATTTATTGGGCGTAAAGCGAGCGCAGGCGGTTT
+
FFF,FFFFFFF:FFFFFFF:FFF:FFFFFFFFFFFFFFFFFFFFFF,:FFF:FFFF:FFFFFFFFFF,F,FFFFFFFFFFFF:FF,F,:FFFF:FF:FF,FFF:FFFFFFFFFF,FFF,F:FFFFFFFF,FFFF:FFFF:FFFFFFF:F:FFFFF,FFFF,:FFFFF:FFF,FFF:,:FFFFF,:FFFFFFFFFFFF,,FFFFFF:F:F,F:FFFF,FF,FFFFF,F:F,FF:FF,FFFFF,F,FFFFFFF
@A00270:176:HGHW5DRXY:1:2101:24297:14074 2:N:0:GGTGTAGA+CTCCTTAC
CCTACGGGCGGCAGCAGTAGGGAATCTTCCACAATGGACGAAAGTCTGATGGAGCAACGCCGCGTGAGTGAAGAAGGCTTTAGGGTCGTAAAACTCTGTTGTTGAAGAAGAACGTGTGTGAGAGTAACTGTTCACACAGTGACGGTATTCAACCAGAAAGCCACGGCTAACTACGTGCCAGCAGCCGCGGTAATACGTAGGTGGCAAGCGTTGTCCGGACTTCTTGGGCGTACAGCGAGCGCAGGCGGTTT
+
FFFFFFFFFFFFFFFFF::FFFFFFFFFFFFFFFFFFFFF,FFFFFFFFFFFFFFFFFFFFFFFFFFFFFFFFFFFFFF,FFFF:FFFFFFFFFFFFFFFFFFFFFFFF,FFFFFFFFFFFFFFFFFFFFFFFFFFFFFFFFFFFF:FFF,FFFFFFFFFFFFFFFFFFFFFFFFFFFF:FFF:FFFFFFFFFFFFFFFFFFFFF:FFFFFFFFFFFFFF:F,,FFFFF::F,F:FFFFFFF,FFFF,FFF
@A00270:176:HGHW5DRXY:1:2101:1172:14137 2:N:0:GGTGTAGA+CTCCTTAC
GACTACTAGGGTATCTAATCCTGTTCGCTACCCATGCTTTCGAGCCTCAGCGTCAGTTACAGACCAGACAGCCGCCTTCGCCACTGGTGTTCTTCCATATATCTACGCATTTCACCGCTACACATGGAGTTCCACTGTCCTCTTCTGCACTCAAGTCTCCCAGTTTCCGATGCACTTCTCCGGTTAAGCCGAAGGCTTTCACATCAGACTTAAGAAACCGCCTGCGCTCGCTTTACGCCCAATAAATCCG
+
F,FFFFF:FFFFFFFFFFFFF,,::FFF,FF:FFFFFFF,FFFF,F:FFFFFFFFF,FFF:F,F:FFFF:FFF:FFFFFFFF:FFFF:FFFFFFFFF:F,FFF:FFFFFF:FFFFFFFF,FFF:FFFFFFFFFFFFFF::,FFFFFFFFFFFFFFF:FFFFF:,:FFFFFFF::F,FFFFFFFF,FFFFF,FFFF:FFFFF:FFF,FFFFF,FF:,F:FFFFFFF:FFFFF,:FF:::F:FFFFFFFF:F
@A00270:176:HGHW5DRXY:1:2101:3016:14168 2:N:0:GGTGTAGA+CTCCTTAC
GACTACTCGGGTATCTAATCCTGTTCGCTCCCCACGCTTTCGCTCCTCAGCGTCAGTGACGGCCCAGAGACCTGCCTTCGCCATCGGTGTTCTTCCCGATATCAACACAATCCACCGTTACACCGGGAATTCCAGTCTCCCCTGCCGCACTCCAGCCTGCCCGTACCCGGCGCCGATCCACCGTTAAGCAGTGGACTTTCACACCAGACGCGACAAACCGCCTACGAGCCCTTTACGCCCAATAAATCCG
+
FFFFFF:FFFF:FFFFFFFFFF:FFFFFFF:FFFFFFF:FFFFFFF,FFFFFFF,FFFFFFF:FFF:FFFFFFFFFFFFFF:::FFFFFF,F,FFFFF::,FF,FFFF:,FFF,FFFFF,FFFFFFFF,FFFFFFFFFF:FFFFFFFFFFFFF,FFFF:FFFFFFFFFFFFFFFFFFFFFFFF,FFFFFFFFFF,FFFFFFFFFFFFFF:FFFFF,FFFFFFF:F,F:FFFF:FFFFFFFF,F,,,FFFF
@A00270:176:HGHW5DRXY:1:2101:17372:14293 2:N:0:GGTGTAGA+CTCCTTAC
GACTACAAGGGTATCTAATCCTGTTCGCTACCCATGCTATCGAGCCTCAGCGTCAGTTACAGACCAGACAGCCGCCTTCGCCACTGGTGTTCTTCCATATATCTACGCATTTCACCGCTACACATGGAGTTCCACTCTCCTCTTATGCACTCAAGAAATATAGTTTCAGCTGCACTTCCCCGGTTGAGCCGAGGGCTTTCACAGCTGACTTATCTTCCCGACTGAGTACGCTTTACGACCAATAAATCCG
+
:FFFFFFFFFFFFF:FFFFFFF:FF:FFFFF:,FF,FF,::FFFF:F::FFFFF,::FF,F:F,F:FFFFFFFFFF,FFFFFF,FF:FF:FFFF,::FF,F:FF:,F:FFFFFFFFFFF:FFFFFFF,FFFFFF::::FFFF,,,F,FFFFFFFFFF:::FFF,,F,F::F:F:FFFFFFFF:FFF:FFF:FFFFFFFFFFFFF:,FF:F,FF:FFF,F:,FFF,F:,::FF,FF,F,FFFFFFF::FF,
@A00270:176:HGHW5DRXY:1:2101:5936:14309 2:N:0:GGTGTAGA+CTCCTTAC
GACTACTGGGGTATCTAATCCTGTTCGCTACCCATGCTTTCGAGCCTCAGCGTCAGTTACAGACCAGACAGCCGCCTTCGCCACTGGTGTTCTTCCATATATCTACGCATTTCACCGCTACACATGGAGTTCCACTGTCCTCTTCTGCACTCAAGTCTCCCAGTTTCCGATGCACTTCTCCGGTTAAGCCGAAGGCTTTCACATCAGACTTAAGAAACCGCCTGCGCTCGCTTTACGCCCAATAAATCCG
+
F,FFFFFFFFFFFFFFFFFFFFFF:FFFFFFFFFFFFFFF:F::FFFFFFFFFFFFFFFF:F:FFF:FFFFFFF,FFFFFFFFFFFFFF:FFFFF:FFFFFFFFFFFFFFFFFFFFFFFF,FFFFF,F:FFFFFFFFFF:FFFFFFFFF:FFFFFFFFF:FFFFFFFFFF:FFFFFFFFFF:FFFFFF:FF,:F:FF,FFFFFFFFFFF:F,:FFFFFFFFFFFFFFFFFFF:FFFFFFFFFFFFFFFFF
@A00270:176:HGHW5DRXY:1:2101:27896:14325 2:N:0:GGTGTAGA+CTCCTTAC
GACTACAAGGGTATCTAATCCTGTTCGCTACCCATGCTTTCGAGCCTCAGCGTCAGTTACAGACCAGACAGCCGCCTTCGCCACTGGTGTTCTTCCAAATATCTACGCATTTCACCGCTACACATGGAGTTCCACTGTCCTCTTCTGCACTCAAGTCTCCCAGTTTCCGATGCACTTCTCCGGTAAAGCCGAAGGCTTTCACATCAGACTTAAGAAACCGCCAGCGCTCGCTTTACGCCCAATAAATCCG
+
FFFFFFFFFFFFF:FFFFFFF,FFFFFFFFFFFFFF:FFFFFFFFF:FFFFFFFFFFFFFFFFFFFFFFFFFFFFF,FFFFFFFFFFFFF::F:FFF,FFFFFFFF:FFFFFFFFFFFFFFFFFFFFFF:FFFFFFFFFFFF,FFFFFFFFFFFF,FFFF:FFF:FFF::FFFFFF:FFFFF:F,FFFFFFFFF:FF:FF,FF:FF,FF:FF,,FFFFFFFF,FFFF:FFF,,:FFFFFFF:,FFF,:FF
@A00270:176:HGHW5DRXY:1:2101:11098:14450 2:N:0:GGTGTAGA+CTCCTTAC
CCTACGGGCGGCTGCAGTAGGGAATCTTCCACAATGGACGAAAGTCTGATGGAGCAACGCCGCGTGAGTGAAGAAGGCTTTAGGGTCGTAAAACTCTGTTGTTGAAGAAGAACGTGTGTGAGAGTAACTGTTCACACAGTGACGGTATTCAACCAGAAAGCCACGGCTAACTACGTGCCAGCAGCCGCGGTAATACGTAGGTGGCAAGCGTTGTCCGGATTTATTGGGCGTAAAGCGAGCGCAGGCGGTTT
+
FFFFFFFFFFFFFFFFFFFFFFFFFFFFFFFFFFFFFF,FFFFFFFFFFFFFFFFFFFFFFFFFFFFFFFFFFFFFFFFFFFFFFFFFFFFFFFFFFFFFFFFFF,FFFFFFFFFFFFFFFFFFFFFFFFFFFFFFFFFFFFFFFFFFFFFFFFFFFFFFFFFFFFFFFFFF:FFFFFFFFFFFFFFFFFFFFFF:FFFFFFFFFFFFFF:FFFFFFFFFFFFF:FFFFFF,F::FFF:FFFFFF:FFFF:
@A00270:176:HGHW5DRXY:1:2101:7916:14512 2:N:0:GGTGTAGA+CTCCTTAC
CCTACGGGGGGCTGCAGTAGGGAATCTTCCACAATGGACGAAAGTCTGATGGAGCAACGCCGCGTGAGTGAAGAAGGCTTTAGGGTCGTAAAACTCTGTTGTTGAAGAAGAACGTGTGTGAGAGTAACTGTTCACACAGTGACGGTATTCAACCAGAAAGCCACGGCTAACTACGTGCCAGCAGCCGCGGTAATACGTAGGTGGCAAACGTGGTCCGGATTTATTGGGCGTAAAGCGAGCGCAGGCGGTTT
+
FFFFF:FFFF:FFF:FF::FFFF:FFFF:FFFFFF,FFF:FFFFFFFFF:F:FFF::::FFFFFFFFF:FFF:FFFFF,F,F,:FF,FFFFF,F,FFFF::FFFFFFFFFF:FF,F,FF:F:F:FF,F,:FFFFFFFFF:,FF:FF:FF,,FF,F:FFFFFFFFFFF,FFF:FFFF,FFFF:,,FFFFFFFF,FF:FF:FFF:FFF:F:FF,FFFFFFF,:,:F,FFFFF:F:FFFF,FFFFFFF:FF:F:
@A00270:176:HGHW5DRXY:1:2101:7907:14528 2:N:0:GGTGTAGA+CTCCTTAC
CCTACGGGGGGCTGCAGTAGGGAATCTTCCACAATGGACGACAGTCTGATGGAGCAACGCCGCGTGAGTGAAGAAGGCTTTAGGGTCGTAAAACTCTGTTGTTGAAGAAGAACGTGTGTGAGAGTAACTGTTCACACAGTGACGGTATTCAACCAGAAAGCCACGGCTCACTACGTGCCAGCAGCCGCGGTAATACGTAGGTGGCAAACGTTGTCCGGATTTATTGGGCGTAAAGCGAGCGCAGGCGGTTT
+
F:FFFFFFF,FFFFFFFFFFFF:FFFFFFFFFFFFFFFFFF,FFFFFFFFFF,F:FFFFFFFFF:F,::,FFFFFFFF,F,FFFF:FF,FFFFFFFFFFFFFFFFFFFFFF:FFFF:FFFFFFFFFFFFFFFFFFFFFFFFFFFFF,FFFFFFFFF:,FFFFFFFFF:,FFFFF:FFFFFFF:FFFFFFFF::FFF:FFFFFFFF,F:FF::,FFFF::F,F,FF:FFFFFFF:FFF:F:F,FFFFF,FF,
@A00270:176:HGHW5DRXY:1:2101:24108:14559 2:N:0:GGTGTAGA+CTCCTTAC
CCTACGGGAGGCTGCAGTGGGGAATATTGCACAATGGGCGCGAGCCTGATGCAGCGACGCCGCGTGCGGGATGTAGGCCTTCGGGTTGTAAACCGCTTTTGTTGGGGAGCAAGCGAGAGTGAGTGTACCCTTCGAATAAGGACCGGCTAACTACGTGCCAGCAGCCGCGGTAATACGTAGGGTCCAAGCGTTATCCGGATTTATTGGGCGTAAAGAGCTCGTAGACGGCACGTCGCGTCCGGTGTGAAAGT
+
F:FFFFFFFFFFFFFFF:FFF:FFF:,:F:FFFFFFFFFFFF:FF:FFFF:FF:FFFFFFFFF,F:FFFFFFFF,,FFFFFFFF:FFFF,FF,FFF,F,:F:FFFFFFFFFFFFFFFFFFFF:FFFFFFFFFF:FFFFFFFF:FFF:FFFFFFF:FFFFFFFFFFFFFFF:FFFF:FFFF:FFFFFF,FFFF,FFFFFF,FFFFFFFFFFF,,FFFFFFFFFFF:FFFFFFFFFFFFFFFFF,FFFFFFFF
@A00270:176:HGHW5DRXY:1:2101:3125:14575 2:N:0:GGTGTAGA+CTCCTTAC
GACTACCAGGGTATCTAATCCTGTTTGCTCCCCACGCTTTCGCATCTCAGCGTCAGTATCTGTCCAGAAGGCCGCCTTCGCCACCGGTATTCCTCCACATCTCTACGCATCTCACCGCTACACGTGGAATTCTACCTTCCTCTACAATACTCTAGTTCACCAGTTTTAAGTGCAATTCCTAGGTTAAGCCCAGGGCTTTCACACCTAACTTAATTATCCGCCTCCATGCCCTTTACGCCCAGTCATTCC
+
FFFFFFFFFFFFFFFF:,:F:FF,FFFFFFFFF:FFFFFFFFFF:F,:,FFF:FFFFFFF,F:FFFFFFFFFFFFF,FFFFF:FFF,F,FFFFFFF:FF,F:F,FFFF:FFFFFFFFF:FF:FFFFFF,F:FFFFFF,FFFFF:FF:F,F:FF:FFF,FFFF::FFFFFFF:FF:,F:FFFFFFFFF:FFFFFFFFFFFFFFFFFF:FFFFFF:FFFFF:FFF,::FF,FFFFFFF,F:FF,,FFFFFF
@A00270:176:HGHW5DRXY:1:2101:5358:14779 2:N:0:GGTGTAGA+CTCCTTAC
CCTACGGGTGGCTGCAGTAGGGAATCTTCCACAATGGACGAAAGTCTGATGGAGCAACGCCGCGTGAGTGAAGAAGGCTTTAGGGTCGTAAAACTCTGTTGTTGAAGAAGAACGTGTGTGAGAGTAACTGTTCACACAGTGACGGTATTCAACCAGAAAGCCACGGCTAACTACGTGCCAGCCGCCGCGGTAATACGTAGGTGGCAAGCGTTGTCCGGATTTATTGGGCGTAAAGCGAGCGCAGGCGGTTT
+
FFFFFFFFFFFFFFFFFFFFFFFFFFFFFFFFFFFFFFFF,FFFFF:FFFFFFFFF:FFFFFFF:FFFFFFF:FFFF,,,F:FFFFFFFFFFFFFFFFF:FFFF,:F:FFFFFFFFFFFFFFFFF:FFFFFFFFFFFF:FFFFFFFFF:FF::FFFFFFFFFF:FFFFFFFFFFFFFFFFFF,FFFFFFFF,,FFF,,F:FFFFFF,FFFFF:FFFFFFF,F:,FFFFFF:FF:FFFFFFFFFFFFFFFFF
@A00270:176:HGHW5DRXY:1:2101:15781:14982 2:N:0:GGTGTAGA+CTCCTTAC
CCTACGGGAGGCAGCAGTAGGGAATCTTCCACAATGGACGAAAGTCTGATGGAGCAACGCCGCGTGAGTGAAGAAGGCTTTAGGGTCGTAAAACTCTGTTGTTGAAGAAGAACGTGTGTGAGAGTAACTGTTCACACAGTGACGGTATTCAACCAGAAAGCCACGGCTAACTACGTGCCAGCAGCCGCGGTAATACGTAGGTGGCAAGCGTTGTCCGGATTTATTGGGCGTAAAGCGAGCGCAGGCGGTTT
+
FFFFFFFFFFFFFFFFFFFFFFFFFFFFFFFFFFFFFFFFFFFFFFFFFFFFFFFF,FFFFFFFFFFFFFFFFFFFFFFFF:FFFFFFFFFFFFFFFFFFFFFFFFFFFFFFFFFFFFFFFFFFFFFFFFFFFFFFFFFFFFFFFFFFFFFF:FFFFFFFFFFFFFFFFFFFFFFFFFFFFFFFFFFFFFFFFFFFFFFFFFFFFFFFFFFFFFF:FFFFFFFFFFFFFFFFFFFFFFFFFFFFFFFFF:F
@A00270:176:HGHW5DRXY:1:2101:1660:15013 2:N:0:GGTGTAGA+CTCCTTAC
GACTACCCGGGTATCTAATCCTGTTCGCTCCCCACGCTTTCGAACCTCAGCGTCAGTTACAGACCAGAGAGCCGCCTTCGCCACTGGTGTTCTTCCATATATCTACGCAATCCACCGCTACACATGGAGTTCCACTCTCCTCTTCTGCACTCAAGAAATATAGTTTCAGCTGCACTTCCCCGGTTGAGCCGAGGGCTTTCACAGCTGACTTATCTTCCCGCCTGCGTACGCTTTACGCCCAATAAATCCG
+
F:FF,FFFF,FFFFFFF:F:FFF:FFFF:FFFFFF:FF,FF:FFF:::FFFF,:F:FFFFF:FF:FFFFFF:F,FFFFF:F,FFFFF,::,FF,FFFFFFFF:FF:F:F,FFF:F,FF:FFFFF,FFF:,FF:FFFFFFFFF:FFFFFFFF,:FFFFF,FFFFF:FFFFFFFFFF,FFFFFFFF:FFFFF:FFFFF,,FFFFFFF:FFFFFF,FFFFF:F:FFF::,,:F:F,FFFFFFF:F:FFFFFFF
@A00270:176:HGHW5DRXY:1:2101:29785:15060 2:N:0:GGTGTAGA+CTCCTTAC
GACTACTAGGGTATCTAATCCTGTTCGCTACCCATGCTTTCGAGCCTCAGCGTCAGTTACAGACCAGACAGCCGCCTTCGCCACTGGTGTTCTTCCATATATCTACGCATTTCACCGCTACACATGGAGTTCCACTGTCCTCTTCTGCACTCAAGTCTCCCAGTTTCCGATGCACTTCTCCGGTTAAGCCGAAGGCTTTCACATCAGACTTAAGAAACCGCCTGCGCTCGCTTTACGCCCAATAAATCCG
+
FFFFFFFFFFF,FFFFF:FF:FFFFFFFFFFFFFFFF,F:FFFFFFFFFFFFFFFFFFFFFFFFFFFFFF:FFFFFFFFFFFFFFF:FFFFFFFFFFFFFF:FFFFFFFFFFFFFFFFFFFFF:F,FFFFFFFFFFF,F::FFFFFFFFFFFFF:F:FFFFFFFFFFFF,FFFFFFFFFFFFFFFFF:FFFFFFFFFFFFFFFFFFFFFFFFFFFFFFFFFFFFFFFFFFFFFFFFFFFFFFFFFFFF:F
@A00270:176:HGHW5DRXY:1:2101:11614:15123 2:N:0:GGTGTAGA+CTCCTTAC
GACTACTAGGGTATCTAATCCTGTTCGCTACCCATGCTTTCGAGCCTCAGCGTCAGTTACAGACCAGACAGCCGCCTTCGCCACTGGTGTTCTTCCATATATCTACGCATTTCACCGCTACACATGGAGTTCCACTGTCCTCTTCTGCACTCAAGTCTCCCAGTTTCCGATGCACTTCTCCGGTTAAGCCGAAGGCTTTCACATCAGACTTAAGAAACCGCCTGCGCTCGCTTTACGCCCAATCAATCCG
+
F:FFFFFFFFFFFFFFFFFFFFF,FFFFFFFF:FFF,FFFFFFFFFFFFFFFFF:FFFFF:FFFFFFF:FFFFFFFFFFFFFFFFFFFFF:FF,FFFFF:FFFFFFFFFF:FFFFFFFF:FFFFFFFFFFFFFFFFFFFF:F:FFFFFFFFFFFFFFFFFF,FF:FFFF:FFFFFFFFFFFFFFFFFFFFF:::FFFFFFFFFFF,FFF,:FFF:,FFFFFF,FFFFFFF:,:FF:FFFFF,F,FFFFFF
@A00270:176:HGHW5DRXY:1:2101:10990:15264 2:N:0:GGTGTAGA+CTCCTTAC
GACTACTGGGGTATCTAATCCTGTTCGCTACCCATGCTTTCGAGCCTCAGCGTCAGTTACAGACCAGACAGCCGCCTTCGCCACTGGTGTTCTGCCATATATCTACGCATTTCACCGCTACACATGGAGTTCCACTGTCCTCTTCTGCACTCAAGTCTCCCAGTTTCCGATGCACTTCTCCGGTTAAGCCGAAGGCTTTCACATCAGACTTAAGAAACCGCCTGCGCTCGCTTTACGCCCAATAAATCCG
+
F,FFFFFFFFFFF,FFFF:F,FFFFFFFF,FF:FFF,FFF:FFFFF,:FFFFFFFFFFFFFF:FFFF:FF:FFF:F:FFFFFFF,F:FF,:,F:F:F,FFF:F,FF:FFFFFF:F:FFFFFFFF,FFFFFFFFFFF:FFF,FF,F:FFFF,,FF,FFFFFFFF,FF,F:F:F,FFFFF:FFFFFFFFF,FF:FFFFFFFF,,FFFFFFF::FFFFF:FF,FFFF,FF:FFF::FFFF:,F,FFFFF:FFF
@A00270:176:HGHW5DRXY:1:2101:4372:15327 2:N:0:GGTGTAGA+CTCCTTAC
CCTACGGGCGGCTGCAGTAGGGAATCTTCCACAATGGACGAAAGTCTGATGGAGCAACGCCGCGTGAGTGAAGAAGGCTTTAGGGTCGTAAAACTCTGTTGTTGAAGAAGAACGTGTGTGAGAGTAACTGTTCACACAGTGACGGTATTCAACCAGAAAGCCACGGCTAACTACGTGCCAGCAGCCGCGGTAATACGTAGGTGGCAAGCGTTGTCCGGATTTATTGGGCGTAAAGCGAGCGCAGGCGGTTT
+
FFFFFFFFFFFFFFFFFFFFFFFFFFFFFFFFFFFFFFFFFFFFFFFFF:FFFFFFFFFFFFFFFFFFFF:FFFFFF:FFFFFF,FFFFFF,FFFFF:F:FFF:FFF:FFFF,FFFFFFF:FFFFFFFFFFFFFFFFFFFFFFFFFFFFFFFFFFFF:FFFFFFFFFFFFFFFFFFFFFFFFFFFFFFFFFFFFFFFF:FFFFFFFFFFFFFFFFFFF:,FFFFF:FFFFF:FFF:FFFFFF:FFFFFFFF
@A00270:176:HGHW5DRXY:1:2101:26756:15327 2:N:0:GGTGTAGA+CTCCTTAC
CCTAGGGTGGCTGCAGTGGGGAATTTTGGACAATGGGGGGAACCCTGATCCAGCCATGCCGCGTGTCTGAAGAAGGCCTTCGGGTTGTAAAGGACTTTTGTTAGGGAAGAAAAGCTGGGTGCTAATACCATCTAGTGCTGACGGTACCTAAAGAATAAGCACCGGCTAACTACGTGCCAGCAGCCGCGGTAATACGTAGGGTGCGAGCGTTAATCGGAATTACTGGGCGTAAAGCGAGCGCAGACGGTTA
+
FF,FFFFFFFFFF:FFFFFFFFFF::FFF:FFF:FFFFFFFFFFFFFFFFFFFFFF:FFFFFFFFFFFFFFFFFF:FFFFFFFFFFFFF:F,FFFFF:FFFFFFFFFFFF:FFFFFFFFFFFFFFF:FFFFFFFF:F,FFFFFFFFFFFFFFFF:FFFFFFFFFFFF:FFFFFFFFFFFFFF:FFFFFFFF:,:FFFFF:FFFFFFFFF:FFFFFFFFFFF:FFFFFFFF:FFFFF,FFFFFFFFFF:FF
@A00270:176:HGHW5DRXY:1:2101:23294:15374 2:N:0:GGTGTAGA+CTCCTTAC
CCTACGGGTGGCAGCAGTAGGGAATCTTCCACAATGGACGCAAGTCTGATGGAGCAACGCCGCGTGAGTGAAGAAGGTTTTCGGATCGTAAAGCTCTGTTGTTGGTGAAGAAGGACAAGGATAGTAACTGATTTTTGTTTGACGGTAATCAACCAGAAAGTCACGGCTAACTACGTGCCAGCAGCCGCGGTAATACGTAGGTGGCAAGCGTTGTCCGGATTTATTGGGCGTAAAGCGAACGCAGGCGGGA
+
FFFFFFFFFFFFFFFFFFFFFFFFFFFFFF:FFFFFFFFFF,,FFFFFFFFF,FFFFFFFFFFFFFFFFF:FFF:F:FFFFFFFFFFFFFFFFFFFFF,FFFFFFFFFFFFFFFFF,,FFFFFFFFFFFFFF,FFFFFFFFFFFFFFFFFFFFFFF:FF:FFFFFFF,FF:FFFFFFFFFFFFFF:F:F,FF:FF:F,:FFF:FF,FFFF:,FF:,FFF::FFFFFFFFFFFFFFFFF,FFF:F:FFFFF
@A00270:176:HGHW5DRXY:1:2101:3061:15468 2:N:0:GGTGTAGA+CTCCTTAC
CCTACGGGAGGCTGCAGTGGGGAATATTGCACAATGGGCGCAAGCCTGATGCAGCGACGCCGCGTGCGGGATGACGGCCTTCGGGTTGTAAACCGCTTTTAGCAGGGAGCAAGCCTTCGGGTGAGTGTACTTGTTGAATAAGCGCCGGCTAACTACGTGCCAGCAGCCGCGGTAATACGTAGGGCGCAAGCGTTATCCGGATTTATTGGGCGTAAAGGGCTCGTAGGCGGTTTGTCGCGTCTGGTGTGAA
+
FFFFFFFFFFFF:FFFFFFFFFF:FF:FFFFF:FFFFFFFFFFFFFFFFFFFFFFFFFFFFFFFFFFFFFFFFFFFFFFFFFFFFFFFF,FFFFFF:FF,FFFF:FFFFFF,FFFFFFFFFFFFFFFF:F,F:FFFFFFFFF::FFFFFF:FFFFFFFFFFFFF:FFF:FFFF,,FFFFF,FFFF:FFFFFF::FFF:FF:FFF:FFFFFF:F:,FFFFFF:FFFFFFFF,FFFFFFFF::FFFFF::::
@A00270:176:HGHW5DRXY:1:2101:4942:15499 2:N:0:GGTGTAGA+CTCCTTAC
GATTGCCGGGGTATCTAATCCTGTTCGCTACCCATGCTTTCGAGCCTCAGTGTCAGTTACAGACCAGACAGCCGCCTTCGCCACTGGTGTTCTTCCATATATCTACGCATTTCACCGCTACACATGGAGTTCCACTGTCCTCTTCTGCACTCAAGTCTCCCAGTTTCCGATGCACTTCTCCGGTTAAGCCGATGGCTTTCACATCAGACTTAAGAAACCGCCTGCGCTCGCTTTACGCCCAATAAATCCG
+
F,FFFFFFFFFFFFFFFFFFFFFFFFFFFFFFFFFFFFFF:FFFFFF:FFFFFFFFFFFFFF,FF:FFFFFFFFFFFFFFF:FFFFFFFFF:FF:FFFFFFF,FFF,FFFFFFFF:FFFFFFFFFFFFFFFF:FFFFFFFFFFFFFFF:FFF,FFFFFFFFFFFF:FFF:FFFFFFFFFFFFFFFFFFFFFFFFFFFFFFFF,FFFF,FFFFF,FFFFFF,FFFFFFFFFFFFFFFFF:FFFFFF:F,F,
@A00270:176:HGHW5DRXY:1:2101:22553:15530 2:N:0:GGTGTAGA+CTCCTTAC
GACTACTGGGGTATCTAATCCTGTTCGCTCCCCACGCTTTCGCTCCTCAGCGTCAGTAACGGCCCAGAGACCTGCCTTCGCCATTGGTGTTCTTCCCGATATCTACACATTCCACCGTTATACCGGGAATTCCAGTCTCCCCTACCGCACTCCAGCCCGCCCGTACCCGGCGCGAATCCACCGTTGAGCGATGGACTTTCACACCGGACGCGACGAGCCGCCTACGAGCTCTTTACGCCCAATAAATCCG
+
F:F:FFFFFFFFFFFFFFFFFFFFFFFFFFFFFFFFFFFFFFFFFFFF:FFFFF:FFFFFFFFFFFFFFFFFFFFFFFFFFFFFFFFFFFFFFFFFFFFFFFFF:FFF:FFFFFFFFFFFFF:FFFFFFFFFFFFFFFFFFFFFFFFFFFFFFFFFFFFFFFFFFF:FFFFFFFF,FFFFFFF:FFFF:FFFFFFFFFFFFFFFFFFFFF:F,FFFFFFFFFFFFFFFFFFFFFFFFFFFFFFFFFFFFF
@A00270:176:HGHW5DRXY:1:2101:31439:15546 2:N:0:GGTGTAGA+CTCCTTAC
GACTACAGGGGTATCTAATCCTGTTCGCTACCCATGCTTTCGAGCCTCAGCGTCAGTTACAGACCAGACAGCCGCCTTCGCCACTGGTGTTCTTCCATATATCTACGCATTTCACCGCTACACATGGAGTTCCACTGTCCTCTTCTGCACTCAAGTCTCCCAGTTTCCGATGCACTTCTCCGGTTAAGCCGAAGGCTTTCACATCAGACTTAAGAAACCGCCTGCGCTCGCTTTACGCCCAATAAATCCG
+
F,:FFFFFFFFFFFFFFFFFFFFFFFF:FFFF,FFFFFFFF,FFFFFFFF:FFFFFFFFFFFF:FF,FFFFFFF:FF,FFF:FFFF,FFFF:F:FFFFF:FFFFFFFFFFFFFF:F:FFFFFFFFFFF,FFF:FFFFFFFFFFFFFF:F:FF,FFFFFFFFFFFF,,FFFFFF:FFFFFFFFFFF:FFFFF:FFFFFFF:FFFFFFFF:FFFF,F,FFF,FFFFFFFFFFFF:FFF:FFF:,FFFFFFFF
@A00270:176:HGHW5DRXY:1:2101:16315:15562 2:N:0:GGTGTAGA+CTCCTTAC
CCTACGGGAGGCAGCAGTGGGGAATATTGCACAATGGGGGGAACCCTGATGCAGCCATGCCGCGTGTATGAAGAAGGCCTTCGGGTTGTAAAGTACTTTCGGTGATGAGGAAGGTGATGTATCTAATAGGTGCATTAATTGACGTTAATCACAGAAGAAGCACCGGCTAACTCCGTGCCAGCAGCCGCGGTAATACGGAGGGTGCGAGCGTTAATCGGAATGACTGGGCGTAAAAGGCATGTAGGCGGAT
+
FFF,FFFFFFFFFFFFF,FFFF,FFFFFFFFFFFFFFFFFFFFFFFFFFFFFFFFFFFFFFFFFFFFF:F:FFFFFFFFF,FFFF,FFFFFFFFFFFFFFFFFFFFFFFFFF:FFFF:FFFFFFF:FFFFFFFF,FFFFFFFFFFFFFFFFFFFFFFFFFFFFFFFFFFFFFFFFFFFFFFFFFFFFFFF:F:FFFFFFFFFFF:FFFFF,,FF:FFFF,FF:FFFFFFF::F::FFFF,FF,:FFFFFF
@A00270:176:HGHW5DRXY:1:2101:27453:15655 2:N:0:GGTGTAGA+CTCCTTAC
CCTACGGGTGGCAGCAGTAGGGAATCTTCCACAATGGACGAAAGTCTGATGGAGCAACGCCGCGTGAGTGAAGAAGGCTTTAGGGTCGTAAAACTCTGTTGTTGAAGAAGAACGTGTGTGAGAGTAACTGTTCACACAGTGACGGTATTCAACCAGAAAGCCACGGCTAACTACGTGCCAGCAGCCGCGGTCATACGTAGGTGGCAAGCGTTGTCCGGAGTTATTGGGCGTAAAGCGAGCGCAGGCGGTTT
+
FF,FFFFFFFFFFFFFFFFFFFFFFFFFFFFFFFFF:FFFFFFFF:FFFFFFFFFF:FFFFFFF,FFFFFFFF:FFFFF,FFFFFFFFFFFF,FFFF::FFFFFFFF,F:FFFFFFFFFFFFFFFFFFFFFFFFFFFFFFFFFFFFFFFFF:FFFFFFFFFFFFFFFF:FFFFFFFF,FFFFFFFFFFFFF,FFFFFFFFFFF:FF:FFFFFFFFFFFF,:FFFFFFFFFFFFFFFFFF,FFFF:FFFF,F
@A00270:176:HGHW5DRXY:1:2101:17490:15781 2:N:0:GGTGTAGA+CTCCTTAC
GACTACTAGGGTATCTAATCCTGTTCGCTACCCATGCTTTCGAGCCTCAGCGTCAGTTACTGACCAGACAGCCGCCTTCGCCACTGGTGTTCTTCCATATATCTACGCATTTCACCGCTACATATGGAGTTCCACTGTCCTCTTCTGCACTCAAGTCTCCCAGTTTCCGATGCACTTCTCCGGTTAAGCCGAAGGCTTTCACATCAGACTTAAGAAACCGCCTGCGCTCGCTTTACGCCCAATAAATCCG
+
F:FFFFFFFFFFFFFFFFFFFFFFFFFFFFFFFFFFFFFFFFFFFFFFFFFFFFFFFFFFFFFFFFFFFFFFFFFFFFFFFFFFFFFFFFFFFFFFFFFFFFFFFFFFFFFFFFFFFFFFFFFFFFFFFFFFFFFFFFFFFFFFFFFFFFFFFFFFFFF:FFFFFFFFFFFFFFFFFFFFFFFFF:FFFFFFFFFFF:FFFFFFFFFFFFFFFF:FFFFFFFFFFFFF:FFFFF:FFFFFFF:F,FF:FF
@A00270:176:HGHW5DRXY:1:2101:29966:15812 2:N:0:GGTGTAGA+CTCCTTAC
CCTACGGGCGGCAGCAGTAGGGAATCTTCCACAATGGACGAAAGTCTGATGGAGCAACGCCGCGTGAGTGAAGAAGGCTTTAGGGTCGTAAAACTCTGTTGTTGAAGAAGAAAGTGTGTGAGAGTAACTGTTCACACAGTGACGGTATTCAACCAGAAAGCCACGGCTAACTACGGGCCAGCAGCCGCGGTAATACGTAGGTGGCAAGCGTTGTCCGGATTTATTGGGCGTAAAGCGAGCGCAGGCGGTT
+
FFFFF:FF:FF,:F:FFFFFFFFFFFFFF,FFFFF:,FF,FFFFFFFFF:F:FFFF,FFFFFF,F:FFFFFF:FFFFFF,FFF,FFF,:F:FF:,F,F::,FFFFFFF:FFF,FFFFFFFFFF,FFFFFFF:F:FFFF:,FFF::,::F,FFF:FFFFF,FF:F,FF,FFF,:FF,FFFFFFFFFF,FF,FFF,FFFFF:FFFFFFF:FF,:FF,FFFF,F:FFF,F,F:F:FFFFF:FFF:F,FFFF,F
@A00270:176:HGHW5DRXY:1:2101:3414:15859 2:N:0:GGTGTAGA+CTCCTTAC
CCTACGGGCGGCTGCAGTAGGGAATCTTCCACAATGGACGCAAGTCTGATGGAGCAACGCCGCGTGAGTGAAGAAGGTTTTCGGATCGTAAAGCTCTGTTGTTGGTGAAGAAGGACAAGGATAGTAACTGATTTTTGTTTGACGGTAATCAACCAGAAAGTCACGGCTAACTACGTGCCAGCAGCCGCGGTAATACGTAGGTGGCAAGCGTTGTCCGGCTTTATTGGGCGTAAAGCGAACGCAGGCGGGA
+
FFFFFFFFFFFFFFFFFF:FFFFFFFFFFFFFF:FF:FFFF::F:FFFFFFF,FFFFF:FFFFFFF:FFFFFFFFFF:FFFFFF,FFF::,FF:,F:FF,F:,FFFFFFFF,FF:FFFFFFFFFF:FFFFF:FFFFF:FFFFFFFF,FFF:FFFFFFFFFFFFFFFFFFFFFF:F,FF,FF::FFFFFFF::FF:FF:FFF:FF:F:::FFFFF,FFF,:,:,,:FFFFF,FFF:FFF:,:F:F:FFFFF
@A00270:176:HGHW5DRXY:1:2101:16034:15890 2:N:0:GGTGTAGA+CTCCTTAC
CCTACGGGGGGCTGCAGTGGGGAATATTGCACAATGGGGGGAACCCTGATGCAGCCATGCCGCGTGTATGAAGAAGGCCTTCGGGTTGTAAAGTACTTTCGGTGATGAGGAAGGTGATGTATCTAATAGGTGCATTAATTGACGTTAATCACAGAAGAAGCACCGGCTAACTCCGTGCCAGCAGCCGCGGTAATACGGAGGGTGCGAGCGTTAATCGGACTGACTGGGCGTAAAGGGCATGTAGGCGGAT
+
FFFFFFFFFFFFFFFFFFFFFFFFFFFFFFFFFFFF:FFFFFF:,FFFFFFFFFFFFF:F:FFFFF:FFFFFFF:FFFFFFFFFFFFFF:,FFFFFFFFFFFFFFFFFFFF,FFFFFFFFFFFF,FFFFFFFF,FFFFF:FFFFFFFFFFFFF::,FFFFFFFFFFFF::FFFFFFFFFFFFFFF:FFFFFFFFFFFFFFFFFFFFFFFFFF:F:FFF:,FFFFFFFFFFFFFFFFFFF,FFFFFFFF:F
@A00270:176:HGHW5DRXY:1:2101:2157:15906 2:N:0:GGTGTAGA+CTCCTTAC
GACTACTGGGGTATCTAATCCTGTTCGCTACCCATGCTTTCGAACCTCAGCGTCAGTTACAGACCAGAGAGCCGCCATCGCCACTGGAGTTCTACCAAATATCTACGCATTCCACCGCTACACATGGAGTTCCACTCTCCTCTTCTGCACTCAAGAAATATAGTTTCAGCTGCACTTCCCCGGTTGAGCCGAGGGCTTTCACAGCTGACATATCTTCCCGCCTGCGTTCGCTTTACACCCCATAAATCCG
+
F:FFFFF,FF:F,FFFFFFFFFFF:FFF:FFFFFFF:FFFFF:FFF:F,FFFFFFFF,:FFF:FFFF::FFFF:FF,,FF:FFFFFF,FFFF:,FFF,FFFFFFFFFFFFFFFFFFFFFFFFFFFFFF::FFF:F,FFFFFFFFFFFFFFF:FFFFFFFFFFFFFFFFFFF,:FF::FFFFFF,FFFFFFFF::FFFF:FFFFFFFFFF,:FFFFFFFFFFFFFF,:FFFF:F:FF,FFF,,FFF,FFFF
@A00270:176:HGHW5DRXY:1:2101:13801:15906 2:N:0:GGTGTAGA+CTCCTTAC
GACTACAAGGGTATCTAATCCTGTTCGCTACCCATGCTTTCGAGCCTCAGCGTCAGTTACAGACCAGACAGCCGCCTTCGCCACTGGTGTTCTTCCATATATCTACGCATTTCACCGCTACACATGGAGTTCCACTGTCCTCTTCTGCACTCAAGTCTCCCAGTTTCCGATGCACTTCTCCGGTTAAGCCGAAGGCTTTCACATCAGACTTAAGAAACCGCCTGCGCTCGCTTTACGCCCAATAAATCCG
+
F:FFFFFFFFFFFFFFFFFFFFFFFFFFFFFFFFFFFFFFFF:FFFFFFFFFFFFFFFFFFFFFFFFFFFFFFFFFFFFFFFFFFFFFFFFFFFFFFFFFFFFFFFFFFFFFFFFFFFFFFFFF:FFFFFFFFFFFFFFFFFFFFFFFFFFFFFFFFFFFFFFFFFFFFFFFFFFFFFFFFFF,FFFFFFFFFFFFFFFFFFFFFFFFFFFFFF:FFFFFFFFFFFFFFFF,F:F:FFFF:FFFFF,FFF
@A00270:176:HGHW5DRXY:1:2101:29396:16047 2:N:0:GGTGTAGA+CTCCTTAC
CCTACGGGCGGCAGCAGTAGGGAATCTTCCACAATGGACGAAAGTCTGATGGAGCAACGCCGCGTGAGTGAAGAAGGCTTTAGGGTCGTAAAACTCTGTTGTTGAAGAAGAACGTGTGTGAGAGTAACTGTTCACACAGTGACGGTATTCAACCAGAAAGCCACGGCTAACTAAGTGCCAGCAGCCGCGGTAATAAGTAGGTGGAAAGCGTTGTCCGGATTTATTGGGCGTAAAGCGAGCGCAGGCGGTTT
+
FFFF,FFFFFFFFFFFF:FFFFFFFFFFFFFFFFFFF:,F:F:FFF,F,::FFFFFFFFF:FFFFFFFFFF,F:FFF:FFF:FFFFFF:FF:FFF:FFFFFFFFF:F,FFFF:FFFFFFF:FFFFFFFFFFFFF:F::FFFFF::F:::,FF:,F,,F,FF:FFF:,:F,,,F,:FFF:F:F::F:F,:FFFFF:,FF:FFFFF,,:F:,FF,F:FF:FFF,:::F,FF:FF,:,FFF,:FF,,,F,F:FF
@A00270:176:HGHW5DRXY:1:2101:7346:16063 2:N:0:GGTGTAGA+CTCCTTAC
GACTACTGGGGTATCTAATCCTGTTCGCTACCCATGCTTTCGAGCCTCAGCGTCAGTTACAGACCAGACAGCCGCCTTCGCCACTGGTGTTCTTCCATATATCTACGCATTTCACCGCTACACATGGAGTTCCACTGTCCTCTTCTGCACTCAAGTCTCCCAGTTTCCGATGCACTTCTCCGGTTAAGCCGAAGGCTTTCACATCAGACTTAAGAAACCGCCTGCGCTCGCTTTACGCCCAATAAATCCG
+
F::FFFFFFFFFFFFFFFFFFFFFFFFFFFFFFFFFFFFFF,FFFFFFFFFFFFFFFFFFFFFFFFFFFFFFFFFFFF:FFFF:FFFFF:F:FFFFFFFFFFFFFFFFFFFFFFFFFFFFFFFFFFFFFFFFFFFFFFFFFFFFFFFFFFFF:FFFFFFFFFFFFFFFFFFFF:FFFFFFFFFF::FF:F:F:FFFF:FFFFFFFFFFFFF:FFF:FF::FFFFFFFFFFFFFFFFFFFFFFFF,FFFFF
@A00270:176:HGHW5DRXY:1:2101:4092:16157 2:N:0:GGTGTAGA+CTCCTTAC
GACTACTGGGGTATCTAATCCTGTTCGCTCCCCACGCTTTCGCTCCTCAGCGTCAGTGACGGCCCAGAGACCTGCCTTCGCCATCGGTGTTCTTCCCGATATCTACACATTCCACCGTTACACCGGGAATTCCAGTCTCCCCTGCCGCACTCCAGCCTGCCCGTACCCGGCGCCGATCCACCGTTAAGCAGTGGACTTTCACACCAGACGCGACAAACCGCCTACGAGCCCTTTACGCCCAATAAATCCG
+
F:FFFFFFFFFFF:FFFFFFFFFFFFFFFFFFFFFFFFFFFFFFF::FFFFFFFFFFFFFFFFFFFFFFFFFFFFFFFFFFFF:FFFFFFFFFFF:FFFFFFFFFFFFFFFFFFFFFFFFFFFFFFFFFFFFFF,FF:F,FFFFFFFFFFFFFFFFFFF:FFFFFFFFF:FFFFFFFFFFF,F:FFFF:FFFF:FFFF:FFFFFFFFFFFFFFFFFFFFFFFFF:FFFFFF,FFFF,FFFFFFFFFFFFF
@A00270:176:HGHW5DRXY:1:2101:6207:16250 2:N:0:GGTGTAGA+CTCCTTAC
CCTACGGGAGGCTGCAGTAGGGAATCTTCCACAATGGACGAAAGTCTGATGGAGCAACGCCGCGTGAGTGAAGAAGGCTTTAGGGTCGTAAAACTCTGTTGTTGAAGAAGAACGTGTGTGAGAGTAACTGTTCACACAGTGACGGTATTCCACCAGACAGCCACGGCTAACTACGTGCCAGCAGCCGCGGTAATACGTAGGTGGCAAGCGTTGTCCGGATTTATTGGGCGTACAGCGAGCGCAGGCGGTTT
+
FFFFFFFFFFFFFFFFFFFFFFFFFFFFFFFFFFFFFFFFFFFF:F:FFFFFFFFFFF:FF:FFF:FFFFFFFFFFFF:::FFFFFFFFF:FFF:F:FF:F,:FFFFFFFFFFFFFF:FFFFFFFFFFFF,FFFF:FF,FFFFFFF,F,F,FFFF:F,FFFFFFFFFFF:FFFFFFFFFF:F,FFFFFFFF::F:FFFFFFFFFFFFFFFF::F:FFFFFFFF,,FFFFFFF,FFFFFFFFF,F:FFFFFF
@A00270:176:HGHW5DRXY:1:2101:22878:16313 2:N:0:GGTGTAGA+CTCCTTAC
CCTACGGGGGCAGCAGTAGGGAATCTTCCACAATGGACGCAAGTCTGATGGAGCAACGCCGCGTGAGTGAAGAAGGTTTTCGGATCGTAAAGCTCTGTTGTTGGTGAAGAAGGACAAGGATAGTAACTGATTTTTGTTTGACGGTAATCAACCAGAAAGTCACGGCTAACTACGTGCCAGCAGCCGCGGTAATACGTAGGTGGCAAGCGTTGTCCGGATTTATTGGGCGTAAAGCGAACGCAGGCGGGA
+
FFFFFFFFFFFFFFFFFFFFFFFFFFFFFFFFFFFFFFFFFFFFFFFFFFFFFFFFFFFFFFFFF:FFFFFFFFFFF:FFFFFFFFF:FF,FFF,,F:FFFFFFFF,FFFFFFFFFFFFFFFFFFFFFFFFFFFFFF:FFFFFFFFF:FFFFFFFFFFFFFFFFFFFFFFFFFFFFFFFFFFFFFFFFFFFF:FFFFFFFFFFF:FFF:FFFFFFFFFF,FFFFFFFFFFFFFF:FFFFFFFFFFFFFF
@A00270:176:HGHW5DRXY:1:2101:6225:16376 2:N:0:GGTGTAGA+CTCCTTAC
CTCCGGCGGTTCACTATGGAAAAAACCACAAATGAAGAAACTAATATTGATCAAACCCCCGTTAGATAAAAAAGCTTTAAGTTAGAAAAAATAATTTTTTTAAAAAAAAACTTTTTGAGATTAAAATTTAAAACAAAGAACGTATTCAAACACAAAACCAACCCAAAAAACCTGACACCAAACCCCGAAATAAAAAAGTTGACAACGATTTCCGCAATTAATTTGCGTAAAACCAGCGCAAGCCCTTTATT
+
:,,,F:F,:F,FF,FF,,,F:F,:,,:F,FF,,FF,,F::,,,,:F,F,F,,,:,:::,::,,F,,,,::F:,,,:FF:,,,F,,,F:FF,,F,,F:,FF,FF:F::F:,FF,F:F,F,F:F:F,:,F:,F,F,F,,,F,:FFF:,::FF,,,FFFFFF,,F,F,FF,FF,,F,,F:,:F,,:FF,:,F:,FF,,F,:::,:,,,F,:F,F,F:,F,:F,,,,,,:,,FFFF:F,,,,:::,F,,FF:F,:
@A00270:176:HGHW5DRXY:1:2101:25427:16470 2:N:0:GGTGTAGA+CTCCTTAC
GACTACCCGGGTATCTAATCCTGTTCGCTACCCATGCTTTCGAGCCTCAGCGTCAGTTACAGACCAGACAGCCGCCTTCGCCACTGGTGTTCTTCCATATATCTACGCATTTCACCGCTACACATGGAGTTCCACTGTCCTCTTCTGCACTCAAGTCTCCCAGTTTCCGATGCACTTCTCCGGTTAAGCCGAAGGCTTTCACATCAGACTTAAGAAACCGCCTGCGCTCGCTTTACGCCCAATCAATCCG
+
FFFFFFFFFFFFF:FFFFFF:FFF:FFFFFFFF,FFFFFFFFFFFFFFFFFFFF:FFFFFFFFFFFFFFFFFFFFFFFFF,FFFFFFFFFFFFFFFFFFFFF:FF,FFFFFF:FF:FFFFFFFFFFFFFF:FFFFFFFFFFF:F:FFFFFFFFFFFFFFFFFFF:F,FFFFF:,FFFF,::FFFFFFFF,F,:FFFF,,FFFF,FFFFFFFF,F,FFFFFFFFFFFFF:FFF,F:,FF,F:,:,,FFFFF
@A00270:176:HGHW5DRXY:1:2101:17173:16517 2:N:0:GGTGTAGA+CTCCTTAC
CCTACGGGAGGCAGCAGTGGGGAATATTGCACAATGGGGGGAACCCTGATGCAGCCCTGCCGCGTGTATGAAGAAGGCCTTCGGGGTGTAAAGTACTTTCGGTGATGAGGAAGGTGATGTATCTAATAGGTGCATTAATTGACGTTAATCACAGAAGAAGCACCGGCTAACTCCGTGCCAGCAGCCGCGGTAATACGGAGGGTGCGAGCGTTAATCGGAATGACTGGGCGTAAAAGGCATGTAGGCGGAT
+
:FFFFFFFFFFFFFFFFFFFFFFFFFFFFF,FFFFFFFFFFFFFFF:FFFFFFFFF,FFFFF,FFF:FFFF:FF:FFF::FFFFF,FFFFFFFFF:FFFFFFFFFFFFFFFFFFFFFFFFFFFFFFFFF:FFF::F:FFFF:FFFFFFFFFF:F:FF,FFFFFFFFFFF:FFFFFFFFFFFFFFFFFFFFFFFFFFFFFFFFFFFFFFFFFFFFFF:FFFFF,FFFFFFFFFF,:FFFFFFFFFFFFFFF
@A00270:176:HGHW5DRXY:1:2101:28583:16548 2:N:0:GGTGTAGA+CTCCTTAC
CCTACGGGGGGCTGCAGTAGGGAATCTTCCACAATGGACGCAAGTCTGATGGAGCAACGCCGCGTGAGTGAAGAAGGTTTTCGGATCGTAAAGCTCTGTTGTTGGTGAAGAAGGACAAGGATAGTAACTGATTTTTGTTTGACGGTAATCAACCAGAAAGTCACGGCTAACTACGTGCCAGCAGCCGCGGTAATACGTAGGTGGCAAGCGTTGTCCGGATTTATTGGGCGTAAAGCGAACGCAGGCGGGA
+
FFFFFFFFFFFFFFFFFFFFFFFFFFF:FFFFFFFFFFFFFF,FFFFFFFFFFFFFFFFFFFFFFFFFFFFFFFFFF:F:FFFFFF:FFF:FFFFFFF:FFFFFFFFFFFFFFFFFFFFFFFFFFFFFFFFFFFFFFF:FFFFFFFFFFFFFFFFFFFFFF:FFFFFFFFFFFFFFFFFFFFFFFFFFFFFFFFFFF:FFF:FFFF,FFFFFFFFFFFF,FFFFFFFFF,FFFFFFFFFFFFFF:FFFFF
@A00270:176:HGHW5DRXY:1:2101:16260:16564 2:N:0:GGTGTAGA+CTCCTTAC
CCTACGGGAGGCTGCAGTAGGGAATCTTCCACAATGGACGAAAGTCTGATGGAGCAACGCCGCGTGAGTGAAGAAGGTTTTCGGATCGTAAAGCTCTGTTGTTGGTGAAGAAAGACAAGGATAGTAACTGATTCATGTTTGACGGTAATCAACCAGAAAGTCACGGCTATCTACGTGCCAGCAGCCGCGGTAATACGTAGGGGGCAAGCGTTGTCCGGAGTTAGTGGGCGTAAAGCGAACGCAGGCGGGA
+
:FFFFFFFFFF:FF,FFF,FF:FFF,FFFFFFFFFF:FFF::FFFFFF:FF:FFFF:FFFFFFF,FFF::FF:FFF:FFFFFFF:FFF:F,FFF:F,F:,FF:FF,F,:,:FFFFF:,::FFFF:,FF,FFF:FFFFF:FFF:FF,:,,,:FFF,FFFFFFFFFF:,FF,:,FFFFF:FFFF,FF,FFFF:,,FF:FF,FF,FFF,:F,F,FFF,FFF::F,,,,FF,,:::F:FFFF,:FF,,FFFFFF
@A00270:176:HGHW5DRXY:1:2101:18285:16564 2:N:0:GGTGTAGA+CTCCTTAC
CCTACGGGGGGCTGCAATAGGGAATCTTCCACAATGGACGAAAGTCTGATGGAGCAACGCCGCGTGAGTGAAGAAGGCTTTAGGGTCGTAAAACTCTGTTGTTGAAGAAGAACGTGTGTGAGAGTAACTGTTCACACAGTGACGGTATTCAACCAGAAAGCCACGGCTAACTACGTGCCAGCAGCCGCGGTAATACGTAGGTGGCAAGCGTTGTCCGGATTTATTGGGCGTAAAGCGAGCGCAGGCGGTTT
+
:FFFFFFFFFFF:FFFFFFFFFFFFFFFFFFFFFFFFFFFFFF:FFFFFFFFFFFFFFFFFFFFFFFFFFFFFFFFFFFFFFFFFFFFFFFFFFFFFFFFFFFFFFFFF:FFFFFFFFFFFFFFFFFFFFFFFFFFFFF:FFFFFFFFFF:FFFF,FFFF:FFFFFFFFFFFFFFFFFFFFFFF:FFFF:FFFFFFFFFF:FFFFFFFFF:FFFFFFFFFF,FFF:FFFFFFFFFFFFFFFFFFFF:F:FF
@A00270:176:HGHW5DRXY:1:2101:2058:16705 2:N:0:GGTGTAGA+CTCCTTAC
GACTACTGGGGTATCTAATCCTGTTCGCTACCCATGCTTTCGAGCCTCAGCGTCAGTTACAGACCAGACAGCCGCCTTCGCCACTGGTGTTCTTCCATATATCTACGCAATTCACCGCTACACATGGAGTTCCACTGTCCTCTTCTGCACTCAAGTCTCCCAGTTTCCGATGCACTTCTCCGGTTAAGCCGAAGGCTTTCACATCAGACTTAAGAAACCGCCTGCGCTCGCTTTACGCCCAATAAATCCG
+
F:F,FFFFFFF:FFFFFFFFFF,FFFFF:FFFFFF,FFFFF:FFFFFFFFFFFFFFFFFFFFFFFF:FFFFFFFFF,FF:FF:FFFFFFFFF:,FFF:FFFFFFFF:F:,:FF:FFFFFFF:F,FFFFFFFFFFFFFFFFFFFFFFFF,F:FFFFFFFFFFFFF:FF:FFF,F,F:FFFFFFFFFFFFFFFFF:FFF,FFFF,FFF:FF,FFFFFFFFFFFFFFFFF:FFFFF:FFFFFFF:FFFFFFFF
@A00270:176:HGHW5DRXY:1:2101:14199:16752 2:N:0:GGTGTAGA+CTCCTTAC
CCTACGGGTGGCTGCAGTGGGGAATATTGCCCAATGGGGGGAACCCTGATGCAGCCATGCCGCGTGTAAGAAGAAGGCCTTCGGGTTGTAAAGTACTTTCGGTGAGGAGGAAGGTGATGTATCTAATAGGTGCATGAATTGACGTTAATCACAGAAGAAGCACCGGCTAACTCCGTGCCAGCAGCCGCGGTAATACGGAGGGTGCGAGCGTTAATCGGAATGAGTGGGCGTAAAGGGCATGTAGGCGGAT
+
FF:FFFFF:FFFFFF,:FF:FFFFFFFFFF,FFFFFFFFF,FFFFFFFFF:FFFFFFF::FFFFF::F,FFFFFF,FF:FFFF:F:FFFFFFFFFFFFFFFFF:F,:FF,FFFFFFFFFFF,F,FFFFF:FFFFF,FFF,FFF:F:FFFFF:FFFFF:F:FFFFFF:FFFFFFFFFF,FF:FFFFFFFF,:FF,:F::FFFF:,F,FFFFFFFFF,FFF,FFF,FFFFFFFFFFFFFF::FFF:,F,FF:
@A00270:176:HGHW5DRXY:1:2101:4978:16814 2:N:0:GGTGTAGA+CTCCTTAC
CTACGGGGGGCTGCAGTGGGGAATATTGCACAATGGGGGGAACCCTGATGCAGCCATGCCGCGTGTATGAAGAAGGCCTTCGGGTTGTAAACCGCTTTTGTTGGGGAGCAAGCGAGAGTGAGTGTACCCTTCGAATAAGGACCGGCTAACTACGTGCCAGCAGCCGCGGTAATACGTAGGGTCCAAGCGTTATCCGGATTTATTGGGCGTAAAGAGCTCGTAGGCGGCTCGTCGCGTCCGGTGTGAAAGT
+
FFFFFFFFFFFFFFFFFFFFFFFFFFFFFFFFFF:FFFFFFFFF:,FFFFFFFFF:FFF:FFFFFFFFFFFFFFFFFFFFFFFF:FF:FF,FFFFFFFFFFFFF:F::FFFFFFFF,FFFFFFFFFF,FFFFFF:FFFFFFFFFFFFFF,F:FFFF,F:FF:FF,FFFFFFFFFFFF:FFFFFFF::FF,F,FFFFFFFFFFFFFF,:FFFFF,FFFFFFFFF,F:,FFF:FF:FFFF:F,,FFFF:FFF
@A00270:176:HGHW5DRXY:1:2101:10113:16939 2:N:0:GGTGTAGA+CTCCTTAC
GACTACACGGGTATCTAATCCTGTTTGCTCCCCACGCTTTCGCATCTCAGCGTCAGTATCTGTCCAGAAGGCCGCCTTCGCCACCGGTATTCCTCCACATCTCTACGCATTTCACCGCTACACGTGGAATTCTACCTTCCTCTACAATACTCTAGTTAACCAGTTTTAAGTGCAATTCCTAGGTTAAGCCCAGGGCTTTCACACCTAACTTAATTATCCGCCTACATGCCCTTTACGCCCAGTCATTCC
+
F:FFFFFFFFF:FFFFFFFFFFFFFFFFFFFFFFFFFFFFFFFFFFFF:FFFFFFFFFFFFFFFFFFFFF:FFFFFFFFFFFFFFFFFFFFFFF:FFFFFFFF,FFFFFF,FFFFFFFF,FFFFFFFF,FFFFFFFF:FFF:FF,FFFFFFF,FFF:FFFFFFFFFF:FFFFFFFFFFFFF:FFFF,FFFF:FFFFF,FFFFFF:F,FFFFFFFFFFFFFFFFFFFFFFFFFFFFFFFF:FFFFFFFFF
@A00270:176:HGHW5DRXY:1:2101:6885:16955 2:N:0:GGTGTAGA+CTCCTTAC
GACTACTCGGGTATCTAATCCTGTTCGCTACCCATGCTTTCGAGCCTCAGCGTCAGTTACAGACCAGACAGCCGCCTTCGCCACTGGTGTTCTTCCATATATCTACGCATTTCACCGCCACACATGGAGTTCCACTGTCCTCTTCTGCACTCAAGTCTCCCAGTTTCCGATGCACTTCTCGGGTTCAGCCGAAGGCTTTCACATCAGACTTAAGAAACCGCCTGCGCTCGCTTAACGCCCAAAAAATCCG
+
F,FFFFFFFFFFF,FF:FFFFFFF:FFFFFFFFFFFFFFFFFFFFFF:F:FFFFFFFFFF:,F,FFFFF:FFFFFFFF:FFFFFFFFFF,,,FFF,FFFFFFFFF:,FFF,FFFFFFFFF:FFFFFFFF,FF:F:F:FF:FFFFFFF:F:,FFF:F:FFFFFFF,FFFFF:FF,F:,:FF,F,:F,F:FF:FFF,FF,FFFF:FFFFFFFF,FFFFF:F:F:,FFFF:F:FFFFFFFFFFFF,FFF,FFF
@A00270:176:HGHW5DRXY:1:2101:6894:16971 2:N:0:GGTGTAGA+CTCCTTAC
GACTACTCGGGTATCTAATCCTGTTCGCTACCCATGCTTTCGAGCCTCAGCGTCAGTTACAGACCAGACAGCCGCCTTCGCCACTGGTGTTCTTCCATATATCTACGCATTTCACCGCCACACATGGAGTTCCACTGTCCTCTTCTGCACTCAAGTCTCCCAGTTTCCGATGCACTTCTCCGGTTAAGCCGAAGGCTTTCACATCAGACTTAAGAAACCGCCTGCGCTCGCTTAACGCCCAATAAATCCG
+
F:FFFFFFFFFFFFFFFFFFFFFFFFFFFFFFFFFFFFFFFFFFFFFFFFFFFFFFFFFFFFFFFFFFF:FFFFFFFFFFFFFFFFFFFF:FFFFFF:FFFFFFFFFFFFFFFFFFFFFFFFFF,FF,FFFFFFFFFFFFFFFFFFFFFF,FFFFFFFFFFFFFFFFFFF,FF::FFF,FFFF:FFFFFFFFFFFFFFFFFF:FF,FFFFFFFF:FFFFFFF:FFFFFFFF,FFFFFFFFFFF:FFFFFF
@A00270:176:HGHW5DRXY:1:2101:25825:17002 2:N:0:GGTGTAGA+CTCCTTAC
CCTACGGGTGGCAGCAGTAGGGAATCTTCCACAATGGACGAAAGTCTGATGGAGCAACGCCGCGTGAGTGAAGAAGGCTTTAGGGTCGTAAAACTCTGTTGTTGAAGAAGAACGTGTGTGAGAGTAACTGTTCACACAGTGACGGTATTCAACCAGAAAGCCACGGCTAACTACGTGCCAGCAGCCGCGGTAATACGTAGGTGGCAAGCGTTGTCCGGATTTATTGGGCGTAAAGCGAGCGCAGGCGGTTT
+
F:FFFFFFFFFF:FFFFFFF:FFFFFFF,FFFFFFFF,:FFFFFFFFFFFFFFFFFFFFFFF:FFFFFFFFFFFFFF,FFF,FFFFFFFFFFFFFFFFFFFFFFFFFFFFFFFFFF:FF:FFFFFF:FFFFFFFFFFFFFFFFF::FFFFFFF:FFFF:FFFFFFFFF:FFFFFFFFFFFFFFFFFFFFFFFFFFFFFFFFF:FFF,FFFFFFFF,FFFF,F,FF:FFFF::FFFFFFFFFFFFFFFFFF,
@A00270:176:HGHW5DRXY:1:2101:28953:17190 2:N:0:GGTGTAGA+CTCCTTAC
CCTACGGGGGGCTGCAGTAGGGAATCTTCCACAATGGACGAAAGTCTGATGGAGCAACGCCGCGTGAGTGAAGAAGGCTTTAGGGTCGTAAAACTCTGTTGTTGAAGAAGAACGTGTGTGAGAGTAACTGTTCACACAGTGACGGTATTCAACCAGAAAGCCACGGCTAACTACGTGCCAGCAGCCGCGGTAATACGTAGGTGGCAAGCGTTGTCCGGATTTATTGGGCGTAAAGCGAGCGCAGGCGGTTT
+
FF:FFFFFFFFFFFFFFFFFFFFFFFFFFFFFFFFFFFFFFFFF:F,F:FFFFFFFFFFFFFFFFFFFFFFFFFFFFFF:,FFFFFFFFFFFFFFFFFFFFFFFFFFFFFFFFF:FFFFFFFFFFFFFFFFFFFFFFFFFFFFFFFFFFFFF,FFF:FFFFFFF:FFFFFFFFFFFFFFFFFFFFFFFFFFFFFF:FFFFFF:FFFF:FFFFFFFFFFF:FFFF,FFFFFFFFFFFFFFFFFFFFFFFFFF
@A00270:176:HGHW5DRXY:1:2101:26015:17206 2:N:0:GGTGTAGA+CTCCTTAC
GACTACTAGGGTATCTAATCCTGTTCGCTACCCATGCTTTCGAACCTCAGCGTCAGTTACAGACCAGAGAGCCGCCTTCGCCACTGGTGTTCTTCCATATATCTACGCATTCCACCGCTACACATGGAGTTCCACTCTCCTCTTCTGCACTCAAGAAATATAGTTTCAGCTGCACTTCCCCGGTTGAGCCGAGGGCTTTCACAGCTGACTTATCTTCCCGCCTGCGTTCGCTTTACGCCCAATAAATCCG
+
F,F:FFFFFFFFFFFFFFFF:FFFFF:FFFFFFFFFFFF,FFFFFFFFFFFF:FFFFFFFF:FFFFFFFFFFFFFFFFFFFFFFFF:F:FFFFFFFFFFFFFFFFF,FFFFFFFFFFF:FFFFFF,F:F,FF:FF::FF:FFFFFFF:FFFFFFFFFFFFFFFFFFF:FF:F:FF:FFFFFFF:FFFFFFFFF:FF,F:F:FFFFFFF::::,F:FFFFFFFFFFF,FFFFFF:FFF,FFFF:FFFF:::
@A00270:176:HGHW5DRXY:1:2101:17038:17221 2:N:0:GGTGTAGA+CTCCTTAC
CCTACGGGAGGCTGCAGTAGGGAATCTTCCACAATGGACGAAAGTCTGATGGAGCAACGCCGCGTGAGTGAAGAAGGCTTTAGGGTCGTAAAACTCTGTTGTTGAAGAAGAACGTGTGTGAGAGTAACTGTTCACACAGTGACGGTATTCAACCAGAAAGCCACGGCTAACTACGTGCCAGCAGCCGCGGTAATACGTAGGTGGCAAGCGTTGTCCGGATGTATTGGGCGTAAAGCGAGCGCAGGCGGTTT
+
FFFFFFFFFFFFFFFFFFFFFFFFFFFFF:FFFFFFFFF:FFF:F:FFFFFFFFFFF,FFFFFFFFFFFFFFF:FFFFFFFFFFFFFFFFF,FFFFFFFFFFFFFFFFFF:FFFFF:FFFFFFFFFFFFFFFFFFFFFFFFFFFFF,FFFFF,FFF:FFFFFFFFFFFFFFFFFFFFFFFFFFFFFFFFFF,FFFFFFFFFF:FFF:FFFFFFFFFFFF:,FF:FFFFFFFF::FFFFFFFFFFFF::FFF
@A00270:176:HGHW5DRXY:1:2101:26467:17237 2:N:0:GGTGTAGA+CTCCTTAC
GACTACTAGGGTATCTAATCCTGTTCGCTACCCATGCTTTCGAGCCTCAGCGTCAGTTACAGACCAGACAGCCGCCTTCGCCACTGGTGTTCTTCCATATATCTACGCATTTCACCGCTACACATGGAGTTCCACTGTCCTCTTCTGCACTCAAGTCTCCCAGTCTCCGATGCACTTCTCCGGTTGAGCCGAGGGCTTTCACATCAGACTTAAGAAACCGCCTGCGCTCGCTTTACGCCCAATAAATCCG
+
F,:FFFFFFFFFF:FFFFFFFFFFFFF:FFF:FFFFFFFFFFFF:FFFFFFF,FFFFFFFFFFFFFFFFFFFFFF:FFFF:FFF,FFFF,FFFFFF:FFFFFF:FFFFF,FF:F:FFFFFFFFF,FFFFFFFFFFFFFFFFFFFFFFFFFFFFFFF:FFF,F:FF::FF:FFF:FFFFFFFFFFFFF,FFFFFFFF::F:FFFFFF::FFFFFFFFF:FFF:,FFFFFFFF:FFF:FFFFFFFFFFFFF:
@A00270:176:HGHW5DRXY:1:2101:23674:17347 2:N:0:GGTGTAGA+CTCCTTAC
CCTACGGGGGGCTGCAGTAGGGAATCTTCCACAATGGACGAAAGTCTGATGGAGCAACGCCGCGTGAGTGAAGAAGGCTTTAGGGTCGTAAAACTCTGTTGTTGAAGAAGAACGTGTGTGAGAGTAACTGTTCACACAGTGACGGTATTCAACCAGAAAGCCACGGCTAACTACGTGCCAGCAGCCGCGGTAATACGTCGGTGGCAAGCGTTGTCCGGATTTATTGGGCGTAAAGCGAGCGCAGGCGGTTT
+
::FFFFFFFFFFFFFFF,FFFFFFFFFFFFFFFFFFFFF:FFFFFFFF,FFFFFFFFFFFFFFFFFFFFFFFF,FFFFFF:FFFFFFF:FFFFFFF:FFFF:FFFFFFFFFFFFFFFFFFF:FFFF,FFFFFFFFFFFFF:FFFFFFFFFFFFFF:FFFFFFFFFFFFFFFFFF:F:FFFFFFFFF:FFFFFFFFFFF,FFFFFF,FFFFF,FFFFF:FFF::FF:FFFFFFF:FFFFFFFFFFFFFFFFF
@A00270:176:HGHW5DRXY:1:2101:24758:17440 2:N:0:GGTGTAGA+CTCCTTAC
CCTACGGGCGGCTGCAGTAGGGAATCTTCCACAATGGACGCAAGTCTGATGGAGCAACGCCGCGTGAGTGAAGAAGGTTTTCGGATCGTAAAGCTCTGTTGTTGGTGAAGAAGGACAAGGATAGTAACTGATTTTTGTTTGACGGTAATCAACCAGAAAGTCACGGCTAACTACGTGCCAGCAGCCGCGGTAATACGTAGGTGGCAAGCGTTGTCCGGATTTATTGGGCGTAAAGCGAACGCAGGCGGGA
+
FFFFFFFFFFFFFFFFFFFFFFFFFFFFFFFFFFFFFFFFF,:FFFFFFFFFFFFFFFFFFFFF:F,FFFFFF,FFFFF:FFFFFFFFFFF:FFFF,FFFF,FFFFF:,FFFFFFF,FFFFFFFFFFFFFF:FFFFF:FFFFFFFFFFFFFFFFFFF:FFFFFFFFFFFFFFFFFFFFFFFFF:FFFFFFFF:F:FF:FFF:F:FFFF:FF:FFFFFFF,,FF,FFFFFFFFFFFFFFFFFFFFFFFFF,
@A00270:176:HGHW5DRXY:1:2101:5457:17487 2:N:0:GGTGTAGA+CTCCTTAC
CCTACGGGCGGCTGCAGTAGGGAATCTTCCACAATGGACGAAAGTCTGATGGAGCAACGCCGCGTGAGTGAAGAAGGCTTTAGGGTCGTAAAACTCTGTTGTTGAAGAAGAACGTGTGTGAGAGTAACTGTTCACACAGTGACGGTATTCAACCAGAAAGCCACGGCTAACTACGTGCCAGCAGCCGCGGTAATACGTAGGTGGCAAGCGTTGTCCGGATTTATTGGGCGTAAAGCGAGCGCAGGCGGTTT
+
FFFFFFF:FFFFFFFFFFFFFFFFF:FFFFFFFFFFFFFFFFFF:FFFFFFFFFFFFFFFFF:F,FFFFFFFFFFFFFF,FFFFFFFFFFFFFFFFFFFFFFFF,FFFF,F:F:FFFFFFFFFFFFF,FFFFFFFFF:FFFFFFFF:FFF:FFFFF::FFFFFFFFFFF:FF:FFFFFFFFF:FFFFFFF:FFFFFFFFFFFF:F:,FFFF::FF,FFFFFFF,:FF,FFFFF:FFF:FFFFFFF:FFFFF
@A00270:176:HGHW5DRXY:1:2101:20708:17534 2:N:0:GGTGTAGA+CTCCTTAC
GACTACTCGGGTATCTAATCCTGTTCGCTACCCATGCTTTCGAGCCTCAGCGTCAGTTACAGACCAGACAGCCGCCTTCGCCACTGGTGTTCTTCCATATATCTACGCATTTCACCGCTACACATGGAGTTCCACTGTCCTCTTCTGCACTCAAGTCTCCCAGTTTCCGATGCACTTCTCCGGTTAAGCCGAAGGCTTTCACATCAGACTTAAGAAACCGCCTGCGCTCGCTTTACGCCCAATAAATCCG
+
FF:FFFFFFFFFFFFFFFFFFFFFFFFFFFFFFFFFFFFFFFFFFFFFFFFFFFFFFFFFF:FFFFFFFFFFFFFFFFFFFFFFFFFFFFFFFF:FFFFF:FFFFFFFFFFFFFFFFFFFFFFFF:FFFFFFFFFFFFFFFFFFFFFFFFFFFFFFFFFFFFFFFFFFF:FFFFFFFFFFFFFFFFFFFFFFFFFFFFFFFFFFFFFFFFFFFF:FFFFFFFF:FFFFFFF:FFFFFFFF:FFFFFFFFF
@A00270:176:HGHW5DRXY:1:2101:19813:17707 2:N:0:GGTGTAGA+CTCCTTAC
GACTACAGGGGTATCTAATCCTGTTCGCTACCCATGCTTTCGAACCTCAGCGTCAGTTACAGACCAGAGAGCCGCCTTCGCCACTGGTGTTCTTCCATATATCTACGCATTCCACCGCTACACATGGAGTTCCACTATCCTCGTCTGCACTCAAGAAATATAGTTTCAGCTGCGCTTCCCCGGTTGAGCCGAGGGCTTTCACAGCTGACTTATCTTCCCGCCTGCGTTCGCTGTACGCCCAATATATCCG
+
FFFFFFF:FFFFFFFF:F:FFF,F:FFFFFF:F:F:FF:,FFF:FFFF:FFFFF,FF,FF::FFFFFFFFFFFFFF,F:FFFFFF,:FFF:FFFFF,FF:FF:FFF,FFF:FFFF:FFFFFFFFFFF:FF:FFFFF,:FFF,,FFF:FFFFFFFF,FFF,FFF,FFFFFFF,F:FFFFFFFFFFFFFFF:::FF:FF::FF:FF::FFFFF:FFFFF:F:FFFFFFF,FFFF:FF:F:FFFFFF,FFFFF
@A00270:176:HGHW5DRXY:1:2101:8983:17801 2:N:0:GGTGTAGA+CTCCTTAC
GACTACTCGGGTATCTAATCCTGTTCGCTCCCCACGCTTTCGCTCCTCAGCGTCAGTGACGGCCCAGAGACCTGCCTTCGCCATTGGTGTTCTTCCCGATATCTACACATTCCACCGTTACACCGGTAATTCCAGTCTCCCCTACCGCACTCCAGACCGCCCGTACCCGGCGCGAATCCACCGTTGAGCGATGGACTTTCACACCGGACGCGACGAGCCGCCTACGAGCTCTTTACGCCCAATAAATCCG
+
F:FFFFFFFFF:FFFFFFF:FFFF::FFFFFF:F,FFFFFFFFFFFFFF:FFFFFFFFF:FFFFFFFFFFFFFFFF:FFFFFFFFFFFFFFF,FFFF:F:FFFFFFF,F,FF:F:FFF:F,FFF:F,FFFFFFFFFFFF:,F:FFFF,FFFFFFF,:FFF,FFFFFFFFFFFFFFF,FFFF:FFFFFFFFFFF:FFFFF:FFFF,FF:FFF:FFF,FFFF,FFFFFFF,FFFFFF:FFFF:F,FFFF,:F
@A00270:176:HGHW5DRXY:1:2101:28592:17848 2:N:0:GGTGTAGA+CTCCTTAC
GACTACTGGGGTATCTAATCCTGTTCGCTACCCATGCTTTCGAGCCTCAGCGTCAGTTACAGACCAGACAGCCGCCTTCGCCACTGGTGTTCTTCCATATATCTACGCATTTCACCGCTACACATGGAGTTCCACTGTCCTCTTCTGCACTCAAGTCTCCCAGTTTCCGATGCACTTCTCCGGTTAAGCCGAAGGCTTTCACATCAGACTTAAGAAACCGCCTGCGCTCGCTTTACGCCCAATAAATCCG
+
FFFFFFFFFFFFFFFFFFFFFFFFFFFFFFFFFFFFFFFFFFFFFFFFFFFFFFFFFFFFFFFFFFFFFFFFFFFFFFFFFFFFFFFFFF,FFFFFF:FFFFFFFFFFFFFFFFFFFFFFFFFFFFFFFFFFFFFFFFFFFFF:FFFFFFFFFFFFFFFFF:FFFFFFFFFFFFFFFFFFF:FFFFFFFF:FFFFFFFFF:FFFFFFFFFFFFF:FFFFFFFFF:FFFFFFF:FFFFFF:F:FFF:FFFF
@A00270:176:HGHW5DRXY:1:2101:26341:17926 2:N:0:GGTGTAGA+CTCCTTAC
CCTACGGGTGGCAGCAGTGGGGAATCTTCCACAATGGACGAAAGTCTGATGGGGCAACGCCGCGTGAGTGAAGAAGGCTTTAGGGTCGTAAAACTCTGTTGTTGAAGTAGAACGTGTGTGAGAGTAACTGTTCACACAGTGACGGTATTCAACCAGAAAGCCACGGCTAACTACGTGCCAGCAGCCGCGGGAATACGTAGGTGGCAAGCGTTGTCCGGAGTTATTGGGCGTAAAGCGAGCGCAGGCGGTGT
+
FFFFFFFFFFFFFFFFFFFFFFFFFFFFFFFFFFFFFFFFFFFF,::F:FFFFFFF:FFFFFFFFFFFFFFFF:FFFFF,F:FFFFFFFFFFFFFF:FFFFF:FFFF,FFFFFF:FFFFFFFFFF,F:FFFFFFFFFFFFFF:FFF:FFFFFFFFFFFFFFFFFFF:FF:FF:FFFFFFFFF:FFFFFFF,FFFFF::FFFFF:,FFFFFFFFFFFFFF,,F,FF:FFFF,F,:FFFFFFFF,FFFFFF,F
@A00270:176:HGHW5DRXY:1:2101:30671:17942 2:N:0:GGTGTAGA+CTCCTTAC
CCTGCGGGTGGCTGCAGTAGGGAATCTTCCACAATGGACGAAAGTCTGATGGAGCAACGCCGCGTGAGTGAAGAAGGCTTTAGGGTCGTAAAACTCTGTTGTTGAAGAAGAACGTGTGTGAGAGTAACTGTTCACACAGTGACGGTATTCAACCAGAAAGCCACGGCTAACTACGTGCCAGCAGCCGCGGTAATACGTAGGTGGCAAGCGTTGTCCGGATTTATTGGGCGTAAAGCGAGCGCAGGCGGTTT
+
FFFFFFFFFFFFFFFFF:,FFFFFF:FFFFFFFFFFFFFFFFFF:FFFFFFFFFFFFFFFFF:FFFFFFFFFFFFFFF:,:FFFFFFFFF,:FFFFFFFFFFFFFFFFFFFFFFFFFFFFFFFFFFFFFFFFFFFFFFFFFFFFFF,FFFFF:FFFF,FFFFFFFFFFFFFFFFFFFFFFFFFFFFFFFF:FFFFFF,FFFFFFFFFFFFFFFFFFFFFFFFFFFFFFFFFFFFFFFFFFFFFFFFFFFFF
@A00270:176:HGHW5DRXY:1:2101:6777:18020 2:N:0:GGTGTAGA+CTCCTTAC
CCTACGGGCGGCTGCAGTAGGGAATCTTCCACAATGGACGAAAGTCTGATGGAGCAACGCCGCGTGAGTGAAGAAGGCTTTAGGGTCGTAAAACTCTGTTGTTGAAGAATAACGTGTGTGAGAGTAACTGTTCACACAGTGACGGTATTCAACCAGAAAGCCACGGCTAACTACGTGCCAGCAGCCGCGGTAATACGTAGGTGGCAAGCGTTGTCCGGATTTATTGGGCGTAAAGCGAGCGCAGGCGGTTT
+
FFFFF:FF:FF,F:FFFFF:FFFF:FFFFFFFFF:FFFFFFFFF,FFFFFFF::FFFFFFFFF,FFFF:FFF:FFF,F,,FF::FFFFFFFFFF:FFFFF,FFFFFFFF,FFFFFFFFFFFFF,FFF:FFFFFFFFF:FFFFFFFFFFF:,F:,FFFFFF:FFFF,FFFFFFFFFFF,FFFFFFFFFFFFFF::FF:FF:,:F,FFF,FFF,FFFFF,:FFFFF::FFF,FFFFFFFFF:FFFFFFFFFFF
@A00270:176:HGHW5DRXY:1:2101:30798:18035 2:N:0:GGTGTAGA+CTCCTTAC
CCTACGGGTGGCTGCAGTAGGGAATCTTCCACAATGGACGAAAGTCTGATGGAGCAACGCCGCGTGAGTGAAGAAGGCTTTAGGGTCGTAAAACTCTGTTGTTGAAGAAGAACGTGTGTGAGAGTAACTGTTCACACAGTGACGGTATTCAACCAGAAAGCCACGGCTAACTACGTGCCAGCAGCCGCGGTAATACGTAGGTGGCAAGCGTTGTCCGGATTTATTGGGCGTAAAGCGAGCGCAGGCGGTTT
+
FFFFFFFFFFFFFFFFFFFFFFFFFFFFFFFFFFFFFFFFFFFFFFFFFFFFFFFFFFFFFFFF:FFF:FFFFFFFFFFFFFFFFFFFFFFFFFFFFFFFFFFFF,FFFFFFFFFFFFFFFFFFFFFFFFFFFFFFFFFFFFFFFFFFFFFFFFFFFFFFFFFFFFFFFF:FFFFFFFFFFFFFFFFFFFFFFFFFFFFFFFFFFFF:FFFFFFF:FFFFFFFFFFFFFFFFFFFFFFFFFF:FF:FFFFF
@A00270:176:HGHW5DRXY:1:2101:6388:18067 2:N:0:GGTGTAGA+CTCCTTAC
GACTACAGGGGTATCTAATCCTGTTTGCTCCCCACGCTTTCGCATCTCAGCGTCAGTATCTGTCCAGAAGGCCGCCTTCGCCACCGGTATTCCTCCACATCTCTACGCATTTCACCGCTACACGTGGAATTCTACCTTCCTCTACAATACTCTAGTTAACCAGTTTTAAGTGCAATTCCTAGGTTGAGCCCAGGGCTTTCACACCTAACTTAATTATCCGCCTACATGCCCTTTACGCCCAGTCATTCC
+
FFFFFFFFFFFFFFFFFFFFFFFFFFFFFFFFFFFFFFFFFFFFFF:F:FFFFFFFFFFFFFFFFFFFFFFFFFFFFFFFFFFFFFF:FFFFFFFFFFFFFFFFFFFF:FFFFFFFFFFFFFFFFFF,FFFFFFFFF:FFFFF:FFFFFF:FFFFFFFFFFFFFFFFFFFFFF,FFFFFFFFFFFFFFFFF:FFF,FFFF,FFFFFFFFFFFFFFFFFFFFFF:FF,F:FFFFFFF:FFFFF,FFFF:F
@A00270:176:HGHW5DRXY:1:2101:30761:18067 2:N:0:GGTGTAGA+CTCCTTAC
CCTACGGGTGGCTGCAGTAGGGAATCTTCCACAATGGACGAAAGTCTGATGGAGCAACGCCGCGTGAGTGAAGAAGGCTTTAGGGTCGTAAAACTCTGTTGTTGAAGAAGAACGTGTGTGAGAGTAACTGTTCACACAGTGACGGTATTCAACCAGAAAGCCACGGCTAACTACGTGCCAGCAGCCGCGGTAATACGTAGGTGGCAAGCGTTGTCCGGATTTATTGGGCGTAAAGCGAGCGCAGGCGGTTT
+
FFFFFFFFFFFFFFFFFFFFFFFFFFFFFFFFFFFFFFFFFFFFFFFFFFFFFFFFFFFFFF:FFFFFFFFFFFFFFFFFFFFFFFFFFFFFFFFFFFFFFFFF,FFFFFFF:FFFFFFFFFFFFFFFFFFFFFFFFFFFFFFFFFFFFF:FFFFFFFFFFFFFFFFFFFFFFFFFFF:FFFFFFFFFFFF,:FFFFF:FFFFFFFFFFFFFFF,:FFFFFF,FFFFFFF,::FFFFFFFFFFFFFFFF:F
@A00270:176:HGHW5DRXY:1:2101:5782:18114 2:N:0:GGTGTAGA+CTCCTTAC
CCTACGGGCGGCTGCAGTAGGGAATCTTCCACAATGGACGAAAGTCTGATGGAGCAACGCCGCGTGAGTGAAGAAGGCTTTAGGGTCGTAAAACTCTGTTGTTGAAGAAGAACGTGTGTGAGAGTAACTGTTCACACAGTGACGGTATTCAACCAGAAAGCCACGGCTAACTACGTGCCAGCAGCCGCGGTAATACGTAGGTGGCAAGCGTTGTCCGGATTTATTGGGCGTAAAGCGAGCGCAGGCGGTT
+
FFFFFFFFFFFFFFFFFFFFFF:FFFFFFF,FFFFFFFF:F::FFFFFFFFFFFF:FFFFFFFFFFFFFFFFFFFFF:FFF:FFFFFF:FFFFFFFFF:FFFF:F,FFFFFFFFFFFFFFFFFFF,:FFFFFFFFFFFF,FFFFF:,FFFFFFFFFFF:FFFFFFFF,FFFFFFFFFFF:FFFFFFFFFFFF:FFFFFFFFFF:FFFFFFF,FFFFFF::,FFFFFFFFFFFF,FFF,FFFFFFFFFFF:
@A00270:176:HGHW5DRXY:1:2101:29550:18255 2:N:0:GGTGTAGA+CTCCTTAC
GACTACACGGGTATCTAATCCTGTTCGCTACCCATGCTTTCGAGCCTCAGCGTCAGTTACAGACCAGACAGCCGCCTTCGCCACTGGTGTTCTTCCATATATCTACGCATTTCACCGCTACACATGGAGTTCCACTGTCCTCTTCTGCACTCAAGTCACCCAGTTTCCGATGCACTTCTCCGGTTAAGCCGAAGGCTTTCACATCAGACTTAAGAAACCGCCTGCGCTCGCTTTACGCCCAATAAATCCG
+
F,FFFFFFFFFFF:FFFF:FFFFF:FFFFFFFFFFFFFFFF:FFFFFFFFFFFFFFFFFFFFFFFFFFFFFFFFFFFFF:FFFFFFFFFF,FFFFFFFFFFFFFFFFFFF,FFFFFFFFFFFFFFFFFFFFFFFFFFFFFFFFFFFFFFFFFFFFFFFFFFFFFFFFFFFFFFFFFFFFFFFFFF:FFFFFF:FFFFFFFFF:FFF:FFFFF,FFFFFFF:FFFFFFFFFFF,FFFFFFFFF,F,FFFFF
@A00270:176:HGHW5DRXY:1:2101:18466:18286 2:N:0:GGTGTAGA+CTCCTTAC
GACTACTCGGGTATCTAATCCTGTTCGCTCCCCACGCTTTCGCTCCTCAGCGTCAGTGACGGCCCAGAGACCTGCCTTCGCCATCGGTGTTCTTCCCGATATCTACACATTCCACCGTTACACCGGGAATTCCAGTCTCCCCTGCCGCACTCCAGCCTGCCCGTACCCGGCGCCGATCCACCGTTAAGCAGTGGACTTTCACACCAGACGCGACAAACCGCCTACGAGCCCTTTACGCCCAATAAATCCG
+
FF,::FFFFFFF:FFFFFFFFFFFFFFFFFFFFFFFFFFFFFFFFFFFFFFFFFFFFFFFFFFFFFFFFFFFFFFFFFFFFFFFFFFFFFFFFFF:FFFFFFFFFFFFF,FFFFFFFFFFFFFF:FFFFFFFFFFFFFFFFFFFFFFFFF:FFFF:FFFFFFFFFFFFFFFFFFFF:F:FFFFFFFFFFF:FFFF:FFFFF,:FFFFF,FFFFFFFFFFFFFFFFFFFFFF,FFFFF:FFFF,FFF,FFF
@A00270:176:HGHW5DRXY:1:2101:10637:18317 2:N:0:GGTGTAGA+CTCCTTAC
GACTACTGGGGTATCTAATCCTGTTCGCTACCCATGCTTTCGAACCTCAGCGTCAGTTACAGACCAGAGAGCCGCCTTCGCCACTGGTGTTCTTCCATATATCTACGCATTCCACCGCTACACATGGAGTTCCACTCTCCTCTTCTGCACTCAAGAAATATAGTTTCAGCTGCACTTCCCCGGTTGAGCCGAGGGCTTTCACAGCTGACTTATCTTCCCGCCTGCGTTCGCTTTACGCCCAATAAATCCG
+
FF:FFFFFFFFFFFFFFFFFFFFFFFFFFFFFFFFFFFFFFFFFFFFFFFFFFFFFFFFFFFFFFFFFFFFFFFFFFFFFFFFFFF:FFFFFFFF,FFFFFFFFFFFFFFFFFFFFFFFFFFFFFFFF:FFFFFFFFFFFFFFFFFFFFFFFFFFFFFFFFFFFFFFFFFFFF,F:FFFFFFFFFFFFFFFFFFFF:FFF:FFFFFFFF:FFFFFFFFFFFFF:FF::FFF,FFFFFFFF,FF:FFFFF:
@A00270:176:HGHW5DRXY:1:2101:23384:18317 2:N:0:GGTGTAGA+CTCCTTAC
GACTACCCGGGTATCTAATCCTGTTCGCTCCCCACGCTTTCGCTCCTCAGCGTCAGTAACGGCCCAGAGACCTGCCTTCGCCATTGGTGTTCTTCCCGATATCTACACATTCCACCGTTACACCGGGAATTCCAGTCTCCCCTACCGCACTCCAGCCCGCCCGTACCCGGCGCGAATCCACCGTTGAGCGATGGACTTTCACACCGGACGCGACGAGCCGCCTACGAGCTCTTTACGCCCAATAAATCCG
+
F,:FFFFFFFFF:FFFFFFFFFFFFFFFFFFFFFFFFFFFFFF:FFFFFFFFFFFFFFFFFFFFFFF:FFFFFFFFFFFFFFFFFFFFFFFFFFFFFFFFFFFFFFFFFFFFFFFFFFFFFFFFFFFFFFFFFFFFF:FFFFFFFFFFFFFFFF:FFFFFFFF:FFFFFFFFF:FFFFFFFFF::FFF:FFFFFFF:FFF:FFFFFFFFFFF:FFFF:F:FFFFFFFFFFFF:FFFFFFFFF,F,F,,F:
@A00270:176:HGHW5DRXY:1:2101:30409:18364 2:N:0:GGTGTAGA+CTCCTTAC
CCTACGGGCGGCTGCAGTGGGGAATATTGCACAATGGGCGCAAGCCTGATGCAGCGACGCCGCGTGCGGGATGACGGCCTTCGGGTTGTAAACCGCTTTTAGCAGGGAGCAAGCCTTCGGGTGAGTGTACTTGTTGAATAAGCGCCGGCTAACTACGTGCCAGCAGCCGCGGTAATACGTAGGGCGCAAGCGTTATCCGGATTTATTGGGCGTAAAGGGCTCGTAGGCGGTTTGTCGCGTCTGGTGTGAA
+
FFFFFFFFFFFFFFFFF:FFFFF:FFFFFFFFFFFFFFFFFFFFFFFFFFFFFFFFFFFFFFFFFFFFFFFFFFFFFFFFFFFFFFFFFF:FFFFFFFFFFFFFFFFFFFFFFF:FFFFFFFFFFFFFFFFFFFFFFFFFFFFFFFFFFF:FFFFFFFFFFFFFFFFFFFFFF:FFFFF,,FFFFFFFFFFF,FFFFFFFF,:FFFFFFFFFFF,FFFF:FFFFFFFFFFFFFFFFFF:FFFFFFFFFFF
@A00270:176:HGHW5DRXY:1:2101:18900:18380 2:N:0:GGTGTAGA+CTCCTTAC
CCTACGGGTGGCTGCAGTAGGGAATCTTCCACAATGGACGAAAGTCTGATGGAGCAACGCCGCGTGAGTGAAGAAGGTTTTCGGATCGTAAAGCTCTGTTGTTGGTGAAGAAAGACAAGGATAGTAACTGATTCATGTTTGACGGTAATCAACCAGAAAGTCACGGCTAACTACGTGCCAGCAGCCGCGGTAATACGTAGGTGGCAAGCGTTGTCCGGATTTATTGGGCGTAAAGCGAACGCTGGCGGGA
+
FFFFFFFFFFFFFFFFFFFFFFFFFFFFF,FFFFFFFF,FF:FFF:FF:FFFFF:FF,FFFFFFFFFFFFFFFFFFFFFFF::FFFF,FF:FFFFF:FF:FFFFFFFFFFFFFFFF:,FFFFFFF:FFFFF,F:FFF:FFFFFFFFFF,FF,FF:FF,FFFFFFFFFFFFFFFFFFFFFFF:FF:FFF:FF,,FFFF:FFFFFFF:FF:FFFFF,,FFF,FF:FFF:FFFFFFFFF:F::F:,,FFFFFF
@A00270:176:HGHW5DRXY:1:2101:18385:18396 2:N:0:GGTGTAGA+CTCCTTAC
GACTACTCGGGTATCTAATCCTGTTCGCTCCCCACGCTTTCGCTCCTCAGCGTCAGTGACGGCCCAGAGACCTGCCTTCGCCATCGGTGTTCTTCCCGATATCTACACATTCCACCGTTACACCGGGAATTCCAGTCTCCCCTGCCGCACTCCAGCCTGCCCGTACCCGGCGCCGATCCACCGTTAAGCAGTGGACTTTCACACCAGACGCGACAAACCGCCTACGAGCCCTTTACGCCCAATAAATCCG
+
FFFFFFFFFFFFFFFFFFFFFFFFFFFFFFFFFFFFFF:FFFFFFFFF:FFFFFFFFFFFFFFFFFFFFFFF,FFFFFFFFFFFFFFFFFFFFFFFFFFFFFFFFFFFFFFFFFFFFFFFFFFFFFFFFFFFFFFFFFFFFFFFFFFFF:FFFFFFFFFFFFFFFFFFFFFFFFFFFFFFFF:FFFFFF:FFFFFFFFFFFFFFFFFFFFFFFFFFFFFFFFFFFFFFFFF:,FFFFFFFF:FFFF,:FF
@A00270:176:HGHW5DRXY:1:2101:18747:18396 2:N:0:GGTGTAGA+CTCCTTAC
CCTACGGGTGGCTGCAGTAGGGAATCTTCCACAATGGACGAAAGTCTGATGGAGCAACGCCGCGTGAGTGAAGAAGGTTTTCGGATCGTAAAGCTCTGTTGTTGGTGAAGAAAGACAAGGATAGTAACTGATTCATGTTTGACGGTAATCAACCAGAAAGTCACGGCTAACTACGTGCCAGCAGCCGCGGTAATACGTAGGTGGCAAGCGTTGTCCGGATTTATTGGGCGTAAAGCGAACGCAGGCGGGA
+
FFFFFFFFFFFFFFFFFFFFFFFFFFFFFFFF:FFFFFFFFFFFFF,FFFFFFFFFFFFFFFFFFFFFFFFFFFFFF:FFFFFFFF:F:FFFFFFFFFF:FFFFFFFFFFFFFFFFFFFFFFFFFFFFFFFFFFFFFFFFFFFFFFFFFFFFF,FFFFFF:FFFFFFF:FFFFFFFFFFFFFFFFFFFFFFFF:FFFFFFFF:FFFF,FFFFFFF:FFFFFFFFFFFFFF:FFFFFFFFFFFF:FFF:FF
@A00270:176:HGHW5DRXY:1:2101:19000:18396 2:N:0:GGTGTAGA+CTCCTTAC
CCTACGGGTGGCTGCAGTAGGGAATCTTCCACAATGGACGAAAGTCTGATGGAGCAACGCCGCGTGAGTGAAGAAGGTTTTCGGATCGTAAAGCTCTGTTGTTGGTGAAGAAAGACAAGGATAGTAACTGATTCATGTTTGACGGTAATCAACCAGAAAGTCACGGCTAACTACGTGCCAGCAGCCGCGGTAATACGTAGGTGGCAAGCGTTGTCCGGATTTATTGGGCGTAAAGCGAACGCAGGCGGGA
+
FFFFFFFFFFFFFFFFFF:FFFFFFFFFFFF:F:FFF:F,F:FFF:F:FF:FFFF:FFF:FFFFF:,F::FFF,:FFF,FF:FFFFFF:F,FFFF:FFFFFF:FFFFFFFFFF:FF,F,FFFFFFFF::::FFFFFFFFFFF:FFF,:FF:,FFFFFFFFFFFFFFFF,FFFFFFFF:F,:FFFF:::FFFF:FF::FFFFFFFF,FF:FFFF:F,FFFF,FFFF,FF:FFF,:FFFFF,FFFFF:FF:,
@A00270:176:HGHW5DRXY:1:2101:7943:18443 2:N:0:GGTGTAGA+CTCCTTAC
CCTACGGGCGGCTGCAGTAGGGAATCTTCCACAATGGACGAAAGTCTGATGGAGCAACGCCGCGTGAGTGACGAAGGCTTTAGGGTCGTAAAACTCTGTTGTTGAAGAAGAACGTGTGTGAGAGTAACTGTTCACACAGTGACGGTATTCAACCAGAAAGCCACGGCTAACTACGTGCCAGCAGCCGCGGTAATACGTAGGTGGCAAGCGTTGTCCGGATTTATTGGGCGTAAAGCGAGCGCAGGCGGTTT
+
FFFFFFFFFFFFFFFFFFFFFFFFF,FFFFFFFFFF:FFFFF:F,F:FFFF:FFFFFFFFFFFFF:FFFFF,:FFF::FFF,F::FF:FFFFF,FFFF:FFFF:FFFFFFFFFFFFFFFFFFF:FF::FFFF:FFFFFFFFFFFFFFFFFFFFFFFFFF::::FFFFFFFFFFFFFFFFFFFFFFFFFFFFFFFFFFFFFFFFFF:FF:FFF:FFFFFFFF:FFF:FFFFFF:F,FFFF:F,FF:FFFF:,
@A00270:176:HGHW5DRXY:1:2101:7961:18443 2:N:0:GGTGTAGA+CTCCTTAC
CCTACGGGCGGCTGCAGTAGGGAATCTTCCACAATGGACGAAAGTCTGATGGAGCAACGCCGCGTGAGTGAAGAAGGCTTTAGGGTCGTAAAACTCTGTTGTTGAAGAAGAACGTGTGTGAGAGTAACTGTTCACACAGTGACGGTATTCAACCAGAAAGCCACGGCTAACTACGTGCCAGCAGCCGCGGTAATACGTAGGTGGCAAGCGTTGTCCGGATTTATTGGGCGTAAAGCGAGCGCAGGCGGTTT
+
FFFFFFFFFFFFFFFFFFFFFFFFFFFFFFFFFFFFFFFFFFFF:FFF:FFFFFFF:FFFFFFFFFFF:FFFFFFFFF,,FF:FFFFFFFFFFFFF:FFFF:FFF:F,FFFFFFFFFFFFFFFFFFFFFFFFFFF:FFFFFFFFFFFFFFFFFFFFFFFFFFFFFFFFFFFFF:FFFFFFFFFFFFFFFFFFFFFFFFFFFFFFF:FFFFFFFFFFFFFFFFF:FFFFFF:FFFFFFFFFFF,FFFFFF:F
@A00270:176:HGHW5DRXY:1:2101:29948:18568 2:N:0:GGTGTAGA+CTCCTTAC
CCTACGGGAGGCTGCAGTGGGGAATATTGCACAATGTGCGCAAGACTTATGCGGCGACGCCGCGTGCGGGATGAAGGCCTTCGGGTTGTAAACCGCTTTTGTTGGGGAGCAAGCGAGAGTGAGTGTACCCTTCGAATAAGGACCGGCTAACTACGTGCCAGCAGCCGCGGTAATACGTAGGGTCCAAGCGCTATCCGGATTTATTGGGCGTAAAGAGCTCGTAGGAGGCTCGTCGCGTCCGGTGTGAAAGT
+
FF:FF,F:F:,FFF:F,,F,:::F,FFFF::FF,,F,:F,FF:F,::,F::FFFFFFF,::F::F:F:FF,FFF:FFF,:FFF:F:FF,FF:,F,,,FFFFFF:FF,FF::FFFFF,FFFFFFF,F:FFFFFFFFF,FFF,FF,FFFFFFFFF,FFFFFF,FF:F:FFF::FFFFFFF:F,F:FFF:,,,::F,:FF,,:F:FF,FFF,FF:FF:F,FFFFF:,,,:F,F:FFF,FFF,FF,:F:F,FF,F
@A00270:176:HGHW5DRXY:1:2101:31828:18568 2:N:0:GGTGTAGA+CTCCTTAC
GACTACTAGGGTATCTAATCCTGTTCGCTACCCATGCTTTCGAGCCTCAGCGTCAGTTACAGACCAGACAGCCGCCTTCGCCACTGGTGTTCTTCCATATATCTACGCATTTCACCGCTACACATGGAGTTCCACTGTCCTCTTCTGCACTCAAGTCTCCCAGTTTCCGATGCACTTCTCCGGTTAAGCCGAAGGCTTTCACATCAGACTTAAGAAACCGCCTGCGCTCGCTTTACGCCCAATAAATCCG
+
F:,FFFFFFFFFFFFFFFFFFFFFFFFFFFFFFFFFF:FFFFF::FFFFFFFFFFFFFFFFFFFFFFFFFFFFFFFFFFFFFFFFFFFFFFFFF:FFFF:FFFFFFFFFFFF:FFFFFFFFFFFFFFFFFFFFFFFFFF:FFFFFFF:FFFFFFFFFFFFFFFFFFFFFFFFFFFFFFFFFFFFFFFFFFFFFFFFFFFFF:FFFFF:FFFF,F,FFFFFFFFFFFFFFFFFFFFFFFFFFFFFFFF,FF
@A00270:176:HGHW5DRXY:1:2101:2293:18646 2:N:0:GGTGTAGA+CTCCTTAC
GACTACCGGGGTATCTAATCCTGTTCGCTCCCCACGCTTTCGCTCCTCAGCGTCAGTAACGGCCCAGAGACCTGCCTTCGCCATTGGTGTTCTTCCCGATATCTACACATTCCACCGTTACACCGGGAATTCCAGTCTCCCCTACCGCACTTCAGCCCGCCCGTCCCCGGCGCGAATCCACCGTTGAGCGATGGACTTTCACACCGGACGCGACGAGCCGCCTACGAGCTCTTTACGCCCAATAAATCCG
+
FFFFFFFFFFFFFFFFFFFFFFFFFFFFFFFFFFFFFFFFFFFFFFFFF:FFFFFF:FFFFFFFFFFFFFFFFFFFFFFFFFF:FFFFFFFFFFFFFFFFFFF::FFFFFFFFFFFFFFFFFFFFFFFFFFFFFFFFFFFFF,FFFFFFFFFFFFFFFFFFFFF,FFFFFFFFFFFFFFFFFFF:FFFFFFFFFFFFFFFFF:FFF:FFF:FFFFFFFF:FFFFFFFF:FFF:FFFFFFF,FFF:F:F:,
@A00270:176:HGHW5DRXY:1:2101:4327:18662 2:N:0:GGTGTAGA+CTCCTTAC
CCTACGGGAGGCTGCAGTAGGGAATCTTCCACAATGGACGAAAGTCTGATGGAGCAACGCCGCGTGAGTGAAGAAGGCTTTAGGGTCGTAAAACTCTGTTGTTGAAGAAGAACGTGTGTGAGAGTAACTGTTCACACAGTGACGGTATTCAACCAGAAAGCCACGGCTAACTACGTGCCAGCAGCCGCGGTAATACGTAGGTGGCAAGCGTTGTCCGGATTTATTGGGCGTAAAGCGAGCGCAGGCGGTTT
+
:FFFFFFFFFFFFFFFFFFFFFFFFFFFFFFF:FFFFFFFFFFF:FFFFFFFFFFFFFFFFFFFFFFF:FFFFFFFF:F,:FFFFFFFFFFFFFFFFFFFFFF:F:F,FFFFF:F:FFFFFFFFFFF:FFFFFFFFF:F:FFFFF:FFFFF::FFFFFFFFFFFFF:FFFFFFFF,FFFFFFFFFFFF:FFF:FFFFFFFFFFFFFFFFFFF:FFFFFF,FFFF:F:FFFFFF::FF:FFFFFFFFFFF:F
@A00270:176:HGHW5DRXY:1:2101:18457:18677 2:N:0:GGTGTAGA+CTCCTTAC
CCACGGGTGGCAGCAGTGGGGAATATTGCACAATGGGCGCAAGCCTGATGCAGCGACGCCGCGTGCGGGATGAAGGCCTTCGGGTTGTAAACCGCTTTTGTTGGGGAGCAAGCGAGAGTGAGTGTACCCTTCGAATAAGGACCGGCTAACTACGTGCCAGCAGCCGCGGTAATACGTAGGGTCCGAGCGTTATCCGGATTTATTGGGCGTAAAGAGCTCGTAGGCGGCTCGTCGCGTCCGGTGTGAAAGT
+
FFF:FFFFFFFFFFFFFFFFFFFFFFFFFFFFFFFFFFFFFF:FFFFFFFFFFFFFFFFFFFFFFFF:FFFFFFFFFFFFFFF:FFFFFFF:FFFFF:FF:FFFFFFFFFFFFFFFFFFFFFFFFFFFFFFFFFFFFFFFFFFFFFFFFFFFFFFFFFFFFFFFFFFFFF:FFF,F:FFFFFFFFFFFF,FFF:FFFF:FFFFFFFFF,F:FFFFFFFFFFFFFFFF:FFFF:FFFFFFFF:F:FF:FFF
@A00270:176:HGHW5DRXY:1:2101:27507:18693 2:N:0:GGTGTAGA+CTCCTTAC
GGTGGGGGGGGGGCGGGGGGGCAATTCCAGAATGGGCGGAAGTCTGGTGGGGGAACGCCGGGGGGGGGTAGAAGGTTTTGGGGTGGGACAGGTGTGGTGTTGGTGTAGGAGGGGACGGGTTGTAAATGATTTTTGTTTTTCGGTTATGAACCAGAAAGTGCCGGGGTAGTACGTGCCCGCGGCCGCGGGCATAGGTAGGGGGGCAGGGGGGGGGGGGGGTGTTGGGGGGGAAGGGGACGCGGGGGGGGGGT
+
:F,,FFF,FF,F,,FF,,FF,,,,,:,:,,,:,,F,,,,,:,,,,:,F,F,::,,:,,F:,,:F,F,F,,:,,:F,::F,FF,,:F,,,,:,:,,F,:F,F:,,F,,,,,,F,,,,,F,:,:F,,,,,,,:F:F,FFF:,,,F,,,F,::,,,,,:,,,,,,,F,,,,,::,F,F,,,,F,F,,,,F:,,,F:,,,,F,,FF,,,:,,,FF:,,FF,,,F,::::,FF,,,,,,F,,,,,,,F,:FF:,F,
@A00270:176:HGHW5DRXY:1:2101:32515:18724 2:N:0:GGTGTAGA+CTCCTTAC
CCTACGGGAGGCTGCAGTAGGGAATCTTCCACAATGGACGCAAGTCTGATGGAGCAACGCCGCGTGAGTGAAGAAGCTATTCGGATCGTAAAGCTCTGTTGTTGGTGAAGAAGGACAAGGATAGTAACTGATTTTTGTTTGACGGTAATCAACCAGAAAGTCACGGCTAACTACGTGCCAGCAACCGCGGAAATACGTAGGTGGAAAGCGTTGTCCGGATTTATTGGGCGTAAAGCGAACGCATGCGGGA
+
FFFFFFF,F,,FFFFF:FF:FF::,FFF:FFFFFF,FFF,FFFFFF::FFF,FFFFFFF::,FF,F,F:,FF:F,,,F,FFFFFFFF:F,FF,F:F,,FFFFFFFF,FFF:F,,FFFF:FF:FFFFFF:F,FF:FFF:FF,FF,,F,FFF:F:FFFFFF,,,FF,F,,FF,FF:,F,,:F:FF,,FFF,,,F:FFFFF:,FF:F,F:FF:,FFFF,FF:FFFFF:F:::F:FFF::FFFF,,:F,:,F,:
@A00270:176:HGHW5DRXY:1:2101:31232:18818 2:N:0:GGTGTAGA+CTCCTTAC
CCTACGGGAGGCTGCAGTAGGGAATCTTCCACAATGGACGAAAGTCTGATGGAGCAACGCCGCGTGAGTGAAGAAGGCTTTAGGGTCGTAAAACTCTGTTGTTGAAGAAGAACGTGTGTGAGAGTAACTGTTCACACAGTGACGGTATTCAACCAGAAAGCCACGGCTAACTACGTGCCAGCAGCCGCGGTAATACGTAGGTGGCAAGCGTTGTCCGGATTTATTGGGCGTAAAGCGAGCGCAGGCGGTTT
+
FFF,:FFFFFFFFFFFFFFF:FFFFFFFFFFFFFF,FF:FF,FFFFFF,FFFFFFFFFFFFFFF:FFFFFFFFFFFF,FFFFFFFFFFF,FF:FFF:FFF:FFFFF::FFFFFFFFFFFFFFFFFFFFFFFFF:FFFFFFF:FFFFFFFF:FFF:FFFFFFFFFFFFFFFF:FFFFFFFFFFFFFFFFFFFFFFFFFFFFFFFFFFFFFFFFFFFFFFFFFFFFFFFFFF,FFFFFFF:FFFFFFFFFFFF
@A00270:176:HGHW5DRXY:1:2101:21224:18834 2:N:0:GGTGTAGA+CTCCTTAC
GACTACAAGGGTATCTAATCCTGTTCGCTACCCATGCTTTCGAGCCTCAGCGTCAGTTACAGACCAGACAGCCGCCTTCGCCACTGGTGTTCTTCCATATATCTACGCATTTCACCGCTACACATGGAGTTCCACTGTCCTCTTCTGCACTCAAGTCTCCCAGTTTCCGATGCACTTCTCCGGTTAAGCCGAATGCTTTCACATCAGACTTAAGAAACCGCCTGCGCTCGCTTTACGCCCAATAAATCCG
+
F:FFFFFFFFFFF:FF:FFFFFF:FFFFFFFFFFFFFFFFFFFFFF:,FFF::FFFFFFFFFFFFFFFFFFFFFFFFFFFFFFFFFFFF:F:F:FFFFFFFFFFFFFFFFFFFFFFFFFFFFFFF:FFFF:,FFFFFFFFFFFFFFFFFFFFFFFF:F:FF:FFFFFFFFFFFFF:FFFFFFFFFFF::FFFFFFFFF::FFFFFFFF:FFFF,FFFFF,FFF,FFFFF:F,FF,,F:FFFFFF,F::FF
@A00270:176:HGHW5DRXY:1:2101:4544:18881 2:N:0:GGTGTAGA+CTCCTTAC
GACTACTAGGGTATCTAATCCTGTTCGCTACCCATGCTTTCGAGCCTCAGCGTCAGTTACAGACCAGACAGCCGCCTTCGCCACTGGTGTTCTTCCATATATCTCCGCATTTCACCGCTACACATGGAGTTCCACTGTCCGCTTCTGCACTCAAGTCTCCCAGTTTCCGATGCACTTCTCCGGTTAAGCCGAAGGCTTTCGCATCAGACTTAAGAAACCGCCTGCGCTCGCTTCACGCCCAATAAATCCG
+
F:F,FF:FFFF:F:FF,FFFFFFF:FFFFFFFFFFFF:F,FFFFFFFFFFF::FFFFF:FF:FFF:FFF,,,FF:FFFFFFFFF,FF:F:,FFFFFFFF,F::F,F,F:FFFFFFFFFFFF:FFFFFFF,,FFFFFFFFF,FFFFFFF:F,FFFFFFFFFF,FFFFFFFFFF,FFFFFFFFFFFFFFFFF,FFFFFF,FFFFFF,::FFFFFF:FFF:FFFF,FFFFFFFFF::FFFF,F:F:FFF,,F,
@A00270:176:HGHW5DRXY:1:2101:27887:18881 2:N:0:GGTGTAGA+CTCCTTAC
CCTACGGGTGGCTGCAGTAGGGAATCTTCCACAATGGACGAAAGTCTGATGGAGCAACGCCGCGTGAGTGAAGAAGGCTTTAGGGTCGTAAAACTCTGTTGTTGAAGAAGAACGTGTGTGAGAGTAACTGTTCACACAGTGACGGTATTCAACCAGAAAGCCACGGCTAACTACGTGCCAGCAGCCGCGGTAATACGTAGGTGGCAAGCGTTGTCCGGATTTATTGGGCGTAAAGCGAACGCAGGCGGGA
+
FFFFFFFFFFFFFFFFFFFFFFFFFFFFFFFFFFFFFFFFFFFFFFFFFFFFFFFFFFFFFFFFFFFFFFFFFFFFFFFFFFFFFFFFFFFFFFFFFFFFFFFFFFFFFFFFFFFFFFFFFFFFFFFFFFFFFFFFFFFFFFFFFFFFFFFFFFFFFFFFFFFFFFFFFFFFFFFFFFFFFFFFFFFFF:FFFFFFFFFFFFFFFFFFFFFFFFFFFFFF:FFFFFFFFFFFFF:FFFFFFFFFFFFFFF
@A00270:176:HGHW5DRXY:1:2101:27941:18912 2:N:0:GGTGTAGA+CTCCTTAC
CCTACGGGTGGCTGCAGTAGGGAATCTTCCACAATGGACGAAAGTCTGATGGAGCAACGCCGCGTGAGTGAAGAAGGCTTTAGGGTCGTAAAACTCTGTTGTTGAAGAAGAACGTGTGTGAGAGTAACTGTTCACACAGTGACGGTATTCAACCAGAAAGCCACGGCTAACTACGTGCCAGCAGCCGCGGTAATACGTAGGTGGCAAGCGTTGTCCGGATTTCTTGGGCGTAAAGCGAACGCAGGCGGGA
+
FFFFFFFFFFFFFFFFFF:FFFFFFFFFFFFFFFFFFFFFFFFFFFFFFFFFFFFFFFFF:FFFFFFFFFFFFFFFFF,,FFFFFFFFFF:FFFFFFFFFFFFFFFFFFFFFFFFFFFFFFFFFFFFFFFFFF:FFFFFFFFFFFFFFFF:FFFFFFFFFFFFFFFFFFFFFFFFFFFFFFFFFFFFFFFFFFFFFFFFFFFFFFFFFFFFFFFFFFFF:FF:FFFFFFFFFFFFFFF:FFFFFFFFFFF
@A00270:176:HGHW5DRXY:1:2101:18638:18928 2:N:0:GGTGTAGA+CTCCTTAC
GACTACTAGGGTATCTAATCCTGTTCGCTACCCATGCTTTCGAGCCTCAGCGTCAGTTACAGACCAGACAGCCGCCTTCGCCACTGGTGTTCTTCCATATATCTACGCATTTCACCGCTACACATGGAGTTCCACTGTCCTCTTCTGCACTCAAGTCTCCCAGTTTCCGATGCACTTCTCCGGTTAAGCCGAAGGCTTTCACATCAGACTTAAGAAACCGCCTGCGCTCGCTTTACGCCCAATAAATCCG
+
F,:FFFFFFFFFFFFFFFFFFFFFFFFFFFFFFFFFFFFFFFFFFFFFFFFFFFFFFFFFFF:FFFFFFFFFFFFFFFFFFFFFFFFFFFFFFFFFFF:FFFFFFFFFFFFFFFFFFFFFFFFFFFFFFFFFFFFFFF:FFFFFFFFFFFFFFFFFFFFFFFFFFFFFF:F:FFFFFFFFFFFFFFFFFFFFFFFF:FFFF:F:FFFFFFFFFFFFFFF:FFFFFFF:FFFFFFF:FFFFFFFFFF:FFF
@A00270:176:HGHW5DRXY:1:2101:29595:18959 2:N:0:GGTGTAGA+CTCCTTAC
GACTACACGGGTATCTAATCCTGTTCGCTCCCCACGCTTTCGCTCCTCAGCGTCAGTGACGGCCCAGAGACCTGCCTTCGCCATCGGTGTTCTTCCCGATATCTACACATTCCACCGTTACACCGGGAATTCCAGTCTCCCCTGCCGCACTCCAGCCTGCCCGTACCCGGCGCCGATCCACCGTTAAGCAGTGGACTTTCACACCAGACGCGACAAACCGCCTACGAGCCCTTTACGCCCAATAAATCCG
+
FFFF:FFFFFFFFFFFFFFFFFFFFFFFFFFFFFFFFFFFFFFFFF:F,FFFFFFFFFFFFFFFFFFFFFFFFFFFFFFFFFFFFFFFFFFFFFFFFFFFFFFFFFFFF:FFF,FFFFFFFFFFFFF,FFFFFFFFFFFFFFFFFFFFFFFFF:FFFFFFFFFFFFFFFFFFFFFFFFFFFFF,FF:FFFFFFFFFF:FFFFFFFFFF:FFFFFF:FFFFFFFFFFFFFFF,:FFFFFFFF,FFFFFFFF
@A00270:176:HGHW5DRXY:1:2101:24849:18975 2:N:0:GGTGTAGA+CTCCTTAC
CCTACGGGTGGCAGCAGTAGGGAATCTTCCACAATGGACGCAAGTCTGATGGAGCAACGCCGCGGGAGTGAAGAAGGTTTTCGGATCGTAAAGCTCTGTTGTTGGTGAAGAAGGACACGGATAGTAACTGATTTTTGTTTGACGGTAATCAACCAGAAAGTCACGGCTAACTACGTGCCAGCAGCCGCGGTAATACGTAGGTGGCAAGCGTTGTCCGGATTTATTGGGCGTAAAGCGAACGCAGGCGGGA
+
F:FFFF:,::FFFFFF:,FF:,FFFFFFFFFFFF,F:F,FFFFFFFFFF:FFFFFFFFFFF:FF,FF:FFFFFF::FFF,FFFFFFFFFFFFF,F:,FF:F,:FF:FFFFFFFFFFF,FFF:FFF,F:FFFF:FFFFFFFFFFFFFFFFFFFFFF:FF,FFFF:FFF:FFFFFFFFFFFFFF:FFF:FFFFFFFFFFFFFFFFFFFFFF,:FFFF:F:F,F:F,:FFFFFFFFFFFFF,F,FFFFFF:FF
@A00270:176:HGHW5DRXY:1:2101:14335:18991 2:N:0:GGTGTAGA+CTCCTTAC
CCTACGGGTGGCTGCAGTGGGGAATATTGCACAATGGGGGGAACCCTGATGCAGCCATGCCGCGTGTATGAAGAAGGCCTTCGGGTTGTCCAGTACTTTCGGTGATGAGGAAGGTGATGTATCTAATAGGTGCATTAATTGACGTTAATCACAGAAGAAGCACCGGCTAACTCCGTGCCAGCAGCCGCGGTAATACGGAGGGTGCGAGCGTTAATCGGAATGACTGGGCGTAATGGGCATGTAGGCGGAT
+
FFFFFFFFFFFFFFFFF:FFFFF,FF:FFFFFFF:FFFFFFFFFFFFFFFFFFFFFFFFFFFFF,F:FFFF,FFFF:FFFFFFF:FFFF,,FFFFFFFF:FFFFFFFFF:F:F,FFFFFFFF:F:FFFFF:FFFFFFFFFFFFF,F::FF:FFF,FF,FFFFFFFFFFFFFFFFFFFFFFFF,F:FFFFFFF,FFF:FFFF:FFFFFFFFFFF:FFFF:,FF,FFFFFFF,,:,FF::F:FF:FFFFFFF
@A00270:176:HGHW5DRXY:1:2101:19479:19006 2:N:0:GGTGTAGA+CTCCTTAC
GACTACTGGGGTATCTAATCCTGTTCGCTCCCCACGCTTTCGCTCCTCAGCGTCAGTAACGGCCCAGAGACCTGCCTTCGCCATTGGTGTTCTTCCCGATATCTACACATTCCACCGTTACACCGGGAATTCCAGTCTCCCCTACCGCACTCCAGCCCGCCCGTACCCGGCGCGAATCCACCGTTGAGCGATGGACTTTCACACCGGACGCGACGAGCCGCCTACGAGCTCTTTACGCCCAATAAATCCG
+
F,,FFFFFFFFFF:FFFFFFFFFFFFFFFFFFFFFF:FFFFFFFFFFF:FFFFFF:FFFFFFFF:FFF:FF:FFFFFF:FFFFFFFFFFFFFFFFF:FFFFF:FFFFFFFFF:FFFFFFFFFFFFFFFF,FFFFFFFFFFFFFFFFFFFFFFFF:FFFF:FFFFFFFFFFFFFFFFF:FFFFFFFFFF:F:FF:FFFFFFF:FF:::FFFFFFFFFFFF:FFFFFFFFFFFFFFFFFFFFFFFF:FF:FF
@A00270:176:HGHW5DRXY:1:2101:7907:19038 2:N:0:GGTGTAGA+CTCCTTAC
GACTACACGGGTATCTAATCCTGTTCGCTCCCCACGCTTTCGCTCCTCAGCGTCAGTGACGGCCCAGAGACCTGCCTTCGCCATCGGTGTTCTTCCCGATATCTACACATTCCACCGTTACACCGGGAATTCCAGTCTCCCCTGCCGCACTCCAGCCTGCCCGTACCCGGCGCCGATCCACCGTTAAGCAGTGGACTTTCACACCAGACGCGACAAACCGCCTACGAGCCCTTTACGCCCAATAAATCCG
+
FFFFFFFFFFFFF:FFFFFFFFFFFFFFFFFFFFFFFFFFFFFFFFF:FFFFFFFFFFFFFFFFFFFFFFFFFFFFFFFFFFFFFFFFF:FFFFFFFFFF:FFFFFFFFFFFFFFFF:FFFFFFFFFFFF:FFFFFFFFFFF,FFFFFFFFFFFFFFFFFFFF,,FFFFFFFFFFF:FFFFFFFFFFFFFFFF,FFF,FFFFFFF:FFFFFFFFFFFFFFFFFFFFFFFFFFFFFFFFFFFFF:FFF:FF
@A00270:176:HGHW5DRXY:1:2101:24496:19085 2:N:0:GGTGTAGA+CTCCTTAC
CCTACGGGTGGCTGCAGTGGGGAATATTGCACAATGGGGGGAACCCTGATGCAGCCATGCCGCGTGTATGAAGAAGGCCTTCGGGTTGTAAAGTACTTTCGGTGATGAGGAAGGTGATGTATCTAATAGGTGCATTAATTGACGTTAATCACAGAAGAAGCACCGGCTAACTCCGTGCCAGCAGCCGCGGTAATACGGAGGGTGCGAGCGTTAATCGGAATGACTGGGCGTAAAGGGCATGTAGGCGGAT
+
FFFFFFFFFFFF:FFFF:FFFFFFFFFFFFF:FFFFFFFFFFFFFFFFFF:FFFFFFFFFFFFFFFFFFFFFFFFFFFFFFF:FFFFFF:FFFFFFFFFFFFFFFFFFFFF:FFFFFFFFFFFFFFFFFFFFFFFFFFFFF,FFFFFFF:FF:FFF,FFF:FF,FFFFFFFFFFFFFFFFFFFFFFFFFFFFFFFFFFFFFFFF::FFFFFF:FFF:FFFFFFFFFF:FFFFF,FFFFFFFFFF:F:FFF
@A00270:176:HGHW5DRXY:1:2101:7943:19100 2:N:0:GGTGTAGA+CTCCTTAC
GACTACACGGGTATCTAATCCTGTTCGCTCCCCACGCTTTCGCTCCTCAGCGTCAGTGACGGCCCAGAGACCTGCCTTCGCCATCGGTGTTCTTCCCGATATCTACACATTCCACCGTTACACCGGGAATTCCAGTCTCCCCTGCCGCACTCCAGCCTGCCCGTACCCGGCGCCGATCCACCGTTAAGCAGTGGACTTTCACACCAGACGCGACAAACCGCCTACGAGCCCTTTACGCCCAATAAATCCG
+
F:FFFFFFFFFF:FFFFFFFFFFFFFFFFFFFFFFFFFFFFFFFFF,F:FFFFFFFFFFFFFFFFFFFFFFFFFFFFFFFFFFFFFFFFFFFFFFFFFFFFFFFFFFFF:FFF:FFFFFFFFFFFFF:,:FFFFFFFFFFFFFFFFFFFFFFFFFFFFFFFFFFFFFFFFFFFFFFFFF:FFFFFFFFF:FFFFFFFFFF:FFFFF:FFFFFFFFFFFFFF:FFFFFFFFFF,FFFFFFFF:FFFFFFFF
@A00270:176:HGHW5DRXY:1:2101:31358:19100 2:N:0:GGTGTAGA+CTCCTTAC
GACTACTAGGGTATCTAATCCTGTTCGCTACCCATGCTTTCGAGCCTCAGCGTCAGTTACAGACCAGACAGCCGCCTTCGCCACTGGTGTTCTTCCATATATCTACGCATTTCACCGCTACACATGGAGTTCCACTGTCCTCTTCTGCACTCAAGTCTCCCAGTTTCCGATGCACTTCTCCGGTTAAGCCGAAGGCTTTCACATCAGACTTAAGAAACCGCCTGCGCTCGCTTTACGCCCAATAAATCCG
+
FFFFFFFFFFFFFFFFFFFFF:FF:FFF::FFFF:F:FFFFFFFFFFF,FFF:FFFFF:FFFFF:F:FFFFFFF::FFFF,FFF:FFFFFFFFFFFFFFFFFFFFFFFFFFF:,F:FFFF:FFFFFFFFFFFFFFFFFF:F:::FFFFFFFFFFFFFFFFFFFFFF::F::F:F,FFFFF:FF:FFFF:FFF:FFFFFFFFFFFFFFFFFFFFF,FFFFF:FFFFFF:FFFF,FF:FFFFFFFFFFFFFF
@A00270:176:HGHW5DRXY:1:2101:18295:19116 2:N:0:GGTGTAGA+CTCCTTAC
CCTACGGGAGGCTGCAGTAGGGAATCTTCCACAATGGACGAAAGTCTGATGGAGCAACGCCGCGTGAGTGAAGAAGGCTTTAGGGTCGTAAAACTCTGTTGTTGAAGAAGAACGTGTGTGAGAGTAACTGTTCACACAGTGACGGTATTCAACCAGAAAGCCACGGCTAACTACGTGCCAGCAGCCGCGGTAATACGTAGGTGGCAAGCGTTGTCCGGATTTATTGGGCGTAAAGCGAGCGCAGGCGGTTT
+
FF,FFFFFFFFFFFFFFFFFFFFFF,FFFFFFFFFFFFFFFFFFFFFFFFFFFFFFFFFFFFFFFFFFFFFFFFFFF,FFFFFFFFFFFFFFFFFFFFFFFFFFF:FFFFFFFFFFFFFFFFFFFFFFFFFFFFFFFFFFFFFFFFFFFFFFFFFFFFFFFFFFFFFFFFFFFFFFFFFFFFFFFFFFFFFFFFFFFFFFFFFFFFFFFFFF:FFFFFF:F:FFFFFFFFFFFFFFFFFFFFFFF,FFFFF
@A00270:176:HGHW5DRXY:1:2101:7509:19163 2:N:0:GGTGTAGA+CTCCTTAC
CCTACGGGCGGCAGCAGTGGGGAATATTGCACAATGGGCGCAAGCCTGGTGCAGCGACGCCGCGTGCGGGATGACGGCCTTCGGGTTGTAAACCGCTTTTAGCAGGGAGCAAGCCTTCGGGTGAGTGTACTTGTTGAATAAGCGCCGGCTAACTACGTGCCAGCAGCCGCGGTAATACGTAGGGCGCAAGCGTTATCCGGATTTATTGGGCGTAAAGGGCTCGTAGGCGGTTTGTCGCGTCTGGTGTGAA
+
FFFFFFFFFFFFFFFFFFFFFF::FF:FFFFFFFFFFFFFFFFFFFFF:FFFFFFFF:FFFFFFFFFFF::FFFFFFF:,,FFFFFFFFF:FFFFFFFFFF:FFF,FFFFFF:F,FFF,FFFFFF:FFFFFF:FFF:FFF:,FFFFFFF::FFF:FFFFFF,FF:FFFFFFFFF,F:FF,:FFFFFF:F::,,F,FFFF:F,:FFFFFF,:FFFFFFF,:FFFFFFFFF:FFFFFF:,:FFFF,FF,FFF
@A00270:176:HGHW5DRXY:1:2101:3495:19225 2:N:0:GGTGTAGA+CTCCTTAC
GACTACAGGGGTATCTAATCCTGTTCGCTACCCATGCTTTCGAACCTCAGCGTCAGTTACAGACCAGAGAGCCGCCTTCGCCACTGGTGTTCTTCCATATATCTACGCATTCCACCGCTACACATGGAGTTCCACTCTCCTCTTCTGCACTCAAGAAATATAGTTTCAGCTGCACTTCCCCGGTTGAGCCGAGGGCTTTCACAGCTGACTTATCTTCCCGCCTGCGTTCGCTTTACGCCCAATAAATCCG
+
FFFFFFFFF:F,FFFFFF,FFFF,FF:FF:FFFFFFFFFF,FFFFFFFFFFFFF:FFFF:FFFFFFFF:FF,FFFFFFFFFFFFF,F:FF:,FFFF,FF:F:FF:FFF:FF:FFF,:FFFFF:FFFFFFFFFFFFFFF,F:FFFFFFFFFFF,FFFFF:F:F:,FFFF:FF:::FFFF:FFFFFFFFFFFFFFFFFFFF,FFF:FFFFFFFFFFF:FFFFFFFFFFF:FFFFFFFFFFFFFFFFFFF:,F
@A00270:176:HGHW5DRXY:1:2101:6958:19241 2:N:0:GGTGTAGA+CTCCTTAC
CCTAAGGGCGGCAGCAGTGGGGAATATTGCACAATGGGCGCAAGCCTGGTGCAGCGACGCCGCGTGCGGGATGACGGCCTTCGGGTTGTAAACAGCTTATAGCAGTGAGCAAGCCTTCGGGTGAGTGTACTGGTTGAATAAGCGCCGGCTAACTACGTGCCAGCATCCGCGGTAATACGTAGGGCGCAAGCGTTCTCCGGATTTATTGGGCGTAAAGGGCTCGTAGGCGGTTTGTCGCGTCTGGTGTGAA
+
FF,,,F,F,FFFFF,FF:F:FF::FFF,FFF,FFFFF,FFFFFF:::,FF,,:,F:FF:F:,FFFF:FF,:F,F:,:FF::FFF::FFFF,FF,FFF,,FFFFFF,FFF,::F,F:F,FFFFF,,,,FF,F,FFFF::FFF:FFFF::F,FFFFFFF,FFFF,F,,:F,FF:FF,F,,FF,:F:F:F,F:FFFF,F,F,F::FF,:FFF,FFFF,,FFFFFFF,,,,:FFFFFFF:FF::,,FFFFFF,F
@A00270:176:HGHW5DRXY:1:2101:7545:19319 2:N:0:GGTGTAGA+CTCCTTAC
CCTACGGGCGGCAGCAGTGGGGAATATTGCACAATGGGCGCAAGCCTGGTGCAGCGACGCCGCGTGCGGGATGACGGCCTTCGGGTTGTAAACCGCTTTTAGCAGGGAGCAAGCCTTCGGGTGAGTGTACTTGTTGAATAAGCGCCGGCTAACTACGTGCCAGCAGCCGCGGTAATACGTAGGGCGCAAGCGTTATCCGGATTTATTGGGCGTAAAGGGCTCGTAGGCGGTTTGTCGCGTCTGGTGTGAA
+
FFFFFFFFFFFFFFFFFFFF:FFFFFFF:F::FF:F:FF:FFFF:FFFFFFFFFFFFFFFFFFFFFFFFFFFFFFFFFFFFFF::FFF:FF:FFF,FFFF:FFFF,:FFFFF:FFF:FFFFFFFFFFFF,,FFFFFFFFFFFFFFF:FFFF:FFFFFFFFFFF::FFFF:FFF:,FFFFFFFFFFFFF,FFF,F::FFFFFF::FFFF,FFFF:FFFFFFFFF:FFFFFF:FFFF::::F,FFFF:FFFF
@A00270:176:HGHW5DRXY:1:2101:29071:19366 2:N:0:GGTGTAGA+CTCCTTAC
GACTACACGGGTATCTAATCCTGTTCGCTACCCATGCTTTCGAGCCTCAGCGTCAGTTACAGACCAGACAGCCGCCTTCGCCACTGGTGTTCTTCCATATATCTACGCATTTCACCGCTACACATGGAGTTCCACTGTCCTCTTCTGCACTCAAGTCACCCAGTTTCCGATGCACTTCTCCGGTTAAGCCGAAGGCTTTCACATCAGACTTAAGAAACCGCCTGCGCTCGCTTTACGCCCAATAAATCCG
+
F:FFFFFFFFFFFFFFFFFFFFFFFFFFFFFFFFFFFFF:FFFFFFFFFFFFFFFFFFFFFFFFFFFFFFFFFFFFFFFFF:FF,FFFFF,FFFFFFFFFFF:FFFFF:FFFFFFFF:FFFFFFFFFFFFFFFFFFFFFFFF:FFFFFFFFFFFFFF,FFFFFFF:FFFFFFFFFFFFFFFFFFFF,FFFFFFFFFFFFFFFFF:FFFFFFFFF:FFFFFFFFFFFFFFFFFFFFFFFFFFFFFFFFFFF
@A00270:176:HGHW5DRXY:1:2101:3079:19382 2:N:0:GGTGTAGA+CTCCTTAC
GACTACTCGGGTATCTAATCCTGTTCGCTCCCCACGCTTTCGCTCCTCAGCGTCAGTAACGGCCCAGAGACCTGCCTTCGCCATTGGTGTTCTTCCCGATATCTACACATTCCACCGTTACACCGGGAATTCCAGTCTCCCCTACCGCACTCCAGCCCGCCCGTACCCGGCGCGACTCCACCGTTGAGCGATGGACTTTCACACCGGACGCGACGAGCCGCCTCCGAGCTCTTTACGCCCAAAAAATCCG
+
F:F:FF:F:FFFFFFFFF:FFFF:FFFF:FFFFFFFFFFF:FF:FFFF:,FF,FFF:FFFFFFFFFFFFFFFFFFFF:FFFF,,:FF,FF:F,FFFFFFFFFFFFFFF:FFFFFF:F,FFF,FF:FF,,::FF,F,FFFFFF::FF:FFFFFFFFFFFFFFFFF:FFFFFF:FFF,FFFFFFF,F:FFFFFFFF:F::FF:F,FFFFFF,FF:F:FFFFFFFF,FFFFFFF,FFFFFFFF,F,F:FFFFF
@A00270:176:HGHW5DRXY:1:2101:13078:19382 2:N:0:GGTGTAGA+CTCCTTAC
CCTACGGGTGGCAGCAGTAGGGAATCTTCCACAATGGACGCAAGTCTGATGGAGCAACGCCGCGTGAGTGAAGAAGGTTTTCGGATCGTAAAGCTCTGTTGTTGGTGAAGAAGGACAAGGATAGTAACTGATTTTTGTTTGACGGTAATCAACCAGAAAGTCACGGCTAACTACGTGCCAGCAGCCGCGGTAATACGTAGGTGGCAAGCGTTGTCCGGATTTATTGGGCGTAAAGCGAACGCAGGCGGGA
+
FFFFFFFFFFFFFFFFF:FFFFFFFFFFFF:FFFFFFF:F::FFF:FFFFFFFFFFFFFFFFFFF:FFFFFFFF:FF:FFFFFFFFFFFFFFFF,,:FFFFFFFFFFFFFFFFFFFFFFF::FFFFFFFFFFFFFFFFFFFFFF:FF:FFFFFFFFFFFFFFFFFFFFFFFFFFFF:FFFFFFFFFFFFFF:FFF:FF:F:FFFFFF:FF:FFFFFFFFFF,FFFFFFF:F:FFFFFFFFFFFFFFFFFF
@A00270:176:HGHW5DRXY:1:2101:12762:19554 2:N:0:GGTGTAGA+CTCCTTAC
CCTACGGGTGGCAGCAGTAGGGAATCTTCCACAATGGACGCAAGTCTGATGGAGCAACGCCGCGTGAGTGAAGAAGGTTTTCGGATCGTAAAGCTCTGTTGTTGGTGAAGAAGGACAAGGATAGTAACTGATTTTTGTTTGACGGTAATCAACCAGAAAGTCACGGCTAACTACGTGCCAGCAGCCGCGGTAATACGTAGGTGGCAAGCGTTGTCCGGATTTATTGGGCGTAAAGCGAACGCAGGCGGGA
+
F:FFFFFFFFFFFFFFF,FFFFFFFFFFFFFFFFFFFFFFFF:FFFFF:FFFFFFFFFFFFFFFFFFFFFFFFFF:FF,FFFFFFF:FF::FFFFFFFF:FFFFFFF:FF::FFFFF:FFFFFFFFFFFFFFFFFFFFFFFFFFFF:FFFFFFFFFFFFFF:FFFFFF,FFFF:FFFFF,FFFF:FFFFFFF,FFFFF,FFFFFF,FFFF,FFFF,FF:FFF,FFFFF:FFF:FFFFFFFFF:FFFFFFF
@A00270:176:HGHW5DRXY:1:2101:9579:19617 2:N:0:GGTGTAGA+CTCCTTAC
GACTACTCGGGTATCTAATCCTGTTCGCTCCCCACGCTTTCGCTCCTCAGCGTCAGTGACGGCCCAGAGACCTGCCTTCGCCATTGGTGTTCTTCCCGATATCTACACATTCCACCGTTACACCGGGAATTCCAGTCTCCCCTACCGCACTCCAGCCCGCCCGTACCCGGCGCGAATCCACCGTTGAGCGATGGACTTTCACACCGGACGCGACGAGCCGCCTCCGAGCTCTTTCCGCCCAATAAATCCG
+
F:FFFFFFFFFFFFFFFFFF:FFFFFFFFFFFFFFFFFFFFFFFFFFFFFFFFFFFFFFFFFFFFFFFFFFFFFFFFFFFFFFFFFFFFFFFFF:FFFFFFF:F:F:FFFFFFFFFFFFFFFFFFFFFFFFFFFF,FFFFFFFFFFFFFFFFFFFFFFFFFFFF,FFFFFFFFFF,FFFFFFF:FFFFF:FFFFFFF:FFFFFFFFFFFFFFFFFFFFFFFFF,FFFFFFFF:F,FFFFFFF,F:F,:F:
@A00270:176:HGHW5DRXY:1:2101:2157:19633 2:N:0:GGTGTAGA+CTCCTTAC
CCTACGGGCGGCTGCAGTAGGGAATCTTCCACAATGGACGAAAGTCTGATGGAGCAACGCCGCGTGAGTGAAGAAGCCTTTAGGGTCGTAAAACTCTGTTGTTGAAGAAGAACGTGTGTGAGAGTAACTGTTCACACAGTGACGGTATTCAACCAGAAAGCCACGGCTAACTACGTGCCAGCAGCCGCGGTAATACGTAGGTGGCAAGCGTTGTCCGGATTTATTGGGCGAAAAGCGAGCGCAGGCGGTTT
+
FFF:FFFF,FFF,FFFF:FFFFFFFFFFFFFF:FFFFFFFFFFFFFFFFF:FFFFFFF,F,FFFFFFF:FFFFFFF,F::FFFFFFFFFFF:FFFFFF,FFFFFFFFFF:FFFFF,FF:FF:FFFF:F:FFFFFFFFFFFFFFFF:F::FFFFFFFF,FFFF,FFFFFFFFF,FFFFFFF,FFFFFFFF:FFF:FFF:FFFFF:FFFFFF,F:FFFF:F,:,FFFFF,FF,::FFFFFFF:FFFFFFF:FF
@A00270:176:HGHW5DRXY:1:2101:9570:19633 2:N:0:GGTGTAGA+CTCCTTAC
GACTACTCGGGTATCTAATCCTGTTCGCTCCCCACGCTTTCGCTCCTCAGCGTCAGTGACGGCCCAGAGACCTGCCTTCGCCATTGGTGTTCTTCCCGATATCTACACATTCCACCGTTACACCGGGAATTCCAGTCTCCCCTACCGCACTCCAGCCCGCCCGTACCCGGCGCGAATCCACCGTTGAGCGATGGACTTTCACACCGGACGCGACGAGCCGCCTACGAGCTCTTTACGCCCACTAACTCCG
+
F:FFFFFFFFFFFFFFFFFFFFF::FFFFFFFFFFFFFFFFFFFFFFFFFFFFFFFFFFFFFFFFFFFFFFFFFFFFFFFFFF:FFFFFFFFFFFFFFFFFFFFFFFFFFFFFFFFFF,FFFFFFFFFFF:FFFFFFFFFFFFFFFFFFF,FFFFFFFFFFFFFFFFFFFFFFFFFFFFFFFFF,FFFFFFFFF,FFF,FFFFFFFFFFFFF:FFFFFFFFFF,FFFFFFFF,F,FFFFFF,,:F,,FFF
@A00270:176:HGHW5DRXY:1:2101:13078:19664 2:N:0:GGTGTAGA+CTCCTTAC
GACTACTAGGGTATCTAATCCTGTTCGCTACCCATGCTTTCGAGCCTCAGCGTCAGTTACAGACCAGACAGCCGCCTTCGCCACTGGTGTTCTTCCATATATCTACGCATTTCACCGCTACACATGGAGTTCCACTGTCCTCTTCTGCACTCAAGTCTCCCAGTTTCCGTTGCACTTCTCCGGTTAAGCCGAAGGCTTTCACATCAGACTTAAGAAACCGCCTGCGCTCGCTTTACGCCCAATAAATCCG
+
F,FFF:FFFFF:FFFFFFFFFFFFFFFF:FFFFFFFFFFFFFFFFFFFFFFFFFFFFFFFFFFFFFFFFFFFFFFFFFFF::FFFFF,FFFFFFFFFF,FFFFFFFFF:FFFFFFFFFFFFFFFFFF:FFFFF:FFFFFFFFFFFFFFFFFFFFFFFFFFFFFFFFFFF,FFFFFFFFFFF:FFFFFFFFFFFFFFFFFFFFFFF:FFFFFFFFFFFFFFFFFFFFF:FFFFFFFFFFFF:FFFFFFFFF
@A00270:176:HGHW5DRXY:1:2101:7319:19680 2:N:0:GGTGTAGA+CTCCTTAC
CCTACGGGCGGCAGCAGTGGGGAATATTGCACAATGGGCGCAAGCCTGGTGCAGCGACGCCGCGTGCGGGATGACGGCCTTCGGGTTGTAAACCGCTTTTAGCAGGGAGCAAGCCTTCGGGTGAGTGTACTTGTTGAATAAGCGCCGGCTAACTACGTGCCAGCAGCCGCGGTAATACGTAGGGCGCAAGCGTTATCCGGATTTATTGGGCGTAAAGGGCTCGTAGGCGGTTTGTCGCGTCTGGTGTGAA
+
FFFFFFFFFFFFFFFF:FFFFFFFFFFFFFFFF:FFFFFFFF,FFFFFFFFFFFFF:FFFFFFF:FFFFFFFFF:FFFFFFFFFFFFFFFFFFFFFFFFFFFFFF:FFFF,F::FFFFFFFFFFFFFFF::FFFFFF:FFFFFFFFFFF,F,FFFFFFFFFFFFFFFFFFFFFFFFFFFFFFFFFFFF,FFFFF,,F,FFF:FF,F,FFFF:FFF,FFFFFFFFFFF:FFFFFFFFFFFFFFFFFF,F:,
@A00270:176:HGHW5DRXY:1:2101:12780:19805 2:N:0:GGTGTAGA+CTCCTTAC
CCTACGGGTGGCAGCAGTAGGGAATCTTCCACAATGGACGCAAGTCTGATGGAGCAACGCCGCGTGAGTGAAGAAGGTTTTCGGATCGTAAAGCTCTGTTGTTGGTGAAGAAGGACAAGGATAGTAACTGATTTTTGTTTGACGGTAATCAACCAGAAAGTAACGGCTAACTACGTGCCAGCAGCCGCGGTAATACGTAGGTGTCAAGCGTTGTCCGGATTTATTGGGCGTAAAGCGAACGCAGGCGGGA
+
::F,FFFF:FFFFFFFF,FFFFFF:F:F::F:FF,FFF:,FFFFFFFFFFFFFFF:FFFFFFFFFF:FFF:FFFFFFFFFF:FFFFFFFFFFF,F:FFFFFFFF:F:FFFFFFFFFFF:F,:FFFFFFFFFFFFFFFFFF,FFFFFFFF:FF::FF:FFFF,FFF,FF:FFFF:FF:,FFFFFFFFFFFFFF:FFFFFFFFFF,FFF:,F,FFFFFFFF:FFF:FFFFFFFFFFFFFFF:FF,,FFFFFF
@A00270:176:HGHW5DRXY:1:2101:9417:19836 2:N:0:GGTGTAGA+CTCCTTAC
GACTACTCGGGTATCTAATCCTGTTCGCTCCCCACGCTTTCGCTCCTCAGCGTCAGTGACGGCCCAGAGACCTGCCTTCGCCATTGGTGTTCTTCCCGATATCTACACATTCCACCGTTACACCGGGAATTCCAGTCTCCCCTACCGCACTCCAGCCCGCCCGTACCCGGCGCGAATCCACCGTTGAGCGATGGACTTTCACACCGGACGCGACGAGCCGCCTACGAGCTCTTTACGCCCAATAAATCCG
+
F,FFFFFFFFFFFFFFFFFFFFFFFFFFFFFFFFFFFFFFFFFFFFFFFFFFFFFFFFFFFFFFFFFFFFFFFFFFFFFFFFFFFFFFFFFFFFFFFFFFFFFFFFFFFFFFFFFFFFFFFFFFFFFFF,FFFFFFFFFFFFFFFFFFFFFFF:FFFFFFFFFFFFFFFFFFFFF,FFFFFFFFFFFFF:FFFFFFFFFFFFFFFFFFFFFFFF:FFFFFFFFFFF:FF:F:FFFFFFFF:FFF,FFFFF
@A00270:176:HGHW5DRXY:1:2101:2736:19883 2:N:0:GGTGTAGA+CTCCTTAC
GACTACCAGGGTATCTAATCCTGTTCGCTCCCCACGCTTTCGCTCCTCAGCGTCAGTGACGGCCCAGAGACCTGCCTTCGCCATCGGTGTTCTTCCCGATATCTACACATTCCACCGTTACACCGGGAATTCCGGTCTCCCCTGCCGCGCTCCAGCCTGCCCGTACCCGGCGCCGATCCACCGATAAGCAGTGGACATTCACACCAGACGCGACAAACCGCCTACGAGCCCTTTACGCCCAATAAATCCG
+
F:FF:FFFFFFF,:FFFF,FFFFFFF,FFF:FFF:FFFFFFFFFFF,FFFFF,F:FFFFFF,FFFFFF,F:,FFFF,FFFFFFFF,F:FFF:FFF:FF:FFFF,FF:FFFFFFFFFFFFFFFFFF:F:,FFFFFF,FFFFFFFFFFFFFFFFFF:FFFFFFF::,FFFFFFFFF,FFFFF:FF,FFFFFFFFF::F,FFF:F:F:FFFF::::FFFFF:FFFF:FFFFF:F,FF:FFF:FF:FFFF,FFF
@A00270:176:HGHW5DRXY:1:2101:13024:19883 2:N:0:GGTGTAGA+CTCCTTAC
CCTACGGGTGGCAGCAGTAGGGAATCTTCCACAATGGACGCAAGTCTGATGGAGCAACGCCGCGTGAGTGAAGAAGGTTTTCGGATCGTAAAGCTCTGTTGTTGGTGAAGAAGGACAAGGATAGTAACTGATTTTTGTTTGACGGTAATCAACCAGAAAGTCACGGCTAACTACGTGCCAGCAGCCGCGGTAATACGTAGGTGGCAAGCGTTGTCCGGATTTATTGGGCGTAAAGCGAACGCAGGCGGGA
+
FFFFFFFFFFFFFF:::FFFFFF,F:FFFFFFF:FFFFFFFFFFF:FFFFFFFFFFFFF,FFFFFFFFFFFFFFFFF:FFFF:F:F:FFF,FFF:FFFFFF::FFFF,FFFFFFFF:FFFFFFFFF:FFFF:FFFF::FFFFFFFFFFFF:F,FF:FFFFF:FFF:FFFFFFF,FFFFFF:FFFFF,FFFF:FFFFFFFFFFFFFFFFF,FFFFF:FFF,:F,,:FFFFFFF,F:FFF,:FFFFF,FFFF
@A00270:176:HGHW5DRXY:1:2101:22860:19883 2:N:0:GGTGTAGA+CTCCTTAC
CCTACGGGCGGCTGCAGTAGGGAATCTTCCACAATGGACGAAAGTCTGATGGAGCAACGCCGCGTGAGTGAAGAAGGCTTTAGGGTCGTAAAACTCTGTTGTTGAAGAAGAACGTGTGTGAGAGTAACTGTTCACACAGTGACGGTATTCAACCAGAAAGCCACGGCTAACTACGTGCCAGCAGCCGCGGTAATACGTAGGTGGCAAGCGTTGTCCGGATTTATTGGGCGTAAAGCGAGCGCAGGCGGTGT
+
FFFFFFFFFFFFFFFFFFFFFFFFFFFFFF,FFFFFFFFFFF:FFFFFFFFFFFFF:FFFFFFFFFFFFFFFFF:FF:FFFFFFFFFFFFF,FFFFFFFFFFFF:,FFFFFFFFFFFFFFFFFFFFFFFFFFFFFFFFFFFFFFFF:FFFFF,FFFFFFFFFFFFFFFFFFFFFFFFFFFFFFFFFFFFFFFFFF:FFFFFFFF:FFFFFFFFFF,FFFFFFFFF:F:FFFFFFFFFFFFFFFFFFFFF,:
@A00270:176:HGHW5DRXY:1:2101:9227:19977 2:N:0:GGTGTAGA+CTCCTTAC
CCTACGGGAGGCAGCAGTAGGGAATCTTGCACAATGGGGGGAACCCTGATGCAGCCATGCCGCGTGTATGAAGAAGGCCTTCGGGTTGTAAAGTACTTTCGGTGATGAGGAAGGTGATGAATCTAATAGGTTTATTAATTGACGTTAATCACAGAAGAAGCACCGGCTAACTCCGTGCCAGCAGCCGCGGTAATACGGAGGGTGCGAGCGTTAATCGGAATGACTGGGCGTAAAGGGCATGTAGGCGGAT
+
F,FFFFFFFFFFFFF:FFFFF:FFFFFFFFFF,FFFFFFFFFF,FFFF:FFFFFFFFFFFFFFFFF:::F:FFF,FFFFFFFFFFFFF:FF:FFFFFFFFFFFFF::,FFFFFFFFFFFFFFFFFF:FFFFFFFFFFFFFFFFFFFFFFFFFF:FFFFFF::FFFFFFFFFFFFF,FFFFFFFFFFFFFFFFFFFFFFFFFFFFFFFFFFFF:FFFFFFFFFFFFFFFFFFFF:FFFFFFFFFFFFFFFF
@A00270:176:HGHW5DRXY:1:2101:9751:20008 2:N:0:GGTGTAGA+CTCCTTAC
CCTACGGGGGGCTGCAGTAGGGAATCTTCCACAATGGACGAAAGTCTGATGGAGCAACGCCGCGTGAGTGAAGAAGGCTTTAGGGTCGTAAAACTCTGTTGTTGAAGAAGAACGTGTGTGAGAGTAACTGTTCACACAGTGACGGTATTCAACCAGAAAGCCACGGCTAACTACGTGCCAGCAGCCGCGGTAATACGTAGGTGGCAAGCGTTGTCCGGATTTATTGGGCGTAAAGCGAGCGCAGGCGGTTT
+
FFFFFFFFFFFFFFFFFFFFFFFFFFFFFFFFFFFFFFFFFF:FFFFFFFFFFFFFFFFFFFFF:FFFFFFFFFFFFFF:FFFFFFFFFFFFFFFFFFFFFFFFFFFFFFFFFFFFFFFFFFFFFFFFFFF:FFFFFFFFFFFFFFFFFF:FFFFFF,FFFFFFFFFFFFFFFFFFFFFFFFFFFFFFFFFFFFFFFFFFFFF:FFFFF:FFFF:FFF:,:FF:FFFFFFFF:FFFFFFFFFFFFFFFFFF
@A00270:176:HGHW5DRXY:1:2101:28049:20008 2:N:0:GGTGTAGA+CTCCTTAC
CCTACGGGCGGCAGCAGTGGGGAATATTGCACAATGGGCGCAAGCCTGATGCAGCGACGCCGCGTGCGGGATGACGGCCTTCGGGTTGTAAACCGCTTTTAGCAGGGAGCAAGCCTTCGGGTGAGTGTACTTGTTGAATAAGCGCCGGCTAACTACGTGCCAGCAGCCGCGGTAATACGTAGGGCGCAAGCGGTATCCGGATTTATTGGGCGTAAAGGGCTCGTAGGCGGTTTGTCGCGTCTGGGGTGAA
+
FFFFFFFFFFFFFFFFFFFFFFF:FFFFFFFFFFFFFFFFFFFFFFFFFFFFFFFFFFFFFFFFFFFFFFFFFFFFFFFFFFFFFFFFFFFFFFFFFFFFFFFFFFFFFFFF:FF:FFFFFFFFFFFFFFF:FFFFFFFFFFFFFFFFFFFFFFFFFFFFF,FFFFFFFFFFFF:FFFFF:FFFFFFFFFF:,FFFFFFFFFFFFFFFFFFFF:F,FFFFFFFFFFFF:FFFFF:FFFF:FFFF,F:FFF
@A00270:176:HGHW5DRXY:1:2101:1913:20055 2:N:0:GGTGTAGA+CTCCTTAC
CCTACGGGCGGCAGCAGTAGGGAATCTTCCACAATGGACGAAAGTCTGATGGAGCAACGCCGCGGGAGTGAAGAAGGTTTTCGGATCGTAAAGCTCTGTGGTTGGTGACGAAAGACAAGGATAGTAACTGATTCATGTTTGACGGGAATCAACCAGACAGTCACGGCTAACTACGTGCCAGCAGCCGCGGTCATACGTAGGTGGCAAGCGTGGTCCGGAGGTAGTGGGCGTAAAGCGAACGCAGGCGGGA
+
FF::F:FFFFFF:FF:FF:FFFF:,F,FFFFFF,,FFFFF,:,F::FF:FFF,FFF:FFFFFFF,F:F,FF:F:FF,,:::F:F,FFF:,::FF:F,F,,F,::,F:F,F,,FFFFF,F,F:F:F,:FFFF:FFF,F:,FFFFFF,,F,F,FFF,F,,F:,FFFFFFF,,FFFF:,FFFFFF,FFFFFFF,,,,FF,,FFF,FFFF,FFF,,FFFFFF,,,,::,FFFFF,F:FFF:F:FFF,::FFFF,
@A00270:176:HGHW5DRXY:1:2101:2953:20071 2:N:0:GGTGTAGA+CTCCTTAC
GACTACCAGGGTATCTAATCCTGGTCGCTACCCATGCTTTCGAGCCTCAGCGTCAGTTACAGACCAGACAGCCGCCTTCGCCACTGGGGTTCTTCCATATATCTACGCATTTCACCGCTACACATGGAGTTCCACTGTCCTCTTCTGCACTCAAGTCTCCCAGTTTCCGATGCACTTCTCCGGTTAAGCCGAAGGCTTTCACATCAGACTTAAGAAACCGCCTGCGCTCGCTTTACGCCCAATAAATCCG
+
F:FFFFFFFFFFFFFF,FF:F:F,FFFF:,FFFFFFFFF:FFFFFF:FFFF:FF:F,F,FFF:FF:FFF,FFFFFF:FFFFFFFFFF,F,:FF:FFFFFFF:FFFFFF:,:FFFFFFFFFF,FF:FFFF:FF:FFFFFFF:F,FFFFF:FFFFFFFFFFFFFFFFFFFF:FFFFF:FFFFFFF,FFFFFFF,::FFFFFFFFFFFFFFF:FFFFFFFFFFFF:FFFFFFFFF,FFFFFFFFFF,,FFFF:
@A00270:176:HGHW5DRXY:1:2101:27661:20118 2:N:0:GGTGTAGA+CTCCTTAC
GTTGGGGTGGGGCGGAATGGAATATTCCAAAAAGTACGCAAGAATGTTGGAGCAACCCCGCGTGTGTTAAGAAGGTTTTAGGATGTTTAATAGTTGTTTTTTGTGTATTAGGAGAAGGATATTAAAATATTTTTTTTTTTATGTAATAAACAAAAAAAAAAAAGCTAAAAACGATGCACCATCCGCGGTAAAAAATATGTGGGAAGCGTTGTCGGGATTTATTTGGGGGTATGAGAAAGCACGGGGGG
+
,,,,,FF,,F,:,,,,,,FF,F,,:,,,F,FFF,,:,,,,F,,,:,,F,F,,,FF,,:F,F,,F,,F,,,,,F,,,FFF:F:,,,:,,F,,:,,,,:F,FF,F,:,,,,F,,,,:F,,,,F,F,F,,,F::FFFFFFF,,,,FF,F,FFF,,F,FFF,,,F,,,,:FFF,F,,,,,FF,,F,:,,F::,,F,,,,:,,,,,,,,F::,,F,F,,FF,F:F,FF:,F,F,FF,,F,,F:,,F,,,::F,
@A00270:176:HGHW5DRXY:1:2101:11894:20181 2:N:0:GGTGTAGA+CTCCTTAC
GACTACAGGGGTATCTAATCCTGTTCGCTCCCCACGCTTTCGCTCCTCAGCGTCAGTAACGGCCCAGAGACCTGCCTTCGCCATTGGTGTTCTTCCCGATATCTACACATTCCACCGTTAAACCGGGAATTCCAGTCTCCCCTACCGCACTCCAGCCCGCCCGTACCCGGCGCGAATCCACCGTTGAGCGATGGACTTTCACACCGGACGCGACGAGCCGCCTACGAGCTCTTTACGCCCAATAAATACG
+
::FFFFFF:::F:FFFFFFF,F,:F::::FFF:F,F:F:F:FFFF,,FF,F:F,FF:FFF:FF:FF,F,F:,F,:FFFFFFFF:F:FF::FF,F,F::FFFFFFFFFFFFFFFF:,:F:F,FFFFFFFF,F::,FFFFFFF:,F,FF:::FFFFFF:FF,FF,FF:FFF::FFFFFFFFFF,F:FFFFF,,FFFFFFFF:F:FF:FFFFF:FFFFFF,F,F,FFFFF:,F,FFF:,FFFFF:FFF,,,FF
@A00270:176:HGHW5DRXY:1:2101:14552:20337 2:N:0:GGTGTAGA+CTCCTTAC
CCTACGGGCGGCTGCAGTAGGGAATCTTCCACAATGGACGCAAGTCTGATGGAGCAACGCCGCGTGAGTGAAGAAGGTTTTCGGATCGTAAAGCTCTGTTGTTGGTGAAGAAGGACAAGGATAGTAACTGATTTTTGTTTGACGGTAATCAACCAGAAAGTCACGGCTAACTACGTGCCAGCAGCCGCGGTAATACGTAGGTGGCAAGCGTTGTCCGGATTTATTGGGCGTAAAGCGAACGCAGGCGGGA
+
FFF:FFFFFFFFFFFFFFFFFFFF:FFFFFFFFFFF:FFFFFF:FFF,FFFFFFFFFFFFFFFFFFFFFFFFFFFFFFFFFFFFFFFFFFFFFFFF:FFFFFFFFF:FFFFFFFFFFFFFFFFFFFFFFFFF:FFFFF::FFFFFFFFFFFFFFFFFFFFFFFFFFFFFFFFFFFFFFFFFFFFFFFFFFFFFFFFFFFF:FFFFF:FFF:,FFFFFFF:FFF:FF::FFFFFFFFFFFFF:FFFFFFFF
@A00270:176:HGHW5DRXY:1:2101:26775:20431 2:N:0:GGTGTAGA+CTCCTTAC
GACTACTCGGGTATCTAATCCTGTTCGCTACCCATGCTTTCGAGCCTCAGCGTCGGTTACAGACCAGACAGCCGCCTTCGCCACTGGTGTTCTTCCATATATCTACGCATTTCACCGCTACACATGGAGTTCCACTGTCCTCTTCTGCACTCAAGTCTCCCAGTTTCCGATGCACTTCTCCGGTTAAGCCGAAGGCTTTCACATCAGACTTAAGAAACCGCCTGCGCTCGCTTTACGCCCAATAAATCCG
+
F,FFFFFFFFF:FFFFF:FFFFFFFFFFF:FFFFF:FFFFFFFFFFFFFFFFFFFF:FFFF::FFF:FF:FFFFFF,FFFFF,FFFFFF,FFF:,FFFF,F:FFFFFFFFFF:FFFFFFFF:FF,FFFFFFFF,:,FFFFFFFFFFFFFF:FFFF:FFFF::F,FF,FFFFFFF::FFFFFFF:FFFF:FFFFFFFFFFFFF,FFF,FF:F:F:FFFFFFFF,,FFFFFF:FF,FFFF,:FFFF:F,FFF
@A00270:176:HGHW5DRXY:1:2101:27208:20431 2:N:0:GGTGTAGA+CTCCTTAC
GACTACTCGGGTATCTAATCCTGTTCGCTACCCATGCTTTCGAGCCTCAGCGTCGGTTACAGACCAGACAGCCGCCTTCGCCACTGGTGTTCTTCCATATATCTACGCATTTCACCGCTACACATGGAGTTCCACTGTCCTCTTCTGCACTCAAGTCTCCCAGTTTCCGTTGCACTTCTCCGGTTAAGCCGAAGGCTTTCACATCAGACTTAAGAAACCGCCTGCGCTCGCTTTACGCCCAATAAATCCG
+
F,FFFFFFFFFFFFFFFFFFFFFFFFFFFFFFF:FFFFFFFF:FFFFFFFFF:FFFFFFF:FFFFFFFF:FFFFFF:FF:FFFFF:FFFF,,FF:FFFFFFFFFFFF:FF:,F,FFFF,FFFF,FFFFF:FFF,FFFF:FFFFFFFF::,:FFFFFF:FFF,FFFFFFF,F:F,F:,:FFFFFFF:FFFF::,:FF:FF,FFFFFFFFFFFFFF,FFFFFFF,FFF:FFFFF,F,F:,FFFFFF,FFFF,
@A00270:176:HGHW5DRXY:1:2101:4092:20572 2:N:0:GGTGTAGA+CTCCTTAC
GCCTACCGGGGTATCTAATCCTGTTCGCTACCCATGCTTTCGAGCCTCAGCGTCAGTTACAGACCAGACAGCCGCCTTCGCCACTGGTGTTCTTCCATATATCTACGCATTTCACCGCTACACATGGAGTTCCACTGTCCTCTTCTGCACTCAAGTCTCCCAGTTTCCGATGCACTTCTCCGGTTAAGCCGAAGGCTTTCACATCAGACTTAAGAAACCGCCTGCGCTCGCTTTACGCCCAATAAATCCG
+
F,FFF:FFFFFFF:FFFFFFFFFFFFFFFFFFFFFFFFFFFFFFFFFFFFFFFFFF:FFFFFFFFFFFFFFFFFFF,,FFFFFFFFFFFFFFFFFFF,FF:FFFFFFFF,,FFFFFFFFFFFFFFFFFF::FFFFF::FFFFFFFFFFFFFFF:FFFFFFFFFF:FFFFFFFFF,FFFFFFF:FFFFF,FFFFFFFFFFFFFFFFF:FFFFFFFFFFFFFFFFFFFFFFFFF,FFFFF:FFF,FFFFFFF
@A00270:176:HGHW5DRXY:1:2101:18439:20682 2:N:0:GGTGTAGA+CTCCTTAC
GACTACTGGGGTATCTAATCCTGTTCGCTACCCATGCTTTCGAGCCTCAGCGTCAGTTACAGACCAGACAGCCGCCTTCGCCACTGGTGTTCTTCCATATATCTACGCATTTCACCGCTACACATGGAGTTCCACTGTCCTCTTCTGCACTCAAGTCTCCCAGTTTCCGATGCACTTCTCCGGTTAAGCCGAAGGCTTTCACATCAGACTTAAGAAACCGCCTGCGCTCGCTTTACGCCCAATAAATCCG
+
F,FFFF:FFFFFFFFFFFFFFFF:FFFFFFFFFFFFFF:FFFFFFFF:FFFF:FFF:FFFFFFFFFFFFFF:FFFFFFFFFFFFFFFFFF,F:FFFFFFFFF:FFFFFFF:FFFFFFFFFFFFF,FFFF:FFF:FFFFFFFFF,FFFFFF,FFFF,F,FFF,FFFFFFFFF:FF:,FFFFFFFFF,FFFFFF,FFFF,FFFFFFF:FFFFFF:FF:F:FFFF:FFFFFFF:F,F,FFFFFF:FF,FFFFF
@A00270:176:HGHW5DRXY:1:2101:9941:20807 2:N:0:GGTGTAGA+CTCCTTAC
CCTACGGGGGGCAGCAGTAGGGAATCTTCCACAATGGACGCAAGTCTGATGGAGCAACGCCGCGTGAGTGAAGAAGGTTTTCGGATCGTAAAGCTCTGTTGTTGGTGAAGAAGGACAAGGATAGTAACTGATTTTTGTTTGACGGTAATCAACCAGAAAGTCACGGCTAACTACGTGCCAGCAGCCGCGGTAATACGTAGGTGGCAAGCGTTGTCCGGATTTATTGGGCGTAAAGCGAACGCAGGCGGGA
+
FFFFFFFFFFFFFFFFFFFFFFFFFFFFF:FF:FFFFFFFFFFFFFFFFFFFFFFFFFFFFFFF:FFFFFFFFFFFFFFFFFFFFFFF:F,FFF:F:FF:F::FFFFFFF,FF:FF,FFFFFFFF:FFFFFFFFFFFFFFFFFFFFFFFFFFFFFFFFFFFFFFFFFFFFFFFFFFFFFFFF:FFFFFFFF,FFFFF:FFFFFFFFFFFFFFFFFFFFF::FF,FFFFFFFF,FFFFFFFFFFFFFFFFF
@A00270:176:HGHW5DRXY:1:2101:22471:20870 2:N:0:GGTGTAGA+CTCCTTAC
GACTACCGGGGTATCTAATCCTGTTCGCTACCCATGCTTTCGAGCCTCAGCGTCAGTTACAGACCAGACAGCCGCCTTCGCCACTGGTGTTCTTCCATATATCTACGCATTTCACCGCTACACATGGAGTTCCACTGTCCTCTTCTGCACTCAAGTCTCCCAGTTTCCGATGCACTTCTCCGGTTAAGCCGAAGGCTTTCACATCAGACTTAAGAAACCGCCTGCGCTCGCTTTACGCCCAATAAATCCG
+
FFFFFFFFFFFF:FF:FFFFFFFFFFFFFFFFFF:FFFFFFFFFFFFFFFFFFFFFFFFFFFFFFFFFFFFFFFFFFFFFFFFFFFFFFFFFFFFFFFFF,FFFFFFFFFFFFFFFFFFFFFFFFFFFFFFFFFFFFFFFFFFFFFF:FFFF:FF,FFFFFFFFFFFFFFFF:F::FFFFFFFFFF:FFFFFFFFFFFFFFFFFFFFFFFFF:FFFFFFFFF:FFFFFFFF,FFFFFFFF:FFFF,FFFF
@A00270:176:HGHW5DRXY:1:2101:29912:20885 2:N:0:GGTGTAGA+CTCCTTAC
GACTACTGGGGTATCTAATCCTGTTCGCTACCCATGCTTTCGAGCCTCAGCGTCAGTTACAGACCAGACAGCCGCCTTCGCCACTGGTGTTCTTCCATATATCTACGCATTTCACCGCTACACATGGAGTTCCACTGTCCTCTTCTGCACTCAAGTCTCCCAGTTTCCGATGCACTTCTCCGGTTAAGCCGAAGGCTTTCACATCAGACTTAAGAAACCGCCTGCGCTCGCTTTACGCCCAATAAATCCG
+
FFFFFFFFFFFFFFFFFFFFFFFFFFFFFFFFF,FFFFFFFFFFFFFF:FFFFFFFFFFFFFFFFFFFFFFFFFFFFFFFFFFFFFFFF:F,FFFFFFFFFFFFF:FFFFFFFFFFFFFFFF::FFFFFFFFFFFFFFF:F:FFFFFF:FF::FFFFFFFFFFFFFFFF:FFFFFFFFFFFFFFFFFFFFFFFFFFF,FFFFFFF:FFFFFFFF:FFF:FFFFFFFFFFFFF:F:FF::FF:FF,FFFFF
@A00270:176:HGHW5DRXY:1:2101:1425:20932 2:N:0:GGTGTAGA+CTCCTTAC
GACTACCCGGGTATCTAATCCTGTTCGCTCCCCACGCTTTCGCTCCTCAGCGTCAGAGACGGCCCAGTGACCTGCCTTCGCCATCGGTGTTCTTCCCGATATCTACACATTCCACCGTTACACCGGGAATTCCAGTCTCCCCTGCCGCACTCCAGCCTGCCCGTACCCGGCGCCGATCCACCGTTAAGCAGTGGACTTTCACACCAGACGCGACAAACCGCCTACGAGCCCTTTACGCCCAATAACTCCG
+
F:F:,FFFFFF,FFFFFFFFFF::FFFF,FFF:FF,FFFFFFF:FFFFFFFF:FF,,FFFFF:FFF,::FFFFFFFFFFFFF,FFF,FFFFFF,FFFF:FFFFFFFFFF:FFFFFFFFFFFFFFFFF,,FFFFF:FFFFFFFFFFFFFFFFFFF:FFFFFFFF,:FFFFFFFFFF:FFF:FFFFFFFFFFFFFFFFF,FFFFFFFFFFFFFFFFF,FF:FFFFFF:,FFFFFFFFFFFFF::FFF,FF:F
@A00270:176:HGHW5DRXY:1:2101:29821:21104 2:N:0:GGTGTAGA+CTCCTTAC
CCTACGGGAGGCAGCAGTGGGGAATTTTGGACAATGGGGGGAACCCTGATCCAGCCATGCCGCGTGTCTGAAGAAGGCCTTCGGGTTGTAAAGGACTTTTGTTAGGGAAGAAAAGCTGGGTGCTAATACCATCTAGTTCTGACGGTACCTAAAGAATAAGCACCGGCTAACTACGTGCCAGCAGCCGCGGTAATACGTAGGGTGCGAGCGTTAATCGGAATTACTGGGCGTAAAGCGAGCGCAGACGGTT
+
FFFFFFFFFFFFFFFFFFFFFFFF:FFFFFFFFFFFFFFFFFFFFFFFFFFFFFFFFFFFFFFFFF:FFFFFFFFFFFFFFFFFF,FFFFFFFFFFFFFFFFFFFFFFFFFF:FFFFFFFFFFFFFFFFFFFFFFFFFFFFFFFFFFFFFFFFFFFFFFFFFFFFF:FFFFFFFFFF:FFF:FFFFFFFFFFFFFFFFFFFFFFFFFF:FFFFFFF:FFFFFFFFF,FFFFFFFFFFFFFFFFF:FFFFF
@A00270:176:HGHW5DRXY:1:2101:6207:21167 2:N:0:GGTGTAGA+CTCCTTAC
GGGGGGGGGGGGGGGGGGGGGGGGGGGGGGGGGGGGGGGGGGGGGGGGGGGGGGGGGGGGGGGGGGGGGGGGGGGGGGGGGGGGGGGGGGGGGGGGGGGGGGGGGGGGGGGGGGGGGGGGGGGGGGGGGGGGGGGGGGGGGGGGGGGGGGGGGGGGGGGGGGGGGGGGGGGGGGGGGGGGGGGGGGGGGGGGGGGGGGGGGGGGGGGGGGGGGGGGGGGGGGGGGGGGGGGGGGGGGGGGGGGGGGGGGG
+
FFFFFFFFFFFFFFFFFFFFFFFFFFFFFFFFFFFFFFFFFFFFFFFFFFFFFF:FFFFFFFFFFFFFFFFFFFFFFFFFFFFFFFFFFFFFFFFFFFFFFFFFFFFFFFFFFFFFFFFFFFFFFFFFFFFFFFFFFFFFFFFFFFFFFFFFFFFFFFFFFFFFFFFF:FFFFFFFFFFFFFFFFFFFF,FFFFFFFFFFFFFFFFFFFFFFFFFFFFFFFFFFFFFFFFFFFFFFFFFFFFFFFFFFFF
@A00270:176:HGHW5DRXY:1:2101:25807:21198 2:N:0:GGTGTAGA+CTCCTTAC
GACTACCAGGGTATCTAGTCCTGTTCGCTACCCATGCTTTCGAGCCTCAGCGTCAGTTACAGACCAGACAGCCGCCTTCGCCACTGGTGTTCTTCCATATATCTACGCATTTCACCGCTACACATGGAGTTCCACTGTCCTCTTCTGCACTCAAGTCTCCCAGTTTCCGATGCACTTCTCCGGTTAAGCCGAAGGCTTTCACATCAGACTTAAGAAACCGCCTGCGCTCGCTTTACGCCCAATAAATCCG
+
F::FFFFFFFFFF,FFFFFFFFFFFFF:FFFF:FFFFFFFFFFFFFFFFFFFFFFFFFFFFFFFF,FFFFFFFFF:FFFFFFFFFFFFFFFFFFFFFFFFFFFFFFFFFF:FFFFFFFFFFFFFFFFFFFFFFFFFFFFFFFFFFF:FFF:FFFFFFFFFFFFFFFFFFFFFFFFFFFFFFFFFFFFF:FFFFFFFFFFFFFFFFFFFFFFF,F::FFFFFFFFFFFFFFFF:FFFFFFF,F:FFFFFF:
@A00270:176:HGHW5DRXY:1:2101:7979:21261 2:N:0:GGTGTAGA+CTCCTTAC
GACTACTGGGGTATCTAATCCTGTTCGCTCCCCACGCTTTCGCTCCTCAGCGTCAGTGACGGCCCAGAGACCTGCCTTCGCCATCGGTGTTCTTCCCGATATCTACACATTCCACCGTTACACCGGGAATTCCAGTCTCCCCTGCCGCACTCCAGCCTGCCCGTACCCGGCGCCGATCCACCGTTAAGCAGTGGACTTTCACACCAGACGCGACAAACCGCCTACGAGCCCTTTACGCCCAATAAATCCG
+
FFFFFFFFFFFFFFFFFFFFFFFFFFFFFFFFFFFFFFF:FFFFFFFFFFFFFFFFFFFFFFFFFFFFFFFFFFFFFFFFFFFFFFFFFFFFFFFFFFFFFFFFFFFFFFFFFFFFFFFFFFFFFFFFFFFFFFFFFFFFFFFFFFFFFFFFFFFFFFFFFFFFFFFFFFFFFFFFFFFFFFFFFFFFFFFFFFFFFFFFFFFFFFFFFF:FFFFFFFFFFFF:FFFFFFFFFFFFFFFFFFF:F,FFFF
@A00270:176:HGHW5DRXY:1:2101:18322:21324 2:N:0:GGTGTAGA+CTCCTTAC
GACTACCAGGGTATCTAATCCTGTTCGCTACCCATGCTTTCGAACCTCAGCGTCAGTTACAGACCAGAGAGCCGCCTTCGCCACTGGTGTTCTTCCATATATCTACGCATTCCACCGCTACACATGGAGTTCCACTCTCCTCTGCTGGACTCAAGAAATAGTGTTTCAGCTGCAGTTCCCCGGTTGGGCCGAGGGGGTTCGCAGCTGAGTTATCTTCCCGCCTGGGGTCGCTTTGCGCCCAAGGAATCGG
+
,F:F,F:,,F,,F,F,F:::,F:::,:F,,FF:::::FF,:,:::F,::::F:::,,F:,,FF,:::F,::,:,,::,FF,,,,:F:,,::,F,:F:FFF:::,F:F,F,,,,F,::,F:F:,,,F:,F:,:::,,:,F,,,,,,::,,,,,,:,::,,,,,F,:,,:F,,F:,,,,,F,,:F,,:,F,:,,FFF,,,FF,FFF,F,,,,,,,,,,,,,,,,,,,F,::F,,FF,F:,:,,,,,,,,,,F
@A00270:176:HGHW5DRXY:1:2101:20419:21386 2:N:0:GGTGTAGA+CTCCTTAC
CCGAACGGGGGCGGCAGCGGGGAAAAATTAAAAAAAGGCGCAACCCAAATTCAGCCCCCCCCCGTGCGGGGAGAATGCCGTAGGGTTTTAAAACCCTTTTGTTTGGGCGGAAACCCAATTGAGTGTAACCCTCCTATAAAGACACGCAAAAAAATGGCCATCACCCCCCGGAAAAAAGTGGGTCCCACAGGTATACCGCTTTTTTTGGGGGAAACGGGAAGTAAGCGGCGACCGGCGGCCCGGGGTTAAT
+
F:,,,,FFFFF,F,,,,,FF,F,F,F:,,,F,,FF,,FF:,:::,:,,,,,,,,,,,F,FF:,F,F,:FF,,,,F,,,F,,:,F,,F,FFFF,::,::,F,,F,,,:,,,F,FF:,,,,,:F,,,F,,,:,,,,,,FFF::,:,F,F,FFFF,:,,,,F,,FF,FF,,,,,FFFFF,,,:FF:,F:::,,,FFFF:,,,FF,,:F,,:,:,,,F,,:,,,,,:,,:,,,:,,,,,F,:,:FF:,F,,:F,
@A00270:176:HGHW5DRXY:1:2101:27434:21386 2:N:0:GGTGTAGA+CTCCTTAC
GACTACCGGGGTATCTAATCCTGTTTGCTCCCCACGCTTTCGCATCTCAGCGTCAGTATCTGTCCAGAAGGCCGCCTTCGCCACCGGTATTCCTCCACATCTCTACGCATTTCACCGCTACACGTGGAATTCTACCTTCCTCTACAATACTCTAGTTAACCAGTTTTAAGTGCAATTCCTAGGTTGAGCCCAGGGCTTTCACACCTAACTTAATTATCCGCCTACTTGCCCTTTACGCCCAGTCATTCC
+
FFFFFFFFFFF,FFFFFFF:FFFFFFF::FFFFFFFF:FFFFF:FFFFFFFFFFFF,FFFFFFFFFFFFF:FFFFFFFF:FF:FFFFFF:FFFFFFFFF:FFFFFFFFFFFFFFFFFFFFFFFFFFF:F,FFF,FF:F:FFFFFF:FFFFFFFFFFFF:FFFF:FF,:,FFFFF:FFFFF,:FFFFFFFFFFFFFFF,FFF,FF:FFFFF:FF:FFFFF:FFF,F,FFFFF:FFFFFFFFFFFFFFFFF
@A00270:176:HGHW5DRXY:1:2101:8458:21402 2:N:0:GGTGTAGA+CTCCTTAC
GACTACTGGGGTATCTAATCCTGTTCGCTACCCATGCTTTCGAGCCTCAGCGTCAGTTACAGACCAGACAGCCGCCTTCGCCACTGGTGTTCTTCCATATATCTACGCATTTCACCGCTACACATGGAGTTCCACTGTCCTCTTCTGCACTCAAGTCTCCCAGTTTCCGATGCACTTCTCCGGTTAAGCCGAAGGCTTTCACATCAGACTTAAGAAACCGCCTGCGCTCGCTTTACGCCCAACAAATCCG
+
F,FFFFFFF:FFFFFFFFFFFFFFFFFFFFFFFFFFFF::FFF:FFFFFF:FFFFFFFFFFFFFFFF:FFFFF:FFFFFFF:FF:FFFF,,FFFFFFFFFFFFFFFFF,FFFFFFFFFFFFFFFFFFF:FFFFFFFFF:FFFFFFFFF,:FFFF:FFFFFFFFF::FFFFFFFFFFFFFFFFFFFFFFFFF:,FFFFFFFFFFFFF:FFF:FFFFFFFFFFFFFF:FFFFFF,FFFFFFFFFFFFFFF:F
@A00270:176:HGHW5DRXY:1:2101:14479:21433 2:N:0:GGTGTAGA+CTCCTTAC
CCTACGGGAGGCAGCAGTGGGGAATATTGCACAATGGGCGCAAGCCTGATGCAGCGACGCCGCGTGCGGGATGAAGGCCTTCGGGTTGTAAACCGCTTTTGTTGGGGAGCAAGCGAGAGTGAGTGTACCCTTCGAATAAGGACCGGCTAACTACGTGCCAGCAGCCGCGGCAATACGTAGGGTCCAAGCGTTATCCGGATTTATTGGGCGTAAAGAGCTCGTAGGCGGCTCGTCGCGTCCGGTGTGAAAGT
+
FFFFFFFFFFFFFFF:F:FFFFFFFFFFFFFFFFFFFFFFFFFFFFFFFFFFFFFFFFFFFFFFFFFFFFFFFFFFFFFFFFFFFFFFFFFFFFFFFFFFFFFFFFFFFFFFFFFFFFFFFFFF:FFFFFFFFFFFFFF:FFFFFFF,FFFFFFFFFFFFFFFFFFFFFFFFFFFFFFFFFFFFFF:FFFFFFFFFFFFF::FFFF:FFFFFFF,:FFFFFFFFFFFFFFFFFFFFFFFFFFFFFFF,FFF
@A00270:176:HGHW5DRXY:1:2101:8296:21465 2:N:0:GGTGTAGA+CTCCTTAC
GACTACTGGGGTATCTAATCCTGTTCGCTCCCCACGCTTTCGCTCCTCAGCGTCAGTGACGGCCCAGAGACCTGCCTTCGCCATCGGTGTTCTTCCCGATATCTACACATTCCACCGTTACACCGGGAATTCCAGTCTCCCCTGCCGCACTCCAGCCTGCCCGTACCCGGCGCCGATCCACCGTTAAGCAGTGGACTTTCACACCAGACGCGACACACCGCCTACGAGCCCTTTACGCCCAATAAATCCG
+
F:F:FFFFFFF:FFFF:FFFFFFFFFFFFFFFFFFFF:FFFFFFFFFFFFFFFFFFFFFFFFFFFFFFFFFFFFFFFFFFFFFFFFFFFFFFFFFFFFFFFFFFFFFFFFFFFFFFFFFFFFF:FFFFFFFFFFFFFFFFFFFFFFFFFFFFFFFFFFFFFFFFFFFFFFFFFFFFFFF:FFFFF:FF:F:FFFFFF:FFFFFFFF:FFFFFFFF,FFFFFFFFFFFFFFF:F,FFFFFFFFF::FFFFF
@A00270:176:HGHW5DRXY:1:2101:23574:21527 2:N:0:GGTGTAGA+CTCCTTAC
GACTACAAGGGTATCCAATCCTGTTCGCTGCCCATGCTTTCGAACCTCAGCGTCAGTTACAGACCAGAGAGCCGCCTTCGCCACTGGTGTTCTTCCATATATCTACGCATTCCACCGCTACACATGGAGTTCCACTCTCCTCTTCTGCACTCAAGAAATATAGTTTCAGCTGCACTTCCCCGGTTGAGCCGAGGGCTTTCACAGCTGACTTATCTTCCCGCCTGCGTTCGCTTTACGCCCAATAAATCCG
+
F,FFFFFFFFFFFFFFFFFFFFFFFFFFFFFFFFFFFFFFFFFFFFFFFFFF:FFFFFFFFFFFFF,FFFFFFFFFFFFFFFFFFFFFFFFFFFFFFFFFFFFFFFFFFFFFFFFFFFFFFFFFFFFFFFFFFFFFFFFFFFFFFFFFFFFFFFFFFF:FFFFFFFFFFF:FFFFFFFF:FF:FFFFFFFFFFFFFFFFFFFFFFFFFFFFFFFFFFFFFFFFFFFFFFFFFFF:FF:FFFFFF,FF:FF
@A00270:176:HGHW5DRXY:1:2101:28528:21527 2:N:0:GGTGTAGA+CTCCTTAC
GACTACAAGGGTATCTAATCCTGTTTGCTCCCCACGCTTTCGCATCTCAGCGTCAGTATCTGTCCAGAAGGCCGCCTTCGCCACCGGTATTCCTCCACATCTCTACGCATTTCACCGCTACACGTGGAATTCTACCTTCCTCTACAATACTCTAGTTAACCAGTTTTAAGTGCAATTCCTAGGTTAAGCCCAGGGCTGTCACACCTAACTTAATTATCCGCCTACATGCCCTTTACGCCCAGTCATTCC
+
F:FFFFFFFFFFFFFFFFFFFFFFFFFFFFFFFFFFF:FFFFFFFFFFF:FFFFFFFFFFFFFFFFFFFFFFFFFFFFFFFFFFFFFFFFFFFFFFFFFFFFFFF:FFFFFFFFFFFFFFFFFFFFFF,FFFF,:FF,FFF:FFFFFFFFFFFFFFFFFFF:FFF:FFFFFF,FFFFFFFFFFFFFFFFFFFFFFFF,FFFFF::,FFFFFFFFFFFFFFF:FF:F:FF,FF,FFFFFFFF:FFFFFFF
@A00270:176:HGHW5DRXY:1:2101:14660:21590 2:N:0:GGTGTAGA+CTCCTTAC
CCTACGGGGGGCTGCAGTAGGGAATCTTCCACAATGGACGCAAGTCTGATGGAGCAACGCCGCGTGAGTGAAGAAGGTTTTCGGATCGTAAAGCTCTGTTGTTGGTGAAGAAGGACAAGGATAGTAACTGATTTTTGTTTGACGGTAATCAACCAGAAAGTCACGGCTAACTACGTGCCAGCAGCCGCGGTAATACGTAGGTGGCAAGCGTTGCCCGGATTTATTGGGCGTAAAGCGAACGCAGGCGGGA
+
FFFFFFFFFFFFFFFFFFFFFFFFFF:FFFFFFFFFFFFFFFFFFF:FFFFFFFFFFFFFFFFFFFFFFFFFFFFFFFFFFFFFFFFFFFF:FFFF:FFFFFFFFFFFFFFFFFFFFFFF,FFFFFFFFFFFFFFFFFFFF:FFFFFFFFFF:FFFFFF:FFFFFFFFFFFFFFFFFFFFFFFFFFFFFFFFFFFFFFFFF:FFFFFFFFF:FFFFFFF:FFFFFFFFFFFFFFFFFFFFFFFFFFFFFF
@A00270:176:HGHW5DRXY:1:2101:14669:21605 2:N:0:GGTGTAGA+CTCCTTAC
GACTACTGGGGTATCTAATCCTGTTCGCTACCCATGCTTTCGAGCCTCAGCGTCAGTTACAGACCAGACAGCCGCCTTCGCCACTGGTGTTCTTCCATATATCTACGCATTTCACCGCTACACATGGAGTTCCACTGTCCTCTTCTGCACTCAAGTCTCCCAGTTTCCGATGCACTTCTCCGGTTAAGCCGAAGGCTTTCACATCAGACTTAAGAAACCGCCTGCGCTCGCTTTACGCCCAATAAATCCG
+
F:FFFFFFFFFFFFFFFFFFFFFFFFFFFF:FFFFFFFFFFFFFFFFF:FFFFFFFFFFFFFFFFFFFFFFFFFFFFFFFFFFFFFFFF:FFF:FFFF,FFFFFF,F:,FFFFFFFFFFF:,F:FFFFFFFFF,FFFFFFFFFFFFF:,FFF:FFFFFFFFFF:F:FFFFFFFFF:FFFF:FFFFFFFFFFFFFFFFFFFFFFFFFFFFFF:FFF:FFFFFFFFF:FFFFF:FFFFFFFFFFFFFFFFFF
@A00270:176:HGHW5DRXY:1:2101:30499:21621 2:N:0:GGTGTAGA+CTCCTTAC
GACTACTAGGGTATCTAATCCTGTTCGCTACCCATGCTTTCGAGCCTCAGCGTCAGTTACAGACCAGACAGCCGCCTTCGCCACTGGTGTTCTTCCATATATCTACGCATTTCACCGCTACACATGGAGTTCCACTGTCCTCTTCTGCACTCAAGTCTCCCAGTTTCCGATGCACTTCTCCGGTTAAGCCGAAGGCTTTCACATCAGACTTAAGAAACCGCCTGCGCTCGCTTTACGCCCAATAAATCCG
+
FFFFFFFFFFFFF:FFFFFFFFFFFFFFFFFFFFFFFFFFFFFFFFFFFFFFFFFFFFFFFFFFFFFFFFFFFFFFFFFFFFFFFFFFFFFFFFFFFFFFFFFFFFFFFF,FFFFFFFFFFFFFFFFFFFFFFFFFFFFFFFFF:FFFFFFFFFFFFFFFFFFFFFFFFFFFFFFFFFFFFFFFFFFFFFFFFFFFFFFFFFFFFFFFFFFFFF:FFFFFF:FFFFFFFFFF:FFFFFFFFFFFFFFFF:
@A00270:176:HGHW5DRXY:1:2101:27579:21668 2:N:0:GGTGTAGA+CTCCTTAC
CCTACGGGGGGCAGCAGTAGGGAATCTTTCACAATGGACGAAAGTCTGATGGAGCAACGCCGCGTGAGTGAAGAAGGCTTTAGGGTCGTAAAACTCTGTTGTTGAAGAAGAACGTGTGTGAGAGTAACTGTTCACACAGTGACGGTATTCAACCAGAAAGCCACGGCTAACTACGTGCCAGCAGCCGCGGTAATACGTAGGTGGCAAGCGTTGTCCGGATTTATTGGGCGTAAAGCGAGCGCAGGCGGTTT
+
F:FFFFFFFFFFFFFFFFFFFFFFFFFFFFFFFFFFFFFFF:FFFFFFFFFFFFFFFFFFFFFFFFFFFFFFFFFFF:FFFFFFFFFFFFFFFFFFFFFFFFFFFFFFFFFFFFFFFFFFFF:FFFF:FFFFF:FFFFFFFFFFFFFFFFFFFFFFFFFFFFFFFFFFFFFFFFFFFFFFFFFFFFFFFFFFFFFFFFFFFFFFF,FFFFFFFF::FFFFFFFFFFFFFFFF,FFFF,FFFFFFFFFFFFF
@A00270:176:HGHW5DRXY:1:2101:5141:21762 2:N:0:GGTGTAGA+CTCCTTAC
CCTACGGGTGGCTGCAGTAGGGAATCTTCCACAATGGACGAAAGTCTGATGGAGCAACGCCGCGTGAGTGAAGAAGGCTTTAGGGTCGTAAAACTCTGTTGTTGAAGAAGAACGTGTGTGAGAGTAACTGTTCACACAGTGACGGTATTCAACCAGAAAGCCACGGCTAACTACGTGCCAGCAGCCGCGGTAATACGTAGGTGGCAAGCGTTGTCCGGATTTATTGGGCGTAAAGCGAGCGCAGGCGGTTT
+
FFFFFFFFFFFFFFFFF:FFFFFFFFFFFFFFFFFFFFFFFFFFFFFFFFFFFFFFFFFFFFFFFF,F:FFFFFFFFF,FF:FFFFFF:FF:FFFFFFFF:FFFFFFFFFFFFFF:FFFFFFFFFFFFFFFFFFFFF:FFFFF,F:F:FFFFFF:FFFFFFFFFFFFFFFFF,FFFFFF:FFFFFFFFFFFFFFFFFFFFFFFFFFF:FFFFFFFFFFFFF:FFFFFFF:FFFFFFFFFFFF,:FFFFFFF
@A00270:176:HGHW5DRXY:1:2101:18005:21778 2:N:0:GGTGTAGA+CTCCTTAC
GACTACTAGGGTATCTAATCCTGTTCGCTCCCCACGCTTTCGCTCCTCAGCGTCAGTAACGGCCCAGAGACCTGCCTTCGCCATTGGTGTTCTTCCCGATATCTACACATTCCACCGTTACACCGGGAATTCCAGTCTCCCCTACCGCACTCCAGCCCGCCCGTACCCGGCGCGAATCCCCCGTTGAGCGATGGACTTTCACACCGGACGCGACGAGCCGCCTACGAGCTCTTTACGCCCAATAAATCCG
+
:::FF:FFFFFFFFFFFFF:,FF,FFFFFFFFFFFFF,FFFFF:FFFFFFFFF::FFFFFFFFFFFF:FFF:F:FF,FFFF:FFFFFFFFFFFF:F,FFFFFF:FFFFF,F:,:FFFFFFF:FFFFFF::FFFFFFFFFFFFFF::FF:FFFFF,F:FFF,FFFF:FFFFFFFFF:FFF,FFF,FFFFFFFFF:,FFFFF,FFFFFF,FFFFFFFFFFFF:FFFFFFFFFFF:F,FFF:FF,FFF,,FFF
@A00270:176:HGHW5DRXY:1:2101:4652:21825 2:N:0:GGTGTAGA+CTCCTTAC
CCTACGGGGGGCAGCAGTAGGGAATCTTCCACAATGGACGAAAGTCTGATGGAGCAACGCCGCGTGAGTGAAGAAGGCTTTAGGGTCGTAAAACTCTGTTGTTGAAGAAGAACGTGTGTGAGAGTAACTGTTCACACAGTGACGGTATTCAACCAGAAAGCCACGGCTAACTACGTGCCAGCAGCCGCGGTAATACGTAGGTGGCAAGCGTTGTCCGGATTTATTGGGCGTAAAGCGAGCGCAGGCGGTTT
+
FFFFFFFFFFFFFFFFFFFFFFFFFF:FFFF:FFFFFFF:FFFFFFF,FFFF,FFFFFFFFFFFFFFFFFFFF:FFF:,FFF:FF,F::FFFFFFFF:FFFFF:FFFFFFFFFFFF:FFFFFFFFFF,FFFFFFFFFFFFFFFFFFFFFFF:::FFFFFFFFFFF:FFFFFFFFF:FFFFFFFFFFFFFFF:,FFFFF,FFFF:F:FFFFF,FFFFFF:FFFFFFFFFFFFFFFFFF,FFF:FFF,FFFFF
@A00270:176:HGHW5DRXY:1:2101:10637:21825 2:N:0:GGTGTAGA+CTCCTTAC
CCTACGAGTGGCTGCAGTAGGGAATCTTCCACAATGGACGAAAGTCTGATGGAGCAACGCCGCGTGAGTGAAGAAGGCTTTAGGGTCGTAAAACTCTGTTGTTGAAGAAGGACGTGTGTGAGAGTAACTGTTCACACAGTGACGGTATTCAACCAGAAAGCCACGGCTAACTACGTGCCAGCAGCCGCGGTAATACGTAGGTGGCAAGCGTTGTCCGGATTTATTGGGCGTAAAGCGAGCGCAGGCGGTTT
+
FFF,FFFFFFFFFFFFF:FFFFFFFFFFFFFFFF:FFF:FFF:FFFFFFFFFFFFF:FFFFFFFFF,FFFFFFFFFF,FFFFFFFFF:FFFF:FFFFFFFFFFFFFFFFFFFFFFFFFFFFF,FFFF:FFFFFFFFFFFFFFFFFFFFFFFFF::FFFFFFFFFFFF:,FFFFFFFFFFFFFFFFFFFFFFFFF,:FFFFFFF:FFFFFFF,FFFFFFFFFFFFFFFFFFF:F:FFF:FFFFFFF:FFFF:
@A00270:176:HGHW5DRXY:1:2101:27570:21872 2:N:0:GGTGTAGA+CTCCTTAC
CCTACGGGGGGCAGCAGTAGGGAATCTTTCACAATGGACGAAAGTCTGATGGAGCAACGCCGCGTGAGTGAAGAAGGCTTTAGGGTCGTAAAACTCTGTTGTTGAAGAAGAACGTGTGTGAGAGTAACTGTTCACACAGTGACGGTATTCAACCAGAAAGCCACGGCTAACTACGTGCCAGCAGCCGCGGTAATACGTAGGTGGCAAGCGTTGTCGGGATTTATTGGGCGTAAAGCGAGCGCAGGCGGTTT
+
FFFFFFFFFFFFF:FFFFFFFFFFFFFFFFF:FFFFFFFFFF:FFFFF:FFFFFFFFFFFFFFFFFF:FF:F:FFFF,FFF:FFFFFFFFF:FFFFFFFFFFFF:FFFFFF:FFFFFFFFF:FFFFFFFFFFFFFFFFFFF:FFFFFFFFF,,FFFFF:F,FFFFFFFFFFFF::FFFFFFF:FFFFFFFF::FF:,FFFFFFFF,FFFFFFFFF,FFFFFF,FFF:F:FFF::FFFFF,F,:FFFFFF,F
@A00270:176:HGHW5DRXY:1:2101:3486:21903 2:N:0:GGTGTAGA+CTCCTTAC
GACTACTGGGGTATCTAATCCTGTTTGCTCCCCACGCTTTCGCATCTCAGCGTCAGTATCTGTCCAGAAGGCCGCCTTCGCCACCGGTATTCCTCCACATCTCTACGCATTTCACCGCTACACGTGGAATTCTACCTTCCTCTACAATACTCTAGTTAACCAGTTTTAAGTGCAATTCCTAGGTTAAGCCCAGGGCTTTCACACCTAACTTAATTATCCGCCTACATGCCCTTTACGCCCAGTCATTCC
+
FFFFFFFFFFF:FFFF:FFFFFF:FFFFFFFFFFFFFF:FFFFF:FFF,FFFFF:FF:FFFFFFFFFFFFFFFFFFFFFFF:FFFFFF:FFFFFFF,F,FF,FFFFFF,F:FFFFFFFFFF:FFFFFF,F:FF:FF,FFFFFF,FFF,FF:FFFFFFFFFFFFFFFFFFFFFFF:FFFFF:FFFFF,:FFFFFFFFFFFF:FFFFFFFFFFFFFFF,FFFFFF,FFFFFFFFFF:FFFFFFF:FF:FF:
@A00270:176:HGHW5DRXY:1:2101:10583:21919 2:N:0:GGTGTAGA+CTCCTTAC
CCTACGAGTGGCTGCAGTAGGGAATCTTCCACAATGGACGAAAGTCTGATGGAGCAACGCCGCGTGAGTGAAGAAGGCTTTAGGGTCGTAAAACTCTGTTGTTGAAGAAGAACGTGTGTGAGAGTAACTGTTCACACAGTGACGGTATTCAACCAGAAAGCCACGGCTAACTACGTGCCAGCAGCCGCGGTAATACGTAGGTGGCAAGCGTTGTCCGGATTTATTGGGCGTAAAGCGAGCGCAGGCGGTTT
+
FFFFFFFFFFF:FFFFFFFFFFFFFFFFFFFFFFFFFFFF:FFF::FFFFFFFFFFFFFFFFFFFFFFFFFFFFFFF:F:F,FFFFFFFFFFFFFFFFFFFF:FF:FFFFFFFFFFFFFFFFFFFFFFFF::FFFFFFFFFFFFFFFFFFFF:FFFFFFFFFFFFFFFFFFFFFFFFFFFFFFFFFFFFFFFFFFFFFFFFFFFF:,FFFFFFFFFFFFFFFFFFFFFFFFFFFFFFFFFFFFFFFFFF:F
@A00270:176:HGHW5DRXY:1:2101:15510:21966 2:N:0:GGTGTAGA+CTCCTTAC
GACTACACGGGTATCTAATCCTGTTCGCTACCCATGCTTTCGAACCTCAGCGTCAGTTACAGACCAGAGAGCCGCCGTCGCCACTGGTGTTCTTCCATATATCTACGCATTCCACCGCTACACATGGAGTTCCACTCTCCTCTTCTGCACTCAAGAAATATAGTTTCAGCTGCACTTCCCCGGTTGAGCCGAGGGCTTTCACAGCTGACTTATCTTCCCGCCTGCGTTCGCTTTACGCCCAATAAATCCG
+
FFFFFFFFFFFFFFFFF:FFFFFFFFFF,F:FFFFFFFFFFFFFFFFFFFFFFFFFFFFFFFFFFFFFFFF:FFFF,FFFFF:FFFFFFFFFF:FFFFFFFFF:FFFFFFFFFFFFFFFFFFF,FFFFF,FFFFFFFFFFFFFF,FFFFFFF,FFFFFFFFFFFFFFFFFFFFFFF:FFFF::FFFFFFFFFFFFF:FFFFFFF:FF:FFFF:FFFFFFFFFFFFFFFFFFFFFFFFF:FFFFFFFFFFF
@A00270:176:HGHW5DRXY:1:2101:15456:22028 2:N:0:GGTGTAGA+CTCCTTAC
GACTACACGGGTATCTAATCCTGTTCGCTACCCATGCTTTCGAACCTCAGCGTCAGTTACAGACCAGAGAGCCGCCTTCGCCACTGGTGTTCTTCCATATATCTACGCATTCCACCGCTACACATGGAGTTCCACTCTCCTCTTCTGCACTCAAGAAATATAGTTTCAGCTGCACTTCCCCGGTTGAGCCGAGGGCTTTCACAGCTGACTTATCTTCCCGCCTGCGTTCGCTTTACGCCCAATAAATCCG
+
F,FFFFFFFFFFFFFFFFFFFFF:FFFFFFFFFFFFFFFFFFFFFFFFFFFFFFFFFFFFFFF:FFFFFFFFFFFFFFFFFFFFFFFFFFFFFFFFFFFFFFFFFF:FFFFFFFFFFFFFFFFFFFFFFFFFFFFFFFF:FFFFFFFFFFFFFFFFFFFFFFF:FFF,FFFF,FFFFFFFFFFFFFFFFFFF,FFFFFFFFFFFFF:FFF:F:FFF:FF:FFFFFFFFFFFFFF:FFFFF:FFFFFF,,F
@A00270:176:HGHW5DRXY:1:2101:17589:22060 2:N:0:GGTGTAGA+CTCCTTAC
GACTACTAGGGTATCTAATCCTGTTCGCTCCCCACGCTTTCGCTCCTCAGCGTCAGTAACGGCCCAGAGACCTGCCTTCGCCATTGGTGTTCTTCCCGATATCTACACATTCCACCGTTACACCGGGAATTCCAGTCTCCCCTACCGCACTCCAGCCCGCCCGTACCCGGCGCGAATCCACCGTTGAGCGATGGACTTTCACACCGGACGCGACGAGCCGCCTACGAGCTCTTTACGCCCAATAAATCCG
+
F,FFFFFFFFFFF,FFFFFFFFFFFFFFFFF:FFFFFFFFFFFFFFFFFFFFFFFFFFFFFFFFF:FFF:FFFFF:FFFFFFFFFFFF:FFFFFFFFFFFFF:FFFFFFFF,FFFFFFF::FFFFF:FFFFF:FFFFFFFFFF::FFF,FFFFF:FFFFFF:F:FFFFFFFFFF:FFFFFFFFFFFF:FFFFFFFFF,FFFF,FFFFF:FFFFFFFFFFFF::FFF,FF,F:FFF:FFFF:F::F,FFFF
@A00270:176:HGHW5DRXY:1:2101:31593:22075 2:N:0:GGTGTAGA+CTCCTTAC
GACTACTAGGGTATCTATTCCTGTTTGCTCCCCACGCTTTCGCATCTCAGCGTCAGTATCTGTCCAGAAGGCCGCCTTCGCCACCGGTATTCCTCCACATCTCTACGCATTTCACCGCTACACGTGGAATTCTACCTTCCTCTACAATACTCTAGTTAACCGGTTTTAAGTGCAATTCCCAGGTTAAGCCCAGGGCTTTCACACCTAACTTAATTATCCGCCTACATGCACTTTACGCCCAGTCATTCC
+
FF:FFFFFFFFFFFFF:,:FFFFFFF:FFFFFF:F:FFF:FFFFFFFFFFFFFFFFFFFFFFFFFFFFFFFFF,FFFFFFFFFFF,FFF:F,FFFFFFFFFFFFF,FFFFFF,FF:,FF:FFFFFFFFFFF:FFFFFF:FFFFFFFFFFF:F:FFFFFF:FF:FFFFF:F,FFFF,FFFFFFFFFFFFF,FFF:FFFFFFFFFFFFFFF,F,F,FFF:FF,FFFFF:,F,F:FF,FFFF,F:FFF:F:F
@A00270:176:HGHW5DRXY:1:2101:14922:22169 2:N:0:GGTGTAGA+CTCCTTAC
GACTACTAGGGTATCTAATCCTGTTTGCTCCCCACGCTTTCGCATCTCAGCGTCAGTATCTGTCCAGAAGGCCGCCTTCGCCACCGGCATTCCTCCACATCTCTACGCAATTCACCGCTACACGTGGAATTCTCCCTTCCTCTACAATACTCTAGTTAACCAGTTTTAAGTGCAATTCCTAGGTTCAGCCCAGGGCTTTCACACCTAACTTAATTATCCTCCTACATGCCCTTTACGCCCAGTCATTCC
+
::FFFFF::F:FFFFFFFFF:FFFFFFF,F:FFF::F,FFF:FFF,FFF,F,F:FF,FFF:::FFFFF:FFFF:FFF,F,FFFF,F,,F,FFF:F,F,FF::FFFFF,:,,,F,F,FFFFFFFFF,:F:,::F,FFFFFFFF:FFF,FF,FF::,FFFFF:F:,,F:,FFFFF:FFFFFFF:FFF,FFFFFF:,F,FF,F:FF:F,FFFF,FFFFFFFF,FFFFFF,F::FF,:FFF,FFFFFF::F:F
@A00270:176:HGHW5DRXY:1:2101:18087:22232 2:N:0:GGTGTAGA+CTCCTTAC
GACTACTGGGGTATCTAATCCTGTTCGCTACCCATGCTTTCGAGCCTCAGCGTCAGTTACAGACCAGACAGCCGCCTTCGCCACTGGTGTTCTTCCATATATCTACGCATTTCACCGCTACACATGGAGTTCCACTGTCCTCTTCTGCACTCAAGTCTCCCAGTTTCCGATGCACTTCTCCGGTTAAGCCGAAGGCTTTCACATCAGACTTAAGAAACCGCCTGCGCTCGCTTTACGCCCAATAAATCCG
+
FFFFFFFFFFFFFFFFFFFFFFFFFFFFFFFFFFFFFFFFFFFFFFFFFFF:FF:FFFFFF:FFFFFFFFFFFFFF,FFFFFFFFFFFFFF:FFF:FFF,FFFFFFFFFFFFF:FFFFFFFFFFFFFFFFFFFF::FFFFFFFFFFFFFFFFFF,FFFF:FFFF,:FFFFFFFF:FFFFFFF,F:FF:,FFFF,FFFFFFFFFFF:FFFFFFFFFFFFFFFFF:FFF:FFF,FFFFFF:F:FFFFF:FFF
@A00270:176:HGHW5DRXY:1:2101:31837:22247 2:N:0:GGTGTAGA+CTCCTTAC
GACTACTGGGGTATCTAATCCTGTTCGCTACCCATGCTTTCGAGCCTCAGCGTCAGTTACAGACCAGACAGCCGCCTTCGCCACTGGTGTTCTTCCATATATCTACGCATTTCACCGCTACACATGGAGTTCCACTGTCCTCTTCTGCACTCAAGTCTCCCAGTTTCCGATGCACTTCTCCGGTTAAGCCGAAGGCTTTCACATCAGACTTAAGAAACCGCCTGCGCTCGCTTTACGCCCAATAAATCCG
+
F:FFFFFFFFFFFFFFFFFFFFFFFFFFFFFFFFFFFFFFFFFFFFFFFFFFFF:FFFFFF,:FFFFFFFFFFFFFFFFFFFFFFFFFF,FFFF,FFFFFFFFFFFFFFFFFFFFFFFFFFFFFFFF:FFFFFFFFFFFFFFFFF:FFFFFFFFF,FFFF,FFFFFFFFFFFFFFFFFFFFFFFFFF:FFFF,FFFFFFF:FF,FF:FFF,FFFFFFFF:FFFFFFFFFFFFFFFFFFFFFFFFFFFFFF
@A00270:176:HGHW5DRXY:1:2101:24189:22310 2:N:0:GGTGTAGA+CTCCTTAC
CCTACGGGAGGCTGCAGTAGGGAATCTTCCACAATGGACGAAAGTCTGATGGAGCAACGCCGCGTGAGTGAAGAAGGCTTTAGGGTCGTAAAACTCTGTTGTTGAAGAAGAACGTGTGTGAGAGTAACTGTTCACACAGTGACGGTATTCAACCAGAAAGCCACGGCTAACTACGTGCCAGCAGCCGCGGTAATACGTAGGTGGCAAGCGTTGTCCGGATTTATTGGGCGTAAAGCGAGCGCAGGCGGTTT
+
FFFFFFFFFFF:FFFFFFFFFFFFFFFFFFFFFFFFF:FFFFFF,F,FFFFFFFFFFFFFFFFFFFFFFFFFFFFFFFF,F,FFFFFFFFFFFFFF:FFFF::F:FFFFFFFFFFFFFFFFFFFFFFFFFFFFFFFFFFFF:FFFFFFFFFFFFFFFFFFFFFFFFFFFFFFFFFFFFFFFF:FFFFFFF:FFFF:FFFFFFFFFFFFFFFF:F:FFFF:FFFFFFFFFF:FFFFFFFFFFF:F::FFFF:
@A00270:176:HGHW5DRXY:1:2101:29360:22310 2:N:0:GGTGTAGA+CTCCTTAC
CCTACGGGCGGCTGCAGTGGGGAATATTGCACAATGGGCGCAAGCCTGATGCAGCGACGCCGCGTGCGGGATGAAGGCCTTCGGGTTGTAAACCGCTTTTGTTGGGGAGCAAGCGAGAGTGAGTGTACCCCTCGAATAAGGACCGGCTAACTACGTGCCAGCAGCCGCGGTAATACGTAGGGTTCAAGCGTTATCCGGATTTATTGGGCGTAAAGAGCTCGTAGGCGGCTCGTCGCGTCCGGTGTGAAAGT
+
FFFFFFFFFFFFFF:FFFFFFFFFFFF,FFF,F:FFFFFFFFFFFFFFFFFFFFFFFF:F:FFFFFFFFFFFFFFFFFFFFFFFFFFFFFFFFFFFFFFFF:FFFFFFFFF:FFFFFFF:FFFFFFFFFFFFFFFFFFFFFFFFFF:FFFFFFFFFFFFFFFFFFFFFFFFFFFF:FFFFFFFFF:FFFFFF:F::FFFFFFFFFFFFFF:FF,::FFFFFFFFFFFFFFFFFFF:FFFFFF,FFFFFFFF
@A00270:176:HGHW5DRXY:1:2101:2772:22326 2:N:0:GGTGTAGA+CTCCTTAC
CCTACGGGTGGCTGCAGTAGGGAATCTTCCACAATGGACGCAAGTCTGATGGAGCAACGCCGCGTGAGTGAAGAAGGTTTTCGGATCGTAAAGCTCTGTTGTTGGTGAAGAAGGACAAGGATAGTAACTGATTTTTGTTTGACGGTAATCAACCAGAAAGTCACGGCTAACTACGTGCCAGCAGCCGCGGTGATACGTAGGTGGCAAGCGTTGTCCGGATTTATTGGGCGTAAAGCGAACGCAGGCGGGA
+
:FFFFFFFFFFFFFFF:FFFF,F:FFF:FFFFFFFFFFFFFFFFFFFFFF,F::,FFFFFFFFF:FFFFFFFFFFFFF:FFFF:FFFFF:FFFFF,:FF:F,FFFFFFFFFF:FFFFFFFFFFFFFFFFFFFFFFFF:FFFFFF,FFFFF,FFFFFF,FFF:F:FF:FFFFFFFFF:F:F:FFFF,F::FFFFFF::FFFFF::F,,,FFFFFFF:FFF,FFFFF:F:F::FFFFFFFFFFF,,FF,FFF
@A00270:176:HGHW5DRXY:1:2101:22851:22404 2:N:0:GGTGTAGA+CTCCTTAC
GACTACTAGGGTATCTAATCCTGTTCGCTCCCCACGCTTTCGCTCCTCAGCGTCAGTGACGGCCCAGAGACCTGCCTTCGCCATCGGTGTTCTTCCCGATATCTACACATTCCACCGTTACACCGGGAATTCCAGTCTCCCCTGCCGCACTCCAGCCTGCCCGTACCCGGCGCCGATCCACCGTTAAGCAGTGGACTTTCACACCAGACGCGACAAACCGCCTACGAGCCCTTTACGCCCAATAAATCCG
+
F,FF,FF:FFFFFFFFF,FF:FFF::FF,FFFFFFFF:FFFFFFFF,FFFFFFFFFFFFFFFFFFFFFFFFFFFF:,FFFFFFFFFFFFFFF,FFFFFFFFFFFFFFFFFFFFF:FFFFFFFFFFFF:F:FFFFFFFFFFFFFFFFFFFFFFFFFFFFFFFF:FFFFFFFFF:FFFFFF,F::FFFFFF,F:FFFFFFFFFFFFFFFFFFFFFFFFFFFFFFFFFFFFFFF:F:FFFFFFFFF:FFFF:F
@A00270:176:HGHW5DRXY:1:2101:32154:22451 2:N:0:GGTGTAGA+CTCCTTAC
CCTACGGGTGGCTGCAGTAGGTAATCTTCCACAATGGACGAAAGTCTGATGGAGCAACGCCGCGTGAGTGAAGAAGGCTTTAGGGTCGTAAAACTCTGTTGTTGATGAAGAACGTGTGTGAGAGTAACTGTTCACACAGTGACGGTATTCAACCAGAAAGCCACGGCTAACTACGTGCCAGCAGCCGCGTTAATACGTAGGTGTCAAGAGTTGTCCGGATTTATTGGGCGTAAAGCGAGCGCCGGCGGTTT
+
F,FFFFFFFFFFFF,F,FFFF,:FF:FFF,:FF,F:FFFFFFF:F::,F,FFF:FFFF,F,:F,F,FFFFF,,FF:FFF,F,FFF,:FF,FFFFFFFF,FF:,F,,F:F,FF,FFFFFF::FF:::FFFF,FFFFFFFFF,:,F::F,F,F:,FF::FF:F:FFF,:,FF,:FF:FF,,FF::FFFFFF,F:,,FFFFF::FF,::FF,FFF:F,,F:,F:F:FF:F,,FFFF,F:F,F,F:,F,,F,,FF
@A00270:176:HGHW5DRXY:1:2101:26395:22498 2:N:0:GGTGTAGA+CTCCTTAC
CCTACGGGTGGCTGCAGTGGGGAATATTGCACAATGGGGGGAACCCTGATGCAGCCATGCCGCGTGTATGAAGAAGGCCTTCGGGTTGTAAAGTACTTTCGGTGATGAGGAAGGTGATGTATCTAATAGGTGCATTAATTGACGTTAATCACAGAAGAAGCACCGGCTAACTCCGTGCCAGCAGCCGCGGTAATACGGAGGGTGCGAGCGTTAATCGGAATGACTGGGCGTCAAGGGCATGTAGGCGGAT
+
FFFFFFFFFFFFFFFFF,FFFFFFFFFFFFFFFFFFFFFFFFFFFFFFFFFFFFFF:FFFFFFFF:FF:F:FFFFFFFFFFFF:FFFFFFFFFFFFFFFFFFFFFFFFFFFFFFFFFFFFFFFFFFFFFFFFFFFFFFFFFFFFFFFFFFFFFFFFFFFFFFFFFFFFFFFFFFFFFFFFFFFFFFFFFFFF,FFFFFFFFFFFFFFFFFF,FFFFFFF,F:FFFFFFFFF,F:FFFFF:FFFFFFFFFF
@A00270:176:HGHW5DRXY:1:2101:32208:22514 2:N:0:GGTGTAGA+CTCCTTAC
CCTACGGGTGGCTGCAGTAGGGAATCTTCCACAATGGACGACAGACTGATGGAGCAACGCCGCGTGAGTGAAGAAGGCTTTAGGGTCGTAAAACTCTGTTGTTGAAGAAGAACGTGTGTGAGAGTAACTGTTCACACAGTGACGGTATTCAACCAGAAAGCCACGGCTAACTACGTGCCAGCAGCCGCGGTAATACGTAGGTGGCAAGCGTTGTCGGGATTTATTGGGCGTAAAGCGAGCGCAGGCGGTTT
+
FFF:FFF:FFFFFFFFF,,F,:FFFFFFFFFFF,FFFFFFF,FF,FF:,:FFFF:FF:FF:,F,FFFFFFF::FFFFF,F:FFFFFFFFFFFFFFFFFFFFFFFF:::FFFFFFFFFFFF:FFFFF:,FFFFFFFFF:FF:FF,FFFFFFF,:,FFFFFFFFFFFFFFFFFF,::FFFF,F,,F:FFFFFFF:FFFFF,FFFFFFF:FFFF,FF,,FF,FFF,FF,FFF,F,,FF,F:F,F,::FFFFFF:
@A00270:176:HGHW5DRXY:1:2101:31557:22545 2:N:0:GGTGTAGA+CTCCTTAC
CCTACGGGAGGCAGCAGGGAATCTTCCACAATGGACGAAAGTCTGATGGAGCAACGCCGCGTGAGTGAAGAAGGCTTTAGGGTCGTAAAACTCTGTTGTTGAAGAAGAACGTGTGTGAGAGTAACTGTTCACACAGTGACGGTATTCAACCAGAAAGCCACGGCTAACTACGTGCCAGCAGCCGCGGTAATACGTAGGTGGCAAGCGTTGTCCGGATTTATTGGGCGTAAAGCGAGCGCAGGCGGTTTCTT
+
F:FFF,FFF::FFFFFFF:FFFFFFFFFFFFFFFFFF:FFFFFFF:FFFFFFFFFFFFFFFFFFFFFFFFFFFFFFFFF:FFFFFFFFFFFF:FFFFFFFFFFFF:FFFFFFFFFFFFFFFFFFFFFFFF:FFFF:F:FFFFF:FFFFFF,FF:FF,FFF:::FFF:FFFFFFFFFFFFFF,FFFFFFF,:FFFFFF:FF:,FF:FFFFFF,FFFF:FFFFFF,,,FF:FFF:F:,:FFFF,F,FFFFF:F
@A00270:176:HGHW5DRXY:1:2101:1768:22561 2:N:0:GGTGTAGA+CTCCTTAC
GACTACTAGGGTATCTAATCCTGTTCGCTCCCCACGCTTTCGCTCCTCAGCGTCAGTGACGGCCCAGAGACCTGCCTTCGCCATCGGTGTTCTTCCCGATATCTACACATTCCACCGTTACACCGGGAATTCCAGTCTCCCCTGCCGCACTCCAGCCCGCCCGTACCCGGCGCGAATCCACCGTTGAGCGATGGACTTTCACACCGGACGCGACGCGCCGCCTACGAGCTCTTTACGCCCCATCAATCCG
+
F:F:FFFFFFFFFFFFFF,FF:FF:FFFFFFFFF:FF:FFFFFFFFFFFFFFFFFFFF:FFFFFFF:FF,FFFF:F:FFFF:F:FFF:FFF::FFFFFFF,FFFFFFFF,FFFFFFFFF,FFFFFFFF:FFFFFFFF:FFFFFF:F,FFF:F:FF:F:FFF:F::FFFFFFFFF:,:FFFFF:,:FFFFFFFFFFFFF,F,FFF::F:FFFF,FF,FFFFFF:,FFFFFFF,,,FFF::F:FF,:FFFF:
@A00270:176:HGHW5DRXY:1:2101:25907:22623 2:N:0:GGTGTAGA+CTCCTTAC
CCTACGGGCGGCAGCAGTAGGGAATCTTCCACAATGGACGCAAGTCTGATGGAGCAACGCCGCGTGAGTGAAGAAGGTTTTCGGATCGTAAAGCTCTGTTGTTGGTGAAGAAGGACAAGGATAGTAACTGATTTTTGTTTGACGGTAATCAACCAGAAAGTCACGGCTAACTACGTGCCAGCAGCCGCGGTGATACGTAGGTGGCAAGCGTTGTCCGGATTTATTGGGCGTGAAGCGAACGCAGGCGGGA
+
FFFFFFFFFFFFFFFFFFFFFFFFFF:FFFFFF:FFFFFFF::FFF:F:FFFFFFFFFFFFFFFFFFFFFFFFFFFFFFFFFFFFFFF:FFFFFFFFF:FFFFFFFF:FFFFFFFF,FFFFFFFFFFFFFFFFFFFFFFFFFFFFF:FFFFFFFFFFFFFFFFFFFFFFFFFFFFFFFFFFFFFFFFFFFFFFFFFF:FFFFFFFFFFFFFFFFFFFFFFFF,FFFFFFFFFF,FFFFFFFFFFFFFFFF
@A00270:176:HGHW5DRXY:1:2101:2013:22639 2:N:0:GGTGTAGA+CTCCTTAC
GACTACCAGGGTATCTAATCCTGTTCGCTCCCCACGCTTTCGCTCCTCAGCGTCAGTGACGGCCCAGAGACCTGCCTTCGCCATCGGTGTTCTTCCCGATATCTACACACTCCACCGTTACACCGGGAATTCCAGTCTCCCCTGCCGCACTCCAGCCTGCCCGTACCCGGCGCCGATCCACCGTTAAGCAGTGGACTTTCACACCAGACGCGACAAACCGCCTCCGAGCCCTTTACGCCCAAAAAATCCG
+
F:FFFFFFFFFFF,FF:FFFFFF:FFFFFFFFF:FFFF:FFFFFFF,:,FFFFFFFFFFFFF:FFF,FFFFF:F:FFFF:FF::FFFFFFFFFFFFFFFFF,F:FFFFFF,FFFF:F:FFFFFFFFFF:F,FFFFFFFFFFFFFFFFFFFFF:,FFFFFFFFF,FFFFFFFFFFF:FFFFF:FFF,FF:FFFFF,FFFFFFFF:FFF,FFFFFFFFFFF,FFF,FFFFFFFF,::F:FFFFF,:,F:,FF
@A00270:176:HGHW5DRXY:1:2101:2917:22639 2:N:0:GGTGTAGA+CTCCTTAC
GACTACCAGGGTATCTAATCCTGTTCGCTACCCATGCTTTCGAGCCTCAGCGTCAGTTACAGACCAGACAGCCGCCTTCGCCACTGGTGTTCTTCCATATATCTACGCATTTCACCGCTACCCATGGAGTTCCACTGTCCTCTTCTGCACTCACGTCTCCCAGTTTCCGATGCACTTCTCCGGTTAAGCCGAAGGCTTTCACATCAGACTTAAGAAACCGCCTGCGCTCGCTTCACGCCCAATAAATCCG
+
F,F:,FFFFFF,FFFFFFFFFFFFFFFF:FFFFFFFFF:FFFFFFF:F:FFFFF,FFFFFFFFFF::FFFFFFFFFFFFFFF::FFFFFFFFFFFF:F:FFFFFFFFF,,FFF,FFFFF:F,:::FFFF:FFFFFFFFFFFFFFFFFFFFFFF,F:FFFFFF:,FFFFFF,FFFFFFFFFFFFF:FFFFFFFF:FFFFFFFF,FFFFFFFFFFFFFFFF:FFFFFF,FF:F:FFFFFFFFF:FF,FFF,F
@A00270:176:HGHW5DRXY:1:2101:31448:22670 2:N:0:GGTGTAGA+CTCCTTAC
CCTACGGGAGGCAGCAGGGAATCTTCCACAATGGACGAAAGTCTGATGGAGCAACGCCGCGTGAGTGAAGAAGGCTTTAGGGTCGTAAAACTCTGTTGTTGAAGAAGAACGTGTGTGAGAGTAACTGTTCACACAGTGACGGTATTCAACCAGAAAGCCACGGCTAACTACGTGCCAGCAGCCGCGGTAATACGTAGGTGGCAAGCGTTGTCCGGATTTATTGGGCGTAAAGCGAGCGCAGGCGGTTTCTT
+
F,FFFFFFFFFFFFFFFFFFFFFFFFFFFFFFFFFFF:FFFFFFF,F:FFFFFFF,FFFF:FF:FF:FFF:F:F::FF:FFFFF:F:FFFFFFF:F:FFFFFFFFFF:FFFF:FFFFFFFFFFFF,FFFFF:FFFF:F:FFFFFFFFFFFFF:FFFF,FF:FF:FFFFFFFFFFFFFFFFFFFFFFFFF:FF:,FFFFFFFF,:FFFFFFFFFFF:FFFFFFF,FFFFFFFFF,FFFFF,F,F:FFFFFF:
@A00270:176:HGHW5DRXY:1:2101:31738:22670 2:N:0:GGTGTAGA+CTCCTTAC
GACTACTGGGGTATCTAATCCTGTTCGCTACCCATGCTTTCGAGCCTCAGCGTCAGTTACAGACCAGACAGCCGCCTTCGCCACTGGTGTTCTTCCATATATCTACGCATTTCACCGCTACACATGGAGTTCCACTGTCCTCTTCTGCACTCAAGTCTCCCAGTTTCCGATGCACTTCTCCGGTTAAGCCGAAGGCTTTCACATCAGACTTAAGAAACCGCCTGCGCTCGCTTTACGCCCAATAAATCCG
+
F:FFF:FFFFFFFFFFFFFF:FFFF:FFFFFFFFFFFFFFFFFFFFFFFFFFFFF:FF::FF:FFFFFFFFFF:FFF:FFFFFFFFFFFFFFFF,FFFFFFFFFFFFFFFFFFF:FFFFFFFFFFFF:::FFFFF::FFFFFFF:FFFFFFFFFFFFF,,FFFFFFFFFFFFFF:FF:FFFFFFF:FFFF::FFFFFFFFFFF:F:,,FFFF:FFFFFFFFFFFFFFF,FFF:FFFFFFFFFFF:FFFF,
@A00270:176:HGHW5DRXY:1:2101:8684:22701 2:N:0:GGTGTAGA+CTCCTTAC
GACTACCGGGGTATCTAATCCTGTTTGCTCCCCACGCTTTCGCATCTCAGCGTCAGTATCTGTCCAGAAGGCCGCCTTCGCCACCGGTATTCCTCCACATCTCTACGCATTTCACCGCTACACGTGGAATTCTACCTTCCTCTACAATACTCTAGTTAACCAGTTTTAAGTGCAATTCCTAGGTTAAGCCCAGGGCTTTCTCACCTAACTTAATTATCCGTCTACATGCCCTTGACGCCCAGTCATTCC
+
F::FFFFFFFFFFFFFFFFFFFFFFFFFFFFFFFFFF:FFFFFFFFFFFFFFFFFFFFFFFFFFFFFFFFFFFFFF:FFFFFFFFFFFFFFFFFFFFF:FFFFFFFFFFFFFFFFFFFFFFFF::FF:FFFFFFFFFFFFFFFFFFFFF,FFFFFFFFFFFFF:FFF:F:FFFF:FFFF:FF:FFFFFFFFFFFF,FFFF,F:FFFFF,FFFF:FFFFFFFFFFFFFFFFF,F,FFFF:F,FFFFF:,F
@A00270:176:HGHW5DRXY:1:2101:8730:22748 2:N:0:GGTGTAGA+CTCCTTAC
GACTACCGGGGTATCTAATCCTGTTTGCTCCCCACGCTTTCGCATCTCAGCGTCAGTATCTGTCCAGAAGGCCGCCTTCGCCACCGGTATTCCTCCACATCTCTACGCATTTCACCGCTCCACGTGGAATTCTACCTTCCTCTACAATACTCTAGTTGACCAGTTTTAAGTGCAATTCCTAGGTTAAGCCCCGGGCTTTCACACCTAACTTAATTATCCGTCTACATGCCCTTTACGCCCAGTCATTCC
+
FFFFFFFFFFFFFFFFFFFFFFF,FFFFFFFFF:FFFFFFFFFFFFFFFFFFFFFFFFF,FFFFFFFFFFFFFFFFFFFFFFF:FFFFF,,FFFFFFFF:::FFFFFF,F,FFFFFFFF,FF:FFFFFF:FFFFFF:FFF::FFF:,:F:F:::F:F,FF::FFFFFFFFFFF,FFFFFFFFFFFFF:FF:,FFF:F,F:F:FFFF,FF,FFFFFFFFFF:FFFFF:FF,:F,F,,FFF:FF,:,F,FF
@A00270:176:HGHW5DRXY:1:2101:17942:22795 2:N:0:GGTGTAGA+CTCCTTAC
GACTACTGGGGTATCTAATCCTGTTCGCTACCCATGCTTTCGAGCCTCAGCGTCAGTTACAGACCAGACAGCCGCCTTCGCCACTGGTGTTCTTCCATATATCTACGCATTTCACCGCTACACATGGAGTTCCACTGTCCTCTTCTGCACTCAAGTCTCCCAGTTTCCGATGCACTTCTCCGGTTAAGCCGAAGGCTTTCACATCAGACTTAAGAAACCGCCTGCGCTCGCTTTACGCCCACTAAATCCG
+
FFFFFFFFFFFFFFFFFFFFFFFFFFFFFFFFFFFFFFFFFFFFFFFFFFFFFFFFFFFFFFFFFFFFFFFFFFFFFFFFFFFFFFFFFFFFFFFFF,FFFF,FFFFF:FFFFFFFFF:FFFFFFFFFFF:FFFFFFFFFFFF:FFFF:FFFFFFFFFFFFFF,FF:FF,FFFF:FF:FFFFFFFFFFFFF::FFFFFFFFFF:FFFFFFFFFFF,FFFFFFFFFFFFF:FFFFFFFFFFF,FFF,FFFF
@A00270:176:HGHW5DRXY:1:2101:14317:22936 2:N:0:GGTGTAGA+CTCCTTAC
CCTACGGGGGGCAGCAGTAGGGAATCTTCCACAATGGACGAAAGTCTGATGGAGCAACGCCGCGTGAGTGAAGAAGGCCTTAGGGTCGTAAAACTCTGTTGTTGAAGAAGAACGTGTGTGAGAGTAACTGTTCACACAGTGACGGTATTCAACCAGAAAGCCACGGCTAACTACGTGCCAGCAGCCGCGGTAATACGTAGGTGGCAAGCGTTGTCCGGATTTATTGGGCGTAAAGCGAGCGCTGGCGGTTT
+
FFFFFFFFFFFFFFFFFFFFFFFFFFFFFFFFFFFFFFFFFFFFFFFFFFFFFFFF:FFFFFFFFFFFFFFFFFFFFFFF::FFFFFFFFFFFFFFFFFFF,,F:FFFFFFFFFFFFFFFFFFFFFFFFFFFFFFFFFFFFFFFFFFFFFFFFFFFFFFFFFFFFFFFFFFFFFFFFFFFFFFFFFFFFFFFFFFFFFFFFF:FFF,FFFFFFFFFFFF,:FFFFFFFFFFFFFFF:FFFFF,:F:FFF,F
@A00270:176:HGHW5DRXY:1:2101:23945:22983 2:N:0:GGTGTAGA+CTCCTTAC
CCTACGGGGGGCTGCAGTAGGGACTCTTCCACAATGGCCGAAAGTCTGATGGAGCAACGCCGCGTGAGTGAAGATGGCTTTAGGGTCGTAATACTCTGTTGTTGAAGAAGACCGTGTGTGAGAGTAACTGTTCACACAGTGACGGTATTCAACCAGAAAGCCACGGCTAACTTCGTGCCCGCAGCCGCGGTAATACGTCGGTGGCAAGCGTTGTCCGGATTTCTTGGGGGTAGAGCGTGCGCCGGCGGTTT
+
F,F,,FFF:FFFFFFFFFFFFFF:F,FFF:,FF,,F:,FFF,,FF:FF,FFF,FFF,FF,,FFFFFFF:F,:FF,FF:,FF,FFFFFFF:F,,:FFFFFFF,FF,FF,FF,,FFFFFF,,,FFF,FF,F:FF,:F,FFFFF,FFFF,:F:,:,FFFFFFFF,FFFFF:,,FF,,FFFF,,FF:F,FFFFFF,:F:,FF,:FF:FF,,FFFFFF:,,:F,FFFFFFF:F,,FF,F::F,FFFF,F:F:::FF
@A00270:176:HGHW5DRXY:1:2101:32524:22999 2:N:0:GGTGTAGA+CTCCTTAC
CCTACGGGTGGCTGCAGTAGGGAATCTTCCACAATGGACTAAAGTCTTATTGAGCAACGCCGCGTGAGTGAAGAAGGCTTTAGGGTCGTAAAACTCTGTTGTTGAAGAAGAACGTGTGTGAGAGTAACTGTTCACACAGTGACGGTATTCAACAAGAAAGCCACGTCTAACTACGTGCCAGCAGCCGCGGTAATACGTAGGTGGCAAGCGTTGTCAGGTTTTATTGGGCTTAAAGCGAGCGCAGGCGGTTT
+
F,FFF,FFFFFF,F,F::F,:FFFFFFFF:,,FFFF,FF,FFFFF,F,FF,FF,FFFF:F:F,FFF:FFF::FFFFF,FFF:FFFF:,FFF,FF::FFFFFFFFFF:F:F:FFFFFF:F,,FFFFFFFFF:FFFFF::FF:F:FFFFFF,FFF,FFFFFFF,FFF,,:FF,FFF,FF:FFF:FF,,FFFFFFFFF,:F::,FFF:,F,:,F:FFFFF,,:,FF:FFF,,:FF,:F,FFF,FFF::FF,:F,
@A00270:176:HGHW5DRXY:1:2101:14986:23062 2:N:0:GGTGTAGA+CTCCTTAC
CCTACGGGAGGCAGCAGTGGGGAATATTGCACAATGGGCGCAAGCCTGATGCAGCGACGCCGCGTGCGGGATGAAGGCCTTCGGGTTGTAAACCGCTTTTGTTGGGGAGCAAGCGAGAGTGAGTGTACCCTTCGAATAAGGACCGGCTAACTACGTGCCAGCAGCCGCGGCAATACGTAGGGTCCAAGCGTTATCCGGATTTATTGGGCGTAAAGAGCTCGTAGGCGGCTCGTCGCGTCCGGTGTGAAAGT
+
FFFFFFFFFFFFFFFFFFFFFFF,FFF:FFFFFFFFFFFFFFFFFFFFFFFFFFFFFFFFFFFFFFFFFFFFFF:FFFFFFFFFF:FFFFFFFFFFFF:FFFFFFFFFFFFFFFFFFFFFFFFFFFFFFFFFFFFFFFFFFFFFFFFFFFFFFFFFFFFFFFFFFFFFFFF,FFFFFFFFFFFFFFFFFF,::FFFFFFFFFFFFFFFFFFFF,FFFFFFFFFFFF:FFFFFFFFFFFFFFFFF:FFFFFF
@A00270:176:HGHW5DRXY:1:2101:8151:23093 2:N:0:GGTGTAGA+CTCCTTAC
CCTACGGGAGGCTGCAGTGGGGAATATTGCACAATGGGGGGAACCCTGATGCAGCCATGCCGCGTGTATGAAGAAGGCCTTCGGGTTGTAAAGTACTTTCGGTGATGAGGAAGGTGATGTATCTAATAGGTGCATTAATTGACGTTAATCACAGAAGAAGCACCGGCTAACTCCGTGCCAGCAGCCGCGGTAATACGGAGGGTGCGAGCGTTAATCGGAATGACTGGGCGTAAAGGGCATGTAGGCGGAT
+
FFFFFFFFFFFFFFFFFFFFFFFFFFFFFFFFFFFFFFFFFF:FFFFFFFFFFFFFFFFFFFFFFFF:FFFFFFFFFFFFFFFFFFFFFFFFFFFFFFFFFF:FFFFFFF,FFFFFFFFFFFFFFFFFFFFFFF:F::FFF,FFFFFFFFF::FFFFFFFFFFFFFFFFFFF:FFFFFFFFFFFFFFFFFFFFF,FFFFFFFFFFFFFFFFFFFFFFFF,FF::FFF:FF:F:FFFF,:FFFFFFF:FF:
@A00270:176:HGHW5DRXY:1:2101:23059:23140 2:N:0:GGTGTAGA+CTCCTTAC
GACTACTGGGGTATCTAATCCTGTTTGCTCCCCACGCTTTCGCATCTCAGCGTCAGTATCTGTCCAGAAGGCCGCCTTCGCCACCGGTATTCCTCCACATCTCTACGCATTTCACCGCTACACGTGGAATTCTACCTCCCTCTACAATACTCTAGTTAACCAGTTTTAAGTGCAATTCCTAGGTTAAGCCCAGGGCTTTCACACCTAACTTAATTATCCGCCTACATGCCCTTTACGCCCAGTCATTCC
+
FFFFFFFFFFFFFFFFFFFFFFFFFFFFFFFFFFFFFFFFFFFF:FFFFFFFFFF::FFFF:F:FFFFFFFFFFFFFFFFF:FF,F:FFFFFFF:FFF:FFFFFF:FF:FFFF:FFFFFFF,FFFFF:,FFFF:FF::FFFFFFFFFFFFFFF,FFFFF:FF::FFFFFFFFF:FFFFFFF:FFFF:FFF,FFFFF,FFF,:FF,F,FFFFFFFF:FF,:FFF,FFFFFFFFFFF,FF:FFF,,:FFFF
@A00270:176:HGHW5DRXY:1:2101:15148:23156 2:N:0:GGTGTAGA+CTCCTTAC
CCTACGGGAGGCAGCAGTGGGGAATATTGCACAATGGGCGCAAGCCTGATGCAGCGACGCCGCGTGCGGGATGAAGGCCTTCGGGTTGTAAACCGCTTTTGTTGGGGAGCAAGCGAGAGTGAGTGTACCCTTCGACTAAGGACCGGCTAACTACGTGCCAGCAGCCGCGGCAATACGTAGGGTCCAAGCGTTATCCGGATTTATTGGGCGTAAAGAGCTCGTAGGCGGCTCGTCGCGTCCGGTGTGAAAGT
+
FFFFFFFFFFFF:FFFFFFFFFFFFFFFFF,F:FFFFFFFFFFFFFFFFFFFFFFFFFFFFFFF::FFFFFFFFFFFFF:FFFFFFFFFFFFFFFF,FF:::FFFFFFFFFFFF:FFFFFFF::FFFF:FFFFFF,::FFFFFFFFFFFFFF:FFFFFFFFFFFFFFFFFFFFFFF:FF:FFFFFF,FFF:FFFFFFFFF:F::FFFFFFFFFFFFFFFFFFFFF:FFFFFF:FFFFFFF::FFFF:,FFF
@A00270:176:HGHW5DRXY:1:2101:20754:23187 2:N:0:GGTGTAGA+CTCCTTAC
CCTACGGGTGGCAGCAGTGGGGAATATTGCACAATGGGCGCAAGCCTGATGCAGCGACGCCGCGTGCGGGATGAAGGCCTTCGGGTTGTAAACCGCTTTTGTTGGGGAGCAAGCGAGAGTGAGTGTACCCTTCGAATAAGGACCGGCTAACTACGTGCCGGCAGCCGCGGTAATACGTAGGGTCCAAGCGTTATCCGGATTTATTGGGCGTAAAGAGCTCGTAGGCGGCTCGTCGCGTCCGGTGTGAAAGT
+
FFFFFFFFFFFFFFFFFFFFFFF:FFFFFFFFFFFFFFFFFFFFFFFFFFFFFFFFFFFFFFFFFFFFFFFFFFFFFFFFFFFFFFFFFFFFFFFFFFFFFFFFFFFF:FFFFFFFFFFFFFFF:F:FFFFFFFF:FFFFFFFFFFFFFFFFFFFFFFFF:FFFFFFFFFFFFFFFFFFFFFFF:FFFFFF::FFFFFFFF:FFFFFFFFFF,FFFFFFFFFFFFFFFFFFFFFFFFFFFFFFFFF:FFFF
@A00270:176:HGHW5DRXY:1:2101:23466:23187 2:N:0:GGTGTAGA+CTCCTTAC
GACTACTAGGGTATCTAATCCTGTTCGCTACCCATGCTTTCGAGCCTCAGCGTCAGTTACAGACCAGACAGCCGCCTTCGCCACTGGTGTTCTTCCATATATCTACGCATTTCACCGCTACACATGGAGTTCCACTGTCCTCTTCTGCACTCAAGTCTCCCAGTTTCCGATGCACTTCTCCGGTTAAGCCGAAGGCTTTCACATCAGACTTAAGAAACCGCCTGCGCTCGCTGTACGCCCAATAAATCCG
+
FFFFFFFFFFFFFFFFFFFFFFF:FFF:FFFFFFFFFFFFFFFFFFFFFFF:FFFFFFFFFFFFF:FFF:FFFFFFFFFFFFFFFFFFFFF:FFFFFFFFFFFFFFFFFFFF::FFFF:FFFFFFFFFFFFFFFFFFFF:FFFF:FFFFFFFFFFFFFFFFFFF,FFFFFFFFFFFFFFFFFFFFFFFFFF:FFFFFFFF::F:FFFFFFF,FFFFFFFFFFFFFFFFFFFF,FF,FFFFFFFFFFF,::
@A00270:176:HGHW5DRXY:1:2101:8847:23202 2:N:0:GGTGTAGA+CTCCTTAC
GACTACTGGGGTATCTAATCCTGTTCGCTACCCATGCTTTCGAGCCTCAGCGTCAGTTACAGACCAGACAGCCGCCTTCGCCACTGGTGTTCTTCCATATATCTACGCATTTCACCGCTACACATGGAGTTCCACTGTCCTCTTCTGCACTCAAGTCTCCCAGTTTCCGATGCACTTCTCCGGTTAAGCCGAAGGCTTTCACATCAGACTTAAGAAACCGCCTGCGCTCGCTTTACGCCCAATAAATCCG
+
F,FF:FFFFFFFFFFFF:FFFFFFFFFFFFFFFFFFFFFFFFFFFFFFFF:FFF:FFFFFFFFFFF:FFF:FFFFFFFFFFFF:FFFFFFF,FFFFFFFFFFFFF,FFFFFFFFFFFFFFFFFFFFFFFFFF:FFFFFFFFFFFFFFFFFFFFFFFFFFFF:FFFFFFFFFF,:FFF,F:FFFFFF:F:FFFFFFFFFFFFFFF,,,FFFF,FF:FFFF,FFFFFFFFFFFF:FFFFFFFFFFFF:FF,F
@A00270:176:HGHW5DRXY:1:2101:17056:23202 2:N:0:GGTGTAGA+CTCCTTAC
GACTACTCGGGTATCTAATCCTGTTCGCTACCCATGCTTTCGAGCCTCAGCGTCAGTTACAGACCAGACAGCCGCCTTCGCCACTGGTGTTCTTCCATATATCTACGCATTCCACCGCTACACATGGAGTTCCACTCTCCTCTTCTGCACTCAAGAAATATAGTTTCAGCTGCACGTCCCCGGTTGAGCCGAGGGCTTTCACAGCTGACTTATCTTCCCGCCTGCGTTCGCTTTACGCCCAATAAATCCG
+
F,,:FFFFFFFFFFFFFFFFFFFFFFFFFF:FFFFFFF:FFFFFF:FFFFFFFFFFF:FFFFFFFFFFFFFFFFFF:FF:F:FFFFFFFFFFFFF:FFF,FFF:F,FFFF:F:FFF,FFFFFFFFF:FF,FFFFFFFFFFFFFFFFFFFFFFFFFFFFFFFF,:FFFFFFFFFFF,FF:FFFF,::FFFFFFF,FFF:FFFFF:FFF:FFFFFFFFFFFF:FFFFFFFFFFFFFFF:FFFFFF:,FFF,F
@A00270:176:HGHW5DRXY:1:2101:17011:23249 2:N:0:GGTGTAGA+CTCCTTAC
GACTACTCGGGTATCTAATCCTGTTCGCTACCCATGCTTTCGAGCCTCAGCGTCAGTTACAGACCAGACAGCCGCCTTCGCCACTGGTGTTCTTCCATATATCTACGCATTCCACCGCTACACATGGAGTTCCACTCTCCTCTTCTGCACTCAAGAAATATAGTTTCAGCTGCACTTCCCCGGTTGAGCCGAGGGCTTTCACAGCTGACTTATCTTCCCGCCTGCGTTCGCTTTACGCCCAATAAATCCG
+
F,FF:FFFFFFFFFFFFFFFF:FFFFFFFFFFFFFFFFFFFFFFFFFFFFFFFFFFFFF:FFFFF,FFFFFFFFFFFFF:FFFFFFF,F,FFFFFFFFFFFFF,FFFFFFFFF,FFFFFFFFFFFFFFFFF:FFFFFFFFFFFFFFFFFFF:FFFFF,FFFFFFFF:FFFFFFFF:FFF,:FFFFFF,FFFFFFFFFFFFFFF:FFFFFFFFF,FFFFF:FFFFFFFFFFFFFF:FFFFFF,FF:FFFFF
@A00270:176:HGHW5DRXY:1:2101:5493:23281 2:N:0:GGTGTAGA+CTCCTTAC
CCTACGGGCGGCAGCAGTAGGGAATCTTCCACAATGGACGAAAGTCTGATGGAGCAACGCCGCGTGAGTGAAGAAGGCTTTAGGGTCGTAAAACTCTGTTGTTGAAGAAGAACGTGTGTGAGAGTAACTGTTCACACAGTGACGGTATTCAACCAGAAAGCCACGGCTAACTACGTGCCAGCAGCCGCGGTAATACGTAGGTGGCAAGCGTTGTCCGGATTTATTGGGCGTAAAGCGAGCGCAGGCGGTTT
+
FFFFFFFFFFF,FFFFFFFFFFFFFFFFFFFFFFFFFF::FFFFFFFFFFFFFFFFFFFFFFFFFFFFFFFFFFFFF:FFFFFFFFFFFFF:FFFFFFFFFFFFFFFFFFFFFFFFFFFFFFFFFFFFFFFFFFFFFFFFFFFFFFFFFFFF,FFFF:FF:FFFFFFFFFFFFFFFFFF,FFFFFFFF:FFFFFFFFFFFFFFFFFFFFF:FFFFFFFFFFFFF:FF:FFFFFFFF,F:FFFFFF:FFFFF
@A00270:176:HGHW5DRXY:1:2101:17852:23359 2:N:0:GGTGTAGA+CTCCTTAC
CCTACGGGAGGCTGCAGTAGGGAATCTTCCACAATGGACGAAAGTCTGATGGAGCAACGCCGCGTGAGTGAAGGAGGTTTTCGGATCGTAAAGCTCTGTTGGTGGTGAAGAAAGACAAGGATAGTAACTGATTCATGTTTGACGGTACTCAACCAGACAGTCACGGCTAACTACGTGCCAGCAGCCGCGGTAATACGTAGGTGGCAAGCGTTGTCCGGATTTATTGGGCGTAAAGCGAACGCAGGCGGGA
+
:FFFFFFFFFFFFFFFFFFFFFFFFFFF:FFFFFFFFF:FFFFFF:FFF:FFFFFFFFFFFFFFFFFFFFFF,FFFFFFFFFFFFF:FFFFFFFFF,F::F,FFFFFFFF,FFFFFF:FFFFFFFFFFFF,FFFFFFFFFFFFFFFF,FF:FFFFF:,FFFFFFFFFFFFFFFFFFFFFFFFFFFFFF:F:FFF,FF:FFFF:FFF:FFFF:FFFFFFF,:F:,FFFFFFF::FFFFFFFFF,FF:FFFF
@A00270:176:HGHW5DRXY:1:2101:9182:23437 2:N:0:GGTGTAGA+CTCCTTAC
CCTACGGGCGGCTGCAGTAGGGAATCTTCCACAATGGACGCAAGTCTGATGGAGCAACGCCGCGTGAGTGAAGAAGGTTTTCGGATCGTAAAGCTCTGTTGTTGGTGAAGAAGGACAAGGATAGTAACTGATTTTTGTTTGACGGTAATCAACCAGAAAGTCACGGCTAACTACGTGCCAGCAGCCGCGGTAATACGTAGGTGGCAAGCGTTGTCCGGAGTTATTGGGCGTAAAGCGAACGCAGGCGGGA
+
FFFFFFFF:FFFFFFFFFFFFFFFFFFFFF,FFFFFFFFFFF:FFFFFFFF:FFFFFFFFFFFF:FFFFFFFFFFFF:FFFFFFFFFFFF::F:::FFF:FF,FFFFFFFF:FFFFFFFFFFFFF:FFFFFFFFFFFFFFFFF:FFFFFF,FFFFFFFFFFFFFFFFFFFFF:FFFFFFFFFFFFFFFFFF:FFFFFFFFFFFFF,FFFF:F,FFFFFF::FF,FFFF:FFFFFFFFF:FFF,F:FFFFF
@A00270:176:HGHW5DRXY:1:2101:5665:23547 2:N:0:GGTGTAGA+CTCCTTAC
CCTACGGGCGGCAGCAGTAGGGAATCTTCCACAATGGACGAAAGTCTGATGGAGCAACGCCGCGTGAGTGAAGAAGGCTTTAGGGTCGTAAAACTCTGTTGTTGAAGAAGACCGTGGGTGAGAGTAACTGTTCACACAGTGACGGTATTCAACCAGAAAGCCACGGCTAACTACGTGCCAGCAGCCGCGGTCATACGTCGGTGGCAAGCGTTGTCCGGCTTTATTGGGCGTAAAGCGAGCGCAGGCGGGTT
+
FF,FF:F:,F:,FFF:FFFF:::,:,:,:FFFFFF:FFFF,,FFFFFFF,FF:FFF,FF:FFFF,FFFFF,FF:FFFF,,:FFFF:F:,F,FFFF,FFFFFFF:FFFFFF:,FFF:,::FF,FFFFFFFF,FFF:,FFFFF,FFF:FFF::,F,:FF:,FFFFFFFFFF:F,FFFFFF:F,:::FFF:,:F,,:F:FF,:FFFFF:FFF:F,FF,FF:,,F:,,,FFFF::::FFF,,:FF:F:,F::,FF
@A00270:176:HGHW5DRXY:1:2101:5683:23547 2:N:0:GGTGTAGA+CTCCTTAC
CCTACGGGCGGCAGCAGTAGGGAATCTTCCACAATGGACGAAAGTCTGATGGAGCAACGCCGCGTGAGTGAAGAAGGCTTTAGGGTCGTAAAACTCTGTTGTTGAAGAAGAACGTGTGTGAGAGTAACTGTTCACACAGTGACGGTATTCAACCAGAAAGCCACGGCTAACTACGTGCCAGCAGCCGCGGTAATACGTAGGTGGCAAGCGTTGTCCGGATTTATTGGGCGTAAAGCGAGCGCAGGCGGTTT
+
FFFFFFFFFFFFFFF:F:,FFFFFFFFFFFFFFFFFFFFFFFFFFFFF:FFF:FFFFFFFFFFFFFFFFF,FFFFFFFFF:FFFFFFFFFFFFFFFFFFFFFFFFFFFFFFF:FFFFFFFFFFFFF,FFFFF:FF,::FFFF:FFF:FFFFFFFFFFFFFFFFFFFFFFFF,FFFFFFFFFF:FFFFFFFF::FFFFF,FFFFFFFFFFF,,F:FFFF::FF,FFF:FFFF,:FFFF,FFFFFFFFFFFFF
@A00270:176:HGHW5DRXY:1:2101:9896:23547 2:N:0:GGTGTAGA+CTCCTTAC
CCTACGGGCGGCTGCAGTAGGGAATCTTCCACAATGGACGCAAGTCTGATGGAGCAACGCCGCGTGAGTGAAGAAGGTTTTCGGATCGTAAAGCTCTGTTGTTGGTGAAGAAGGACAAGGATAGTAACTGATTTTTGTTTGACGGTAATCAACCAGAAAGTCACGGCTAACTACGTGCCAGCAGCCGCGGTAATACGTAGGTGGCAAGCGTTGTCCGGATTTATTGGGCGTAAAGCGAACGCAGGCGGGA
+
F,FFFFFFFFFFFFFFFFFFFFFFFFFFFFFFFFFFFFF:FFFFFFFFFFFFFFFFFFFFFFFFFF,FFFF,FFFFFFFFFFFFFFF::FFFF:FF,FF:FFFFF:FFFFFFF:FFFFFF,F:::FFFFFFFF:FFFFFF:FFFFFFFFFFFFFFFFFFFFFFFFFFFFFFFFFFFFFFFFFFFFFFFFFFFFFFFFFFFFFFFFFF:FFFFFFFFFF:,FFFFFFFFFFFFFFFFF:FFFF,FFF,:FF
@A00270:176:HGHW5DRXY:1:2101:31150:23563 2:N:0:GGTGTAGA+CTCCTTAC
GACTACCGGGGTATCTAATCCTGTTCGCTACCCATGCTTTCGAGCCTCAGCGTCAGTTACAGACCAGACAGCCGCCTTCGCCACTGGTGTTCTTCCATATATCTACGCATTTCGCCGCTACACATGGAGTTCCACTGTCCTCTTCTGCACTCAAGTCTCCCAGTTTCCGATGCACTTCTCCGGTTAAGCCGAAGGCTTTCACATCAGACTTAAGAAACCGCCTGCGCTCGCTTTACGCCCAATAAATCCG
+
:FFFFFFFFFFFFFFF:FFFFFFFFFFFFFFFFFFFFFFFFFFFFFFFFFFFFFFFFF::FFFFFFF:FFFFFFFFFFF:,F:FF:FFFFFFFFFFFF:FFF:FFF:FFFF:FFFFFFFFFFFFFFFFFFFF,FFFFFFFFFF::FF,,FFFFF:FFFFFF,FFFFFF:FFFFFFFFFF:FFFFFFFFFF:F::,FFFFFFFFFFFFFFFFFFF:FF:,F:FFFFFFFFFFFFFFF:F,:F,,FFF,FFF
@A00270:176:HGHW5DRXY:1:2101:14434:23578 2:N:0:GGTGTAGA+CTCCTTAC
GACTACTAGGGTATCTAATCCTGTTCGCTACCCATGCTTTCGAGCCTCAGCGTCAGTTACAGACCAGACAGCCGCCTTCGCCACTGGTGTTCTTCCATATATCTACGCATTTCACCGCTACACATGGAGTTCCACTGTCCTCTTCTGCACTCAAGTCTCCCAGTTTCCGATGCACTTCTCCGGTTAAGCCGAAGGCTTTCACATCAGACTTAAGAAACCGCCTGCGCTCGCTTTACGCCCAATAAATCCG
+
F:FFFFFFFFFFFFFFFFFF:FFFFFFFFFFFFFFFFFFFFFFFFFFFFFFFFFFFFFFFFFFFFFFFFFFFFFFFFFFFFFFF:FFFFFFFFFFFFFFFFFFFFFFFFFFFFFFFFF:FFFFFFFFFFFFFFFFFFFFFFF:FFFFFFFFFFFFFFFFFFFFFFFFFFFFFFFFF:FFFF:FFFFF:FFFF:FFFFFFFFFF,FFFFFFFFFFFFFFFFFFFFFFFFFFFFFFFFFF:FFFFFFFF:FF
@A00270:176:HGHW5DRXY:1:2101:28700:23578 2:N:0:GGTGTAGA+CTCCTTAC
GACTACAAGGGTATCTAATCCTGTTCGCTACCCATGCTTTCGAGCCTCAGCGTCAGTTACAGACCAGACAGCCGCCTTCGCCACTGGTGTTCTTCCATATATCTACGCATTTCACCGCTACACATGGAGTTCCACTATCCTCTTCTGCACTCAAGTCTCCCAGTTTCCGATGCACTTCTCCGGTTAAGCCGAAGGCTTTCACATCAGACTTAAGAAACCGCCTGCGCTCGCTTTACGCCCAATAAATCAG
+
FFFFFFFFFFFFF:FFFF,FF:FFFFF,FFF::F:FFFFFF:FFFFFFFFFFFF:FFFF,FFFFFFFF:FFFFFFFFFF,FFFFFFFFFFFFFFFFFFFFFFFFFFFFF,F:FFFFFF,FFF,F,FFFFFFF,FFFFFF:,F,FF,FFFF:FFFFF:FFFFF:FFFFFF:FFFF,:FFFFFF:FFFFFFF::F,FFFFFFFFFFFFFFFFFFF,:FF,FFFF::FFFFF,F:,FFFFFF:FFF:FFF:,F
@A00270:176:HGHW5DRXY:1:2101:10429:23625 2:N:0:GGTGTAGA+CTCCTTAC
GACTACCAGGGTATCTAATCCTGTTTGCTCCCCACGCTTTCGCATCTCAGCGTCAGTATCTGTCCAGAAGGCCGCCTTCGCCACCGGTATTCCTCCACATCTCTACGCATTTCACCGCTACACGTGGAATTCTACCTTCCTCTACAATACTCTAGTTAACCAGTTTTAAGTGCAATTCCTAGGTTAAGCCCAGGGCTTTCACACCTAACTTAATTATCCGCCTACATGCCCGTTACGCCCAGTCATTCC
+
FFFFFFFFFFFF:FFFFFFFFFFF,:FFFFFFFFFFFF:FFFFFFFFFFFFFFFFFFFFFFFFFFFFFFFFFFFFFFFFFFFFFFFFFF:FFFFFFFFFFFFFFFFFFFF,FFFFFFF,,FFFFFFFFFFF:FFFFFFFFFFFFF,:FFFFFFFF::FFFFFFFFFFFFFFF:FFFFFFFF:FFFFFFFFF:FFFFFF,FFF:F:FFFFFFF:FF:FFFFFF:FFFFF:FFFFFF,FFFFFFFFFFFFF
@A00270:176:HGHW5DRXY:1:2101:19696:23703 2:N:0:GGTGTAGA+CTCCTTAC
CCTACGGGAGGCTGCAGTAGGGAATCTTCCACAATGGACGAAAGTCTGATGGAGCAACGCCGCGTGAGTGAAGAAGGCTTTAGGGTCGTAAAACTCTGTTGTTGAAGAAGAACGTGTGTGAGAGTAACTGTTCACACAGTGACGGCATTCAACCAGAAAGCCACGGCTAACTACGTGCCAGCAGCCGCGGTAATACGTAGGTGGCAAGCGTTGTCCGGATTTATTGGGCGTAAAGCGAGCGCAGGCGGTTT
+
:FFFFFFFFFFFFFFFFFFFFFFFFFF:FFFFFF:FFFFFFFFFFFF:FFFFFF:FFF:FFFFFFFFFFFFFFFFFF:FFFFF:FFFFFFFFFFFFFFFFFFFFFFFFFFFFFFFFFFFFFFFFFFFFFFFFFFFFFFFFFFFF,FFFFF:FFFFFFFFF:FFF:FFFFFFFF:FFFF:FFFFF:FFFFFFFFFFFF,FFFFF,FFF:FFFFFFFFFFFFFFFFFFFFFFFFFF::FFFF:FFF,FFFFFF
@A00270:176:HGHW5DRXY:1:2101:14281:23750 2:N:0:GGTGTAGA+CTCCTTAC
GACTACTAGGGTATCTAATCCTGTTCGCTACCCATGCTTTCGAGCCTCAGCGTCAGTTACAGACCAGACAGCCGCCTTCGCCACTGGTGTTCTTCCATATATCTACGCATTTCACCGCTACACATGGAGTTCCACTGTCCTCTTCTGCACTCAAGTCTCCCAGTTTCCGATGCACTTCTCCGGTTAAGCCGAAGGCTTTCACATCAGACTTAAGAAACCGCCTGCGCTCGCTTTACGCCCAATAAATCCG
+
F,FFFFFFFFFFFFFFFFFFFFFFFFFF,FFFFFFFFFFF:FFFFFFFFFFFFF:FFFFFFFFFFFFFFFFFF:FF:FFFFFFFFFFFFFFFFF:FFFF:F:FFFFFFFFFFFFFFFFFFFFFF,F:FFFFFFFFFFFFFFFFFFFFFFFF:FFFF::FFFFFFFF:FFF:FFFFFFFFFFFFFFFFF:F:FFFFFFFFFFFFFFFFFF:FFFFFFFFFF:FFFFFFFFFFFFFFFF:FFFF,FFFFFF,
@A00270:176:HGHW5DRXY:1:2101:9842:23766 2:N:0:GGTGTAGA+CTCCTTAC
CCTACGGGCGGCTGCAGTAGGGAATCTTCCACAATGGACGAAAGTCTGATGGAGCAACGCCGCGTGAGTGAAGAAGGCTTTAGGGTCGTAAAACTCTGTTGTTGAAGAAGAACGTGTGTGAGAGTAACTGTTCACACAGTGACGGTATTCAACCAGACAGCCACGGCTAACTACGTGCCAGCAGCCGCGGTAATACGTAGGTGGCAAGCGTTGTCCGGATGTATTGGGCGGAAAGCGAGCGCAGGCGGTGT
+
FFFFFFFFFFFFFFFFFFFFFFFFFFFFFFFFF:FFFFFFF:,FFF:FFFFFFFFF:FFFFFFFFFFFFFFF::FFFFFFFFFFFFFFFFFFFFFFFF:FFFFFFFFF,FFFFFFFFF:FFFFFFFFFFFFFFFFFFFFFFFFFFF:FFF:F:FFFF,:FFFFFFFFFFFFFF,FFF:FFFFFFFFFFF:,::F:FFF:FF:F:F:,FFFFFFFF:FF:,,FF,:FF:FF,FFFF:FFFFF,,FFFFFF,F
@A00270:176:HGHW5DRXY:1:2101:14290:23766 2:N:0:GGTGTAGA+CTCCTTAC
GACTACTAGGGTATCTAATCCTGTTCGCTACCCATGCTTTCGAGCCTCAGCGTCAGTTACAGACCAGACAGCCGCCTTCGCCACTGGTGTTCTTCCATATATCTACGCATTTCACCGCTACACATGGAGTTCCACTGTCCTCTTCTGCACTCAAGTCTCCCAGTTTCCGATGCACTTCTCCGGTTAAGCCGAAGGCTTTCACATCAGACTTAAGAAACCGCCTGCGCTCGCTTTACGCCCAATAAATCCG
+
F:FFFFFFFFFFFFFFFFFFFFFFFFFF:FFFFFFFFFFFFFFFFFFFFFFFFFFFFFFFFFFFFFFFFFFFFFFFFFFFFF,FFF:FFFFF:FFFFFFFF:FFFFFFF,FFFFFFFFFFFFFFFFFFFFFFFFFFFFFFFFFFFFFFF,:FFFFFFFFFFFFFFFFFF:FFFFFFFFFFFFFFFFFFFFFFFFFFFFFFFFF:F:FFFFFF:F:FF,FFFFFF:FFFFFFFF:FFF:FFFFFFF:FF,F
@A00270:176:HGHW5DRXY:1:2101:23619:23797 2:N:0:GGTGTAGA+CTCCTTAC
CCTACGGGAGGCGCAGTAGGGAATCTTCCACAATGGACGAAAGTCTGATGGAGCAACGCCGCGTGAGTGAAGAAGGCTTTAGGGTCGTAAAACTCTGTTGTTGAAGAAGAACGTGTGTGAGAGTAACTGTTCACACAGTGACGGTATTCAACCAGAAAGCCACGGCTAACTACGTGCCAGCAGCCGCGGTAATACGTAGGTGGCAAGCGTTGTCCGGATTTATTGGGCGTAAAGCGAGCGCAGGCGGTTT
+
FFFFFFFFFF:FFFFFFFFFFFFFFFFFFFFF:FFFFF:FF,FFFFFFFFFFFFFFFFFFFFFFFFFFFFFF:FFFF:FFFFFFFFFFFFFFFFFFFFFFFFFFFFFFFFFFFFFFFFFFFFFFFFFFFFFFFFFFFFFF:FFFFFFF::FFFFFFFFFFFFFFFFFFFFFFFFFFFFFFFFFFFFFFFFF:FFFFFFFFFFFFFFFFF:FFFFFFFFFFFFFFFFFFFFFF:,FFFFFFFFFFFFFFFF
@A00270:176:HGHW5DRXY:1:2101:31385:23813 2:N:0:GGTGTAGA+CTCCTTAC
GACTACCGGGGTATCTAATCCTGTTCGCTACCCATGCTTTCGAGCCTCAGCGTCAGTTACAGACCAGACAGCCGCCTTCGCCACTGGTGTTCTTCCATATATCTACGCATTTCGCCGCTACACATGGAGTTCCACTGTCCTCTTCTGCACTCAAGTATCCCAGTTTCCGATGCACTTCTCCGGTTAAGCCGAAGGCTTTCACATCAGACTTAAGAAACCGCCTGCGCTCGATTTACGCCCAATAAATCCG
+
FF:FFFFF,FFFFFFFFFFF:FFFFF:FFFFF:FFF,FFFFFFFFFFF:FFFFFFFFFFFF:FFFFFFFF,FFFFF:FFF:F:,FFFFFFF,FFF:FFFFF:FFFFFFFFFFFFFF:FFFFFFFFFFFF,FFFF:FFFFFFFFFF:FFF:FFFFF:,FF,FFFFFFFFF:F:FFFF:FFFFFFFFF:FFFFFFFFF:FFFFFFFFF,FFFFFF:FF:F:FFF,F:FFFFF::FFFFFF,FFFFFFFFFF,
@A00270:176:HGHW5DRXY:1:2101:2022:23907 2:N:0:GGTGTAGA+CTCCTTAC
CCTACGGGTGGCGCAGTAGGGAATCTTCCACAATGGACCAAAGTCTGATGGAGCAACGCCCCGTGAGTGAAGAAGGCTTTAGGGTCGTAAAACTCTGTTGTTGAAGAAGAACGTGTGTGAGAGTAACTGTTCACACAGTGACGGTATTCAACCAGAAAGCCACGGCTAACTACGTGCCAGCAGCCGCGGTACTACGTAGGTGGCAAGCGTTGTCCGGATTTAGTGGGCGTAAAGCGAGCGCAGGCGGTTT
+
FFFFFFFF:FFFFF:F,F:FF:FFF,F:FFFFFFF:FF,FFF,FFFFFFFF:FF:,FFFF,F,FFFF:FF:FFF,FFF,:FFFFFF,,FFFFF,FFFFFF::FFFFFF,F:FFFFFFFFFFFFFF:FFFFFFFFFFFFFF:FFFFFFFFF:FFFFF,FF:F::F:FF:FF:FFFFFFFFF:F::FFF,:F,,,FF:,FFFFFFF,FF:F,FFFFFFFF,,,F,:F,FFFF,F,FFFFFFF::,,F:,F,F
@A00270:176:HGHW5DRXY:1:2101:17101:23907 2:N:0:GGTGTAGA+CTCCTTAC
GACTACACGGGTATCTAATCCTGTTCGCTACCCATGCTTTCGAGCCTCAGCGTCAGTTACAGACCAGACAGCCGCCTTCGCCACTGGTGTTCTTCCATATATCTACGCATTTCACCGCTACACATGGAGTTCCACTGTCCTCTTCTGCACTCAAGTCTCCCAGTTTCCGATGCACTTCTCCGGTTAAGCCGAAGGCTTTCACATCAGACTTAAGAAACCGCCTGCGCTCGCTTTACGCCCAATAAATCCG
+
F,FFFFFFFFFFFFFFFFFFFFF:F:FFFFFFFFFFFFFFFFFFFF:FFFFFFFFFFFFFFFFFFFFFFFFFFFFFFFFFFFFFFFF:FFFFFFFFFFFFFFFFFFFFF:FFFFFFFFFFFFF:FFFFFFFFFFFFFFFFFFFFFFFFF:FF,F:FFFFFFFFFFFFFFFFF:FFFFFFFFFFFFFFFFFF:FFFFFFFFFFFFFFFFFFFFFFFFFFFFFFFFFFFFFFFFFFFFFFFF,,FF::FFF:
@A00270:176:HGHW5DRXY:1:2101:23384:23923 2:N:0:GGTGTAGA+CTCCTTAC
CCTACGGGAGGCTGCAGTAGGGAATCTTCCACAATGGACGAAAGTCTGATGGAGCAACGCCGCGTGAGTGAAGAAGGCTTTATGGTCGTAAAACTCTGTTGTTTAAGAAGAACGTGTGTGAGAGTAACTGTTCACACAGTGACGGTATTCAACCAGAAAGCCACGGCTAACTACGTGCCAGCAGCCGCGGTAATACGTAGGTGGCAAGCGTTGTCCGGATTTATTTGTCGTATAGCTAGCGCAGGCGGTTT
+
F,FFF::FFF,:FFFF,FF:F:FFFFFF,,FFFFFF::FFF:FFFFFFFFFFF:FFFFFFF:FFFF:,FFFFFFFFF,FFFF,FFFFFF:,FFF:FFF,F:FF,,FFFF,F,:,:FFFFFFFFFFFFFFF:FFFF:F,FF:FF::FFFFF,FFFFFFFF:FFFFF,FF:F:FFFFFFFFF:FFFF,:::FFF,FFFFFFFFFF,F,F:,FF:FFF:F,,FFFF::FF,FF:F,F,F,:FF:,FF::FFF,F
@A00270:176:HGHW5DRXY:1:2101:23411:24032 2:N:0:GGTGTAGA+CTCCTTAC
CCTACTGGAGGCTGCAGTAGGGAATCTTCCACAATGGACGAAAGTCTGATGGAGCAACGCCGCGTGAGTGAAGAAGGCTTTAGGGTCGTAAAACTCTGTTGTTGAAGAAGAACGTGTGTGAGAGTAACTGTTCACACAGTGACGGTATTCAACCAGAAAGCCACGGCTAACTACGTGCCAGCAGCCGCGGTAATACGTAGGTGGCAAGCGTTGTCCGGATTTATTGGGCGTAAATCGATCGCAGTCGGTTT
+
:,F,F,FFFFFF::F,FFF:F,FF,FFFFFFFFF:FFFF:FF:F::FFF::FFFFFFFF,F,FFFF:F,FFFFFFFF:F:FFF:,FFF,FFFFF:FF,F:FFFFFFFFF:FF,FF:FFFFFFFFF:FF:FFFFFFFFFF::F:,,FFFFFFFFFF,FFFF:,FF,:,FFFFFFFFFFFF:FFFFFFFFF:F:FFFFF:FF,:F,FFF,FFF,F,FFF:FFFFFF:FFFFFFF:F,FF::FFF,::FFFF:F
@A00270:176:HGHW5DRXY:1:2101:28311:24032 2:N:0:GGTGTAGA+CTCCTTAC
GGGGGGGGGGGGGGGGGGGGGGGGGGGGGGGGGGGGGGGGGTGGGGGGGGGGGGGTGGGGGGGGGGGGGGGGGGGGGGGGGGGGGTGGGGGTGTGGGGTGGTGTGGGGGTGTGGGTTGGGGGTGGGGGTTGGTTGGGGTTGGGGGGGGGGGTTGGGGGGGGGGGGGGGGGGGGGGTGAGGGGGGGGGGGGGGGGGCGGGGGGTGGTGGGGGGGGGGGGGGGGGGGGGGGTGGGGGGGGGGGGGGGGGGGG
+
FFFFFFFFFFFFFFFFFFFFFFFF,:,:,,::,,,,:,,:,,,::,,,,:,F,,F,,:,,,F,F,FF,:,,,:,,,,,,FF,,FF,F,,,:,,,F,:,,,,,:,,,:,,,,,F,:,,,F,,,,,,,F,,,::,,,,,,,,,,F,,,,,:,F,,,,:,,,,,,,,,,,,,:,,:,,,,,,,,,F,,:,,,:,F:,:,:,:,,F,:F,:,:,F,:,,,,,,::,,F:,,,F,:,F,F:,:F,::::FFF:,F
@A00270:176:HGHW5DRXY:1:2101:1425:24064 2:N:0:GGTGTAGA+CTCCTTAC
GACTACTCGGGTATCTAATCCTGTTCGCTACCCATGCTTTCGAGCCTCAGCGTCAGTTACAGACCAGACAGCCGCCTTCGCCACTGGTGTTCTTCCATATATCTACGCATTTCACCGCTACACATGGAGTTCCACTGTCCTCTTCTGCACTCAAGTCTCCCAGTTTCCGATGCACTTCTCCGGTTAAGCCGAAGGCTTTCACATCAGACTTAAGAAACCGCCTGCGCTCGCTTTACGCCCAATAAATCCG
+
F,F:FFFF,FF,FFF:FFFFFF:F:F::FFFFFFFFFF:FF:FFFFFF,:FFF:FFFFFFFFFFFFFFFFFFFFFFFF:FFFFFFFF:F:FFF,FFFF,FFFFFFFFFF,FFFFF:FFFFFFFFFFF,FFFFFFFFFFFFFFFFFFFFFFFFFF:FFFF:F:FFFFFFFFFFFFF,FFFFFFFFF::FFFFFFFFFFFFFFFFFFFFFFFFFFFFFFFFFFFFFFFFFFFFFFFFFFFFFF:FFF,FFFF
@A00270:176:HGHW5DRXY:1:2101:21061:24220 2:N:0:GGTGTAGA+CTCCTTAC
CCTACGGGAGGCTGCAGTAGGGAATCTTCCACAATGGACGAAAGTCTGATGGAGCAACGCCGCGTGAGTGAAGAAGGCTTTAGGGTCGTAAAACTCTGTTGTTGAAGAAGAACGTGTGTGAGAGTAACTGTTCACACAGTGACGGTATTCAACCAGAAAGCCACGGCTAACTACGTGCCAGCAGCCGCGGTAATACGTAGGTGGCAAGCGTTGTCCGGATTTATTGGGCGTAAAGCGAGCGCAGGCGGTTT
+
FFFFFFFFFFFFFFFFFFFFFFFFFFFFFFFFFFFFFFFFF:FFF::FFFFFFFFFFFFFFFFFFFFFFFFFFFFFF:FFFFFFFFFFFFFFFFFFFFFFFFFFFFFFFFFFFFFFFFFFFFFF,FFFFFFFFFFFFFFFF:FFFFFFFFFFFFFFFFFFFFFFFFFFFFFFFFFFFFFFFF:FFFFFFFFFFFFF:FFFFFFFF:FFFFFFFF:FFFF,FFFFFFFFFF,FFF:FFFFFFFF::FFFFFF
@A00270:176:HGHW5DRXY:1:2101:15338:24267 2:N:0:GGTGTAGA+CTCCTTAC
GACTACTAGGGTATCTAATCCTGTTCGCTACCCATGCTTTCGAGCCTCAGCGTCAGTTACAGACCAGACAGCCGCCTTCGCCACTGGTGTTCTTCCATATATCTACGCATTTCACCGCTACACATGGAGTTCCACTGTCCTCTTCTGCACTCAAGTCTCCCAGTTTCCGATGCACTTCTCCGGTTAAGCCGAAGGCTTTCACATCAGACTTAAGAAACCGCCTGCGCTCGCTTTACGCCCAATAAATCCG
+
FF:F:FFFFFFFF,FFFFFFFFF,FFFFF:FFFFFFFFFFFF:FFFFFFFFFFFFF,FFFFFFFFFFFFFFFFFFFFFFFF:FFFFF:FFF:FFFFFFFFFFFFFFFFF:,F:FFFFFF,F:FFFFFFFFFFFFFFFFFF:FFFFFFF:FFFF,FF:FFFFFF:FFFFFFFFF:FFFFFFFFFFFF,FFFFFFFFFFFFFFFFF:,FFFFFFFF:FFFFFFFFFFFFFFFFFFF::FFFFF,FF,FFFFF
@A00270:176:HGHW5DRXY:1:2101:31241:24283 2:N:0:GGTGTAGA+CTCCTTAC
CCTACGGGAGGCTGCAGTAGGGGGTCTTCCACAATGGACGAAAGTCTGATGGAGCAACGCCGCGTGAGTGAAGAAGGCTTTAGGGTCGTAAAACTCTGTTGTTGAAGAAGAACGTGTGTGAGAGTAACTGTTCAAACAGTGACGGTATTCAACAAGAAAGCCACGGCTAACTACGTGCCAGCAGCCGCGGTAATACGTAGTTGGCAAGCGTTGTCCGGATTTATTGGGCGTAAAGCGAGCGCAGGCGGTTT
+
:FFFFFFFFFFFFF:FFF::FFF:FFFFFFFFFFF,F:FFFFFFFFF::::FFF:F:FFF,F:FFFFF:FFF,,:FFFFFF:::FFFFFFF,FFFFF::FFF::FFFF:FFFFFFFFF:F:FFFFFFFF:FFFF,FFFF:FFFFFFFFFFFFF,FF,FFFF:F::FF,FFFFFF,FF,FF,::,FF,FFFFFFF:,FFFF,FFFFFFFFFFFF:F,FFF:FF:FFFFFFFF:::FFFFF,,F:F:FFF:FF
@A00270:176:HGHW5DRXY:1:2101:20871:24298 2:N:0:GGTGTAGA+CTCCTTAC
CCTACGGGTGGCAGCAGTGGGGAATATTGCACAATGGGCGCAAGCCTGATGCAGCGACGCCGCGTGCGGGATGAAGGCCTTCGGGTTGTAAACCGCTTTTGTTGGGGAGCAAGCGAGAGTGAGTGTACCCTTCGAATAAGGACCGGCTAACTACGTGCCGGCAGCCGCGGTAATACGTAGGGTCCAAGCGTTATCCGGATTTATTGGGCGTAAAGAGCTCGTAGGCGGCTCGTCGCGTCCGGTGTGAAAGT
+
F:FFFF:FFFFF:FFFFFFFFFF:FFFFFFFFFFFF:FFFFFFFFFFFFFFFFFFFFFFFFFFFFFFFFFFFFFFFFFFFFFFFFFFFFFFFFFFFFF:FFFFFFFFFFFFFF:FFFFFFFFFFFFFFFFFFFFFFFFFFFF:FFFFFFFFF:FFFFFFFFFF:FFFFFF:FFFFFF:,FFFF:FFFFFF:FFFFFFFFFFFF:FFFFFFFFF,F:FFFFFF,FFFFFF,FFFFFFFFFFFFFFFFFFFFF
@A00270:176:HGHW5DRXY:1:2101:21160:24298 2:N:0:GGTGTAGA+CTCCTTAC
TACTACTGGGGTATCTAATCCTGTTCGCTACCCATGCTTTCGAGCCTCAGCGTCAGTTACAGACCAGACAGCCGCCTTCGCCACTGGTGTTCTTCCATATATCTACTCATTTCACCGCTACACATTGAGTTACACTGTCCTCTTCTGCACTCAAGTATCACAGTTGCCGATGCACTTCTGCGGTTAAGCCGAAGGCTTGCACAGCAGACTTAAGAAACCTCCTGCGCACGCTTTACGCCCAATAAATCCG
+
,,FF:FFFF,:FFF:FFFFF,F:,F,FF,FFF,,F,F,,,:,FF:F::F::,:FFFF:FFF,,,FF,FFFFFFFF,FFFF:FF:,:F:FFFF,FF,F,FFFF:FF:,F:FF,FFFFF,:F:F,F,,:FF,:,FFFF,FF:,FFF,F,,FF:F,F,F,FF,,F,FF,FFFF:FFFFFFFF,::,:FFF,FF::FF,FF:,,:,,,,,FF:F,F,,F,F,F,F:,,F::,F,FF,::FFFFF:FF,FFF:F:
@A00270:176:HGHW5DRXY:1:2101:15257:24314 2:N:0:GGTGTAGA+CTCCTTAC
GACTACTAGGGTATCTAATCCTGTTCGCTACCCATGCTTTCGAGCCTCAGCGTCAGTTACAGACCAGACAGCCGCCTTCGCCACTGGTGTTCTTCCATATATCTACGCATTTCACCGCTACACATGGAGTTCCACTGTCCTCTTCTGCACTCAAGTCTCCCAGTTTCCGATGCACTTCTCCGGTTAAGCCGAAGGCTTTCACATCAGACTTAAGAAACCGCCTGCGCTCGCTTTACGCCCAATAAATCCG
+
FFFFFFFFFFFFFFFFFFFFFFFFFFFFF:F:F:FFFFFFFFFFFFFFFFFFFFFFFFFFFFFFFFFFFFFFFFFFFFFFFFFFFFFFFFFFFFFFFFFFFFFF:FFFFFFFFFFFFFFFFFFFFFFFFFFFFFFFFFFFFFF:FFFF:FFFFFFFFFFFF,FFFFFFFFFFFF,:FFFFFFFFFFF:FFFFFFFFF,FFFFFFFFFF:FFFFF:FFFFFFFF:::FFFFFF:FFFFFFFFF,F,FFFFF
@A00270:176:HGHW5DRXY:1:2101:10031:24345 2:N:0:GGTGTAGA+CTCCTTAC
CCTAGGGCGGCAGCAGTGGGGAATATTGCACAATGGGCGCAAGCCTGGTGCAGCGACGCCGCGTGCGGGATGAAGGCCTTCGGGTTGTAAACCGCTTTTGTTGGGGAGCAAGCGAGAGTGAGTGTACCCTTCGAATAAGGACCGGCTAACTACGTGCCAGCAGCCGCGGTAATACGTAGGGTCCAAGCGTTATCCGGATTTATTGGGCGTAAAGAGCTCGTAGGCGGCTCGTCGCGTCCGGTGTGAAAGT
+
FFFFFFFFFFFFFFFFFFFFFFFFFFFFFFFFFFFFFFFFFFFFFFFFFFFFFFFFFFFFFFFFFFFFFFFFFFFFFFFFFFFFFFFFFFFFF:F:FFFFF:FFFFFFFFFFFF,FFFFFFFFFFFF:FFFFFFFFFFFFFFFFFFFFFFFFFFF:FFFFFFFFFFFFFFFFFFFFFFFFFFFFFFFFFFFFF:FFFFFFFFFFFFFFFF:FF:FFFFF:FFFFFFFFFFFFFFFFFFFFFFFFFFFFFF
@A00270:176:HGHW5DRXY:1:2101:18240:24345 2:N:0:GGTGTAGA+CTCCTTAC
CCTACGGGGGGCAGCAGTGGGGAATATTGCACAATGGGCGCAAGCCTGATGCAGCGACGCCGCGTGCGGGATGAAGGCCTTCGGGTTGTAAACCGCTTTTGTTGGGGAGCAAGCGAGAGTGAGTGTACCCTTCGAATAAGGACCGGCTAACTACGTGCCAGCAGCCGCGGTAATACGTAGGGTCCAAGCGTTATCCGGATTTATTGGGCGTAAAGAGCTCGTAGGCGGCTCGTCGCGTCCGGTGTGAAAGT
+
FFFFFFFFFFFFFFFFFFFFFFFFFFFFFFFFFFFFFFFFFFFFFFFFFFFFFFFFFFFFFFF:FFFFFFFFFFFFFFFFFFFFFFFFFFFFFFFFFFFFF:FFFFFFFFFFFFFFFFFFFFFF:FFFFFFFFFFFFFFFFFFFFF:F,FFFFFFFFFF,FFFFFFFFFFFFFFFF::FFFFFFFFFFFFFFFFFFF:F,FFFFFFFFFFFFF:F,FFFFFFFFFFFFFFFFFFFFFF:FFF,FFF:FFFF
@A00270:176:HGHW5DRXY:1:2101:6759:24408 2:N:0:GGTGTAGA+CTCCTTAC
GACTACAGGGGTATCTAATCCTGTTCGCTACCCATGCTTTCGAGCCTCAGCGTCAGTTACAGACCAGACAGCCGCCTTCGCCACTGGTGTTCTTCCATATATCTACGCATTTCACCGCTACACATGGAGTTCCACTGTCCTCTTCTGCACTCAAGTCTCCCAGTTTCCGATGCACTTCTCCGGTTAAGCCGAAGGCTTTCACATCAGACTTAAGAAACCGCCTGCGCTCGCTTTACGCCCAATAAATCCG
+
FFFFFFFFFFFFFFFFFFFFFFFFFFFFFFFFFFFFFFFFFFFFFFFFFFFFFFFFFFFFFFFFFFFFFFFFFFFFFFFFFFFFFFFFFFFFFFFFFFFFFFFFFFFFFFFFFFFFFFFFFFFFFFFFFFFFFFFFFFFFFFFFFFFFFFFFFFFFFFFFFFFFFFFFFFFFFFFFFFFFFFFFFFFFFFFFFFFFFFFFFFFFFFFFFFFFFFFFFFFFFFFFFF,FFFFFFFFFFFFFFFFFF:FFFF
@A00270:176:HGHW5DRXY:1:2101:10728:24424 2:N:0:GGTGTAGA+CTCCTTAC
GACTACAGGGGTATCTAATCCTGTTCGCTACCCATGCTTTCGAGCCTCAGCGTCAGTTACAGACCAGACAGCCGCCTTCGCCACTGGTGTTCTTCCATATATCTACGCATTTCACCGCTACACATGGAGTTCCACTGTCCTCTTCTGCACTCAAGTCTCCCAGTTTCCGATGCACTTCTCCGGTTAAGCCGAAGGCTTTCACATCAGACTTAAGAAACCGCCTGCGCTCGCTTTACGCCCAATAAATCCG
+
FFFFFFFFFFFFFFFFFFFFFFFFFFFF:FFFFFFFFFFFFFFFFFFFFFFFFFFFFFFFFFFFFFFFFFFFFFFFFFFFFFFFFFFFFFFFFFFFFFFFFFFFFFFFFFFFFFFFFFFFFFFFFFFFFFFFFFFFFFFFFFFFFFFFFFFFFFFFFFFFFFFFFFFFFFFFF:F:FFFFFFFFFFFFFFFF:FFFFFFF:F:FFFFFFFFF:FFFFFFFFFFFFFFFFFFFF:,F:FFFFFFFFFFFFF
@A00270:176:HGHW5DRXY:1:2101:11568:24502 2:N:0:GGTGTAGA+CTCCTTAC
CTACGGGCGGCTGCAGTGGGGAATATTGCACAATGGGCGCAAGCCTGATGCAGCGACGTCGCGTGCGGGATGAAGGCCTTCGGGTTGTAAACCGCTTTTGTTGGGGAGCAAGCGAGAGTGAGTGTACCCTTCGAATAAGGACCGGCTAACTACGTGCCAGCAGCCGCGGTAATACGTAGGGTCCAAGCGTTATCCGGATTTATTGGGCGTAAAGAGCTCGTAGGCGGCTCGTCGCGTCCGGTGTGAAAGT
+
FFFFFFFFFFFFFFFFFFFFFFFFFFFFFFFFFFFFFFFFFFFFFFFFFFF:FFFFFF:FFFFFFFFFFFFFFFFFFFFFFFFFFFFFFFFFFFFF:FFFFFFFFFFFFF:FFFFFFFFFFFFFFFFFFFFFFFFFFFFFFFFFFFFFFFFFFFFFFFFFFFFFFFFFFF,FFFFFFFFFFFFFFF:F:FFFFFFFFFF:FFFFFFFFFFFFFFFFF:F,FFF:FFFFF:FFFFF:FFFFFFFFFFFFFF
@A00270:176:HGHW5DRXY:1:2101:27832:24518 2:N:0:GGTGTAGA+CTCCTTAC
GACTACCCGGGTATCTAATCCTGTTCGCTCCCCACGCTTTCGCTCCTCAGCGTCAGTGACGGCCCAGAGACCTGCCTTCGCCATCGGTGTTCTTCCCGATATCTACACATTCCACCGTTACACCGGGAATTCCAGTCTCCCCTGCCGCACTCCAGCCTGCCCGTACCCGGCGCCGATCCACCGTTAAGCAGTGGACTTTCACACCAGACGCGACAAACCGCCTACGAGCCCTTTACGCCCAATAAATCCG
+
F,FFFFFFFFFFFFFFFFFFFFFFFFFFFFFFFFFFFFFFFFFFFFFFFFFFFFFFFFFFFFFFFFFFFFFFFFFFFFFFFFFFFFFFFFFFFFFFFFFFF:FFFFFFFFFFFFFFFFFFFFFFFFFFFFFFFFFFFFFF:FFFFFFFFFFFFFFFFFFFFFFFFFFFFFFFFFFFFFFFFFFFFFFFFFFFFFFFFFFFFFFFFFFFFFFFFF:FFFFFFFFFFFFFFFFFFFFFFFFFFFFFF,FFFF
@A00270:176:HGHW5DRXY:1:2101:31286:24518 2:N:0:GGTGTAGA+CTCCTTAC
CCTACGGGAGGCTGCAGAAGGGGTTCTTCCACAATGGACGAAAGTCTGATGGAGCAAAGCCGCGAGAGTGAAGAAGGCGTTAGGGTCTTAAAACTCTGTTGTTGAAGAAGAACGTGTGTGAGAGTAACTGTTCACACAGTGAAGGTATACAAACAGAAAGCCACGGCTCACTACGTGCCAGCAGCCGCGGTAATACGTAGGTGGCAATCGTTGTCCGGATTAATTGGTCGTAAAGCGATCGCAGGAGGTTT
+
FFFFF::FFF:,,:,FF,F,FFFFF,FF:FFFFFFF:::,FFFF:F:,F,FFFFFF:,F,F:F:,,,,:::FFFFFF,,F,F,:FF,,,FF:FF,F,FFFFF,FF,FFFF,F:,FFF:FFF,FFFFF,F,FFFF:F:F,F:F,F:,FF,:FF,FFFFF,,::F:,F,F,F:FF,:,FF,FFFFF:F:F:,,F:FF,::F,FF:FFFF,:F:F,,,F,FF:F,,FFFF,F,:FF,,F,F,:F:F,:,FFF:F
@A00270:176:HGHW5DRXY:1:2101:25509:24627 2:N:0:GGTGTAGA+CTCCTTAC
CCTACGGGCGGCTGCAGTAGGGAATCTTCCACAATGGACGAAACTATGAAGGAGCAACGACGCGGGAGTGAAGAAGGCTTTAGGGTCGTAAAACTCTGATGTTCAAGAATAACGTGTGTGAGAGAAAATGTTCACACACTGACTGTATTAAACCAGAAAGACACGGCTAACTACGTGACATAAGCCGCGGTAATAAGGAGGTGGCAAGCTATGTCCGGATATAGTTGTCGTAAAGCGAGCTCATGCGCTTT
+
,,,F,,F,FF,:F::FF:F,,,:F,,F:,:FFFFF,FFF,F:,,:,F,,,:FF,F:F,,,,F:F,,FF,:FF:,F,F:F,:FF,,FFFFFFFF,F:FF,,,,F,,F,:F,F:F,,,:,,,FF:,,,:,F:FFF:F:FF,FFFF,FF:F,,,:FFFFFF,,,FFFF:,F,::,F:,FF,,F,,,::F,F,FFFF:F,:,:FFF,FFFF:F,:FF:F:,:FF,FF,F::,,:FFF:FF,:FF,,F,FF,,FFF
@A00270:176:HGHW5DRXY:1:2101:25545:24627 2:N:0:GGTGTAGA+CTCCTTAC
CCTACGGGCGGCTGCAGTAGGGAATCTTCCACAATGGACGAAAGTCTGATGGAGCAACGCCGCGTGAGTGAAGAAGGCTTTAGGGTCGTAAAACTCTGTTGTTGAAGAAGAACGTGTGTGAGAGTAACTGTTCACACAGTGACGGTATTCAACCAGAAAGCCACGGCTAACTACGTGCCCGCAGCCGCGGTAATACGTAGGTGGCAAGCGTTGTCCGGATTTATTGGGCGTAAAGCGAGCGCAGGCGGTTT
+
FFF:FFFFFFFFFFFFF,FFFFFFFF,FFFFFFFFFFFFFFFFFFF:F,FFFFFFF:FFFFFFFFFFFFF:FF:FFFFFFFFFFFFFFFFF:FFFF:FFF:FFFFFF:FF::F:F,FFFFFFFFFFFFFFFFF:FFFFFFFFFFFFFFFFFFFFFFFFFFFFFFFFF:FFFFFFFFFF:,FFFFFFFFFFFFFFFFFFFFFFFFFFFFFF,FFFFFFFFFF:FF:FFFFFFFF,FFFFFFFF:FFFFFFFF
@A00270:176:HGHW5DRXY:1:2101:27516:24721 2:N:0:GGTGTAGA+CTCCTTAC
GACTACTAGGGTATCTAATCCTGTTCGCTACCCATGCATTCGAGCCTCAGCGTCAGTTACAGACCAGACAGCCGCCTTCGCCACTGGTGTTCTTCCATATATCTACGCATTTCACCGCTACACATGGAGTTCCACTGTCCTCTTCTGCACTCAAGTCTCCCAGTTTCCGATGCACTTCTCCGGTTAAGCCGAAGGCTTTCACATCAGACTTAAGAAACCGCCTGCGCTCGCTTTACGCCCAATAAATCCG
+
FFFFFFFF:FFFFFFFFFF:FFFF,FFFFFFFFFFFF,FFFFFFFFFFFFFFFFFFFFFFFFFFFFFFF:FFFFF::FFFFFFFFFF:,FFFF,FFFFFFFFFFFFFFFFFF,FFFFFFFFFFFF:F:FFFFFF:FF:FFF:FFFFFFFFFFFF,F:FF:FFFFFFF,FFFFFFF,:FFFF:F:FFF:,FFFFFFFF,FFFFFFFF:FFFFFFFFFFFFFFFFFFFFFFFF:FFFFFFFF,FFFFF,FFF
@A00270:176:HGHW5DRXY:1:2101:23538:24878 2:N:0:GGTGTAGA+CTCCTTAC
GACTACAAGGGTATCTAATCCTGTTCGCTACCCATGCTTTCGAGCCTCAGCGTCAGTTACAGACCAGACAGCCGCCTTCGCCACTGGTGTTCTTCCATATATCTACGCATTTCACCGCTACACATGGAGTTCCACAGTCCTCTTCTGCACTCAAGTCTCCCAGTTTCCGATGCACTTCTCCGGTTAAGCCGAAGGCTTTCACATCAGACTTAAGAAACCGCCTGCGCTCGCTTTACGCCCAATAAATCCG
+
F:F:,:FFFFFFFFFFFFFFFFFFFFFFFFFFFFFFFFFFFFFFFFFF:FFFF:FFFFFFFFFFFFFFFFFFFFFFFFFFFFFFFF::F:F:FFFFFFFFF:FFFFFF:FFFFFFFFFFFFFFFFFFFFFFFFFFFFFFFFFFFF:FFFFFFFFFFFFFF:FFFFFFFF:FFFFFFFFFFFFFFFFFFFFFFFFFFFFFFFFFFF:FFFFFFFFF:FFFFFFFFFFFFF:FFFFFFF:FFFFF:F:FFFF
@A00270:176:HGHW5DRXY:1:2101:23674:25019 2:N:0:GGTGTAGA+CTCCTTAC
GACTACAAGGGTATCTAATCCTGTTCGCTACCCATGCTTTCGAGCCTCAGCGTCAGTTACAGACCAGACAGCCGCCGTCGCCACTGGTGTTCTTCCATATATCTACGCATTTCACCGCTACACATGGAGTTCCACAGTCCTCTTCTGCACTCAAGTCTCCCAGTTTCCGATGCACTTCTCCGGTTAAGCCGAAGGCTTTCACATCAGACTTAAGAAACCGCCTGCGCTCGCTTTACGCCCAATAAATCCG
+
F:FFFFFFFFFFFFFFFFF:FF,FFFFF,F:FFFFFFFFFFF:FFFFFF:FFF:FFFFFFFFFFFFF::FFFFFFF,FFFFFFFFFFFF:FFF:FFFFFFF,FFF::,F:FFFFF:FFFFFFFFFF,FF,FFFFFFFFF:FFFFFF:FFFFFFFFF:F:FFFFFFFFFFFFFFF:FFFFF:FFFFFFFFF:FF:FFFFFF:FFFFF,F:F:FFFFFFFFFFF:FFFFFFFFFF:FFF,FFFFFF,FFFFF
@A00270:176:HGHW5DRXY:1:2101:9950:25050 2:N:0:GGTGTAGA+CTCCTTAC
CCTACGGGGGCAGCAGTAGGGAATCTTCCACAATGGACGAAAGTCTGATGGAGCAACGCCGCGTGAGTGAAGAAGGCTTTAGGGTCGTAAAACTCTGTTGTTGAAGAAGAACGTGTGTGAGAGTAACTGTTCACACAGTGACGGTATTCAACCAGAAAGCCACGGCTAACTACGTGCCAGCAGCCGCGGTAATACGTAGGTGGCAAGCGTTGTCCGGATTTATTGGGCGTAAAGCGAGCGCAGGCGGTTT
+
FFFFFFFFFFF:FFFF:FFFFF:FFFFFFFFFFFFFFFFF:FFFFFFFFFFFFFFFFFFFFFFFFFFFFF:F:FFFFFFFFFFFFFFFFFFFFFFFF:FFFFFFF:FFFF::FFFFFFFFFFFFFFFFFF:FFFFFFFFFFFFF:F:FFFFFFFFFFFFFFFFFFFFFFFFFFFFFFF:FFFFFFFFFFFF,FFFFF,FFFFFFFFFFFFFFFFFFFF:FFF:FFF:FFFFF:FF:FFFFFFFFFFFFFF
@A00270:176:HGHW5DRXY:1:2101:7808:25160 2:N:0:GGTGTAGA+CTCCTTAC
CCTACGGGAGGCTGCAGTGGGGACTATTGCACAATGGGGGGAACCCTGATGCAGCCATGCCGCGTGTATGAAGAAGGCCTTCGGGTTGTAAAGTACTTTCGGTGATGAGGAAGGTGATGTATCTAATAGGTGCATTAATTGACGTTAATCACAGAAGAAGCACCGGCTAACTCCGTGCCAGCAGCCGCGGTAATACGGAGGGTGCGAGCGTTAATCGGAATGACTGGGCGTAAAGGGCATGTCGGCGGAT
+
FFF:FFF:FFFFFFFFFFFFFFF,FFFFFFFFFFFFFFFFFFFFFFFFFFFFFFFFFFFFFFFF:FF,FFFFFFFFFFF:,FFFF:FFF,:FFFFFFFFFFF:F,,FFFFF:FFFF::F,FFF:FFFFFF:FFFFFFFFFFFFFFFFFFFFFFFFFF:FFFFFF:FFFFFFFFFFFFFFFFF:FFFFFFF::,FFFFF,FFFFFFFFFFFF:F:FF:FF,FFFFFFFF:FFFFFFFFFF:FF,FF:F:FF
@A00270:176:HGHW5DRXY:1:2101:22733:25457 2:N:0:GGTGTAGA+CTCCTTAC
GACTACTAGGGTATCTAAGCCTGTTCGCTACCCATGCTTTCGAGCCTCAGCGTCAGTTACAGACCAGACAGCCGCCTTCGCCACCGGTATTCCTCCACATCTCTACGCATTTCACCGCTACACGTGGAATTCTACCTTCCTCTACAATACTCTAGTTAACCAGTTTTAAGTGCAAGTCCCAGGTTGAGCCCAGGGCTTTCTCTCCTAACTTAATTATCCGCCTACATGCCCTTTACGCCCAGTCATTCC
+
F:FFFF::FFFFFFFFF:,FFFFFFFFFFFF:FFFFFFFFFFFFFFFFFFFFFFFFFFFFFFFFFFFFF:FFFFF:FFFFFFFFFFF,FF,FFFFFFFFFFFFFFFFFFF:,FFF:::FFF:FFFFFF:,FFFFF,FFFF::F,F:FF:F,FFFFFFF,FF,:F,FFFFFF:F,,,FFFF,:FFFFFFFFFF:FFF:,,F,F,FFFF,FFF,:FFF,F:FFFF,FF,F::FF,FF:::F:FFF:,F:FF
@A00270:176:HGHW5DRXY:1:2101:22842:25488 2:N:0:GGTGTAGA+CTCCTTAC
GACTACTAGGGTATCTAATCCTGTTCGCTACCCATGCTTTCGAGCCTCAGCGTCAGTTACAGACCAGACAGCCGCCTTCGCCACCGGTATTCCTCCACATCTCTACGCATTTCACCGCTACACGTGGAATTCTGCCTTCCTCTACAATACTCTAGTTAACCAGTTTTAAGTGCAATTCCCAGGTTGAGCCCAGGGCTTTCACACCTAACTTAATTATCCGCCTACATGCCCTTTACGCCCAGTCATTCC
+
F,FF:FFFFFFFFFFF:,FFFFFFFFFFFFFFFF:FFFFFFFFFFFFFFFFFFFFFFF,FFFFFFFFFFFFFFFF:,FFFFFFFFFFF,F,FFFFFFFF:FFFFFFFFFFFF:FFFFFFFFF:FFFFFF:FFF,FFF,FFFFFFF:FFF:FFF:FFFFFFFFFFFFFFFFFF:F,FFFFF,FFFFFFFFFFFFFFFF,FF,F:FF:FFFFF:F:FFFFFFFFFFFFFFFFFFFFFFFFFFFFFFFFFF:
@A00270:176:HGHW5DRXY:1:2101:21640:25535 2:N:0:GGTGTAGA+CTCCTTAC
CCTACGGGAGGCTGCAGTAGGGAATCTTCCACAATGGACGAAAGTCTGATGGAGCAACGCCGCGTGAGTGAAGAAGGCTTTAGGGTCGTAAAACTCCGTTGTTGAAGAAGAACGTGTGTGAGAGTAACTGTTCACACAGTGACGGTATTCAACCAGAAAGCCACGGCTAACTACGTGCCAACGGCCGCGGTAATACGTAGGTGGCAAGCGTTGTCCGGATTTATTGGGCGTACAGCGAGCGCAGGCGGTTT
+
F:FFFFFF:FFF:FFFFFFF:FFFFFFF,FF:FFFFFFFFF:FF:FFFFFFFFFFFFFFFFFFFFFFFFF,FFFFFFFFFFFFFFFFFF,FFFFFFFFFFFFFFFFFFFFFFFFFFFFF::FFFFF:FF:FFFFF,FF:FFFFFF:FFFFFF::FFFFFFFF:F:FFFFFFFFFFFFFF,:FFFF:FFF,FF:F,FFFFFFFFFFFF:FF,,FF,,FFF:FFF:FF:FFFF,,FFFFFFFFFFF:FFF:FF
@A00270:176:HGHW5DRXY:1:2101:3595:25567 2:N:0:GGTGTAGA+CTCCTTAC
CCTACGGGAGGCAGCAGTAGGGAATCTTCCACAATGGACGAAAGTCTGATGGAGCAACGCCGCGTGAGGGAAGAAGGCTTTAGGGTCGTAAAACTCTGTTGTTGAAGAAGAACGTGTGTGAGAGTAACTGGTCACCCAGTGACGGTATTCAACCAGAAAGCCACGGCTAACTACGTGCCAGCAGCCGCGGTAATACGTAGGTGGCAAGCGTTGTCCGGAGTTATTGGGCGTAAAGCGAGCGCAGGCGGTTT
+
FF,,FFFFFFFF:FFFFF,FFFFFFFFFFF,:F:,FFFFFF,:F,FFF:FFF:FFFFFFFFFFF,F:F,F,FFFFFFF:,,,FFFFFFF::FFFFFFFF,:,,F:,F:,FF:FFFFFFFFFFFFF,,FFF,FFFF,FFF,FFFFFF,FFF:FFF,FF::FFFFFFFFFFFFF:FFFFFFFFFFFFFFFFF:,,:,FF,:FFFF:FFFFFF:FFFFFFFF,F:F,FFFFFF:FFFFFFFF::FFFFFFFF:,
@A00270:176:HGHW5DRXY:1:2101:10872:25582 2:N:0:GGTGTAGA+CTCCTTAC
CCTACGGGTGGCAGCAGTGGGGAATATTGCACAATGGGGGGAACCCTGATGCAGCCATGCCGCGTGTATGAAGAAGGCCTTCGGGTTGTAAAGTACTTTCGGTGATGAGGAAGGTGATGAATCTAATAGGTTTATTAATTGACGTTAATCACAGAAGAAGCACCGGCTAACTCCGTGCCAGCAGCCGCGGTAATACGGAGGGTGCGAGCGTTAATCGGAATGACTGGGCGTAAAGGGCATGTAGGCGGAT
+
FFFFFFFFFFFFFFFFFFFFFFFFFFFFFFFFFFFFFFFFFF,FFFFF:F:FFFFFF:FFFFFF:FF:FFFFFFF:FFF,FFFFFFFFF:FFFFFFFFFFFFFF,,FFFF,FFFF,FFFFFF,FFFFFFFFFFFFFFFFFFFF:FFF:FFFFFFFFF:F:FFFFFFFFFFFF,FFFF,FFFFF:FFFF:FFFFFFFFFFFFFF:FF:FFFFFFFFF:,FFF:FFFF,F:FF:FFFFF,:FFFFFFF:F:F
@A00270:176:HGHW5DRXY:1:2101:13422:25582 2:N:0:GGTGTAGA+CTCCTTAC
CCTACGGGAGGCTGCAGTGGGGAATATTGCACAATGGGGGGAACCCTGATGCAGCCATGCCGCGTGTATGAAGGAGGCCTTCGGGTTGTAAAGTACTTTCGGTGATGAGGAAGGTGATGAATCTAATAGGTTTATTAATTGACGTTAATCACAGAAGAAGCACCGGCTAACTACGTGCCAGCAGCCGCGGTAATACGGAGGGTGCGAGCGTTAATCGGAATGACTGGGCGTAAAGGGCATGTAGGCGGAT
+
FFFFFFFFF:FFFF:FFFFFFF::F:FFFFFFF:FFFFFFFF:FFFFFFFFFFFFFFFFFFFFFFFFFFF:FFF,FFFFFFFFFF,FFFFFFFFFFFFFFFF,FF,FFFFFFFFFF,FFFFFFFFFFFFFFFFFF:FFFF::FFFFFFFFFFFFFFFFFFFF::::FFFF:F,FFFF:FF:FFFFF,FFF::F:FFFFF:FF:FFFFF:FFFFFF:F:FFFFFF:FFFFF:FFFFF:FFFFFF,F:FFFF
@A00270:176:HGHW5DRXY:1:2101:5918:25708 2:N:0:GGTGTAGA+CTCCTTAC
CCTACGGGGGGCAGCAGTGGGGAATATTGCACAATGGGGGGAACCCTGATGCAGCCATGCCGCGTGTATGAAGAAGGCCTTCGGGTTGTAAAGTACTTTCGGTGATGAGGAAGGTGATGTATCTAATAGGTGCATTAATTGACGTTAATCACAGAAGAAGCACCGGCTAACTCCGTGCCAGCAGCCGCGGTAATACGGAGGGTGCGAGCGTTAATCGGAATGACTGGGCGTAAAGGGCATGTAGGCGGAT
+
FFF,FF:FFFFFFFFFFFFFFFFFFFFFFFFFFFFFFFFFFF,FFF,FFFFFFFFF:FFFFFFF:FFFFFF:,FFFFFF:FFFFFFFFF,FFF,F:FFFFFF:FFFFFF:F,FFFFFFFFF,FFFFFFFFFFFFFFFFFFF:FFFFFFFFFFFFFF:FFF,FF,FF:FFFF:FF:,FFFFF:F,FFFFFFFFFFFF:FFFFFFF::FFFFFF:FFFFF:FF,,FFFFFFFFFFFFFFFFF:FF::FFFFF
@A00270:176:HGHW5DRXY:1:2101:6108:25755 2:N:0:GGTGTAGA+CTCCTTAC
GACTACAGGGGTATCTAATCCTGTTCGCTACCCATGCTTTCGAGCCTCAGCGTCAGTTACAGACCAGACAGCCGCCTTCGCCACTGGTGTTCTTCCATATATCTACGCATTTCACCGCTACACATGGAGTTCCACTGTCCTCTTCTGCACTCAAGTCTCCCAGTTTCCGATGCACTTCTCCGGTTAAGCCGAAGGCTTTCACATCAGACTTAAGAAACCGCCTGCGCTCGCTTTACGCCCAATAAATCCG
+
FFFFFFFFFFFFFFFFFFFFFFFFFFFFFFFFFFFFFFFFFFFFFFFFFFFFFFFFFFFFFFFFFFFFFFFFFFFF:FFFFFFFFFFFFFFFFFFFFFFFFFFFFF:FFFFFFFFFFFFFFFFFFFFFFFFFFFFFFFFFFFFFFFFF:FFFFFFFFFFFFFFFFFFF:FFFFFFFFFFFFFFFFFFFFFFFFFFFFFFFFFFFFFFFFFFFFFFFFF:FFFFFFFFFFFFFFFFFFFFFFFFFFFFFFF
@A00270:176:HGHW5DRXY:1:2101:21097:25755 2:N:0:GGTGTAGA+CTCCTTAC
GACTACTGGGGTATCTAATCCTGTTCGCTACCCATGCTTTCGAGCCTCAGCGTCAGTTACAGACCAGACAGCCGCCTTCGCCACTGGTGTTCTTCCATATATCTACGCATTTCACCGCTACACATGGAGTTCCACTGTCCTCTTCTGCACTCAAGTCTCCCAGTTTCCGATGCACTTCTCCGGTTAAGCCGAAGGCTTTCACATCAGACTTAAGAAACCGCCTGCGCTCGCTTTACGCCCAATAAATCCG
+
F:FF:FFFFFFFFFFFFFFFFFFFFFF::FFFFFFFF:,FFFFFFF:FFFFFFFFF:FFFFFFFFFFFFFFFFFFF:FFFFFFFFFFFFFFFFF:FFFFFFFFFFFFFFFFFFFFFFFFFFFFFFF,FFFFFFFFF:FFFFFFFFFFFFFFF:FFFFFFFFFFFFFFFFFFFFFFF:FFFF:FFFFFFFFFFFFFF:FFFFFFFFFFFF:FF,FFFFFFFFFFF:FF:FFF:FFFFFFFFF:FFFFFFFF
@A00270:176:HGHW5DRXY:1:2101:22896:25895 2:N:0:GGTGTAGA+CTCCTTAC
GACTACTAGGGTATCTAATCCTGTTCGCTACCCATGCTTTCGAGCCTCAGCGTCAGTTACAGACCAGACAGCCGCCTTCGCCACCGGTATTCCTCCACATCTCTACGCATTTCACCGCTACACGTGGAATTCTACCTTCCTCTACAATACTCTAGTTAACCAGTTTTAAGTGCAATTCCCAGGTTGAGCCCAGGGCTTTCACACCTCACTTAATTATCCGCCTACAAGCCCTTTACGCCCAGTCATTCC
+
FFFFFFFFFFF:FFFFFFFFFFFFF:F:FFFFFF,FFFFFFFF,F,FFFFFFFFFFFFFFFFFFFFFFFFF:FFFFFFFFF:FF,FFF:FFFFFFFFFFFFFFF,FFFFFFFFFFFFFFFFFF:FFFFFFFF:FF,FFFFFFF:FF,:FFFF:FFFFFFFFFFFFF,FF:FF,FF,FFFFF:FFFF:FFF:FF:FFFFFFFFF,F,,FFFFFFF:F:F:FFFFFF:,FF,FFFFFFFFFFF,FFFFFF,
@A00270:176:HGHW5DRXY:1:2101:2591:25958 2:N:0:GGTGTAGA+CTCCTTAC
GACTACTCGGGTATCTAATCCTGTTCGCTACCCATGCTTTCGAGCCTCAGCGTCAGTTACAGATCAGACAGCCGCCTTCGCCACTGGTGTTCTTCCATATATCTACGCATTTCACCGCTACACATGGAGTTCCACTGTCCTCTTCTGCACTCAAGTCTCCCAGTTTCCGATGCACTTCTCCGCTTAAGCCGAGGGCTTTCACATCCGACTTAAGAAACCGCCAGCGCTCGCTTTACGCCCAATAAATCCG
+
F,F:FFFFFFFF:FFF,FFFF:FFFFFFF:FFFFFFFF,,FFFFFFFFFFFF,FFFFF,F:FFF,,FFF,F:F:FF:FF:FF,F,FFF:,:FFFF:FFFFFFFF:F:FFF,:FFFF:FFFFFFF,:,FF::F:FFFFF:FFF,:FFF:FF,FF:,FFF:FF:FF,,FFFFF:::F::F:F,F,F,:F:FF:FFF,FF:FFFF:FF,:FF:FFFFFF,FFFFF,FFFFFFFFF,F:F:F,FFF:F:F,FFF
@A00270:176:HGHW5DRXY:1:2101:6135:25958 2:N:0:GGTGTAGA+CTCCTTAC
GACTACCGGGGTATCTAATCCTGTTCGCTACCCATGCTTTCGAACCTCAGCGTCAGTTACAGACCAGAGAGCCGCCTTCGCCACTGGTGTTCTTCCATATATCTACGCATTCCACCGCTACACATGGAGTTCCACTCTCCTCTTCTGCACTCAAGAAAAATAGTTTCAGTTGCCGTTCCCCGGTTGAGCCGAGGGCTTTCACAGCTGACTTATCTTCCCGCCTGCGTTCGCTTTACGCCCAATAAATCCG
+
FFFFFFFF:FFFFFFFFFFFFFFFFFFFFFFFFFFFFFFFFFFFFFFFFFFFFFFFFF:F:FFFFFFFFFFFFFFFFFFFFFFF:FFFFF,FFFFFFFFFFFFFFF:FFFFFFFFFFFFFFFFFFFFFFFFFFFFFFFFFFF,FFFFFFFFFFF:FFFFFFFFFFFFFF:FFFFFFFFFFFFFFFFFF:FFFFFFFFFFFFFFFFFFFFFF:FFFFFFFFFFFFFFFFFFFF:FFF,FFFFF,F,FFFFF
@A00270:176:HGHW5DRXY:1:2101:1181:26021 2:N:0:GGTGTAGA+CTCCTTAC
GACTACTCGGGTATCTAATCCTGTTCGCTCCACACGCTTTCGCTCCTCAGCGTCAGTAACGGCCCAGAGACCTGCCTTCGCCATTGGTGTTCTTCCCGATATCTACACATTCCACCGTTACACCGGGAATTCCAGTCTCCCCTACCGCACTCCAGCCCGCCCGTACCCGGCGCGAATCCACCGTTGAGCGATGGACCTTCACACCGGACGCGACGAGCCGCCTACGAGCTCTTTACGCCCAATAAATCCG
+
F,FFF,F:FFFFFF:FFFF:FFFFFFFFF:F,:F:FFFFFFFFFFFFF:FFFFFFFFFFFFFFFFFFFFFFFFFFFFFFF::FFFF,F:FF,F:,:FFFFFFFFFFFFFFFFFF::FFFFFF:FFFFFFFF,:,FF:F,FFFFFF,FFFFFFFF:F,FFFF,FFF,FF,FFFFFFFFF,FFFF,FF:F:FFFFFFF,:FFFFFFFFFF:FFFFFF,:FFFF:FFFFF,FFFFF:FF,F:,FFFFFF:F,F
@A00270:176:HGHW5DRXY:1:2101:1208:26036 2:N:0:GGTGTAGA+CTCCTTAC
GACTACTCGGGTATCTAATCCTGTTCGCTCCCCACGCTTTCGCTCCTCAGCGTCAGTAACGGCCCAGAGACCTGCCTTCGCCATTGGTGTTCTTCCCGATATCTACACATTCCACCGTTACACCGGGAATTCCAGTCTCCCCTACCGCACACCAGCCCGCCCGTACCCGGCGCGAATCCACCGTTGAGCGATGGACCTTCACACCGGACGCGACGAGCCGCCTACGAGCTCTTTACGCCCAATAAATCCG
+
F,FFFFFFFFFFFFFFFFFFFFFFFF:FFFFFFFFFFFFFFFFFFFFFFFFFFFF:FFFFFFFFFFFFFFFFFFFFFFFFFFFFFFFFFFFFFFFFFFFFF:FFF:FFF:FFFFFFFF:FFFFFFFFFFFFF,FFFFFFFFFFFFFFFFF,FFFFFFF:FFFFFFFFFFFFF,:FFFFFF,FFFFF:FFFFFF:F:FFFFFFFFFFFFFFFFFFFFFFFFFFFFFFFFFFFFFFFFFFFFF:F:FFFF:F
@A00270:176:HGHW5DRXY:1:2101:31792:26177 2:N:0:GGTGTAGA+CTCCTTAC
GACTACAAGGGTATCTAATCCTGTTCGCTACCCATGCTTTCGAGCCTCAGCGTCAGTTACAGACCAGACAGCCGCCTTCGCCACTGGTGTTCTTCCATATATCTACGCATTTCACCGCTACACATGTAGTTCCACTGTCCTCTTCTGCACTCAAGTCTCCCAGTTTCCGATGCACTTCTCAGGTTAAGCCGAAGGCTTTCACGTCAGACTTAAGAAACCGCCTGCGCTCGCTTTACGCCCAATAAATCCG
+
F,,FFFFFFFFFFFFFFFF:F,F::F:FFFFF:FFFFFFF:FFFFFFFFFFFFFF:FFFF,FFFFFFFFFFFFF,FFF::FFFFFFFFFFFFFF:FFFFFFFFFFF,:FFFFFFFFFFFFFF,FFF:FFFFFFFFFFF,FFFFF,FF,F:FF::FF,F:,FF,FFFF:F:FF,::FF,FF,FFFF:FFF,F,F,F,FFFF:F:FFFF:FFFF,F,F::FFFFFFF:FF,F,FFFF,,FFFF,FFF:F::F
@A00270:176:HGHW5DRXY:1:2101:12798:26193 2:N:0:GGTGTAGA+CTCCTTAC
GACTACTAGGGTATCTAATCCTGTTCGCTACCCATGCTTTCGAGCCTCAGCGTCAGTTACAGACCAGACAGCCGCCTTCGCCACTGGTGTTCTTCCATATATCTACGCATTTCACCGCTACACATGGAGTTCCACTGTCCTCTTCTGCACTCAAGTCTCCCAGTTTCCGATGCACTTCTCCGGTTAAGCCGAAGGCTTTCACATCAGACTTAAGAAACCGCCTGCGCTCGCTTTACGTCCAATAAATCCG
+
F,:FFFFFFFFFFFFFFFFFFFFFFFFFFF,FFFFFFFFFFFFFFFFFFFFFFFFF:FFFFFFFFFFFFFFFFFFFFFFFFFFFFFF:FFF:F:F,FF,FFFFFFFFFFFFFFFFFFFFFFFF:FFFF:FFFF,FFFFFFFFFFFF:FFFFF,FFFFFFFFFFFFFFFFF:F,FF,FFFFF:FFFFF:FFFF,:FFFFFFFFFFFFFFF:FFFF:FFFFFFFFFFFF:FFFFFFFFFFFFFFFFFFFFFF
@A00270:176:HGHW5DRXY:1:2101:3269:26256 2:N:0:GGTGTAGA+CTCCTTAC
CCTACGGGAGGCAGCAGTAGGGAATCTTCCACAATGGACGAAAGTCTGATGGAGCAACGCCGCGTGAGTGAAGAAGGCTTTAGGGTCGTAAAACTCTGTTGTTGAAGAAGAACGTGTGTGAGAGTAACTGTTCACACAGTGACGGTCTTCAACCAGAAAGCCACGGCTAACTACGTGCCAGCAGCCGCGGTCATACGTAGGTGGCAAGCGTTGTCCGGATTTATTGGGCGTAAAGCGAGCGCAGGCGGTTT
+
FFF,FFFF:FFF,FF,F:,:FFFF:FF,FFFFF:F,F::FFFFFFFFFFFFFFFFFFF,FFFFFFFF:FFFFF:,,FFFF:FFFF:FF,FFF:FFFFF::FFFFF:F:FFFFFFFF,FFF,F:F:F,FFFF:FFFFF:,,,F:FF:,FFFFFFFFFFF:FFFFFF::F,FF,:FF:,:F::FFF:FFFF,F,,FFFFF,FFFFFFF,FFFF,FFFF:F,F,,FF,FFFFF:F,FFFF,FF,FFF,FFFFF,
@A00270:176:HGHW5DRXY:1:2101:27308:26271 2:N:0:GGTGTAGA+CTCCTTAC
GACTACTGGGGTATCTAATCCTGTTCGCTACCCATGCTTTCGAGCCTCAGCGTCAGTTACAGACCAGACAGCCGCCTTCGCCACTGGTGTTCTTCCATATATCTACGCATTTCACCGCTACACATGGAGTTCCACTGTCCTCTTCTGCACTCAAGTCTCCCAGTTTCCGGTGCACTTCTCCGGTTAAGCCGAAGGCTTTCACATCAGACTTAAGAAACCGCCTGCGCTCGCTTTACGCCCAATAAATCCG
+
F,FFFFFFFFFFF:FFFFFFFFFFFFFFFFFFFFFFFFFFFFFFFFFFFFFF:FFFFFFFFFFFFFFFF:FFFFFFFFFFFFFFFFF:F,F:FFFFFFFFFFFFFFFFFFF:FFF:FFFFFFFFFFFFF,FFFFFFFFF,FFFFFFFFFFFFFFF:FFFFF:FF,FFFFFFFF:F:FFFFFFFFFFFFFFFFFFFFFFFFFFFFFFFFFFFF:FFFFFFFFFFFFFFFFFFFFFF:FFFFFFF:FF:FFF
@A00270:176:HGHW5DRXY:1:2101:29441:26271 2:N:0:GGTGTAGA+CTCCTTAC
GACTACTGGGGTATCTAATCCTGTTCGCTACCCACGCTTTCGCTCCTCAGCGTCAGTAACGGCCCAGAGACCTGCCTTCGCCATTGGTGTTCTTCCCGATATCTACACATTCCACCGTTACACCGGGAATTCCAGTCTCCCCTACCGCACTCCAGCCCGCCCGTACCCGGCGCGAATCCACCGTTGAGCGATGGACTTTCACACCGGACGCGACGAGCCGCCTACGAGCTCTTTACGCCCAATAAATCCG
+
FFFFFFFFFFFFFFFFFFFFFFFFFFFFFFFFFFFFFFFF:FFFFFFF:FFFFFFFFFFFFFFFFFFFFFFFFFFFFFFF,FFFFFFFFFF:FFFFFFFFFFFFFFFFFFFFFFFFFFFFFFFFFFFFFFFFFFF,FFFFFFFFFFFFFFFFFFFFFFFFFFFFFFFFFFFFFFFFFFFFFFFFFFFFFF:FFFFFFFFFFFFFFFFFFFFFFFFFFFFFFFFFFFFFFF:FFF,:FFFFFFFFF:FFFF
@A00270:176:HGHW5DRXY:1:2101:21477:26318 2:N:0:GGTGTAGA+CTCCTTAC
CCTACGGGTGGCAGCAGTAGGGAATCTTCCACAACGGACGAAAGTCTGATGGAGCAACGCCGCGTGAGTGAAGAAGGCTTTAGGGTCGTAAAACTCTGTTGTTGAAGAAGAACGTGTGTGAGAGTAACTGTTCACACAGTGACGGTATTCAACCAGAAAGCCACGGCTAACTACGTGCCAGCAGCCGCGGTAATACGTAGGTGGCAAGCGTTGTCCGGATTTATTGGGCGTAAAGCGAACGCAGGCGGGA
+
FF,FFFFFFFFFFFFFFFFFFFFFFFFFFFFFFFFFFFFFFFFFFF:FFFF:FFF,FFFFFFFFFFFFFFFFFFFFFFFFFFFFFFFFFFFFFFFFFFFFFF:FFFFFFFFFFFFFFFFFFFFFFFFFFFFFFFFFFFFFFFFFFFFFFFFFFFF:FFFFFFFFFFFFFFFFFFF:FFFFFFFFFFFFFFFFFFFFFFFFFFFFFFFFFFFFFFFFFFFFFFFFFFFFF:FFFFFFFFFFFFFFFFFFFF
@A00270:176:HGHW5DRXY:1:2101:11379:26396 2:N:0:GGTGTAGA+CTCCTTAC
CCTACGGGTGGCTGCAGTAGGGAATCTTCCACAATGGACGAAAGTCTGATGGAGCAACGCCGCGTGAGTGAAGACGGGTTTAGGGTCGTAAAACTCTGTTGTTGAAGAAGAACGTGGGTGAGAGTAACTGTTGACACAGTGACGGTATTCAACCAGAAAGCCACGGCTAACTACGTGCCAGCAGCCGCGGTAATACGTCGGTGGCAAGCGTTGTCCGGGTTTCTTGGGCGTATTGCGGGCGCAGGCGGTT
+
FFF:FFFF:FFF:FFF:F:FFFFFFF:FF::FFFFFF,FFF:,FFFFFFFFF:FFF:FF,FF:FFFFFFFFFFF,FF,:FF:FFF,FFFF,FFFF:FF:FFFFF,,F::FF,:FFF,F,F:F,F,:,FFFFF,:,,:FF,F,,FF,,:,F,,,,,F,F,F:F:,FF,:,,FF::F:F,,,FFFFFFFFFF,,,F,FF,,F:FFFF,:FFF,,F,,:FF,:,:,F:FFFFF,,,,F,F,FFF::FFFFFF,
@A00270:176:HGHW5DRXY:1:2101:10547:26428 2:N:0:GGTGTAGA+CTCCTTAC
CCTACGGGTGGCAGCAGTGGGGAATATTGCACAATGGGGGGAACCCTGATGCAGCCATGCCGCGTGTATGAAGAAGGCCTTCGGGTTGTAAAGTACTTTCGGTGATGAGGAAGGTGATGAATCTAATAGGTTTATTAATTGACGTTAATCACAGAAGAAGCACCGGCTAACTCAGTGCCAGCAGCCGCGGTAATACGGAGGGTGCGAGCGTTACTCGGAATGTCTGGGCGGAAAGGGCATGTAGGCGGAT
+
FFFFFF,FFFFF:FFFFFFFFFFFFF:FFF:FFF:FFFFFFFFFFF:FF:FFFFFFF,,FF,FFFFF,FF,F:FFFFFFF,:FFFFF,FF:FFFF,FFFFFFFFFFF:FFF,FFFFFFFFFFFF,:::FFFFFFFFFFFF,F,,:FFF,:FFFF,:,:FFF,::F:F,FFFFF,FFF:FFF:FFFF,:FFFFFFFFFFF,FFFF,F:F,FFF,,FFFFF,F,,FFFFF:,,:,,,FF,,FFFFFF,FF:F
@A00270:176:HGHW5DRXY:1:2101:23131:26428 2:N:0:GGTGTAGA+CTCCTTAC
GACTACAGGGGTATCTAATCCTGTTCGCTACCCATGCTTTCGAGCCTCAGCGTCAGTTACAGACCAGACAGCCGCCTTCGCCACTGGTGTTCTTCCATATATCTACGCATTTCACCGCTACACATGGAGTTCCACTGTCCTCTTCTGCACTCAAGTCTCCCAGTTTCCGATGCACTTCTCCGGTTAAGCCGAAGGCTTTCACATCAGACTTAAGACACCGCCTGCGCTCGCTTTACGCCCAATAAATCCG
+
F:FFFF:FFFFFFFFFFFFFFFFFFFFFFFFFFFFFFFFFFFFFFF:FFFFFFFFFF:FFFFFFFFFFFFFFFFFFFFFFF:FFFFFFFFFFFFFFFFF:FFFFFFFFF:FFFFFFFFFFFFFFFFFFFFFFFFFFFFFFFFFFFFFFFFFFFFFFFFF:FFFFFFFFFFFFF:FFFF:FFFFFFFFFFFFF:FFFFFFFFFF,FFFFF,FFFF:,FFFFFFFFFFFFFFF,:FFFFFFFFFFFFFFFFF
@A00270:176:HGHW5DRXY:1:2101:25220:26475 2:N:0:GGTGTAGA+CTCCTTAC
GACTACTGGGGTATCTAATCCTGTTCGCTCCCCACGCTTTCGCTCCTCAGCGTCAGTAACGGCCCAGAGACCTGCCTTCGCCATTGGTGTTCTTCCCGATATCTACACATTCCACCGTTACACCGGGAATTCCAGTCTCCCCTACCGCACTCCAGCCCGCCCGTACCCGGCGCGAATCCACCGTTGAGCGATGGACTTTCACACCGGACGCGACGAGCCGCCTACGAGCTCTTTACGCCCAATAAATCCG
+
F:FFFFFFF:FFFFFFFFFFFFFFFFFFFFFFFFFFFFFFFFFFFFFFFFFFFFFFFFFFFFFFFFFFFFFFFFFFFFFFFF:FFFF:FFFFFFFFF:F,FFFFFFFF:FFFFFFFFF:FFFFFFFFFFFFFFFFFFFFFFFFFFFFFFFFFF:FF:FFFFFF:FFFFFFFFFF,FFFFFFFFFFFFFFFFFFFF:F:FFFFFFFFFFFFFFF:FFFFFF:FFFFFFFFFF:FF:FFF:FF,F,FFFFFF
@A00270:176:HGHW5DRXY:1:2101:10999:26490 2:N:0:GGTGTAGA+CTCCTTAC
CCTACGGGTGGCAGCAGTGGGGAATATTGCACAATGGGGGGAACCCTGATGCAGCCATGCCGCGTGTATGAAGAAGGCCTTCGGGGTGTAAAGTACTTTCGGTGAGGAGGAAGGTGATGAATCTAATAGGTTTATGAATTGACGTTAAACACAGAAGAAGCACCGGCTAACTCCGTGCCAGCAGCCGCGGTAATACGGAGGGTGCGAGCGTTAATCGGAATGACTGGGGGTAGAGGGGATGTAGGGGGTT
+
FF,:FFFFF,::FF:::FFFFFFFF:,FF:F::F:F:FFFFFFF,,,FF:FFF,FFFFF:,:FF:F::F,:FFFF::F::,,,FF,F:::FF,F::F,F::F,FF,:FFFFFF,:FFF:FF:F:,:,F:F,F:FF,FF,FFF::,,FF,:::::F,::FFFFF,:FF:,,:FF:,:FFF:::F:FFFF,FF,,FF:F::FFF:FFF:F:F,,::F,:F,:FF,:,,::,FF:,FFF:,,::F,FF,:F,F
@A00270:176:HGHW5DRXY:1:2101:27688:26490 2:N:0:GGTGTAGA+CTCCTTAC
GACTACTAGGGTATCTAATCCTGTTCGCTACCCATGCTTTCGAGCCTCAGCGTCAGTTACAGACCAGACAGCCGCCTTCGCCACTGGTGTTCTTCCATATATCTACGCATTTCACCGCTACACATGGAGTTCCACTGTCCTCTTCTGCACTCAAGTCTCCCAGTTTCCGATGCACTTCTCCGGTTAAGCCGAAGGCTTTCACATCAGACTTAAGAAACCGCCTGCGCTCGCTTTACGCCCAATAAATCCG
+
F:FFFFFFFFFFFFFFFFFFFFFFFFFFFFFFFFFFFFFFFFFFFFFFFFFFFFFFFFFFFFFFFFFFFFFFFFFFFFFFFFFFFFFFF,F:FFFFFFFFFFFFFFFFFFFFFFFFFFFFFFFFFFFFFFFF:FFFFFF:FFFFFFF:FFFFF,FFFFFFF:FFFFFFFFFFF:FFFFF::FFFFF:FF:FF,FFFFFFF,F:FF:FFFFFF:FF,:FFF:F:FFF:F:F:F,FF:FFFFFFFFFFFFFF
@A00270:176:HGHW5DRXY:1:2101:26973:26506 2:N:0:GGTGTAGA+CTCCTTAC
GACTACAGGGGTATCTAATCCTGTTCGCTACCCATGCTTTCGAGCCTCAGCGCCAGTTACAGACCAGACAGCCGCCTTCGCCACTGGTGTTCTTCCATATATCTACGCATTTCACCGCTACACATGGAGTTCCACTGTCCTCTTCTGCACTCAAGTCTCCCAGTTTCCGATGCACTTCTCCGGTTAAGCCGAAGGCTTTCACATCAGACTTAAGAAACCGCCTGCGCTCGCTTTACGCCCAATAAATCCG
+
FFFFFFFFFFFFFFFFFFFFFFFFFFFFFFFFFFFFFFFFFFFFFFFFFFFFFFFFFFFFFFFFFFFFFFFFFFFFFFFFFFFFFFFFFFFFFFFFFFFFFFFFFFF:F:FFFFFFFFFFFFFFFFFFFFFFFFFF:FFFFFFFFFFFFFFFFFFFFFFFFFFFFFFFFFFFFFF,FF:FFFFFFF:FFFFFFFFFFFFFFFFFFFFFFFFFFFF:FFFFFFFFFFFFFFFFF,FFFF,FFFFFFFFFFF
@A00270:176:HGHW5DRXY:1:2101:20663:26537 2:N:0:GGTGTAGA+CTCCTTAC
CCTACGGGGGGCAGCAGTAGGGAATCTTCCACAATGGACGAAAGTCTGATGGAGCAACGCCGCGTGAGTGAAGAAGGCTTTAGGGTCGTAAAACTCTGTTGTTGAAGAAGAACGTGTGTGAGAGTAACTGTTCACACAGTGACGGTATTCAACCAGAAAGCCACGGCTAACTACGTGCCAGCAGCCGCGGTAATACGTAGGTGGCAAGCGTTGTCCGGATTTATTGGGCGTAAAGCGAGCGCAGGCGGTTT
+
FFFFFFFFFFFFFFFFFFFFFFFFFFFFFFFFF:FFFFFFFFFFFFFFFFFFFFFFFFFFFFFFFFFFFFFFFFFFFFFFFFFFFFFFFFFFFFFFFFFFFFFFFFFFFFFFFFFFFFFFFFFFFFFFFFFFFFFFFFFFFFFFFFFFFFFFFFFFFFFFFFFFFFFFFFFFFFFFFFFFFFFFFFFFFFFFFFFFFFF,FFFFFFF:FFFFFFFFFFFFFFFFFF:FFFF:FFFFFFFFFFFF:FFFFFF
@A00270:176:HGHW5DRXY:1:2101:10999:26553 2:N:0:GGTGTAGA+CTCCTTAC
CCTACGGGTGGCAGCAGTGGGGAATATTGCACAATGGGGGGAACCCTTATGCAGCCATGCCGCGGGTATGAAGATGGCCTTCGGGGTGTAAAGTACTTTCGGTGATGAGGAAGGTGATGAATCTAATAGGTTTTTTAATTGACGTTAATCACAGAAGAAGCACCGGCTAACTACGTGCCAGCAGCCGCGGTCATACGGAGGGTGAGAGCGGGAAGCGGAATGACTGGGCGTATTGGGCATGTAGGCGGTT
+
::F,::F:FFF:F::F:::F:F,:,,:FF,FF::::FF:::F:,:FF,::,,,,F,FFF::::F,F:,,,,FF:,F,:FF:,FFF:F:,,:F,FF,FFFF:F:F:F,,FF,F,FFF,:FF:F,::F::FFFFF,FFF:,F,FF,FF:::::,FFFFF,F:,,:,::F:,,,,,,:FF,:,F,F,F,::F:F,:FF,F,,F,F,F,F,F,F,,,,::FF:::FF,,FFF,FF,,,FFF,,FFF,:FF,F:F
@A00270:176:HGHW5DRXY:1:2101:11008:26569 2:N:0:GGTGTAGA+CTCCTTAC
CCTACGGGTGGCAGCAGTGGGGAATATTGCACAATGGGGGGAACCCTGATGCAGCCATGCCGCGTGTGTGAAGAAGGCCTTCGGGGTGTAAAGTACTTTCGGTGATGAGGACGGTGATGAATCTGATAGGTTTATTAATTGACGTTAATCACAGTAGAAGCACCGGATAACTCCGTGCCAGCAGCCGCGGTAATACGGAGGGTGCGAGCGTTCATCGGAATGACTGGGCGTAGAGGGGATGTAGGCGGAT
+
F,:F:FFF,FFF,F:FF:FFF::,,,,FFF,:F,FFFFFFFF,,,:,,F:::,:F:,:FF::,F,:,,FF,FF,,F:,:,,:FFF,FF,:FF,FFF,:,,FF,F,F,::F:,FF,F,:FF,::F,,,,FF,:F:,F:,:FFFFF,:FF:,F,,F,,F:FF,:,:FF,,:F,,::FFF,:,F:,::::,,F::,F:,,F,F:FFF:F::,FF,,,:FF:,:F:,,,,FF,F:,,,:,F,:FFF:F,,FF:F
@A00270:176:HGHW5DRXY:1:2101:11098:26569 2:N:0:GGTGTAGA+CTCCTTAC
CCTACGGGTGGCAGCAGTGGGGAATATTGCACAATGGGGGGAACCCTGATGCAGCCATGCCGCGTGTATGAAGAAGGCCTTCGGGTTGTAAAGTACTTTCGGTGATGAGGAAGGTGATGAATCTAATAGGTTTATTAATTGACGTTAATCACAGAAGAAGCACCGGCTAACTCCGTGCCAGCAGCCGCGGTAATACGGAGGGTGCGAGCGTTAATCGGAATGACTGGGCGTAAAGGGCATGTAGGCGGAT
+
,F,FFFF,FFF,F:F::FF,:::::FF,F::FFF:,F,FFF:F,,,:,FF,,::F,FFF,::::FFF:FF,:F,,FF:,:::,:F,F,FF,FFFF,FFF,F,,:FFFF::::F:FF::FFF:F:,FFFFFFFF,,F:FF:,F:F:FF,:,,F:FF,:::F,F,,FF,F,FFFFFFFF:,FF:FFFFFFFF:FF:FF::FF:FFF::F:FFF,F:FF:FF,:FFFFFFF:F:,::FFFF,:FF,FFFFF,:
@A00270:176:HGHW5DRXY:1:2101:11017:26616 2:N:0:GGTGTAGA+CTCCTTAC
CCTACGGGTGGCAGCAGTGGGGAATATTGCCGAATGGGGGGAACACTGAAGCCGCCAAGCCGCGTGAGTTGATAAGGCCTTCGGGTTGTAAAGTAATAGCGGTGAGGAGGAAGGAGATGAATGTCAGAGGTTTATTAATTGAATGTAGTCACAGAAGTAGGACGGGCTCACTCCGTGACAGAAGCGGCGGTAAAACGGAGGGGGCGAGCGGGAATCGGAATGACTGGGAGTCAAGGGCTTTTAGGCGGAT
+
,:,::,F,F,,:,FFF,,F,,FFFF,F:,,,,,,F,,,:F,:,F,,,,:,:,,F,F:,,F,,,FF,,,,,,,::,FF,:,,,F,,,,,,F:,:F:,,,,,:,,,:,,,:F,,,:,FFF:::F,F,:,,:F:FFF,,,F,,,,,,,F,,,,,,,:,::,::,,F,,F,,,::F,,:FF,,,F,,F:,,:FFF,,:,,,F,FF,,F:,,FF:,,F,,FFFF,,:F,,FF:,F,:,,:FF:,,,,,F::FFFF
@A00270:176:HGHW5DRXY:1:2101:23176:26663 2:N:0:GGTGTAGA+CTCCTTAC
GACTACTAGGGTATCTAATCCTGTTCGCTCCCCACGCTTTCGCTCCTCAGCGTCAGTAACGGCCCAGAGACCTGCCTTCGCCATTGGTGTTCTTCCCGATATCTACACATTCCACCGTTACACCGGGAATTCCAGTCTCCCCTACCGCACTCCAGCCCGCCCGTACCCGGCGCGAATCCACCGTTGAGCGATGGACTTTCACACCGGACGCGACGAGCCGCCTGCGAGCTCTTTACGCCCAATAAATCCG
+
FFFFFFFFFFFFFFFFFFFFFFFFFFFFFFFFFFFFFFFFFFFFFFFF:FFFFF,FFFFFFFFFFFFFFFFFFFFFF:FFFFFFFFFFF::FFFFFFFFFF:FF::FFFFFFFFFFFFFFFFFFFFFFFF:FFFFFFFFFFFFFFFFF,F,FFFFFFFFFFFFF:FFFFFFFFFFFFFFFFFFFFFFFFFFFFFFFFFFFFFFFFFFFFFFFFFFFFFFFFFFFFFFFFFFFFF,FFFFF:F,FFF,FFF
@A00270:176:HGHW5DRXY:1:2101:1344:26678 2:N:0:GGTGTAGA+CTCCTTAC
GACTACAAGGGTATCTAATCCTGTTCGCTACCCATGCTTTCGAACCTCAGCGTCAGTTACAGACCAGAGAGCCGCCTTCGCCACTGGTGTTCTTCCATATATCTACGCATTCCACCGCTACACATGGAGTTCCACTCTCCTCTTCTGCACTCAAGAAATATAGTTTCAGCTGCACTTCCCCGGTTGAGCCGAGGGCTTTCACAGCTGACTTATCTTCCCGCCTGCGGTCGCTTTACGCCCAATAAATCCG
+
F:FFFFFFFFFF,FF:FFFF,FFFFFFFFFFFFF:FF:FFFF:F:FF:FFFFFF,FFFFFFFFFFFFFFFFFFF,FFFFFFF:FFFFFF:F:FFFF,FF:FFFFF,FFFFFFFFFFFFFFFFFFFFFFFFFFF:F:F:F:FFF:,FF:FFFFF,:FFF,FFFFFFFFFFFFFFFFFFFFFFFFF:FFFFFFFFFFF,F:FFFF:FFFFFF,F,FF,FFFFFFFFFF,FFFFF:FFFFFFFF,FF:F,FFF
@A00270:176:HGHW5DRXY:1:2101:7753:26694 2:N:0:GGTGTAGA+CTCCTTAC
CCTACGGGTGGCTGCAGTAGGGAATCTTCCACAATGGACGAAAGTCTGATGGAGCAACGCCGCGTGAGGGAAGAAGGCTTTAGGGTCGTAAAACTCTGTTGTTGAAGAAGAACGTGTGTGAGAGTAACTGTTCACACAGTGACGGTATTCAACCAGAAAGCCACGGCGAACTACGTGCCAGCAGCCGCGGTAATACGTAGGTGGCAAGCGTTGTCCGGATTTATTGGGCGGAAAGCGAGCGCAGGCGGTTT
+
FFFFFFFFFFFFFFFFF,FFFFFFFF:FFF,F:F:FF:,FFFFFFF,F:FFFFFF:FFFF:FFFFFFF,FF,FF,FF,,,:FFFF,FF:FFFFFF:::FFFFFFF,::F,FFFFFF,F:FFF,FFFFFF:F:F:FF:FF,FF,FF:F,:FFFFFFFFFFFFF:,FFF,:FF,FFF,:F:F:FFFFFFFFFFFFFFF:,FFF,F,,,FF:F,::,FF:FFF,,F,,FFFFF,FF:FF,FFFFFF,,F:F,:,
@A00270:176:HGHW5DRXY:1:2101:28257:26694 2:N:0:GGTGTAGA+CTCCTTAC
GACTACCAGGGTATCTAATCCTGTTCGCTCCCCACGCTTTCGCTCCTCAGCGTCAGTGACGGCCCAGAGACCTGCCTTCGCCATCGGTGTTCTTCCCGATATCTACACATTCCACCGTTACACCGGGAATTCCAGTCTCCCCTGCCGCACTCCAGCCTGCCCGTACCCGGCGCCGATCCACCGTTAAGCAGTGGACTTTCACACCAGACGCGACAAACCGCCTACGAGCCCTTTACGCCCAATAAATCCG
+
F:FFFFFFFFFFFFFFFFFFFFFFFF:FFFFFFFFFFFFFFFFFFFFFFFFFFFFFFFFFFFFFFFFFFFFF:FFFFFFFFFFFFFFFFFFFFFFFFFFFFFFFFFFFFFFFFFFFF:FFFFFFFFFFFFFFFFFFFFFFFFFFFFFFFFFF:FFFFFFFFFFFFFFFFFFF,FFFFFFFFFFFF,FFFFFFFFFFFF:F:FFFFFFFFFFF,F,,FFF:FFFF:FFFFFFF,FFFFFFFFFFF,FFFFF
@A00270:176:HGHW5DRXY:1:2101:16432:26725 2:N:0:GGTGTAGA+CTCCTTAC
CCTACGGGAGGCAGCAGTGGGGAATATTGCACAATGGGCGCAAGCCTGATGCAGCGACGCCGCGTGCGGGATGAAGGCCTTCGGGTTGTAAACCGCTTTTGTTGGGGAGCAAGCGAGAGTGAGTGTACCCTTCGAATAAGGACCGGCTAACTACGTGCCAGCAGCCGCGGTAATACGTAGGGTCCAAGCGTTATCCGGATGTATTGGGCGTAAAGAGCTCGTAGGCGGCTCGTCGCGTCCGGTGTGAAAGT
+
FFF:F:FFFFFFFFFFFF:FFFFFFFFFFFFFFFFFFFFFFFFFF:FFFFFFFFFFFFFFFFFFFFFFFFFFFFFFFFFFFFFFF:FFFFFFFFFFFF:FF:FFFFFFFF,FFFFFFFFFFFFFFFFFFFFFFF:FFFFFFFFFFFFFFFFFFFFFF:FFFFFFFFFFFFF:FFFFF:FFFFFFFF,FFFFFF:FFFFFF,F,FFF:FFFF:FFF:FFFFFFFFFF:FF:FFFF:FFFFFFFFFFFFFF::
@A00270:176:HGHW5DRXY:1:2101:1633:26741 2:N:0:GGTGTAGA+CTCCTTAC
GACTACAAGGGTATCTAATCCTGTTCGCTACCCATGCTTTCGAACCTCAGCGTCAGTTACAGACCAGAGAGCCGCCTTCGCCACTGGTGTTCTTCCATATATCTACGCATTCCACCGCTACACATGGAGTTCCACTCTCCTCTTCTGCACTCAAGAAATATAGTTTCAGCTGCACTTCCCCGGTTGAGCCGAGGGCTTTCACAGCTGACTTATCTTCCCGCCTGCGTTCGCTTTACGCCCAATAAATCCG
+
:,F:FFFFFFF,F,FF,,FFFFF:FFFFFFFFFF,FFFFFFFFFFFFFFFFF:F,F,FFFFFFFFFFFFFF,FFFFFFFFFFFFFFFFF:FFFFFF:FF,F,:FFFFF,FFFFFF:FFF::,FF,:FFFF:FFFFFFFFFFFFFFFF:FF:F::,FFFFF,F:FFFFFFFFFFFF,FFFFFF:F,FFFFFFFF:FFF:FFFFFFFF,FFFFFFFFFFFFFFFF,FF:FFFFF:FFFFFFFFF,FFFFFFF
@A00270:176:HGHW5DRXY:1:2101:24108:26741 2:N:0:GGTGTAGA+CTCCTTAC
CCTACGGGCGGCAGCAGTAGGGAATCTTCCACAATGGACGAAAGTCTGATGGAGCAACGCCGCGTGAGTGAAGAAGGCTTTAGGGTCGTAAAACTCTGTTGTTGAAGAAGAACATGTGTGAGAGTAACTGTTCACACAGTGACGGTATTCAACCAGAAAGCCACGGCTAACTACGTGCCAGCAGCCGCGGTAATACGTAGGTGGCAAGCGTTGTCCGGATTTATTGGGCGTAAAGCGAGCGCAGGCGGTTT
+
FFFFFFF:FFFFFFFFFFF:FFFFFFFFFFFFFFFFFFFF,,,F,F:F,FFFFFFFFFFF:FFFFFFFFFFFFFFFFF:FF,FFFFFFFFF:FFFFFFFFFFFF:FFF:FFFFFFFFFFFFFFFFFFFFFFFF:FFFFFFFFFFFFFFFFFFFFFFFFFFFFFFFFFFF:FFFFFFFFFFFFF:FF:FFF::FFFFFFFFFFFFFFFFFFFFFFFFFFF,FF:FFFFFF:FFF:FFFFFFFFFFFFFFFFF
@A00270:176:HGHW5DRXY:1:2101:29441:26866 2:N:0:GGTGTAGA+CTCCTTAC
CCTACGGGCGGCTGCAGTGGGGAATATTGCACAATGGGCGCAAGCCTGATGCAGCGACGCCGCGTGCGGGATGACGGCCTTCGGGTTGTAAACCGCTTTTAGCAGGGAGCAAGCCTTCGGGTGAGTGTACTTGTTGAATAAGCGCCGGCTAACTACGTGCCTGCAGCCGCGGTAATACGTAGGGCGCAAGCGTTCTCCGGATTTATTGGGCGTAAAGGGCTCGTTGGCGGTTTGTCGCGTCTGGTGTGAA
+
FFFFFFFFFFF:FFFFF:FFFFFFFFFFFFFFFFFFFFFFFFFFFFFFFFFFFFFF:FFFFFFFFFFFFFFFFFFFFFF:FFFFFFFFFFFFFFFFFFFFFFF:FFFFFFFFFF:FFFFFFFFFFFFFF::FFFFFFFFF,FFFFFFF:F,FFFFFFFF::,FF:FFFFFFFFF:FF,FFFFFFFFFF:FFF,,,FF:FFF::FFF:FFFFFFFF:FFFFFFFF,FFFFFFFFFF:FFFF:FFFFFFFF,
@A00270:176:HGHW5DRXY:1:2101:17616:26960 2:N:0:GGTGTAGA+CTCCTTAC
GACTACAGGGGTATCTAATCCTGTTCGCTACCCATGCTTTCGAACCTCAGCGTCAGTTACAGACCAGAGAGCCGCCTTCGCCACTGGTGTTCTTCCATATATCTACGCATTCCGCCGCTACACATGGAGTTCCACTCCCCTCTTCTGCACTCAAGTCTCCCAGTTTCCGATGCACTTCTCCGGTTAAGCCGAAGGCTTTCACATCAGACTTAAGAAACCGCCTGCGCTCGCTTTACGCCCAATAAATCCG
+
FFFFFFFFFFFFF:FFFF:FFFFFFFFFFFFFFFFFFFFFFFFFFFFFFFFFFFFFFFFFFFFFFFFFFFFFFFF:FFFFFFFFFFFFFFFFFFFFFFFFFFFFFFFFFFFFFFFFFFFFFFFF:FFFFFFFFFFFFFFFFFFFFFFFFFFFFFFFFFFFF:FFFFFFFF:FF::FFFFFFFFFFFF:FFFFFF:FFF:FFFFFFFFFFF:FFFFFFFFFF::FFFFFFFFF:::FFFFFFFFFFFFFF:
@A00270:176:HGHW5DRXY:1:2101:27453:27085 2:N:0:GGTGTAGA+CTCCTTAC
GACTACCCGGGTATCTAATCCTGTTCGCTACCCATGCTTTCGAGCCTCAGCGTCAGTTACAGACCAGACAGCCGCCTTCGCCACTGGTGTTCTTCCATATATCTACGCATTTCACCGCTACACATGGAGTTCCACTGTCCTCTTCTGCACTCAAGTCTCCCAGTTTCCGATGCACTTCTCCGGTTAAGCCGAAGGCTTTCACATCAGACTTAAGAAACCGCCTGCGCTCGCTTTACGCCCAATAAATCCG
+
F:FFFFFFFFFFFFFFFFFFFFFFFFFFFFFFFFFFFFFFFFFFFFFFFFFFFF:FFFFFFFFFFFFFFFFFFFFF,FFFFFFFFFFFFFFFFFFF:F:FFFFFFFFFFFFFFFFFFFFFFFF:FFF:FFFFFFF,F:FFFFFFFFFFFFFFFFFFFFFFFFFFFFFFFFFFFFFFFFFFFFFFF:FFFFFFFFFFFFFFFFFFFFFFFFFFFFFFFFFFFFFFFFFFFFFFFFFFFFFFFFFFFFFFFF
@A00270:176:HGHW5DRXY:1:2101:27326:27117 2:N:0:GGTGTAGA+CTCCTTAC
GACTACCAGGGTATCTAATCCTGTTCGCTCCCCACGCTTTCGCTCCTCAGCGTCAGTGCCGGCCCAGAGACCTGCCTTCGCCATCGGTGTTCTTCCCGATATCTACACATTCCACCGTTACACCGGGAATTCCAGTCTCCCCTGCCGCACTCCAGCCTGCCCGTACCCGGCGCCGATCCACCGTTAAGCAGTGGACTTTCACCCCAGACGCGACCAACCGCCTACGAGCCCTTTACGCCCAATAAATCCG
+
F,F:FFF,:FF:FFFF,,FFF:FFFFFF:FF:FF:F:,FFFFF:FFFFFFF:,FFF::,F:FFFFFFFF:FF:FF:::::FFFFFF:FF:FFF:FFFFFFFFFFFFFF::F:F,FFF,FFFFFFFFF,F:FFF,FFFF:FFFF:FFFFFFFFFF:FFFFFFFFFFFFF:FFFF::FF:FF:FFFFFFFFFFFF:FFFFFFFF,FF,FFFFF::F::FFFF:FFF:FFFFFF:,FFFFFF:FFFF,,FFF:
@A00270:176:HGHW5DRXY:1:2101:3161:27164 2:N:0:GGTGTAGA+CTCCTTAC
CCTACCGGGCGCTGCAGTAGGGAATCTTCCACAATGGACGAAAGTCTGATGGAGCAACGCCGCGAGAGTGAAGAAGGCTTTAGGCTCGTAAAACTCTGTTGTTGAAGAAGAACGTGTGTGAGAGTAACTGTTCACACAGTGACGGTATTCAACCAGAAAGCCACGGCTAACTACGTGCCAGCAGCCGCGGTAATACGTAGGTGGCAAGCGTTGTCCGGATTTATTGGGCGTAAAGCGAGCGCAGGCGGTTT
+
FFF,F,FFF,FFF,FF:,,F:,F:FFF:FFFFF,F:F,F:F,FF:FFFFF,F:F:FFFFFF,FF,,FF,F:F,,FF,F,:F:,:,F:::,FFFFFFF:F:FFFF:FFFFFFFFFFF:FFFFFFF:F,FFFFFFFFFFFFFF,FFFF:F,,,FFF:FFF:F:FFFFFFF:FFFFFFFFFFFFFFFFFFF:FF:,FFFF:FFFFFFF:FFFF,FFFFFFFF,F,FF,::F:FFFFF,F,:F:FFFFFFFFF:F
@A00270:176:HGHW5DRXY:1:2101:11867:27305 2:N:0:GGTGTAGA+CTCCTTAC
CTACGGGCGGCTGCAGTGGGGAATATTGCACAATGGGCGCAAGCATGATGCAGCGACGTCGCGTGCGGGATGAAGGCCTTCGGGTTGTAAACCGCTTTTGTTGGGGAGCAAGCGAGAGTGAGTGTACCCTTCGAATAAGGACCGGCTAACTACGTGCCAGCAGCCGCGGTAATACGTAGGGTCCAATCGTTATCCGGATTTATTAGGCGTAAAGAGCTCGTAGTCGGCTCGTCGCGTCCGGTGTGAAAGT
+
,:,,F,FFF,,F:FFF,:F,F:F:FFF:FFFF:F:,FF:F,F:F,F:F,FFFFF,FF:,FF,,FFF,F:FFFFFF,F,:,FFFF,FFFFFFFF:FF:F,FFFF,FFFFFFFFFF::FFF,F:FFFFF,FFF,FF,FFFF:F,F,,FF,:F,FFF,:,,FFFFFFFFFFFFFFFFFF,FFFF:,FFF:FF,:FFFF,FFF::F:FF:FF,F:FF::F:,F:F:F,,FFFFF,FFFF:FF::F,FFFFF,F:
@A00270:176:HGHW5DRXY:1:2101:17101:27320 2:N:0:GGTGTAGA+CTCCTTAC
GACTACCAGGGTATCTAATCCTGTTCGCTACCCATGCTTTCGAACCTCAGCGTCAGTTACAGACCAGAGTGCCGCCTTCGCCACTGGTGTTCTTCCATATATCTACGCATTCCACCGCTACACATGGAGTTCCACTCTCCTCTTCTGCACTCAAGAAATATAGTTTGAGCTGCACTTCCCCGGTTGAGCCGAGGGCTTTCACAGCTGACTTATCTTACCGCCTGCGGTCGCTTTACGCCCAGTAAATCCG
+
FFFFFF,FFFFFFFF::FFFFFFFF,FFFFFFFFFFFFF:FF:,FFFFFFFFFFFFFFF:FF:FFFF:,,FFFFFFFFFFFFFFFFFFFFFF,FFFFFFFFFFFFF,FFFFFFFFFFFFFFFF::FFF,FFFF:F,,FFFFFFFF,FFFFFFFFFFF,,FF,FFFF,,::FFFFFFF,:,:FF:FFFF:F:F,,F,FFFFFFFFF:FFFFF:FFF:,FFFFFFFFF,FFFFFFFF,,:F:F,FFF,FF,:
@A00270:176:HGHW5DRXY:1:2101:21350:27320 2:N:0:GGTGTAGA+CTCCTTAC
CCTACGGGAGGCAGCAGTGGGGAATATTGCACAATGGGGGGAACCCTGATGCAGCCATGCCGCGTGTATGAAGAAGGCCTTCGGGTTGTAAAGTACTTTCGGTGATGAGGAAGGTGATGTATCTAATAGGTGCATTAATTGACGTTAATCACAGAAGAAGCACCGGCTAACTCCGTGCCAGCAGCCGCGGTAATACGGAGGGTGCGAGCGTTAATCGGAATGACTGGGCGTAAAGGGCATGTAGGCGGAT
+
FFFFFFFFFFFFFF:FFFFFFFFFFFFFFFFFFFFFFFFFFFFFFFFFFFFFFFFF,FFFFFFFFFFFFFFFFFFF:FFFFFFFFFFFFFFF:FFFF:FFFFFFFFFFFFFFFFFFFFFFFFFF,FFFFFFFFFFFFFFFFFFFFFFFFFFF:FF,FF,FFFF::FFFFFFFFFFFFFFFFFFFFFFF:FFFFFFFFFFFFFFFFFFFFF:FFFFFFFF:FFFFFFFFFF,:FFFFF,FFFFFFFFFF:F
@A00270:176:HGHW5DRXY:1:2101:22155:27367 2:N:0:GGTGTAGA+CTCCTTAC
GACTACCAGGGTATCTAATCCTGTTTGCTCCCCACGCTTTCGCATCTCAGCGTCAGTATCTGTCCAGAAGGCCGCCTTCGCCACCGGTATTCCTCCACATCTCTACGCATTTCACCGCTACACGTGGAATTCTACCTTCCTCTACAATACTCTAGTTAACCAGTTTTAAGTGCAATTCCTAGGTTGAGCCCAGGGCTTTCACACCTAACTTAATTATCCGCCTACATGCCCTTTACGCCCAGTCATTCC
+
FFFFFFFFFFFFFFFFFFFFFFFFFFFFFFFFFFFFFFFFFFFFFFFFFFFFFFFFFFFFFFFFFFFFFFFFFFFFFFFFF:FFFFFFF:FFFFFFFFFFFFFFFFFFFFFFFFFFFFF,FFFFFFFFFF,FFFFFF:FF,FF:FFFF,F,FFFFFFFFFF,FFFFFFFFFFFFFF:FFFFFFFFFFFFFFFFFF:F,FFF,FFFF,FF:FFFFFFFFFFFFF:FFFFFFFF:FFF:FFFFFF:FFFFF
@A00270:176:HGHW5DRXY:1:2101:31304:27367 2:N:0:GGTGTAGA+CTCCTTAC
CCTACGGGCGGCTGCAGTAGGGAATCTTCCACAATGGACGAAAGTCTGATGGAGCAACGCCGCGTGAGTGAAGAAGGCTTTAGGGTCGTAAAACTCTGTTGTTGAAGAAGAACGTGTGTGAGAGTAACTGTCCACACAGTGACGGTATTCAACCAGAAAGCCACGGCTAACTACGTGCCAGCAGCCGCGGTAATACGTAGGTGGCAAGCGTTGTCCGGATTTATTGGGCGTAAAGCGAGCGCAGGCGGTTT
+
FFFFFFFFFFFFFFFFFFFFFFFFFFFFFFFFFFFFFFFFFFFFFFFF,FFFFFFFFFFFFFFFFFFFFFFFFFFFF:FFFFFFFFFFFFFFFFFFFFFFFFFF:FFFFFFFFFFFFFFFFFFFFFFFFFFFFFFFF:FFFFFFFFFFFFFFFFFFFFFFFF:FFFFFFFFFFFFFFFFFFFFFFFFFFFFFFFF:FFF:FFFFFFFFFFFFFFFFFFF:FFFFFFFFFFFFFFFFFFFFFFFFFFFFFFF
@A00270:176:HGHW5DRXY:1:2101:11080:27414 2:N:0:GGTGTAGA+CTCCTTAC
CCTAGGGCGGCAGCAGTGGGGAATATTGCACAATGGGCGCAAGCCTGGTGCAGCGACGCCGCGTGCGGGATGAAGGCCTTCGGGTTGTAAACCGCTTTTGTTGGGGAGCAAGCGAGAGTGAGTGTACCCTTCGAATAAGGACCGGCTAACTACGTGCCAGCAGCCGCGGTAATACGTAGGGTCCAAGCGTTATCCGGATTTATTGGGCGTAAAGAGCTCGTAGGCGGCTCGTCGCGTCCGGTGTGAAAGT
+
FFFFFFF:FFFFFFFFFFFFFFFFFFFFFFFFFFFFFFFFFFFF,:FFFFFFFFFFFFF:F:FFFFFFFFFFFFFFFFFFFFFF::FFF:FFFFFFFFFFF:FFFFFFFF:FF:FFFFFFFFFFFFFFFF:FFFFFFFFFFF,FFFFF:FFFFFFFF:FFFFFFFFFFFFFFF:FFFFFFFFFFF:FFFFFFFFFFFFF,FFFFFFFFFFFFFF:FFFFFFFFF:FFFFFFFFFFFFFFF,FFFFF,:FF
@A00270:176:HGHW5DRXY:1:2101:17381:27430 2:N:0:GGTGTAGA+CTCCTTAC
GACTACCAGGGTATCTAATCCTGTTCGCTACCCATGCTTTCGAACCTCAGCGTCAGTTACAGACCAGAGAGCCGCCTTCGCCACTGGTGTTCTTCCATATATCTACGCATTCCACCGCTACACATGGAGTTCCACTCTCCTCTTCTGCACTCAAGAAATATAGTTTCAGCTGCACTTCCCCGGTTGAGCCGAGGGCTTTCACAGCTGACTTATCTTCCCGCCTGCGTTCGCTTTACGCCCAATAAATCCG
+
FFFFFFFFFFFFFFFFFFFFFFFFFFFFFFFFFFFFFFFFFFFFFFFFFFFFFFFFFFFFFFFFFFFFFFFFFFFF:FFFFFFFFFFFFFFFFFFFFFFFF:FFFFFFFFFFFFFFFFFFFFFFFFF:FFFFFFFFFFFFFFFFFFFFFF:FFFFFFFFFFFF,FFFFFFFFFFFFFFFFFFFFFFFFFFFFFFF:FFFFFFFFFFFFFFFFFF:FFFFFFFFFFFFFFFFFFFFFFF:FFFFFFFFFFF
@A00270:176:HGHW5DRXY:1:2101:9525:27445 2:N:0:GGTGTAGA+CTCCTTAC
GACTACTGGGGTATCTAATCCTGTTTGCTCCCCACGCTTTCGCATCTCAGCGTCAGTATCTGTCCAGAAGGCCGCCTTCGCCACCGGTATTCCTCCACATCTCTACGCATTTCACCGCTACACGTGGAATTCTACCTTCCTCTACAATACTCTAGTTAACCAGTTTTAAGTGCAATTCCTAGGTTAAGCCCAGGGCTTTCACACCTAACTTAATTATCCGCCTACATGCCCTTTACGCCCAGACATTCC
+
F:F:::FFFFFFFFFFFFF:FFFFFFFFFFFFFFFF:FFFF:FFFFFFFFF:FFFFFFF,FFFFFFFFFFFF:FFFFFFF:FFFFFF:FF:F:FFFFFFF,F,FF:::FFFFF::FFFFF:FFF::FFFFFFF,::F:,FFFFF::FFF,FFFFFFFFF:FFFF,:FFF,FFFFF:FFFF:F:FFFFF,FFFFF:::FFF,F::,:FF,F:,F:FFFFF:,F:FFFF,FF,,,FFF,FFFFF,FFF:FF
@A00270:176:HGHW5DRXY:1:2101:31891:27445 2:N:0:GGTGTAGA+CTCCTTAC
GACTACAAGGGTATCTAATCCTGTTCGCTACCCATGCTTTCGAGCCTCAGCGTCAGTTACAGACCAGACAGCCGCCTTCGCCACTGGTTTTCTTCCATATATCTACGCATTTCACCGCTACACATGGAGTTCCACTGTCCTCTTCTGCACTCAAGTCTCCCAGTTTCCGATGCACTTCTCCGGTTAAGCCGAAGGCTTTCACATCAGACTTAAGAAACCGCCTGCGCTCGCTTTACGCCCAATAAATCCG
+
F:FFFFFFFFFFFFFFFFFFFFFFFFFFFF:F:FFFFFFF:FFFFFFF:FFFFFFFFF:::F,F:FFFFFFFFFFFFFFF::FFFFFFFFFFFFFF:FF:FFFFFFFF:FFFFFFFFFFFFF:FFFFFFFFF:FFFFFFFFFFFFFFF,FFFFFFFFFFF,FFFFF::FFFFFFFFFFFF:FFFFFFFFFF,FFFFFFFF:F:FFFFFFFFFFF:FFFFF:FFFFFFFFFFFFFFFFF,FF:FFF:FFFF
@A00270:176:HGHW5DRXY:1:2101:31910:27445 2:N:0:GGTGTAGA+CTCCTTAC
GACTACAAGGGTATCTAATCCTGTTCGCTACCCATGCTTTCGAGCCTCAGCGTCAGTTACAGACCAGACAGCCGCCTTCGCCACTGGTTTTCTTCCATATATCTACGCATTTCACCGCTACACATGGAGTTCCACTGTCCTCTTCTGCACTCAAGTCTCCCAGTTTCCGATGCACTTCTCAGGTTAAGCCGAAGGCTTTCACATCAGACTTAAGAAACCGCCTGCGCTCGCTTTACGCCCAATAAATCCG
+
FFFFFFFFFFFFFFFF:FFFFFF:F:FF:F,FFFFFFF:FFFFFF:FFFFFFFF,:FFFF:F,F:FF::F:F,FFFFFFF:FFFFFF::FFF:FF:FFFFFFFFFFF:FFFFFFFFFFFFFF,FFFF:FFF:FF:FFFF:FFFF:FFFFFFFFFFFFFF:FFFF:FFF:FFF:F,FF:F:,:,:FFFFFFF:FF,FFFFFFFFF:FFF,:FF:FFFF,FF:FFFFFFFFF::FFFF,:FF,FFFFFF,FF
@A00270:176:HGHW5DRXY:1:2101:12364:27539 2:N:0:GGTGTAGA+CTCCTTAC
CCTACGGGTGGCAGCAGTGGGGAATATTGCACAATGGGCGCAAGCCTGATGCAGCGACGCCGCGTGCGGGATGAAGGCCTTCGGGTTGTAAACCGCTTTTAGCAGGGAGCAAGCCTTCGGTTGAGTTTACTTGTTGAATAAGCGCCGGCTAACTACGTGCCAGCAGCCGCGGTAATACGTAGGGCGCAAGCGTTATCCGGATTTATTGGGCGTAAAGCGCTCGTAGGCGGTTTGTCGCGTCTGTTGTGAC
+
FFFFFFF:FF:FF:FF:F,:FFF,FFFF:FFFFF:F:FF:FFFFF,FFFF,FFFFFFFFFFFFFF,FFFFFFFFFFFFF,FFFFFFFFFFFFFF,F,FF:FFFF:FFFFFFFFFF,:FFF,FFFFF,FFFFFF,,FFFFFFFFFFFFF::FFF:F:FFFFFFFFF::FFFFF,FFFF,FFF,:FF:FFF,:FF,FFF,FF::,FFF:FFFF:FFFFF,FF:FFFF:FFF:FFF:FF:FFFFFF,:F:FF:
@A00270:176:HGHW5DRXY:1:2101:16830:27539 2:N:0:GGTGTAGA+CTCCTTAC
CCTACGGGAGGCAGCAGTGGGGAATATTGCACAATGGGCGCAAGCCTGATGCAGCGACGCCGCGTGCGGGATGAAGGCCTTCGGGTTGTAAACCGCTTTTGTTGGGGAGCAAGCGAGAGTGAGTGTACCCTTCGAATAAGGACCGGCTAACTACGTGCCAGCAGCCGCGGTAATACGTAGGGTCCAAGCGTTATCCGGATTTATTGGGCGTAAAGAGCTCGTAGGCGGCTCGTCGCGTCCGGTGTGAAAGT
+
FFFFFFFFFFFFFFFFFFFFF:FFFFF,FFFFFFFFFFFFF,,FFFFFFFFFFFFFFFFF:FFFFFFFFFFFFFFFFFFFFFFFFFFFFFFFF,FFFFFFFFFFFFFFFFFFFFFFFFFFFFFFFF:FFFFFFFFFFFFFFFFFFFFFFF:FFFF:FFFFF:FFFFFFFFFFFFFFFFFFFFFFFFFFFFFFFFF:FF,FFFFFFFFFFFFFFF,,FFFFF,,FFFFFFFFFFFFFFFFFFFFFFFFFF:F
@A00270:176:HGHW5DRXY:1:2101:32443:27649 2:N:0:GGTGTAGA+CTCCTTAC
GACTACAGGGGTATCTAACCCTGTTCGCTACCCATGCTTTCGAGCCTCAGCGTCAGTTACAGACCAGACAGCCGCCTTCGCCACTGGTGTTCTTCCATATATCTACGCATTTCACCGCTACACATGGAGTTCCACTGTCCTCTTCTGCACTCAAGTCTCCCAGTTTCCGATGCACTTCTCCGGTTAAGCCGAAGGCTTTCACATCAGACTTAAGAAACCGCCTGCGCTCGCTTTAAGCCCAATAAATCCG
+
FF:FFFF:FFFFFFFFFFF:FFFFFFFFFFFFFFFFFFFFF:FF,FFF::FFFFFFFFFFFFFF:FFFFFFFFFFF:FFFF::FFFFFFFFFFF,FFFFFFFFFFFFFFFFFFFFFFF:FFFFF:FFFFFFFFFFFFFFFFFFF,F:FFFFFFFFF,FFF,FF:FFFFFFFFFFF,FFFFFFFF:FFFF:FFFFFF,FF:FFFF:FFF,FFFFFFFFFFFFFF:FFFFFFFFFF:,F:FFFF:FFFFFFF
@A00270:176:HGHW5DRXY:1:2101:2573:27680 2:N:0:GGTGTAGA+CTCCTTAC
GACTACAGGGGTATCTAATCCTGTTTGCTCCCCACGCTTTCGCATCTCAGCGTCAGTATCTGTCCAGAAGGCCGCCTTCGCCACCGGTATTCCTCCACATCTCTACGCATTTCACCGCTACACGTGGACTTCTACCTTCCTCTACAATACTCTCGTTAACCAGTTTTAAGTGCAATTCCTAGGTTAAGCCCAGGGCTTTCACACCTAACTTAATTATCCGCCTACATGCCCTTTACGCCCAGTCAGTCC
+
:FFFFFFFFFFF:FF,FFFFFFF:FFFFFFFFFFFFFFFFFFFF:F,F,,FFFFFF,:FFFFFFFFFF:FFF:FFF,F:FFFFFFF,F:FFF:FFFFFFFFFFFFFFFFFFFFFF:FFF,FFFFFFFF,FFFFFFF,FF:FF:FFF::FFFFF,FFFF,FFFFFFFFFFFFFFFF,::FFFFFFFF:FFFFFF,:FFF:FFFFFFFF:FFFFF,F:FFFFFFF:FFFFFFFF:F:F,FFF::FFF,FFF
@A00270:176:HGHW5DRXY:1:2101:29206:27712 2:N:0:GGTGTAGA+CTCCTTAC
CCTACGGGGGGCAGCAGTGGGGAATATTGCACAATGGGGGGAACCCTGATGCAGCCATGCCGCGTGTATGAAGAAGGCCTTCGGGTTGTAAAGTACTTTCGGTGATGAGGAAGGTGATGTATCTAATAGGTGCATTAATTGACGTTAATCACAGAAGAAGCACCGGCTAACTCCGTGCCAGCAGCCGCGGTAATACGGAGGGTGCGAGCGTTACTCGGAATGACTGGGCGTAAAGGGCATGTAGGCGG
+
FFFFFFFFFFF:FFFFFFF:FFFFFFFFFFF:FFFFFFFFFFFFFFFFFFFFFFFFFFFFFFFF,F:FFFFFFFFFFFF::FFFF,FFF:FF::FFFF:FFFFFFFFFF:,F:FF:FFFFFFF:FFFFFFFFF:FFFFF:FF:FFF,FFFFFFFFF,,FFFFFFFFFFFFFFFFFFFFFF:FFFFFFFFFFF,FFFFFFF::FFFF:FFF,::,FFFFF:FF:FFFFFF,,,F,FF:FF:FFFFFFFF
@A00270:176:HGHW5DRXY:1:2101:32226:28025 2:N:0:GGTGTAGA+CTCCTTAC
GACTACAGGGGTATCTAACCCTGTTCGCTACCCATGCTTTAGAGACTAAGCGTCAGTTACAGACCAGACAGCCGCCTTCGCCAATGGTGTTCTTCCATATATCTACGCATTTCACCGCTACACATGGAGTTCCACTGTCCTCTTCTGCACTCAAGTCTCCCAGTTTCCGATGCACTTCTCCGGTTAAGACTAAGGCTTTCACATCAGACTTAAGAAACCTCCTGCGCTCGCTATAAGCACAATAAATCAG
+
:,F:FFF:F:,F:FFFFFF:FFF::F:FFF,,FFFFFFFF,FFF,F,,FFFFFFFFFFFFF:FFFF,FFFF,F:FFFFF,F,F,,F,FFF,:F:::FFFFFF,FFFFFFFFFFF:FFFFFFFFFFFFFFFFFFF,F,F:FF:FFFFFFF,FF,FF,F,:,,FFF:FF,F:FF:FFF:FFFFF,FFFFF,F,FFF:FFFFFFFFF,FFFFFFFFF:FFFF,F:FF,::FFF,F:FF,FF:FFFFFF:FF,,
@A00270:176:HGHW5DRXY:1:2101:31548:28103 2:N:0:GGTGTAGA+CTCCTTAC
CCTACGGGCGGCTGCAGTAGGGAATCTTCCACAATGGACGAAAGTCTGATGGAGCAACGCCGCGTGAGTGAAGAAGGCTTTAGGGTCGTAAAACTCTGTTGTTGAAGAAGAACGTGTGTGAGAGTAACTGTCCACACAGTGACGGTATTCAACCAGAAAGCCACGGCTAACTACGTGCCAGCAGCCGCGGTAATACGTAGGTGGCAAGCGTTGTCCGGATTTATTGGGCGTAAAGCGAGCGCAGGCGGTTT
+
FFFFFFFFFFFFFF:FFFFFFFFFFFFFFFFFFFFFFFFFFFFFF:F:FFFFFFF:FFFFFFFFFFFFFFFFFFFFFFFFFFFFFFFFFFFFFFF:FFFFFFFF:FFFF:FFFFFF:FFFFFF:FFFFFFFFFFFF,FFFF,F:FFFFF:FF:,FFFFFFFFFFFF:FFF:FFF:FFFFFFFFFFFFFFF:FF:F:FFFF,FFFF:FFFFFFFF:FF:F:FF,FFF:FFFFFF:FFFFFFFFF:FFFFFFF
@A00270:176:HGHW5DRXY:1:2101:28863:28119 2:N:0:GGTGTAGA+CTCCTTAC
CCTACGGGGGGCAGCAGTAGGGAATCTTCCACAATGGACGAAAGTCTGATGGAGCAACGCCGCGTGAGTGAAGAAGGCTTTAGGGTCGTAAAACTCTGTTGTTGAAGAAGGACGTGTGTGAGAGTAACTGTTCACACAGTGACGGTATTCAACCAGAAAGCCACGGCTAACTACGTGCCAGCAGCCGCGGTAATACGTAGGTGGCAAGCGTTGTCCGGATTTATTGGGCGTAAAGCGAGCGCAGGCGGTTT
+
FFFFFFFFFFFF,FFF,FFF:FFFFFFFF:FFFF:F:F:FFF,F:FFF:FFFFFFF:F:FF:FFFFFFF:FFFFFFFFF,F,FFFFFF:FFFFFFF:FFFFFFFF:FF:FFFFFFFFF:FFFFFFFFFFFFFFFFFF::FFFFFF,F:FFFFFFFFFFFFFFF:FFF:FFFFFFF:FFFF:F:FFFFFFFFFFFFFF:F:FF:FFFFFFF:F:FF:F:F,F,FF,:FFFFF:F:FFFFFFFF:F,FFF:F:
@A00270:176:HGHW5DRXY:1:2101:29776:28197 2:N:0:GGTGTAGA+CTCCTTAC
GACTACTAGGGTATCTAATCCTGTTTGCTCCCCACGCTTTCGCATCTCAGCGTCAGTATCTGTCCAGAAGGCCGCCTTCGCCACCGGTATTCCTCCACATCTCTACGCATTTCACCGCTACACGTGGAATTCTACCTTCCTCTACAATACTCTAGTTAACCAGTTTTAAGTGCACTTCCTAGGTTAAGCCCAGGGCTTTCACACCTAACTTAATTATCCGCCTACATGCCCTTTACGCCCAGTCATTCC
+
F:FFFF:FFFFFFFFFFFFFFFFFFFFFFFFFFFFFFFFFFF:FFFFFFFFFFFFFF:FFFFFFFFFFFFFFFFFFFFFFFFFFFFFF:FFFFFFFFFFFFFFFFFFFFFFFFFFFFF:FFFFFFFFFF,FFF,FFF:F:FFFFF:F:FF,FFFFFFFFF::FFFFFF:::F:F,FFFFF:FFFFFF:FFFFFF:FFFFFFFFFFFFFFF:,FFFFFFFFFFF:FF:FFFFF,FFFFFFFFFFFFFFFF
@A00270:176:HGHW5DRXY:1:2101:16161:28260 2:N:0:GGTGTAGA+CTCCTTAC
GACTACCCGGGTATCTAATCCTGTTCGCTCCCCACGCTTTCGCTCCTCAGCGTCAGTGACGGCCCAGAGACCTGCCTTCGCCATCGGTGTTCTTCCCGATATCTACACATTCCACCGTTACACCGGGAATTCCAGTCTCCCCTGCCGCACTCCAGCCTGCCTGTACCCGGCGCCGATCCACCGTTAAGCAGTGGACTTTCACACCAGACGCGACAAACCGCCTACGAGCCCTTTACGCCCAATAAATCCG
+
F,:F:FFFFFFFFFFFFFFFFFFFFFFF:FFFFFFFFFFFFFFFFFFFFFFFFFFFFFFFFFFFFFFFFFFFFFFFFFFFFFFFFFFFFFFFFFFFFFFFFFFFFFFFFFFFFFFFFFFFFFFFFFFFFFFFFFFFFFFFFFFF:FFF:,,F:FFFFFFF:FFFFF,FFFFFFFFFFFF,FFF,FFFF,FFFFFF:FFFFFF:F:FF:FFFFFFFFFFFFFFFFFFFFFFFFF,:FFF,FF:FFF::FFF
@A00270:176:HGHW5DRXY:1:2101:23276:28401 2:N:0:GGTGTAGA+CTCCTTAC
CCTACGGGAGGCTGCAGTGGGGACTATTGCACAATGGGGGGAACCCTGATGCAGCCATGCCGCGTGTATGAAGAAGGCCTGCGGGTTGTAAAGTACTTTCGGTGATGAGGAAGGTGATGTATCTAATAGGTGCATTAATTGACGTTAATCACAGAAGAAGCACCGGCTAACTCCGTGCCAGCAGCCGCGGTAATACGGAGGGTGCGAGCGTTAATCGGAATGACTGGGCGTAAAGGGCATGTAGGCGGAT
+
FFFFFFFFFFFFFF:FF:FFFFF,FFFFFFFFFFFFFFFFFFFFFFFFFFFFFFFFFFFFF:FFFF:FFF,FF,FFFFF:,FFFFFFFF:FFFFFFF:FFFFFFFFF,FFF:FFFF:,F,FFFFF,FFFFFFFF,FF,FFF,FFFFFFFFFFF,FFFFFFFFFFFFFFFFFFFFFFFFFFFF,:FFFFFFFF:FFFFF,FFFFFFF,FFFFFFFFFFF,:FFFF,FFFF::F:FFFF,,FFF:FFFFFFF
@A00270:176:HGHW5DRXY:1:2101:3784:28463 2:N:0:GGTGTAGA+CTCCTTAC
CCTACGGGTGGCAGCAGTAGGGAATCTTCCACAATGGACGAAAGTCTGATGGAGCAACGCCGCGTGAGTGAAGAAGGCTTTAGGGTCGTAAAACTCTGTTGTTGAAGAAGAACGTGTGTGAGAGTAACTGTTCACACAGTGACGGTATTCAACCAGAAAGCCACGGCTAACTACGTGCCAGCAGCCGCGGTAATCCGTAGGTGGCAAGCGTTGTCCGGATTCATTGGGCGTAAAGCGAGCGCAGGCGGTTT
+
FF:FFFFFFFF,FFF:FFFFFFF:FFFFFFFFF,FFFFFFFF,FFF:FFFFFFFFFFFFFFFFFFFFFFFFFFFFFFFF:FFFFFFFFFFFFFFFFFFFFFF:FF::FFFFFFFFFFF,FFFFFF:FFFFFF:FF:F,:FFFFFFF:FFFFFFFFFFFFFF,FFFFFFF:FFFF:FF:FFFF:FFFFFFFFFFF,FFFFFFFF,FF:FF,FFFFF,FFF:FFFFFFFFF:,F:FFFFF:FFFFF:FF:F,F
@A00270:176:HGHW5DRXY:1:2101:28420:28479 2:N:0:GGTGTAGA+CTCCTTAC
CCTACGGGTGGCAGCAGTAGGGAATCTTCCACAATGGACGAAAGTCTGATGGAGCAACGCCGCGTGAGTGAAGAAGGCTTTAGGGTCGTAAAACTCTGTTGTTGAAGAAGAACGTGTGTGAGAGTAACTGTTCACACAGTGACGGTATTCAACCAGAAAGCCACGGCTAACTACGTGCCAGCAGCCGCGGTAATACGTAGGTGGCAAGCGTTGTCCGGAGTTATTGGGCGTAAAGCGAGCGCAGGCGGTTT
+
FFFFFFFFFFFFFFFFFFFFFFFFFF:FFFFFFFFFFFFFFFFFFFFFFFFFFFFFFFFFFFFFFFFFFFFFFFFFFFFFFFFFFFFFFFFF:FFFFFFFFFFF:FFF:FFFFFFFFFFFFFFFFFFFFF:FFFFFFFFFFFFFFFFFFFFFFFFFF,FFFFFFFFFFFFFFF,FFFFFFF:FFFFFFFFFFFFFFFFFFFFFFFFFFFFFFFFFF,FF,FFFFF:FFFFFFFFFFFFF,FFFFFFFFFFF
@A00270:176:HGHW5DRXY:1:2101:23050:28510 2:N:0:GGTGTAGA+CTCCTTAC
CCTACGGGAGGCTGCAGTGGGGAATATTGCACAATGGGGGGAACCCTGATGCAGCCATGCCGCGTGTATGAAGAAGGCCTTCGGGTTGTAAAGTACTTTCGGTGATGAGGAAGGTGATGTATCTAATAGGTGCATTAATTGACGTTAATCACAGAAGAAGCACCGGCTAACTCCGTGCCAGCAGCCGCGGTAATACGGAGGGTGCGAGCGTTAATCGGAATGACTGGGCGTAAAGGGCATGTAGGCGGAT
+
FFFFFFFF,FFFFFF,::FFFF:FFFFFFFFFFFFFFFFFFFFFFFFFFFFFFFFFFF,FFFFFFF,FFF,:FFFFFFFFFFFFFFFFFFFFFFF:FFFFFFFFFFFFFFFFFFFFFFFFFF::FFFFFFFFFF,FFF,FF:FFF:FFFFFFFFFFF:FFFFFFFFFFFFFFFFFFFFFFFFFFFFFFFFFFFFFFFFFF:FFFFFFFFF,FFFFFFFF,FF:FFFFFFFFFF:FFFF:,FFF::,FFFF
@A00270:176:HGHW5DRXY:1:2101:27932:28510 2:N:0:GGTGTAGA+CTCCTTAC
CCTACGGGAGGCAGCAGTGGGGAATATTGCACAATGGGCGCAAGCCTGATGCAGCGACGCCGCGTGCGGGATGAAGGCCTTCGGGTTGTAAACCGCTTTTGTTGGGGAGCAAGCGAGAGTGAGTGTACCCTTCGAATAAGGACCGGCTAACTACGTGCCAGCAGCCGCGGTAATACGTAGGGTCCAAGCGTTATCCGGATTTATTGGGCGTAAAGAGCTCGTAGGCGGCTCGTCGCGTCCGGTGTGAAAGT
+
:F:FF:FFF,FFF:FFF:FF,FFFFFF:FFFFFFFF:FFFFFFFFFFFFFFFFFF:FFFFFFFFF:F:FFFFFFFFFFFFFFFFFFFFFFFFFFFF:FFFFFFF,FFFFFFFFFFFFFFFFFFF:FFF:FFFFFFFFFFF:FFFFFFFFFFFFFFFFFFFFFFFFFFFFFFFFFFF:FFFFFFFFFFFFFFFFFFFFFF,F:FF:FFFFFFFFFFFFFFFFFFFFFFFFFFFFF:FF:FFFFFFFFF,FFF
@A00270:176:HGHW5DRXY:1:2101:14353:28541 2:N:0:GGTGTAGA+CTCCTTAC
GACTACAGGGGTATCTAATCCTGTCCGCTCCCCACGCTTTCGCTCCTCAGCGTCAGTGACGGCCCAGAGACCTGCCTTCGCCATCGGTGTTCTTCCCGATATCTACACATTCCACCGTTACACCGGGAATTCCAGTCTCCCCTGCCGCACTCCAGCCTGCCCGTACCCGGCGCCGATCCACCGTTAAGCAGTGGACTTTCACACCAGACGCGACAAACCGCCTACGAGCCCTTTACGCCCAATAAATCCG
+
FFFFFFFFFFFFFFFFFFFFFFFFFFFFFFFFFFFFFFFFFFFFFFFFFFFFFFFFFFFFFFFFFFF:FFFFFFFFFFFFFFFFFFFFFFFFFFFF:FFFFFFFFFFFFFFFFFFFFFF:FFFFFFFFFFFFFFFFFFFFFFFFFFFFFFFFFFFFFFFFFF:FFFFFFFF:FFFFFFFFF,FFFFFFFFFFFFFFFFFFFFFFFFFFFFFFFFFFFFFFFFFFFFFFFFFFFFFFFFFFFFFF,FFFFF
@A00270:176:HGHW5DRXY:1:2101:28908:28698 2:N:0:GGTGTAGA+CTCCTTAC
CCTAGGGTGGCAGCAGTAGGGAATCTTCCACAATGGACGAAAGTCTGATGGAGCAACGCCGCGTGAGTGAAGAAGGCTTTAGGGTCGTAAAACTCTGTTGTTGAAGAAGAACGTGTGTGAGAGTAACTGTTCACACAGTGACGGTATTCAACCAGAAAGCCACGGCTAACTACGTGCCAGCAGCCGCGGTAATACGTAGGTGGCAAGCGTTGTCCGGATTTATTGGGCGTAAAGCGAGCGCAGGCGGTTT
+
FFFFFFFFFFFFFFFFFFFFFFFFFFFFFFFFFFFFFFFFFFFFFFFFFFFFFFFFFFFFFFFFFFFFFFFFFFFFFFFFFFFFFFFFFFFFFFFFFFFFFFFFFFFFF:FFFFFFFFFFFFFFFFFFFFFFFFFFFFFFFFFFFFFFFFFFF:FF:FFFFFFFFFF:FFFFFF:FFFFFFFFFFFFFFFF:FFFF:FFFFFFFFFFFFFFFFFFFFFFFFFFFFFFFFFFFFF:FFFFFFFFFFFFFFF
@A00270:176:HGHW5DRXY:1:2101:28863:28745 2:N:0:GGTGTAGA+CTCCTTAC
CCTAGGGTGGCAGCAGTAGGGAATCTTCCACAATGGACGAAAGTCTGATGGAGCAACGCCGCGTGAGTGAAGAAGGCTTTAGGGTCGTAAAACTCTGTTGTTGAAGAAGAACGTGTGTGAGAGTAACTGTTCACACAGTGACGGTATTCAACCAGAAAGCCACGGCTAACTACGTGCCAGCAGCCGCGGTAATACGTAGGTGGCAAGCGTTGTCCGGATTTATTGGGCGTAAAGCGAGCGCAGGCGGTTT
+
FF:FFFFFFFFFFFFFFFFFFFFFFFFFFFFFFFFFFFFFFFFFFFFFFFFFFFFFFFFFFFFFFFFFFFFFFFFFF,FFFFFFFFFFFFFFFFFFFFFFFFFFFFFFFFFFF:FF:FFFFFFFFFFFFFFFFFFFFFFFFFFFF:FFFFFFFFFFFFFFFFFF:FFFFFFFFFFFFFFF:FFFFFFFFF:FFFFFFFFFFFFFFFFFFFFFFFFFFFFFFFFFFFFFFFFFFFF,,FFFFFFFFFFF,F
@A00270:176:HGHW5DRXY:1:2101:28031:28776 2:N:0:GGTGTAGA+CTCCTTAC
CCTACGGGAGGCAGCAGTGGGGAATATTGCACAATGGGCGCAAGCCTGATGCAGCGACGCCGCGTGCGGGATGAAGGCCTTCGGGTTGTAAACCGCTTTTGTTGGGGAGCAAGCGAGAGTGAGTGTACCCTTCGAATAAGGACCGGCTAACTACGTGCCAGCAGCCGCGGTAATACGTAGGGTCCAAGCGTTATCCGGATTTATTGGGCGTAAAGAGCTCGTAGGCGGCTCGTCGCGTCCGGTGTGAAAGT
+
FFFFFFFFFFFFFFFFFFFFFFF::FFFFFFFFFFFFFFFFFFFFFFFFFFFFFFF:FFFFFFFFFFFFFFFFFFFFFFFFFFFFFFFFFFFFFFFF,,FF,:FFFF:FFFFFFFFFFFFFFFFFFFFFFFFFFFF:FFFFFFFFFFFF:FFFFFFFFFFFFFFFFFFFFFFFFFFFFFFFFFFFF:FFF:FFFF:FF:FFFFFFF,FFFFFFFF:FFFFFF:FFFFFF:FFFFFFFFFFFFFFFFF,FFF
@A00270:176:HGHW5DRXY:1:2101:22435:28886 2:N:0:GGTGTAGA+CTCCTTAC
GACTACCCGGGTATCTAATCCTGTTTGCTCCCCACGCTTTCGCATCTCAGCGTCAGTATCTGTCCAGAAGGCCGCCTTCGCCACCGGTATTCCTCCACATCTCTACGCATTTCACCGCTACACGTGGAATTCTACCTTCCTCTACAATACTCTAGTTAACCAGTTTTAAGTGCAATTCCTAGGTTAAGCCCAGGGCTTTCACACCTAACTTAATTATCCGCCTACATGCCCTTTACGCCCAGTCAGTCC
+
F:FF:FFFFFFFFFFFFFFF,FF::FFFFFFFFFFFFFFFFFFFFFFFFFFFFFF:FFFFFFFFFFFFFFFFFFFFF:FFFFFFFFFFFFFFFFFF:FFFFFFFFFFFFF:FFFF,FFF,FFF:FFFF,FFFFFFFF:FFFFFF:FFF:FFFFFFFFF,FFFFFFFFFF,FFFFFFFFFFFFFFFF:FFFF,FFF::,FFF:FFFF,FFFFFFF,,F:FFFFFF:FFFFFFFFFFFFFFFF,FFF,FFF
@A00270:176:HGHW5DRXY:1:2101:3712:28933 2:N:0:GGTGTAGA+CTCCTTAC
CCTACGGGTGGCAGCAGTAGGGAATCTTCCACAATGGACGAAAGTCTGATGGAGCAACGCCGCGTGAGTGAAGAAGGCTTTAGGGTCGTAAAACTCTGTTGTTGAAGAAGAACGTGTGTGAGAGTAACTGTTCACACAGTGACGGTATTCAACCAGAAAGCCACGGCTAACTACGTGCCAGCAGCCGCGGTAATACGTAGGTGGCAAGCGTTGTCCGGATTCATTGGGCGTAAAGCGAGCGCAGGCGGTTT
+
FFFFFFFFFFFFFFFFF:FFFFFFFFFFFFFFF:FFFFFFFF:FFFFFFFF:FFFFFFFFFF:F:FFF,FFFFFFFFFFFFFFFFFFFFFFFFFFFFFFFFFFFFFFFFFFFF:FF:F,FFFFFFFFFFFFFFFFFF:FFFFFFFF,FF:FFFFF:F:FFFFFFFFFF,FFFFFFFFFFFFF,FFFFFFF,F,FFFFF,F::FFFFFFFFF:FFFFFF:,FF,:FF::FF::FFFFFFFFFFFFF:FFFF:
@A00270:176:HGHW5DRXY:1:2101:22480:28933 2:N:0:GGTGTAGA+CTCCTTAC
GACTACCCGGGTATCTAATCCTGTTTGCTCCCCACGCTTTCGCATCTCAGCGTCAGTATCTGTCCAGAAGGCCGCCTTCGCCACCGGTATTCCTCCACATCTCTACGCATTTCACCGCTACACGTGGAATTCTACCTTCCTCTACAATACTCTAGTTAACCAGTTTTAAGTGCAATTCCTAGGTTAAGCCCAGGGCTTTCACACCTAACTTAATTATCCGCCTACATGCCCTTTACGCCCAGTCATTCC
+
F,::FFFFFFFFFFFFFFFFFFFFFFFF:FFFFFFFFFFFFFFFFFFFFFFFFFFFFFFFFFFFFFFFFFFFFFFF:FFFF:F:FFFFFFFFFFFFFFFFFFFFFFFFFFFFF:F:FFFFFFFFFFFFF,FFFF,F:F,FFFFFFFFFF:FFFFFFFFFF:F:FFFFFFFFFF:FFFF:FFFFFF:,FFF:FFFFFFFFFFF:FFFFFFF,,F:FFFFF:FFF:FFFF,:FFF,:FF::,FFF,FFF::
@A00270:176:HGHW5DRXY:1:2101:21640:28948 2:N:0:GGTGTAGA+CTCCTTAC
CCTAGGGGGGCTGCAGTGGGGAATATTGCACAATGGGCGCAAGCCTGATGCAGCGACGCCGCGTGCGGGATGACGGCCTTCGGGTTGTAAACCGCTTTTAGCAGGGAGCAAGCCTTCGGGTGAGTGTACTTGTTGAATAAGCGCCGGCTAACTACGTGCCAGCAGCCGCGGTACTACGTAGGGCGCAAGCGTTATCCGGAGTTATTGGGCGTAAAGGGCTCGTAGGCGGTTTGTCGCGTCTGGTGTGAA
+
FFFFFFFFFFFFFFFFFFFFFFFFFFFFFFFFFFFFFFFFFFFFFFFFFFFFFFFFFFFFFFFFFFFFF:FFFFF:FFFFFFFFFFFFFFFFFFFFFF::F:FFFFFFFFFFFFFFFFFFFFFF,FFF::FFFFF,FFFFFFFFFFFFFFFFFFFFFF:FFFFFFFFFFFFFF,FFFF:FFFFFFFFFFFF,F,FFFFFF,F:F:FFFFF::F::FFFF:F,F,FFFF:FFFFFFFFFF:FFF:FFFFF
@A00270:176:HGHW5DRXY:1:2101:5086:29058 2:N:0:GGTGTAGA+CTCCTTAC
CCTACGGGTGGCTGAAGTGGGGAATATTGCACAATGGGCGCAAGCCTGATGCAGCGACGCCGCGTGCGGGATGAAGGCATTCGGTTTTTAAACCGCAGTTGTTGGTGAGAAAGCGAGAGTGAGTGTACCCTTCGAATAAGGACCGGCTAACTAAGTGCCAGAAGCCGCGGTAATACGAAGGGTCCACGCGTTATCCGGATTTATTGGGCGTAAAGATCTCGTAGGCGGCTCGTCGCGTCCGGTGTGAAAGT
+
:FFFF:,F,,F:FF,FFFF:F,FFFFFFFFFF:FF,,FFFF:F,FFF:FF:,F,F:FFF,,F,F:FFF:,FF,FF,,F,,FFF,,F,,F:FFFF,F,,F,,FFFF,FFF,FFFFFFFFFFFFFFFFFF:,FF:,FFFFF,FFFFF::,FFF:F,FFFFFFF,FFF,,F:FF,F,FF,,F::FF:,F,,FF,FF,:FFFFF:FFFF,F::FFFFFFF,:FF,FFF:FF,:F:FFFF:FFF,,F,F:FFFFFF
@A00270:176:HGHW5DRXY:1:2101:5240:29074 2:N:0:GGTGTAGA+CTCCTTAC
CCTACGGGGGGCTGCAGTGGGGAATATTGCACAATGGGCGCAAGCCTGATGCAGCGACGCCGCGTGCGGGATGAAGGCCTTCGGGTTGTAAACCGCTTTTGTTGGGGAGCAAGCGAGAGTGAGTGTACCCTTCGAATAAGGACCGGCTAACTACGTGCCAGCAGCCGCGGTAATACGTCGGGTCCAAGCGTTATCCGGATTTATTGGGCGTAAAGAGCTCGTAGGCGGCTCGTCGCGTCCGGTGTGAAAG
+
F:FFFFFFFFFFFFF:::FFFFFFFFFFFFFFFFFFFFFFFFFFF:FFFFF:FFFF:FFFFFFF:FFF:FFFFFFFFFFFFFFFF:FFF:FFFF,FF:,:FFF:FFFFFFF,FFFFFFFFFFFF:FFFFFFFFFF,FF,FFFFFF:F,:FFFFF::F::FF:FFF:,FFF,FFF,:FF:FFFFFFF:F,F:FFF,FFFF,FF,F:F,F:FFFFF,FFFF,:,F:FF:F:F:FFF,FFFFFFFFFFFF:F,
@A00270:176:HGHW5DRXY:1:2101:16423:29121 2:N:0:GGTGTAGA+CTCCTTAC
CCTACGGGTGGCAGCAGTAGGGAATCTTCCACAATGGACGAAAGTCTGATGGAGCAACGCCGCGTGAGTGTAGAAGGCTTTAGGGTCGGTAAACTCTGTTGTTGAAGAAGAACGTGTGTGAGAGTAACTGTTCACACAGTGACGGTATTCAAGCAGAAAGCCACGGCTAACTACGTGCCAGCAGCCGCGGTAATACGTAGGTGGCAAGCGTTGTCCGGAGTTATTGGGCGTAAAGCGCGCGCAGGCGGTTT
+
,:,F:FF:,F:F,FF,F,:::F,,,:,:,F,,,:,FF::F::,,:F:,,F:F,,::,,:::F:F,:,:,F,,FF,,F,,,:,::,::,,,,,,:FF,:,F,:,FF:F:FFF,FFF,FF,FFF:F,,::,,,::,:FF,F:F::FF,:,F,,:,::F:::F,,,,:F:,,F::FFFF:,,:F:,F::FFF::,,FF,FF,F::,,F,,FFF,:FF,:,F,,,,,,F:FF,F,,,F::F,F:,:,F:,:F,F,
@A00270:176:HGHW5DRXY:1:2101:21242:29136 2:N:0:GGTGTAGA+CTCCTTAC
CCTACGGGTGGCTGCAGTGGGGAATATTGCACAATGGGGGGAACCCTGATGCAGCCATGCCGCGTGTATGAAGAAGGCCTTCGGGTTGTAAAGTACTTTCGGTGATGAGGAAGGTGATGTATCTAATAGGTGCATTAATTGACGTTAATCACAGAAGAAGCACCGGCTAACTCCGTGCCAGCAGCCGCGGTAATACGGAGGGTGCGAGCGTTAATCGGAATGACTGGGCGTAAAGGGCATGTAGGCGGAT
+
FFFFFFFFFFFFFFFFFFFFFFF,FFFFFFFFF:FFFFFFFF,FFFFFFFFFFFFFFFFFFFFFFFFFFFFFFFFFFF:FFFFFFFFFF,FFFFFFFFFFFF,FF:FFFF:FFFFFFFFFFFFF:FFFFFFFFFFFFFFFFFFFFF::FFFFFFFFFFFFFFFFFFFFFFFFFFFFFFFFFFFFFFFFFFF:FFFFFF,FFFFFFFFFFFFFF:FFFFF,FFFF:FFFFF,F:FFFFF:FFF:FFFFFF:
@A00270:176:HGHW5DRXY:1:2101:4508:29183 2:N:0:GGTGTAGA+CTCCTTAC
CCTACGGGAGGCTGCAGTGGGGAATATTGCACAATGGGCGCAAGCCTGATGCAGCGACGCCGCGTGCGGGATGACGGCCTTCGGGTTGTAAACCGCTTTTAGCAGGGAGCAAGCCTTCGGGTGAGTGTACTTGTTGAATAAGCGCCGGCTAACTACGTGCCAGCAGCCGCGGTAATACGTAGGGCGCACGCGTTATCCGGATTTATTGGGCGTAAAGGGCTCGTAGGCGGTTTGTCGCGTCTGGTGTGAA
+
FF,FFFFFFFFFFFFFF:FFFFFFFFFFFFFF:FFFFFFFFFFFFFFFFFFFFFFFFFFFFFFFFFFFFFFFFFFFFFFFFFFFFFFFFFFFFFFFFFFFFFFFFFFFFFFFFF::F,FFFFFFFFFFFFFFFFFFF:FFFFFF:FFFFFFFFFFFFFFF:FFFFFFFFFFFFF:FFFFFFFFF::FF,FFFFFFFFFFFFFFFFFFFFF:FFFFFFFF:,FFFF:FFFFFFFFFFFFFFFF::FFFFFF
@A00270:176:HGHW5DRXY:1:2101:19081:29277 2:N:0:GGTGTAGA+CTCCTTAC
GACTACAGGGGTATCTAATCCTGTTTGCTCCCCACGCTTTCGCATCTCAGCGTCAGTATCTGTCCAGAAGGCCGCCTTCGCCACCGGTATTCCTCCACATCTCTACGCATTTCACCGCTACACGTGGAATTCTACCTTCCTCTACAATACTCTAGTTAACCAGTTTTAAGTGCAATTCCTAGGTTGAGCCCAGGGCTTTCTCACCTAACTTAATTATCCGCCTACATGCCCTTTACGCCCAGTCATTCC
+
FFFF:FFFFFFFF:FFFFFFFFFFFFFFFFFFFFFFFFFFFFFFFFFFFFFFFFFFFFFFFFFFFFFFFFFFFFF:FFFFFFFFFFFFFFFFFFFFFFFFFFFFFFFFFFFFFFFFFFF:FFFFFFF::FFFFFF:FFFFFFF,:F,F:FFFFFFFFFFFFFF:FFFFFFFFFFFF:F:FFFFFFFFFFFFFFFFFFFFF,F:F:F::FFF,:FF:FFFF::F,F:FFFF:,FFF,F,FF,FF,F:F:F
@A00270:176:HGHW5DRXY:1:2101:16387:29371 2:N:0:GGTGTAGA+CTCCTTAC
CCTACGGGTGGCAGCAGTAGGGAATCTTCCACAATGGACGAAAGGCTGATGGAGCAACGCCGCGTGAGTGACGAAGGGGGTAGGGTCGGACAACACTGTTGTTGGAGAAGATCGTGGGTGGGAGTACGGGGTCGCACAGTGCCGGTATGCAGCCCGAAAGCCCCGGCGAAGTAGGGGCCAGCGGGCGCGGGCGTGCGTAGGGGGGCAGCGGTGTGCGGAGGTAGGGGGCGTAGAGCGCGCGCGGGCGGTG
+
:,:,::FF,::F:F::F:,::F,,:,,,,:,,:,FF,:,F,,,F,,,:,,FF,FF,F:F,FF,,,F,F,F,,:,,FF,,,,,FF::FF,,,:,F,:,::,F:,F,,F:,F:,FF,F,F,F,F,F:,,,,F,,,,F,,,F,F,:F:,,,,,,,:,,F,,,F:,,,FF,,,,,,,,F,F:,,F,,F,,F::F,,,,,,F,,FF:FF,,,F:F,:F,,,:F,,,,,F,FFF,F,,,,:,F,F,:F,FF,FF,,
@A00270:176:HGHW5DRXY:1:2101:23312:29403 2:N:0:GGTGTAGA+CTCCTTAC
CCTACGGGAGGCTGCAGTGGGGAATATTGCACAATGGGGGGAACCCTGATGCAGCCATGCCGCGTGTATGAAGAAGGCCTTCGGGTTGTAAAGTACTTTCGGTGATGAGGAAGGTGATGTATCTAATAGGTGCATTAATTGACGTTAATCACAGAAGAAGCACCGGCTAACTCCGTGCCAGCAGCCGCGGTAATACGGAGGGTGCGAGCGTTAATCGGAATGACTGGGCGTAAAGGGCATGTAGGCGGAT
+
FFFFFFFFFFFFFFFFF:FFFFFFFFFFFFFFFFFFFFFFF:FFFFFFFFFFFFFFFFFFFFFFFFF:FF:FFF:FFFFF:FFFFFFFF:FFFFFFFFFFFFFF,:FFFFFFFFFFFFFFFF:FF:FFFFF:FF:FFFFFFFFFFFF:FFFFFFF:F:FFFFFFFFFFFFFFFFFFFFFFFFFFFFFFFFFFFFF:FFFFFFFFFFFFFFF,FFFFFFFFFFFFFFFFFFFFFFFFFFFFFFFFF,FFFF
@A00270:176:HGHW5DRXY:1:2101:17445:29450 2:N:0:GGTGTAGA+CTCCTTAC
GACTACAGGGGTATCTAATCCTGTTTGCTCCCCACGCTTTCGCATCTCAGCGTCAGTATCTGTCCAGAAGGCCGCCTTCGCCACCGGTATTCCTCCACATCTCTACGCATTTCACCGCTACACGTGGAATTCTACCTTCCTCTACAATACTCTAGTTAACCAGTTTTAAGTGCAATTCCTAGGTTGAGCCCAGGGCTTTCACACCTAACTTAATTATCCGCCTACATGCCCTTTACGCCCAGTCATTCC
+
F,FFFFFFFFFFFFFFFFFFFFFFFFFFF:FFFFFFFFFF:F:FFFFFFFFFFFFFFFFFFFFFFFFFFFFFFFFFFFFFFFFFFFFF,F:FFFFFF:FFFFFFF,FFFFFFFF:FFFFFFFF:FFFFF,FF::F,FFFFFF,FF,F:FFFFFFFFFFFFFFFFFFFFFF:F:,:FFFFF,FFFFFFFF:FFF:FFFFFFFF,FFFFFFFF:F:FFFFF:FFFFFF:FFFF:,FFFFFFFFFFFFFF:F
@A00270:176:HGHW5DRXY:1:2101:3766:29465 2:N:0:GGTGTAGA+CTCCTTAC
GACTACTGGGGTATCTAATCCTGTTCGCTACCCATGCTTTCGAGCCTCAGCGTCAGTTACAGACCAGACAGCCGCCTTCGCCACTGGTGTTCTTCCATATATCTACGCAATTCACCGCTACACATGGAGTTCCACTGTCCTCTTCTGCACTCAAGTCTCCCAGTTTCCGATGCACTTCTCCGGTTAAGCCGAAGGCTTTCACATCAGACTTAAGAAACCGCCTGCGCTCGCTTTACGCCCAATAAATCAG
+
F:FFFFFFFF:FF:FFFFFFFFFF:FFF:FFFFF::FFFFFFFFFFFFFFFFFFFFFF:FF:FFFFFFFFFFFFFF,FFFFF,FFFF,FFFFFFFFFFF,FFFFFF,FF:FFFFF:FFFFFFF:FF,:FFFFFFFFFFFFFFFFFFFFFFFFF::FFFFFFF:FFF:FFFFFFFFFFFFF:FF,FF:F:FFFF:FFF,FF:FF,F:FFFFFFF:FFFFFFFFF:FFFFFFFF:FFF,FFFF,FFF,FF,F
@A00270:176:HGHW5DRXY:1:2101:14904:29590 2:N:0:GGTGTAGA+CTCCTTAC
GACTACCCGGGTATCTAATCCTGTTCGCTACCCATGCTTTCGAGCCTCAGCGTCAGTTACAGACCAGACAGCCGCCTTCGCCACTGGTGTTCTTCCATATATCTACGCATTTCACCGCTACACATGGAGTTCCACAGTCCTCTTCTGCACTCAAGTCTCCCAGTTTCCGATGCACTTCTCCGGTTAAGCCGAAGGCCTTCACATCAGACTTAAGAAACCGCCTGCGCTCGCTTTACGCCCAATAAATCCG
+
FFFF:FFFFFFFFFFFFFFFFFFFFFFFFFFFFFFFFFFFFFFFFFFFFFFFFFFFFFFFFFFFFFFFFFFFFFFFFFFFFFFFFFFFFFFFFFFFFFFFFFFFFFFFFFFFFFF:FF,FFFFFFFFFFFFFFFFFFFF:FFFFFFFFFFFFFFFFFFFFFFFF,FFFFFFFFFFFFFFFFFFFFFFFFFFFFFF:FFFFFFFFF,FFFFFFFFFFF:FFFF,FFFFFFFFF,F::FFFFF:F:,FFFFF
@A00270:176:HGHW5DRXY:1:2101:2446:29653 2:N:0:GGTGTAGA+CTCCTTAC
GACTACTCGGGTATCTAATCCTGTTCGCTACCCATGCTTTCGAGCCTCAGCGTCAGTTACAGACCAGACAGCCGCCTTCGCCACTGGTGTTCTTCCATATATCTACGCATTTCACCGCTACACATGGAGTTCCACTGTCCTCTTCTGCACTCAAGTCTCCCAGTTTCCGATGCACTTCTCCGGTTAAGCCGAAGGCTTTCACATCGGACTTAAGAAACCGCCTGCGCTCGCTTTACGCCCAATAAATCCG
+
F,F,FFF:FFF:FFFFF,FFFF:FFFFFFFF:FF:FF:FFF:FFFFFF,FFFFFFF:FF:F:FFFFFFF:FFFFFFF:FFFFFFFFFFFFFFFF:FFFF,FFF::FF,F:FFFFFFFFF,:FFF,FFFF,FF:FFFFFF:F:FF:FF:FFFFF:F:FFFFFFFFF:,FFFF:FFFFFFFFFF,F:FFF:FF:FFFFF,FFFF,F,FFF,F,FFFFFFFFFFFFF:FF,F:F,FFFF,FFF:FFFFFFFFF
@A00270:176:HGHW5DRXY:1:2101:26115:29716 2:N:0:GGTGTAGA+CTCCTTAC
GACTACTGGGGTATCTAATCCTGTTCGCTACCCATGCTTTCGAACCTCAGCGTCAGTTACAGACCAGAGAGCCGCCTTCGCCACTGGTGTTCTTCCATATATCTACGCATTCCACCGCTACACATGGAGTTCCACTCTCCTCTTCTGCACTCAAGAAAAATAGTTTCAGTTGCCGTTCCCCGGTTGAGCCGAGGGCTTTCACAGCTGACTTATCTTCCCGCCTGCGTTCGCTTTACGCCCAATAAATCCG
+
FFFFFFFFFFFFFFFFFFFFFFFFFFFFFFFFFF:FFFFFFFFF,FFFFFFFFFFFFFFFFFFFFFFFFFFFFFFFFFFFFFFFFFFFF:F:F:FFFFFFFFFFFFFFFFFFFFFFFFFF:FFFFFFFFFFFFF:FFFFFFFFFFFFFFFFF:FFFF:FFFFFFFFFFFFFFFFFFFF:FFFFFFFFFFFFFFFF:FFFFFFFFFFFF::F:FFFFFFFFFFF,FFF:FFFFFFFF,F:FFFFF:FFFFF
@A00270:176:HGHW5DRXY:1:2101:3459:29778 2:N:0:GGTGTAGA+CTCCTTAC
CCTACGGGTGCCGCAGTGGGGAATATTGCACAATGGGCGCAAGCCTGATGCAGCGACGCCGCGTGCGGGATGACGGCCTTCGGGTTGTAAACCGCTTTTAGCAGGGAGCAAGCCTTCGGGGGAGTGTACGTGTTGAATAAGCGCCGGCTAACTACGTGCCAGCAGCCGCGGTAATACGTAGGGCGCAAGCGTTATCCGGATTTATTGGGCGTAAAGGGCTCGTAGGCGGTTTGTCGCGTCTGGTGTGAA
+
FFFFFFFFFFFFFF,FF,:FF,,FFF:FFFFFFFFF:FFFF,FFF:FFF:FFFFFFFFFFFFFFFFFFFFFFFFFFFF:FFFFFFFF:,:FF:FFF:FFFF:FFF:F:FF,,FF,FFFFF,FFF,:FFF,F:FFF:F,FF:FFF:,,FFFFFFFFFFFFFF,FFFFFFFF,FF,F,F:,,F:FF:FF:FFF:,:FFF:F:F,:,F,FFFFF,,,F:FFFFFFFF:FFF:F:F:FFFFF:F:F,FFF:,F
@A00270:176:HGHW5DRXY:1:2101:11487:29841 2:N:0:GGTGTAGA+CTCCTTAC
CCTACGGGGGGCAGCAGTAGGGAATCTTCCACAATGGACGAAAGTCTGATGGAGCAACGCCGCGTGAGTGAAGAAGGCTTTAGGGTCGTAAAACTCTGTTGTTGAAGAAGAACGTGTGTGAGAGTAACTGTTCACACAGTGACGGTATTCAACCAGAAAGCCACGGCTAACTACGTGCCAGCAGCCGCGGTAATACGTAGGTGGCAAGCGTTGTCCGGATTTATTGGGCGTAAAGCGGGCGCAGGCGGTTT
+
FFFFFFFFFFFF,FFFFFFFFFFFFFFFFFFFFFFFFFFFFFFFFFFFFFFFFFFFFFFFFFFFFF,FFFFFFFFFFFFFFFFFFFFFFFFFFFF:FFFFF:F:FFFFFFFFFFFFFFFFFFFFFF:FF,FFFFFFFFF,FFFF,:FFFFFF,:FFFFFFFFFFFFFFFFF,FFFFFFFFFFFFFFFFFFFFF:FFFFFFFFF,FFFFFFF,FFFFFFF,F:FFFFFFFFFF:FFFFF:FFFFF,:FFFFF
@A00270:176:HGHW5DRXY:1:2101:3558:29857 2:N:0:GGTGTAGA+CTCCTTAC
CCTACGGGTGCCGCAGTGGGGAATATTGCACAATGGGCGCAAGCCTGATGCAGCGACGCCGCGTGCGGGATGACGGCCTTCGGGTTGTAAACCGCTTTTAGCAGGGAGCAAGCCTTCGGGTGAGTGTACTTGTTGAATAAGCGCCGGCTAACTACGTGCCAGCAGCCGCGGTAATACGTAGGGCGCAAGCGTTATCCGGATTTATTGGGCGTAAAGGGCTCGTAGGCGGTTTGTCGCGTCTGGTGTGAA
+
FFFFFFFFFF::FFF:FFFFFFFF:FFFFF:FFFFFFFFFFFFFFFFFFFFFFFFF:FFFF:FF:FFFFFFFFF:FFFFFFFFFFFFFFFFFFFFFFFFF::F:FFFFFFFFFF::FFFFFFFFFFFF:,FFFFFFFFF,FFFFF,FFFF:FF:FFFFFFFFF,FFFFFFF:F:FF:F:FFFFFF,F,FFF,::FF:FF::F,:FFFFFFF::,FF:FFFFFFFF:FFFF,FFFF:FFFFFFFFFFFFF
@A00270:176:HGHW5DRXY:1:2101:17463:29857 2:N:0:GGTGTAGA+CTCCTTAC
GACTACTGGGGTATCTAATCCTGTTCGCTACCCATGCTTTCGAACCTCAGCGTCAGTTACAGACCAGAGAGCCGCCTTCGCCACTGGTGTTCTTCCATATATCTACGCATTCCACCGCTACACATGGAGTTCCACTCTCCTCTTCTGCACTCAAGAAATATAGGTTCAGCTGCACTTCCCCGGTTGAGCCGAGGGCTTTCACAGCTGACTTATCTTCCCGCCTGCGTTCGCTTTACGCCCAATAAATCCG
+
F:FFFFFFFFFFFFFFFFFFFFFFFFFFFFFFFF:FFFFFFFFFFFFFF,F:FFFFFFFFFFFFFFFFFFF:FFFFFFFF,FFFFFFFFFFF:FFFFFFFFF:FFFFFFFFFFFFFFFFFFFFFFFF:FFFFFFFFF:FFFFFFFFFFFFFFFFFFFFFFFFF,FF:,FFFFFFFFFFF:FFF:FFFFFFFFFFFFFFFFFFF:FFFFF:F:FFFFFFF:FFFF,FFFFFF,F,FFFFFFF,FFFFFFF:
@A00270:176:HGHW5DRXY:1:2101:32072:29888 2:N:0:GGTGTAGA+CTCCTTAC
CCTACGGGTGGCAGCAGTAGGGAATCTTCCACAATGGACGAAAGTCTGATGGAGCACCGCCGCGTGAGTGTAGAAGGCTTTAGGGTCGTAAAGCTCTGTTGTTGAAGTAGAACGTGTGTGAGAGTAACTGTTCACACAGGGACGGTATTCAACCAGAAAGCCACGGCTAACTACGTGCCAGCAGCCGCGGTAATACGTAGGTGGCAAGCGTTGTCCGGATTTATTGGGCGTATAGCGAGCGCAGGCGGTTT
+
F,F,FFFFFFFFFFFF::FF,FF,FF,:F,FFF:,F,FFF,F:FFFFF,F,:,FF:,:FFFFFFFFF:,F,FF:F:,::,FFF::FFFFFFFFFFF:F,FFFFF:,,,FF:F,,:FF,F:FFFFFF,F:,:,FF,FFFF,FFFF,,,FF,FF,FFFFF:FFFFFFFFFFFFFF:F,FFFFFFFFFFFFFFF,::F:FFFF,:FFFF,FFFFFFFFF,FF,:,F,FFF:FFF:,FFFFF:FFF:FFFFF,FF
@A00270:176:HGHW5DRXY:1:2101:16631:29919 2:N:0:GGTGTAGA+CTCCTTAC
CCTACGGGTGGCAGCAGTAGGGAATCTTCCACAATGGACGAAAGTCTGATTGAGCAACGCCGCGTGAGTGAAGAAGGCTTTAGGGTCGTAAAACTCTTTTGTTGAAGAAGAACGTGTGTGAGAGTAACTGTTCACACAGTGACGGTATTCAACCAGAAAGCCACGGCTAACTACGTGCCAGCAGCCGCGGTAATACGTAGGTGTCAAGCGTTGTCCGGATTTATTGGGCGTAAAGCGAGCGCAGGCGGTTT
+
:,FFF:F:,:FFF:FF:,F:,:FF,F:FF:F,FF,F,F,:FF:F:,FFFF,FFFFFFFFFF,FFF:F,FFFFFFF,,,,:FFF::FFF:F,FFF,F:,:,FFFF:,FFF,FF,FF:F::FF,FFFFF:F:FFFFFFFF,F:F,F,FFF:FF,FFFFFFFF:,F,:,,,FFFFFF:,:FFF:FFFFFF:F::FFFF:FFFF:,F,F::FFFF:F:FF:,FF,F:FF:FFFFFFFFFFFF:FF:,F,FFFF,,
@A00270:176:HGHW5DRXY:1:2101:1398:29997 2:N:0:GGTGTAGA+CTCCTTAC
CCTACGGGCGGCTGCAGTGGGGAATATTGCACAATTGGGGGAACCCTGATGCAGCCATGCCGCGTGTATGAAGAAGGCCTTCGGGTTGTAAAGTACTTTCGGTGATGAGGAAGGTGATGAATCTAATAGGTTTATTAATTGACGTTAATCACAGAAGAAGCACCGGCTAACTCCGTGCCAGCAGCCGCGGTAATACGGAGGGTGCGAGCGTTAATCGGAATGACTGGGCGAAAAGGGCATGTAGGCGGAT
+
FFFFFFF::,F:FFFFF,,FF,:::FFFF:F,FFF,FFFFFFFFFFF:FFFFFFFF:,F:FF::F,FFF,FFFFFFFFFFFFF:,:FFFFFFF:FFFFFF:FFFFFFFFF,FFFFF:FF::FFFFFFFFF:FFFFF:FFFF::F,F,,FFFFFFFFFFFFFFFFF,FF:F,F:FFFFFFFFF:FFFFF:FF:,FFFFFFFFFFF:FFFFFF::FFFFFFF,FFFFFFFFF,F::FFFFF,,F,FFFFFFF
@A00270:176:HGHW5DRXY:1:2101:32099:29997 2:N:0:GGTGTAGA+CTCCTTAC
CCTACGGGTGGCAGCAGTAGGGAATCTTCCACAATGGACGAAAGTCTGATGGAGCAACGCCGCGTGAGTGAAGAAGGCTTTAGGGTCGTAAAGCTCTGTTGTTGAAGAAGAACGTGTGTGAGAGTAACTGTTCACACAGTGACGGTATTCAACCAGAAAGCCACGGCTAACTACGTGCCAGCAGCCGCGGTAATACGTAGGTGGCAAGCGTTGTCCGGATTTATTGGGCGTAAAGCGAGCGCAGGCGGTTT
+
FFFFFFFFF:FFFFFFFFFFFFFFFFFFFFFFFFFFFFFFFFFF:FFFFF:FFFFFFFFF:FFFFFFFFFFFFFFFFF:,,FFFFFFF:FFFFFFFFFFF:,FF:FFFFFFFFFFFFFFFFFFFFFFFFFFFFFFFFFFFFFFFFFFFFF:FFFFFFFFFF:FFFFFFFFFFF:FFFFFFFFFFFFFFFFFF:F:FFFF:FFFFFFFFFFFFFFFFFFF,FFFF,FFFFFFFFF:FFFFFF,FFFFFFFFF
@A00270:176:HGHW5DRXY:1:2101:11912:30013 2:N:0:GGTGTAGA+CTCCTTAC
CCTTCGGGTGGCAGCAGTGGGGAATATTGCACAATGGCGGGAACCGTCATGCAGCCATGCCGCGTGGATGAAGAAGGCCTTGGGGTTGTACAGTACTTTCGGTGATGAGGCAGCTGATGTATCTAATAGGGGCAATAATTGACGTTAACCACAGAACAACCACCGGCAAACTCCGTGCCAGCAGCCGCGGTAATACTGTGGGTGCGAGCGTTAATCGGACTGTGTGGGCGTACAGGGCATGTAGGCGGAT
+
,F,,FFFF::::FF:F,FF,F,FF:,F,,F:,FFF,F,,F,,,F,,,,FFF:FF:F,,F:,F,F,:,,F,:,FFF:,FF,,,FFFF,:F:,F:F,F,FF,FF,,:F,FF,:F,,F::F,,F,F::,F,FF,F,:,,,:FFFFF,FFF,F,,,,,F:,,F,FFF:,F,:,F:FFFF:,FFF,F,,,FFF:,FF,FF:,F,F:FFFFF,,F::FF,FF,,F,F,,,,,,F::F:,:,F,,:F,F,FFFF:::
@A00270:176:HGHW5DRXY:1:2101:29234:30013 2:N:0:GGTGTAGA+CTCCTTAC
GACTACTGGGGTATCTAATCCTGTTCGCTACCCATGCTTTCGAGCCTCAGCGTCAGTTACAGACCAGACAGCCGCCTTCGCCACTGGTGCTCTTCCATATATCTACGCATTTCACCGCTACACATGGAGTTCCACTGTCCTCTTCTGCACTCAAGTCTCCCAGTTTCCGATGCACTTCTCCGGTTAAGCCGAAGGCTTTCACATCAGACTTAAGAAACCGCCTGCGCTCGCTTTACGCCCAATAAATCCG
+
F:FF:FFFFFFFFFFFFFFFFFFFFFFF,FFFFFFFFFFFFFFFFFFFFFFFFF:FFFFFFFFFFFFFFFFFFFFF,FFFFFFFFFFFFFFF:FFFFFFFFFFFFFFFFFFFFFFFFFFFFFFFFFF::FFFFFFFFFFFFFFFFFF:FFFFFFFFFFFFFFF:FFFFFFFFFFFFFFFF:FFFFFFFFFFFFF:FFFFFFFFF:FFFFFFFFF:FFFFFFFFF:FFF:F:,F,,,FFFFF,F:FFFFF,
@A00270:176:HGHW5DRXY:1:2101:3622:30029 2:N:0:GGTGTAGA+CTCCTTAC
CCTACGGGTGCCGCAGTGGGGAATATTGCACAATGGGCGCAAGCCTGATGCAGCGACGCCGCGTGCGGGATGACGGCCTTCGGGTTGTAAACCGCTTTTAGCAGGGAGCAAGCCTTCGGGTGAGTGTACTTGTTGAATAAGCGCCGGCTAACTACGTGCCAGCAGCCGCGGTAATACGTAGGGCGCAAGCGTTATCCGGATTTATTGGGCGTAAAGGGCTCGTAGGCGGTTTGTCGCGTCTGGTGTGAA
+
FF:FFFFFFFFFFFFF:FFFF::,FFFFF:F:F,FFFF,F:FFFFFFFF:FFFFFF:FFFFFFFFFFFFFFFFFFFFFFFFFFF:FFFFFFF,FF:,,FFFF:FFFFF:F:::FFF:FFFFFFFFFF,FF,FFFFFFFFFFFFFFFF:F,FFF:FF,FFFFFFFFFFFFFFF,F::FF,FFFF:FFFF:F:FF:FFFFF,,:::::FF:FFFFFFFF:FFFFFFFFF:FF:FFFF,FFFFFFFFF:F:F
@A00270:176:HGHW5DRXY:1:2101:11261:30044 2:N:0:GGTGTAGA+CTCCTTAC
CCTACGGGGGGCTGCAGTAGGGAATCTTCCACAATGGACGAAAGTCTGATGGAGCAACGCCGCGTGAGTGAAGAAGGCTTTAGGGTCGTAAAACTCTGTTGGTGAAGAAGAACGTGTGTGAGAGTAACTGTTCACACAGTGACGGTATTCAACCAGAAAGCCACGGCTAACTACGTGCCAGCAGCCGCGGTAATACGTAGGTGGCAAGCGTTGTCCGGATTTAGTGGGCGTAAAGCGAGCGCAGGCGGTTT
+
FFFF:FFFFF:FFF:FFFF:FFFFF:F:FFF:FFFFFFFFFFFFFFFF:FFFFFFFFFFFFFFFFFF,FFFFFFF:FF::FFFFF:FFFFFFFFF:FFFFF,:F:FFFFF:FFFFFFF,FFF:FFFFFFFF:FFFFF:FFFFFF:FFF,,:FFFFFF,FFFFFFFFFFFFFFF:FFFFFFFFF:FFFFFFF:,FF:::FFF,,FFFFFFF,FFF,FFF,:,FF,,FFFFF,::FFFFF:,FF,,FFFFFFF
@A00270:176:HGHW5DRXY:1:2101:11143:30091 2:N:0:GGTGTAGA+CTCCTTAC
CCTACGGGGGGCTGCAGTAGGGAATCTTCCACAATGGACGAAAGTCTGATGGAGCAACGCCGCGTGAGTGAAGAAGGCTTTAGGGTCGTAAAACTCTGTTGTTGAAGAAGAACGTGTGTGAGAGTAACTGTTCACACAGTGACGGTATTCAACCAGAAAGCCACGGCTAACTACGTGCCAGCAGCCGCGGTAATACGTAGGTGGCAAGCGTTGTCCGGATTTATTGGGCGTAAAGCGAGCGCAGGCGGTTT
+
FF,FFFFFFFFFFFFFFFFFFFFFFFFFFF,F::FFFFFF:F:FFFFF,FFFFFFFFFFFFFFFFFFFFFFFFFFFFFF:FFF,FFFFFFFFFFFFFFFFFF,FF::FFFFFFFFFFFFFF:FFFFFFFFFFFFFFFFFFFFFFFFFFF:FFFFFFFFFFFFFFFFFFFFFFFFFFF:FFFFFFFFF:FFFFFFFFFFFFF:F:FFFFFFFFFFFFF:F:FFFFFFFFFFFF:FFFFFFFFF:FFFFFF:F
@A00270:176:HGHW5DRXY:1:2101:32099:30091 2:N:0:GGTGTAGA+CTCCTTAC
CCTACGGGAGGCAGCAGTAGGGAATCTTCCACAATGGACGAAAGTCTGATGGAGCAACGCCGCGTGAGTGAAGAAGGCTTTAGGGTCGTAAAACTCTGTTGTTGAAGAAGAACGTGTGTGAGAGTAACTGTTCACACAGTGACGGTATTCAACCAGAGAGCCACGGCTAACTACGTGCCAGCAGCCGCGGTAATACGTAGGTGGCAAGCGTTGTCCGGATTTATTGGGCGTAAAGCGAGCGCAGGCGGTTT
+
FFFFFFFFFFFFFFFFFFFFFFF:FFFFFFFFF:FFFFFFFF:FFFFFFFFFFFFFF:FFFFFFFFFFFFFFFFFFF:FFFFFFFFFFFFF,FFFFFFFF:F:F:F,FFFFFFFFFFF,FFFFFFFFFFFFFFFFFFFFFFFFFFFFFFF,FF:FFFFFFFFFFFFFFFFFFF,FFFFFFFF:FFFFFFF:FFFFFF,FFFFF,FFFFFFFFFFF:FF,F,FF,FFFFFFFFFFFFFF:FFFFFF:FFF,F
@A00270:176:HGHW5DRXY:1:2101:21603:30107 2:N:0:GGTGTAGA+CTCCTTAC
CCTACGGGCGGCTGCAGTGGGGAATATTGCACAATGGGCGCAAGCCTGATGCAGCGACGCCGCGTGCGGGATGAAGGCCTTCGGGTTGTAAACCGCTCTTGGTGGGGAGCAAGCGAGAGTGAGTGTACCCTTCGAATAAGGACCGGCTAACTACGTGCCAGCAGCCGCGGTAATACGTAGGGTCCAAGCGTTATCCGGATTTATTGGGCGTAATGAGCTCGTAGGCGGCTCGTCGCGTCCGGTGTGAAAGT
+
F:FFFFFFFFFFFFFFFFFFFFFFFFFFFFFFFFFFFFFFF:FFFFFFFFFFFFFFFFFFFFFFFFFFFFFFFFFFFFFF:FFFFFFFFF:FFFFFF::FF,FFFFFFFF,,F:FFFFF:FFFFF::FFFFFFFFFFFFFFFFFFFFF:FFF:FFFFFF:FFFFF,FFFFFFFFFFF,FF:FFFFF,FFF:F,FFF:FF:F:,FFFFFFFFFF:F,FFFFFFFFFF:FF:FFFFF:FFFFFF,F,:,FFFF
@A00270:176:HGHW5DRXY:1:2101:19253:30138 2:N:0:GGTGTAGA+CTCCTTAC
GACTACTCGGGTATCTAATCCTGTTCGCTCCCCACGCTTTCGCTCCTCAGCGTCAGTAACGGCCCAGAGACCTGCCTTCGCCATTGGTGTTCTTCCCGATATCTACACATTCCACCGTTACACCGGGAATTCCAGTCTCCCCTACCGCACTCCAGCCCGCCCGTACCCGGCGCGAATCCACCGTTGAGCGATGGACTTTCACACCGGACGCGACGAGCCGCCTACGAGCTCTTTACGCCCAATAAATCCG
+
FFFFF:FF,F:FFFFFFFFFFFFFF:FFFFFFF:F,FFFFFFFFF,FFFF,,FF:FFFFFFF:FFF,FFFFFFFF:F,FFFFFFFFFFFFFFFFFFFFFFFFFFFFFFFFFF:FFFFFFFFFFFFFFFFFFF:FF,FFF:FFFFFFFFFFFFF,F,FFFF:FFFFF:FFFFFFFFFFFF,F:FFFFFFFFFFFF,F::FFFFFF:FF,:FF::FFFFFFFFFFFFFFF,FFFF,FFFFFFFFF:FFFF:F
@A00270:176:HGHW5DRXY:1:2101:20003:30217 2:N:0:GGTGTAGA+CTCCTTAC
CCTACGGGTGGCAGCAGTGGGGAATATTGCACAATGGGCGCAAGCCTGATGCAGCGACGCCGCGTGCGGGATGACGGCCTTCGGGTTGTAAACCGCTTTTAGCAGGGAGCAAGCCTTCGGGTGAGTGTACTTGTTGAATAAGCGCCGGCTAACTACGTGCCAGCAGCCGCGGTGATACGTAGGGCGCAAGCGTTCTCCGGAGTTATTGGGCGTAAAGGGCTCGTAGGCGGTTTGTCGCGTCTGGTGTGAA
+
FF,FFFFFFFFFFFFFFF:FFFFFFFFFFFFFFFFFF:FFFFFFFFF::FFFFFFFFFFFFFFFFFFFFFF:FF,F:FF,FFFFF:FF,FFFFFFFFFFFFFFFF:,FFFFFFFF,FFFFF:F:F,FFFF,:FFFFF:FF,FFFF:FFFFFFFF:,F::F:FFF:FFFFFFFFFFFFFF:FFFFFFFFF:FFFF,:FFFFF,FFF:FFF:FFFFF:FFF::FF:FFFF,F:FFFFFFFFFFFFFFF,,F:
@A00270:176:HGHW5DRXY:1:2101:32579:30232 2:N:0:GGTGTAGA+CTCCTTAC
GACTACACGGGTATCTAATCCTGTTCGCTACCCATGCTTTCGAGCCTCAGCGTCAGTTACAGACCAGACAGCCGCCTTCGCCACTGGTGTTCTTCCATATATCTACGCATTTCACCGCTACACATGGAGTTCCACTGACCTCTTCTGCACTCAAGTCTCCCAGATTCCGATGCACATCTCCGGTTAAGCCGAAGGCTTTCACATCAGACTTAAGAAACCGCCTGCGCTCGCTTTACGCCCAATAAATCAG
+
:FFFFFF,,F:FFFFFF:FF:::FF,,:FF,:F,F,FFFFFFFFFFFFFF,FFFFFF:FF:FFFF:,FFFFFFFFF:FFFFFFF,:,,,FFFFFFFFFF,:FFF,F:FFF:F:FF,FF,FFF,F:FFFFFFFF,F:F,F,F::FFFFFFF:F,FFFFFFFFF:,:FF:::FF:F:,F,F:F:FFFFF,FFFF::F,FFFF:F:F::FF,:FFFFFFFF,FF,F,FF,F:FFFFF:F,FF::F:FFFF,F:
@A00270:176:HGHW5DRXY:1:2101:13693:30279 2:N:0:GGTGTAGA+CTCCTTAC
CCTACGGGTGGCTGCAGTAGGGAATCTTCCACAATGGACGCAAGTCTGATGGAGCAACGCCGCGTGAGTGAAGAAGGTTTTCGGATCGTAAAGCTCTGTTGTTGGCGAAGAAGGACAAGGATAGTAACTGATTTTTGTTTGACGGTAATCAACCAGAAAGTCACGGCTAACTACGTGCCAGCAGCCGCGGTAATACGTAGGTGGCAAGCGTTGTCCGGATTTATTGGGCGTAAAGCGAACGCAGGCGGGA
+
F:FFFFFFFFFFFFFFF:FFFFFFFFFFFFFFF:FFFFFFFFFFFFFFFFFFFFFF:FFFFFFFFFFFFFFFFFFFFFFFFFF:F,FFFFFFFF:FFF,FFFFFFFF,FFFFFFFF:,FFFFFFFFFFFFFFFFFFFFFFFFFFFF::FFFFFFFFFFFFFFFFFFFFFFF:FFF:FFFFFFFFFF:FFF:,FFFFFFFFFFFFF,,FFFFFFF,FFFFF:FFFFF,FFFFFFFFFF:,FFFFFFFFFFF
@A00270:176:HGHW5DRXY:1:2101:32344:30295 2:N:0:GGTGTAGA+CTCCTTAC
GACCACCGGGGTATCTAATCCTGTTAGCTACCCATGCTTTCGAGCCTCAGCGTCAGTTACAGACCAGACAGCCGCCTTCGCCACTGGTGTTCTTCCATATATCTACGCATTTCACCGCTACACATGGAGTTCCACTGTCCTCTTCTGCACTCAAGTATCCCAGTTTCCGATGCACTTCTCCGGTTAAGCCGAAGGCTTTCACATCAGACTTAAGAAACCGCCTGCGCTCGCTTTACGCCCAATAAATCCG
+
FFFFFFFF:FFFFFFFFFFF:FFFF,FFFFFFFFFFF:FFFFFFFFFFF:FFFFFFFFFFFFFFFFF:FFFFF,FF::FFFFFFFFFFFFFF,FFFF:FFFFFFF,FF,FF,FFFFFFFFFFFFFFFFF:FFFFFFFFFFFFFFFF,FFFFFFFF:,F,,FFFFFF,F,F:F:FFFFFF:FFF,FFFFFFFFFFF:FFFFFFFFFF:,F:FFFFFF:FFFFFFFFFFFFFFFFFFF,FFFFFFFF,,F::
@A00270:176:HGHW5DRXY:1:2101:2266:30342 2:N:0:GGTGTAGA+CTCCTTAC
CCTACGGGTGGCAGCAGTGGGGAATATTGCACAATGGGCGCAAGCCTGATGCAGCGACGCCGCGTGCGGGATGAAGGCCTTCGGGTTGTAAACCGCTTTTGTTGGGGAGCAAGCGAGAGTGAGTGTACCCTTCGAATAAGGACCGGCTAACTACGTGCCAGCCGCCGCGGTAAAACGTAGGGTCCAAGCGTTATCCGGATGTATTGGGCGTAAAGAGCTCGTAGGCGGCTCGTCGCGTCCGGTGTGAAGGT
+
FFFFFFFFFFFFFFFFF:FFFFFFFFFFFFFFFFFFFFFFFFFFFFFFFFFF:FF,FFFFFFFFFFFFFFF,:FFF,FFFFFF,FFFFFFFFF,FFF::F:FF,FFFFFFF,FFFF:F,FFFFFFFF:FFFFF:F:FFF,FFFF::F:FFFFFFFF:FFFF:,FFFFFFF:::,FFF:FFFFFFF::FFFF,FFFFFFF:,:FF:FFFFFFF:FFFFFFFF:FFFFF:FF:F:FFFFFFFFFFF:F::FFF
@A00270:176:HGHW5DRXY:1:2101:3314:30373 2:N:0:GGTGTAGA+CTCCTTAC
GACTACCAGGGTATCTAATCCTGTTTGCTCCCCACGCTTTCGCATCTCAGCGTCAGTATCTGTCCAGAAGGCCGCCTTCGCCACCGGTATTCCTCCACATCTCTACGCATTTCACCGCTACACGTGGAATTCTACCTTCCTCTACAATACTCTAGTTAACCAGTTTTAAGTGCAATTCCTAGGTTAAGCCCAGGGCTTTCACACCTAACTTAATTATCCGCCTACATGCCCTTTACGCCCAGTCATTCC
+
FFFFFFF:FFFFFFFFF:FFFFFFFF:FFFFFFFFFFF:FFFFFFFFFFFFFFFFFFFFFFFFFFFFFFFFFFF:FFFFFFFFFFFF:FFFFFFF,FFFFFFFFFFFFFFFFFFFF:FF,FFFFFFF::FFFFFFFF,FFFFFFFFFF,FFF:FF:FFFFFFFF,FFFFF:,FF:,FFFF:F:FFF:FFFFF:FFFFFFF:F:FFFFFFF:FF,:,FFFFFFFFFFFFFFF::FFFFF,FFFFF:F:FF
@A00270:176:HGHW5DRXY:1:2101:3341:30389 2:N:0:GGTGTAGA+CTCCTTAC
GACTACCAGGGTATCTAATCCTGTTTGCTCCCCACGCTTTCGCATCTCAGCGTCAGTATCTGTCCAGAAGGCCGCCTTCGCCACCGGTATTCCTCCACATCTCAACGCATTTCACCGCTACACGTGGAATTCTACCTTCCACTACAATACTCTAGTTAACCAGTTTTAAGTGCAATTCCTAGGTTAAGCCCAGGGCTTTCACACCTAACTTAATTATCCGCCTACATGCCCTTTACGCCCAGACATTCC
+
FFFFFFFFFFFFF:FFFF,FF,FFFFFFFFF:F,FFFFFFFF:FFFFF:FF:FFFFFF:FFFFFFFFFFF,FFFFFFFFFF:FFFFF:,,:FFFFFF:FFF,F,FF,F:F:FF:FFFF::FFFFF,FF::,FF:FFF,FF,F,:FF,F:F,FFFFF:::FF,F,F,:FF:FFFF:F:FFF:F,FF:F,::F,,F,FF,FFFFFFF,,:::F,F:F:F:FF::,,FF,F::FF,FFFFFF::F,FFF,F,
@A00270:176:HGHW5DRXY:1:2101:11442:30733 2:N:0:GGTGTAGA+CTCCTTAC
CCTACGGGAGGCAGCAGTGGGGAATATTGCACAATGGGGGGAACCCTGATGCAGCCATGCCGCGTGTATGAAGAAGGCCTTCGGGTTGTAAAGTACTTTCGGTGATGAGGAAGGTGATGTATCTAATAGGTGCATTAATTGACGTTAATCACAGAAGAAGCACCGGCTAACTCCGTGCCAGCAGCCGCGGTAATACGGAGGGTGCGAGCGTTAATCGGACTGACTGGGCGTAAAGGGCATGTAGGCGGAT
+
FFFFFFFFFFFFFFFFFFFFFFFFFFFFFFFFFFFFFFFFFF:FFFFFFFFFFFFFFFFFFFFFFFFFFFF:FFFFFFFFFFFFFFFFFFFFFFFFF,FFFF,FFFFFFFFFFFFFFFFFFFFFFFFFFFFFFFFFF:FFFFFFFFFFFFFFFFFFFF:FFFFFFFFFFFFFF:FFFFFFFFFFFFFFFFFFFFFFFFFFFFFFFFFFFFFF:FFFFFF,FFF,FFFF:FFFF,FFFF:FFF,:FFFFFF
@A00270:176:HGHW5DRXY:1:2101:22191:30843 2:N:0:GGTGTAGA+CTCCTTAC
CCTACGGGAGGCAGCAGTAGGGAATCTTCCACAATGGACGCAAGTCTGATGGAGCAACGCCGCGTGAGTGAAGAAGGTTTTCGGATCGTAAAGCTCTGTTGTTGGTGAAGAAGGACAAGGATAGTAACTGATTTTTGTTTGACGGTAATCAACCAGAAAGTCACGGCTAACTACGTGCCAGCAGCCGCGGTAATACGTAGGTGGCAAGCGTTGTCCGGATTTATTGGGCGTAAAGCGACCGCAGGCGGGA
+
FFFFFFFFFFFFFFFFFFFFFFF:FFFFFFFFFFFFFFFFF,FFFFFFFFFFFFFFFFFFFFFFFFFFFFFFFFFFFFFFFFFFFFFFFF:FFFFFFFFFFFFFFFFFFF:FFFFFFFFFFFFFFFFFFFFFFFFFFFFFFFFFFFFFFFFFFFFFFFFFFF:FFFFFFFFFFFFFFFFFFFFFFFF:FF:FFFFFFF:FFFFFFFFFFFFFFFF:FF::FF,FFF:FFFFF,FFFFF,FFF:FFFFFFF
@A00270:176:HGHW5DRXY:1:2101:4354:30890 2:N:0:GGTGTAGA+CTCCTTAC
GACTACCGGGGTATCTAATCCTGTTCGATACCCATGCTTTCGAGCCTCAGCGTCAGTTACAGACCAGACAGCCGCCTTCGCCACTGGTGTTCTTCCATATATCTACGCATTTCACCGCTACACATGGAGTTCCACTGTCCTCTTCTGCACTCAAGTCTCCCATTTTCCGATGAACTTCTCCGGTTAAGCCGAAGGCTTTCACATCAGTCTTAAGATACCGCCTGCGCTCGCTTTACGCCCAATAAATCCG
+
,FFFFFFF,FFFFFFF::F::FFFF::,FFF:,FFF:FFFFFFF:FFFF:,FFFFFFF:F:,FFFF,:FFF,FFF,FFFF:FFFF,:FFFFFFF:::F,FFFF:F,FFF:F:FF,FFFFF:F,FFF:,,FFFF::F:FF:FFFFFFFFFFFFFF:FFFFFFF,FFFFFFFFF:FFFFFFF,FFFFFFF:,F:FF:FFFFF,FFFFFF,,FFFF,F,F,FFF,F:FFFFF:FF::::F:F,F:FF:FF,FF
@A00270:176:HGHW5DRXY:1:2101:18258:30921 2:N:0:GGTGTAGA+CTCCTTAC
CCTACGGGTGGCTGCAGTGGGGAATATTGCACAATGGGCGCAAGCCTGATGCAGCGACGCCGCGTGCGGGATGACGGCCTTCGGGTTGTAAACCGCTTTTAGCAGGGAGCAAGCCTTCGGGTGAGTGTACTTGTTGAATACGCGCCGGCTAACTACGTGCCAGCAGCCGCGGTAATACGTAGGGCGCAAGCGTTCTCCGGATTTATTGGGCGTAAAGGGCTCGTAGGCGGTTTGTCGCGTCTGGTGTGAA
+
,FFFF:FFFFFFFFFFFFFFFFF,,F,FFFFFFF,:FFFFFF,,FFF::F,,:F:FFF:FF:FF,:FF:FF,FFFFFFFFFF,:FFF:FFFFFFF:F:FFFF:F:F,FFFF:FFFF,F:FFFFFFF::FFF,FFFFFF:F,FFF:,FF::,FFF:FFF:F:,FF,,F:,FFF,FFFFF,FF,FFFF:F,FFFFF:,:,FFFFFFFF:F::FF,FFFFF::FFFFFF,F:FFFFFFFF:FFFFF,,F,:FF
@A00270:176:HGHW5DRXY:1:2101:18891:30921 2:N:0:GGTGTAGA+CTCCTTAC
CCTACGGGTGGCTGCAGTAGGGAATCTTCCACAATGGACGCAAGTCTGATGGAGCAACGCCGCGTGAGTGAAGAAGGTTTTCGGATCGTAAAGCTCTGTTGTTGGTGAAGAAGGACAAGGATAGTAACTGATTTTTGTTTGACGGTAATCAACCAGAAAGTCACGGCTAACTACGTGACAGCAGCCGCGGTAATACGTAGGTGGCAAGCGTTGTCCGGATTTATTGGGCGTAAAGCGAGCGCAGGCGGTTT
+
FFFFFFFF:FFF:FFFFF:FFFFFFFFFFFFFFF:FFFFF:F:FF,,FFF:FFFFF:FF,FF,:::FFFFFFFF:FF:FFFFFF:FF,FF:FFF::FFFF:FFF,F,FF,FFFF:FFFF:FFFFFFFFF:FFFF:FFFF:FF:F:F:FFFFFFFFFFFF,F,FF,,FFFF:FF,,F,,FF::,F:FFFFFFFFF:::FF:,:FFFF,FF:FFFFFF:FFF,FFFFFFF:FFFFFF:FF,,FFFF:F:FFFF
@A00270:176:HGHW5DRXY:1:2101:18186:30953 2:N:0:GGTGTAGA+CTCCTTAC
CCTACGGGTGGCTGCAGTGGGGAATATTGCACAATGGGCGCAAGCCTGATGCAGCGACGCCGCGTGCGGGATGACGGCCTTCGGGTTGTAAACCGCTTTTAGCAGGGAGCAAGCCTTCGGGTGAGTGTACTTGTTGAATAAGCGCCGGCTAACTACGTGCCAGCAGCCGCGGTAATACGTAGGGCGCAAGCGTTATCCGGATTTATTGGGCGTAAAGGGCTCGTAGGCGGTTTGTCGCGTCTGGTGTGAA
+
FFFFFFFFFFFFFFFFFFFFFFFFFFFFFF:FFFFFF:FFFFFFFFFFFFFFFFFFFFFFFFFFFFFFFFFFFFFFFFFFFFFFFFFF:FFFFFFFFFFFFFFFFFFFFFF:FFFFFFFFFFFFFFFFF::FFFFFFFFFFFFFFFFFF:F,FFFFFFFFFFFF:FFFFFFFFF,FF:FFF:FFFFF:FFFFFF,F:FFFFFFF::FFFFFFF:F,FFFFFFFFFFFFFF:F:FFFFFFFFFFFFFFFFF
@A00270:176:HGHW5DRXY:1:2101:6189:31031 2:N:0:GGTGTAGA+CTCCTTAC
CCTACGGGCGGCTGCAGTAGGGAATCTTCCACAATGGACGAAAGTCTGATGGAGCAACGCCGCGTGAGTGAAGAATGCTTTAGGGTCGTAAAACTCTGTTGTTTAATAAGAAAGTGGGTGAGAGTAACTGTTCACACAGTGACGGTATTCAACCTGAAAGCCACGGCTAACTACGTGCAAGCAGCCGCGTTAATACGTAGGTGGCAAGCTTTGTGCGGATTTATTGGGCGTAAAGCGAGCGCAGGCGGTTT
+
,:::FF::,F:,,F:,,,:F,,F,F,FF:F,F,:::,,:FFF::,,:,:F:,FFFF::F,:,,FFFF:,FFFF::,F,:,F:,FF:,F,FF,F,FF,FFFFFF,F:::F:,:,,:F,,:,:FF,F::::FFF,:::,:F:,,,:FFFFF,F:,F,F:,:F,,FF,::,F::FF,,F:F,,:FF:,F,F:,,:F:F:,:,,F,FF,F,,:,F,,:,:F,F,:FFFFF:F,FFF,:,,:,,,,:,,:,:FFF,
@A00270:176:HGHW5DRXY:1:2101:18828:31125 2:N:0:GGTGTAGA+CTCCTTAC
CCTACGGGTGGCTGCAGTAGGGAATCTTCCACAATGGACGCAAGTCTGATGGAGCAACGCCGCGTGAGTGAAGAAGGTTTTCGGATCGTAAAGCTCTGTTGTTGGTGAAGAAGGACAAGGATAGTAACTGATTTTTGTTTGACGGTAATCAACCAGAAAGTCACGGCTAACTACGTGCCAGCAGCCGCGGTAATACGTAGGTGGCAAGCGTTGTCCGGATTTATTGGGCGTAAAGCGAGCGCAGGCGGTTT
+
F:FFFFFFFFFFFFFFFFFFFFFFFFFFFFFFFFFFFFFFF,FFFFFFFFFFFFFFFFFFFFFFFFFFFFFFF::FFFFFFFFFFFFFFFF,FFF:FFFFFF:FFFF:FFFFFFFF,F,FFFFF,FFFFFFFFFFFFFFFFFFFFFFFFFFFFFFFFFFFFFFFFFFFFFFFFFFFFFFFFFFFFFFFFF:FFFFFF::FFFFFF:FFFFFFFFFFFFFFFF,FFFFFFF:,FFFFFFFFFF:FFFFFF,F
@A00270:176:HGHW5DRXY:1:2101:32199:31234 2:N:0:GGTGTAGA+CTCCTTAC
GACTACTAGGGTATCTAATCCTGTTCGCTACCCATGCTTTCGAACCTCAGCGTCAGTTACAGACCAGAGAGCCGCCTTCGCCACTGGTGTTCTTCCATATATCTACGCATTCCACCGCTACACATGGAGTTCCACTCTCCTCTTCTGCACTCAAGAAATATAGTTTCAGCTGCACTTCCCCGGTTGAGCCGAGGGCTTTCACAGCTGACTTATCTTCCCGCCTGCGTTCGCTTTACGCCCAATAAATCCG
+
::FFFFFF,FFFF:FFFFFFFFFFFFFFFFFFFFFFF:FFFF:FFFFFFFFFFFFFFFFFF::FFF:FFFF:FFFFFFFFFFFFFFFFFFFFFFFFFFFFFF:FFFFF:FFFFFF::FFFFFFFFFFFFFF,FFFFFFFFFFFFFFFFFFFFFFFF:FFFFFF:F,FFFFFF::FFFFFFF,FFFFF:FFFFFFF:FFFFFFFFFFFFFFFFFFFFFFFFFFFFFFFFF,:,FFF,FF:FFFFFF:F:FF
@A00270:176:HGHW5DRXY:1:2101:19307:31266 2:N:0:GGTGTAGA+CTCCTTAC
CCTACGGGTGGCTGCAGTAGGGAATCTTCCACAATGGACGCAAGTCTGATGGAGCAACGCCGCGTGAGTGAAGAAGGTTTTCGGATCGTAAAGCTCTGTTGTTGGTGAAGAAGGACAAGGATAGTAACTGATTTTTGTTTGACGGTAATCAACCAGAAAGTCACGGCTAACTACGTGCCAGCAGCCGCGGTAATACGTAGGTGGCAAGCGTTGTCCGGATTTATTGGGCGTAAAGCGAGCGCAGGCGGTTT
+
FFFFFFFFFFFFFFFFFFFFFFFFFFFFFFFFFFFFFFFFFFFFFF,FFFFFFFFFFFFFFFFFFFFFFFFFFFFFFFFFFFFFFFFF:FFFFFFFFFFFFFFFFFFFFFFFFFFF,FFFFFFFFFFFFFFFFFFFFFFFFFFFFFFFFFF:FFFFFFFFFFFFFFFFFFFFFFFFFFFFFFFFFFFFFFFFFFFFF:FFFFFFFF:FFF:FFFFFFFFFFFFFFFFFFFFFFFFFFFFFFFFFFFFFFFF
@A00270:176:HGHW5DRXY:1:2101:29062:31344 2:N:0:GGTGTAGA+CTCCTTAC
GACTACCGGGGTATCTAATCCTGTTCGCTACCCATGCTTTCGAGCCTCAGCGTCAGTTACAGACCAGACAGCCGCCTTCGCCACTGGTGTTCTTCCATATATCTACGCATTTCGCCGCTACACATGGAGTTCCACTGTCCTCTTCTGCACTCAAGTCTCCCAGTTTCCGATGCACTTCTCCGGTTAAGCCGAAGGCTTTCACATCAGACTTAAGAAACCGCCTGCGCTCGCTTTACGCCCAATAAATCCG
+
FFFF:FFFFFFFFFFFFFFFFFFFFFFFFFFFFFFFFFFFFFFFFFFF:FFFFFFFFFFFFFFFFFFFFFFFFFFFFFFFFFFFFFF:FFFFFFFF:FFFFFF,FFFF,FFFFFFFFFFFFFFFFFFFFFFFFFFFFFFFFFFFFFFFFFFFFFFFFFFFFFF,FFFFFFFFFFFFFFF:FFFFF:FFFFFFFFF:FFFFFFFFFFFFFFFFFFFFFFFFFFFFFFFFFFFFF:FFFF:FFFFFFFF:FF
@A00270:176:HGHW5DRXY:1:2101:26955:31360 2:N:0:GGTGTAGA+CTCCTTAC
GACTACACGGGTATCTAATCCTGTTTGCTCCCCACGCTTTCGCATCTCAGCGTCAGTATCTGTCCAGAAGGCCGCCTTCGCCACCGGTATTCCTCCACATCTCTACGCATTTCACCGCTACACGTGGAATTCTACCTTCCTCTACAATACTCTAGTTAACCAGTTTTAAGTGCAATTCCTAGGTTGAGCCCAGGGCTTTCACACCTAACTTAATTATCCGCCTACATGCCCTTACGCCCAGTCATTCC
+
F:FFFFFFFFFFFFFFFFFFF:FF:FFFFFFFFFFFFFFFFFF::FF:FFFFFFFFFFFFFFFFFFFFF:FFFFF:F:FFF,FFFFFF,FFFFFFFFFFFFFFFFFFFFFFFF,FFFFF:FFFFFFFFFF:FFFFFFFF,,FFFFFFF:F,FF:F,FFFFFFFFFFFFFFFFF:,F:FFFFFFF,FFFFF:FFFFFF:FFF::FF:FF,FF:FFF,F:FFFF::FF:,FFFFFFFF:FFFFF,,F:FF
@A00270:176:HGHW5DRXY:1:2101:6162:31422 2:N:0:GGTGTAGA+CTCCTTAC
CCTACGGGCGGCTGCAGTAGGGAATCTTACACAATGGACGAAAGTCTGATGGAGCAAAGCCGCGTGAGTGAAGAAGGCTTTAGGGTCGTAAAACTCTGTTGTTGAAGTAGAACGTGTGTGAGAGTAACTGTTCACACAGTGTCGGTATTCAACCAGAAAGCCACGGCTAACTACGTGCCATCAGCCGCGGTAATACGTAGGTGGCAAGCGTTGTCCGTCTTTATTGGGCGTAAATCGTGAGCAGGGTGTTT
+
:,FFF,FF,FF,F:,FFF:FF::::,FF,FFF:FF,,F::F,::F::F,:,,,,,FF,:,:,,,,::F::FF,:::,,,F:,,F,:,,:FFFF,F,F:FF,,FFF:F,F:F:,FFF,:,FF,:,:FF,F,:F,F,F,,FFF,::FF:FF:F:,,:FFF,:,,F,:FF,,,:F,:,:,,,FF,::,,F:F,:F,F:,:,:F,:F:,,,F,:F:,F,,F:,F:F,F::,F,FF,,,,,,::,F,:::,,FFF,
@A00270:176:HGHW5DRXY:1:2101:26720:31485 2:N:0:GGTGTAGA+CTCCTTAC
GACTACACGGGTATCTAATCCTGTTTGCTCCCCACCATTTCGCATCTCAGCGTCAGTAACTGTCCAGAAGGCCTCCTAAGCCACCGGTTTTCCTCCACAACTCTACGCAATTCACCGCTCCACGTGTAATTATACCGTCCTCTAGAATACTCTAGAAAACCAGTTTTAAGTGAAATTCCTAGGTTGAGCCCAGGGCTTACACACAAAACTTAATTATCCGCCTCCATGACCTTACTCCCAGTCATTCCGGT
+
,FFF:F:F,:,F,F,FFFFF,F,:,F,FFFFFF::,,,,,,,F,FF:,:,FF:FF:,F,FF,:FF:,FF,,,:,,,,,,:,F,FF,F:,FF,,FFFFF:,F,:,F,:,F,,F,FFF,::,FF,FFF,:,:F,,,,,,,,FF:FF,FF,,,,F:::,,F,FF,F,,FF,F:F:,FF:F:,,,F,,FF,F:,,F:,,:F:,,:,FF,,FFF,F,FFF,,::F:FFF,,,,,,,F,,,::F,:F:,::F,FF,,
@A00270:176:HGHW5DRXY:1:2101:19009:31594 2:N:0:GGTGTAGA+CTCCTTAC
GACTACTGGGGTATCTAATCCTGTTCGCTCCCCACGCTTTCGCTCCTCAGCGTCAGTAACGGCTCAGAGACCTGCCTTCGCCATTGGTGTTCTTCCCGATATCTACACATTCCGCCGTTACACCGGGAATTCCAGTCTCCCCTACCGCACTCCAGCCCGCCCGTACCCGGCGCGAATCCACCGTTGAGCGATGGACTTTCACACCGGACGCGACGAGCCGCCTACGAGCTCTTTACGCCCAATAAATCCG
+
FFFFFFFFFFFFFFFFFFFFFFF,,FFFFFFFFFFFFFFFFFFFFFFFFFFFFFFFF:FFFFFFFFFFFFFFFFFFFFFFFF:FFFFFF,FFFFFFFFFFFFFFFFFFFFFFFFFFFFF,FFFFF:FFFFFFF:FFFFFFFFFFFFFFFFF:FFFFFFFFFFFFFFFFFF:FFF:FFFFF:FFFFFFFFFFFFFF:FFF::FFFFFFFFF:F:FF:FFFFFF,,F:FFFFFFFFFFFFFF,FFFFFFFFF
@A00270:176:HGHW5DRXY:1:2101:2329:31798 2:N:0:GGTGTAGA+CTCCTTAC
GACTACTGGGGTATCTAATCCTGTTCGCTCCCCACGCTTTCGCTCCTCAGCGTCAGTAACGGCCCAGAGACCTGCCTTCGCCATTGGTGTTCTTCCCGATGTCTACACATTCCACCGTTACACCGGGAATTCCAGTCTCCCCTACCGCACTCCAGCCCGCCCGTCCCCGGCGCGAATCCACCGTTGAGCGATGGACTTTCACACCGGACGCGACGAGCCGCCTACGAGCTCTTTACGCCCAATAAATCCG
+
F,FFFF:FFFFFFFFFFFFFFFFFFFFFFFFFF:FFFFFFFFFFFFFFFFFFFFF:FF:,FFFFFFFFFFFF,FF,FFFF:FFF:FFFFFFFFFFFFFF::F,FF:FFFFFFFFFFFFFFFFFFF:FFFFFFFFFFFFFFFFFF:FFFF:FFFF:FFFFFF,FF,FFFFFFFFFFFFFFFF,FF::FFF,FFFFFFFFFF:FFFFFFFFF:FFFF,FFFFFF:FF,FFFFFF:,FFFFFFFFFFFFFF:F
@A00270:176:HGHW5DRXY:1:2101:8070:31845 2:N:0:GGTGTAGA+CTCCTTAC
CCTACGGGAGGCTGCAGTGGGGAATATTGCACAATGGGGGGAACCCTGATGCAGCCATGCCGCGTGTATGAAGAAGGCCTTCGGGTTGTAAAGTACTTTCGGTGATGAGGAAGGTGATGTATCTAATAGGTGCATTAATTGACGTTAATCACAGAAGAAGCACCGGCTAACTCCGTGCCAGCAGCCGCGGTAATACGGAGGGTGCGAGCGTTAATCGGAATGACTGGGCGTAAAGGGCATGTAGGCGGAT
+
FFFFFFFFFFFFFFFFFFFFFFFFFFFFFFF:FFF:FFFFFF:F:F:FFF,FF:FF,FFFFFFFFFFFFFFFFFFFFFFFF:FFF:FFFFFFFF,FFFF:FF:FFFFFFFFFFF:FFFFFF:F:FFFFFFFFFFFFFFFFFFFFFFFFFFFFFFFFFFFFFFFF:F:FFFFFFFFF,FFFFF:F:FF:FFFFFFFFFFF:FFFFFFFF:FFFFFFF:FF,FF:F:FFFFFF:,FFFFFFFFFF:FF,:FF
@A00270:176:HGHW5DRXY:1:2101:24957:31876 2:N:0:GGTGTAGA+CTCCTTAC
CCTACGGGGGGCAGCAGTAGGGAATCTTCCACAATGGACGAAAGTCTGATGGAGCAACGCCGCGTGAGTGAAGAAGGCTGTAGGGTCGTAAAACTCTGTTGTTGAAGAAGAACGTGTGTGAGAGTAACTGTTCACACAGTGACGGTATTCAACCAGAAAGCCACGGCTAAATACGTGCCAGCAGCCGCGGTGATACGTAGGTGGCAAGCGTTGTCCGGATTTATTGGGCGTAAAGCGAGCGCAGGCGGTGT
+
FFFFFFF:FFFFFFFFFF:FFFFFF,FFFF:FFFFFFFFFFFFFF:F:FF:FFFF:F,FFFFFF,FF:FFF,,FFFFFF,,FFFFFFFFFFFF:,FF:F:F:FF:FFFFFFFFFF:,F,FFFFFFFFFFF,F,F:FF:,FFF,F,FFF:F,:FF,FFFF::,F::FF:FF,FF:,,F:,F:::F,F:FF::,FFF:FF,,,,FFFF,F,FFFF,F,FFF,,FFF:FFF,FFF,FF:FFFFFF,FFF,FF,F
@A00270:176:HGHW5DRXY:1:2101:3857:31908 2:N:0:GGTGTAGA+CTCCTTAC
CCTACGGGGGGCTGCAGTAGGGAATCTTCCACAATGGACGAAAGTCTGATGGAGCAACGCCGCGTGAGTGAAGAAGGCTTTAGGGTCGTAAAACTCTGTTGTTGAAGAAGAACGTGTGTGAGAGTAACTGTTCACACAGTGACGGTATTCAACCAGAAAGCCACGGCTAACTACGTGCCAGCAGCCGCGGTAATACGTAGGTGGCAAGCGTTGTCCGGATTTATTGGGCGTAAAGCGAGCGCAGGCGGTTT
+
FFF:FFFFFFFF,FF,FFFFFFFFFFFFFF:FFFFF:FFFFFF:FFFFFFFFFFFF:FFFFFFFFFF:FFFFFF:FFF:FFF:FFFFFFFFFFF,F,FFFFF:FF,FFFFFFFFFF:F:FFFFFFF,F::FFFFF:,F::FFFFF,FFFFFFFF:FFFF:F:FF:FFFF:FFFFFF,FFFFFFFFFFFF:FFFFFFFFFFFFFFFFFFFF,,F,F:FFF:F,FFFFFFFF,:FFFFF,FF,F:F,FF,FF:
@A00270:176:HGHW5DRXY:1:2101:23140:31986 2:N:0:GGTGTAGA+CTCCTTAC
CCTACGGGCGGCTGCAGTGGGGAATATTGCACAATGGGCGCAAGCCTGATGCAGCGACGCCGCGTGCGGGATGACGGCCTTCGGGTTGTAAACCGCTTTTAGCAGGGAGCAAGCCTTCGGGTGAGTGTACTTGTTGAATAAGCGCCGGCTAACTACGTGCCAGCAGCCGCGGTAATACGGAGGGCGCAAGCGTTATCCGGATGTATTGGGCGTAAAGGGCTCGTAGGCGGTTTGTCGCGTCTGGTGTGAA
+
FFFFFFFFFFFFFFF:F,FFFFFF,FFFFFFFFFFFFFFFFFFFFFFFFFFFFFFFFFFFFFFFFFFFFFFFFFFFFFFFFFFFF:FFFFFFFFFFFFFFFFFFFFFFFFFFFFF:FFFFFFFFFFFFFF:FFFFFFFFF:FFFFFFFFFFFFFFFFFFFFFFFFFFFFFFFF::FFFF,FFFFFFFFFFFF:FFFFFFFFF,:F,FFFFFFFFF:FFFFFFFFF:FF:FFF,FFFFFFFFFFF:F:FFF
@A00270:176:HGHW5DRXY:1:2101:20555:32017 2:N:0:GGTGTAGA+CTCCTTAC
CTAGGTGGCTGCAGTAGGGAATCTTCCACAATGGACGAAAGTCTGATGGAGCAACGCCGCGTGAGTGAAGAAGGCTTTAGGGTCGTAAAACTCTGTTGTTGAAGAAGAACGTGTGTGAGAGTAACTGTTCACACAGTGACGGTATTCAACCAGAAAGCCACGGCTAACTACGTGCCAGCAGCCGCGGTAATACGTAGGTGGCAAGCGTTGTCCAGATTTATTGGGCGTAAAGCGAGCGCAGGCGGTTTCTT
+
F::FFFFFFFFFFFFFFFFFFFFFFFFFFF:FFFFFFFF,FFFFFFFFFFFFFFFFFFFFFFFFFFFFFFFFFF::FFFFFFFFFFFFFFFF:FF:FFFFFFFF:FFFFFFFFFF:FFF:FFFFFFFFFFFFFF:FFF,FFFFFFFFF:FFFFFFFFFFFFFFFFF:FFFFFFFFF:FFFFFFFFFFF:FFFF:,FFFFFFFF,FFFFFFFFFFFFFFFF:FFFFFFFFFFFF:F::FFFFFFFF:FFF:F
@A00270:176:HGHW5DRXY:1:2101:31195:32064 2:N:0:GGTGTAGA+CTCCTTAC
CCTACGGGTGGCAGCAGTGGGGAATATTGCACAATGGGCGCAAGCCTGATGCAGCGACGCCGCGTGCGGGATGAAGGCCTTCGGGTTGTAAACCGCTTTTGTTGGGGAGCAAGCGAGAGTGAGTGTACCCTTCGAATAAGGACCGGCTAACTACGTGCCAGCAGCCGCGGTAATACGTAGGGTCCAAGCGTTATCCGGATTTATTGGGCGTAAAGAGCTCGTAGGCGGCTCGTCGCGTCCGGTGTGAAAGT
+
F:FFFFFFFFFFFFFFFFFFFFFFFFFFFFFFFFFFFFFFFFFFFFFFFFFFFFFFFFFFFFFFFFFFFF:FFFFFFFFFFFFFFFFFFFFFFFFFFFFFFFFFFFFFFFFFFF:FF,FFFF:FFFFFFFFFFFF,FF:FFFFFFFFFFFFFFF:FFFFFFF,FFFFFFFFFF,F,F:FFFFFFF::FFF:FFFFFFFF:FFFFFFFFFFFF:FF,FF:FFF:FFF:FFFFFFFFFFFFFFFFFFFFF:FF
@A00270:176:HGHW5DRXY:1:2101:13738:32142 2:N:0:GGTGTAGA+CTCCTTAC
GACTACTCGGGTATCTAATCCTGTTCGCTCCCCACGCTTTCGCTCCTCAGCGTCAGTGACGGCCCAGAGACCTGCCTTCGCCATCGGTGTTCTTCCCGATATCTACACATTCCACCGTTACACCGGGAATTCCAGTCTCCCCTGCCGCACTCCAGCCTGCCCGTACCCGGCGCCGATCCACCGTTCAGCAGTGGACTTTCACACCAGACGCGACAAACCGCCTACGAGCCCTTTACGCCCAATAAATCCG
+
F,:FFF,FFFFFFFFFFFFFFF:FFFFFFFFFFFFFFFFFFFFFFFFFF:FFFFFFFFFFFFFFFFFFFFFFFFFFFFFFFFFFFFFFFFFFFFFFFFF:FFFFFFFFFF:FFFFFFFFFFFFFFFFF:FFFFFFFFFFFFFF:FFFFFFFFFFFFFFFFFFFFFFFFF:FFF:FFFFF,,FF:F,F::,:F:FFFFFFFFFFFFFFFFFFFFFF::FFF::FFFFFFFFF,,FFFFFFFF,FFFFFFF:
@A00270:176:HGHW5DRXY:1:2101:5764:32268 2:N:0:GGTGTAGA+CTCCTTAC
CCTACGGGAGGCTGCAGTAGGGAATCTTCCACAATGGACGCAAGTCTGATGGAGCAACGCCGCGTGAGTGAAGAAGGTTTTCGGATCGTAAAGCTCTGTTGTTGGTGAAGAAGGACAAGGATAGTAACTGATTTTTGTTTGACGGTAATCAACCAGAAAGTCACGGCTAACTACGTGCCAGCAGCCGCGGTCATACGTAGGTGGCAAGCGTTGTCCGGATTTATTGGGCGTAAAGCGAGCGCAGGCGGTTT
+
FFFFFFFFFFFFFF:FFFFFFFF,F:FFFFFFFFFFFFFFFFFFFF:FFFF:FFFF,FFFFFFF:FFFFFFFFFFFF,F::FFFFFFFFFFFFFFFFF:FFFFFFFFFFF:FFFFF:FFFFFFFFFFFFFFFFFFFFFFFF:FF:F:FFFFFFFFFFF:FFFFFFFF:F:FFFFFFFFF:FF,FF:FFFFF,FFFF:FF,FFFFFF,FFFFFFF:FFFFF,FFF,F:FFF,F:FFFFFFFFFFFFFFF:,F
@A00270:176:HGHW5DRXY:1:2101:25762:32268 2:N:0:GGTGTAGA+CTCCTTAC
GACTACTGGGGTATCTAATCCTGTTCGCTACCCATGCTTTCGAGCCTCAGCGTCAGTTACAGACCAGACAGCCGCCTTCGCCACTGGTGTTCTTCCATATATCTACGCATTTCACCGCTACACATGAGTTCCACTGTCCTCTTCTGCACTCAAGTCTCCCAGTTTCCGATGCACTTCTCCGGTTAAGCCGAAGGCTTTCACATCAGACTTAAGAAACCGCCTGCGCTCGCTTTACGCCCAATAAATCCG
+
F:F:FFFF::F:FFFFFFFFFFFFFFF:FFFFFFFFF:F:FFFFFFFF:FFF:FFFFFFFF:FFFFFFFFFFFFFFFFFFFFFFFFFFFFF:F,F:FFFFFFFFFFFF:FFFFFFFFFFFFFFFFFFFFFFFFFFFFFFFFFFFFFF:FFFFFFFFFFFFFF,FFFFFFFFFFFFFFFFFFFFFFFFFFFFFFFFFFFFFFFF:FFF,FFF:FFFFFFFFFFFFFFFFFFF,:,F,FFF,FFFFFFFFF
@A00270:176:HGHW5DRXY:1:2101:27073:32346 2:N:0:GGTGTAGA+CTCCTTAC
GACTACAAGGGTATCTAATCCTGTTCGCTCCCCACGCTTTCGCTCCTCAGCGTCAGTAACGGCCCAGAGACCTGCCTTCGCCATTGGTGTTCTTCCCGATATCTACACATTCCACCGTTACACCGGGAATTCCAGTCTCCCCTACCGCACTCCAGCCCGCCCGTACCCGGCGCGAATCCACCGTTGAGCGATGGACTTTCACACCGGACGCGACGAGCCGCCTACGAGCTCTTTACGCCCAATAAATCCG
+
F,FFFF:FFFFFFFFF,:FFFFFFFFFF:FFFFFFFFFFFFFFFFFFFFFFF:FFFFF:FFFFFFFFFFFFFFFFFFFFFFFFFFFFFFFFFFFFFFFFFFFFFFF:FFFFFFFFFFFFFFFFFFFFFFFFFF:FFFFFFFFFFFFFFFFFFFFFFFFFFFFFFFFFFF:FFFFFFFFFFFFFF:FFFFFF:FFFFFFFFFFFF:F:FFFFFFFF:FFFFFFFFFFFFF:FFFFFFFFFFFFFFFFFFFF
@A00270:176:HGHW5DRXY:1:2101:10520:32362 2:N:0:GGTGTAGA+CTCCTTAC
CCTACGGGCGGCTGCAGTGGGGAATATTGGACAATGGGGGCAACCCTGATCCAGCCATGCCGCGTGTGTGAAGAAGGCTTTCGGGTTGTAAAGCACTTTCAGCGAGGAGGAAGGCGTTAAAGTTAATACCTTTAACGAAGGACGTTACTCGCAGAGGAAGCACCGGCTAACTCCGTGCCAGCAGCCGCGGTAATACGGAGGGTGCGAGCGTTAATCGGAATTACTGGGCGTAAAGGGCGCGTAGGCGGC
+
FFFFFFFFFFFFFF:FFFFFFFFFFFFFFFFF:FFFFFFFFFFFFFFFFFFFFFFFFFFFFFFFFF:FFFFF:FFFFFFFFFFFFFFF:FFFF:FFFFFFFFFFFFFFF:FFFFFFFFFFFFF:FFFFFFFFFFFFFFFFFFFFFFFFFF:FFFFF,FFFFFFFFFFFFFFFFFFFFFFFF:,FFFFFFFF:FFFFF:FFFFFFFFFFFFFFFFFFFFF:FFFFFFFFFF:FFFF:FFFFF,,:FFFFF
@A00270:176:HGHW5DRXY:1:2101:1407:32393 2:N:0:GGTGTAGA+CTCCTTAC
GACTACAAGGGTATCTAATCCTGTTCGCTCCCCACGCTTTCGCTCCTCAGCGTCAGTAACGGCCCAGAGACCTGCCTTCGCCATTGGTGTTCTTCCCGATATCTACACATTCCACCGTTACACCGGGAATTCCAGTCTCCCCTACCGCACTCCAGCCCGCCCGTACCCGGCGCGAATCCACCGTTGAGCGATGGACTATCACACCGGACGCGACGAGCCGCCTCCGAGCTCTTTACGCCCAATAAATCCG
+
F:F,FFF:FFFFFFFFFFFFFF,::,FF,,FFFFF:FFF,FFF,FFFFFFFF:FFF,FFFF,FFFFFFFFFFFFFFFFFFFFF,FFFFF::FF,FFFFF:F,FFFFFFFF:FFFFF::FFFFFFFFFFF,FFFFFFFFFF:F:F::,F,FFF:FFFFFF:FFFFF,FFFFFFFFF:FF::F,,::FFF:FFFFFFF:,,FFFFF,FFFF:F:FFF:FFFFFFF,FFFFFFF,F,F,,F:F:FF,,F:FFF
@A00270:176:HGHW5DRXY:1:2101:12075:32424 2:N:0:GGTGTAGA+CTCCTTAC
CCTACGGGAGGCTGCAGTAGGGAATCTTCCACAATGGACGAAAGTCTGATGGAGCAACGCCGCGTGAGTGAAGAAGGCTTTAGGGTCGTAAAACTCTGTTGTTGAAGAAGAACGTGTGTGAGAGTAACTGTTCACACAGTGACGGTATTCAACCAGAAAGCCACGGCTAACTACGTGCCAGCAGCCGCGGTAATACGTAGGTGGCAAGCGTTGTCCGGATTTATTGGGCGTAAAGCGAGCGCAGGCGGTTT
+
FF:F:FFFFFF:FFFFFFFFFFFFF:FFFFFFFFFFFFFFFFFFFFFFFFFFFFFFFFFFFFFFFFFF,FFFFFFFFFF:FFFFFFFFFFFFFFFFFFFFFFFFFFFFFFFFF:FFFFFFFFFFFFFFFFFFFFF:FF:FFFFF:FFFFFFFFFFFFFFFF:,FFFFFFFFF:FFFFFF:FFF,FF:FF:FFFFF::FFFFF:FFFFFFF,,FFFFFFF:FFFFFFFFFFFFFFFFFFFFFFF:FFF:FFF
@A00270:176:HGHW5DRXY:1:2101:13548:32503 2:N:0:GGTGTAGA+CTCCTTAC
CCTACGGGGGGCTGCAGTGGGGAATATTGCACAATGGGGGGAACCCTGATGCAGCCATGCCGCGTGTATGAAGAAGGCCTTCGGGTTGTAAAGTACTTTCGGTGATGAGGAAGGTGATGTATCTAATAGGTGCATTAATTGACGTTAATCACAGAAGAAGCACCGGCTAACTCCGTGCCAGCAGCCGCGGTAATACGGAGGGTGCGAGCGTTAATCGGAATGACTGGGCGTAAAGGGCATGTAGGCGGAT
+
FFF,FFFFFFFFFFF,F,FFFFFFFFFFFFFFFFFFFFFFFFFFFFFF:FFFF,FFF:FFFFFFFFFF:FF:FFFFFFFFFFFFFFFFF,FFFFFFFFFFFF:FFFFFFFFFFFFFFFFFFFFFFFF:FFFFF:FFFFFFF:FFFFFFFFFFFFFFF,FFFFFFF:FFF:FFFFFFFFFFFFFFFFFFFFFFFFFFFFFFFFFFFFFFFF:FFFFFFF:,:FFFFFFFFFF,FF:FFFF:FFFFFF:F,F
@A00270:176:HGHW5DRXY:1:2101:3622:32534 2:N:0:GGTGTAGA+CTCCTTAC
CCTACGGGGGGCTGCAGTAGGGAATCTTCCACAATGGACGAAAGTCTGATGGAGCAACGCCGCGTGAGTGAAGAAGTCTTTAGGGTCGTAAAACTCTGTTGTTGAAGAAGAACGTGTGTGAGAGTCACTGTTCACACAGTGACGGTATTCAACCAGAAAGCCACGGCTAACTACGTGCCAGCAGCCGCGGTAATACGGAGGTGGCAAGCGTTGTCCGGATTTAATGGGCGTAAAGCGAGCGAAGGCGGTTT
+
F:FFF:FFFFFFFFFFF:FFFFFFFFFFFF:FFFFFFFFFFFFF,F:FFF:FF:F,F:FFFFFF,FFF:FFFFFFF,F,FF:FFF:F:F,:,FFFF,F:FFF,:,FFFF,:FF,F:,FFFFFFFF,FFFFFFFFFFF:FF,F:FFF::FF,FFF,FFFF:F::F::FFFF:,FFF:F:,FFF:F:FF:F,,FF,:F:,FFF,FFFF:F::F:FFF,,F:FF,F,FF:FF:,FFFF:FFF,F,F:FFFFFFF
@A00270:176:HGHW5DRXY:1:2101:12174:32565 2:N:0:GGTGTAGA+CTCCTTAC
CCTACGGGAGGCTGCAGTAGGGAATCTTCCACAATGGACGAAAGTCTGATGGAGCAACGCCGCGTGAGTGAAGAAGGCTGTCGGGTCGTAAAACTCTGTTGTTGAAGAAGAACGTGTGTGAGAGTAACTGTTCACACAGTGACGGTAGTCAACCAGAAAGCCACGGATAACTAAGTGCCAGCAGCCGCGGTAATACGTAGGTGGCTAGCGTTGTCCGGTTTTATTGGGCGTAAAGCGAGCGCAGGCGGTTT
+
FFFFFFFFFF:F:F,FFF,FF,FFFF:FFFF:F:FF:FFFF:FF:FFFFFFFFFFF:FFF:FFF:FF:FFFF,FFF:F,,:,F:FFFFFFF:FFFF:F,:F:FFFFFFFFFF,:FFFF:FFFFFFFFFFFFFF:FFF,,FFFF:::F,FFFFFF:,F:FFF,FFF:,,:FFF:,,:F:FF,FFFFFF:FFFFFFFF:FFFF,FFF,FFF:,FFFF,FF,F,,F:FFF,FFFF,:FFFFF,FFFFFFFFFF:
@A00270:176:HGHW5DRXY:1:2101:23909:32597 2:N:0:GGTGTAGA+CTCCTTAC
GACTACTGGGGTATCTAATCCTGTTTGCTCCCCACGCTTTCGCATCTCAGCGTCAGTATCTGTCCAGAAGGCCGCCTTCGCCACCGGTATTCCTCCACATCTCTACGCATTTCACCGCTACACGTGGAATTCTACCTTCCTCTACAATACTCTAGTTAACCAGTTTTAAGTGCAATTCCTAGGTTAAGCCCAGGGCTTTCACACCTAACTTAATTATCCGCCTACATGCCCTTTACGCCCAGTCATTCC
+
F:FFFFFFFFFFFFFFFFFFFFFFFFFFFFFFFFFFFFFFFFFFFFFFFFFFFFFFFFFFFFFFFFFF:FFFFFFFFFF:FFFFFFFFFFFFFFFFFFFFFFFFFFFF:FFFFFFFFFFFFFFFFFF,F:FFFFFFF,FF:FFFFFF:F:FFFFFFFFFFFFF,FFFFFFFFF:F,FFFFFFFFF::FFFF:F:FFFFFFF:FFFFFF,FF,FFFFFF,F,FFF,FFFFFFFF:::FFFFFFFFFFF:F
@A00270:176:HGHW5DRXY:1:2101:24677:32675 2:N:0:GGTGTAGA+CTCCTTAC
CCTACGGGAGGCTGCAGTAGGGAATCTTCCACAATGGACGAAAGTCTGATGGAGCAACGCCGCGTGAGTGAAGAAGGCTTTAGGGTCGTAAAACTCTGTTGTTGAAGAAGAACGTGTGTGAGAGTAACTGTTCACACAGTGACGGTATTCAACCAGAAAGCCACGGCTAACTACGTGCCAGCAGCCGCGGTAATACGCAGGTGGCAAGCGTTGTCCGGATTTATTGGGCGTAAAGCGAGCGCAGGCGGTTT
+
FF:FFFFFF:F:FFFFFFF,FFFFFFF,FFFFFFFF:FFFFFFF,FFFF:FFFF:FFFFFFFFFFFF:FFFFF,FFF,FFFFFFF,FFFFFFFFFFFFFFFFF,FFFFF,,FF:FFFFFFFFFF:FFFF:FFFFFFFF:FFFFF,FFFF,FFFFF:FFFFFFFFFFFFF:,FFFFF:F,FF:F:,FFFFF:FFFFFF,FFFFFFFFFFFFFFFFFFFFFFFFFFFFFFFFFFFFFFF:FFFF,FFF,F,FF
@A00270:176:HGHW5DRXY:1:2101:21070:32690 2:N:0:GGTGTAGA+CTCCTTAC
GACTACAGGGGTATCTAATCCTGTTCGCTACCCATGCTTTCGAACCTCAGCGTCAGTTACAGACCAGAGAGCCGCCTTCGCCACTGGTGTTCTTCCATATATCTACGCATTCCACCGCTACACGTGGAGTTCCACTCTCCTCTTCTGCACTCAAGAAATATAGTTTCAGCTGCACTTCCCCGGTTGAGCCGAGGGCTTTCACAGCTGACTTATCTTCCCGCCTGCGTTCGCTTTACGCCCAATAAATCCG
+
F:FFFFFFFFFFFFFFFFFFFFFF,FFFFFFFFFFFFFFFFF:FFFFFFFFFFFFFFFFFFFFFFFFFFFFFFFFFFFFFFFFFF::FFF:FFFFFFFFFFFF:FF:FFFFFFFFFFFFFFFFFFFFFFFFFFFFFFFFFFFF,FFFFFFFFFFFFFFFFFFFFFFFFFFFFFFFF:F:FFFFFFFFFFFFFFFFFFFFFFFFFF,FF:FFFFFFF:FFFFFFFFFF:FFF:,FFFFFFFFFFFFFFFFF
@A00270:176:HGHW5DRXY:1:2101:9932:32722 2:N:0:GGTGTAGA+CTCCTTAC
GACTACCGGGGTATCTAATCCTGTTCGCTACCCATGCTTTCGAGCCTCAGCGTCAGTTACAGACCAGACAGCCGCCTTCGCCACTGGTGTTCTTCCATATATCTACGCATTTCACCGCTACACATGGAGTTCCACTGTCCTCTTCTGCACTCAAGTCTCCCAGTTTCCGATGCGCTTCTCCGGTTAAGCCGAAGGCTTTCACATCAGACTTAAGAAACCGCCTGCGCTCGCTTTACGCCCAATAAATCCG
+
FFFFFFFFFFFFFFFFFFFFFFFFFFFFFFFFFFFFFF:FFFFFFFFFFFFFFF:FFFFFFFFFFFFFFFFFFFFFFFFFFFFFFFFFFFFFFFFF,FFFFFFFFFFFFFFFFFFFFFFFFFFFFFFFFFFFFFFFFFFFFFFFFFFFFFFFFFFFFFFFFFFFFFFFFFFFFFF:FFFFFFFFFFF:FFFFF,:FFFFFFFFFFFFFFFFFFF,FFFFF:FFFFFFFFFFFFFFFFF:F:FFFFFFFFF
@A00270:176:HGHW5DRXY:1:2101:11153:32737 2:N:0:GGTGTAGA+CTCCTTAC
GACTACCCGGGTATCTAATCCTGTTCGCTACCCATGCTTTCGAGCCTCAGCGTCAGTTACAGACCAGACAGCCGCCTTCGCCACTGGTGTTCTTCCATATATCTACGCATTTCACCGCTCCACATGGAGTTCCACTGTCCTCTTCTGCACTCAAGTCTCCCAGGTTCCGATGCACTTCTCCGGTTAAGCCGAAGGCTTTCACATCAGACTTAAGAAACCGCCTGCGCTCGCTTTACGCCCAATAAATCCG
+
F:FFFFFFFFFFFFFFFFFFFFFFFFFFFFFFFFFFF::FFFFFFF:FFFFFFFFFFFFFFFFFFFFFFFFFFFFFFFFFFFF:FFFFFFFFFFFFFFFFFFFFFFFFF,FFFFFFFFF,F:FFFFFFFFFFFF:FFFFFFFFFFFFFFFFFFFFFFFFFFFF,FFFFFFFFFFFFFFFFFFFFFFFFFFFFFFFFFFFFFFFFFFFFFFFFFFFFFFFFFFFF:FFFFFF:FFFFFFFFF:FFFFFFFF
@A00270:176:HGHW5DRXY:1:2101:20500:32769 2:N:0:GGTGTAGA+CTCCTTAC
GACTACTGGGGTATCTAATCCTGTTCGCTCCCCACGCTTTCGCTCCTCAGCGTCAGTAACGGCCCAGAGACCTGCCTTCGCCATTGGTGTTCTTCCCGATATCTACACATTCCACCGTTACACCGGGAATTCCAGTCTCCCCTACCGCACTCCAGCCCGCCCGTACCCGGCGCGAATCCACCGTTGAGCGATGGACTTTCACACCGGACGCGACGAGCCGCCTACGAGCTCTTTACGCCCAATAAATCCG
+
F:FFFFFFFFFFF:FFFFFFFFFFFFFFFFFFFFFFFFFFFFFFFFFFFFFFFFFFFFFFFFFFFFFFFFFFFFFFFFFFFFFFFFFFFFFFFFFFFFFFFFFFFFFFFFFFFFFFFFFFFFFFFFFFFFFFFFFFFFFFFFFFFFFFFFFFFFFFFFFFFFFFFFFFF:FFF:FFFFFFFFFFFFFFFFFFFFF:FFFFFFFFFFFFFFFFFFFFFFFFFFF,FFFFFFFFFFFF:FFFFFFFFFFFFF
@A00270:176:HGHW5DRXY:1:2101:6949:32784 2:N:0:GGTGTAGA+CTCCTTAC
GACTACTGGGGTATCTAATCCTGTTCGCTACCCATGCTTTCGAGCCTCAGCGTCAGTTACAGACCAGACAGCCGCCTTCGCCACTGGTGTTCTTCCATATATCTACGCATTTCACCGCTACACATGGAGTTCCACTGTCCTCTTCTGCACTCAAGTCTCCCAGTTTCCGATGCACTTCTCCGGTTAAGCCGAAGGCTTTCACATCAGACTTAAGAAACCGCCTGCGCTCGCTTTACGCCCAATAGATCCG
+
F:FFFFFFFFFFFFFFFFFFFFFFFFFFFFFFFFFFFFFFFFFFFFFFFFFFFFFFFFFFFFFF:FFFFFFF:F:F:FFFFF:FFFFFFFFFFF,FFFF:F:FFFFFF:FFFFFFFFFFF:FF:FFFFFFFF:FFFFFFFFFFFFFFFFFFFFFFFFFFFFFFFFFFFFFFFFFFFFFFFFF::FFFFFFFFFFFFFFFF,F,FFFFFF:FFFFFFFFFFFFFFFFFFFFFFFFFFFFFFF:FF:FFF:F
@A00270:176:HGHW5DRXY:1:2101:10854:32784 2:N:0:GGTGTAGA+CTCCTTAC
GACTACCGGGGTATCTAATCCTGTTCGCTACCCATGCTTTCGAGCCTCAGCGTCAGTTACAGACCAGACAGCCGCCTTCGCCACTGGTGTTCTTCCATATATCTACGCATTTCACCGCTACACATGGAGTTCCACTGTCCTCTTCTGCACTCAAGTCTCCCAGTTTCCGATGCGCTTCTCCGGTTAAGCCGAAGGCTTTCACATCAGACTTAAGAAACCGCCTGCGCTCGCTTTACGCCCAATAAATCCG
+
FFF,FFFFFFF:FFFFF:FFFFFFFFFFFFFFFFFFFFFFFFFFFFFF:FFFFFFFFFFFFFFFF:FFFFFFFFFFFFFF,FFFFFFFFFFFFF:F:FFFFFFFFFF:FFFFFFFFFFFFFFFFFFFFFFFFFFFFFFFFFFFFFF:FFFFFFFFFFFFFFFFFFFFFF:FFFFFFFFFFFFFFF:F:,F:FFFFFFFFFFFFFFFF,FFFFFFFFFFFFFFFFFFFFFFFFFFFFF:FFFFFFF,FFFF
@A00270:176:HGHW5DRXY:1:2101:27706:32910 2:N:0:GGTGTAGA+CTCCTTAC
GACTACAAGGGTATCTAATCCTGTTCGCTCCCAACGCTTTCGCTCCTAAGCGTCAGTAAAGGCCCAGAGACCTGCCTTCGCCATTGGTGTTCTTCCCGATATATACAAATTCCAACGTTACACCGGGAATTCCAGTCTCCCCTACCGCAATCCAGACCGCCCGTACCCGGCGCGAATCCACCGTTGAGCGATGGACTTTCACACAGGACGCGACGAGCCGCCTACGAGGTCTTTACTCCCATTAAATCCG
+
,FFF:FFF,:,FFFFFFFFF,::,:,,,FF:F,FF::FFF,,,,,F:,F:,,,,:,FFF,,::,,F,F:FF,,:,::FFFF::FFF,::,,,,F,:::F:FF,:F:F,F::F,F,F,F:F,F,:F:FFFFF:,FF:,F,:,,FF,F:,:,F:::,,,F:,:,F:FF,FF,,FFFFFF,:F:FF,FFF:,FFFF,F:F,F,,FF,,F:,F:FFF:F,F:FFF,,FF,:F,FFF,FFF,F,,F,:,,F:,,:
@A00270:176:HGHW5DRXY:1:2101:30544:32910 2:N:0:GGTGTAGA+CTCCTTAC
GACTACAGGGGTATCTAATCCTGTTCGCTACCCATGCTTTCGAGCCTCAGCGTCAGTTACAGACCAGACAGCCGCCTTCGCCACTGGTGTTCTTCCATATATCTACGCATTTCACCGCTACACATGGAGTTCCACTGTCCTCTTCTGCACTCAAGTCTCCCAGTTTCCGATGCACTTCTCCGGTTAAGCCGAAGGCTTTCACATCAGACTTAAGAAACCGCCTGCGCTCGCTTTACGCCCAATAAATCCG
+
FFFFFFFFFFFFFFFFFFFFFFFFFFFFFFFFFFFFFFFFFFFFFFFFFFFFFFFFFFFFFFFFFFFFFFFFFF:FFFFFF:FFFFFFFFF:FFFFFFFFFFFFFFFFFFFFFFFFFFFFFFFFFFFFFFFFFFFFFFFFFFFFFFFFFFFFFFFFFFFFFFFFFFFFFFFFFFF,FFFFFFFFFFFFFFFFFFFFFFFFFFFFF:FF:FFFFFFFFFFFFFFFFFFFFFFFFFFFFFFFF:FFFFFFFF
@A00270:176:HGHW5DRXY:1:2101:6813:32925 2:N:0:GGTGTAGA+CTCCTTAC
GACTACTGGGGTATCTAATCCTGTTCGCTACCCATGCTTTCGAGCCTCAGCGTCAGTTACAGACCAGACAGCCGCCTTCGCCACTGGTGTTCTTCCATATATCTACGCATTTCACCGCTACACATGGAGTTCCACTGTCCTCTTCTGCACTCAAGTCTCCCAGTTTCCGATGCACTTCTCCGGTTAAGCCGAAGGCTTTCACATCAGACTTAAGAAACCGCCTGCGCTCGCTTTACGCCCAATAGATCCG
+
F:FFFFFFFFFFFFFFFFFFFFFFFFFFFFFFFFFFF:FFFFFFFFFFFFFFFFF:FFFFFFFF:FFFF:FFFFFFFFF,FFFF,FFFFFFFFFFFFFF:FFFFFFFFFFFFFFFFFFFF:F:FF:FFFFFFFFFFFFFFFFFF:FF:FFFFFF:FFFF::FFFFFFFFFF,FFFFFFFFFFFFFFF,:FFFF,F:FF,FF,FFFF,F:FFFF,FFFFFFFFFFFFFFF:FFFFFFFF::FF,F,FFFF,
@A00270:176:HGHW5DRXY:1:2101:25310:32925 2:N:0:GGTGTAGA+CTCCTTAC
GACTACTAGGGTATCTAATCCCGTTCGCTACCCATGCTTTCGAACCTCAGCGTCAGTAACAGACCAGACAGCCGCCTTCGCCACTGGTGTTCTTCCATATATCTACGCATTTCACCGCTACACATGGAGTTCCACTGTCCTCTTCTGCACTCAAGTCTCCCAGTTTCCGGTGCACTTCTCCGGTTAAGCCGAAGGCTTACAGATCAGACTTAAGAAACCGCGTGCGCTCGGTTTTCGCACACTAAATCCG
+
,F,F:FFF:FF:FFFFFF,F,F:FF::F,FFFFFFF,FFF::FF,F,FFFFFFFFF,,FFF:,FFF:FF:FF::FF:FFF:F::,F:::FF,,FF::FF:F:,:FFFFFFF:FFF:FFFFFFF,:FF,FF::F::FF,:FFFFFF,FF:,F:F,FFFF,,::FFFFFF,,FFFF:,F:F::FFFF::,::F:FFF,:F,,F,FFF::,,FF:::,,:::F:,,F:FF:,F,,:F,F,F,FF,F:F,::,:
@A00270:176:HGHW5DRXY:1:2101:27679:32925 2:N:0:GGTGTAGA+CTCCTTAC
GACTACAAGGGTATATAATCCTGTTCGCTCCCCACGCTTTCGCTCCTCAGCGTCAGTAACGGCCCAGAGACCTGCCTTCGCCATTGGTGTTCTTCCCGATATCTACACATTCCACCGTTACACCGGGAATTCCAGTCTCCCCTACCGCACTCCAGCCCGCCCGTACCCGGCGCGAATCCACCGTTGAGCGATGGACTTTCACACCGGACGCGACGAGCCGCCTACGAGCTCTTTACGCCCAATCAATCCG
+
:F,FF::FFFFFFF,F,FFF,F:FFFF:F:FF,,FFFFFFFF,F,,F:FF:FF,FFFF::FFFFFFFF:F,FFF,FFF,F,,FFFFF,FF,,:F:FFFFFFF,:FFFFFFFF:F:FFF::F,,:FF::FFF::F,F:::FF,,FF:FFFFFF:FF:,:FFF:FF:,::FFFFFF,FF,,FF:F:F:FFFFFFFF,:FFF:F:FF,FF:F,FFFF,FFFFFF:FFFFFF,FFFFFFF,:,:FFF,FFFF,F
@A00270:176:HGHW5DRXY:1:2101:30770:32925 2:N:0:GGTGTAGA+CTCCTTAC
CCTACGGGCGGCTGCAGTGGGGAATATTGCACAATGGGGGGAACCCTGATGCAGCCATGCCGCGTGTATGAAGAAGGCCTTCGGGTTGTAAAGTACTTTCGGTGATGAGGAAGGTGATGTATCTAATAGGTGCATTAATTGACGTTAACCACAGAAGAGGCACCGGCTAACTCCGTGCCAGCAGCCGCGGTAATACGGAGGGTGCGAGCGTTAATCGGAATTACTGGGCGTAAAGGGCATGTAGGCGGAT
+
FFFFFFFFFFFFFFFFFFFFFFFFFFFFFF:FFFFFFFFFFFFF::FFF:FFFFFF:FF:FFFFFFF:FFF,F:,FFF:FFFFFFFFFFF:FFF::F:F:FF,FF:FFFFF:FFFF:FFF,FFFF,FFFFFFFFFFF:FFF:FFFFFFFFFFFFFFF:FFFFFFFF:FFFFFFFFFFFFFFF:FFFFFFFFFFFFFFFFFFFFFF:FFFF:FF:FFFF:,F,:FFFFFFFFFFFFF:FFFF:FFFFFF,:
@A00270:176:HGHW5DRXY:1:2101:6985:33004 2:N:0:GGTGTAGA+CTCCTTAC
GACTACTGGGGTATCTAATCCTGTTCGCTACCCATGCTTTCGAGCCTCAGCGTCAGTTACAGACCAGACAGCCGCCTTCGCCACTGGTGTTCTTCCATATATCTACGCATTTCACCGCTACACATGGAGTTCCACTGTCCTCTTCTGCACTCAAGTCTCCCAGTTTCCGATGCACTTCTCCGGTTAAGCCGAAGGCTTTCACATCAGACTTAAGAAACCGCCTGCGCTCGCTTTACGCCCAATAAATCCG
+
F:FFFFFFFFFFFFFFFFFFFFFFFFF:FFFFFFFFFFFFFFFFFFFFFFFFFFFFFFFFFFFFFFFFFFFFFFFFFFFFF:FFFF:FFFFFFFFFFFFFFFFFFFFFFFFFF,FFFFFFFFFFF:FFFFF:FFFFFF:FFFFFFFFFFFFFFFFFFF:FFFFFFFFFFFFFFF:FFFFFFFFFFFFFFFFFFFFFFFFFFFFFFFFFFFFFFFFFF:F,:FFFFFFFFFFFFFFFFFFFF:FFFFF::F
@A00270:176:HGHW5DRXY:1:2101:12518:33004 2:N:0:GGTGTAGA+CTCCTTAC
GACTACTGGGGTATCTAATCCTGTTCGCTACCCATGCGTTCGGACCTCAGCGTCAGTTCCAGACCAGAGAGCCGCCTTCGCCACTGGTGTTCTTCCATATATCTACGCATTCCACCGCTACACATGGAGTTCCACTCTCCTCTTCTGCACTCAAGAAATATAGTTTCAGCTGCACTTCCCCGGTTGAGCCGAGGGCTTTCACAGCTGACTTATCTTCCCGCCTGCGGTCGCTTTACGCCCAATAAATCCG
+
F:FF,F,FFFF,,FFFF:FFFFFFFFF:FFFFFFFFF,FFFF:FFFFFFF::FF,FF,,FFFFFFF:FFFFFFF:FFFF::F,FFFFFFFFF:FFFFF:FFFFFF:FFF,FFFFFFFFFFFFFFF:FF:FFFFF:FFFFFFFFFFFFFFFFFF:::FFF::FFF:FFFF,:,FFFFFFF:FFFFF:FF:FFFF::F,FFF:FFFFF:FF,F::FFFFFFFFFFFFF,FF:FFFFFFFF:F:,F:FFF:,F
@A00270:176:HGHW5DRXY:1:2101:5330:33019 2:N:0:GGTGTAGA+CTCCTTAC
GACTACTGGGGTATCTAATCCTGTTCGCTACCCATGCTTTCGAGCCTCAGCGTCAGTTACAGACCAGACAGCCGCCTTCGCCACTGGTGTTCTTCCATATATCTACGCATTTCACCGCTACACATGGAGTTCCACTGTCCTCTTCTGCACTCAAGTCTCCCAGTTTCCGATGCACTTCTCCGGTTAAGCCGAAGGCTTTCACATCAGACTTAAGAAACCGCCTGCGCTCGCTTTACGCCCAATAGATCCG
+
F::FF:FFFFFFFFFFFFFF,,F:,FFF,FFFFFFFFFFF::FFFFF:FFFFFFFFFFFFFFF,FFFFFFFFFFFFFFFF:FF,FF:F,FFFFF,FFFFFF:FFFFFFF,FFFFFFF:FFFFFFF,FFFFFFFFFFFFF,FFF::F,FFFFFFFFFFF:FFFFFFFFFFF,:,FF:FFFFFFFF:FFF:F,FF,:FFF,FFFF,FFFFFFFFFFFFF:F:FF,FFFFFFF:F,,F,:F,FFF,FFFFF:F
@A00270:176:HGHW5DRXY:1:2101:30644:33019 2:N:0:GGTGTAGA+CTCCTTAC
GACTACAGGGGAATCTAATCCTGATCCCTACCAATGCTTTCGAGCCTCATCGTCAGTTACAGACCAGACAGCCGCCTTCGCCACTGGTGTTCTTCCATATATCTACGCATTTCACCGCTACACATGGAGTTCCACTGTCCTCTTCTGCACTCAAGTCTCCCACTTTCCGATGCACGTCTCCGGTTAAGCCGAAGGCTTTCTCATCAGACTTCAGAAAGCGCCTGCGCTCGCTTTACGCCCAATAAATCCG
+
F,:,F::,,,,,FFF,F:FFFF:,FF,FFFFF,FF:FFFFFFF:FFFFF,F,FFF:FFF:FFF:,FFFF:,FFFFFFFFFFF:,F,:FF,FFFF,:FFFFF,,FFFFFF:F::FFFF::FFF,FF,:FFFF,:F,FFF:,FF,FFFFFFFFFFFFF:FF,,,,,:F:F,FFFF,F,::FFFF::,FF:F:FFF:FF:,FF:FFFFFFFFF,:FF:F:,FFFF:F,FF:FFF,F,FF:,:,FFFF:FF:,:
@A00270:176:HGHW5DRXY:1:2101:17110:33035 2:N:0:GGTGTAGA+CTCCTTAC
GACTACTCGGGTATCTAATCCTGTTCGCTACCCATGCTTTCGAGCCTCAGCGTCAGTTACAGACCAGACAGCCGCCTTCGCCACTGGTGTTCTTCCATATATCTACGCATTTCACCGCTACACATGGAGTTCCACTGTCCTCTTCTGCACTCAAGTCTCGCAGTTTCCGATGCACTTCTCCGGTTAAGCCGAAGGCTTTCACATCAGACTTAAGAAACCGCCTGCGCTCGCTTTACGCCCAATAAATCCG
+
FFFFFFFFFFFFFFFFFFFFFFFFFFFFFFFF:FFFFFFF:FFFFFFF:FFFFFFFFFFFFFFFF,FFFFFFF:FF:FFFFFFFFFFFFFFFFF:F:FFFFFFFFFF::FFFFFFFFFFFFFF:FFFFFFFFFFFFFFFFFFF:FFFFFFFF:FFFFFF,FFFFFFFFF:FFFFFFFFFFFFFFFFFFFFFFFFFFFFFFFFFFFFF:FFFFF::FFFFF:FFFFFFFFF:FFFFFFFFFF,FFF,FFFF
@A00270:176:HGHW5DRXY:1:2101:10357:33082 2:N:0:GGTGTAGA+CTCCTTAC
GACTACCGGGGTATCTAATCCTGTTCGCTACCCATGCTTTCGAGCCTCAGCGTCAGTTACAGACCAGACAGCCGCCTTCGCCACTGGTGTTCTTCCATATATCTACGCATTTCACCGCTACACATGGAGTTCCACTGTCCTCTTCTGCACTCAAGTCTCCCAGTTTCCGATGCGCTTCTCCGGTTAAGCCGAAGGCTTTCACATCAGACTTAAGAAACCGCCTGCGCTCGCTGTACGCCCAATAAATCCG
+
F:FFFFFFFFFFF,FFFFFFFFFFFFFFFFFFFFFFFFFFFF:FFFFFFFFFFFFFFFFFFFFFFFFFF:FFFFFFFFFFFFFFFFFFFFFFFFFFFFFFFFF:FFFFFFFFFFF:FFFFFFFFFFFF:FFFFFFFFFFFFFFFFFF:FF,FFF:FFFFFFFFFFF:FFFFFFFFFFFFFFFFFF:FFF:FFFFFFFFFF:FFFFFFFF:,FFFFFF,:FFFFFFFF,FFFF:FFFF:FFFFF:FF,FFF
@A00270:176:HGHW5DRXY:1:2101:24017:33129 2:N:0:GGTGTAGA+CTCCTTAC
GACTACTAGGGTATCTAATCCCGTTCGCTACCCATGCTTTCGAACCTCAGCGTCAGTTACAGACCAGACAGCCGCCTTCGCCACTGGTGTTCTTCCATATATCTACGCATTTCACCGCTACACATGGAGTTCCACTGTCCTCTTCTGCACTCAAGTCTCCCAGTTTCCGATGCACTTCTCCGGTTAAGCCGAAGGCTTTCACATCAGACTTAAGAAACCGCCTGAGCTCGCTTTACGCCCAATAAATCCG
+
FFFFF:FFFFFFFFFFFFFFFFFFFFFFFFFFFFFFFF::FFFFFFFFFFFFFFFFFFFFFFFFFFFFFFFFFFFF,FFF:FFFFFFFFFFFFFFFFFF,FFFF,FF:FFFF:FFFFFFFFFFFFFFFFFFFFFFFFFFFF:FFFFFFFFFFF:FFFFF,FFF,FF,FF:FFFFFFFFFFFFFFFFFFFFFFFF:FFFFFF:FFF,:FFFFF:,FFFFFFFF:F,FFFFFFFFF:F:F:FFFFFFFF:,F
@A00270:176:HGHW5DRXY:1:2101:27100:33207 2:N:0:GGTGTAGA+CTCCTTAC
CCTACGGGGGCTGCAGTAGGGAATCTTCCACAATGGACGAAAGTCTGATGGAGCAACGCCGCGTGAGTGAAGAAGGCTTTAGGGTCGTAAAACTCTGTTGTTGAAGAAGAACGTGTGTGAGAGTAACTGTTCACACAGTGACGGTATTCAACCAGAAAGCCACGGCTAACTACGTGCCAGCAGCCGCGGTAATACGTAGGTGGCAAGCGTTGTCCGGATTTATTGGGCGTAATGCGAGCGCAGGCGGTTT
+
FFFFFFFFFFFF:FFFFFFFFFFFFFFFFFFFFFFFFFFFFFFFFFFFFFFFF:FFFFFFFFF:FFFFFFFFFFFFFFFFFFFFFFF,FFFFFFFFFFFFF:F:::FF,FFFFFFFFFFF:FFFFFFFFFFFFFFFFFFFFFFFFFFFFF,:FFFFFFFFFFFFFF:FFFFFFFFFFFFFF:F:F:FF:FFFF,FFFF:FFFFF:FFFF,,FFFFF,,F,FFFFFFF::FF:,F:F,FFFFFFFFFF:FF
@A00270:176:HGHW5DRXY:1:2101:6677:33223 2:N:0:GGTGTAGA+CTCCTTAC
GACTACTGGGGTATCTAATCCTGTTCGCTACCCATGCTTTCGAGCCTCAGCGTCAGTTACAGACCAGACAGCCGCCTTCGCCACTGGTGTTCTTCCATATATCTACGCATTTCACCGCTACACATGGAGTTCCACTGTCCTCTTCTGCACTCAAGTCTCCCAGTTTCCGTTGCACTTCTCCGGTTAAGCCGAAGGCTTTCACATCAGACTTAAGAAACCGCCTGCGCTCGCTTTACGCCCAATAAATCCG
+
FFFFFFFFFFFFFFFFFFFFFFFFFFFFFFFFFFFFFFFFFFFFFFFFFFFFFFFF:FFFF:FF:FFFFFFFFFFFFFFFFFFFFF,FFFFFFFF:,FFFFFFFFFFFFFFFFFF:F:F:FFFFFFFFFFFFFFFFFFFFFFFFFFFF:FFFFFFFFF::FFF:FFFFF,FFF,FFFFFFFFFFFFFFFFFFFFFFFFFFFFFFF:FFFFFFFFFFFF:F,FFF:FFFFFFFFFFFFFFFF,FFFFFF,F
@A00270:176:HGHW5DRXY:1:2101:30635:33223 2:N:0:GGTGTAGA+CTCCTTAC
GACTACAGGGGTATCTAATCCTGTTCGCTACCCATGCTTTCGAGCCTCAGCGTCAGTTACAGACCAGACAGCCGCCTTCGCCACTGGTGTTCTTCCATATATCTACGCATTTCACCGCTACACATGGAGTTCCACTGTCCTCTTCTGCACTCAAGTCTCCCAGTTTCCGATGCACTTCTCCGGTTAAGCCGAAGGCTTTCACATCAGACTTAAGAAACCGCCTGCGCTCGCTTTACGCCCAATAAATCCG
+
F:F:FFFFFFFFFFFFFFFFFFFFFFFFFFFFFFFFFFFFF,FFFFFFFFFFFFFFFFFFFFFFFFFFFFFFFFFFFFFFFFFFFFFFFFFFFF:FFFFFFFFFFFFFFFFFFFFFFFFFFFFFFFFFFFFFFFFFFFFFFFFFFFFFFFFF:FFFFFFFFFFFFFFFFFFFFFFF:FFFFFFFFFF:FFFFFFFFFFFFFFFFFFFFF:FFFFFFFFFFFFFFFFFFFFFF:FFFFFFFFFFF:FFFFF
@A00270:176:HGHW5DRXY:1:2101:30599:33285 2:N:0:GGTGTAGA+CTCCTTAC
GACTACAGGGGTATCTAATCCTGTTCGCTACCCATGCTTTCGAGCCTCAGCGTCAGTTACAGACCAGACAGCCGCCTTCGCCACTGGTGTTCTTCCATATATCTACGCATTTCACCGCTACACATGGAGTTCCACTGTCCTCTTCTGCACTCAAGTCTCCCAGTTTCCGATGCACTTCTCCGGTTAAGCCGAAGGCTTTCACATCAGACTTAAGAAACCGCCTGCGCTCGCTTTACGCCCAATAAATCCG
+
FFFFFFFFFFFFFFFFFFFFF:FFFFFFF,FFFFFF:FFFFF:FF:FFFFFFFFFFFFFFFFFFF:FFFFFFFFF:FFFFFFFFFFF:FFFFFFFFFFFFFFFFFFFFFFFFFFFF:FFFFFFFFFFFFFFFFFFFFFFFFFFFFFFFFFFFFFFFFFFFFFFFFFFFF:F:F:FFFFFFFFFFFFFFFFFFFFFFFFFFFFFFFFFFFF:FF,FFFFFFFFFFFFFFF:FFFFFFFFFFFFFFFFFFFF
@A00270:176:HGHW5DRXY:1:2101:24587:33332 2:N:0:GGTGTAGA+CTCCTTAC
GACTACTAGGGTATCTAATCCCGTTCGCTACCCATGCTTTCGAACCTCAGCGTCAGTTACAGACCAGACAGCCGCCTTCGCCACTGGTGTTCTTCCATATATCTACGCATTTCACCGCTACACATGGAGTTCCACTGTCCTCTTCTGCACTCAAGTCTCCCAGGTTCCGATGCACTTCTCCGGTTAAGCCGAAGGCTTTCACATCAGACTTAAGAAACCGCCTGCGCTCGCTTTACGCCCAATAAATCCG
+
FFFFFFFFFFFFF:FFFFFFFFFFFFFFFFFFFFFFFFFFFFFFFFFFFFFFFFFFFFFFFFFFFFFFFFFFFFFFFFFFFFFF:FFFFFFFFF:FF,F::FFFFFFFFFFFF:FF:FF,FFFFF::FFFFFFFFFF:FF:FFFFFFFFFF:FFFF,,FFFFF,FFF,FFFF,FFF:FFFF,FFFFFF,FF:FFFFFFFFFFFFF:FFFF:FFF,,FFFFFFF:,FFFFF:FF,FFFFFFFFFF:FF::F
@A00270:176:HGHW5DRXY:1:2101:14425:33395 2:N:0:GGTGTAGA+CTCCTTAC
GACTACCCGGGTATCTAATCCTGTTCGCTACCCATGCTTTCGAGCCTCAGCGTCAGTTACAGACCAGACAGCCGCCTTCGCCACTGGTGTTCTTCCATATATCTACGCATTTCACCGCTACACATGGAGTTCCACTGTCCTCTTCTGCACTCAAGTCTCCCAGTTTCCGATGCACTTCTCCGGTTAAGCCGAAGGCTTTCACATCAGACTTAAGAAACCGCCTGCGCTCGCTTTACGCCCAATAAATCCG
+
FFFFFFFFFFFFFFFFFFFFFFFFFFFFFFF:FFFFFFFFFFFF:FFFFFFFFF,FF:FF::FFF,FFFFFFFFFFFFFFFFFF:FF:FFFFFFFFFFFFFFFFFFFF,FFFFFFFFF:FFFFFFFFFFF,FFFFFFFF:F:F:FFFFFF,FFFFFF:FFFFFFFFFFF,FFFFF:FFFFFFFFFFFFFFFFFFFFFFFFFFFFFFFFFFFFFFFFFFFFFFFFFFFFFFFFFF:,FFFFFFFFFFFFFF
@A00270:176:HGHW5DRXY:1:2101:14877:33426 2:N:0:GGTGTAGA+CTCCTTAC
GACTACCCGGGTATCTAATCCTGTTCGCTACCCATGCTTTCGAGCCTCAGCGTCAGTTACAGACCAGACAGCCGCCTTCGCCACTGGTGTTCTTCCATATATCTACGCATTTCACCGCTACACATGGAGTTCCACTGTCCTCTTCTGCACTCAAGTCTCCCAGTTTCCGATGCACTTCTCCGGTTAAGCCGAAGGCTTTCACATCAGACTTAAGAAACCGCCTGCGCTCGCTTTACGCCCAATAAATCCG
+
F,FFFFFF::FF:FFFFFFFFFFFFFFFFFF:FFFFFFFFFFFFFFFFFFFFFFFF:FFFFFFFFFFFFFFFF,FF:FFFFFFFFFFFFFFFFFFF:FFFFFFFFFFFF:FFFFFFFFFFFFFFF:F:FFFFFFF:FF:FFFF:FFFFFFFF,FFFFFFFFFFFFFFFFFFFFFF:F:FFFFFFFFFFFFFFFFFFFFFF:FFFF:FFFFF:FF,FFFFFFFFFFFFFFFFFFF::FFFFFFFF:FFFFF
@A00270:176:HGHW5DRXY:1:2101:28429:33442 2:N:0:GGTGTAGA+CTCCTTAC
GACTACTGGGGTATCTAATCCTGTTCGCTACCCATGCTTTCGAGCCTCAGCGTCAGTTACAGACCAGACAGCCGCCTTCGCCACTGGTGTTCTTCCATATATCTACGCATTTCACCGCTACACATGGAGTTCCACTGTCCTCTTCTGCACTCAAGTCTCCCAGTTTCCGGTGCACTTCTCCGGTTAAGCCGAAGGCTTTCACATCAGACTTAAGAAACCGCCTGCGCTCGCTTTACGCCCAATAAATCCG
+
F:FFFFFFFFFFFFFF:FFFFFFFFFFFFFFFFFFFFFFFFFFFFFFFFFFFFFFFFFFFFFFFFFFFFFFFFFFFFFFFFF:FFFFFFFFFFFFFFFFFFFFFFFFF:FFFFFF:FFFFF:F:FFFFF,FFFFFFFFFF:FFFFFFFFFFFFFFFFFF,F:F,:FFFFF,FFFFFFFFFFFFFFFFFFFF:FFFF:FFFFFFFFFFFFFFFFFFFF:,:FFFFFFFFFFFFFF::FFFFFFFFFF:,FF
@A00270:176:HGHW5DRXY:1:2101:23601:33505 2:N:0:GGTGTAGA+CTCCTTAC
GACTACCGGGGTATCTAATCCTGTTCGCTCCCCACGCTTTCGCTCCTCAGCGTCAGTAACGGCCCAGAGACCTGCCTTCGCCATTGGTGTTCTTCCCGATATCTACACATTCCACCGTTACACCGGGAATTCCAGTCTCCCCTACCGCACTCCAGCCCGCCCGTACCCGGCGCGAATCCACCGGTGAGCGATGGACTTTCACACCGGACGCGACGAGCCGCCTACGAGCTCTTTACGCCCAATAAATCCG
+
FF:FFFFFFFFFFFFFFFFFFFFF::FFFFF::FFFFFFFFFF::FFFFFFFFFFF:FFFFFFFFFFFFFF,FF:FFFFFFFFFFFFFFFFFFFFFFFFFF:FFFFFFFF:FFFFFFFFFFFFFFFFFFFFFFFFFFFF:FFFFFFFFFFFFFFFFFFFFFFFFFFFFFFFFFFFFFFFFFFF,FFFFFF,:FFFFFF,F:FFFFFFFFFFFFFFFF:FFFFFFFFF:FFF:,FFFFFFFFFF,F,FFF:
@A00270:176:HGHW5DRXY:1:2101:24424:33520 2:N:0:GGTGTAGA+CTCCTTAC
GACTACTAGGGTATCTAATCCCGTTCGCTACCCATGCTTTCGAACCTCAGCGTCAGTTACAGACCAGACAGCCGCCTTCGCCACTGGTGTTCTTCCATATATCTACGCATTTCACCGCTACACATGGAGTTCCACTGTCCTCTTCTGCACTCAAGTCTCCCAGTTTCCGATGCACTTCTCCGGTTAAGCCGAAGGCTTTCACATCAGACTTAAGAAACCGCCTGCGCTCGCTTTACGCCCAATAAATCCG
+
F:FFFFFFFFFFFFFFFFFFFFFFFFFFFFFFFFFFFFFFFFFFFFFFFFFFFFFFFFFFFF,FFF:FFFFFFFFFFFFFFFFFF:FFFFFFFFFFFFFFFFFFFFFFFFFFF,FFFFFFFFFFFFFFFFFFFFFFFFFFFFF:FFFFFFFFFFFFFFFFFFFFFFF:FFFFFFFFFFFFFFFFFFFFFFFF::FFF,FFFFFFFFFFFFFFF:FFFFF:FFFFFFFFFFF::FFFFF:FF::F,FF,FF
@A00270:176:HGHW5DRXY:1:2101:2275:33583 2:N:0:GGTGTAGA+CTCCTTAC
GACTACAGGGGTATCTAATCCTGTTCGCTCCCCACGCTTTCGCTCCTCAGCGTCAGTGACGGCCCAGAGACCTGCCTTCGCCATCGGTGCTCTTCCCGATACCTACACATTCCACCGTTACACCGGGAATTCCAGTCTCCCCTGCCGCACTCCAGCCTGCCCGTACCCGGCGCCGATCCACCGTTAAGCAGTGGACTTTCACACCAGACGCGACAAACCGCCTACGAGCCCTTTACGCCCAATAAATCCG
+
FFFFFFFFFFFFFFF:FFFFFFFFFFFFFFFFFFFFF:FF,FFFFFF:FFF,:FFFFFFFFFFFFF,FFFFF:FFF:FFFFFFFFFF:FFFFFFFFF,FFFFFFFFFFFFFFFFFFF,:FFFFFFFFF:FF:FFFFFFFFFFFFFF:FF,FFFFFFFF:F,FFFFFFFFFFFFF:FFFFFFFF:FFFFFFFFFFFFFFF,FFFFFFFF:FFF::FF:FF:FFFF:F:FFF::FFFF,FF:F:F:FFFFFF
@A00270:176:HGHW5DRXY:1:2101:23122:33583 2:N:0:GGTGTAGA+CTCCTTAC
GACTACTAGGGTATCTAATCCTGTTCGCTCCCCACGCTTTCGCTCCTCAGCGTCAGTGACGGCCCAGAGACCTGCCTTCGCCATCGGTGTTCTTCCCGATATCTACACATTCCACCGTTACACCGGGAATTCCAGTCTCCCCTGCCGCACTCCAGCCTGCCCGTACCCGGCGCCGATCCACCGTTAAGCAGTGGACTTTCACACCAGACGCGACAAACCGCCTACGAGCCCTTTACGCCCAATACATCCG
+
F:FFFFFFFFFFF:FFFFFFFFFFFFFFFFFFFFFFF:FFFFFFFFFFFFFFFFFFFFFF:FFFFFFFF:FFFFFFF:FFFFFFFFFFFFFFFFFFFFFFFFFFFFFFFFFFFFFFFFFFFFFFFFFFFFFFFFFFFFFFFFFFFFFFFFFFFFFFFFFFFFFFFFFFFFFFFFFFFFFFFFFFFFFFFFFFFFFFF,FFFFFFFFFFFFFFFFFF,FFFFFFFFFFFFFF:,F,FFFFFFFF,,F:F:F
@A00270:176:HGHW5DRXY:1:2101:5086:33599 2:N:0:GGTGTAGA+CTCCTTAC
CCTACGGGGGGCAGCAGTAGGGAATCTTCCACGATGGACGAAAGTCTGATGGAGCAACGCCGAGTGAGTGAAGAAGGCGTTAGGGTCGTAAAACTCTGTTGTTGAAGAAGAACGTGTGTGAGAGTAACTGTTCACACAGTGACGGTATTCAACCAGAAAGCCACGGCTAACTACGTGCCAGCAGCCGCGGTAATACGTAGGTGGCAAGCGTGGTCCGGAGTTAGTGGGCGTAAAGCGAGCGCAGGCGGTGT
+
,:FF:FF:FF:F,FFFFFFF,,FF:,FFF,F,F:FF:F,:F::::,::,F:F:,FF:F,FFF,FFF::,::F:F:::,,::FF:::F::FFFFFF::F,FF::FF::,:,FF::,FF:,FFFFFFFFFFFFFFF:F,F:F,F,:FFFFFFF:,F,FF,:FFF:FF,,,,F,:FFF,,FF,FF,::F:FF:F:F,F:FFFFF:FFF:F:F:,:,F,,FFF,:F:,FF,F,,F,FF,::F,FF,FFF:F,F,,
@A00270:176:HGHW5DRXY:1:2101:2826:33630 2:N:0:GGTGTAGA+CTCCTTAC
CCTACGGGAGGCAGCAGTGGGGAATATTGCACAATGGGGGGAACCCTGATGCAGCCATGCCGCGTGTATGAAGAAGGCCTTCGGGTTGTAAAGTACTTTCGGTGATGAGGAAGGTGATGTATCTAATAGGTGCATTAATTGACGTTAATCACAGAAGAAGCACCGGCTAACTCCGTGCCAGCAGCCGCGGTAATACGGAGGGTGCGAGCGTTAATCGGAATGACTCGGCGTAAAGGGCATGTAGGCGGAT
+
FF,FFFFFFFFFFFF:FFF:FFFFF:FFFFFFFFFFFFFFFFFFFFFFFFF:FFFFFFFF,FFFFFFFFFFFFFFFFFFFFFFFFFFFFFFFFFFFFFFFFFFFF,FFFFFFFFFFFFFFFFFFFFFFFFFF,FFFFF:FFFFFFFFFFFFFFF:FFFFF:FFFFFF,FFFFFFFFFFFFFFFFFFFFFFFFFF:FFFFFFF,FFFFFFF:F:F:F::FFFFFFF,F,FFF,F,FFFFFFFFFFFFFF,F
@A00270:176:HGHW5DRXY:1:2101:24659:33646 2:N:0:GGTGTAGA+CTCCTTAC
GACTACTAGGGTATCTAATCCCGTTCGCTACCCATGCTTTCGAACCTCAGCGTCAGTTACAGACCAGACAGCCGCCTTCGCCACTGGTGTTCTTCCATATATCTACGCATTTCACCGCTACACATGGAGTTCCACTGTCCTCTTCTGCACTCAAGTCTCCCAGTTTCCGATGCACTTCTCCGGTTAAGCCGAAGGCTTTCACATCAGACTTAAGAAACCGCCTGCGCTCGCTTTACGCGCAATAAATCCG
+
FFFF:FFF:FFFFFFFFFFFFFFFFFFFFFFFFFFFFFFFFFFFFFFFFFFFFFF,FFFFFFFFFFFFFFFFFFFF:FFFFFFFFFFFFFFF:FFFFFFFFFFFFFFF:FFFFFFFFFFFFFFFFFF:FFFFFFFFFFF:FFFFFF:FFFFFF,FFFFFFFFF:FFFFF:FFFFFFFFFFFFFFFFFFFFFF,FFFFFFFFFFFFFFFFFFFFFFF,FFF:FFFFFFFFFFF::FFFF,F,:FFFFFF,,
@A00270:176:HGHW5DRXY:1:2101:9842:33692 2:N:0:GGTGTAGA+CTCCTTAC
GACTACACGGGTATCTAATCCTGTTCGCTCCCCACGCTTTCGCTCCTCAGCGTCAGTGACGGCCCAGAGACCTGCCTTCGCCATCGGTGTTCTTCCCGATATCTACACATTCCACCGTTACACCGGGAATTCCAGTCTCCCCTACCGCACTCCAGCCCGCCCGTACCCGGCGCGAATCCACCGTTGAGCGATGGACTTTCACACCGGACGCGACGAGCCGCCTACGAGCTCTTTACGCCCAATAAATCCG
+
FFFFFFFFFFF,FFFFFFFFFFFFFFFFFFFFFFFFFFFFFFFFFFFFFFFFFFFFFFFFFFFFFFFFFFFFFFFFFFFFFFFF:FFFFFFFFFFFFFFFFFFFFFFFFFFFFFFFFFFFFFFFFFFFFFFFFFFFFFFFFFFFFFFFFFFFFFFFFFFFFFFFFFFFFFFFFFFFFFFFF:FFFFFFFFFFFFFFFFFFFFFFF:FFFFFFFFFFFFFFFFF:FFFFFFFFFFFF:FFF::FFF:FFFF
@A00270:176:HGHW5DRXY:1:2101:24008:33708 2:N:0:GGTGTAGA+CTCCTTAC
GACTACCGGGGTATCTAATCCTGTTCGCTACCCATGCTTTCGAGCCTCAGCGTCAGTTACAGACCAGACAGCCGCCTTCGCCACTGGTGTTCTTCCATATATCTACGCATTTCACCGCTACACATGGAGTTCCACTGTCCTCTTCTGCACTCAAGTCTCCCAGTTTCCGGTGCACTTCTCCGGTTAAGCCGAAGGCTTTCACATCAGACTTAAGAAACCGCCTGCGCTCGCTTTACGCCCAATAAATCCG
+
FFFFFF,,FFFFFFFFFFFFFFFFF,FFFFF:F:,FFFFFFF,FFFFFFFFFFFFFFFFFFF:FFFFFFFF,FFFFFFFFFFFFFFFFF,FF:FFF,,FF:FFFFFFF:FFFFFFFFFFFFFFFFFFFFFFF:FFFF,:FFFFFFFF:F::FFF:FFF:FF,FFFFFFF,FFF:FFF,FFFFFFFFFFFFF:FFFFFFFFF:FFFFFF:,FFFF,:F:FFFFFFFFFF:FF,FF:,FFFFF:F:FFFFFF
@A00270:176:HGHW5DRXY:1:2101:28275:33708 2:N:0:GGTGTAGA+CTCCTTAC
CCTACGGGCGGCAGCAGTGGGGAATATTGCACAATGGGCGCAAGCCTGATGCAGCGACGCCGCGTGCGGGATGAAGGCCTTCGGGTTGTAAACCGCTTTTGTTGGGGAGCAAGCGAGAGTGAGTGTACCCTTCGAATAAGGACCGGCTGACTACGTGCCAGCAGCCGCGGTAATACGTAGGGTCCAAGCGTTATCCGGATTTATTGGGCGTAAAGAGCTCGTAGGCGGCTCGTCGCGTCCGGTGTGAAAGT
+
FF:FFFFFFFFFFFFFFFFFFFFFFF:FFFFFFFFFFFFFFFFFFF:FFFFFFFFFFFFFFFFFFFFFFFFFF:FFFFFFFFFFFFFFFFFFFFFFFFFFFFFFFFFFFFFFFFFFFFFFFFFFFFFFFFFFFFFFFF:FFFFFFFFFFFFF:FFFFFFFFFFFFFFFFFFF,FFFFFFFFFFFFFFFFFFFFFFFFFFFFFFFFFFFFFFFFFF:FFFFFFFFFFF:FFFFFFFFF,FFFFFFFFFFF:F
@A00270:176:HGHW5DRXY:1:2101:24071:33724 2:N:0:GGTGTAGA+CTCCTTAC
GACTACCGGGGTATCTAATCCTGTTCGCTACCCATGCTTTCGAGCCTCAGCGTCAGTTACAGACCAGACAGCCGCCTTCGCCACTGGTGTTCTTCCATATATCTACGCATTTCACCGCTACACATGGAGTTCCACTGTCCTCTTCTGCACTCAAGTCTCCCAGTTTCCGATGCACTTCTCCGGTTAAGCCGAAGGCTTTCACATCAGACTTAAGAAACCGCCTGCGCTCGCTTTACGCCCAATAAATCCG
+
F,F:FFFFFFFFFFFFFFFFFFFFFFFFFFFFFFFFF,:FFFFFFF:FFFFF:FFFFFFFFFFFFFFFF:FFFFFFFFFFFFFFFFFFF:FFFFFFFFF:FFFFFFFFFF:FFFFF:FFFFFFF,FFFFFFFFFFFFFFFFFFFFFFFFFFFFFFFFF:FFFFFFFFFFFFF:FFFFFFF,FFFFFFFFFFFFFFFFFFFFFFFF:FFFFFFFFF,FFFFFFF:FFFFFFFFFFFFFFFFF:FFFFFFFF
@A00270:176:HGHW5DRXY:1:2101:31467:33755 2:N:0:GGTGTAGA+CTCCTTAC
GACTACCCGGGTATCTAATCCTGTTCGCTCCCCACGCTTTCGCTCCTCAGCGTCAGTAACGGCCCAGAGACCTGCCTTCGCCATTGGTGTTCTTCCCGATATCTACACATTCCACCGTTACACCGGGAATTCCAGTCTCCCCTACCGCACTCCAGCCCGCCCGTACCCGGCGCGAATCCACCGTTGAGCGATGGACTTTCACACCGGACGCGACGAGCCGCCTACGAGCTCTTTACGCCCAATAAATCCG
+
F::FFFFFFFFFFFFFFFFFF:FFFFFFFFFFFFFFFFFFFFFFFFFFFFFFFFFFFFFFFFFFFFF:FFFFFFFFFFFFFFFFFFFFFFFFFFFFFFFFFFFFFFFFFFFFFFFFFFFFFFFFFFFFFFFFFFFFFFFFFFFFFFFFFFFFFFFFFFFFFFFFFFFFFFFFFFFFFFFFFFFFFFFFFFFFFFFFFFFFFFFFFFFFFFFFFFF,FFFFFFFFFFFFFFF:FFFFF:FFFFFFF,FFFF
@A00270:176:HGHW5DRXY:1:2101:24415:33786 2:N:0:GGTGTAGA+CTCCTTAC
GACTACTAGGGTATCTAATCCCGTTCGCTACCCATGCTTTCGAACCTCAGCGTCAGTTACAGACCAGACAGCCGCCTTCGCCACTGGTGTTCTTCCATATATCTACGCATTTCACCGCTACACATGGAGTTCCACTGTCCTCTTCTGCACTCAAGTCTCCCAGTTTCCGATGCACTTCTCCGGTTAAGCCGAAGGCTTTCACATCAGACTTAAGAAACCGCCTGCGCTCGCTTTACGCCCAATAAATCCG
+
FFFFFFFFFFFFFFFFFFFFFFFFFFFFFFFFFFFFFFFFFFFFFFF:F:FFFFFFFFFFFFFFFFFFFFFFFFFFFFFFFFFFFFFFFFFFFFFFFFFFFFFFFFFFFFFFFFFFFFFFFFFFFFFFFFFFFFFFFFFFFFFFFFFFFFFFFFFFFFFFFFFFFFFFFFFFFF:FFFFFFFFFFFFFFF:FFFFFFFFFFFFFFFFFFFFFFFFF:FFFFFFFFFFFFF:F,FFFF::FFFF,FFF,FF
@A00270:176:HGHW5DRXY:1:2101:10520:33802 2:N:0:GGTGTAGA+CTCCTTAC
GACTACAAGGGTACTAATCCTGTTCGCTACCCATGCTTTCGAGCCTCAGCGTCAGTTACAGACCAGACAGCCGCCTTCGCCACTGGTGTTCTTCCATATATCTACGCATTTCACCGCTACACATGGAGTTCCACTGTCCTCTTCTGCGCTCAAGTCTCCCAGTTTCCGATGCACTTCTCCGGTTAAGTCGAAGGCTTTCACATCAGACTTAAGAAACCGCCTGCGCTCGCTTTACGCCCAATAAATCCG
+
FFFFFFFFFFFFFFFFFFFFFFFFFFFFFFFF:FFFFFFFF:FFFFFFFFFFFFFFFFFFFFFFFFFF:FFF:FFFFFFF:FFFFF:FFF:FFFFFFFFFFFFFFFFFFFFFFFFFFFFFFFFFFFFFFFFFFFFFFFFFFFFFFFFFFFFFFFFFFFFF,FF,FFFFFFFFFFFFFFFFFF:FFFFFFFF::FFFFFFFFFFF:FFF:FFFFFFFFFFFF:FFFFFFFFFFFFFFFFFFFFFFFF:FF
@A00270:176:HGHW5DRXY:1:2101:14687:33880 2:N:0:GGTGTAGA+CTCCTTAC
CCTACGGGGGGCAGCAGTGGGGAATATTGCACAATGGGCGCAAGCCTGATGCAGCGACGCCGCGTGCGGGATGACGGCCTTCGGGTTGTAAACCGCTTTTAGCAGGGAGCAAGCCTTCGGGTGAGTGTACTTGTTGAATAAGCGCCGGCTAACTACGTGCCAGCAGCCGCGGTAATACGTAGGGCGCAAGCGTTATCCGGGTTTATTGGGCGTAAAGGGCTCGTAGGCGGTTTGTCGCGTCTGGTGTGAA
+
FFFFFFFFFFFFFFFFF:FFFFFFFFFFFFFFFFFFFFFFFFFFFFFFFFFFFFFFFFFFFFFFFFFFFFFFFFFFFFFFFFFFFFFFFFFFFFFFFFFFFFFFFFFFFFFFFFFFFFFFF:FFFFFFFFFFFFFFFFFFFFFFFF:FFF,:FFFFFFFFFFFFF:FFFFFFFFFFFFFFFFFFFFFF,F:FFFF:FFFFFF:FFFFFFFFFFFFFFFFFF:,:FFFFFFFFFFF:F::FFFFFFFFFF,
@A00270:176:HGHW5DRXY:1:2101:5900:33912 2:N:0:GGTGTAGA+CTCCTTAC
GACTACCCGGGTATCTAATCCTGTTCGCTACCCATGCTTTCGAGCCTCAGCGTCAGTTACAGACCAGACAGCCGCCTTCGCCACTGGTGTTCTTCCATATATCTACGCATTTCACCGCTACACATGGAGTTCCACTGTCCTCTTCTGCACTCAAGTCTCCCAGTTTCCGATGCACTTCTCCGGTTAAGCCGAAGGCTTTCACATCAGACTTAAGACACCGCCTGCGCTCGCTTTACGCCCAATAAATCCG
+
F:F,FFFFFFFFFFFFFFFFFFFF:FFFFFFF::FFF:FFFFFFFFFF:FFFFFFF,FFFFFFFFFFFFFFFFFFFFFFFFF,FFFF:FFFFF,FF,FF::FFFFF:FFFFFFFFFFFF:FFFF,FF:F:FFFFFFFFFF:FFFFFFFFF:FFFFFFFFFF:F,F:FFFFFFFFF,F:FFFFFFFFFFFFFFF,FF:,FFF:F,FFF:F:FFFFF,F,F:FFFFFFF,FFF:F,FF,FFFFF,F:F:::F
@A00270:176:HGHW5DRXY:1:2101:5900:33943 2:N:0:GGTGTAGA+CTCCTTAC
GACTACCCGGGTATCTAATCCTGTTCGCTACCCATGCTTTCGAGCCTCAGCGTCAGTTACAGACCAGACAGCCGCCTTCGCCACTGGTGTTCTTCCATATATCTACGCATTTCACCGCTACACATGGAGTTCCACTGTCCTCTTCTGCACTCAAGTCTCCCAGTTTCCGATGCACTTCTCCGGTTAAGCCGAAGGCTTTCACATCAGACTTAAGAAACCGCCTGCGCTCGCTTTACGCCCAATAAATCCG
+
F:FFFFFFFFFFFFFFFFFFFFFF:FFFFFFFFFFF:FFFFFFFFFFFFFFF:FFF:FFFFFFFFFFFFFFFFFFFFFFFFFFFFFFFFFFFFFF::FFFFFF:FFFFFFFFF:FFFFFFFF:F:FFFF,FFFFFFFFFFF::FFFFFFF:FFFFFFFFFF:FFFFFFFFFFFFFFFFFFFFF:FFFFFFFF:FFF,FFFFFF:FFFFFFFFFFF,FFFFFFF::FFFFFF:,FFFFFFFF:,FFFFF,F
@A00270:176:HGHW5DRXY:1:2101:16378:33959 2:N:0:GGTGTAGA+CTCCTTAC
CCTACGGGTGGCTGCAGTAGGGAATCTTCCACAATGGACGCAAGTCTGATGGAGCAACGCCGCGTGAGTGAAGAAGGTTTTCGGATCGTAAAGCTCTGTTGTTGGTGAAGAAGGACAAGGATAGTAACTGATTTTTGTTTGACGGTAATCAACCAGAAAGTCACGGCTAACTACGTGCCAGCAGCCGCGGTAATACGTAGGTGGCAAGCGTTGTCCGGATTTATTGGGCGTAAAGCGAACGCAGGCGGGA
+
FFFFFFFFFFFFFFFFFFFFFFFFFF:FFFFFFFFFFFFFFFFFFF:FFFFFFFFFFFFFFFFF,FFF,FFFFFFFF:FFFFFFFFFFFFFFFF:F,FF,F:FFFFF,FFFFFFFFFFFFF,FFF:FFFFFFFFFFF,FFFFFFFFFFFF,FFFFFF,FFFFFF:FFFF,FFFFFFFFFFFF:FFFFFFFF,F:FFFFFFFFFFFFFFFF,FFFFFFFF:,FF:FFFFFFFFFFFFFFFFFF:FFFFFFF
@A00270:176:HGHW5DRXY:1:2101:2356:33974 2:N:0:GGTGTAGA+CTCCTTAC
GACTACAGGGGTATCTAATCCTGTACGCTCCCCACGCTATCCCACCTCACCGTCAGTGACGGCCCAGAGACCTGCCTTCGCCATCGGTGCTCTTCCCGAAACCTACACATTCCACCGTTACACCGGGAATTCCAGACTCCCCTGCCGCACTCCAGCCTGCCCGTACCCGGCGCCGATCCACCGTTAAGCAGTGGACTTTCACACCAGACGCGACAAACCGCCTACGAGCCCTTTACGCCCAATAAATCCG
+
F:FFFF,:FF:FF,FFFF,F:,F,:FFFFFFFFF,,,:,,,,FFFFFFF,FFFFF,F,FFFFFFF::FFF,FF,FF,:,FFFFFF,FFFF:F::FFFFF,FFF:FFFFF,,FFFFFFFFFFFFF:::F,F:FFF:,F,FFFF,FFFFFFFFFFFFFFFFFFF:FFFFFFFFFFFFFFFFFFFF,:FFFF:FFF:FFFFFFFFFFFFFFFFFFFFFF:FFF:FFFFFFFFFFF:FFFFFFF::FF:FFFFF
@A00270:176:HGHW5DRXY:1:2101:14724:34006 2:N:0:GGTGTAGA+CTCCTTAC
CCTACGGGGGGCAGCAGTGGGGAATATTGCACAATGGGCGCAAGCCTGATGCAGCGACGCCGCGTGCGGGATGACGGCCTTCGGGTTGTAAACCGCTTTTAGCAGGGAGCAAGCCTTCGGGTGAGTGTACGTGTTGAATAAGCGCCGGCTAACTACGTGCCAGCAGCCGCGGTAATACGTAGGGCGCAAGCGTTATCCGGGTTTATTGGGCGTAAAGGGCTCGTAGGCGGTTTGTCGCGTCTGGTGTGAA
+
FFFFFFFFFFFFFFFFFFFFFFFFFFFFFFFFFFFFFFFFFFFFF:FFFFFFFFFFFFFFFFFFFFFFFFFFFFFFFFFFFFFFFFFFFFFFFFFFFFFFFFFFFFFFFFFFFFFFFFFFFFFFF:FFF,,,FFFFFFFF:FFFFFFFFF:FFFFFFFFFFFFFFFFF:FFFFF:FFFFFFFFFFFFFFFFF:FFF:FFFFFF,,FFFFFF:FFF:FFFFFFFFFFFFFF:FF:FFFFFFFFFFFFFFFF
@A00270:176:HGHW5DRXY:1:2101:31801:34021 2:N:0:GGTGTAGA+CTCCTTAC
GACTACCCGGGTATCTAATCCTGTTCGCTACCCACGCTTTCGAGCCTCAGCGTCAGTTACAGACCAGACAGCCGCCTTCGCCACTGGTGTTCTTCCATATATCTACGCATTTCACCGCTACACATGGAGTTCCACTGTCCTCTTCTGCACTCAAGTCTCCCAGTTTCCGATGCACTTCTCCGGTTAAGCCGAAGGCTTTCACATCAGACTTAAGAAACCGCCTGCGCTCGCTTTACGCCCAATAAATCCG
+
FFFFFFFFFFFFFFFFFFFFFFFFFFFFFFFFFFFFFFFFFFFFFFFFFFFFFFFFFFFFFFFFFFFFFFFFF:FFFFFFFFFFFFF,F,FFFF:::FFF:FFFFFF::FF:FFFFFFFFF::FFFFFFFFF,FFFFFFFFFFFFFFF:FFFFFF,FFFF:FF:FFFFFFFFFFF,FFF:FFF:FFFFFFF,FFF,:FFFFFFF,:F,FFFF,F:FFFFFFFF::FFF:,,FFFFFF:FFFFFFFFFFFF
@A00270:176:HGHW5DRXY:1:2101:16486:34209 2:N:0:GGTGTAGA+CTCCTTAC
GACTACCGGGGTATCTAATCCTGTTCGCTACCCATGCTTTCGAGCCTCAGCGTCAGTTACAGACCAGACAGCCGCCTTCGCCACTGGTGTTCTTCCATATATCTACGCATTTCACCGCCACACATGGAGTTCCACTGTCCTCTTCTGCACTCAAGTCTCCCAGTTTCCGATGCACTTCTCCGGTTAAGCCGAAGGCTTTCACATCAGACTTAAGAAACCGCCTGCGCTCGCTTTACGCCCAATAAATCCG
+
FFFFFFFFFFFFFFFFFFFFFFFFFFFFFFFFFFFFFFFFFFFFFFFFFFFFFFFFFFFFFFFFFFFFFFFFFFFFFFFFFFFFFFF:FFFFFFFFFFF,FFFFFFFFFFFFFFFFFFFFFFFFFFFFFFFFFFFFFFFFFFFFFFFFFFFFFFFF:FFFFFFFFFFFFFFFFFFFFFF:FFFFFFFFFFFFFFFFFFFFFFFFFFFFFFFFFF::FF:F,FF,FFFFFFFFFF:FFFFFFFFFFFFFFF
@A00270:176:HGHW5DRXY:1:2101:6795:34272 2:N:0:GGTGTAGA+CTCCTTAC
GACTACCCGGGTATCTAATCCTGTTCGCTACCCATGCTTTCGAGCCTAAGCGTCAGTTACATAACAGACAGCCGCCTTCGCCACTGGTGTTCTTCCATATATCTACGCATTTCTCCGCTACACATTGAGTTCCACTGTCATCTTCTGCACTCAAGTCTCCCAGTTTCCGATTCACTTCTCCGGTTAAGCCGAAGGCTTTCACATCATACTTATGAAACAGCCTGCGCTAGCTTTCGGCCCAATTAATCAG
+
FF,:FF::FFFFF:,FF,F::FFFFFF,F:,F,FF:,:F,::FFF,F,,,F,F:FFFF::F,:,,::F,FF,,,,,FFF:F,F:F,FF:F:FFF:,FFFFFF,FF,,:FFF:,,F,:FF:FF:F,,,F,F:,,FFF,:,,:,F,,:FF:,,,FF,F,FF,,:,:,F,,:F:,FF,FF,F,,:,F,FF,F,FF,F,:FF::FFFF,:,,FF,,,FFFFF,,:,F,:,,,,F::FF,,:,,FF,F,F:,:,F
@A00270:176:HGHW5DRXY:1:2101:23755:34272 2:N:0:GGTGTAGA+CTCCTTAC
CCTACGGGCGGCAGCAGTAGGGAATCTTCCACAATGGACGAAAGTCTGATGGAGCAACGCCGCGTGAGTGAAGAAGGCTTTAGGGTCGTAAAACTCTGTTGTTGAAGAAGAACGTGTGTGAGAGTAACTGTTCACACAGTGACGGTATTCAACCAGAAAGCCACGGCTAACTACGTGCCAGCAGCCGCGGTAATACGTAGGTGGCAAGCGTTGTCCGGATTTATTGGGCGTAAAGCGAGCGCAGGCGGTTT
+
FFFFFFFFFFFFFFFFFFFFFFFFFFFFFFFFFFFFFFFFFFFFFFFFFFFFFFFFFFFFFFFFFFFFFFFFFFFFFFFF:FFFFFFFFFFFFFFFFFFFF,FFFFFFFFFFFFFFFFFFFFFFFFFFFFFFFFFFFFFFFFFFFFFFFFFFFFFFFFFFFFFFFFFFFFFFFFFFFFFFFF,FFFFFFFFFFFFFFFFFFFFFFFFFFFFFFFFFFFF,:FF,FFFFF:FFFFFFFFFFFF,FFFFFFFF
@A00270:176:HGHW5DRXY:1:2101:8477:34334 2:N:0:GGTGTAGA+CTCCTTAC
GACTACACGGGTATCTAATCCTGTTCGCTACCCATGCTTTCGAGCCTCAGCGTCAGTTACAGACCAGACAGCCGCCTTCGCCACTGGTGTTCTTCCATATATCTACGCATTTCACCGCTACACATGGAGTTCCACTGTCCTCTTCTGCACTCAAGTCTCCCAGTTTCCGATGCACTTCTCCGGTTAAGCCGAAGGCTTTCACATCAGACTTAAGAAACCGCCTGCGCTCGCTTTACGCCCAATAAATCAG
+
F:F:FFF::FF:FFFFFFFFFFFFFF:FFFFFFF:FFFFFFFF,F,FFFFFFFFF:FFFFFFFFFF,FF::FFF,FFFF:F:FFF:FFFFFFF:F,FFFFF,FFFFFFFFFFFFFFFFFFFFFFFF,F:FFFFF:F:FF:,F:FFFFFFFFFFF::FFFFFFF,FFFFFFFFFFFFFFFF:FFFFFF,F,FFFF,FFFFFFFF::FFF:,FFF,F:F:F,F:F:FF:FF::FFFFF,,FFFFFFFF:F:F
@A00270:176:HGHW5DRXY:1:2101:18304:34381 2:N:0:GGTGTAGA+CTCCTTAC
GACTACTAGGGTATCTAATCCTGTTCGCTCCCCACGCTTTCGCTCCTCAGCGTCAGTAACGGCCCAGAGACCAGCCTTCGCCATTGGTGTTCTTCCCGATATCTACACATTCCACCGTTACACCGGGAATTCCAGTCTCCCCTACCGCACTCCAGCCCGCCCGTACCCGGCGCGAATCCACCGTTGAGCGATGGACTTTCACACCGGACGCGACGAGCCGCCTACGAGCTCTTTACGCCCAATAAATCCG
+
F:F,FFFFF:FFFFFFFFFFFFFFFFFF:FFFFFFFFFFFFFFFFFFFFFFFFFFFFFFFFFFFFFFFFFFF,FFFFFFFFFFFFFFFFFFFFF,FFFFFFFFFFF:FFFFFF,:FFFFFFFFFFFFFFFFFFFFFFFFFFFFFFFFFFFFFF,FFFFFFFFFFFFFFFFFFFFFFFFFFFFF:F::FFFFFFFFFF:FFFF,:FFFF:FFFFFFF:FFFFF:FFF:FF:F:FFFFFFFFFFFFFFFFFF
@A00270:176:HGHW5DRXY:1:2101:4707:34413 2:N:0:GGTGTAGA+CTCCTTAC
CCTACGGGAGGCAGCAGTAGGGAATCTTCCACAATGGACGAAAGTCTGATGGAGCAACGCCGCGTGAGTGAATAAGGCTTTAGGGTCGTAAAACTCTGTTGTTGAAGAAGAACGTGTGTGAGAGTAACTGTTCACACATTGACGGTATTCAACCAGAAAGCCACGGCTAACTACGTGCCAGCAGCCGCGGTAATACGTAGGTGGCAAGCGTTGTCCGGATTTATTGGGCGTAAAGCGAGCGCAGGCGGTTT
+
:FF:FFFFFF,:FF,F:F,FF,FFFFFFFFF:FFFFFFFFFFFFF,F:FFFFF:,FFFFFF,FFF,FFFFF,,FFFF:::FFFF:FFFFFFFFFFFFFFFFFF:FFF:FFFFFFFFF,FFFFFFFFFFF:FFFFFF,F,:FFFFFF:F:,FFFFFF:FFF,FF:,,,FFFFFF,FFFFFFFFF:::FFFFFFFFFFF,F,FFFFFFFFFFFFFFFF,:FF:FFFFF:FFFFFFF:::FFF,FF,FF,FFFF
@A00270:176:HGHW5DRXY:1:2101:18331:34428 2:N:0:GGTGTAGA+CTCCTTAC
GACTACTAGGGTATCTAATCCTGTTCGCTCCCCACGCTTTCGCTCCTCAGCGTCAGTAACGGCCCAGAGACCTGCCTTCGCCATTGGTGTTCTTCCCGATATCTACACATTCCACCGTTACACCGGGAATTCCAGTCTCCCCTACCGCACTCCAGCCCGCCCGTACCCGGCGCGAATCCACCGTTGAGCGATGGACTTTCACACCGGACGCGACGAGCCGCCTACGAGCTCTTTACGCCCAATAAATCCG
+
FFFFFF:FFFFFFFFFFFFFFFF:FFFFFFFFFFF:FFFFFFFFFFFFFFFFFFF:FFFFFFFFFFFFFFFFFFFFFFFFFFFFFFFFFFFF:FFFF,FFFF:FF:FFFFFFFFFFFFFFFFFFFFFFFFFFFFFFFFFFFFFFFFFFFFFFFFFFFFFF:FF:FFFFFFFFFFFFFFFFFFFFFFFFFF,FFF:FFFFFFFFFFFFFFFFFFFFFFFFFFFF:FF,FFFFF:F,FFFFFF,FFF,FFFF
@A00270:176:HGHW5DRXY:1:2101:23791:34428 2:N:0:GGTGTAGA+CTCCTTAC
CCTACGGGCGGCAGCAGTAGGGAATCTTCCACAATGGACGAAAGTCTGATGGAGCAACGCCGCGTGAGTGAAGAAGGCTTTAGGGTCGTAAAACTCTGTTGTTGAAGAAGAACGTGTGTGAGAGTAAATGTTCACACAGTGACGGTATTCAACCAGAAAGCCACGGCTAACTACGTGCCAGCAGCCGCGGTAATACGTAGGTGGCAAGCGTTGTCCGGATTTATTGGGCGTAAAGCGAGCGCAGGCGGTTT
+
FFFFFFFF:FFFFFFFFF:FFFFFFFFFFFFFFFFFF,FFFFFFFFFFFFFF::,::,:,FFF,FFFFFFFFF:FFF:FFFFF:FFFFFFFF,,F::FFFFFFF::,,F:FF::F,F:FF,:FFFF,,:::F,::F:F,:F:F,FF:FFFF:,,FF:FF,F:FFFFFFFFFF:,FFF:FF:FFFFFFFFFFFFFF,FFF:FF:F:FFFFFFFFF,FFFFFFFFFFFFFFFF::,:FFF,FFFFFFFFFFFF
@A00270:176:HGHW5DRXY:1:2101:18331:34460 2:N:0:GGTGTAGA+CTCCTTAC
GACTACTAGGGTATCTAATCCTGTTCGCTCCCCACGCTTTCGCTCCTCAGCGTCAGTAACGGCCCAGAGACCTGCCTTCGCCATTGGTGTTCTTCCCGATATCTACACATTCCACCGTTACACCGGGAATTCCAGTCTCCCCTACCGCACTCCAGCCCGCCCGTACCCGGCGCGAATCCACCGTTGAGCGATGGACTTTCACACCGGACGCGACGAGCCGCCTACGAGCTCTTTACGCCCAATAAATCCG
+
F:FFFFFFFFFFFFFFFFFFFFFFFFFFFFFFF:FFFFFFFFFFFFFFFFFFFFFFFFFFFFFFF:FFF:FFFFFFFFFFFFFFFFFFFFFFFFFFFFFFFFFF:FFFFFFFFFFFFFFFFFFFFFFF,FFFFFFFFFFFFFFFFFFFFFFFFFFFFFFFFFF:FFFFFFFFFFF:FFFFFFFFFFFFFF:FFFF:FFFF:FFFFFFFFFFFFFFFFFFFFFFF:FF:FFFFFFFFFFFFF,FF:FFFFF
@A00270:176:HGHW5DRXY:1:2101:32226:34632 2:N:0:GGTGTAGA+CTCCTTAC
CCTACGGGCGGCTGCAGTAGGGAATCTTCCACAATGGACGAAAGTCTGATGGAGCAACGCCGCGTGAGTGAAGAAGGCTTTAGGGTCGTAAAACTCTGTTGTTGAAGAAGAACGTGTGTGAGAGTAACTGTTCACACAGTGACGGTATTCAACCAGAAAGCCACGGCTAACTACGTGCCAGCAGCCGCGGTAATACGTAGGTGGCAAGCGTTGTCCGGATTTATTGGGCGTAAAGCGAGCGCAGGCGGTTT
+
FFFFFFFFFFFFFFFFFFFFFFFFFFFFFFFFFFF:FFFFFFFFFFFFF,F::,FFFFFFFFFFF,FFFF:FFFFFFFFFFFFFFFFFFFFFFFFFFFF:FFFFFFFFFFFFFFFF:FFFFFFFFFFFFFF,FFF:FFFFFFFFFFF,F,F,F:FFFF:FFFFF,FFFFFFFFFFFF,FFFFFFFFFFFFFFFFFFFFFFFFFFF:F:FFFFFFFFFFF:FF:FFFFFFF:F:FFFFF:FFFFF,FFFFFF
@A00270:176:HGHW5DRXY:1:2101:24858:34648 2:N:0:GGTGTAGA+CTCCTTAC
CCTACGGGGGGCTGCAGTAGGGAATCTTCCACAATGGACGAAAGTCTGATGGAGCAACGCCGCGTGAGTGAAGAAGGCTTTAGGGTCGTAAAACTCTGTTGTTGAAGAAGAACGGGTGTGAGAGTAACTGTTCACCCAGTGACGGTATTCAACCAGAAAGCCACGGCTAACTACGTGCCAGCACCCGCGGTTATACGTAGGTGGCAAGCGTTGTCCGGATTTATTGGGCGTAAAGCGAGCGCAGGCGGTTT
+
:FFFFFFFFFFFFFFFFFFFFFFFFFF:FFF:FFF:FFFFFF:FF,FF:FF:FFFFF,,F,FF:FFFF,:F:FFF:FFF:FFFFF:FFFFFFF:FF:,FF::FF:F,F:FFFFF,FFFF:FFFFFFFFFFFF,FF,F:,FF,:FFFFFF,FF:FFFFF,:FFFFF:,FFF,F::,,FFF,,:F,,FFF,FF,FFFF,FFFFFF,,FF,FFF,,F,FFFFF,:F,FFFFFFF:FFF,FFF,FFF,F,FF:,F
@A00270:176:HGHW5DRXY:1:2101:2166:34710 2:N:0:GGTGTAGA+CTCCTTAC
GACTACAGGGGTATCTAATCCTGTTCGCTACCCATGCTTTCGAACCTCAGCGTCAGTTACAGACCAGAGAGCCGCCTTCGCCACTGGTGTTCTTCCATATATCTACGCATTCCACCGCTACACATGGAGTTCCACTCTCCTCTTCTGCACTCAAGAAAAATAGTTTCAGTTGCCGTTCCCCGGTTGAGCCGAGGGCTTTCACAGCTGACTTATCTTCCCGCCTGCGTTCGCTTTACGCCCAATAAATCCG
+
FFF,FFFFFFF,:FF:FFFFFFFFFFFFFFFFFF:FFFFFFFFFFFF:FFFF:FFFFFFFFFFFFF,F,FFFFFFFF:FFFFF::F:F:FFFFF::FF:FFFFFFFFF::FFFFFFFFFFFFFF,FFFFFFFF:FFFFFFFFF:FFFFFFFFFF::F,:FFFFF:,FFFFF:FF:::FFFFFFF,FFFFFFFFFFF,:FF::FFF:FFF,,FFFFFFFFFFFFFFF,FF:,,FF,FFFFFFFFFFFFFFF
@A00270:176:HGHW5DRXY:1:2101:22643:34788 2:N:0:GGTGTAGA+CTCCTTAC
CCTAGGGGGGCTGCAGTGGGGAATATTGCACAATGGGGGGAACCCTGATGCAGCCATGCCGCGTGTATGAAGAAGGCCTTCGGGTTGTAAAGTACTTTCGGTGATGAGGAAGGTGATGAATCTAATAGGTTTATTAAATGACGTTAATCACAGAAGAAGCACCGGCTAACTCCGTGCCAGCAGCCGCGGTAATACGGAGGGCGCGAGCGTTAATCGGAATGACTGGGCGTAAAGGGCATGTAGGCGGATA
+
FFFFFFFFFFFFFFFFFFFFFFFFFFFFFFFFFFFFFFFFFFFFFFFFFFFFFFFFFF:FFFFFFFFFFFF:F:FFF:FF:FFFFFFFFF:FFFFFF:FFFFFFFFFFFFFFFFFFFFFFFF:F:FFFFFFFFFFFFFFF::FFFFFFFFFFF:FFFFFFFFFFFFFFFFFFFFFFFFFFF:FFFFFFFFFFF::::FFFFFFFF:FFFFF:FFFFFFFFFF:FFFFFFF:F,FFFF,:FF:FF:FFFFF
@A00270:176:HGHW5DRXY:1:2101:3965:34820 2:N:0:GGTGTAGA+CTCCTTAC
[truncated: 48,262,537 more chars]
