# Supplementary material for: Captive-rearing changes the gut microbiota of the bumblebee Bombus lantschouensis native to China
Source: PeerJ. 2025 Feb 13;13:e18964. doi: 10.7717/peerj.18964 (PMC11830364; doi:10.7717/peerj.18964)
Supplement: Supplemental Information 19 [file peerj-13-18964-s019.gz › peerj-13-18964-s019]

@A00270:176:HGHW5DRXY:1:2101:23222:1000 2:N:0:CACACGTG+CTCCTTAC
CCTACGGGTGGCTGCAGTGGGGAATATTGCACAATGGGGGGAACCCTGATGCAGTCATGCCGCGTGTATGAAGAAGGCCTTCGGGTTGTAAAGTACTTTCGGTGATGAGGAAGGTGATGTATCTAATAGGTGCATTAATTGACGTTAATCACAGAAGAAGCACCGGCTAACTCCGTGCCAGCAGCCGCGGTAATACGGAGGGTGCGAGCGTTAATCGGAATGACTGGGCGTAAAGGGCATGTAGGCGGAT
+
FFFFFFFFFF:FFFFFFFFFFFFFFFFFFFFFFFFFFFFFFFFFFFFFFFFFFFFF:FFFFFFFFFF,FFFFFFFFFFFFFFFFFFFFFFFFFFFFFFFFFFFFF:F:FFFFFFFFFFFFFFFFFFFFFFFFFFF,FFFFFFFFFFFFFFFFFFFFFFFFFFFFFFFFFFFFFFFFFFFFFFFFFFFFFFFFFFFFFFFFFFFFFFFFFFFFFFFFFFFFFFFFFFFFFFFFFFFFFF:FFFFFFFFFFF
@A00270:176:HGHW5DRXY:1:2101:31376:1000 2:N:0:CACACGTG+CTCCTTAC
CCTACGGGCGGCAGCAGTGGGGAATATTGCACAATGGGGGGAACCCTGATGCAGCCATGCCGCGTGTATGAAGAAGGCCTTCGGGTTGTAAAGTACTTTCGGTGATGAGGAAGGTGATGAATCTAATAGGTTTATTAATTGACGTTAATCACAGAAGAAGCACCGGCTAACTCCGTGCCAGCAGCCGCGGTAATACGGAGGGTGCGAGCGTTAATCGGAATGACTGGGCGTAAAGGGCATGTAGGCGGAT
+
F:FF:FF:F,FFFFFFFFFFFFFFFFFFF:FFFFFFFFFFFFFFFFF,FFFFFFFFFFFFFFFFFFFFF,FFFFF:FFF,FFFFF:FFFFFFFFFFFFFFFFF:F,FFFFFFF,F::F:FFFF:FFFFFFFFFFFFFFFFF,FF:FFFFF:FFFFF,FFFF:FF:FFF:F:FF,F,F:FFFFFFFFFFFFFFFFFFF,F:F:FF,FFFFFFFFFF:FFFFFF:,FFFFFFFFFFF:F,:FFFFFFFFFFF
@A00270:176:HGHW5DRXY:1:2101:27814:1063 2:N:0:CACACGTG+CTCCTTAC
GACTACAGGGGTATCTAATCCTGTTTGCTACCCACGCTTTCGAGCATGAACGTCAGTGTTATCCCAGGAGGCCGCCTTCGCCATCGGTATTCCTCCACATCTCTACGCATTTCACTGCTACACGTGGAATTCTACCTCCCTCTGACACACTCTAGTTACACAGTTTCAAATGCACGTCCCAAGTTGAGCTCGGGGATTTCACATCTGACTTATTTAACCGTCTGCGCTCGCTTTACGCCCAGTAATTCC
+
FFFFFFFFFFFFFFFFFFFFFFFFF:FFFFFFFFFFFFFFFFFFFF:FFFFFFFFFFFFFFFFFFFFFFFFFFFFFFFFFFFFFFFFFFFFFFFFFFF:FFFFFFFFFFFF:FFFFFF::FFFF:FFF:FFFFFFFFFFFFFFFFFFFFFFFFFFFFFFFFFFFFF:FF::F,FFFF,FFFFFFF:FFFFFFFFF:FFFFFFF,FFFF:FFFFFFFFFFFFFFFFFFFFFFFFF:FFFFFFFF,FFFFF
@A00270:176:HGHW5DRXY:1:2101:23294:1094 2:N:0:CACACGTG+CTCCTTAC
CCTACGGGTGGCAGCAGTGGGGAATATTGCACAATGGGGGGAACCCTGATGCAGCCATGCCGCGTGTATGAAGAAGGCCTTCGGGTTGTAAAGTACTTTCGGTGATGAGGAAGGTGATGTATCTAATAGGTGCATTAATTGACGTTAATCACAGAAGAAGCACCGGCTAACTCCGTGCCAGCAGCCGCGGTAATACGGAGGGTGCGAGCGTTCATCGGAATGACTGGGCGTAAAGGGCATGTGGGCGGAT
+
FFFFFFFFFFFFFFFFFFFFFFFFFF:FFFFFFF:FFFFFFFFFFFFFFFFFFFFFFFFFFFFFFF,FFF,FFFFFFFFFFFFFFFFFFFFFFFFFFFFFFFFFFFFFFFFFFFFFFFFFFFFFFFFFFFFFFFFFFFF,,:FFFFFFFFFFFFFFF:FF:FFFFFFFFFFFFFFFFFFFFFFFFFFFFFFFFFFF:FFFFFF:FFFFFFFF,FFFFFFFFFFFFFFFFFFFFFFFFFFF:FFFFFFFFF
@A00270:176:HGHW5DRXY:1:2101:13512:1125 2:N:0:CACACGTG+CTCCTTAC
GACTACAAGGGTATCTAATCCTGTTTGCTACCCACGCTTTCGAGCATGAACGTCAGTGTTATCCCAGGAGGCTGCCTTCGCCATCGGTATTCCTCCACATCTCTACGCATTTCACTGCTACACGTGGAATTCTACCTCCCTCTGACACACTCTAGTTACACAGTTTCAAATGCACGTCCCAAGTTGAGCTCGGGGATTTCACATCTGACTGATTTAACCGTCTGCGCTCGCTTTACGCCCAGTAATTCC
+
FFFFFFFFFFFFFFFFFFFFFFFFFFFFFFFFFFFFFFFFFFFFFFFFFFFFFFFFFFFFFFFFFFFFFFFFFFFFFFFFFFFFFFFF,FFFFFFF:FFFFFFFFFFFFFFFFFFFFFFFFFFFFFFFFFFFFFFFFFFFFFFFFFFFFFFFFFFFFFFFFFFFF:FFFFFFFFFFFFFF:FFF,:FFFFFFFFFFFFFFFFFFFFFFFF,:FFFFFFFF:FFFFFFFFFFFFFFFFFFFF:FFFFFFF
@A00270:176:HGHW5DRXY:1:2101:23194:1141 2:N:0:CACACGTG+CTCCTTAC
CCTACGGGTGGCAGCAGTGGGGAATATTGCACAATGGGGGGAACCCTGATGCAGCCATGCCGCGTGTATGAAGAAGGCCTTCGGGTTGTAAAGTACTTTCGGTGATGAGGAAGGTGATGTATCTAATAGGTGCATTAATTGACGTTAATCACAGAAGAAGCACCGGCTAACTCCGTGCCAGCAGCCGCGGTAATACGGAGGGTGCGAGCGTTAATCGGAATGACTGGGCGTAAAGGGCATGTGGGCGGAT
+
F:FFFFF:FFFFFFFFFFFFFFFFFFFFFFFFFFFFFFFFFF:FFFFFFFFFFFFFFFFFFFFFFFFFFFF:FFFFFFFF:FFFFFFFF:FFFFFFFFFFFF:FFFFFFFFFFFFFFFFFFFFFFFFFFFFFFF:FFFFFFFF:FFFFFF:FFFFFFFFFFFFFFFFF,FFFFFFFFFFFFFFFFF:FFFFFFFFFFFF:FFFFFFFFFFFFFFFFFFF,FFFFFFFFFF,,F,FFFFF:F:F:FFFFF:
@A00270:176:HGHW5DRXY:1:2101:5511:1266 2:N:0:CACACGTG+CTCCTTAC
CCTACGGGCGGCAGCAGTGGGGAATATAGCACAATGGGGGTAACCCTGATGCAGCCATGCCGCGTGTCTGAAGAAGGCCTTCGGTTTGTAAAGTACTTTCGGTGACGAGGAAGGTGATGTAACTAATAGGTGCATTAATTGACGTTAATCACAGAAGAAGAACCGGCTACCTCCGTGCCAGCAGCCGCGGTAATACGCAGGGTGCTAGCGTTAATCGGAATGACTGGGCGTAAAGGGCATGTAGGCGGAT
+
F::::FF:F,:FF:,F:FFF:FFFFFF,FFFFFFF:F:F:,F,F:FF,F:FFFFFFFF,F:FF:,F:,,FFFFFF,FFF,,F:F,FFFFFFFFFF,F:,FFF,FF,FFFFFF:F:F:F,FF,F,F,FFFFFF,:FFFF,,FF:F,FFF,FFF,FFF,FF::FFFFFFFF,F,FF,FFFFFFFFF:FF,FFFFFFF,F,:,F,F,,,FF:,F:FFFFF,F:F::,:,,FFF,F:,F,FFFFFF:,,:FFFF
@A00270:176:HGHW5DRXY:1:2101:28962:1266 2:N:0:CACACGTG+CTCCTTAC
GACTACTGGGGTATCTAATCCTGTTTGCTACCCACGCTTTCGAGCATGAACGTCAGTGTTATCCCAGGAGGCTGCCTTCGCCATCGGTATTCCTCCACATCTCTACGCATTTCACTGCTACACGTGGAATTCTACCTCCCTCTGACACAATCTAGTTACACAGTTTCAAATGCACGTCCCAAGTTTAGCTCGGGGATTTCACATCTGACTTATTTAACCGTCTGCGCTCGCTTTACGCCCAGTAAATCCC
+
FFFFFFFF:FFFFFFFFFFFF:FF:F,FFFF:FF:,FF,FFFFF:F:,FFFFFFF,:F,FFFF:FFFFF,FFFFF,FFF,FFFFF::FFFF:FFF:FFFFF,F,FFF::FFFFF:F:::F,FF,,:FF::F:FFFFFFF:,,FFFF::F,,F:F,,:F:F:,,FF,FF,F,,FFFF:FF:F:F:F,F:,FFF,FFF:::,F:FF,F:FF,,::FFFFF:F::,FFF,F:FFF:::F,,F::,:,F,:F,,
@A00270:176:HGHW5DRXY:1:2101:21685:1282 2:N:0:CACACGTG+CTCCTTAC
GACTACAAGGGTATCTAATCCTGTTTGCTCCCCACGCTTTCGCATCTCAGCGTCAGTATCTGTCCAGAAGGCCGCCTTCGCCACCGGTATTCCTCCACATCTCTACGCATTTCACCGCTACACGTGGAATTCTACCTTCCTCTACACTACTCTAGTTAACCAGTTTTAAGTGCAATTCCTAGGTTGAGCCCAGGGCTTTCACACCTAACTTAAGTATCCGCCTACATGCCCTTGACGCCCAGTCATTCC
+
,FFFFFFFFFF:FFFFFFFFFFFFFFFFFFFFFFFFFFFFFFFFFFF:FFFFFFFFFFFFF:FFFFFFFFF:F:F:FFFFFFFFFFFF:FFFFF::FFFFFFFFFFFFFFFFFFFFFFF:FFFFFFFFFFFFFFFFF,FFFFFFFF,,:F:,FFF::FFFFFFF,:F,FFFF::FF:F:FFFFFFFFF:FF,FFF,,:,FF:F,FF,FF:F,F,F,FFFF:FFFFF:FF,F,F,::FFFFFF:,FF,:F
@A00270:176:HGHW5DRXY:1:2101:22724:1297 2:N:0:CACACGTG+CTCCTTAC
GACTACTCGGTATCTAATCCTGTTTGCTACCCACGCTTTCGAGCATGAACGTCAGTGTTATCCCAGGAGGCTGCCTTCGCCATCGGTATTCCTCCACATCTCTACGCATTTCACTGCTACACGTGGAATTCTACCTCCCTCTGACACACTCTAGTTACACAGTTTCAAATGCACGTCCCAAGTTGAGCTCGGGGATTTCACATCTGACTTATTTAACCGTCTGCGCTCGCTTTACGCCCAGTAATTCC
+
FFFFFFFFFFFFFFFFFFFFFFFFFFFFFFFFFFFFFFFFFFFFFFFFFFFFFFFFFFFFFFFFFFFFFFFFFFFFFFFFFFFFFFFFFFFFFFFFFFFFFFFFF,FFFFFFFFFFFFFFFFFFFFFFFFFFFFFFFFFFFFFFFFFFFFFFFFFFFFFFFFFFFFFFFFFFFFFFFFFFFFFF:FF:FFFFFFFFFFFFFF:FFF:FFFF:FF,:FF:F:FFFFFFFFFFFFFF:F::FFF,FFFFF
@A00270:176:HGHW5DRXY:1:2101:1434:1407 2:N:0:CACACGTG+CTCCTTAC
GACTACCCGGTATCTAATCCTGTTTGCTCCCCACGCTTTCGCATCTCAGCGTCAGTATCTGTCCAGAAGGCCGCCTTCGCCACCGGTATTCCTCCACATCTCTACGCATTTCACCGCTACACGTGGAATTCAACCTTCCTCTACAATACTCTAGTTAACCAGTTTTAAGTGCAATTCCTAGGTTGAGCCCAGTGCTTTCACACCTCACTTAATTATCCGCCTACAAGCCCTTTACGCCCAGTCATTCC
+
FFFFF:FF:FFF,FFFF,FFFFFFFFFFFFF:FFFFFFFFFFFF,F:F:FFFFFFFFF:FFFFFF:FF:FFFFFFFFF:FFFF:F::FFFFFFF:FFF,FFFF,:FF:F:FFFFF,F,FFFFF,,FFFFFF,F:FF:FFFFFFFFFFFFFFFFFFFF:FFFFF:FFFFFFFFFF,FF,FFFFF:FFF:FFFF,:FFFFFF:FFFF,FFFFFFFFFF::FFF:FFF:FF:FFFFFFFF:FFFFFFFFF:
@A00270:176:HGHW5DRXY:1:2101:27434:1470 2:N:0:CACACGTG+CTCCTTAC
CCTACGGGGGGCTGCAGTGGGGAATTTTGGACAATGGGGGGAACCCTGATCCAGCCATGCCGCGTGTCTGAAGAAGGCCTTCGGGTTGTAAAGGACTTTTGTTAGGGAAGAAAAGCTGGGTGCTAATACCATCTAGTGCTGACGGTACCTAAAGAATAAGCACCGGCTAACTACGTGCCAGCAGCCGCGGTAATACGTAGGGTGCGAGCGTTAATCGGAATTACTGGGCGTAAAGCGAGCGCAGACGGTT
+
FFFFFFFFFFFFFFFFFFFFFFFFFFFF:FFFFFFFFFFFFF:FFFFFFFFFFFFFFFFFFFFFFFFFFFFFFFFFFFFFFFFFF:FFFFFFFFFFFF:FF,F,FFFF,FFFFFFFF,FFFFFFFFFFF,F:FFFFFFFFFFFFFFFFFFFFFFF:FFFFFFFFFFF:FFFFFFFFF,FF:FFFFFFFFFFFFFFFFFF:FFFF,FFFFF:FFFFFFFFFFF:FFFFFFFFFF,FFFFF:FFFFFFFFFF
@A00270:176:HGHW5DRXY:1:2101:29749:1501 2:N:0:CACACGTG+CTCCTTAC
GACTACTGGGGTATCTAATCCTGTTTGCTACCCACGCTTTCGAGCATGAACGTCAGTGTTATCCCAGGAGGCTGCCTTCGCCATCGGTATTCCTCCACATCTCTACGCATTTCACTGCTACACGTGGAATTCTACCTCCCTCTGACACACTCTAGTTACACAGTTTCAAATGCACGTCCCAAGTTGAGCTCGGGGATTTCACATCTGACTTATTTAACCGTCTGCGCTCGCTTTACGCCCAGTAATTCC
+
FFFFFFFFFFFFFFFFFFFFFF:FFFF:FFFFFFFFFFFFFFFFFFFFFFFFFFFFFFFFFFFFFFFFFFFFFFFFFFFFFFFFFFFF,FFFFFF:FFFFFFFFFFFFF:FFFFFFFFFFF:FFF:FFF:FFFF:FFFF:FFFFFFF:FFFFF,F,FFF,FFFFFFFFFFFFFFFFFF:F,FFFFF:FFFFFFFF:FF:F:F,FFFFF,:,FFF:,FFFFFFFFFFFFFFFFFFFFF:FF,FFF,FFFF
@A00270:176:HGHW5DRXY:1:2101:9227:1595 2:N:0:CACACGTG+CTCCTTAC
CCTAGGGTGGCTGCAGTGGGGAATATTGCACAATGGGGGGAACCCTGATGCAGCCATGCCGCGTGTATGAAGAAGGCCTTCGGGTTGTAAAGTACTTTCGGTGATGAGGAAGGTGATGTATCTAATAGGTGCATTAATTGACGTTAATCACAGAAGAAGCACCGGCTAATTCCGTGCCAGCAGCCGCGGTAATACGGAGGGTGCGAGCGTTAATCGGAATGACTGGGCGTAAAGGGCATGTAGGCGGATA
+
FFFFFFFFFFFFFFFFFFFFFF:FFFFFFFFFFFFFFFFFFFFFFFFFFFFFFFFFFFFFFFFFFFFFFF:FFFFFFFFFFFFFFFFFFFFFFFFFFFFFFFFFFFFFFFFFFFFFFFFFFFFFFFFFFFFFFFFFFFFF:FFFFFFFFFFFF:FF:FFFFFFFFFFFFFFFFFFFFFFFFFFFFFFFFF:FFFFFFFFFFFFFFFFFFFFFFFFFFFFFFFFFFFFF:FFFFFFFFFFFFFFF:FFFFF
@A00270:176:HGHW5DRXY:1:2101:22553:1595 2:N:0:CACACGTG+CTCCTTAC
GACTACACGGGTATCTAATCCTGTTTGCTCCCCACGCTTTCGCATCTCAGCGTCAGTATCTGTCCAGAAGGCCGCCTTCGCCACCGGTATTCCTCCACATCTCTACGCATTTCACCGCTACACGTGGAATTCTACCTTCCTCTACAATACTCTAGTTAACCAGTTTTAAGTGCAATTCCTAGGTTGAGCCCAGGGCTTTCACACCTAACTTAATTATCCGCCTACATGCCCTTTACGCCCAGTCATTCC
+
FFFFFFFFFFFFFFFFFFFFFFFFFFFFFFFFFFFFFFFFFFFFFFFFFFFFFFFFF:FFFFFFFFFFFFFFFFFF:FFFFFFFFFFFFFFFFFF,FFFFFF:FFFFFFFFFFFFFFFFFFFFFFFFFFFFFF:FFFFFFFFFFFFF:FFFFFFFFFFFFFFF:FFFFFFFFFFFFFFFFFFFFFFFFFFFFFFFF,F:,,:FFFFFFFFFFFFFFFFFFFFFFFFF,FFFFFFFFFFFFFF:FFFF:F
@A00270:176:HGHW5DRXY:1:2101:22318:1689 2:N:0:CACACGTG+CTCCTTAC
GACTACCGGGGTATCTAATCCTGTTTGCTCCCCACGCTTTCGCATCTCAGCGTCAGTATCTGTCCAGAAGGCCGCCTTCGCCACCGGTATTCCTCCACATCTCTACGCATTTCACCGCTACACGTGGAATTCTACCTGCCTCTACAATACTCTAGTTAACCAGTTTTAAGTGCAATTCCTAGGTTGAGCCCAGGGCTTTCACACCTAACTTAATTATCCGCCTACATGCGCTTTACGCCCAGTCATTCC
+
FFFFFFFFFFFFFFFFFFFFFF:FFFFFFF:FFFFFFFFFF:FFFFFFFFFFF:F:FFFFFFFFFFFFFFFFFFFFFFF:F:FFFFFF,FFFFFFFFF:FFFFFFFFFFFFFFFFFFFFFFFFFFFF:FFFFFF:FF,FFFFF:FFFF,:FFFFFFFFFFF:,FF:FFFFFFFF,FFFFFFF:FFFFFFFFFF:F,F:F:FFFFFFFFFFF,FF:FFFF:FFFFFFF:F,FF,FFF:FFFFFFFFF,F:
@A00270:176:HGHW5DRXY:1:2101:8540:1752 2:N:0:CACACGTG+CTCCTTAC
CCTACGGGCGGCTGCAGTGGGGAATTTTGGACAATGGGGGGAACCCTGATCCAGCCATGCCGCGTGTCTGAAGAAGGCCTTCGGGTTGTAAAGGACTTTTGTTAGGGAAGAAAAGCTGGGTGCTAATACCATCTAGTGCTGACGGTACCTCAAGAATAAGCACCGGCTCACTACGTGCCAGCAGCCGCGGTAATACGTAGGGTGCGAGCGTTAATCGGAATTACTGGGCGTAAAGCGAGCGCAGACGGTT
+
F,FFFFFFFFFFFF:FFFFFFFF,,FFFFFFFFFFFFFFFF:,FF:FFFF:,F:FFFFFFFFFFFF:FFF,F,FFFFFFF,FFFF,F:F:,,FFF::,:FF:::FFFF:FF:F:FF,FFFFFF:FFFFF:FFFFFFFFFFF:FFFF:FFF,:FFF,FFFFFF,FFFFF,FFFFF:FF,FFFFFFFFFFFFF,:FFFFFFF:FF:F:FFFFFFF:FF:FFF:FFFFFFFFF:F,FFFFF:FFFFFFFFF,F
@A00270:176:HGHW5DRXY:1:2101:22408:1752 2:N:0:CACACGTG+CTCCTTAC
GACTACACGGGTATCTAATCCTGTTTGCTCCCCACGCTTTCGCATCTCAGCGTCAGTATCTGTCCAGAAGGCCGCCTTCGCCACCGGTATTCCTCCACATCTCTACGCATTTCACCGCTACACGTGGAATTCTACCTTCCTCTACAATACTCTAGTTAACCAGTTTTAAGTGCAATTCCTAGGTTGAGCCCAGGGCTTTCACACCTAACTTAATTATCCGCCTACATGCCCTTTACGCCCAGTCATTCC
+
FFFFFFF:FFFFFFFFFF:F::FFFFFFFFF:FFFFFFFF:FFFFFFFFFFFFFFFFFFFFFFFFFFFF:F:FFFFFFFFF:FFFFFFFF:F:FFFF:FF,FFFFFFFFF,FFFFFFFF,FFF:FF:FFFF:FFFFF,F:FFFFFFF,FFFFFFFFFFFFFFFFFFFF:FFFFFFFFFFFFFFFFFFF:FFFFFFFF,FFFFFFFF,FFF::FFF,FF:FFFFFFF,:FFF:F:FF:FFFFFFFFFFF,
@A00270:176:HGHW5DRXY:1:2101:22435:1767 2:N:0:CACACGTG+CTCCTTAC
GACTACCGGGGTATCTAATCCTGTTTGCTCCCCACGCTTTCGCATCTCAGCGTCAGTATCTGTCCAGAAGGCCGCCTTCGCCACCGGTATTCCTCCACATCTCTACGCATTTCACCGCTACACGTGGAATTCTACCTTCCTCTACAATACTCTAGTTAACCAGTGTTAAGTGCAATTCCTAGGTTGAGCCCAGGGCTTTCACACCTAACTTAATTATCCGCCTACATGCCCTTTACGCCCAGTCATTCC
+
FFFFFFFFFFFFFFFFFFFFFFFFFFFFFF::FFFFFFFFFFFFFFFFFFFFFFFFFFFFFFFFFFFFFFFFFFFFFFFFFFFFFFFF:F:F,FFFFFFFFF:FFFFFFF:FFFFFFFFFFFFFFFF:F:,F:,:FF,FFFFFFF:FFFFFFF:FFFFFFFFFF,FFFFFFFFFFFF:FF:F::FFFF,FFFFFF:F:,F:F,FFFFFFFFFF:FFFFFFFFFFFFF:FFFFFFFFFFFFFF:FFFFFF
@A00270:176:HGHW5DRXY:1:2101:8567:1830 2:N:0:CACACGTG+CTCCTTAC
CCTACGGGCGGCTGCAGTGGGGAATTTTGGACAATGGGGGGAACCCTGATCCAGCCATGCCGCGTGTCTGAAGAAGGCCTTCGGGTTGTAAAGGACTTTTGTTAGGGAAGAAAAGCTGGGTGCTAATACCATCTAGTGCTGACGGTACCTAAAGAATAAGCACCGGCTAACTACGTGCCAGCAGCCGCGGTAATACGTAGGGTGCGAGCGTTAATCGGAATTACTGGGCGTAAAGCGAGCGCAGACGGTT
+
FFFFFFFFF:FFFFFFFFFFF:FFFFFFFFFFFFFFFFFFFFFFFFFFFFFFFFFFFFFFFFFFFFFF:F:FFFFFFF,:FFFFFFFFFFF:FFFFF,FFF,FFF:FFFFFFFFFFFFF:FFFFFFFFFFFFFFFFFFFFFFFFFFFFFFFFFFFFF:FFFFFFF:FF:FFFFFF,FFF:FFFFFF:FFFFFFFFFFFFFF::F:FFFFF,F,FFFFFF,FFFFFFFFFFFFF:FFFFFFFF,,FFFFFF
@A00270:176:HGHW5DRXY:1:2101:8910:1861 2:N:0:CACACGTG+CTCCTTAC
GACTACACGGGTATCTAATCCTGTTTGCTACCCACGCTTTCGAGCATGAACGTCAGTGTTATCCCAGGAGGCTGCCTTCGCCATCGGTATTCCTCCACATCTCTACGCATTTCACTGCTACACGTGGAATTCTACCTCCCTCTGACACACTCTAGTTACACAGTTTCAAATGCACGTCCCAAGTTGAGCTCGGGGATTTCACATCTGACTTATTAAACCGTCTGCGCTCGCTTTACGCCCAGTAATTCC
+
FFFFFFFFFFFFFFFFFFFFFFF,:FFFFFFFFFFFFFFFFFFFFFFFFFFFFFFFFFFFFFFFFFFFFFFFFFF:FFFFFFFFFFFFFFFFFFFFFFFFFFFFFFFFFF:FFFFFFFF:FFFFFFFFFFFFFFFFFFFF:FFFFFFFFFFFFFFFFFFFFFFFFFF:F:FFFFFFFFF:FFFFFFFFF:FFFFFFF,FFFFF,:FFFFFFFFFFFF:FFFFFFFFF:FFFFFFFFFFFF,FFF,FFFF
@A00270:176:HGHW5DRXY:1:2101:22399:1892 2:N:0:CACACGTG+CTCCTTAC
GACTACACGGGTATCTAATCCTGTTTGCTCCCCACGCTTTCGCATCTCAGCGTCAGTATCTGTCCAGAAGGCCGCCTTCGCCACCGGTATTCCTCCACATCTCTACGCATTTCACCGCTACACGTGGAATTCTACCTTCCTCTACAATACTCTAGTTAACCAGTTTTAAGTGCAATTCCTAGGTTGAGCCCAGGGCTTTCACACCTAACTTAATTATCCGCCTACATGCCCTTTACGCCCAGTCATTCC
+
:FF:FFFFFFFF:FFFFFFFF:FFF::FFFFFFFF:FFFFFFFFFFFFFFFF:FFFFFF:FFFFFFFFFFFFFFF:FFFFF,FF:FF,:FFFFF:FFF,FFFF:,FFF,F:FFFFFFFF:,FFF:FF::F:,FFF:F,FF:FFFF:F:FFFFF:FFFFFFFFFFF,FFFFFFF:FFFFFFFF:FFFFF:FFFFFFFF:FFFFFF,:FFFFFFF,FFF:FFFFF:FFFFFFFF,FF:F,:FFFFFFF:FF
@A00270:176:HGHW5DRXY:1:2101:9480:1908 2:N:0:CACACGTG+CTCCTTAC
GACTACTCGGGTATCTAATCCTGTTTGCTCCCCACGCTTTCGCATCTCAGCGTCAGTATCTGTCCAGAAGGCCGCCTTCGCCACCGGTATTCCTCCACATCTCTACGCATTTCACCGCTACACGTGGAATTCTACCTTCCTCTACAATACTCTAGTTAACCAGTTTTAAGTGCAATTCCTAGGTTGAGCCCAGGGCTTTCACACCTAACTTAATTATCCGCCTACATGCCCTTTACGCCCAGTCATTCC
+
F:FFFFFFFFFFFFFFFFFFFFFFFFFFFFFFFFFFFFFFFFFFFFFFFFFFFFFFFFFFFFFFFFF:FFF:FFFFFFFFFFFFFFFFFF,:FFFFFFFF,FFFFFFFFFFFFFFFFFFFFFFFFFF,FFFFFFFFFFFFFF:FFFF:FFFFFFFFFFFFFFFF:FFFF:FFFFFFFF:F:FFFFFFFFFFFFFFFFFFF:FF::FFFFFFFFFFFFFFFFFF,FFFFFFFFFFF,FFFFFFFF:FFFF
@A00270:176:HGHW5DRXY:1:2101:29884:2018 2:N:0:CACACGTG+CTCCTTAC
GACTACTGGGGTATCTAATCCTGTTTGCTACCCACGCTTTCGAGCATGAACGTCAGTGTTATCCCAGGAGGCTGCCTTCGCCATCGGTATTCCTCCACATCTCTACGCATTTCACTGCTACACGTGGAATTCTACCTCCCTCTGACACACTCTAGTTACACAGTTTCAAATGCACGTCCCAAGTTGAGCTCGGGGATTTCACATCTGACTTATTTAACCGTCTGCGCTCGCTTTACGCCCAGTAATTCC
+
FFFFFFFFFFFFFFFFFFFFFFFFFFFFFFFFFFFFFFFFFFFFFFFFFFFFFFFFFFFFFFFFFFFFFFFFFFFFFFFFFFFFFFFFFFFFFFFFFFFFFFFFFFFFFFFFFFFFFFFFFFFFFFFFFFFFFFFFFFFFFFFFFFFFFFFFFFFFFFFFFFFFFFFFF,FF:FFFFFFFFFFFFFFFFFFFFFFFFFFFFFFFF:FFFF:F:FFFFFFFFFFFFFF:FFFFFFFFF:FFFFFFFFFFF
@A00270:176:HGHW5DRXY:1:2101:8440:2049 2:N:0:CACACGTG+CTCCTTAC
CCTACGGGTGGCTGCAGTGGGGAATTTTGGACAATGGGGGGAACCCTGATCCAGCCATGCCGCGTGTCTGAAGAAGGCCTTCGGGTTGTAAAGGACTTTTGTTAGGGAGGAAAAGCTGGGTGCTAATACCATCTAGTGCTGACGGTACCTAAAGAATAAGCACCGGCCAACTACGTGCCAGCAGCCGCGGTAATACGTAGGGTGCGAGCGTTAATCGGAATTACTGGGCGTAAAGCGAGCGCAGACGGTT
+
FFFFFFFFFFFFFFFFFFFFFFF:,FFFFFFFFFFFFFFFFFFFFFFFFFFF:FFF,FFFFFFFFFFFFF,FFFFFFFFFFFFFF::FF:F:FFFFFF,:F,FFFFFFFFFFFFFFFFFFFFFFFFFFFFFFFFFFFFFFFFFFFFFFFFFFFFFFFFFFFFFFFFFFFF:FFFFFFFFFFFFFFFFFFF:,FFFFF,FFFFFFFFFFFFFFFFFFFFFFFF:F:FFFFFFFFFFFFFFFF,,FFFFFFF
@A00270:176:HGHW5DRXY:1:2101:9796:2049 2:N:0:CACACGTG+CTCCTTAC
GACTACAAGGGTATCTAATCCTGTTTGCTACCCACGCTTTCGAGCATGAACGTCAGTGTTATCCCAGGAGGCTGCCTTCGCCATCGGTATTCCTCCACATCTCTACGCATTTCACTGCTACACGTGGAATTCTACCTCCCTCTGACACACTCTAGTTACACAGTTTCAAATGCACGTCCCAAGTTGAGCTCGGGGATTTCACATCTGACTTATTTAACCGTCTGCGCTCGCTTTACGCCCAGTAATTCC
+
F:F:FFFFFFFFFFFFFFFFFFFFFFFFFFFFFFFFFFFFFFFFFFFFFFFFFFFFFFFFFFFFFFFFFFFFFFFFFFFFFFFFFFFFFFFFFFFFFFFFFFFFFFFFFFFFFFFFFFFFFFFFFFFFFFFFFFFFFFFFFFFF:FFFFFFFFFFFFFFF:FFFFF:FFFFFF:FFFFFFFFFFFFFFFFFFFFFFFFFFFFFFFFFFFF:FFFFF:FF:FF:FFFFFFF:F:F:FFFFFFFFFFFFFF
@A00270:176:HGHW5DRXY:1:2101:9290:2080 2:N:0:CACACGTG+CTCCTTAC
GACTACTCGGGTATCTAATCCTGTTTGCTCCCCACGCTTTCGCATCTCAGCGTCAGTATCTGTCCAGAAGGCCGCCTTCGCCACCGGTATTCCTCCACATCTCTACGCATTTCACCGCTACACGTGGAATTCTACCTTCCTCTACAATACTCTAGTTAACCAGTTTTAAGTGCAATTCCTAGGTTGAGCCCAGGGCTTTCACACCTAACTTAATTATCCGCCTACATGCCCTTTACGCCCAGTCATTCC
+
FFFFFFFFFFFFFFFF::FFFFFFFFFFFFF:FFFFFFFFFFFF::FFFFFFFFFFFFFFFFFFFFF:F:FFFFFFFFFF,FFFFFFFFF,FFFFFFFFFFFFFFFFFFF,FFFFFFFFFFFFFFFFFFFFFFF:FFFFF:FFF:FFFFFFFFFFFFFFFFFFFFFFFFFFFFFFFFF:FFFFFFFFFFFFFFFFFF,F:F,F,F::FFFF:F,F::FFFFFFFFFFFFFFFFFFFFFFFFFFF::FFF
@A00270:176:HGHW5DRXY:1:2101:19849:2331 2:N:0:CACACGTG+CTCCTTAC
CCTACGGGAGGCAGCAGTGGGGAATATTGCACAATGGGGGGAACCCTGATGCAGCCATGCCGCGTGTATGAAGAAGGCCTTCGGGTTGTAAAGTACTTTCGGTGATGAGGAAGGCGGTGTATCTAATAGGTGCATCGATTGACGTTAATCACAGAAGAAGCACCGGCTAACTCCGTGCCAGCAGCCGCGGTAATACGGAGGGTGCGAGCGTTAATCGGAATGACTGGGCGTAAAGGGCATGTAGGCGGAT
+
FFFFFFFFFFFF:FF:FFFFFFFFFFFFFFFFFFFFFFFFFF:FFFFFFFFFFFFFFFFFFFFFFFFFFFFFFFFFFFFFFFFFFFFFFF,FFFFFFFFFFFFFFFFFFFFFFFFFFFFFFFF:FF:FFFFFFFFFFFFFF:FFFFFFFFFFFFFFF,FFF:FFFFFFFF:FFFFFFFFFFFFFFFFFFFFFFFFFFFFFFFFFFFFFFF:FFFFFFFF:FFFFFFFFFFFFFFFFFFFFFFFFFFFFFF
@A00270:176:HGHW5DRXY:1:2101:22137:2347 2:N:0:CACACGTG+CTCCTTAC
GACTACCGGGGTATCTAATCCTGTTTGCTCCCCACGCTTTCGCATCTCAGCGTCAGTATCTGTCCAGAAGGCCGCCTTCGCCACCGGTCTTCCTCCACACCTCTACGCATGTCACCGCTGAACGTGGTATTCTACCGGCCTCTAGCATACTGTAGTTCGCCAGGGTTCAGGGCACTGCCTAGGGTGAGCCCAGGGCTGTCGCACCTAGCTTATGTCTCCGCCGACTTGCGCTGTACGGCGCGAGAGTGTG
+
,F,F,:FF,FFF:F,F:FF:,,,,:::F,,:FFF,:,:F,::FF:FF,,,,F,:F,,F::F:,F:,FFF,:FF:,:,:,FFFF,::F,,,F,F,::,,,:F:,,:,:F:,,F::,:F:,,,,F:,F:,,,,FF:,,,,:,,,,,,,,::,,,,,F:,,,:,,F,,,F,,:,F,,,,,F::,F:,:FF::,F,F:F,F,,F,,,,,,,,F,,,,,F,F,,F,:,,,,:F:,,F,F,,F,,,,F,,,,,,,F
@A00270:176:HGHW5DRXY:1:2101:10719:2362 2:N:0:CACACGTG+CTCCTTAC
CCTACGGGTGGCAGCAGTGGGGAATATTGCACAATGGGGGGAACCCTGATGCAGCCATGCCGCGTGTATGAAGAAGGCCTTCGGGTTGTAAAGTACTTTCGGTGATGAGGAAGGTGATGTATCTAATAGGTGCATTAATTGACGTTAATCACAGAAGAAGCACCGGCTAACTCCGTGCCAGCAGCCGCGGTAATACGGAGGGTGCGAGCGTTAATCGGAATGACTGGGCGTAAAGGGCAAGTAGGCGGAT
+
FFFF:FFFFFFFFFFFFFFFFFFFFFFFFFFFFFFFFFFFFF:FFFFFFFFFFFFF,FFFFFFFFF,FFF:FFFFFF:FFFFFFF:FFF:FFF:F:FFFFFFFFF::,FFFFFFFFFFFFFFFF:FFFFFFFFF,FFFFFF,FFFFFFFFFFF::FF:FF:FFFFFFFFFFFFFFFFF:FFFFFFFFFFFFFFF:FFFFFFFFFFFFFFFFFFFFFFFFFFFFFFFFFFFF:F,FFF:FFFFF:FF:F:F
@A00270:176:HGHW5DRXY:1:2101:6361:2425 2:N:0:CACACGTG+CTCCTTAC
CCTACGGGGGGCAGCAGTGGGGAATATTGCACAATGGGGGGAACCCTGATGCAGCCATGCCGCGTGTATGAAGAAGGCCTTCGGGTTGTAAAGTATTTTCGGTGATGAGGAAGGTGATGTATCTAATAGGTGCATTAATTGACGTTAATCACAGAAGAAGCACCGGCTAACTCCGTGCCAGCAGCCGCGGTAATACGGAGGGTGCGAGCGTTAATCGGAATGACTGGGCGTAAAGGGCATGTAGGCGGAT
+
FFFFFFFFFFFF:FFFFFFFFFFFFFFFFFFFFFFFFFFFFF,FFFFFFFFFFFFF:FFFFFFFFF:FFFF:FFFFFFFFFFFFFFFFFFFFFF:FFFFFFFFFF:F,FFFF:FFFFFFFFFFFFFFFFFFFFFFF:FFFFFFFFFFFFFFFFF:FFFFFFFFFFFFFFFFFFFFFF:FFF:FF:FFFFFFFFFFFFFFFFFFFF:FFFFFF:FFFFFFFFFFFFFFFFFF:FFFFFFFFF:FFFFFFF:
@A00270:176:HGHW5DRXY:1:2101:19840:2440 2:N:0:CACACGTG+CTCCTTAC
CCTACGGGAGGCAGCAGTGGGGAATATTGCACAATGGGGGGAACCCTGATGCAGCCATGCCGCGTGTATGAAGAAGGCCTTCGGGTTGTAAAGTACTTTCGGTGATGAGGAAGGCGGTGTATCTAATAGGTGCATCGATTGACGTTAATCACAGAAGAAGCACCGGCTAACTCCGTGCCAGCAGCCGCGGTAATACGGAGGGTGCGAGCGTTAATCGGAATGACTGGGCGTAAAGGGCATGTAGGCGGAT
+
FFFFFFFFFFFFFFFFF:FFFFFFFFFFFFFFFFFFFFFFFFFFFFFFFFFFFFFFF:FFFFFFFFFFFFFFFFFFFF,F,FFFF,FFFFFFFFFFF:FFFFF:FFFFFFFFFFFFFFFFFFFFF,FFFFFFFFFF:F,FFFFFFFFFFFFFFFFFF:FFFF:FFFFFFFFFFFFFFFFFFFFFFFFFFFFFFFFFFFFFFF,FFFFFFFFFFF:FFFFFFFFFFFFFFF:F,,FFFFFFFFFFFFFF:F
@A00270:176:HGHW5DRXY:1:2101:23656:2440 2:N:0:CACACGTG+CTCCTTAC
GACTACAGGGTATCTAATCCTGTTTGCTCCCCACGCTTTCGCATCTCAGCGTCAGTATCTGTCCAGAAGGCCGCCTTCGCCACCGGTATTCCTCCACATCTCTACGCATTTCACCGCTACACGTGGACTTCTACCTTCCTCTCCAATACCCTAGTTAACCAGTTTTAAGTGCAATTCCTAGGTTGAGCCCAGGGCTTTCACACCTAACTTAATTATCCGCCTACATGCCCTTTACGCCCAGTCATTCC
+
FFFFFFFFFFFFFFFFFFFFFFFFFFFFFFFFFFFFFFFFFFFFFFFFFFFFFFFFFFFFFFFFFFFFFFFFFFFFFFFFFFFFFFFF:FFFFFFFFF:FFFFFFFFFFFFFFFFFFFFFFFFFFFF,FFFF::FFFF,FFF,FFFFFFFFFFFFFFFFFFFFFFFFFFFFF,,FFFFFFFFFFFFFFFFFFFFFFFFFF:F,FFFFFFFF:FFFFFFFFFFFFFFFFFFFFFFF:FFF:FFFFFFFF
@A00270:176:HGHW5DRXY:1:2101:8829:2503 2:N:0:CACACGTG+CTCCTTAC
CCTACGGGCGGCTGCAGTGGGGAATTTTGGACAATGGGGGGAACCCTGATCCAGCCATGCCGCGTGTCTGAAGAAGGCCTTCGGGTTGTAAAGGACTTTTGTTAGGGAAGAAAAGCTGGGTGCTAATACCATCTAGTGCTGACGGTACCTAAAGAATAAGCACCGGCTAACTACGTGCCAGCAGCCGCGGTAATACGTAGGGTGCGAGCGTTAATCGGAATTACTGGGCGTAAAGCGAGCGCAGACGGTT
+
FFFFFFFFFFFFFFFFFFFFFFFF:FFFFFFFFFFFFFFFFFFF:FFFFFFFFFFFFFFFFFFF:FFFFF:FFFFFFFFFFFFFFFFFFFFFFFFFFFFFFFFFFFFFFFFFFFFFFFFFFFFFFFFFF:FFFFFFFFFFFFFFFFFFFFFFFFFFFFFFFFFFFFFFFFFFFFFFFFFFFFFFFFFFFFFFFFFFF,FFFFFFFFFFFFFFFFFFFFFFFFFFFFF:FFFFFFFFFFFFFF,FFFFFF:
@A00270:176:HGHW5DRXY:1:2101:4643:2550 2:N:0:CACACGTG+CTCCTTAC
GACTACACGGGTATCTAATCCTGTTTGCTCCCCACGCTTTCGCATCTCAGCGTCAGTATCTGTCCAGAAGGCCGCCTTCGCCACCGGTATTCCTCCACATCTCTACGCATTTCACCGCTACACGTGGAATTCTACCTTCCTCTACAATACTCTAGTTAACCAGTTTTAAGTGCAATTCCTAGGTTGAGCCCAGGGCTTTCACACCTAACTTAATTATCCGCCTACATGCCCTTTACGCCCAGTCATTCC
+
FFFFFFFFFFFFFFFFFFFFFFFFFFFFFFFFFFFFFFFFFFFFFFF:F:F:FFFFFFFFFFFFFFFFF:FFFFFFFFFFFFF,FFFF:FFFFFFFFFFFFFFFF,:FFFFFFFF,FFFFFFFFFFF::FFFFF,FFFFFFFFFFFF:FFFFFFFFFFFF:FFF:FFF::FFFF,FFFFFFFFFF,F:FF:FF:F:FFFFF:FFFFFFFFFF,FFFFF,FFF:FFFFF:FF,F,F:FFF:FFFFFF:FF
@A00270:176:HGHW5DRXY:1:2101:10664:2644 2:N:0:CACACGTG+CTCCTTAC
CCTACGGGTGGCAGCAGTGGGGAATATTGCACAATGGGGGGAACCCTGATGCAGCCATGCCGCGTGTATGAAGAAGGCCTTCGGGTTGTAAAGTACTTTCGGTGATGAGGAAGGTGATGTATCTAATAGGTGCATTAATTGACGTTAATCACAGAAGAAGCACCGGCTAACTCCGTGCCAGCAGCCGCGGTAATACGGAGGGTGCGAGCGTTAATCGGAATGACTGGGCGTAAAGGGCAAGTAGGCGGAT
+
FFFFFFFFFFFFFFFFFFFFFFFFFFFFFFFFFFFFFFFFFFFFFFFFFFFFFFFF:FFFFFFFFFFFFFFFFFFFFF:FFFFFFFFFFFFFFFFFFFFFFFFFFFFFFFFFFFFFFF:F:FFFFFF:FFFFFF:F:FFFFFFFFFFFFFF:FFFF:FFFFFFFFFF:F:FFFFFFFF:FFFFFFFFFFFFFFFFF:FF:FFFFFFFFFFFFF,FFFFFFFF:FFFFFFFFFF:FFFFFFFFFF:FFFF:
@A00270:176:HGHW5DRXY:1:2101:29053:2644 2:N:0:CACACGTG+CTCCTTAC
GACTACCCGGGTATCTAATCCTGTTTGCTCCCCACGCTTTCGCATCTCAGCGTCAGTATCTGTCCAGAAGGCCGCCTTCGCCACCGGTATTCCTCCACATCTCTACGCATTTCACCGCTACACGTGGAATTCTACCTTCCTCTACAATACTCTAGTTAACCAGTTTTAAGTGCAATTCCTAGGTTGAGCCCAGGGCTTTCACACCTAACTTAATTATCCGCCTACATGCCCTTTACGCCCAGTCATTCC
+
FFFFFFFFFFFFFFFFFFFFFFFFFFFFFFFFFFFFFFFFFFFFFFFFFFF:FFFFFFFFFFFFFFFFFFF:FFFFFFFFFFFFFFFFFFFFF:FFFFFFFFFFFFFFFFFFFFFFF,,FF,FFFFFFFFFFFFFFFFFFFFF:FFFF:,,FFFFFFFFFFFFF,FFFFFFFFFFF:F:FF:FFFFFFFFFFF,FFF:F,F,FFFFFFFFFFFFF:FF:FFFFF:F,FF:FFFFFF,FFFFFFFFFFFF
@A00270:176:HGHW5DRXY:1:2101:8558:2660 2:N:0:CACACGTG+CTCCTTAC
GACTACTAGGGTATCTAATCCTGTTTGCTCCCCACGCTTTCGCATCTCAGCGTCAGTATCTGTCCAGAAGGCCGCCTTCACCACCGGTATTCCTCCACATCTCTACGCATTTCACTGCTACACGTGGAATTCTACCTCCCTCTGACACACTCTAGTTACACAGTTTCAAATGCACGTCCCAAGTTGAGCTCGGGGATTTCACATCTGACTTATTTAACCGTCTGCGCTCGCTTTACGCCCAGTAATTCC
+
F,FFFFFFFFFFFFFFFFFFFFFFFFFFFFFFFFFFFFFFFFFFFFFFFFFFFFFFFFFFFFFFFFFFFFF:FFFFFFFFFFFFFFFFFFFFFFFFFFFFFFFFF:FFFFFFFFFFFFFFFFFF:FFFF:FF:FFFFFFFFFFF:FFFFF:FFFFFFFFFFFFFFFFFFFFFFFFFFF,FFFFFFFFFF,FFFFFFFFFFFFFFFFF:FFFFFFFFFFFFFFFFFFFFFFFFFFF:FFFFFFF,,FFFF
@A00270:176:HGHW5DRXY:1:2101:3893:2691 2:N:0:CACACGTG+CTCCTTAC
GACTACCGGGGTATCTAATCCTGTTTGCTCCCCACGCTTTCGCATCTCAGCGTCAGTATCTGTCCAGAAGGCCGCCTTCGCCACCGGTATTCCTCCACATCTCTACGCATTTCACCGCTACACGTGGAATTCTACCTTCCTCTACAATACTCTAGTTAACCAGTTTTAAGTGCAATTCCTAGGTTGAGCCCAGGGCTTTCACACCTAACTTAATTATCCGCCTACATGCCCTTTACGCCCAGTCATTCC
+
F:FFFFFFFFFFFFFF:FFFFFFFFFFFFF:FFFFFFFFFFFFFFFF::FFF:FFFF:FFFFFFFFFF:FFFFFFFFFFFFFFFFFFF,FFFFFFFFF:FFFFFFFFFFFFFFFFFFFF::FFFFFFF,FFFFFFFF:FFFFFFFFFFFFFFFFFFFFFFFFFF:FFFF,FFFFF:FFFFFFFFFFFFFFFFFF:FFFFFFF:FF:FFFFFFFFFFFFFFFFFFFFF:FFFFF,:FFFFF,FFF,FFFF
@A00270:176:HGHW5DRXY:1:2101:15890:2738 2:N:0:CACACGTG+CTCCTTAC
GACTACCGGGGTATCTAATCCTGTTTGCTACCCACGCTTTCGAGCATGAACGTCAGTGTTATCCCAGGAGGCTGCCTTCGCCATCGGTATTCCTCCACATCTCTACGCATTTCACTGCTACACGTGGAATTCTACCTCCCTCTGACACACTCTAGTTACACAGTTTCAAATGCACGTCCCAAGTTGAGCTCGGGGATTTCACATCTGACTTATTTAACCGTCTGCGCTCGCTTTACGCCCAGTAATTCC
+
FFFFFFFFFFFFFFFFFFF,FFFF:FFFFFFFFFFFFFFFFFFFFFFFFFFFFFFFFFFFF:FFFFFFFFFFFFFFFFFFFFFFFFFFFFFF:FFFFFFFFFFFFFFFFFFFFFFFFF:FFFFFFFFFFFFFFFFFFFFFFFFFFFFFFFFFFFFFFFFFFFFFFFFFFFF:FFFFFFFFFFF:FFFFFFFFFFFFFFFF:FF:FFFFFFFFFFFFFFF:FFFFFFF:FFFFFFF:,FFFFFF:FFFF,
@A00270:176:HGHW5DRXY:1:2101:23176:2769 2:N:0:CACACGTG+CTCCTTAC
GACTACTCGGGTATCTAATCCTGTTTGCTCCCCACGCTTTCGCATCTCAGCGTCAGTATCTGTCCAGAAGGCCGCCTTCGCCACCGGTATTCCTCCACATCTCTACGCATTTCACCGCTACACGTGGAATTCTACCTTCCTCTACAATACTCTAGTTAACCAGTTTTAAGTGCAATTCCTAGGTTGAGCCCAGGGCTGTCACACCTAACTTAATTATCCGCCTACATGCCCTTTACGCCCAGTCATTCC
+
FFFFFFFFFFFFF,FFFF:FF,FFFFFFFFFFFFFFFFFFFF:FFFFFFFFFFFFFFF:FFFFFFFFFFFFFF:FFFFFFFFFFFFFF:FFFFFFFFFFFFFFFFFFFF,FFFFFFFFF:FFFFFFF,F:FFFF:FF:FFFFFFFFFFFFFFFFFFFFFFFFFFFFF:F,FF:,FFFFFFFFFFFFFFFFFFFFFFF,,FF:FFFFFFFFFF,F,FFFF,FF:FFFFFFFFF:FFFFF:FFFFFFF:FF
@A00270:176:HGHW5DRXY:1:2101:8504:2785 2:N:0:CACACGTG+CTCCTTAC
CCTACGGGAGGCAGCAGTGGGGAATATTGCACAATGGGGGGAACCCTGATGCAGCCATGCCGCGTGTATGAAGAAGGCCTTCGGGTTGTAAAGTACTTTCGGTGATGAGGAAGGTGATGTATCTAATAGGTGCATTAATTGACGTTAATCACAGAAGAAGCACCGGCTAACTCCGTGCCAGCAGCCGCGGTAATACGGAGGGTGCGAGCGTTAATCGGAATGACTGGGCGTAAAGGGCATGTAGGCGGAT
+
FFFFFFFFFFFFFFFFFFFFFFFFFFFFFFFFFFFFFFFFFFFFFFFFFFFFFFFF,FFFFFFFFFFFFFF:FFFFFFFFFFFFFFFFFFFFFFFFF:FFFF:FF,F,FFFFFF:FFFF,FFFFFFFFFFFFFF,FFFFFFFFFFFFFFFFFFFFFFFFFFFFFFFFFFFFFF:FFFFFFFFFFFFFFFFFFFFFFFFFFFFFFFFFFFFFFFFFFFFF,FFFFFFFFFFFFF:FFFF,FF:FFFFFFFF
@A00270:176:HGHW5DRXY:1:2101:29152:2785 2:N:0:CACACGTG+CTCCTTAC
GACTACCCGGGTATCTAATCCTGTTTGCTCCCCACGCTTTCGCATCTCAGCGTCAGTATCTGTCCAGAAGGCCGCCTTCGCCACCGGTATTCCTCCACATCTCTACGCATTTCACCGCTACACGTGGAATTCTACCTTCCTCTACAATACTCTAGTTAACCAGTTTTAAGTGCAATTCCTAGGTTGAGCCCAGGGCTTTCACACCTAACTTAATTATCCGCCTACATGCCCTTTACGCCCAGTCATTCC
+
FFFFFFFFFFFFFFFFFFFFFF,FFFFFFFFFFFFFFFFFFFFFFFFFFFFFFFFFFFFFFFFFFFFFFFFFFFFFFFFFFFFFFFFFFF,FFFFFFFFFFFFFFFFFFF:FFFFFFF:FFFFFFFFFF::FF:FF,FFF,FFFFFF:FFFFFFFFFFFFFFFFFFFFFFFFF:FFFFFFFFFFFFFFFFFFFFFFF,FFFFF:FFFFFFFFFFFFFFFFFFFFFFFFFFFFFFFFFFFFFF,F,FFFF
@A00270:176:HGHW5DRXY:1:2101:23176:2895 2:N:0:CACACGTG+CTCCTTAC
GACTACTCGGGTATCTAATCCTGTTTGCTCCCCACGCTTTCGCATCTCAGCGTCAGTATCTGTCCAGAAGGCCGCCTTCGCCACCGGTTTTCCTCCACATCTCTACGCATTTCACCGCTACACGTGGAATTCTACCTTCCTCTACAATACTCTAGTTAACCAGTTTTAAGTGCAATTCCTAGGTTGAGCCCAGGGCTTTCACACCTAACTTCATTATCCGCCTACATGCCCTTTACGCCCAGTCATTCC
+
FFFFFFFFFFFFFFFFFFFFFFFFFFFFFFFFFFFFFFFFFFFFFFFFFFFFFFFFFFFFFFFFFFFFFFFFF:FFFFFFFFFFFFFF,::FFFFFFFF,:FFFFFFFFFF:F,FFFFFF,FFFFF:F:FFFF:FFF,FFF,FFFF:FFFFFFFFFF:F:FFFFFFFF::FFF:F:,,FF,FFFFFFFFFFFFFF:F:,F:FFFF:FFFFF,FFFFFFFFF:F,:F,FFF:F,FFF:::,F,,FFFFFF
@A00270:176:HGHW5DRXY:1:2101:31665:2942 2:N:0:CACACGTG+CTCCTTAC
CCTACGGGTGGCTGCAGTGGGGAATATTGCACAATGGGGGGAACCCTGATGCAGCCATGCCGCGTGTATGAAGAAGGCGTTCGGGTTGTAAAGTACTTTCGGTGATGAGGAAGGTGATGTATCTAATAGGTGCATTAATTGACGTTAATCACAGAAGAAGCACCGGCTAACTCCGTGCCAGCAGCCGCGGTAATACGGAGGGTGCGAGCGTTAATCGGAATGACTGGGCGTAAAGGGCATGTAGGCGGAT
+
FFFFFFF:FFFFFF::FFFFFFFFFFFFFFF,FFFF:FFFFFF:FFFFF:FFFFFFFFF,FFFFFFFFF,:FFFF:FF,FFFF:FFFFFFF,FFFFF,F:FF:FFFFFF:FFFFFFFFF::F:FF:,FFFFFFFFFFFFF:,FF,FFFFFFFF:,F,:F,FF,FFFF:FF::FFFFFFFFFFFF,:FFFFFFFFF:F:FFF,FF:F,FFFF,FFF,FFFFFF:FFFF,FF:FFFFF,,F:F:FF,F,FFF
@A00270:176:HGHW5DRXY:1:2101:5231:3035 2:N:0:CACACGTG+CTCCTTAC
GACTACAAGGGTATCTAATCCTGTTTGCTCCCCACGCTTTCGCATCTCAGCGTCAGTATCTGTCCAGAAGGCCGCCTTCGCCACCGGTATTCCTCCACATCTCTACGCATTTCACCGCTACACGTGGAATTCTACCTTCCTCTACAATACTCTAGTTAACCAGTTTTAAGTGCAATTCCTAGGTTGAGCCCAGGGCTTTCACACCTAACTTAATTATCCGCCTACATGCCCTTTACGCCCAGTCATTCC
+
FFFF:FFFFFFFFFFFFFFFFFFFFFFFFFFFFFFFFFFFFFFFFFFFFFFFFFFFFFFFF:FFFFFFFFFFFFFFFFFFFFFFFFFFFFFFFFFFFFFFFFFFFFFFFFFFFFFFFFFFFFFFFFFF:FFFF,F::FFFFFFFFFFFFFF:FFFFFFFFFF:FFFFFFFFFFFFFF,FFFFFFFFF:FFFFFFFFFFFFFFF:FFFFFFFFFFFFFFFFFFFFFFFFFFF:FFFFFFFFFFFFF:FFF
@A00270:176:HGHW5DRXY:1:2101:5195:3098 2:N:0:CACACGTG+CTCCTTAC
GACTACAAGGGTATCTAATCCTGTTTGCTCCCCACGCTTTCGCATCTCAGCGTCAGTATCTGTCCAGAAGGCCGCCTTCGCCACCGGTATTCCTCCACATCTCTACGCATTTCACCGCTACACGTGGAATTCTACCTTCCTCTACAATACTCTAGTTAACCAGTTTTAAGTGCAATTCCTAGGTTGAGCCCAGGGCTTTCACACCTAACTTAATTATCCGCCTACATGCCCTTTACGCCCAGTCATTCC
+
FFFFFFFFFFFFFFFFFFFFF:FFFFFFFFFFFFFFFFFFFFFFFFFFFFFFFFFFFFFFFFFFFFFFFFFFFFFFFFFFF:F:FFFFFFFFFFFFFFFFFFFFFFFFFFFFFFFFFFFFFFFFFFFFFFF:FFFFFFFFFFFFFF,FFFFFFFFFFFFF:FFFFFFFFFF:FFFFFFFFF:FFFFFF,FF:FFFFFFFFFFFFFFFF,FFFFFFFFFFFFFFFFFF:FFF:FFF,FFFFFFFF:F:FF
@A00270:176:HGHW5DRXY:1:2101:9317:3474 2:N:0:CACACGTG+CTCCTTAC
GACTACTAGGGTATCTAATCCTGTTTGCTACCCACGCTTTCGAGCATGAACGTCAGTGTTATCCCAGGAGGCTGCCTTCGCCATCGGTATTCCTCCACATCTCTACGCATTTCACTGCTACACGTGGAATTCTACCTCCCTCTGACACACTCTAGTTACACAGTTTCAAATGCACGTCCCAAGTTGAGCTCGGGGATTTCACATCTGACTTATTTAACCGTCTGCGCTCGCTTTACGCCCAGTAATTCC
+
FFFFFFFFFFFFFFFFF:FFFFFFFFFFFFFFFFFFFFFFFFFFFFFFFFFFFFFFFFFFFFFFFFFFFFFFFFFFFFFFFF:FFFFFFFFFFFFFFFFFFFFFFFFFFFFFFFFFFFFFFFFFFFFFFFFFFFFFFFFFFFF:FFFFFFFFFFFFFFFFF:FFFFFFF,FFFFFFFFFFFFFFFFFF:F:FFFFFFFFFF:FFFFFF,FFFFFF:FFF:FFFFFFFFFF:FFFFFFF:FFFFFFF:FF
@A00270:176:HGHW5DRXY:1:2101:9326:3490 2:N:0:CACACGTG+CTCCTTAC
GACTACTAGGGTATCTAATCCTGTTTGCTACCCACGCTTTCGAGCATGAACGTCAGTGTTATCCCAGGAGGCTGCCTTCGCCATCGGTATTCCTCCACATCTCTACGCATTTCACTGCTACACGTGGAATTCTACCTCCCTCTGACACACTCTAGTTACACAGTTTCAAATGCACGTCCCAAGTTGAGCTCGGGGATTTCACATCTGACTTATTTAACCGTCTGCGCTCGCTTTACGCCCAGTAATTCC
+
FFFFFFFFFFFFFFFFFFFFFFFFFFFFFFFFFFFFFFFFFFFFFFFFFFFFFFFFFFFFFFFFFFFFFFFFFFFF:FFFFFFFFFFFFFFFFFFFFFFFFFFFFFFFFFFFFFFFFFFFFFFFFFFFFFFFFFFFFFFFFFFFFF:FFFFF:FFFFFF:FFFFFFFFF:FFFFFFFFFFFFFFFFFFFFFFFFFFFFFFF,FFFFF:FFFFFFFFFFFFFFFFFFFFF:FFF:F:FFFFFFFFFFFFF
@A00270:176:HGHW5DRXY:1:2101:18656:3490 2:N:0:CACACGTG+CTCCTTAC
CCTACGGGCGGCTGCAGTGGGGAATATTGCACAATGGGGGGAACCCTGATGAAGCCATGCCGCGTGTATGAAGAAGGCCTTCGGGTTGTAAAGTACTTTCGGTGATGAGGAAGGTGATGTATCTAATAGGTGCATTAATTGACGTTAATCACAGAAGAAGCACCGGCTAACTCCGTGCCAGCAGCCGCGGTAATACGGAGGGTGCGAGCGTTAATCGGAATGACTGGGCGTAAAGGGCATGTAGGCGGAT
+
FFFFFFFFFFFFFFFFFFFFF:FFFFFF:FFFFF,FFFFFFF,FF:::FFF,FFFF,FFFFFFFFFF,F:FF:FFFFFFFFFF:FF:FFFFFFFF:FFFFF:,FFFF,FFFFFFFFFFF,FFF:FFFF:::FF,F:FFFFF::FFFF,F:F:FFFFFFFFFFFFF:FFFFFFFFFFFFFFFFFF:FFFFFFF:FF,F:F,F:FF:FFFFF:FFF,FFFFF,FFFF:FFF,FFFF::FFFF:F,F:FF:FF
@A00270:176:HGHW5DRXY:1:2101:9453:3677 2:N:0:CACACGTG+CTCCTTAC
GACTACTGGGGTATCTAATCCTGTTTGCTCCCCACGCTTTCGCATCTCAGCGTCAGTATCTGTCCAGAAGGCCGCCTTCGCCACCGGTATTCCTCCACATCTCTACGCATTTCACCGCTACACGTGGAATTCTACCTTCCTCTACAATACTCTAGTTAACCAGTTTTAAGTGCAATTCCTAGGTTGAGCCCAGGGCTTTCACACCTAACTTAATTATCCGCCTACATGCCCTTTACGCCCAGTCATTCC
+
FFFFFFFFFFF:FFFFFFFFFFFFFFFFFFFFFFFFFFFFFFFFFFFFFFFFFFFFFFFFFFFFFFFFFFFFFFFFFFFFFFFFFFFFFFFFFFFFFFFFFFFFFFFFFFFFFFFFFFF:FFFFFFFFFFFFF:FFFFFFFFF,FFFFFFFFFFFFFFFFF:FFFFFFFFFFFFFFFFFFFFFFFFFFFFFFFFFFF:FFFF:FFFFFFFFFFFFFFFFFFFFFFFFF:FFFFFFFFFFFFFFFFFFFF
@A00270:176:HGHW5DRXY:1:2101:11957:3693 2:N:0:CACACGTG+CTCCTTAC
GACTACCCGGGTATCTAATCCTGTTTGCTACCCACGCTTTCGAGCATGAACGTCAGTGTTATCCCAGGAGGCTGCCTTCGCCATCGGTATTCCTCCACATCTCTACGCATTTCACTGCTACACGTGGAATTCTACCTCCCTCCGACACACTCTAGTTACACAGTTTCAAATGCACGTCCCAAGTTGAGCTCGGGGATTTCACATCTGACTTATTTAACCGTCTGCGCTCGCTTTACGCCCAGTAATTCC
+
FFFFFFFFFFFFFFFFF,FFFFFFFFFF:FFFFFFFFFFFFFFFFF,FFFFFFFFFFFFFFFFFFFFFFFFF:FFFFFFFFFFFFFF:FFFFFFFFFFFFFFFFFFFF:FFFFFFFFFF:FFFFFFFFFFFFFFFFFFFFFFFFFFFFFFFFFFFFFFFFFFFFFFFFFFFFFFFFFFFFFFFFFFFFFFFFFFFFFFF:FFFFFFFF:FFFFFFFFFFFFFFFFFFFFFFFFFF:FFFFFFFFFFFFF
@A00270:176:HGHW5DRXY:1:2101:11993:3756 2:N:0:CACACGTG+CTCCTTAC
GACTACCCGGGTATCTAATCCTGTTTGCTACCCACGCTTTCGAGCATGAACGTCAGTGTTATCCCAGGAGGCTGCCTTCGCCATCGGTATTCCTCCACATCTCTACGCATTTCACTGCTACACGTGGAATTCTACCTCCCTCCGACACACTCTAGTTACACAGTTTCAAATGCACGTCCCAAGTTGAGCTCGGGGATTTCACATCTGACTTATTTAACCGTCTGCGCTCGCTTTACGCCCAGTAATTCC
+
FFFFFFFF:FFFFFFFFFFFFFFFFFFFFFFFFFFFFFFFFFFFFFFFFFFFFFFFFFFFFFFFFFFFFFFFFFFFFFFFF:FFFFFF:FFFFFFFFFFFFFFFFFFFFFFFFFFFFFFFF:FFFFFFFFFFFFFFFFFFFFFFFFFFFFFFFFFFFFFFFFFFFFFFFFFFFFFFFFF,FFFFFFFFFFFFFFFF:FFFFFFFFFFFFFF:FFFFFFFFFFFFFFFFFFFFFFFFFFFF:FFF:F:FF
@A00270:176:HGHW5DRXY:1:2101:21486:3850 2:N:0:CACACGTG+CTCCTTAC
GACTACACGGGTATCTAATCCTGTTTGCTATCCACGCTTTCGAGCATGAACGCCAGTGTTATCCCAGGAGGCTGCCTTCGCCATCGGTATTCCTCCACATCTCTACGCATTTCACTGCTACACGTGGAATTCTACCTCCCTCTGACACACTCTAGTTACACAGTTTCAAATGCACGTCCCAAGTTGAGCTCGGGGATGTCACAGCTGACTTATTTAACCGTCTGCGCTCGCTTTACGCCCAGTAATTCC
+
FFFFFFFFFFFFFFFFFFFFFFF,:FFFFFF:FFFFFFFFFFFFF:FFFFFFFFFFFFFFFFFFF:FFFFFFFFFFFFFFFFF:FFFF:F:FFFFFFF::FFFFFFFFFF,:FFFFFFFFF:FF:FFF:FFFF:FF,FFF,,FFFFFF,FFFFFFFFF:FF,F:FFF:F,FFFFFFFFF,FFF::FFF:FFF::F:F,FF,F:,::FF,:F:FFF:FF::,FFFFFF,:F,F,F:FF:F:FF,,,FFFF
@A00270:176:HGHW5DRXY:1:2101:27335:3897 2:N:0:CACACGTG+CTCCTTAC
GACTACAAGGGTATCTAATCCTGTTTGCTCCCCACGCTTTCGCATTTCAGCGTCAGTATCTGTCCAGAAGGCCGCCTTCGCCACCGGTATTCCTCCACATCTCTACGCATTTCACCGCTACACGTGGAATTCTACCTTCCTCTACAATACTCTAGTTAACCAGTTTTAAGTGCAATTCCTAGGTTGAGCCCAGGGCTTTCACACCTAACTTAATTATCCGCCTACATGCCCTTTACGCCCAGTCATTCC
+
FFFFFFFFFFFFFFFFFFFFFFFFFFFFFFFFFFF:FFFFFFFFFFFFFFFFFF:FFFFFFFFFFFFFF:FFFFFFFFFFF:FFFFFFF:FFFFFFFFFFFFFFFFFFFFFFFFFFFFF:FFFFFFFFFFFFF:FFFFF:FFFFF:FFFFFFFFFFFF,FFFFFFFFFFFFFF:,FFF:FF:FFFFFFFFFFFFF:,FFFF:FFFFFFFFFFF:FFFFFFFFFFFFFFFFFFFFFFFFFF,FFFFFFFF
@A00270:176:HGHW5DRXY:1:2101:31557:3912 2:N:0:CACACGTG+CTCCTTAC
GACTACCAGGGTATCTAATCCTGTTTGCTACCCACGCTTTCGAGCATGAACGTCAGTGTTATCCCAGGAGGCTGCCTTCGCCATCGGTATTCCTCCACATCTCTACGCATTTCACTGCTACACGTGGAATTCTACCTCCCTCTGACACACTCTAGTTACACAGTTTCAAATGCACGTCCCAAGTTGAGCTCGGGGATTTCACATCTGACTTATTTAACCGTCTACGCTCGCTTTACGCCCAGTAATTCC
+
FFFFFFFFFFFFFFFFFFFFFFFFFFFFFFFFFFFFFFFFF:FFFFFFFFFFFFFFFFFFFFFFFFFF:FFFFFFFFFFFFFFFFFFFFFFFFFFFFFFFFFFFFFFFFFFFFFFFF:F:FFFFFFFF:FFF:FFFFFFFFFFFFFFFFFFFFFFFFFFFFFFFFF:FFFFFFFFF:FFFFFFFF:FFFFFFFFFFFFFF:FFFFFF::FFFFFFF:,F,FFFF:FFF,FFFFFF:FFF:FFFFFFF:F
@A00270:176:HGHW5DRXY:1:2101:12111:3928 2:N:0:CACACGTG+CTCCTTAC
GACTACACGGGTATCTAATCCTGTTTGCTACCCACGCTTTCGAGCATGAACGTCAGTGTTATCCCAGGAGGCTGCCTTCGCCATCGGTATTCCTCCACATCTCTACGCATTTCACTGCTACACGTGGAATTCTACCTCCCTCTGACACACTCTAGTTACACAGTTTCAAATGCACGTCCCAAGTTGAGCTCGGGGATTTCACATCTGACTTATTTAACCGTCTGCGCTCGCTTTACGCCCAGTAATTCC
+
FFFFFFFFFFFFFFFFFFFFFFFFFFFFFFFFFFFFFFFFFFFFFFFFFFFFFFFFFFFFFFFFFFFFFFFFFF:FFFFFFFFFFFFFFFFFFFFFF:FFFFFFFFFFFFFFFFF:FFFFFFFFFFF:F:FFF:,FFFFF:FFFFF,FFFFFF:FFFFFFFFFFFFFFFFFFFFFFF:F,FFFFFFFFFFFFFFFF:F:FF:FFFFFFF,,:FFFF:F:FFFFFFFFFFFF:F:FFFFFFFFFF:FFFF
@A00270:176:HGHW5DRXY:1:2101:27733:4022 2:N:0:CACACGTG+CTCCTTAC
GACTACAGGGGTATCTAATCCTGTTTGCTCCCCACGCTTTCGCATCTCAGCGTCAGTATCTGTCCAGAAGGCCGCCTTCGCCACCGGTATTCCTCCACATCTCTACGCATTTCACCGCTACACGTGGAATTCTACCTTCCTCTACAATACTCTAGTTAACCAGTTTTAAGTGCAATTCCTAGGTTGAGCCCAGGGCTTTCACACCTAACTTAATTATCCGCCTACATGCCCTTTACGCCCAGTCATTCC
+
FFFFFFFFF:FFFFFFFFFFF:FFFFFFFFFFFFF:FFFFFFFFFFFFFFFFFFFFFFFFFFFFFFFFFFFFFFFFFFF:FFFFFFFFFFFFFFFFFFFFFFFFFFFFFFFFF:FFFFFFF,FFFFF,FFFFFFFFFFFFFFFFFFFF:FFFFFFFFFFFF,FFFFF,FFFFFFFFFFFFFFFFFFFFFFFFFFFFFFFFF:F:FFFFF:FFFF:FFFFFFFFFFFFFFFFFFFFFFFFFFFF:FFFFF
@A00270:176:HGHW5DRXY:1:2101:27742:4038 2:N:0:CACACGTG+CTCCTTAC
GACTACAGGGGTATCTAATCCTGTTTGCTCCCCACGCTTTCGCATCTCAGCGTCAGTATCTGTCCAGAAGGCCGCCTTCGCCACCGGTATTCCTCCACATCTCTACGCATTTCACCGCTACACGTGGAATTCTACCTTCCTCTACAATACTCTAGTTAACCAGTTTTAAGTGCAATTCCTAGGTTGAGCCCAGGGCTTTCACACCTAACTTAATTATCCGCCTACATGCCCTTTACGCCCAGTCATTCC
+
FFFFFFFFFFFFFFFFFFFFFFFFFFFFFFFFFFFF:FFFFFFFFFFFFFFFFFFFFFFFFFFFFFFFFFFFFFFFFFFFFFFFFFFFF::FFFFFFFFFFFFFF:FFFFF:FFFFFFFFFFFFFFFF:F:FFFFFFFFFFF:FFFFFFFFFFFFFF:FFFFFFFFF,FFF:FFFFFFFFFFFFFFFFFFFFFFFFFFFFFFFFFFFFFFFFFFFFFF,FFFFFF:FFFFFF:FFFFF,:FFFFFFFFF
@A00270:176:HGHW5DRXY:1:2101:28013:4038 2:N:0:CACACGTG+CTCCTTAC
CCTACGGGAGGCAGCAGTGGGGAATATTGCACAATGGGGGGAACCCTGATGCAGCCATGCCGCGTGTATGAAGAAGGCCTTCGGGTTGTAAAGTACTTTCGGTGATGAGGAAGGTAATGAATCTAATAGGTTTATTAATTGACGTTAATCACAGAAGAAGCACCGGCTAACTCCGTGCCAGCAGCCGCGGTAATACGGAGGGTGCGAGCGTTAATCGGAATGACTGGGCGTAAAGGGCATGTAGGCGGAT
+
FFFFFFFFFFFFFFFFFFFFFFFFFFFFFFFFFFFFFF:FFFFFF:FFFFFFFFFFFFFFFFFF:F:FFFFFFFFFFFFFFFFFFFFFFFFFFFFFFFFFFF:FFFFFFFFFFFFFFFF:FFFFFFF::,FFFFFFFFFFF::FFFFFFFFFFFFFFFFFFFFFFFFFFFFFFFFFFF:FFF:FF,FFFFFFFFFFFFFFFFFFFFFFFFFFF,:FFFFFFFF,:FFFFFFFFFFFFFFFFFFF,FFFFF
@A00270:176:HGHW5DRXY:1:2101:28013:4069 2:N:0:CACACGTG+CTCCTTAC
CCTACGGGAGGCAGCAGTGGGGAATATTGCACAATGGGGGGAACCCTGATGCAGCCATGCCGCGTGTATGAAGAAGGCCTTCGGGTTGTAAAGTACTTTCGGTGATGAGGAAGGTAATGAATCTAATAGGTTTATTAATTGACGTTAATCACAGAAGAAGCACCGGCTAACTCCGTGCCAGCAGCCGCGGTAATACGGAGGGTGCGAGCGTTAATCGGAATGACTGGGCGTAAAGGGCATGTAGGCGGAT
+
FFFFFFFFFFFFFFFFFFFFFFFFFFFFFFF::FFFFFFFFF,FFFFFFFFFFFFFFFFFFFFFFFFFFFFFF:FFFFFFFFFFFFFFFFFFFFFFFFFFF:FFFFFFFF:,FFF:FFFFF:FFFFFFFFFFFFFFFF:FFFFFFFFFFFFFFFFFF:FFF:FFFFFFFFFFFFFFFFFFFFFFFFFFFFFFFFFFF:FFFFFFFFFFFFF,FFFFFFFFFFFFFFFFFFFFF:FFFFF:FF:FFFFFFF
@A00270:176:HGHW5DRXY:1:2101:30698:4116 2:N:0:CACACGTG+CTCCTTAC
GACTACACGGGTATCTAATCCTGTTTGCTCCCCACGCTTTCGCATCTCAGCGTCAGTATCTGTCCAGAAGGCCGCCTTCGCCACCGGTATTCCTCCACATCTCTACGCATTTCACCGTTACACGTGGAATTCTACCTTCCTCTACAATACTCTAGTTAACCAGTTTTAAGTGCAATTCCTAGGTTGAGCCCGGGGCTTTCACACCTAACTTAATTATCCGCCTACATGCCCTTTACGCCCAGTCATTCC
+
FFFFFFFFFFFFFFFFFFFFFFFFFFFFFFFFFFFFFFFFFFFFFFFFFFFFFFFFFFFFFFFFFFFFFFFFFFFFFFFFFFFFFFFF,FFFFFFFF:FFFFFFFFFFFFFFFFFFFFFFFFFFFFF:FFFFFFFFFFFFFFFFFFFFFFFFFFFFFFFFFFFFFFFFFFFFFFFFFFFFFFFFFF:FFFFFFFF:FFFFF,FFFFFFF:FF:FFFFFFFFFFFFF,:F:FFFFFFFFFFFFFFFF:FF
@A00270:176:HGHW5DRXY:1:2101:30734:4116 2:N:0:CACACGTG+CTCCTTAC
GACTACACGGGTATCTAATCCTGTTTGCTCCCCACGCTTTCGCATCTCAGCGTCAGTATCTGTCCAGAAGGCCGCCTTCGCCACCGGTATTCCTCCACATCTCTACGCATTTCACCGTTACACGTGGAATTCTACCTTCCTCTACAATACTCTAGTTAACCAGTTTTAAGTGCAATTCCTAGGTTGAGCCCGGGGCTTTCACACCTAACTTAATTATCCGCCTACATGCCCTTTACGCCCAGTCATTCC
+
FFFFFFFFFFFFFFFFFFFFFFFFFFFFFFFFFFFFFFFFFFFFFFFFFFFFFFFFFFFFFFFFFFFFFFFFFFFFFFFFF:FFFFFFFFFFFFFFFFFFFFFFFFFFFFFFFFFFFFFFFFFFFFFF,FFFFFF,FFF:FFF,FFFFFFFFFFFFFF,FFFFFFFF,FFFFFF:FFFFFFFFFFF:FF:FFFFF:FFFFF,FFFFFF:FFFFFFFFFFFFFFFFFF:FF,FFFF:FF,FFFFF:FFFF
@A00270:176:HGHW5DRXY:1:2101:13349:4131 2:N:0:CACACGTG+CTCCTTAC
CCTACGGGAGGCAGCAGTGGGGAATATTGCACAATGGGGGGAACCCTGATGCAGCCATGCCGCGTGTACGAAGAAGGCCTTCGGGTTGTAAAGTACTTTCGGTGATGAGGAAGGTGATGTATCTAATAGGTGCATTAATTGACGTTAATCACAGAAGAAGCACCGGCTAACTCCGTGCCAGCAGCCGCGGTAATACGGAGGGTGCGAGCGTTAATCGGAATGACTGGGCGTAAAGGGCATGTAGGCGGAT
+
FFFFFFFFFFFFFFF:FFFFFFFFFFFFFFFFFFFFFFFFFFFFFFFFFF:FFFFFFFFFFFFFFF:FFFFF:FFFFF,,FFFFFFFFFFFFFFF:F,FFFF:FF:FFFFFFFFF:FFF:FFFFFFFFFFFFFF,FFFFFF:FFFFF:FFFFFFFFFFFFFFFFFFFFF:FFFFFFFFFFFFFFFFFFFFF:FFFFFFFFFFFFFFF:FF:FFFFFFFF,FFFFFFFFFFF,FFFFFF,FF,FFF::FF,
@A00270:176:HGHW5DRXY:1:2101:9923:4178 2:N:0:CACACGTG+CTCCTTAC
CCTACGGGGGGCTGCAGTGGGGAATTTTGGACAATGGGGGGAACCCTGATCCAGCCATGCCGCGTGTCTGAAGAAGGCCTTCGGGTTGTACAGGACTTTTGTTAGGGAAGAAAAGCTGGGTGCTAATACCATCTAGTGCTGACGGTACCTAAAGAATAAGCACCGGCTAACTACGTGCCAGCAGCCGCGGTAATACGTAGGGTGCGAGCGTTAATCGGAATTACTGGGCGTAAAGCGAGCGCAGACGGTT
+
FFFFFFFFFFFFFFFFFFFFFFF,F,FFFFFFFFFFFFFFFFFFFFFFFFFFFFFF:FFFFFFF,FFFFFFFF:FFFFFFFFFFFF,FFF,:FFFF::,FF::,FFFF,F:FFFFFFFFFFFFFFFFFFFFFFFFFFFFFF:FFFFFFFFFFFFFFFFFFFFFFFFFFFFFFFFFFFFFFFFFFFFFFFFF:FFFFFFFFFFFFFFFFFFFFFFFFFFFF,FFFFFFFFFFFFF:FFFFFFFFFFF,FFF
@A00270:176:HGHW5DRXY:1:2101:23674:4194 2:N:0:CACACGTG+CTCCTTAC
CCTACGGGAGGCTGCAGTGGGGAATTTTGGACAATGGGGGGAACCCTGATCCAGCCATGCCGCGTGTCTGAAGAAGGCCTTCGGGTTGTAAAGGACTTTTGTTAGGGAAGAAAAGCTGGGTGCTAATACCATCTAGTGCTGACGGTACCTAAAGAATAAGCACCGGCTAACTACGTGCCAGCAGCCGCGGTAATACGTAGGGTGCGAGCGTTAATCGGAATTACTGGGCGTAAAGCGAGCGCAGACGGTT
+
FFFFFFFFFFFFFFF:F:FFFFFFF:F:FFF,FFFFFFF:FF:F,FFF:,FFFFFFFFFFFFFF,FFFFFFFFFFFFF:FFFFFFF,FFFFFFFFF,,F,FFFFFFFFFFFFFFF:,,:FFFFF:FF,FFFFFFFFFFF:FFFFFFFFFFFFFFFFFFF,:,FFFFFFF:FFFFFFFFFFFFFFFFFFF,FFFFFFFFF::F:FFFFFFFF:FFFFFFF:F:FFF,:FFFFFFFF,F:FFFFFFFFFF:F
@A00270:176:HGHW5DRXY:1:2101:30698:4241 2:N:0:CACACGTG+CTCCTTAC
CCTACGGGAGGCTGCAGTGGGGAATTTTGGACAATGGGGGGAACCCTGATCCAGCCATGCCGCGTGTCTGAAGAAGGCCTTCGGGTTGTAAAGGACTTTTGTTAGGGAAGAAAAGCTGGGTGCTAATACCATCTAGTGCTGACGGTACCTAAAGAATAAGCACCGGCTAACTACGTGCCAGCAGCCGCGGTAATACGTAGGGTGCGAGCGTTAATCGGAATTACTGGGCGTAAAGCGAGCGCAGACGGTT
+
F:FFFFFFFFFFFFFFFFFFFFFFFFFFFFFFFFFFFFFFFFFFFFFFFFFFFFFFFFFFFFFFFFFFFFFFFFFFFFFFFFFFFFFFFFFFFFF,FF:FFFFFFFFFFFFFFFFFFFFFFFFFFFFFFFFFFFFFFFFFF:FFFFFFFFFFFFFFFFFFFFFFFFFF:FFFFFF,FFFFFFFFFFFFFFFFFFFFFFFFFFFFFFFFFF:FFFFFFFFFFFFFFFFFFFFFFF:FFFFFFFFFFFFFFF
@A00270:176:HGHW5DRXY:1:2101:6867:4272 2:N:0:CACACGTG+CTCCTTAC
GACTACAGGGGTATCTAATCCTGTTTGCTACCCACGCTTTCGAGCATGAACGTCAGTGTTATCCCAGGAGGCTGCCTTCGCCATCGGTATTCCTCCACATCTCTACGCATTTCACTGCTACACGTGGAATTCTACCTCCCTCTGACACACTCTAGTTACACAGTTTCAAATGCACGTCCCAAGTTGAGCTCGGGGATTTCACATCTGACTTATTTAACCGTCTGCGCTCGCTTTACGCCCAGTAATTCC
+
FFFFFFFFFFFFFFFFFFFFFFFF:FFFFFFFFFFFF:FFFFFFFF:FFFF:FFFFFFFFFFFFFFFFFFFFFFFFFFFFFFFFFFFFF,FFFFFFFFFFFF:FFFFFF:,FFFFFFFFFF:FFFFFFFFFFFFFFFFFFFF:F:F:FFFFFFFFFFFFFFFFFFFFFF:FF:FF:F:FFFFFFFFFFF:FFFFFF:FFFFFFFFFFFF:FFF:FFF,FFFFFFFFFFFFFF:FFFF,F:FFFF:FFFF
@A00270:176:HGHW5DRXY:1:2101:5240:4366 2:N:0:CACACGTG+CTCCTTAC
GACTACTAGGGTATCTAATCCTGTTTGCTACCCACGCTTTCGAGCATGAACGTCAGTGTTATCCCAGGAGGCTGCCTTCGCCATCGGTATTCCTCCACATCTCTACGCATTTCACTGCTACACGTGGAATTCTACCTCCCTCTGACACACTCTAGTTACACAGTTTCAAATGCACGTCCCAAGTTGAGCTCGGGGATTTCACATCTGACTTATTTAACCGTCTGCGCTCGCTTTACGCCCAGTAATTCC
+
FFFFFFFFF:FFFFFFFFF:FFFFFFFFFFF:F:FFFFFFFFFFFFFF,FFFFFFFFFFFFFFFFFFFFFFFFFFFFFFFF:FFFFFFFFFFFFFF:FFFFFFFFFFFFFFF,FFFFFFFFFFFFFFFFFFFFFFFFFFFFFFFFFFFFFFFFFFFFFF,F:FFFFFFFFFFFFFFFFF:FFFF::FFFFFFFFFFFFFFFFFFFFFF:FFFFFF:F:FFFFFFFFFFF,FFFF:FFFFFFFF:FFFFF
@A00270:176:HGHW5DRXY:1:2101:27778:4382 2:N:0:CACACGTG+CTCCTTAC
GGGGGGGGGGGGGGGGGGGGGGGGGGGGGGGGGGGGGGGGGGGGGGGGGGGGGGGGGGGGGGGGCGGGGGGGGGGGGGGGGGGGGGGGGGGGGGTGTGGTGTTGGTGTGGGGGGGGGGGGTGGGGGGGTGGGGGGGGGGGGGGTGGGGGGGTGGTGGGTGTGGGGGGTCGGCGGGGGGGGGGGGGGGGCGGGGGGGGGGGGGGGGGGGGGGGGGGGGGGGGGTGTGGTGGGGGGGGGGGGGTGGGTGGGG
+
FFFFFFFFFFFFFFFFFFFFFFFFF:F:F:,,,,,,:F,,,,,:,,:,F,,,:,,:::,:,,,,,,:,F,,F,:F,F,::::,,,F:,F:,,:F,,,,,,,,,,F,,,,:,,,FF,,,,,,,,:,F,F,,,,,::,,,,,,,,,,,,:,,:,,:,,,,,,,,:,,,,,,,,,,,:,,F,F:,,,,,,:,,,,,,:,,F,,F,F:,F,::,:,::F,F,:,,,,,,,:,:,,,,:F,F:,,,,,,:,,,,F
@A00270:176:HGHW5DRXY:1:2101:10185:4413 2:N:0:CACACGTG+CTCCTTAC
CCTACGGGGGCAGCAGTGGGGAATTTTGGACAATGGGGGGAACCCTGATCCAGCCATGCCGCGTGTCTGAAGAAGGCCTTCGGGTTGTAAAGGACTTTTGTTAGGGAAGAAAAGCTGGGTGCTAATACCATCTAGTGCTGACGGTACCTAAAGAATAAGCACCGGCTAACTACGTGCCAGCAGCCGCGGTAATACGTAGGGTGCGAGCGTTAATCGGAATTACTGGGCGTAAAGCGAGCGCAGACGGTTA
+
FFFFFFFFFFFFFFFFFFFFFFFFFFFFFFFFFFFFFFFFFFFFFFFFFFFFFFFFFFFFFFF,FFFFFFFFFFFFFFFFFFFFFFFFFF,FFFFFF,:FFFFFFF::FFFFFFFFFFFFFFFFFFFFFFFFFFFFFFFF,F:FFFFFFFFFFFFFFFFFFFFFFFFFFFFFFFFF,FFFFFFFFFFFFFFFFF,FFFF,FFFFFFFFFFFFFFF:FFFFFFFFFFFFFFFFF:FFFFFFFFFFF:F:FF
@A00270:176:HGHW5DRXY:1:2101:21432:4413 2:N:0:CACACGTG+CTCCTTAC
GACTACCAGGGTATCTAATCCCATTTGCTCCCCTAGCTTTCGTCTCTCAGTGTCAGTGTCGGCCCAGCAGAGTGCTTTCGCCGTTGGTGTTCTTTCCGATCTCTACGCATTTCACCGCTCCACCGGAAATTCCCTCTGCCCCTACCGTACTCCAGCTTGGTAGTTTCCACCGCCTGTCCAGGGTTGAGCCCTGGGAGTTGACGGCGGACTTAAAAAGCCACCTACAGACGCTTTACGCCCAATCATTCCG
+
F:FFFFFFFF::FFFFFFFFFFF:FFFFFFFFFFFFFFFFFFFFFFFFFFF:FFFFFFFFFFFFFFF:FFFFFFFFFFFFFFFFFFFFFF:FFFFFFFFFFFFFFFF,FFFFFFFFFFFFFFFFFFFFFFFFFFFF:FFFFFFFFF:FFFFFFFFFFFFFFF,FFFFFFFFFFFFFFF:FFFF::FFFFFFFFFFF,FFFFFFFFFFF:,FFF:FFFFFFFFFFFFFFFFF:FFFFFFFF,FFFFF:FFF
@A00270:176:HGHW5DRXY:1:2101:30897:4429 2:N:0:CACACGTG+CTCCTTAC
CCTACGGGAGGCTGCAGTGGGGAATTTTGGACAATGGGGGGAACCCTGATCCAGCCATGCCGCGTGTCTGAAGAAGGCCTTCGGGTTGTAAAGGACTTTTGTTAGGGAAGAAAAGCTGGGTGCTAATACCATCTAGTGCTGACGGTACCTAAAGAATAAGCACCGGCTAACTACGTGCCAGCAGCCGCGGTAATACGTAGGGTGCGAGCGTTAATCGGAATTACTGGGCGTAAAGCGAGCGCAGACGGTT
+
FFFFFFFFFFFFFFFFFFFFFFF:FFFFFFFFFFFFFFFFFF,FFFFFFFFFFFFFFFFFFFFFFFFFFFFFFFFFFFFFFFFFFFFFFFFFFFFFF,FFFFFF:FFFFFFFFFFFFFFFFFFF:FFFFFFFFFFFFFFFFFFFFFFFFFFFFFF:FFFFFFFFFFFFFFFF,FFFF:FFFFFFFFFFFFF:FFFFF,FFF:FFFFFFFFFF::F:FFF,FF:F,FF,FFF:::FFFFFFFFFFFF:F:F
@A00270:176:HGHW5DRXY:1:2101:27805:4460 2:N:0:CACACGTG+CTCCTTAC
GGGGGGGGGGGGGGGGGGGGGGGGGGGGGGGGGGGGGGGGTGGGGGGGGGGGGGGGGCGCGGCCCGGGGGGGGGGGGTGGGGGGGGGGGGGGGGGGGGGGGGGGGGGGGTTGGGGGGGGGGGGGGGGGGGGGGGGGGGGGGGTGTGTGGGAGGGGGGGGGGGCGGCGGGGCCGGTGGGGACGGGCGGGCCGGGGGGGGAGGGGGGTGGGGGGGGGGGGTGTGGGGGGTGTTGTGGGGGGGGGGGGGGGGG
+
:FF:FFFFF:FFF:FFFFFFFF:FF,:FFFF,:,,:,,,,,,,F:F,F:,:F,F,,:,,,,,,,,F:,,::::,,,F,,:,,,:,,,:,,:,:,,F,,::::,:::,,:,,,,,,,,,,,,,:,,FF,:,,,,:,,,,,,,,,,,,,:::,,:,,,,,,,,,,,,,,,,,,,,,,,,,,,,,,,,,,,,,,,,,,,:,,,,:,,,,::F,:,:,,:,,,,,,,:,,,,,,,:,F,,,,:,,,:,,,,:,:
@A00270:176:HGHW5DRXY:1:2101:32597:4460 2:N:0:CACACGTG+CTCCTTAC
CCTACGGGGATCTGCAGTGGGGAATTTTGGAGAATGGGGGGAACCCTGATCCAGCCATGCCGCGTGTCTTAAGAAGGCCTTCGGGTTGTAAAGGACTTTTGTTACGGAAGAAAAGCTGCGTGCTAATACCAACTAGTGCTGACGGTACCTAAAGAATAATCACCGTCTAACTACGTGCCAGCAGCAGCGGTAATACGTAGGTTGCGAGCGTTAATCTGAATTACTGGTCTTAAAGCGAGAGCAGACGGTT
+
,F,,FFFFF,,,FF:F::FFF:FFF,FFF,F:F:,,FFFFFFFFFFFFF,FFF:F,FFF,:,FF:FF:F,:,F:F:F,FFFFFFFFF:FFFF,FFFFFF::FF:,FFFFFFFFFFFFF,FFFFFFF:FF,:,FFFFF:FFFFF:,FFFFFF:FFFF,FF,F:FF,,FFFF,:FF:F:FF:::FFF,FFF,FFF,F,,,F::,FF:,FFFF,FFFFF,FFFF::,F::,F:,F,F,,FFF,FFF:F:FFFF
@A00270:176:HGHW5DRXY:1:2101:5990:4476 2:N:0:CACACGTG+CTCCTTAC
GACTACAGGGGTATCTAATCCTGTTTGCTACCCACGCTTTCGAGCATGAACGTCAGTGTTATCCCAGGAGGCTGCCTTCGCCATCGGTATTCCTCCACATCTCTACGCATTTCACTGCTACACGTGGAATTCTACCTCCCTCTGACACACTCTAGTTACACAGTTTCAAATGCACGTCCCAAGTTGAGCTCGGGGCTTTCACATCTGACTTATTTAACCGTCTGCGCTCGCTTTACGCCCAGTAATTCC
+
FFFFFFFFFFFFFFFFF:FFFFFFFFFFFFFFFFFFFFF:FFFFFFFFFFFF:FFFFFFFFFFFF:FFFFFFFFFFFFFFF:FFF:FFFFFFFFFF:F:FFFFFFFFF:FFFFFFFFFFFFFF:FFFF:FFFFFFFFFFFFFFFFFFFFFFFFF:FFFFFFFFFFFFF:FFFFFFFFFFFFFFFFFFFFFFFFFF,FFFF:FFFFFFFFFF:FFFFF,,FF:F:F:FFFFFFFFF,FFFFFFFF,FFFF
@A00270:176:HGHW5DRXY:1:2101:28809:4507 2:N:0:CACACGTG+CTCCTTAC
CCTACGGGAGGCAGCAGTGGGGAATTTTGGACAATGGGGGGAACCCTGATCCAGCCATGCCGCGTGTCTGAAGAAGGCCTTCGGGTTGTAAAGGACTTTTGTTAGGGAAGAAAAGCTGGGTGCTAAAACCATCTAGTGCTGACGGTACCTAAAGAATAAGCACCGGCTAACTACGTGCCAGCAGCCGCGGTAATACGAAGGGTCCGAGCGTAAATCGGAATTACTGGCCGTAAAGCGAGCGCACACGGTT
+
FFFFFF,FF:FFFFFFFFFFF,F::FFFFFFFFFFFFF::FFFFF:FFFFFFFFFFF,FFFFF:FFFFFFFF:FFFFFFFFFFFFFF:FFFF,FFF:FFF,FFF:FFFFFFF:FFFFF:FFFFFFF,FFFFFFF:F:FFFFFF:FFFFF,:FF:FFFFFFFFFFFF:,,FFFF:F,F:F,FFFFFF,FFF,:FFFFF:FF,F::::FFFFF,F:F:F,FF,FFF,FF,F:FFFFF:F:FF:FF:FFFF,:
@A00270:176:HGHW5DRXY:1:2101:15338:4664 2:N:0:CACACGTG+CTCCTTAC
GACTACTAGGGTATCTAATCCCGTTTGCTACCCACGCTTTCGAGCATGAACGTCAGTGTTATCCCAGGAGGCTGCCTTCGCCATCGGTATTCCTCCACATCTCTACGCATTTCACTGCTACACGTGGAATTCTACCCCCCTCTGACACACTCTAGTTACACAGTTTCAAATGCACGTCCCAAGTTGAGCTCGGGGATTTCACATCTGACTTATTTAACCGTCTGCGCTCGCTTTACGCCCAGTAATTCC
+
FFFFFFFFFFFFFFFFFFFFFFF:,FFFFFFFFFFFFFFFFFFFFF:FFFFFFFFFFFFFFFFFF:FFFFFFFFFFFFFFFFFFFFFFFFFFFFFFFFF,FFFFFFFFFF,FFFFFFFFFFFFFFFFFFFFFFFFFFFFFFFFF,FFFFFFFF:FF,FFFFFFFFFFFFFFFFFFFFFFFFFFFFFFF:FFFFFF,FFFFFFF:FFFFFF:FFFFFF:FFFFFFFFFFFFFF:FFFFFFFFFF:FFFF:
@A00270:176:HGHW5DRXY:1:2101:28691:4773 2:N:0:CACACGTG+CTCCTTAC
CCTACGGGAGGCAGCAGTGGGGAATTTTGGACAATGGGGGGAACCCTGATCCAGCCATGCCGCGTGTCTGAAGAAGGCCTTCGGGTTGTAAAGGACTTTTGTTAGGGAAGAAAAGCTGGGTGCTAATACCATCTAGTGCTGACGGTACCTAAAGAATAAGCACCGGCTAACTACGTGCCAGCAGCCGCGGTAATACGTAGGGTGCGAGCGTTAATCGGAATTACTGGGCGTAAAGCGAGCGCAGACGGTT
+
FFFFFFFFFFFFFFFFFFFFFFF,FFFFFFFFFFFFFFFFFFFF:FFFFFFFFFFF:FFFFFFF:FFFFFFFF:FFFFFFFFFFFFFFFFFFFFFFFFF:FFFFFFFFFFF,FFFFFFFFFFFFFFFFFFFFFFFFFFFFFFFFFFFFFF:FFFFFFFFFFFFFFFFFFFFFFFFFFFFFFFFFF:FFFFFFFFFFF,FFFFFFFFFFFFFFF:FFFFFFFFFFFFFFFFFFFFFFFFFF:FFFFFFFFF
@A00270:176:HGHW5DRXY:1:2101:9064:4789 2:N:0:CACACGTG+CTCCTTAC
GACTACTAGGGTATCTAATCCTGTTTGCTACCCACGCTTTCGAGCATGAACGTCAGTGTTATCCCAGGAGGCTGCCTTCGCCATCGGTATTCCTCCACATCTCTACGCATTTCACTGCTACACGTGGAATTCTACCTCCCTCTGACACACTCTAGTTACACAGTTTCAAATGCACGTCCCAAGTTGAGCTCGGGGATTTCACATCTGAGTGATTTAACCGTCTGCGCTCGCTTTACGCCCAGTAATTCC
+
FFFFFFFFFFFFFFFFFFFFFFFFFFFFFFFFFFFFFFFFFFFFFFFFFFFFFF,FFFFFFFFFFFFFFFFFFFFFFFFFFFFFFFFFFFFFFFFFFFFFFFFFFFFF:F:F:FFFFFFFFFFFFFFFFFFFFF,F:FFFFFFFFFFFFFFFFFFFFFFF:FFFFFFFF:FFFFFFFFFFFFFFFFFFFFFFFFFFFFFF:FFFFFFF,F,FFFFFF:F:FFFFFFFFFFFFFF,FFFFFFFF:FFFFF
@A00270:176:HGHW5DRXY:1:2101:6940:4805 2:N:0:CACACGTG+CTCCTTAC
GACTACTGGGGTATCTAATCCTGTTTGCTACCCACGCCTTCGAGCATGAACGTCAGTGTTATCCCAGGAGGCTGCCTTCGCCATCGGTATTCCTCCACATCTCTACGCATTTCACTGCTACACGTGGAATTCTACCTCCCTCTGACACACTCTAGTTACACAGTTTCAAATGCACGTCCCAAGTTGAGCTCGGGGATTTCACATCTGACTTATTTAACCGTCTGCGCTCGCTTTACGCCCAGTAATTCC
+
FFFFFFFFFFFFFFFFFFFFFFFFFFFFFFFFFFFFFFFFFFFFFFFFFFFFFFFFFFFFFFFF::FFFFFFFFFFFFFFFFF,FFF:FFFFFFFFFFFFFFFFFF,FFFFFF:FFFFFFFFFFFFFFFFFFFFFFFFFFFFFFFFFFFFFFFFFFFFFFFFFFFFFFF,FF:FF:FFFFFFFFFF:FFFFF:FFFFFFFFFFFFFFF:FFFFFFFFFFFFFFFFFF,FFF:FF:FFFFFFFFF:FFF:
@A00270:176:HGHW5DRXY:1:2101:6008:4820 2:N:0:CACACGTG+CTCCTTAC
CCTACGGGGGGCAGCAGTGGGGAATTTTGGACAATGGGGGGAACCCTGATCCAGCCATGCCGCGTGTCTGAAGAAGGCCTTCGGGTTGTAAAGGACTTTTGTTAGGGAAGAAAAGCTGGGTGCTAATACCATCTAGTGCTGACGGTACCTAAAGAATAAGCACCGGCTAACTACGTGCCAGCAGCCGCGGTAATACGTAGGGTGCGAGCGTTAATCGGAATTACTGGGTGTAAAGCGAGCGCAGACGGTT
+
F:FFFFFFFFFFFFFFFFFFFFF:F:FFFFFFFFFFFFFFFFFFF,FFFF:FFFF:,F:FFFFFFFFFFFFFFFFFFF:FFFFFFFFFFFFFFFFF:FF:FFFFFFFFFFFFFFFFFFFFFFF:FFFF:FFF:FFFFFFF:FFFF:FFFFFFFFFFFFFFFF:FF,FFFFFFFF:,FF,FFFFFFFFFFFFFFFFFFFFFFFFFFFFFFFFFFFFFF,FFFFFFF:,FFFFFFFFFFFFFFFFFFFFFFF
@A00270:176:HGHW5DRXY:1:2101:32570:5196 2:N:0:CACACGTG+CTCCTTAC
CCTACGGGCGGCAGCAGTGGGGAATTTTGGACAATGGTGGGAACCCTGATCAAGCCATGCCGCGTGTCTGAAGAAGGCCTTCGCGATGAAAAGGACTTTTGTTAGGGAAGAAAAGCTGGGTGCAAATACCATCTAGTGCTGACGGTACCTAAAGAATAAGCACCGGCTAACTACGTGCCAGCAGCCGCGGTAATACGAAGGGTGCGAGCGTTAATCGGAATTACTGGGCGTAAAGCGAGCGCAGACGGTT
+
FF,F,FFF,F,,,F,:,,:FFFF,FFF:F,F:F:F::,F,F,FF:F:FFFF,FFF:FFFFFF:,:F,:F,FFFFF,FF:F,:F,F,F,,FFF,FF,F,FFF:FFFFFFFFFFFF,,:F:FF,FFFFFFF,FFF,F,F,FF,FF,FFF,F,FFFFFF:FF:,:FF:,FFFFF:FFF,::FF:FFFFFF:F,:FF,FFF,F:FFFFFFFFFF,FFFFFFFFFFFF,F,F,F,FFF:F,FFFF:F::FFFFFF
@A00270:176:HGHW5DRXY:1:2101:7102:5243 2:N:0:CACACGTG+CTCCTTAC
GACTACCCGGGTATCTAATCCTGTTTGCTACCCACGCTTTCGAGCATGAACGTCAGTGTTATCCCAGGAGGCTGCCTTCGCCATCGGTATTCCTCCACATCTCTACGCATTTCACTGCTACACGTGGAATTCTACCTCCCTCTGACACACTCGAGTTACACAGTTTCAAATGCACGTCCCAAGGTGAGCTCGGGGATTTCGCATCTGACTTATTTAACCGTCTGCGCTCGCTTTACGCCCAGTAATTCC
+
:FF:FFF:FFFFFFFFFFFFFFFFFFFFFFFFFFFFF:FFFFFFFFFFFFFFFFFFFFFFFFFFFFFFFFFFFFFFFFFFFFFFFFFFFFFFFFFFFF:FFFFFFFFFFFFFFF:FFFF,FFFFFFFFFFFFF,:F:FFFFFFFFFFFFFFF,FFFF,FFFFF:F,FFF,FFFFFFFFFFFFF,FF:FFFFFFF:F,FFFFFF:F:F,:F:FFFFFFFFFFFFFFFF:FFF,FF:FFF,FFFFFFFFFF
@A00270:176:HGHW5DRXY:1:2101:29514:5259 2:N:0:CACACGTG+CTCCTTAC
CCTACGGGTGGCTGCAGTGGGGAATATTGCACAATGGGGGGAACCCTGATGCAGCCATGCCGCGTGTATGAAGAAGGCCTTCGGGTTGTAAAGTACTTTCGGTGATGAGGAAGGCGGTGTATCTAATAGGTGCATCGATTGACGTTAATCACAGAAGAAGCACCGGCTAACTCCGTGCCAGCAGCCGCGGTAATACGGAGGGTGCGAGCGTTAATCGGAATGACTGGGCGTAAAGGGCATGTAGGCGGAT
+
FFFFFFFFFFFFFFFFFFFFFFFFFFFFFFFFFFFFFFFFFFFFFFFFFFFFF:FFFFFFFFFFFF:FFFFFFFFFFFF:FFFFFFFFFFFFFFFFFFFFFFFF:FF:FF:FFFFFFFFFFFFFFFFFFFFFFFFFFFFFF:FF:FF:FFFFFFFFFF:FFFFFF:FFFFFFFFFFFFFFFFFFFFFFFFF,FFFFFFFFFFFFFFFFFFFFFFFFFFF:FFFFF:FFFFFFFFFFFFFFFFFFFFFFFF
@A00270:176:HGHW5DRXY:1:2101:8675:5274 2:N:0:CACACGTG+CTCCTTAC
GACTACTCGGGTATCTAATCCTGTTTGCTCCCCACGCTTTCGCATCTCAGCGTCAGTATCTGTCCAGAAGGCCGCCTTCGCCACCGGTATTCCTCCACATCTCTACGCATTTCACCGCTACACGTGGAATTCTACCTTCCTCTACAATACTCTAGTTAACCAGTTTTAAGTGCAATTCCTAGGTTGAGCCCAGGGCTTTCACACCTAACTTAATTATCCGCCTACATGCCCTTTACGCCCAGTCATTCC
+
FFFFFFFF:FFFFFFFFFFFFFFFFFFF:FFFFFFFFF:FFFFFFFFFFFFFFFFFFFFFFFFFFFFFFFFFFFFFFFFFFFFFFFFFFFFFFFFFFFFFF:FFF:FFFFFFFFFFFFF:FFFFFFF:FFFFFF:F,FFFFFFFFFFFFFFFF:FFFFFFFFF,FFF:FFFFFFFFFFFFFFF:FFFFFF,FFFFF,FF:FF:FFFF,FFFFFFFFFFFFFFFFF:FF::FFF,FFF:FF:FFFF:FFF
@A00270:176:HGHW5DRXY:1:2101:31738:5353 2:N:0:CACACGTG+CTCCTTAC
CCTACGGGTGGCTGCAGTGGGGAATATTGCACAATGGGGGGAACCATGATGCAGCCATGCCGCGTGTATGAAGAAGGCCTTCGGGTTGTAAAGTACTTTCGGTGATGAGGAAGGTAATGAATCTAATAGGTTTATTAATTGACGTTAATCACAGAAGAAGCACCGGCTAACTCCGTGCCAGCAGCCGCGGTAATACGGAGGGTGCGAGCGTTAATCGGAATGACTGGGCGTAAAGGGCATGTAGGCGGAT
+
:F:FFFFFFFFFFFFFFFFFFFFFFFFFFFF,F:FFFFFF::FFF,,FFFFF:FFFFFF,FFFFFF:FF,FFFFFFFFF:FFFF:FFF,FFFF::F:,:FFFF,FFFFFFFFFFFFFFFF:FFFFFFFFFFFFFFFFFF:F,F,F,FF:FFFFFFFF,FF,FFF:,F:FFF:F,FF:FFFFFFFFFFFFF:FFFF:FFFF,FFFFFFF:FFFF,F::FFFF:FFF:FFFFFFFF:FFFFFFFF:F:FFFF
@A00270:176:HGHW5DRXY:1:2101:22480:5509 2:N:0:CACACGTG+CTCCTTAC
GACTACTGGGGTATCTAATCCTGTTTGCTCCCCACGCTTTCGCATCTCAGCGTTAGTATCTGTCCAGAAGGCCGCCTTCGCCACCGGTATTCCTCCACATCTCTACGCATTTCACCGCTACACGTGGAATTCTACCTTCCCCTACAATACTCTAGTTAACCAGTTTTAAGTGCAATTCCTAGGTTGAGCCCAGGGCTTTCACACCTAACTTAATTATCCGCCTACATGCCCTTTACGCCCAGTCATTCC
+
FFFFFFFFFFFFFFFFFFFFFFFFFFFFF:FFFFFFFFFFFFFFFFFFFFFFF:F:FFFFFFFFFFFFFFFFFFFFFFFFFFF,FFFFFFFFFFFFFFFFFFFFFFFFFFFFFFFFFFFFFF:FFFFFFFFFFFFFFFFFFFFFFFFFFFFFFFFFFF:F:FFFF:FFFFFFFFFFFF::FFFFF:FFFFFFFFFFFFFF:FF,FFFFFFFFFF,F:FFFFFFFFFFFFFFFFFFFFFF:FFFFFFFFF
@A00270:176:HGHW5DRXY:1:2101:27850:5541 2:N:0:CACACGTG+CTCCTTAC
GGGGGGGGGGGGGGGGGGGGGGGGGGGGGGGGGGGGGGTGGGGGGGGGGGGGGCGGGGGCGGCGCGGGCGGGGGTGGGGGGGGGGGGGGTGGGGGTGTTTGTGTGTGGTTGTGGGTGGGTTGTTGTGGAGGAAGGATTTGGTTGCTGTGTGGGGAGGAGGATATGACGAAGACCGGGCGCAGGCCGCGCGGGGGCGGGGGGATGGTGGGGGGGGGGGGGGGTGGGGGGGGGTGGGTAGGGCGCGGCGGCG
+
:FFFFFFF:FFFFFFFFFFFFFF:F::,,,,,,,,:,,,,,:,,,,,,,,,,,,,,,,,,,:,,,,,:,,,,,,,,,,,,,,,,,,,::,:,,,,,,,,,,,,,,,,,,F:,:,,,,,,,,,,,:,,,,,,,,,,,,,,,,,,,,,,,,,,,,,,,,,,,,,,,,,,,,,,,,,,,:,,,,,,,,,,,,,,,,F,,,,,,,,,,,,:,,:,:,,,:,,,,,,,,,,,,,,,,:,,,,,,F,,,,,,:,,,
@A00270:176:HGHW5DRXY:1:2101:2492:5556 2:N:0:CACACGTG+CTCCTTAC
CCTACGGGCGGCTGCAGTGGGGAATATTGCACAATGGGGGGAACCCTGATGCACCCATGCCGCGTGTATGAAGAAGGCCTTCGGGTTGTAAAGTACTTTCGGTGATGAGGAAGGTGATGTATCTAATAGGTGCATTAATTGACGTTCATCACAGAAGAAGCACCGGCTAACTCCGTGCCAGCAGCCGCGGTAATACGGAGGGTGCGAGCGTTAATCGGAATGACTGGGCGTAAAGGGCATGTAGGCGGAT
+
FF,:FFFFFFFFFFFFF:FFFF:::FFFFFFF:FFFFFFFFF,FFF,FFFFFF,FFF:FFFFFFFF:,FF,FFFF,FFFF,FF:::,F,:FFFFFF,:FFFF,F:FFFFFF,F,FFFFFFF:FF:FF:FFFFFF:F:FFFFFFF:F,FFF:FFFFFFFFFFFFFF:FFFFFFFFFFFFFFFFFFFFFFFFF:FFFFFFFFFFFF:FFFFFFFF,::FF::,FFFFFFFFF,F,FFFFFFFFFF:FFFFFF
@A00270:176:HGHW5DRXY:1:2101:6036:5556 2:N:0:CACACGTG+CTCCTTAC
GACTACCCGGGTATCTAATCCTGTTTGCTACCCACGCTTTCGAGCATGAACGTCAGTGTTATCCCAGGAGGCTGCCTTCGCCATCGGTATTCCTCCACATCTCTACGCATTTCACTGCTACACGTGGAATTCTACCTCCCTCTGACACACTCTAGTTACACAGTTTCAAATGCACGTCCCAAGTTGAGCTCGGGGATTTCACATCAGACTTATTTAACCGTCTGCGCTCGCTTTACGCCCAGTAATTCC
+
F:FFFFFFFFFFFFFFFFFFFFFFFFFFFFFFFFFFFFFFFFFFFFFFFFFFFFFFFFFFFFFFFFFFFFFF:FFFFFFFFFFFFFFFFFF:FFFFFFFFFFFFFFFFFFFFFFFFFFFFFFFFFFFFFFFFFFFFFFFFFFFFFFFFFFFFFFFFFFFFFFFFFFFFF:FFFFFFFFFFFFFFFFFFFFFFFFFFFFFFFFF,FFFFFFFFF:FFFFFFFFFFFFFFFFF:FFFFFFFFFFFF,FFFF
@A00270:176:HGHW5DRXY:1:2101:23809:5619 2:N:0:CACACGTG+CTCCTTAC
GACTACCAGGGTATCTAATCCTGTTTGCTACCCACGCTTTCGAGCATGAACGTCAGTGTTATCCCAGGAGGCTGCCTTCGCCATCGGTATTCCTCCACATCTCTACGCATTTCACTGCTACACGTGGAATTCTACCTCCCTCTGACACACTCTAGTTACACAGTTTCAAATGCACGTCCCAAGTTGAGCTCGGGGATTTCACAACTGACTTATTTAACCGTATGCGCTCGCTTTACGCCCAGTAATTCC
+
F:FFFFFFFFFF:FFFFFF::FFFFF:::FF,FF,F:FFFF:FFFF,:F::FFFF:F:FFF::FFFFFFFFFFF,FFFFFF:FF:FFFFFFFFFF,FFF:FFFFF,FFFFFFFFFFF:FFFFF:FFFFF:F:FFF,,:F:FF:F,FFFFFFFFFF:FF:FF,:FFFF,FFF,F,F:FF:FFFFFF:F,FFFFFFFF,FFFFFF,F,FF,F:FFF:FF:FFF,FFF:,FFFFFFFF:FFFFF:F,FF:F,
@A00270:176:HGHW5DRXY:1:2101:1588:5713 2:N:0:CACACGTG+CTCCTTAC
CCTACGGGAGGCAGCAGTGGGGAATTTTGGACAATGGGGGGAACCCTGATCCAGCCATGCCGCGTGTCTGAAGAAGGCCTTCGGGTTGTAAAGGACTTTTGTTAGGGAAGAAAAGCTGGGTGCTAATACCATCTAGTGCTGACGGTACCTAAAGAATAAGCACCGGCTAACTACGTGCCAGCAGCCGCGGTAATACGTAGGGTGCGAGCGTTAATCGGAATTACTGGGCGTAAAGCGAGCGCAGACGGTT
+
FF:,FFFFFFFF::FFFFFFFFFFFFFFFFFFFFF:FFFFFF:FFFFFFF:FF:FFFFFFFFFFFFFFFFFFFFFFFFFF:FFFFF,FFFFFF:FFF,::F,FF,:FF,FFFF:FFFFFFFFFFFFFFFFFFFFFFFFFFFFFFFFFFF:FFFFFFFFFFFFFFFFFFFFFFFFFFFFFFFFFFFFFFF:FFFFFFF,FFF::FFFFFFF,F:F:FFF,FF:FFFFFF:FFFFFFFFFFFFFFFF:FFFF
@A00270:176:HGHW5DRXY:1:2101:27462:5744 2:N:0:CACACGTG+CTCCTTAC
GGGGGGGGGGGGGGGGGGGGGGGGGGGGGGGGGGTGTTGGGGGGGGGGGGGGGGGGGGCGGGCGGGGGGGGGGGGGGGGTGGGGGGGGGGGGGGGGGAGGGGGGGGGTGTGGGGGGGGGGGGTGGGGGGGGCGGGTGGGTGTGGGGTGGGGGGGGCGGGGGGGTCGGGGGGGGCCGCGGGGGGGGGCCGGCGGGCGGGGGGGGGGGGGGGGGGGGGGGGGGTGTGGGGGCGGGGGTGGGGGGGGGGGGGG
+
:FFFFFF:FFFF::FFF:::,:F:FFF,,,:,F:,,,,,,,:,:,,,,,,,:,:,,,,,,,,,,,::,:,:,F:,,:,F,,,,,,,,:F,:,,F,,F,,,,::,,,F,F,F:,F,,,F:,,,,::,,,,,,,,,,,:,,,F,,:F:,,F,F,,,,,F,,,,,,,,,,,,,,,,,,,,,,,,,,,,,,,,,,,F,,,:,,:,,,,,::,:,:,:F,,F:,:,,:,,,,,,,:,F:,,,,,,,:F,,,:,,:
@A00270:176:HGHW5DRXY:1:2101:4038:5760 2:N:0:CACACGTG+CTCCTTAC
CCTACGGGTGGCAGCAGTGGGGAATTTTGGACAATGGGGGGAACCCTGATCCAGCCATGCCGCGTGTCTGAAGAAGGCCTTCGGGTTGTAAAGGACTATTGTTAGGGAAGAAAAGCTGGGTGCTAATACCATCTAGTGCTGACGGTACCTAAAGAATAAGCACCGGCTAACTACGTGCAGCAGCCGCGGTAATACGTAGGGTGCGAGCGTTAATCGGAATTACTGGGCGTAAAGCGAGCGCAGACGGTTA
+
FF,FFFFFFFFFFFFFFFFF:FFFFFF:F:FFFFF:FFFFFF:F:FFFFFFFF,FFFFFFFFFFFFFFFFFFFFF,FFFFFFF:FFFFFF:FFFFF:,:,F,,FF,FFF:FFFFF,FFFFFFFFFFFFFFFFFFF:FFFFFFFFF,FFFFF:FF,FFFFFFFFFFFFFFFFFFFFFF:FFFFF,FFFF:FFFFFFF:FFFFFFFFFFFFFFFFFFFFFFFFFFFF:FFFFFFF,FFFFF:F:FFFFFFFF
@A00270:176:HGHW5DRXY:1:2101:8612:5854 2:N:0:CACACGTG+CTCCTTAC
CACTACCGGGGTATCTAATCCTGTTTGCTACCCACGCTTTCGAGCATGAACGTCAGTGTTATCCCAGGAGGCTGCCTTCGCCATCGGTATTCCCCCACATCTCTACGCATTTCACTGCTACACGTGGAATTCTACCTCCCTCTGACACACTCTAGTTCCTCTGTTTCAAATGCACGTCCCAAGTTGAGCTCGGGGATTTCACATCTGACTTATTTAACCGTCTGCGCTCGCTTTACGCCCAGTAATTCC
+
,F:FFF,,F,F,FF:FF:F:F:F,:FF,,F:FFFF::,FFFFFF,FFFFFFF,FFFFFFFFFFF:FF,FFFF,FF::FFFFFF:F,F:FFFFFF:::FF,,:FFFFFF,,,,FFF,,FFFFFFFFF,FF,FFF,FFFFF,:FFFFFFFFFFFFFFFF,F,F,FFFF,FFFF:FFFFF:,FFFF,F:FFFFFFFF,:F:FFFFF,,FFF:F,FFFF:FF::F,FF:FFFF,,F:FFF,::,FFF:FFFF:
@A00270:176:HGHW5DRXY:1:2101:23583:5854 2:N:0:CACACGTG+CTCCTTAC
GACTACAAGGGTATCTAATCCTGTTTGCTCCCCACGCTTTCGCATCTCAGCGTCAGTATCTGTCCAGAAGGCCGCCTTCGCCACCGGTATTCCTCCACATCTCTACGCATTTCACCGCTACACGTGGAATTCTACCTTCCTCTACAATACTCTAGTTAACCAGTTTTAAGTGCACTTCCTAGGTTGAGCCCAGGGCTTTCACACCTAACTTAATTATCCGCCTACATGCCCTTTACGCCCAGTCATTCC
+
FFFFFFFFFFFFFFFFFFFFFFFFFFFFFFFFFFFFFFFFFFFFFFFFFFFFFFFFFFFFFFFFFFFFFFFFFFFFFFFFFFFFFFFFFFFFFFFFFFFFFFFFFFFF:FFFF:FFFFFFFFFFFFFF,:FFFFF:FFFFFFFFFFFFFFFFFFFFF:F:FFFFFFFFFFFFFF,FF:FF::FFFFFFFFFFFFFF:,FFFFFFFFFFFFFFFFFFFFFFFFFFFFFFF:FF:FFFFFFFFFFFFFFFF
@A00270:176:HGHW5DRXY:1:2101:8621:5869 2:N:0:CACACGTG+CTCCTTAC
GACTACCGGGGTATCTAATCCTGTTTGCTACCCACGCTTTCGAGCATGAACGTCAGTGTTATCCCAGGAGGCTGCCTTCGCCATCGGTATTCCCCCACATCTCTACGCATTTCACTGCTACACGTGGAATTCTACCTCCCTCTGACACACTCTAGTTACACAGTTTCAAATGCACGTCCCAAGTTGAGCTCGGGGATTTCACATCTGACTTATTTAACCGTCTGCGCTCGCTTTACGCCCAGTAATTCC
+
FFFFFFFFFF:FFFFFFFFFFFF:FFFFFFFFFFFFFFFFFFFFFFFFFFFFFFFFFF:FFFFFFFFFFFFFFFFFFFFFFFFFFFFFFFFFFFFFFFFFFFFFFFFFFFFFFFFFFFFFFFFFFFFFFFFFFFFFFFFFFFFF:FFFFFFFFFFFFFFFFFFFFFFFFFFFF:FFFFFFFFFFFFFFFFFFFFFFFFFFFFF,FFFFF,FFFFFF:FFFFFFFFFFFFFFF,FFFFFFFFFFFFF:FF
@A00270:176:HGHW5DRXY:1:2101:18484:5885 2:N:0:CACACGTG+CTCCTTAC
CCTACGGGTGGCTGCAGTGGGGAATTTTGGACAATGGGGGGAACCCTGATCCAGCCATGCCGCGTGTCTGAAGAAGGCCTTCAGGTTGTAAAGGACTTTTGTTAGGGAAGAAAAGCTGGGTGCTAATACCATCTAGTGCTGACGGTACCTAAAGAATAAGCACCGGCTAACTACGTGCCAGCAGCCGCGGAAATACGTAGGGTGCGAGCGTTAATCGTAATTACTGGGCGTAAAGCGAGCGCAGACGGTT
+
FFFFFFFF:FFFFFFFFFFF,,F,FFF:FFFFFFFF,FFFFFFFFFF:FFFFFFF,,F:::,FFFF:FFFFFFFF::FFF:::FFF::FFF:F,FF,F:,F,F,FF,FFF,FF,FFFFFF,F:FFF,FFFFFFF:FFFFF:FFF:F:FFFF:FFFFFFFFFFFF:,F,FFFFFFF::FFF:F::,:FFF:,:FF:F::FFFF:,,,F:,F,FFFFFF,FFFFFF::,:,F,FFFFFFFFF,:F:FFFFF:
@A00270:176:HGHW5DRXY:1:2101:19542:5932 2:N:0:CACACGTG+CTCCTTAC
GACTACCAGGGTATCTAATCCTGTTTGCTCCCCACGCTTTCGCATCTCAGCGTCAGTATCTGTCCAGAAGGCCGCCTTCGCCACCGGTCTTCCTCCACATCTCTACGCATTTCACCGCTACACGTGGAATTCTACCTTCCTCTACAATACTCTAGTTAACCAGTTTTAAGTGCAATTCCTAGGTTGAGCCCAGGGCTTTCACACCTAACTTAATTATCCGCCTACATGCCCTTTACGCCCAGTAATTCC
+
FFFFFFFFFFFFFFFFFF:FFFFFFFFFFFFFFFFFFFFFFFFFFFFFFFFFFFFFFFFFFFFFFFFFFFFFFFFFFFFFFFFFFFFF,FFFFFFFFFFF:FFFFFF,FFF:FFFFFFFFFFFFFFFFFFFFFFFFFFFFFFFFFF:,F,FFFFF:FFFFFFFFFFF:F:FFF:F:F,FFFFFF:FF,FF:FFF:FFFFFFFF:F:FF:F:FF:FF:F,,F:,F:FF,FF,,FFF,,,FF:,F,F::,,
@A00270:176:HGHW5DRXY:1:2101:19642:6104 2:N:0:CACACGTG+CTCCTTAC
GACTACCAGGGTATCTAATCCTGTTTGCTCCCCACGCTTTCGCATCTCAGCGTCAGTATCTGTCCAGAAGGCCGCCTTCGCCACCGGTATTCCTCCACATCTCTACGCATTTCACCGCTACACGTGGAATTCTACCTTCCTCTACAATACTCTAGTTAACCAGTTTTAAGTGCAATTCCTAGGTTGAGCCCAGGGCTTTCACACCTAACTTAATTATCCGCCTACATGCCCTTTACGCCCAGGCATTCC
+
FFFFFF:FFFFFFFFFFFFFFFFFFFFFFFF:FFFFFFFFFFFFFF:FFFFF:FFFFFFFFFFFFFFFFFFFFFFFFFFFFFF:FFFFFFFFFFFFFFFFFF:FFFFFFFF,FF:FF:FFFFFFFF:F:::FF:F:FFFFFFFFFFF:FF,FFFF:FFFFFFFFF:FFFFFFF,FF:F:FFFFFFFFFFFFFFFF::FFFFFFFFFFFFFF:FFFFFFFFF::,FF:FFFFFF:F,FFF:FF,FFFFFF
@A00270:176:HGHW5DRXY:1:2101:16179:6120 2:N:0:CACACGTG+CTCCTTAC
CCTACGGGCGGCTGCAGTGGGGAATATTGCACAATGGGGGGAACCCTGATGCAGCCATGCCGCGTGTATGGAGAAGGCCTTCGGGTTGTACAGTACTTTCGGTGATGAGGAAGGTGATGTATCTAATAGGTGCATTAATTGACGTTAATCACAGAAGAAGCACCGGCTAACTCCGTGCCAGCAGCCGCGGTAATACGGAGGGTGCGAGCGTTAATCGGAATGACTGGGCGTAAAGGGCATGTAGGCGGAT
+
FFFFFFFFFFFFFFFFFFFFFFF,F:FFF:F:FFFFFFFFFF:F:F,FFFFFFF:F,FFFFFFF,F:,FFF:F:FFFF:FF:FFFFFFF,,FFF,FFFFFFF:F::F:FF,:FFFFF:FFFFFF:FFFFFFFF::FFFFFFFFFFFFFFFF::FFFFF,FFFFFFFFFFFFFFFFFFFF,FFFFFFFFFFF,FFFFFFFFFFFFFFFFFF,F:,FFFFFF:FFF:FFFFF:F,FFFFFFFFFFFFFFFFF
@A00270:176:HGHW5DRXY:1:2101:23502:6308 2:N:0:CACACGTG+CTCCTTAC
CCTACGGGTGGCTGCAGTGGGGAATATTGCACAATGGGGGGAACCCTGATGCAGTCATGCCGCGTGTATGAAGAAGGCCTTCGGGTTGTAAAGTACTTTCGGTGATGAGGAAGGTGATGTATCTAATAGGTGCATTAATTGACGTTAATCACAGAAGAAGCACCGGCTAACTCCGTGCCAGCAGCCGCGGTAATACGGAGGGTGCGAGCGTTAATCGGAATGACTGGGCGTAAAGGGCATGTAGGCGGAT
+
FFFFFFFFFFFFFFFFFFFFFFFFFFFFFFF:FFFFFFFFFF:FFFFFFFFFFFFF:FFFFFFFFFFFFFFFFFFFFFFFFFFFFFFFFFFFFFF:FFFFFFFFFFFFFFFFFFFFFFFFFFFFFFFFFFFFF:FF:FFFF,FFFFFFF:FF:,FFFFFFFFFFFFFFFFF:FFFFFFFFFFFFFFFFFFFFFF:FFFFFF:FF:F:FFFFFFFFF:FFFFFF,,FFFFFFFF:FFFFFFFF,FFFFFFF
@A00270:176:HGHW5DRXY:1:2101:23303:6402 2:N:0:CACACGTG+CTCCTTAC
CCTACGGGTGGCTGCAGTGGGGAATATTGCACAATGGGGGGAACCCTGATGCAGTCATGCCGCGTGTATGAAGAAGGCCTTCGGGTTGTAAAGTACTTTCGGTGATGAGGAAGGTGATGTATCTAATAGGTGCATTAATTGACGTTAATCACAGAAGAAGCACCGGCTAACTCCGTGCCAGCAGCCGCGGTAATACGGAGGGTGCGAGCGTTAATCGGAATGACTGGGCGTAAAGGGCATGTAGGCGGAT
+
FFFFFFFFFFFFFFFFFFFFFFFFFFFFFF:FFFFFFFFFFF,FFF:FFFFFFFFFFFFFFFFFFFF:FFF,FF,FFFF:FFFFFFFFFFFFFFFFFF:FFFFFF:FFFFFFFFFFFFFF,FFFFFFFFFFFFFF,FF:FF:FFFFFFFFFFFF:FFFFFFFFFFFFFFFFFFFF:FFFFFFFFFFFFFFFFFFFFFFFFFFFFFFFFFF:FFFFFFFF,FF:FFFFFFFF,:,FFFFFFFFFFFFFFFF
@A00270:176:HGHW5DRXY:1:2101:23086:6464 2:N:0:CACACGTG+CTCCTTAC
GACTACAAGGGTATCTAATCCTGTTTGCTCCCCACGCTTTCGCATCTCAGCGTCAGTATCTGTCCAGAAGGCCGCCTTCGCCACCGGTATTCCTCCACATCTCTACGCATTTCACCGCTACACGTGGAATTCTACCTTCCTCTACAATACTCTAGTTAACCAGTTTTAAGTGCAATTCCTAGGTTGAGCCCAGGGCTTTCACACCTAACTTAATTATCCGCCTCCATGCCCTTTACGCCCAGTCATTCC
+
FFFFFFFFFFFFFFFFFFFFFFFFFFFFFFFFFFFFFFFFFFFFFFFFFFFFFFFFFFFFFFFFFFFF:FFFFFFFFFFFFFFFFFF:,,:FFFFFFFFFFFFF:FFFFFFFFFFFFFF:FFFFFFFF,FFFFFFFFFFFFFFFFFFF:F,FFFFF:F,FFFFF:FFFFFFF:FFFFFFFFFFF:FFFFFF,FFFFF:,FFFFFFFFF::F,FFF::FFFF:F,FFFFFFFF,FFFFFFF:FF:FF,FF
@A00270:176:HGHW5DRXY:1:2101:23674:6511 2:N:0:CACACGTG+CTCCTTAC
GACTACAAGGGTATCTAATCCTGTTTGCTCCCCACGCTTTCGCATCTCAGCGTCAGTATCTGTCCAGAAGGCCGCCTTCGCCACCGGTATTCCTCCACATCTCTACGCATTTCACCGCTACACGTGGAAATCTACCTTCCTCTACAAAACTCTAGATAACCACTTTTAAGTGCAATTCCTAGGATGAGCCCAGGGCATTCAAACCAAACAAAATTATCAGCCTACATGCACTTTACGCCCAGTCAATCC
+
:FFFFFFF,:F,FFFFFF,FF:FFFFFFFFFFFFFFFFFFF,FFF,FFFFFFFFFF:FF,,FFFFF:FF:FFF,FFFFFF::FFF,:FFFFFFFFFF,FFF:F:FF:FFF,,FFFF,F,F:FF:,:,FF:FF:F:F:::F:F,F:FF,F:,,:F,,:FFFFF,,,F:FF,,,:FF,,:F:F,:,F,F::,FF,F:F,FF:F,F:,,FFF,,FFF,F::,,F,:FFFF,F,F:F,F,F,::F::,F,F,,
@A00270:176:HGHW5DRXY:1:2101:8314:6590 2:N:0:CACACGTG+CTCCTTAC
GACTACCGGGGTATCTAATCCTGTTTGCTACCCACGCTTTCGAGCATGAACGTCAGTGTTATCCCAGGAGGCTGCCTTCGCCTTCGGTATTCCTCCACATCTCTACGCATTTCACTGCTACACGTGGAATTCTACCTCCCTCTGACACACTCTAGTTACACAGTTTCAAATGCACGTCCCAAGTTGAGCTCGGGGATTACACATCTGACTTATTTAACCGTCTGCGCTCGCTTTACGCCCAGTAATTCC
+
FFFFFFFFFFFF:FFFFFFFF:FFFFFF:FFFFFFFFF:FFFFFFFFFFFFFFFFFFFFFFFFFFFFFFFFFFFFFFFFFFFFFFFFFFFFFFFFFFFFFFFFFFFFFFFFFFF:FFFFFFFFFFFFF,FFFFFFFFFFFFFFFFFFFFFFF:FFFFFFFFFFFFFFFFFFFFFFFFFFFFFFFFFFFFFFFFFF:FFFFFFFFFFFFFFFFFFFFFFFFFFFFFFFFFFFFFFFFFFFFFFF:FFFFF
@A00270:176:HGHW5DRXY:1:2101:10963:6605 2:N:0:CACACGTG+CTCCTTAC
GACTACACGGGTATCTAATCCTGTTTGCTACCCACGCTTTCGAGCATGAACGTCAGTGTTATCCCAGGAGGCTGCCTTCGCCATCGGTTTTCCTCCACATCTCTACGCATTTCACTGCTACACGTGGAATTCTACCTCCCTCTGACACACTCTAGTTACACAGTTTCAAATGCACGTCCCAAGTTGAGCTCGGGGATTTCACATCTGACTTATTTAACCGTCTGCGCTCGCTTTACGCCCAGTAATTCC
+
FFFFFFFFFFFFFFFFFFFFFFFFFFFFFFFFFFFFFFFFFFFFFFFFFFFFFFFFFFFFFFFFFFFFFFFFFFFFFFFFFFFFFFFFFFFFFFFFFFF:FFFFFFFFFFFFFFFFFFFFFFFFFF:FFFFFFFFFFFFFFFFFFFFFFFFFFFFFFFFFFFFFFFFFFFFFFFFFFFFFFFFFFFFFFFFFFFFFFFFFFFFFFFFF:FFFFFFFFFFFFFFFFFFFFFFFFFFFFFFFFFFFFFFF,
@A00270:176:HGHW5DRXY:1:2101:8314:6621 2:N:0:CACACGTG+CTCCTTAC
GACTACCGGGGTATCTAATCCTGTTTGCTACCCACGCTTTCGAGCATGAACGTCAGTGTTATCCCAGGAGGCTGCCTTCGCCATCGGTATTCCTCCACATCTCTACGCATTTCACTGCTACACGTGGAATTCTACCTCCCTCTGACACACTCTAGTTACACAGTTTCAAATGCACGTCCCAAGTTGAGCTCGGGGATTACACATCTGACTTATTTAACCGTCTGCGCTCGCTTTACGCCCAGTAATTCC
+
FFFFFFFFFFFFFFFFFFFFFFFFFFFFFFFFF:FFF:FFFF,FFFFFFFFFFFFFFFFFFFFFF:FFFFF:FFFF:FFFFFFFFFFF,FFFFFFFFFFFFFFFFFFFFFFFFFFFFFF:FFFFFFFFFFFFFFFFFFFFFFFFFFFFFFFFFFF:FFFFFFFFFFFFFFFFF,FFFFFFFFF,FFFFFFFFFFFF:FFF:FFFFFFFFF:F:FFFFFFFFFFFFFFFFFF:FFF:FFFFFFF,FFFFF
@A00270:176:HGHW5DRXY:1:2101:11876:6621 2:N:0:CACACGTG+CTCCTTAC
GACTACTGGGGTATCTAATCCTGTTTGCTCCCCACGCTTTCGCATCTCAGCGTCAGTATCTGTCCAGAAGGCCGCCTTCGCCACCGGTATTCCTCCACATCTCTACGCATTTCACCGCTACACGTGGAATTCTACCTTCCTCTACAATACTCTAGTTAACCAGTTTTAAGTGCAATTCCTAGGTTGAGCCCAGGGCTTTCACACCTAACTTAATTATCCGCCTACATGCCCTTTACGCCCAGTCATTCC
+
FFFFFFFFFFFFFFFFFFFFFFFFFFFFFFFFFFFFFFFFFFFFFFFF:FFFFFFFFFFFFFFFFFFFFFFFFFFFFFFFFFFFFFFFFFFFFFFFFF,FFFFFFFFFFFFFFFFFFFF,FFFFFFFF,FFFFFFFFFFFFFFFFFFFFFFFFFFFFFFFFFFFFFFFFFFFFFFFFFFFFFFFFFFFFFFFFFFFF:FFFFFFFFFFFFFFFFFFFFFFFFFFFFFFFFF:FFF:FFFFFFFFFFFFF
@A00270:176:HGHW5DRXY:1:2101:16324:6684 2:N:0:CACACGTG+CTCCTTAC
GACTACAAGGGTATCTAATCCTGTTTGCTCCCCACGCTTTCGCATCTCAGCGTCAGTATCTGTCCAGAAGGCCGTCTTCGCCACCGGTATTCCTCCACATCTCTACGCATTTCACCGCTACACGTGGAATTCTACCTTCCTCTACAATACTCTAGTTAACCAGTTTTAAGTGCAATTCCTAGGTTAAGCCCAGGGCTTTCACACCTAACTTAATTATCCGCCTACATGCCCTTTACGCCCAGTCATTCC
+
FFF:FFFFFFFFFFFFFFFFFFFFFFFFFFFFFFFFFFFFFFFFFFFFFFFFFFFFF:FFFFFFFFFFFFFFFF,FFFFFFFFFFFFFFFFFFFFFFFFFFFFFFFFFFFFFFFFFFFFFFFFFFFF::FFFFFFFFFFFFFFFF:FFFFFF:FFFFFFFFFFFFFFFFFFFFFFF:FFF,FFFF:FF:FFFFFFF,F,FFF:FFFFFFFFFF::F:FFFFF:FFF::FFF:FFFFFFFF:F:FFF:FF
@A00270:176:HGHW5DRXY:1:2101:8368:6934 2:N:0:CACACGTG+CTCCTTAC
GACTACCGGGGTATCTAATCCTGTTTGCTACCCACGCTTTCGAGCATGAACGTCAGTGTTATCCCAGGAGGCTGCCTTCGCCATCGGTATTCCTCCACATCTCTACGCATTTCACTGCTACACGTGGAATTCTACCTCCCTCTGACACACTCTAGTTACACAGTTTCAAATGCACGTCCCAAGTTGAGCTCGGGGATTACACATCTGACTTATTTAACCGTCTGCGCTCGCTTTACGCCCAGTAATTCC
+
FFFFFFFFFFFFFFFFFF:FFFFF:FFFFFFFFFFFFFFFFFFFFFFFFFFFFFFFFFFFFFFFFFFFFFFFFFFFFFFFFFFFFFFFFFFFFFFFFFF:FFFFFFFFFFFFFFFFFFFFF:FFFFFFFFFFFFFFFFFFFFFFFFFFFF,FFFFFFFFFFFFF:FFFFFFFF:FFFFFFFFFFFFFFF,FFFFFF:F:FFFFFFFFFF:FFFFFFFFFFFFFFFFFFFFF:FF:FFFFFFFFFFFFFF
@A00270:176:HGHW5DRXY:1:2101:32018:7091 2:N:0:CACACGTG+CTCCTTAC
CCTACGGGTGGCTGCAGTGGGGAATATTGCACAATGGGGGGAACCCTGATGCAGCCATGCCGCGTGTATGAAGAAGGCCTTCGGGTTGTAAAGTACTTTCGGTGATGAGGAAGGCGGTGTATCTAATAGGTGCATCGAGTGACGTTAATCACAGAAGAAGCACCGGCTAACTCCGTGCCAGCAGCCGCGGTAAAACGGAGGGTGCGAGCGTTAATCGGAATGACTGGGCGTAAAGGGCATGTAGGCGGAT
+
,:FF:FFFF:FFFFFFFFFFFFFFFFFFFFFFFFFFFFFFFFFFF:F,FF,,FFFFFFFFFFFFFF:FFF,F:F:FFFFF:FFFF:F:FFFFFFFFFFFFFFFFFF:,F,F:FFFFF::F:F,,F,FFFFFFFFFFFF,FFFFFF,FF::FFFFFF:FFFF:FFF,FF,F,,FFF:FF:,FF,FFFFFFF:F,,F,F:FFF,FFFFFFFF::FF:,:FFFFF,:FFFF,,FF:,FFF:FFFFFFF,F:,F
@A00270:176:HGHW5DRXY:1:2101:27001:7138 2:N:0:CACACGTG+CTCCTTAC
GACTACAGGGGTATCTAATCCTGTTTGCTACCCACGCTTTCGAGCATGAACGTCAGTGTTATCCCAGGAGGCTGCCTTCGCCATCGGTATTCCTCCACATCTCTACGCATTTCACTGCTACACGTGGAATTCTACCTCCCTCTGACACACTCTAGTTACACAGTTTCAAATGCACGTCCCAAGTTGAGCTCGGGGATTTCACATCTGACTTATTTAACCGTCTGCGCTCGCTTTACGCCCAGTAATTCC
+
FFFFFFFFFFFFFFFFFFFFFFFFFFFFFFFFFFFFFFF:FFFFFFFFFFFFFFFFFFFFFFFFFFFFFFFFFFFFFFFFF:FFFFFFFFFFFFFFFFFFFFFFFFFFFFFFFFFFFFFFFFFFFFFFFF:FFFFFFFFFFFFFFFFFFFFF:FFFFFFFFFFFFFFFFFF:FFFFFFFFFFF,:FFFFFFFFFFFFF,FFFFFFFFFFFFFFFFFFFFFFF:FFFFFFFFF:FFFFFFF::FFFFFFF
@A00270:176:HGHW5DRXY:1:2101:31810:7169 2:N:0:CACACGTG+CTCCTTAC
CCTACGGGTGGCTGCAGTGGGGAATATTGCACAATGGGGGGAACCCTGATGCAGCCATGCCGCGTGTATGAAGAAGGCCTTCGGGTTGTAAAGTACTTTCGGTGATGAGGAAGGCGGTGTATCTAATAGGTGCATCGATTGACGTTAATCACAGAAGAAGCACCGGCTAACTCCGTGCCAGCAGCCGCGGTAATACGGAGGGTGCGAGCGTTAATCGGAATGTCTGGGCGTAAAGGGCATGTAGGCGGAT
+
FFFFFFFFFFFFFFFFFFFFFFFFFFFFFFFFFFFFFFFFFFFFFFFFFFFFFFFFFF:F:FFFFFFFFF:FFFFFFFFFFFFFFFFFF,FFFFFFF:F:FFFF:FF:FFFFFFF:F:FFFFFFFFFFFFF,FFFFFFFFF,FFFF:FFFF:FFFFFFFFFFFFFFFFF:FFF:FFFFF:FFFFFFFFFFFFFFF:FFFFFFFFFFFFFFFF:F:FF,FFF:,FFFFFFFF::,F:F,:FF,,FFF:FFF
@A00270:176:HGHW5DRXY:1:2101:7636:7232 2:N:0:CACACGTG+CTCCTTAC
GACTACCCGGGTATCTAATCCTGTTTGCTACCCACGCTTTCGAGCATGAACGTCAGTGTTATCCCAGGAGGCTGCCTTCGCCATCGGTATTCCTCCACATCTCTACGCATTTCACTGCTACACGTGGAATTCTACCTCCCTCTGACACACTCTAGTTACACAGTTTCAAATGCACGTCCCAAGTTGAGCTCGGGGATTTCACATCTGACTTATTTAACCGTCTGCGCTCGCTTTACGCCCAGTAATTCC
+
F:FFFFFFFFFFFFFFFFFFFFFFFFFFFFFFFFFFFFFFFFFFFFFFFFFFFFFFFFFFFFFFFFFFFFFFFFFFFFFFFFFFFFFFFFFFFFFFFFFFFFFFFFFFFFFFFFFFFFFFFFFFFFFFFFFFFFFFFFFFFFFFFFFFFFFFFFFFFFFFFFFF:FFFF:FF:FFFFFFFFF:FFFFFFFFFFFFFFFF,,FFFFFFFFF,FFFFFF:FFFFFFFFFFFFFFFFF:FF:F,FFFFFFFF
@A00270:176:HGHW5DRXY:1:2101:28845:7232 2:N:0:CACACGTG+CTCCTTAC
GACTACCAGGGTATCTAATCCTGTTTGCTCCCCACGCTTTCGCATCTCAGCGTCAGTATCTGTCCAGAAGGCCGCCTTCGCCACCGGTATTCCTCCACATCTCTACGCATTTCACCGCTACACGTGGAATTCTACCTTCCTCTACAATACTCTAGTTAACCAGCTTTAAGTGCAATTCCTAGGTTGAGCCCAGGGCTTTCACACCTAACTTAATTATCCGCCTACATGCCCTTTACGCCCAGTCATTCC
+
FFFFFFFFFFFFFFFFFFFFFFFFFFFFFFFFFFFFFFFFFFFFFFFFFFFFFFFFFFFFFFFFFFFFFFFFFFFFFFFFFFFFFFFFFFFF:FFFFFFFFFFFFFFFFF:FFFFFFFFFFFFFFFFF,FFFFFFFFFFFFFFFFFFFFFFFFFFFFFFFFFFFFFFFFFFFFFFFFFFFFF:FFFFFFFFFFFFFFFFFFFFF,FFFFFFFFFFFFFFFFFFFFFFFFFFFF,FFFFFF:FFFF,FFF
@A00270:176:HGHW5DRXY:1:2101:13639:7263 2:N:0:CACACGTG+CTCCTTAC
GGGGGGGGGGGGGGGGGGGGGGGGGGGGGGGGGGGGGGGGGGGGGGGGGGGGGGGGGGGGGGGGGGGGGGGGGGGGGGGGGGGGGGGGGGGGGGGGGGGGGGGGGGGGGGGGGGGGGGGGGGGGGGGGGGGGGGGGGGGGGGGGGGGGGGGGGGGGGGGGGGGGGGGGGGGGGGGGGGGGGGGGGGGGGGGGGGGGGGGGGGGGGGGGGGGGGGGGGGGGGGGGGGGGGGGGGGGGGGGGGGGGGGGGGG
+
::F:FFFFFFFFFFFFFFFFFFFFFFFFFFFFFFFFFFFFFFFFFFFFFFFF:FFFF:FFFFFFFF:FFFF:FFFFFFF:FF:FFFFFF:F::FFF:FF:F,:FFFFF::F::FFFFFFFFFFFFFFFF::FFFFFFFF::FFF:FFFFF:FF:::F:FF:FFFFF:FF:FFFFFF,:F:F:FF,,F,,:FF,FFFFFFFFFFFFFF::FFF,:,F,:FFF:F::F::F:,F:F:FFFF,FF,::::F,F
@A00270:176:HGHW5DRXY:1:2101:4725:7294 2:N:0:CACACGTG+CTCCTTAC
CCTACGGGAGGCTGCAGTGGGGAATATTGCACAATGGGGGGAACCCTGATGCAGCCATGCCGCGTGTATGAAGAAGGCCTTCGGGTTGTCAAGTACTTTCGGTGATGAGGAAGGTGATGTATCTAATAGGTGCATTAATTGACGTTAATCACAGAAGAAGCACCGGCTAACTCCGTGCCAGCAGCCGCGGTAATACGGAGGGTGCGAGCGTTAATCGGAATGACTAGGCGTAAAGGGCATGTAGGCGGAT
+
FFFFFFFFFFFFFFFFFFFFFFFFFFFFFFFFFFFFFFFFFFFFFFFFFFFFFFFFFFFFFFFF:FFFFFFFFFFFFFFFFFF,F,F:F,FFFFFFFFF:FF,FFFFFFFFFFFFFF:FFFFFFFFFFFFFFFFFFFFFFFFFFFFF:FFFFFFFFFFFFFFFFF:FFFFFFFFFFFFF,FFFFFFFFFFF,FFFFFFFFFFFFFFFFFFFFFFFFFFFFFFFFFFFFFF:F,,F:FFFFFFFFFFF:F:
@A00270:176:HGHW5DRXY:1:2101:25608:7294 2:N:0:CACACGTG+CTCCTTAC
CCTACGGGAGGCAGCAGTGGGGAATTTTGGACAATGGGGGGAACCCTGATCCAGCCATGCCGCGTGTCTGAAGAAGGCCTTCGGGTTGTAAAGGACTTTTGTTAGGGAAGAAAAGCTGGGTGCTAATACCATCTAGTGCTGACGGTACCTAAAGAATAAGCACCGGCTAACTACGTGCCAGCAGCCGCGGTAATACGTAGGGTGCGAGCGTTAATCGGAATTACTGGGCGTAAAGCGAGCGCAGACGGTT
+
FFFF:FFFFFFFFFFFFFFFFFF,F:FFFFFFFFFFFFFFFFFFFFFFFFFFFFFFFFFFFFFFFFFFFFFFFFFFFF:FFFFFFFFFFFFFFFFFFFFFFFF:FFFFFFFFFFFFFFFFFFFFFFFFFFFFFFFFFFFFFFFFFFFFFFFFFFFF:FFFFFFFFFFFFFFF:FF,FFFFFFFFFFFFFFFFFFFFF,:FFFFFFFFFFFFFF:FFFFFF:F,FFFFFFFFFFFFFFFF:FF:FFFFFFF
@A00270:176:HGHW5DRXY:1:2101:27127:7294 2:N:0:CACACGTG+CTCCTTAC
GACTACAGGGGTATCTAATCCTGTTTGCTACCCACGCTTTCGAGCATGAACGTCAGTGTTATCCCAGGAGGCTGCCTTCGCCATCGGTATTCCTCCACATCTCTACGCATTTCACTGCTACACGTGGAATTCTACCTCCCTCTGACACACTCTAGTTACACAGTTTCAAATGCACGTCCCAAGTTGAGCTCGGGGATTTCACATCTGACTTATTTAACCGTCTGCGCTCGCTTTACGCCCAGTAATTCC
+
F:FFFFFFFF:FF:FFFF:FFFFFFFFFFFFFFFFFFFF:FFFFFFF:FFF:FFFFFFFFF:FFFFFFFFFFF:F,FFFFF:FFFFFFFFFFFFF,FFF,F:FFFF::FFFFFFFFFF:FFFFFFFFFFFFF,FFFFFFFFFFFFFFFFFFF:FFFFFFFFFFFFFFF,FFFF:FFFF:FFFF:F:,FFFFFFFFFF:FFFFFFF,FFF:FF:F:FFF:FFFFFF:FFFFFFFFFFF,,FFFFF:FFFF
@A00270:176:HGHW5DRXY:1:2101:1316:7310 2:N:0:CACACGTG+CTCCTTAC
GACTACACGGGTATCTAATCCTGTTTGCTACCCACGCTTTCGAGCATGAACGTCAGTGTTATCCCAGGAGGCTGCCTTCGCCATCGGTATTCCTCCACATCTCTACGCATTTCACTGCTACACGTGGAATTCTACCTCCCTCTGACACACTCTAGTTACACAGTTTCAAATGCACGTCCCAAGTTGAGCTCGGGGATTTCACATCTGACTTATTTAACCGTCTGCGCTCGCTTTACGCCCAGTAATTCC
+
F,FFFFFFF:FFFFFFFFFFFFFFFFFFFFFFFFF:FFFFFFFFFF,:FFFFF:FFFFFFFFFFFFFFFFFFFFFFFFF,FFFFF:FF:FFFFFFFFF:FF,FFFFFFF:FFFFF:FFF:FFF:F:FF,FFFF,FFFFFFFFFFFFFFFFFFFFFFFFFFFFFFFFFFF:FFFFFF:FFFFFFFFFFFFFFF:FF:FFFFFFF,,FF,,F,FF:FFF:FFFFFFFFFFFFFFF,F,FF,FFFFFF:FF:
@A00270:176:HGHW5DRXY:1:2101:27136:7310 2:N:0:CACACGTG+CTCCTTAC
GACTACAGGGGTATCTAATCCTGTTTGCTACCCACGCTTTCGAGCATGAACGTCAGTGTTATCCCAGGAGGCTGCCTTCGCCATCGGTATTCCTCCACATCTCTACGCATTTCACTGCTACACGTGGAATTCTACCTCCCTCTGACACACTCTAGTTACACAGTTTCAAATGCACGTCCCAAGTTGAGCTCGGGGATTTCACATCTGACTTATTTAACCGTCTGCGCTCGCTTTACGCCCAGTAATTCC
+
FFFFFFFFFFFFFFFFFFFFFFFFFFFFFFFFFFFFFFFFFFFFFFFFFFFFFFFF:FFFFFFFF:FFFFFFFFFFFFFFFFFFFFFFFFFFFFFFFFFFFFFFFFFFFFFFFFFFFFFFFFFFFFFFFFFFFFFFFFFFFFFFFFFFFFFFFFFFFFFF:FFF:FFFF:FFFFFFFFFFFFFFFFFFFFFFFFFF:FFF:FFFFFFFFFFFFFFFFFF,FFFFF:FFF:FFFFFFFFF:FFFF,FFFF
@A00270:176:HGHW5DRXY:1:2101:5231:7388 2:N:0:CACACGTG+CTCCTTAC
GACTACAAGGGTATCTAATCCTGTTTGCTCCCCACGCTTTCGCATCTCAGCGTCAGTATCTGTCCAGAAGGCCGCCTTCGCCACCAGTATTCCTCCACATCTCTACGCATTTCACCGCTACACGTGGAATTCTACCTTCCTCTACAATACTCTAGTTAACCAGTTTTAAGTGCAATTCCTAGGTTGAGCCCAGGGCTTTCACACCTAACTTAATTATCCGCCTACATGCCCTTTACGCCCAGTCATTCC
+
F,FFFFFFFFFFFFFFFFFFFFFFFFFFFFFFFFFFFFFFFFFFFFFFFFFFFFFFFFFFFFFFFFFFFFFFFFFFFFFFFFFFF:FFFFFFFFFFFFFFFFFFFFFFFFFFFFF:FFFFFFFFFFFF::FFFFFFFFFFFFFF:FFFFF:FF:FFFFFFFFF:FFFFFFFFFFFFFFFF:FFFFFFFFFFFFFFF:FFF,FFFFFFFFFFFFFFFF:FFFFFFFF::FFFFFFFFFFFF:FF:FFFFF
@A00270:176:HGHW5DRXY:1:2101:23746:7388 2:N:0:CACACGTG+CTCCTTAC
CCTACGGGGGGCTGCAGTGGGGAATATTGCACAATGGGGGGAACCCTGATGCAGCCATGCCGCGTGTATGAAGAAGGCCTTCGGGTTGTAAAGTACTTTCGGTGATGAGGAAGGTGATGTATCTAATAGGTGCATTAATTGACGTTAATCACAGAAGAAGCACCGGCTAACTCCGTGCCAGCAGCCGCGGTAATACGGAGGGTGCGAGCGTTAATCGGAATGACTGGGCGTAAAGGGCATGTAGGCGGAT
+
FFFFFFFFFFFFFFF:FFFFFFF:FFFFFFFFFFFFFFFFFFFFFFFFFFFFFFFFFFFFFFFF:FF:FFF:FFFFFFFF:FFFFFFFF:FFF:FFFFFFFFFFFFFFFFFFFFFFFFFFFFFF:FFFFFFFFFFFFFFFF,FFFFFFFFFFFFFFF:FF:FFFFFFFFFFFFFFFFFFFF:FFFFFFFFFF,FFFFFFFFFFFFFFFFFFF:FFFFFF:FFFFFFFFFFFF:F:FFFFFFFFFFFFF:F
@A00270:176:HGHW5DRXY:1:2101:23511:7420 2:N:0:CACACGTG+CTCCTTAC
CCTACGGGTGGCTGCAGTGGGGAATTTTGGACAATGGGGGGAACCCTGATCCAGCCATGCCGCGTGTCTGAAGAAGGCCTTCGGGTTGTAAAGGACTTTTGTTAGGGAAGAAAAGCTGGGTGCTAATACCATCTAGTGCTGACGGTACCTAAAGAATAAGCACCGGCTAACTACGTGCCAGCAGCCGCGGTAATACGTAGGGTGCGAGCGTTAATCGGAATTACTGGGCGTAAAGCGAGCGCAGACGGTT
+
FFFF:FFFFFFFFFFFFFFFFFFFFFFFFFFFFFFFFFFFFFFFFFFFFFFFFFFFFFFFFFFFFFFFFFFFFFFFFFF:FFFFFFFFFFFFFFF:FFFFFFFFF:FFFFFFFFFFFFFFFFFFF:,FFFFFFFF:FFFFFFFFFFFF:F:F:FFFFFFFFFFFFFFFF:FFFFFFFFFF:FFFFFFFFFFFFFFFF:FFFFFF:,FFFFF:FFFFFFF,:FF:FFF,FFFFFFFFFFFF:FFFFFFFFF
@A00270:176:HGHW5DRXY:1:2101:15582:7435 2:N:0:CACACGTG+CTCCTTAC
GACTACTAGGGTATCTAATCCCGTTTGCTACCCACGCTTTCGAGCATGAACGTCAGTGTTATCCCAGGAGGCTGCCTTCGCCATCGGTATTCCTCCACATCTCTACGCATTTCACTGCTACACGTGGAATTCTACCCCCCTCTGACACACTCTAGTTACACAGTTTCAAATGCACGTCCCAAGTTGAGCTCGGGGATTTCACATCTGACTTATTTAACCGTCTGCGCTCGCTTTACGCCCAGTAATTCC
+
FFFFFFFFFFFFFFFFFFFFFFFFFFFFFFFFFFFFFFFFFFFFFFFFFFFFFFFFFFFFFFFFFFFFFFFFFFFFF:FFFFFFFFFFFFFFFFFFFF,FFFFFFFFFFFFFFFFFFFFFFFFFFFFFFFFFFFFFFFFFFFFFFFFFFFFFFFFFFFFFFFFFFFFFFFFFFFFFFFFFFFFFF:FFFFFFFFFFFFFF,FFFFFFFFFFFFFF:FFF:F:FF,FFFF::FFFFF:FFFFFFFFFFFF
@A00270:176:HGHW5DRXY:1:2101:25925:7435 2:N:0:CACACGTG+CTCCTTAC
CCTGCGGGTGGCAGCAGTGGGGAATTTTGGACAATGGGGGGAACCCTGATCCAGCCATGCCGCGTGTCTGAAGAAGGCCTTCGGGTTGTAAAGGACTTTTGTTAGGGAAGAAAAGCTGGGTGCTAATACCATCTAGTGCTGACGGTACCTAAAGAATAAGCACCGGCTAACTACGTGCCAGCAGCCGCGGTAATACGTAGGGTGCGAGCGTTAATCGGAATTACTGGGCGTAAAGCGAGCGCAGACGGTT
+
FFFFFFFFFFFF,FFFFFFFFFFFFFFFFFFFFF:FFFFFFFFFFFFFFFFFFFFF:,FFFFFFFFFFFFFFFFFFFFF,FFFFFFFFFFFFFFFFF:,FFFFFFFFFFFFFFF,FFFFF:FFF,FFFFFFFFF,FFFFFFFFFFFFFFFFFFFFFFFFF:FFFFFF:FFFF:FFFFFFFFFFFFFFFFFFFFFFFF:FFFFFFFFFFFF,FFF:FF:FFFFF,:FFFFFFFFFFFFFFFF:FFF:,FFF
@A00270:176:HGHW5DRXY:1:2101:25174:7545 2:N:0:CACACGTG+CTCCTTAC
CCTCGGGAGGCAGCAGTGGGGAATATTGCACAATGGGGGGAACCCTGATGCAGCCATGCCGCGTGTATGAAGAAGGCCTTCGGGTTGTAAAGTACTTTCGGTGATGAGGAAGGTGATGTATCTAATAGGTGCATTAATTGACGTTAATCACAGAAGAAGCACCGGCTAACTCCGTGCCAGCAGCCGCGGTAATACGGAGGGTGCGAGCGTTAATCGGAATGACTGGGCGTAAAGGGCATGTAGGCGGATA
+
FFFFF:FFFFF:FFFFFFFFFFFFFFFFFFFFFFFFF:FFFFFFFFFFFFFFFFF:FFFFFFFFFFFFFFFFFFFFFFFFFFFFFFFFFFFFFFFFFFFFFFFFFFFFFFFFFFFFFFFFFFFFFFFFFFFFFFFFFFFF:FFFFFFFFFFFFFFFFFFFFFFFFFFFFFFFFFFFFFFFFFFFFFFFFFFFFFFFFFFFFFFFFFFFFFFF,FFFFF,FFFFFFFFFFFF,FFFFFFFFFFF,FFFFFF
@A00270:176:HGHW5DRXY:1:2101:8929:7623 2:N:0:CACACGTG+CTCCTTAC
CCTACGGTGGCAGCAGTGGGGAATATTGCACAATGGGGGGAACCCTGATGCAGCCATGCCGCGTGTATGAAGAAGGCCTTCGGGTTGTAAAGTACTTTCGGTGATGAGGAAGGTGATGTATCTAATAGGTGCATTAATTGACGTTAATCACAGAAGAAGCACCGGCTAACTCCGTGCCAGCAGCCGCGGTAATACGGAGGGTGCGAGCGTTAATCGGAATGACTGGGCGTAAAGGGCATGTAGGCGGATA
+
FFFFFFFFFFFFFFFFFFFFFFFFFFFFFFFFFFFFFFFFF:FFFFFFFFFFFFFFFFFFFFFFFFFFFFFFFFFFF:FFFFFFFFFFFFFFFFFFFFFFFFFF:FFFFFFFFFFFFFFFFFFFFFFFFFFFFFFFFFFFFFFFFFFFFFFFFFFFFFFFFFFFFFFFFFFFFFFFFFFFFFFFFFFFFFFFF:FFFFF:FFFFFFFFFFF:FFFFFF,FFFFFFFFF:,FFFFFFF:FFFF:FFFFFFF
@A00270:176:HGHW5DRXY:1:2101:25599:7905 2:N:0:CACACGTG+CTCCTTAC
GACTACCGGGGTATCTAATCCTGTTTGCTCCCCACGCTTTCGCATCTCAGCGTCAGTATCTGTCCAGAAGGCCGCCTTCGCCACCGGTATTCCTCCACATCTCTACGCATTTCACCGCTACACGTGGAATTCTACCTTCCTCTACAATACTCTAGTTAACCAGTTTTAAGTGCAATTCCTAGGTTGAGCCCAGGGCTTTCACACCTAACTTAATTATCCGCCTACATGCCCTTTACGCCCAGTCATTCC
+
FFFFFFFFFFFFFFFFFFFFFFFFFFFFFFFFFFFFFFFFFFFFFFFFFFFFFFFFFFFFFFFFFFFFFFFFFFFFFFFFFFFFFFFFFFFFFFFFFFFFFFFFFFFFFFFFFFFFFFFFFFFFFFFFFFFFFFFFFFFFFFFFFF,FFFFFFFFFFFFFFFFFFFFFFFFFFFFFFFFFFFFFFFFFFFFFFFFFFFFFFFFFFFFFFFFFFF:F:F:FFFFFFFFF,:FFFFF,F:F,FFF:FFF::
@A00270:176:HGHW5DRXY:1:2101:28800:8061 2:N:0:CACACGTG+CTCCTTAC
GGGGGGGGGGGGGGGGGGGGGGGGGGGGGGGGGGGGGGGGGGGGGGGGGGGGGGGGGGGGGGGGGGGGGGGGGGGGGGGGGGGGGGGGGGGGGGGTGTGGGGGTGTTTTGGGGGGGGTGGGGGGGGGGGGGGGGGGGGGGGGGGGGGTGGGTGGTGGGCGGGGGGGTGGGGCGGGGGGGGGGGCGGCGCGGGGGGGCGCGGGGGGGGGGGTGGGGGGGGGGGGGTGGGGGGGGGGGGGGGGTGGGGCGGG
+
FFFFFFFFFFFFFFF,FFF:FF:F:,:,,:,F,,F,,F,,,,,,,,::,,:,:::,,FF,,,:,,,,:::,,F,,,:,,,:,F,:,::,,F,,,,,,,,,,,,,,,,,,F,,,F,,:,,,,,,,:,:F,,,,F,,,,,,:,,,,:,:,,,:,,,,,,,,,,,,,,,,,,,,,,,,,,,,,,,,,:,,,,:,,,:,,,:,,F:,F,:,:,,,F::F,FF,,,,,,,,,,,,,,:,:,,,,,F,,:,,,F:,
@A00270:176:HGHW5DRXY:1:2101:31421:8124 2:N:0:CACACGTG+CTCCTTAC
CCTACGGGGGGCAGCAGTGGGGAATTTTGGACAATGGGGGGAACCCTGATCCAGCCATGCCGCGTGTCTGAAGAAGGCCTTCGGGTTGTAAAGGACTTTTGTTAGGGAAGAAAAGCTGGGTGCTAATACCATCTAGTGCTGACGGTACCTAAAGAATAAGCACCGGCTAACTACGTGCCAGCAGCCGCGGTAATACGTAGGGTGCGAGCGTTAATCGGAATTACTGGGCGTAAAGCGAGCGCAGACGGTT
+
FFFFFFFF:FFFFF:FFFFFFFFFFFFFFFFFFFFFFFFFFFFFFFFFFFFFF:F,FFFFFFFFFFFFFFFFFFF,FFFF:FFFFFFFFFFFFFFFFFFFF:FFFFFFFFFFFF:,FFFFFFFFFF:FFFFFFFFFFFFFF,FFFFF,FFFFFF::FFFFFFFFFFFFFFF,FF:FFFFFFFF:FFFFFFFFFFFF:FF:FFFFFFF:,F:FFFFF:,F:F:FFF,FF,FFFFF:F,FFFF,,,FFF,FF
@A00270:176:HGHW5DRXY:1:2101:17372:8155 2:N:0:CACACGTG+CTCCTTAC
CCTACGGGGGGCAGCAGTGGGGAATTTTGGACAATGGGGGGAACCCTGATCCAGCCATGCCGCGTGTCTGAAGAAGGCCTTCGGGTTGTAAAGGACTTTTGTTAGGGAAGAAAAGCTGGGTGCTAATACCATCTAGTGCTGACGGTACCTAAAGAATAAGCACCGGCTAACTACGTGCCAGCAGCCGCGGTAATACGTAGGGTGCGAGCGTTAATCGGAATTACTGGGCGTAAAGCGAGCGCAGACGGTT
+
FFFFFFFFFFFFFFFFFF:FFFFFFFFFFFF:FFFFFFF:F:FFFFFFFFFFFFF:F:F:FFF:FFFFFFFF:FFFF:FFFF:FFFFFFFFFFFFFFF:FFFFFFFFF:FFFFFFFFF:FFFFFFFFFFFFF:FFFFF,FFFFFFFFF:FFFFFFFFFF:FFFFFFFFFFFFFFFFFFFFFFF::FFFFFFFFFFFFFFFF::FFFFFFFFFFFFFFFFFFFF,FFFFFFFFFFFF:FFFFFFFFF,F:,
@A00270:176:HGHW5DRXY:1:2101:28709:8155 2:N:0:CACACGTG+CTCCTTAC
GGGGGGGGGGGGGGGGGGGGGGGGGGGGGGGGGGGGGGTGTGGGGGGGGGGGGGCGGGGGGGGGGGGGGCGGGGGGGGGGGGGGGGGGGGGGGGGGGGGGGGTGGGGTGGGGGGGGGTGGGGGGGGGGGCGGGGGTGGGGGTGGGGGGGGGGGGTGGGAGTAGGGGGCGAGAGGCGGCGGCGGGGGCGCGGGGCCGCGGGGGGGGGGGGGGGGGGGGGGGGCGGAGGGGGGGCGGGGGGGGGGGGGGGGG
+
,FFFFFFFFFFFFFFFFFFF:FFFFF::FF,,,F::,:,:,,:F,,,,F:,,,,,,,::,:,,,,,,,F,,,,:,:,:,:F,,:,::,,::,,F,,,,,:,,,,F,,::F,:,:,,:,,F,,:,,,,F,,:,,:,,,,,,,,,,,,:,:,,,,::,,,,,,,,,,,,,,,,,,,,,,,,,,,,,,,,,,F:,:,,,,,,:F:F,:,F,,,FF:F,:::F,,,,,,,,:,::,,::,:,:F,,:,F,,,,:
@A00270:176:HGHW5DRXY:1:2101:26078:8171 2:N:0:CACACGTG+CTCCTTAC
GACTACCGGGGTATCTAATCCTGTTTGCTCCCCACGCTTTCGCATCTCAGCGTCAGTATCTGTCCAGAAGGCCGCCTTCGCCACCGGTATTCCTCCACATCTCTACGCATTTCACCGCTACACGTGGAATTCTACCTTCCTCTACAATACTCTAGTTAACCAGTTTTAAGTGCAATTCCTAGGTTGAGCCCAGGGCTTTCACACCTAACTTAATTATCCGCCTACATGCCCTTTACGCCCAGTCATTCC
+
FFFFFFF:FFF:FFFFFFFF:FFFFFFFFFFFFFFFFFFFFFFFFFFFFFFFFFFFFFFFFFFFFFFFFFFF:FFFFFFFFFFFFFFFF:FF:FFFFFFF:FFFFFFFFF,,FFFFFFFFFFFFFFFF:FFFFFFFF:F:FFFFFFFFFFFFFFF:FF,FFFFF,:FFFFFFFFFFFFF:F:FFFFF:FFFF:::FFFFF:,FFFFFF:FFFFFFFFF:,FFFFFFFFF,FF:,FFF:FFF,FFF:FFF
@A00270:176:HGHW5DRXY:1:2101:28754:8171 2:N:0:CACACGTG+CTCCTTAC
CCTACGGGTGGCAGCAGTGGGGAATTTTGGACAATGGGGGGAACCCTGATCCAGCCATGCCGCGTGTCTGAAGAAGGCCTTCGGGTTGTAAAGGACTTTTGTTAGGGAAGAAAAGCTGGGTGCTAATACCATCTAGTGCTGACGGTACCTAAAGAATAAGCACCGGCTAACTACGTGCCAGCAGCCGCGGTAATACGTAGGGTGCGAGCGTTAATCGGAATTACTGGGCGTAAAGCGAGCGCAGACGGTT
+
FFFFFFFFFFFFFFFFFFFFFFFFFFFFFF:FFFFFFFFFFFFFFFFFFFFFFFFFFFFFFF:FFFFFFFFFFFFFFFFFFFFFFFF:FFFF:FFFF,FFFFFFFFFFFFFFFFFFFFFFFFFFFFFFFFFFFFFFFFFFFFF:FFFFFFFFFFFFFFFFFFFFFFFFFFFFFFFFFFFFFFFFFFFFFFF:FFF:F,FF:FF:FFF,FFFFFFF:FFF:FFFFFFFFFFF,FFFFFFF:FFFFFFFFFF
@A00270:176:HGHW5DRXY:1:2101:26295:8202 2:N:0:CACACGTG+CTCCTTAC
GACTACCGGGGTATCTAATCCTGTTTGCTCCCCACGCTTTCGCATCTCAGCGTCAGTATCTGTCCAGAAGGCCGCCTTCGCCACCGGTATTCCTCCACATCTCTACGCATTTCACCGCTACACGTGGAATTCTACCTTCCTCTACAATACTCTAGTTAACCAGTTTTAAGTGCAATTCCTAGGTTGAGCCCAGGGCTTTCACACCTAACTTAATTATCCGCCTACATGCCCTTTACGCCCAGTCATTCC
+
FFFFFFFFFFFFFFFFFFFF:FFFFFFFFFFFFFFFFFFFF:FFFFFFFFFFFFFFFFFFFFFFFFFFFFFFFFFFFF:FFFFFFFFF:FFFFFFFFFFFFFF:FFFFFFFFFFFFFFFFFFFFFFFFFFFFFFFFF:FFFFFFF,FFFFFFFFF,FFFFFFFFFFFFFFFFFF:FFFFFFFFFFFFFFFFFFFFF:FFFFFF:FFFFF:FFFFFFFFFFFFFFFFFFFFFFFF::FFFFF:FFFFFFF
@A00270:176:HGHW5DRXY:1:2101:8675:8218 2:N:0:CACACGTG+CTCCTTAC
GACTACTGGGGTATCTAATCCTGTTTGCTCCCCACGCTTTCGCATCTCAGCGTCAGTATCTGTCCAGAAGGCCGCCTTCGCCACCGGTATTCCTCCACATCTCTACGCATTTCACCGCTACACGTGGAATTCTACCTTCCTCTACAATACTCTAGTTAACCAGTTTTAAGTGCAATTCCTAGGTTGAGCCCAGGGCTTTCACACCTAACTTAATTATCCGCCTACATGCCCTTTACGCCCAGTCATTCC
+
FFFFFFFFFFFFFFFFFFFFFFFFFFFFFFFFFFFFFFFFFFFFFFFFFFFFFFF:FFFFFFFFFFFFFFFFFFFFFFFFFFFFFFFFFFFFFFFFFFFFFFFFFFFFF:FFFFFFFFFFFFFFFFF:FFFFFFF:FFFFFFFFFFFFF:FFFFFFFFFFFFFFFFFFFFFFFFFFFFFFFF:,FFFFFFFFFFFF:FFF,FFFFFFFFFFFFFFFFFFFFFFFFFFFFFFFFFFFFFFF:FFFFFFFF
@A00270:176:HGHW5DRXY:1:2101:25834:8249 2:N:0:CACACGTG+CTCCTTAC
GACTACCGGGGTATCTAATCCTGTTTGCTCCCCACGCTTTCGCATCTCAGCGTCAGTATCTGTCCAGAAGGCCGCCTTCGCCACCGGTATTCCTCCACATCTCTACGCATTTCACCGCTACACGTGGAATTCTACCTTCCTCTACAATACTCTAGTTAACCAGTTTTAAGTGCAATTCCTAGGTTGAGCCCAGGGCTTTCACACCTAACTTAATTATCCGCCTACATGCCCTTTACGCCCAGTCATTCC
+
FFFFFFFFFFFF:FFFFFFFFFFFFFFFFFFFFFFFFFFFFFFFF:F:FFFFFFFFFFFFFFFFFFFFFFFFFFFFFFFFFFFFFFFFFFFFFFFFFFFFFFFFFFFFF:FFFFFFFFFFFFFFFFFF,FFFFFFF,FFFFFFFFFFFF,FFFFFFFF:FFFFFFFFFFFFFF:FFFFFFF:FFFFFFFFFFFFFFFFFFFFFFFF,FFFFF:FFFFFFFFFFFFFFFFFF,FFFFFFFF,FFFFF:FF
@A00270:176:HGHW5DRXY:1:2101:4029:8312 2:N:0:CACACGTG+CTCCTTAC
CCTACGGGGGGCAGCAGTGGGGAATATTGCACAATGGGGGGAACCCTGATGCAGCCATGCCGCGTGTGTGAAGAAGGCCTTCGGGTTGTAAAGTACTTTCGGTGATGAGGAAGGTGATGTATCTAATAGGTGCATTAATTGACGTTAATCACAGAAGAAGCACCGGCTAACTCCGTGCCAGCAGCCGCGGTAATACGGAGGGTGCGAGCGTTAATCGGAATGACTGGGCGTAAGGGGCATGTAGGCGGAT
+
FFFFFF:FFF:FFFFFFFFFFFFFFFFFFFFFFFFFFFFF:FFFFFFF:FFFFFFF:F::FFFFFFFFFFF:FFFFFFF:FFFFF,FFFFFFFFFFFFFFFFFFF:FF:FFFFFFFFFFFFFFFFF:FFFF::FFFF,FFFFFFFFFFF,F,FFFF::FF:FFFFFFFFF,F,F,F:F,F:FFFFFFFFFF:FFFFF:FFF:FF:FFFF:FFFFF:FFFFFFFFFFFF:F:FFFFFFFFFFFFFFF:FFF
@A00270:176:HGHW5DRXY:1:2101:23809:8343 2:N:0:CACACGTG+CTCCTTAC
GACTACAAGGGTATCTAATCCTGTTTGCTCCCCACGCTTTCGCATCTCAGCGTCAGTATCTGTCCGGAAGGCCGCCTTCGCCACCGGTATTCCTCCACATCTCTACGCATTTCACCGCTACACGTGGAATTCTACCTTCCTCTACAATACTCTAGTTAACCAGTTTTAAGTGCAATTCCTAGGTTGAGCCCAGGGCTTTCACACCTAACTTAATTATCCGCCTACATGCCCTTTACGCCCAGTCATTCC
+
FFFFF:FFFFFFFFFFFFFFFFFFFFFFFFFFFFFFFFFFFFFFFFFFFFFFFFFFFFFFFFFF:FFFFFFFFFFFFFFFFFFFFFFFFFFFFFFFFFFFFFFFFFFFFFFFFFFFFFFFF,FFFFFFFFFFFFFFFFFFFFF,FFFFFFFFFF:FFFFFFFF:F,:F:F:FF:FFFFFFFFFFF::FF:FFFFFFFFFFFFFFFFFFFFFF:FFF:FFFFFFFFF:FFFFFFFFFFFFFFFFFF:FFF
@A00270:176:HGHW5DRXY:1:2101:3441:8390 2:N:0:CACACGTG+CTCCTTAC
CCTACGGGTGGCTGCAGTGGGGAATTTTGGACAATGGGGGGAACCCTGATCCAGCCATGCCGCGTGTCTGAAGAAGGCCTTCGGGTTGTAAAGGACTTTTGTTAGGGAAGAAAAGCTGGGTGCTAATACCATCTAGTGCTGACGGTACCTAAAGAATAAGCACCGGCTAACTACGTGCCAGCAGCCGCGGTAATACGTAGGGTGCGAGCGTTAATCGGAATTACTGGGCGTAAAGCGAGCGCAGACGGTT
+
FF:FFFFFFFFFFFF,F:FFFFF:FFF:FFFFFFFFFFFFFFFFF::FFFFFFFFFFFFFFF::FFFF:F:FFFFF:FFFFFFFFFFFF:::FFFFF::FFFFFFFFFFFFFFFFFFFFFFFFF,FF,FFFFFFF:FFFFFFF:FF:FFF,FFFF:FFFFFFFFFFFFFFF:,F:FF:FFFFFFFFFFFFFF:FFFFFF:FFFF::FFFF,FFFF:FFF,FFF:FFFFFFF:FFFFF,F:F:FFFFF:::
@A00270:176:HGHW5DRXY:1:2101:25274:8406 2:N:0:CACACGTG+CTCCTTAC
CCTACGGGGGGCAGCAGTGGGGAATATTGCACAATGGGGGGAACCCTGATGCAGCCATGCCGCGTGTATGAAGAAGGCCTTCGGGTTGTAAAGTACTTTCGGTGATGAGGAAGGCGATGTATCTAATAGGTGCATTAATTGACGTTAATCACAGAAGAAGCACCGGCTCACTCCGTGCCAGCAGCCGCGGTAATACGGAGGGTGCGAGCGTTAATCGGAATGACTGGGCGTAAAGGGCATGTAGGCGGAT
+
FFF,FFFFF:FFFFFF::F:FFFF:F::F:FFFFFFFFFFFF:FFFF,F:FFFFFFFF:FFFFFF:FFFFFFFFFFFFF,:,FFFFFFFFFFFFFFFFF:FFFFFFFFFFF,FFFFFFF:F,F,FFFFFFFFFFFFFFFF:FFFF:F:FF:FFF,FF,F:F:FFF:FF,,FFFFFFFF,FFF,FFFFFF,F:FFFFFFFFF,FF:FF:FFFFFFFFF,FFF:FFFFFFFFF:F:FFFFF,:FFFF,,F,:
@A00270:176:HGHW5DRXY:1:2101:26124:8406 2:N:0:CACACGTG+CTCCTTAC
GACTACCGGGGTATCTAATCCTGTTTGCTCCCCACGCTTTCGCATCTCAGCGTCAGTATCTGTCCAGAAGGCCGCCTTCGCCACCGGTATTCCTCCACATCTCTACGCATTTCACCGCTACACGTGGAATTCTACCTTCCTCTACAATACTCTAGTTAACCAGTTTTAAGTGCAATTCCTAGGTTGAGCCCAGGGCTTTCACACCTAACTTAATTATCCGCCTACATGCCCTTTACGCCCAGTCATTCC
+
FFFF:FFFFFFFFFFFFFFFFFFFFFFF:FFFFFFFFFFFFFFFFFFFFFFFFFFFFFFFFFFFFFFF,FFFFFFFFFFFFFFFFFFFFFFFFFFFFFF:FFF:FFFFF:FFFFFFFFF:FFFFFFFF:FFFFFFFFFFFFF:FFFFF:,,FFFFFFFFFFFF,FFFFFFFFFFFFFFFFFFFFFFFFFFFFF:FF,,FF::FFFFFF::FFFFFFFF:FFFFFFFF:FF,FFFFFFFFFFFFFFFFFF
@A00270:176:HGHW5DRXY:1:2101:13512:8422 2:N:0:CACACGTG+CTCCTTAC
CCTACGGGCGGCAGCAGTGGGGAATATTGCACAATGGGGGGAACCCTGATGCAGCCATGCCGCGTGTATGAAGAAGGCCTTCGGGTTGTAAAGTACTTTCGGTGATGAGGAAGGTGATGTATCTAATAGGTGCATTAATTGACGTTAATCACAGAAGAAGCACCGGCTAACTCCGTGCCAGCAGCCGCGGTAATACGGAGGGTGCGAGCGTTAATCGGAATGACTGGGCGTAAAGGGCATGTAGGCGGAT
+
FFFFFFFFFFFFFFF:F:FFFFFFFFFFFFFFFFFFFFFFFFFFFFFFFFFFFFFFFFFFFFFFFF,FFFFFFFFFFF:FFFFFFFFFFFFFFFFFFFFFFF:FFFFFFFFFFFFFFFFFFFFFFFFFFFFFFFFFFFFFF:FFFFFFFFFFFFFFFF:F::FFFFFFFFFFFFFFFFF:FFFFFFF,FFF:FFFFFFFFFFFFFFFFFFFFFFFFFFF,FFFFFFFFFFFFFFFFFFFFFFFF,FFF:F
@A00270:176:HGHW5DRXY:1:2101:3595:8500 2:N:0:CACACGTG+CTCCTTAC
CCTACGGGTGGCTGCAGTGGGGAATTTTGGACAATGGGGGGAACCCTGATCCAGCCATGCCGCGTGTCTGAAGAAGGCCTTCGGGTTGTAAAGGACTTTTGTTAGGGAAGAAAAGCTGGGTGCTAATACCATCTAGTGCTGACGGTACCTAAAGAATAAGCACCGGCTAACTACGTGCCAGCCGCCGCGGTAATACGTAGGGTGCGAGCGTTAATCGGAATTACTGGGCGTAAAGCGAGCGCAGACGGTT
+
FFFFFFFF:FFFFFF:FFFFFFF,,::FF:FF,FFFFFFFF:,FFFFF::FF::FFF:FFFFF:,FFFFF::F:FFFFFF:FFFF:FF:,F:FF:F,,:,F,:,FFF:FFFF,FFFFFFFFFFF,FFFFF,,FFFF:FF:F:FFFFFFF:,,FFFFFF,FFFFFFFFF,,F:FFF,FFF,FF,FFFFFFFF,,:FFF,:FFFFFF:FFFFF::F,FFFF,:F:F:F:FFF,F:FFF::FFFF,:FFFFFF
@A00270:176:HGHW5DRXY:1:2101:9381:8500 2:N:0:CACACGTG+CTCCTTAC
CCTACGGGAGGCAGCAGTGGGGAATTTTGGACAATGGGGGGAACCCTGATCCAGCCATGCCGCGTGTCTGAAGAAGGCCTTCGGGTTGTAAAGGACTTTTGTTAGGGAAGAAAAGCTGGGTGCTAATACCATCTAGTGCTGACGGTACCTAAAGAATAAGCACCGGCTAACTACGTGCCAGCAGCCGCGGTAATACGTAGGGTGCGAGCGTTAATCGGAATTACTGGGCGTAAAGCGAGCGCAGACGGTT
+
FFFFFFFFFFFFFFFFFFFFFFFFFFFFFFFFFFFFFFFFFFFFFFFFFFFFFFFFFFFFFFFFFFFFFFFFFFFFFFFFFFFFFFFFFFFFFF:FFFFFFFFFFFFFFFFFFFFFFFFFFFFFFFFFFFFFFFFFFFFFFFFFFFFFFFFFFFFFFFFFFFFFFFFFFFFFFFF:FFFFFFFFFFFFFFFF:FFF,FFFFFFFFFFFFFFFFFFFFFFFFF,FFFF:FFFFFFFFFFFFFFFF:FFFFF
@A00270:176:HGHW5DRXY:1:2101:17336:8500 2:N:0:CACACGTG+CTCCTTAC
GACTACACGGGTATCTAATCCTGTTTGCTCCCCACGCTTTCGCATCTCAGCGTCAGTATCTGTCCAGAAGGCCGCCTTCGCCACCGGTATTCCTCCACATCTCTACGCATTTCACCGCTACACGTGGAATTCTACCTTCCTCTACAATACTCTAGTTAACCAGTTTTAAGTGCAATTCCTAGGTTGAGCCCAGGGCTTTCACACCTAAATTAATTATCCGCCTACATGCCCTTTACGCCCAGTCATTCC
+
FFFF:FFFFFFFFFFFFFFFFF:FFFFFFFF:FFFFFFFFFFFFFFFFFFFFFFFFF:FFFFFFFF:FF:FFFFFFFFFFFFFFFFFFFFFFFFFFFFFFFFFFFFFFFFFFFFFFFFFFFFFFFFF,:FFFFFFF:F,FFFFFF:FFFFFFFFFFFFF:FFFFFFFFFF,FFFFFFFF:FFFFFFFFFFFFFFFFFFFFF,FFFFFF,FFFFFFFFFFFFFFFFFFFFFF:FF:FFFFF:F:FFFFFF
@A00270:176:HGHW5DRXY:1:2101:9100:8516 2:N:0:CACACGTG+CTCCTTAC
CCTACGGTGGCAGCAGTGGGGAATATTGCACAATGGGGGGAACCCTGATGCAGCCATGCCGCGTGTATGAAGAAGGCCTTCGGGTTGTAAAGTACTTTCGGTGATGAGGAAGGTGATGTATCTAATAGGTGCATTAATTGACGTTAATCACAGAAGAAGCACCGGCTAACTCCGTGCCAGCAGCCGCGGTAATACGGAGGGTGCGAGCGTTAATCGGAATGACTGGGCGTAAAGGGCATGTAGGCGGATA
+
FFFFFFFFFFFFFFFF:FFFFFFF::FFFFFFFFFFFFFFFFFFFFFFFFFF:FFFFFFFFFFFFFFFFFFFF,FFFF:FFFFFFFFF:FFFFF:FFFFF:FFF,FFFFFFFFFFFFFFFFFFFFFFFFFFFFFFFFFFFFFFFFFFFFFFFFFFFF:FFFFFF:FFFFFFFFFFFFFFF:FFFFFFFFF::FFFFFFFFFFFFF,FFFFF,FFFFFF,FFFFFFFFFFF::,FF,F:FFFFFFFFFFF,
@A00270:176:HGHW5DRXY:1:2101:29378:8563 2:N:0:CACACGTG+CTCCTTAC
CCTACGGGAGGCAGCAGTGGGGAATATTGCACAATGGGGGGAACCCTGATGCAGCCATGCCGCGTGTATGAAGAAGGCCTTCGGGTTGTAAAGTACTTTCGGTGATGAGGAAGGTAATGAATCTAATAGGTTTATTAATTGACGTTAATCACAGAAGAAGCACCGGCTAACTCCGTGCCAGCAGCCGCGGTAATACGGAGGGTGCGAGCGTTAATCGGAATGACTGGGCGTAAAGGGCATGTAGGCGGAT
+
FFFFFFFFFFFFFFFFFFFFFFFF:FFFFFFFFFFFFFFFFFFFFFFFFFFFFFFFFFFFFFFFFFFFFFFFFFF,FFFFFFF:FFFF:FFFFFFFFFF:,FFFFFFFFFFFFFFFFFFFFFFFFFF:FFFFFFFFF:FFF:FFFFFFFFFFFFFFFFFFFFFFF,FFFFF,FFFFFF,FFFFF:FFFFFFFFFF:FFFFFFF:FFFFFFFF,FFFFFFFFF,FFFFFFFF,:FFFFFFFF:FFFFFF:F
@A00270:176:HGHW5DRXY:1:2101:31132:8594 2:N:0:CACACGTG+CTCCTTAC
GACTACCGGGGTATCTAATCCTGTTTGCTCCCCACGCTTTCGCATCTCAGCGTCAGTATCTGTCCAGAAGGCCGCCTTCGCCACCGGTATTCCTCCACATCTCTACGCATTTCACCGCTACACGTGGAATTCTACCTTCCTCTACAATACTCTAGTTAACCAGTTTTAAGTGCAATTCCTAGGTTGAGCCCAGGGCTTTCACACCTAACTTAATTATCCGCCTACATGCCCTGTACGCCCAGTCATTCC
+
FFFFFFFFFFFFFFFFFFFFFFFFFFF,FFFFFFFFFFFFFFFFFFFFFFFFFFFFFF:FFFFFF,FFFFF:FFFFFFFFFFFFFFFFF:FFFFFF:FF:FFFFFFFF,FF:FFFFF::FFFFFFFFFF:FFFFF,F,FF,F,:FFFF,FFFFFFFF,FFFFFFFFFFFFFFF,,FFFFFFFFFFFFFF:FFFFF:F,F::F:FFFFFFFFF:F:FFFFFFFF:FFF:F:F:,FFFFFFF:FFFFF:FF
@A00270:176:HGHW5DRXY:1:2101:31919:8609 2:N:0:CACACGTG+CTCCTTAC
CCTACGGGTGGCTGCAGTGGGGAATATTGCACAATGGGGGGAACCCTGATGCAGCCATGCCGCGTGTATGAAGAAGGCCTTCGGGTTGTAAAGTACTTTAGGTGATGAGGAAGGTGATGTATCTAATAGGTGCATTAATTGACGTTAATCAAAGAAGAAGCACCGGCTAACTCCGTGCCAGCAGCCGCGGTAATACGGAGGTTGCGAGCGTTAATCGGAATGACTGGGCGTAAAGGGCATGTAGGCGGAT
+
FFFFFFFF:F:FFFFFFFFFFFFFFF:FFFF:FFFFFFFFFFF:FFFFFFFFFFF::FF,FF:FF::,FFF,FFFFFF:FFFFF,F:FFFFFFFF:F:F,F,FFFFF:F,F:,FFF,FFFF:FFFFFF,:F,,FFFFFFFF:FFFFFFF,F,FFFF,,F::,FF:F:FF:FFF,FF,FFFF,FFFF,FFFFFFFFFF:FFF,FF,:FF:FFFFFFFFFFFFF,FFFFFFFF:FF,FF:F:FFFFF,FFFF
@A00270:176:HGHW5DRXY:1:2101:17490:8735 2:N:0:CACACGTG+CTCCTTAC
GACTACACGGGTATCTAATCCTGTTTGCTCCCCACGCTTTCGCATCTCAGCGTCAGTATCTGTCCAGAAGGCCGCCTTCGCCACCGGTCTTCCTCCACATCTCTACGCATTTCACCGCTACACGTGGAATTCTACCTTCCTCTACAATACTCTAGTTAACCAGTTTTAAGTGCAATTCCTTGGTTGAGCCCAGGGCTTTCACACCTAACTTAATTATCCGCCTACATGCCCTTTACGCCCAGTCATTCC
+
FFFFFFF:FFFFFFFFFFFF:FFFFF:FFF:FFFFFFFFFFFFFFFFFFF,FFF:FFFFF,FFFFF:F:F::FFFFFFFF:F:FFF:F,:,F,:FFFFFFFFFFFFFF,FFFF,F::FFFFFFFFFFFFF,FFFF,,FFFFFFFFF,F,F:FFFFFFFFFFFFF:FFF::FF,:F,,F:F,:FFF:FFFF,FFFF:FF,F,F,FF,FFFFF,F,:F::,,FFFFFF,:F:FFFFFF:FFF,,:,FF,,,
@A00270:176:HGHW5DRXY:1:2101:30047:8844 2:N:0:CACACGTG+CTCCTTAC
CCTACGGGCGGCAGCGGGGAATTTTGGACAATGGGGGGAACCCTGATCCAGCCATGCCGCGTGTCTGAAGAAGGCCTTCGGGTTGTAAAGGACTTTTGTTAGGGAAGAAAAGCTGGGTGCTAATACCATCTAGTGCTGACGGTACCTAAAGAATAAGCACCGGCTAACTACGTGCCAGCAGCCGCGGTAATACGTAGGGTGCGAGCGTTAATCGGAATTACTGGGCGTAAAGCGAGCGCAGACGGTTAAAT
+
FFFFFFFFFFFFFFFFFFFF:FFFFFFFFFFFFFFFFFFFFFFFFFFFFFFFFFFFF:FFFFFF::FFFFFFFFFFFFF,FFFFFFFFFFFFFFFFFFFF:FFFFFFFFFFFFFFFFFFFFFF:FFFFFFFFFFFFFFFFFFFFFFFF:FFFFFFF:FFFFFFFFFF,FFFF:FFFFFFFFFFFFFFFFF:FFFFFF:FFFFFFFFFFFFFFFFFF,F,,,FFFFFFFFFFF:FFFFFFFFFF:,FFFFF:
@A00270:176:HGHW5DRXY:1:2101:9453:8876 2:N:0:CACACGTG+CTCCTTAC
CCTACGGGAGGCAGCAGTGGGGAATTTTGGACAATGGGGGGAACCCTGATCCAGCCATGCCGCGTGTCTGAAGAAGGCCTTCGGGTTGTAAAGGACTTTTGTTAGGGAAGAAAAGCTGGGTGCTAATACCATCTAGTGCTGACGGTACCTAAAGAATAAGCACCGGCTAACTACGTGCCAGCAGCCGCGGTAATACGTAGGGTGCGAGCGTTAATCGGAATTACTGGGCGTAAAGCGAGCGCAGACGGTT
+
FFFFFFFFFFFFFFFFFFFFFFFFFFFFFFFFFFFFFFFFFFFFFFFFFFFFFFFFFFFFFFFFFFFFFFFFFFFFFFFFFFFFFFFFFFFFFFFFFFF:F,,FFFFFFFFFFFFFFFFFFFFFFFFFFFFFFFFFFFFFFFFFFFFFFFFFFFFFFFFFFFFFFFFFFFFFFFFFFFFFFFFFFFFFFFF::FFFFFFF:FFFFFFFFFFFFFFFF::FFFFFFFFFFFFFFF:FFFFFFFFFFFFFF:
@A00270:176:HGHW5DRXY:1:2101:1163:8923 2:N:0:CACACGTG+CTCCTTAC
CCTACGGGTGGCTGCAGTGGGGAATTTTGGACAATGGGGGGAACCCTGATCCAGCCATGCCGCGTGTCTGAAGAAGGCCTTCGGGTTGTAAAGGACTTTTGTTAGGGAGGAAAAGCTGGGTGCTAATACCATCTAGTGCTGACGGTACCTAAAGAATAAGCACCGGCTAACTACGTGCCAGCAGCCGCGGTAATACGTAGGGTGCGAGCGTTAATCGGAATTACTGGGCGTAAAGCGAGCGCAGACGGTT
+
F:FFF:FF,FFF:FFFFFFFFFF,FFFF:FFFF:FFFFFFFF,FFF::FF:FFFFFFFFFFFF:FFFFFF:FF:F::FFFF:FFFF:FF,F::FFF,::FF,:FFFFFFFFFFFF:FFFFFFFFFFFFF,:,FFFFF:F:FFFFFFFFFFF:FFFFF:FFFF:F:FFFFFFFFFFFFFFFF,FFFFFFFFF:FFFF,,FF:F:FFFFFFF::F:FFFF:FFFFFF:FFFFFFFFFF,FFF:F:FFFFFF,
@A00270:176:HGHW5DRXY:1:2101:22851:8938 2:N:0:CACACGTG+CTCCTTAC
GACTACACGGGTATCTAATCCTGTTTGCTCCCCACGCTTTCGCATCTCAGCGTCAGTATCTGTCCAGAAGGCCGCCTTCGCCACCGGTATTCCTCCACATCTCTACGCATTTCGCCGCTACACGTGGAATTCTACCTTCCTCTACAATACTCTAGTTAACCAGTTTTAAGTGCAATTCCTAGGTTGAGCCCAGGGCTTTCACACCTAACTTAATTATCCGCCTACATGCCCTTTACGCCCAGTCATTCC
+
FFFFFFFFFFFFFFFFFFFFFFFFFFFF:FFFFFFFFFFFFFFF:FFFFFFFFFFFFFFFFFFFFFFFFFF:FFFFFFFFFFFFFFF:FFFFFFFFFFFFFFFFFFFFFFFFFFFFFFFFFFFFFFFF:FFFFFFFFFFFFFFFFFFFFFFFFFFFFFFFFFFFFFFFFFFFFFFFFFFF:FFFFFFFFFFFFFFF:FFFF:FFFFFFFFFFFFFFFF,FFFFFFFFF:FF:F:F:FF:FFFFFFFFFF
@A00270:176:HGHW5DRXY:1:2101:14868:8954 2:N:0:CACACGTG+CTCCTTAC
GACTACCGGGGTATCTAATCCTGTTTGCTACCCACGCTTTCGAGCATGAACGTCAGTGTTATCCCAGGAGGCTGCCTTCGCCATCGGTATTCCTCCACATCTCTACGCATTTCACTGCTACACGTGGAATTCTACCTCCCTCTGACACACTCTAGTTACACAGTTTCAAATGCACGTCCCAAGTTGAGCTCGGGGATTTCACATCTGACTTATTTAACCGTCTGCGCTCGCTTTACGCCCAGTAATTCC
+
FFFFFFFFFFFFFFFFFFFFFFFFFFFFFFFFFFFFFFFFFFFFFFFFFFFFFFFFFFFFFFFFF:FFFFFFFFFFFFFFFFFFFFFFFFFFFFFFFFFFFFFFFFFFFF:FFFFFFFFFFFFFFFFFFFFFFFFFFFFF:FFFFF:F:FFFFFFFFFFF::FFF:FFFFFFFFFFFFFFFFFFFFFFFFFFFFFF:FFF:FFFFFF:FFFFFFFFFFFFFFFF,FFFFF:FFFFFFFFFFFFFFF:FF
@A00270:176:HGHW5DRXY:1:2101:13630:9001 2:N:0:CACACGTG+CTCCTTAC
GACTACTGGGGTATCTAATCCTGTTTGCTCCCCACGCTTTCGCATCTCAGCGTCAGTATCTGTCCAGAAGGCCGCCTTCGCCACCGGTATTCCTCCACATCTCTACGCATTTCACCGCTACACGTGGACTTCTACCTTCCTCTACAATACTCTAGTTAACCAGTTTTAAGTGCAATTCCTAGGTTGAGCCCAGGGCTTTCACACCTAACTTAATTATCCGCCTACATGCCCTTTACGCCCAGTCATTCC
+
FFFFFFFFFFFFFFFFFFFFFFFFFFFFF:FFFFFFFFFFFFFFFFFFFFFFFFFFFFFFFFFFFFFFFFFFFFFFFFFFFFFFFFFFFFFFFFFFFF:FFFFFFF,FFFFFFFFFFFFFFFFFFFF::FFFF,FFFFFFFFFFFF::F,FFFFFFFF:FFFFFFFFFFFFFFFFF:F,FFF:FFFFFFFFFFFFFFF:FFFFFFFFFFFFF:FFFFFFFFFFFFFFFFFFF,FF:FF,F,F:FF,FFF
@A00270:176:HGHW5DRXY:1:2101:24297:9032 2:N:0:CACACGTG+CTCCTTAC
GACTACAAGGGTATCTAATCCTGTTTGCTCCCCACGCTTTCGCATCTCAGCGTCAGTATCTGTCCAGAAGGCCGCCTTCGCCACCGGTATTCCTCCACATCTCTACGCATTTCACCGCTACACGTGGAATTCTACCTTCCTCTACAATACTCTAGTTAACCAGTTTTAAGTGCAATTCCTAGGTTGAGCCCAGGGCTTTCACACCTAACTTAATTATCCGCCTACATGCCCTTTACGCCCAGTCATTCC
+
FFFFFFFFFFFFFFFFFF:FFFFFFFFFFFFFFFFFFFFFFFFFFFFFFFFFFFFFF:FFFFFFFFFFFFFFFFFFFFFFFFFFFFFF:FFFFFFFFFFFFFFFFFFFFFFFFFFFFFFFFFFFF:FF,FFFFFFFFFFFF:FFFFFFFFFFFFFF:FFFFFFF:FFFFFFFF:F:FFFFFFFF:FFFFFFFFFFFF,FFF:F:FF::FFFFF:FF:FFFFF:FFFFFFFF:FFFFFFFF:FFFFFFFF
@A00270:176:HGHW5DRXY:1:2101:28863:9111 2:N:0:CACACGTG+CTCCTTAC
GACTACTAGGGTATCTAATCCTGTTTGCTACCCACGCTTTCGAGCATGAACGTCAGTGTTATCCCAGGAGGCTGCCTTCGCCATCGGTATTCCTCCACATCTCTACGCATTTCACTGCTACACGTGGAATTCTACCTCCCTCTGACACACTCTAGTTACACAGTTTCAAATGCACGTCCCAAGTTGAGCTCGGGGATTTCACATCTGACTTATTTAACCGTCCGCGCTCGCTTTACGCCCAGTAATTCC
+
FFFFFFFFFFFFFFFFFFFFFFF:FFFFFFFFFFFFFFFFFFFFFFFFFFFFFFFFFFFFFFFFFFFFFFFFFFF:FFFFFFFFFFFFFFFFFFFFFFFFFFFFFFFFF:FFFFFFFFFFFFFFFFFFFFFFFFFFFFFFFFFFFFFFFFFFFFFFFFFFFFFFFFFFFFFFFFFFFFFFFFFFFFFFFFFFFFFFFFFFFFFFFFFFFFFFFFFFFFFFFF:FFFFFFFFFFF:FFFFFFFF,FFFFF
@A00270:176:HGHW5DRXY:1:2101:23312:9142 2:N:0:CACACGTG+CTCCTTAC
CCTACGGGCGGCAGCAGTGGGGAATATTGCACAATGGGGGGAACCCTGATGCAGCCATGCCGCGTGTATGAAGAAGGCCTTCGGGTTGTAAAGTACTTTCGGTGATGAGGAAGGTAATGAATCTAATAGGTTTATTAATTGACGTTAATCACAGAAGAAGCACCGGCTAACTCCGTACCAGCAGCCGCGGTAATACGGAGGGTGCGAGCGTTAATCGGAATGACTGGGCGTAAAGGGCATGTAGGCGGAT
+
FFFFFFFFFFFFFFFFFFFFFFFFFFFFFFFFFFFFFFFFFFFFFF:FFFFFFFFF:FFFFFFFFF::FFF,FF,FFFF:FFFFFFFFFFFFFFFFFFFFFF:FFFF:FFFFFFFFFFFF,FFFFFFFFFFFFF:FFFFFFFFFFFFFFFF::FFFFF:FFFFFFFFFFFFFFFF:FFFFFFFFFFFFFF:FFFFF::FFFFFFFFFFFFFF:FFFFFF,FF:,FF:FFFF,FFFFFF:FFFFFFFFFFF
@A00270:176:HGHW5DRXY:1:2101:26720:9189 2:N:0:CACACGTG+CTCCTTAC
GACTACCGGGGTATCTAATCCTGTTTGCTCCCCACGCTTTCGCATCTCAGCGTCAGTATCTGTCCAGAAGGCCGCCTTCGCCACCGGTATTCCTCCACATCTCTACGCATTTCACCGCTACACGTGGAATTCTACCTTCCTCTACAATACTCTAGTTAACCAGTTTTAAGTGCAATTCCTAGGTTGAGCCCAGGGCTTTCACACCTAACTTAATTATCCGCCTACATGCCCTTTACGCCCAGTCATTCC
+
FFFFFFFFFFFFFFFFFFFFFFF:FFFFFFFFFFFFFFF:FFFFFFFFFFFFFFFF,FFFFFFFFFFFFFFFFF:FFF:FFFFFFFFF,F:FFFFFFF:FFFFFFFFFFF,FFFFFFFF,FFFFFFFFFFFFFFFF:FFF,FFF:FFF,FFFFFFFFF,FFFFFFFFF:FFFF,,,FF:FFFFFFFFFF:FFFFFFF:FFF:FFFFFFFFFFFFF:FF:FF,FFF:FFFFFFFFFFFF:FFFFF,FFF:
@A00270:176:HGHW5DRXY:1:2101:23113:9298 2:N:0:CACACGTG+CTCCTTAC
GACTACACGGGTATCTAATCCTGTTTGCTCCCCACGCTTTCGCATCTCAGCGTCAGTATCTGTCCAGAAGGCCGCCTTCGCCACCGGTATTCCTCCACATCTCTACGCATTTCGCCGCTACACGTGGAATTCTACCTTCCTCTACAATACTCTAGTTAACCAGTTTTAAGTGCAATTCCTCGGTTGAGCCCAGGGCTTTCACACCTAACTTAATTATCCGCCTACATGCCCTTTACGCCCAGTCATTCC
+
F:FFFFFFFFFFFFFFFFFFFFFFFFFFFFFFFFFFF:FFFFFFFFFFFFFFFFFFFFFFFFFFFFFFFFFFFFFFFFFFFFFFFFFFFFFFFFFFFFFFFFFFFFFFFFFFFFFFFFFFFFFFFFFFFFFFFF:FFFFFFFFFFF:FFFFFFFFFFFFFFFFFFFFFFFFFFF,FFFFF,FFFFFFFFFFFFFFFFFFFFF:FFFFFFFFFFFFFFFFFFFFFFFFFFFF:F:FFFFFFFFFF:FFFF
@A00270:176:HGHW5DRXY:1:2101:29441:9298 2:N:0:CACACGTG+CTCCTTAC
GACTACCGGGTATCTAATCCTGTTTGCTACCCACGCTTTCGAGCATGAACGTCAGTGTTATCCCAGGAGGCTGCCTTCGCCATCGGTATTCCTCCACATCTCTACGCATTTCACTGCTACACGTGGAATTCTACCTCCCTCTGACACACTCTAGTTACACAGTTTCAAATGCAGGTCCCAAGTTGAGCTCGGGGATTTCGCATCTGACTTATTTAACCGTCTGCGCTCGCTTTACGCCCAGTAATTCC
+
F:FF:FF::FFFFFFFFF:FFFFFFF:FFFF,FFFF:FFFF:F:FFFFFFFFF:,,F:FFFFFFFFFFFFFFFFF:F:FFFFFFFFFF:FFFFFFFFFFFFFFFFFFFFFFFF::FFFFFFFFFFFF,FF:FFF:FF:FFFFFFFF:FFFF:FF:FF:FF:FFFFFFF,FFFF,:FFF:,FF,F:FF:FFF:FFFFF,FF::F:FF,,:FF,F:F::,FFFFFFFFF:FFFF,::F:,FFFF,F,::F
@A00270:176:HGHW5DRXY:1:2101:23104:9314 2:N:0:CACACGTG+CTCCTTAC
GACTACACGGGTATCTAATCCTGTTTGCTCCCCACGCTTTCGCATCTCAGCGTCAGTATCTGTCCAGAAGGCCGCCTTCGCCACCGGTATTCCTCCACATCTCTACGCATTTCGCCGCTACACGGGGAATTCTACCTTCCTCTACAATACTCTAGTTAACCAGTTTTAAGTGCACTTCCTAGGTTGAGCCCAGGGCTTTCACACCTAACATACTTATCCGCCTACATGCCCTTTACGCCCAGTCATTCC
+
FFFFFFFFFFFFFFFFFFFFFFFFFFFFFFFFFFFFFFFFFFFFFF:FFFF::FFFFFFFFFFFFFFFFFFFFFFF::F:FFFFFFFFFFFFFFFFFFFFFFFFFFFFFFFF:FFFFFFFF:FF,FF,,:FFFFF,F:FFFF:FF:,FFF,F:FF:FFFFFFFFFFF:F:FFF,,FFFFFFF::FFFFFFFFFFF,::FFFFFFFFFF:,FF,:FF:FFFFFF,:F,F:FF,:FFFFFFF,FFFFF:FF
@A00270:176:HGHW5DRXY:1:2101:5086:9486 2:N:0:CACACGTG+CTCCTTAC
CCTACGGGCGGCAGCAGTGGGGAATTTTGGACAATGGGGGGAACCCTGATCCAGCCATGCCGCGTGTCTGAAGAAGGCCTTCGGGTTGTAAAGGACTTTTGTTAGGGAAGAAAAGCTGGGTGCTAATACCATCTAGTGCTGACGGTACCTAAAGAATAAGCACCGGCTAACTACGTGCCAGCAGCCGCGGTAATACGTAGGGTGCGAGCGTTAATCGGAATTACTGGGCGTAAAGCGAGCGCAGACGGTT
+
FFFFFFFFFFFFFFFFFFFFFFFFFFFFFFFFFFFFFFFFFFFFFFFFFFFFFFFFFFFFFFF::FFFFFFFFFFFFFFFF:FFFFFFFFFFFFFFFFF:FFFFFFFFFFFFFFFFFFFFFFFFFFFFFFFFFFFFFFFFFFFFFFFFFFFFFFFFFFFFFFFFFFFFFFFFF:FFFFFFFF,FFFFFFFFFFFFFFFFFFFFFFFFFFFFFFFFFFFFFFFFF:F:FFFFFFFFFFFFFFFFFFFFFFF
@A00270:176:HGHW5DRXY:1:2101:25988:9518 2:N:0:CACACGTG+CTCCTTAC
CCTACGGGCGGCTGCAGTGGGGAATATTGCACAATGGGGGGAACCCTTATGCAGCCATGCCGCGTGTATGAAGAAGGCCTGCGGGTTGTAAAGTACTTTCGGTGATGAGGAAGGTGATGTATCTAATAGGTGCATTAATTGAGGTTAATCACAGAAGAAGCACCGGCTAACTCCGTGCCAGCAGCCGCGGTACTACGGAGGGTGCGAGCGTTAAGCGGAATGACTGGGCGTGGTGGGCAGGTAGGCGGAT
+
FFFFFFFF,FFFFFFFF:FF:FF,FF,FFFF,FF,FFF,FFFF:,FF,F,FFFF:FFFF:,FFFFF,F:F,,FF,FFF:,,::,:FF:F,,FFFF:FF:,,F,,,FFFF:F:FFFF:FFFFF,FF::F:FFF,:,FF:F:F,,F:F,:F:,FFFF,F:FFF,:FFF:::,FF::FFF:::FF:FF:,FFFF:,FFFFF,FFFFF,F,FFFF,,,,:FF,,FF:::FFF:F,,,,FFF,,,F,:FF:FF,F
@A00270:176:HGHW5DRXY:1:2101:7916:9533 2:N:0:CACACGTG+CTCCTTAC
GACTACAGGGGTATCTAATCCGGTTTGCTACCCACGCTTTCGAGCATGAACGTCAGTGTTATCCCAGGAGGCTGCCTTCGCCATCGGTATTCCTCCACATCTCTACGCATTTCACTGCTACACGTGGAATTCTACCTCCCTCTGACACACTCTAGGTACACAGTGTCAAATGCACGTCCCAAGTTGAGCTCGGGGATTTCACAGCTGACTTCTTTACCCGTCTGCGCTCGCTTTACGCCCCGTAATTCCG
+
F,F,FF,FFFFFFFFFFFFFF,FFFFFFFFFF:FFFFFFFFF:FFF:FFF:FFFFFF:FF:FFF:FFFFFFFF:FF,FFFFF:FFF:FFFF:FFFFF,FFFFFFF,FFF,FFFFFFFFF:F:FF,FFFF:FF,FFFFFFFFFFF,:FF:FFF,,F,FFFFFFFF,F::,F,FFFFFFFF::,F,,FFFF,FFF:FFFFFFFF:FFFFFF,,,,:::,,F,FF,F,FFFFFF,,:,,F:FF,F:,,,:,FF
@A00270:176:HGHW5DRXY:1:2101:15329:9627 2:N:0:CACACGTG+CTCCTTAC
CCTACGGGAGGCTGCAGTGGGGAATATTGCACAATGGGGGGAACCCTGATGCAGCCCTGCCGCGTGTATGAAGAAGGCCTTCGGGTTGTAAAGTACTTTCGGTGATGAGGAAGGTGATGTATCTAATAGGTGCATTAATTGACGTTAATCACAGAAGAAGCACCGGCTAACTCCGTGCCAGCCGCCGCGGTAATACGGAGGGTGCGAGCGTTAATCGGACTGACTGGGCGTAAAGGGCATGTAGGCGGAT
+
FFFFFFFFFFF:FF:FFFFFFF::FFFFFFFFFFFFFFFFFFFF:FFFFFFFFFFF,FF:FFFF:F:F,F:FFFFFFF:F,FFFFF,FF::FFFFF:FF,FFF:FFFF:FFFFF:FF,FFFFFFF,FFFFFFFFFFFFFFF:FFFFFFFFFFFFFFF:FFFFFFFFFFFFFFFFFFFFFFFF,FFFFFFFFFFFFFFFFFFFFFFFFFFFF:FFFFFFF,FFF:FFFFFFFF:FFFFFFFFFFFFFFFFF
@A00270:176:HGHW5DRXY:1:2101:15691:9659 2:N:0:CACACGTG+CTCCTTAC
CCTACGGGAGGCTGCAGTGGGGAATATTGCACAATGGGGGGAACCCTGATGCAGCCATGCCGCGTGTATGAAGAAGGCCTTCGGGTTGTAAAGTACTTTCGGTGATGAGGAAGGTGATGTATCTAATAGGTGCATTAATTGACGTTAATCACAGAAGAAGCACCGGCTAACTCCGTGCCAGCAGCCGCGGTAATACGGAGGGTGCGAGCGTTAATCGGAATGACTGGGCGTAAAGGGCATGTAGGCGGAT
+
FFFFFFFFFFFFFFFFFFFFFFFFFFFFF::FFFFFFFFFFF,FFFFFFFFFFFFF,FFFFFFFFFFFFFFFFFFFFF:F:FFFFFFFFFFFFFFFFFFFFFFFFFFFFFFFFFFFFFFFFFFFFFFFFFFFFFFFFFFFF:FFFFFFFFFFFFFFF,FFFFFFFFFFFFFFFFFFFFFFFFFFFFFFFFFFFFFFFFFFFFFFFFFFF:FFFFFFFFF,FFFFFFFFFFFFFFFFFF:FFFFF:F:FFF
@A00270:176:HGHW5DRXY:1:2101:30897:9690 2:N:0:CACACGTG+CTCCTTAC
GATACCCGGGTATCTAATCCTGTTTGCTCCCCACGCTTTCGCATCTCAGCGTCAGTATCTGTCCAGAAGGCCGCCTTCGCCACCGGTATTCCTCCACATCTCTACGCATTTCACCGCTACACGTGGAATTCTACCTTCCTCTACAATACTCTAGTTAACCAGTTTTAAGTGCAATTCCTAGGTTGAGCCCAGGGCTTTCACACCTAACTTAATTATCCGCCTACATGCCCTTTACGCCCAGTCATTCC
+
F,FFFFFF:FFFFFF:FFFFFFFF:FFFF:FFFFFFFFF:FFFFFFFFFFFFFFFFFFF:FFFFFFFFFFFFFFFF:FFF:FFFFFFF:FFFFFFFFFFFFFFFFFFFFFFFFF,FFFFFFFFFFFF:FFFFFFFFFFFFFFFFFF:FFFF:FFFFFFFFFFFFFFFFFFFFFFFFFFFFFFFFFFFFFFFFFFFF,F,FF:FF:FF:F:FFF,FFFFFFFFFFFF:FFFFFFFFFFFFFFFF:FFFF
@A00270:176:HGHW5DRXY:1:2101:21992:9706 2:N:0:CACACGTG+CTCCTTAC
GACTACTAGGGTATCTAATCCTGTTTGCTACCCACGCTTTCGAGCATGAACGTCAGTGTTATCCCAGGAGGCTGCCTTCGCCATCGGTATTCCTCCACATCTCTACGCATTTCACTGCTACACGTGGAATTCTACCTCCCTCTGACACACTCTAGTTACACAGTTTCAAATGCACGTCCCAAGTTGAGCTCGGGGATTTCACATCTGACTTATTTAACCGTCTGCGCTCGCTTTACGCCCAGTAATTCC
+
FFFFFFFFFFFF:FFFFFFFFFFFFFFFFFFFFFFFFFFFFFFFFFFFFFFFFFFFFFFFFFFFFFFFFFFFFFF:FFFFFFFFFFFFFFFFFFFFFFFFFFFFFFFFFFFFFFFFFFFFFFFFFFFFFFFFFFFFFFFFFFFFFFFFFFFFFFFFFFFFFFFFFFFFFFFFFFFFFFFFFFFFFFFF:FFFFFFF:FFFFFFFFFFFFF,FFFF:FFFFFFFFF,FFFFF:FFFFFF,FFF,FFFFFF
@A00270:176:HGHW5DRXY:1:2101:15302:9799 2:N:0:CACACGTG+CTCCTTAC
CCTACGGGGGGCAGCAGTGGGGAATATTGCACAATGGGGGGAACCCTGATGCAGCCATGCCGCGTGTATGAAGGAGGCCTTCGGGTTGTAAAGTACTTTCGGTGATGAGGAAGGTGATGTATCTAATAGGTGCATTAATTGACGTTAATCACAGAAGAAGCACCGGCTAACTCCGTGCCAGCAGCCGCGGTAATACGGAGGGTGCGAGCGTTAATCGGAATGACTGGGCGTAAAGGGCATGTAGGCGGAT
+
FFF::F:FFFFFFFFFFFFFFFF:,F:F:FF:FFFFFFFFFFFFF:FFF:FFFFFFFF:FFFFFFFF:FFF:FFF,FFFFFFFFFFF,FFFFF:FFFFFFF:FFFFFFFFFFFFFFFFFFFF:FFFFFF:FF:FFF:FFFF:FFFFFFFFF:FFFFFFFF:FFFFFFFFF:F:FFFF:FFFFFFFFFFFFFFFF:FFFFF:FFFFFFFFF,FFFFF:FF:FFFFFFFF,FFFF:F:FFFFFFFFFF:FFF
@A00270:176:HGHW5DRXY:1:2101:12798:9815 2:N:0:CACACGTG+CTCCTTAC
GACTACCAGGGTATCTAATCCTGTTTGCTCCCCACGCTTTCGCATCTCAGCGTCAGTATCTGTCCAGAAGGCCGCCTTCGCCACCGGTATTCCTCCACATCTCTACGCATTTCACCGCTACACGTGGACTTCTACCTTCCTCTACAATACTCTAGTTAACCAGTTTTAAGTGCAATTCCTAGGTTGAGCCCAGGGCTTTCACACCTGACTTAATTATCCGCCTACATGCCCTTTACGCCCAGTCATTCC
+
FFFFFFFFFFFFFFFFFFFFFFFFFFFFFFFFFFFFFFFFFFFFFF:FFFFFFFFFFFFFFFFFFFFFFFFFFFFFFFFFFFFFFFFFFFFFFFFFFFFFFFFFFFFF:FFFFFFFFFFFFFFFFFF,,FFFFFFFFF:FFF:FFFF:FFFFFFFFF:FFFFFFFFFFFFFFFFFFFFFFF:FFFFFFFFFFFFF:FFFFFFFFFFFFFFFF:FFFFFFFFFFFFFFFFFFFFFF:FF:FFFF,F:F:F
@A00270:176:HGHW5DRXY:1:2101:15664:9831 2:N:0:CACACGTG+CTCCTTAC
CCTACGGGAGGCTGCAGTGGGGAATATTGCACAATGGGGGGAACCCTGATGCAGCCCTGCCGCGTGTATGACGAAGGCCGTCGGGTTGTAAAGTACTTTCGGTGAGGAGGAAGGTGATGTCTCTAATAGGTGCATTAATTGACGTTATTCACAGAAGAAGCACCGGCTGACTCCGTGCCAGCAGCCGCGGTAATACGGAGGGTGCGAGCGTTCATCGGAATGACTGGGCGTAATGGGCAGGTAGGCG
+
F:F:FFFFFFFFFFFFFFFFFF::::FFFFFFFFFFFFFFFFF,FFFF,:FFFFFF,:FFFFFF:F:,:FF:FF:FFFF,,FFFF,F:FFF,FF:F:::FFFFFF,F:F:FFFFFFFFFF,::,FFF,:FF:F:FF,FF:FFFFF,F,FFF,FF,FF:FFF,F,FFF:,,FF:F:FF:FFFF,FF,FF:FF,FFF,FFFF:F,FFF,FFFF::F,F:F,,,FF,:FFFFFF,,,FFF:,FFFFFFFF
@A00270:176:HGHW5DRXY:1:2101:18213:9831 2:N:0:CACACGTG+CTCCTTAC
CCTACGGGGGGCAGCAGTGGGGAATTTTGGACAATGGGGGGAACCCTGATCCAGCCATGCCGCGTGTCTGAAGAAGGCCTTCGGGTTGTAAAGGACTTTTGGTAGGGAAGAAAAGCTGGGTGCTAATACCATCTAGTGCTGACGGTACCTAAAGAATAAGCACCGGCTAACTACGTGCCAGCAGCCGCGGTAATACGGAGGGTGCGAGCGTTAATCGGAATTACTGGGCGTAAAGCGAGCGCTGACGGTT
+
FFFFFFFFFFFFF:FFFFFFFFFFFFFFFFFFF,FFFFFFFFFFFFFFFFFFFFFFFFFFFFFFFFFFFFF:FFFFFFF,:FFFF,FFFFF:FFFFF::FF,F,FFF,,F:FFFFFFFFFFFF,FFFFFF:,FFFFF:FFFF:FFF:FFF::FFFFFFFFF:FFFFFFFFFFFFFFFFFFFF:FFFFFFFF,:FFFF,FFFFFFFF:FFFF:F,FFFFFF,FFFFF,FFF:F,FFFFFFFFF,F,FFFFF
@A00270:176:HGHW5DRXY:1:2101:3423:9925 2:N:0:CACACGTG+CTCCTTAC
CCTACGGGCGGCTGCAGTGGGGAATATTGCACAATGGGGGGAACCCTGATGCAGCCATGCCGCGTGTATGAAGAAGGCCTTCGGGTTGTAAAGTACTTTCGGTGAAGAGGAAGGAAGTGAATCTAATAGGTTTATTAATTGACGATAATCACAGAAGAAGCACCGGCTAACACCGTGCCAGCACCCGCGGTAATACGGAGGGTGCGAACGTTAATCGGAATGACTGGGAGTAAACGGCAGGTAGGCGGAT
+
,F,FF,F:FF:FFFFF:FF:FFF:FFF,FF:FFFFFFFF:,F,FFF,:FFF:FF:FF,:F::F,FF,,F,F:FFFF:F:F,F:,F:F,,F:F:FF:,:FFF,F,:,,F:,FFFF,FFFFFF,,FFFF,,,F::F:FFFFFFFF:,FFF,,,,,,FF,F:F,FFF,,FF:FF,,F,,:F:F,FF,FF,:,FF:FFFFF,:F,,F,FFF,F,F,F,::,:,F:,FF,,F,,F:,,F,F,,F,,::,F:FFF:
@A00270:176:HGHW5DRXY:1:2101:4887:9925 2:N:0:CACACGTG+CTCCTTAC
GACTACAAGGGTATCTAATCCTGTTTGCTACCCACGCTTTCGAGCATGAACGTCAGTGTTATCCCAGGAGGCTGCCTTCGCCATCGGTATTCCTCCACATCTCTACGCATTTCACTGCTACACGTGGAATTCTACCTCCCTCTGACACACTCTAGTTACACAGTTTCAAATGCACGTCCCAAGTTGAGCTCGGGGATTTCACATCTGACTTATTTAACCGTCTGCGCTCGCTTTACGCCCAGTAATTCC
+
FFFFFFFFFFFFFFFFFFFFFFFFFFFFFFFFFFFFFFFFFF,FFFFF,FFFFFFFFFFFFFFFFFFFFF:FFFFFFFFFFFFFFFFFFFFFFFFFFFFFFFFFFFFFFFFFFFFFFFFFFFFFFFFFFFFFFFFFFFFFFFFFFFFFFFFFFFFFFFF:F,FFFFFFFFFFFFFFFF,FFFFFFFFF:FFFFFFFFFFFFFFF:FF:FFFFFFF:::FFFFFFFFFFFFFFFFFFFFFFFFFFFFFF,
@A00270:176:HGHW5DRXY:1:2101:15374:9925 2:N:0:CACACGTG+CTCCTTAC
CCTACGGGGGGCAGCAGTGGGGAATATTGCACAATGGGGGGAACCCTGATGCAGCCATGCCGCGTGTATGAAGGAGGCCTTCGGGTTGTAAAGTACTTTCGGTGATGAGGAAGGTGATGTATCTAATAGGTGCATTAATTGACGTTAATCACAGAAGAAGCACCGGCTAACTCCGTGCCAGCAGCCGCGGTAATACGGAGGGTGCGAGCGTTAATCGGAATGACTGGGCGTAAAGGGCATGTAGGCGGAT
+
FFFFFFFFFFFFFFFFFFFFFFFFFFFFFFFFFFFFFFFFFFFFFFFFFFFFFFFFFFFFFFFFFFF,FFFFFFFFFFFFFFFFFFFFF:FFFFFFFFFFFFFFFFFFFFF:FFFFFFFFFFF:FFFFFFFFFFFF:FFFFFFFFF:FFFFFFFF:FFFFFFFFFFFFFFFFFFFFFFFFFFFFFFFFFFF:FFFFFFFFFFFFFFFFFFFFFFFFFFFFFFFFFFFFFFF::FFFFFFFFFF:FFFFFF
@A00270:176:HGHW5DRXY:1:2101:3531:10019 2:N:0:CACACGTG+CTCCTTAC
CCTACGGGCGGCTGCAGTGGGGAATATTGCACAATGGGGGGAACCCTGATGCAGCCATGCCGCGTGTATGAAGAAGGCCTTCGGGTTGTAAAGTACTTTCGGTGATGAGGAAGGTAGTGAATCTAATAGGTTTATTAATTGACGTTAATCACAGAAGAAGCACCGGCTAACTCCGTGCCAGCAGCCGCGGTAATACGGAGGGTGCGAGCGTTAATCGGAATGACTGGGCGTAAAGGGCATGTAGGCGGAT
+
FFF:FFFFFFFFFFF,:,FFFF,,F::FFFFFFF:FFFFFFF,FFFFFFFFF:FFF:FFFFFFF,F::FF,FFFFFFF,,FFF:::FF:,:FFFFFFFFFFF:FF:FFFFF,FFF:FFFFFFFF,FFFFFFFFFFF:F:FFFF::FFFFF,FFFFF,:FFFFFFFFFF:FFFFFFFFFF:F:FFFFFF:FF:,FFFFFFFFFFFFFFFFFFF:,:FFFFFFFFFFFFFFFFFF,FFFFF:FFF:FFFFFF
@A00270:176:HGHW5DRXY:1:2101:25870:10066 2:N:0:CACACGTG+CTCCTTAC
GACTACTAGGGTATCTAATCCTGTTTGCTACCCACGCTTTCGAGCATGAACGTCAGTGTTATCCCAGGAGGCTGCCTTCGCCATCGGTATTCCTCCACATCTCTACGCATTTCACTGCTACACGTGGACTTCTACCTCCCTCTGACACACTCTAGTTACACAGTTTCAAATGCACGTCCCAAGTTGAGCTCGGGGATTTCACATCTGACTTATTTAACCGTCTGCGCTCGCTTTACGCCCAGTAATTCCGT
+
F:FFFFFFFFFFFFFFFFFFFFFF::FFFFF:FFFFFF,FFF:FFFFFFFFFFFFFFFFFFFFFFFFF:FFFFFF:FFFFFFF,FFFFFFFFFFFFFFF,FFFFFFFFFF,FFF:FFF::FFFFFFF:,F:FFFF:FFFFFFFF,F:FFF:FFFFFFFF:FFFFFFFFF:FFFF:FF::F:FF:,FFF::FFFFFF,F:::F,F:F:F:F,F:FF:,,,F:FFFF:,FFF,F,F,:::,F,FF,,FF,,F,
@A00270:176:HGHW5DRXY:1:2101:4815:10081 2:N:0:CACACGTG+CTCCTTAC
GACTACAAGGGTATCTAATCATGTTTGCTACCCACGCTTTCGAGCATGAACGTCAGTGGTATCCCAGGAGGCTGCCTTCGCCATCGGTATTCCTCCACATCTATACGCATTTCACTGCTACACGTGGAATTCTAGCTCCCTCTGACACACTCTAGTTACACAGTTTCAAATGCACGTCCCAAGTTGAGCTCGGGGATTTCACATCTGGCTTATTCAACCGTCTGCGCTCGGTTTACGCCCAGTAATTCC
+
,FF:,F,F,FFFFF::FFF:,F,FF:FFFFFF:FFF:FFFFFFF:FF:FF:FFFFFFF,F,FFFF::FFFFFFF::FF:FFFFF:FFFFFF,,FF,FFFF:F,F:,FFFFFFFF,F,F:F,F,,F:F:FF::F:,,::,F:FFF,:F:F:::FFFFFFFFFF:F::F,F,F,,FFF:,:FF,FFFFFFFFFFF:FFFFFF:FFF::F:,,FFFFF,,:F,:FFF:::FF,,F:FF::,:F,FF,,FF,,
@A00270:176:HGHW5DRXY:1:2101:10601:10081 2:N:0:CACACGTG+CTCCTTAC
CCTACGGGCGGCAGCAGTGGGGAATATTGCACAATGGGGGGAACCCTGATGCAGCCATGCCGCGTGTATGAAGAAGGCCTTCGGGTTGTAAAGTACTTTCGGTGATGAGGAAGGTGATGTATCTAATAGGTGCATTAATTGACGTTAATCACAGAAGAAGCACCGGCTAACTCCGTGCCAGCAGCCGCGGTAATACGGAGGGTGCGAGCGTTAATCGGAATGACTGGGCGTAAAGGGCATGTAGGCGGAT
+
FFFFFFFFFFFFFFFFFF:F:FFFF::F:FFFFFFFFFFF,FFFFFFFFFFFFFF:::FFFFFFFF,F:F:F,F,F,F,F:,FFFF::F:FFF:F:FFF::F:F,:F,FFFFFFFF,FFFFF,:F:FFFFFF:F::FFFFF:,FFF:FFFFF:,:F:FFFFFFFFFFFFF:F,FFFFF,,F:,FFF:FF:FFFFF:FFFF::FFFF:FFFF:F,FFF,F:F,F,FFFFFFFF:FFFFFF:FF:FFFFF,F
@A00270:176:HGHW5DRXY:1:2101:15157:10238 2:N:0:CACACGTG+CTCCTTAC
CCTACGGGGGGCAGCAGTGGGGAATATTGCACAATGGGGGGAACCCTGATGCAGCCATGCCGCGTGTATGAAGGAGGCCTTCGGGTTGTAAAGTACTTTCGGTGATGAGGAAGGTGATGTATCTAATAGGTGCATTAATTGACGTTAATCACAGAAGAAGCTCCGGCTAACTCCGTGCCAGCAGCCGCGGTCATACGGAGGGTGCGAGCGTTAATCGGAATGACTGGGCGTAAAGGGCATGTAGGCGGAT
+
FFFFFFFFFFFFFFFFFFFFFF::F:FF:FFFFFF:FFFFFF:FFFFFFFFFFFFFFFFFFFFF,FFFFFFFFFFF:FFFFFFFFFFFF::FFFFFF:FFFF:F:FFFFF,FFFFFF,FFFFF:F:FF:FFFFFFFF:FF:FFF,FFFFFFFFF:FFFFFF,FF:FF:FFFFFFFFFFFFFF:FFFFFFFF,:FFFFFFFF,FFFF:FFFFFF,FFFFFFFF:FFFFFF:,:,FFFFFF:FFFFFF:,FF
@A00270:176:HGHW5DRXY:1:2101:22281:10238 2:N:0:CACACGTG+CTCCTTAC
CCTCGGAGGCTGCGGTGGGGAATTTTGGACAATGGGGGGAACCCTGATCCAGCCATGCCGCGTGTCTGAAGAAGGCCTTCGGGTTGTAAAGGACTTTTGTTAGGGAAGAAAAGCTGGGTGCTAATACCATCTAGTGCTGACGGTACCTAAAGAATAAGCACCGGCTAACTACGTGCCAGCAGCCGCGGTAATACGTAGGGTGCGAGCGTTAATCGGAATTACTGGGCGTAAAGCGAGCGCAGACGGTTAA
+
FFFFFFFFFFFFFFF::,FFFFFFFF:FFFFFFFFFFFFFFFFFFFFFFFFFFFFFFFFFFFFFFFFFFFFFFFFF:FFFFFFFFFFFF:FFFFF,F:FF:FFFFFFFFFF:FFFFFF:FFFFFFFFFFFFFF:FFFFFFFFFFFFFFFFFFFFFFFFFFFFFFFFFFFF,FFFFFFFF:FFFFFFFFFF,FFFFF:F:FFFFFFFF,FF:F:FF:FFFFFFFFFFFFFFFF,F:FFFFFFFFF,FFF,F
@A00270:176:HGHW5DRXY:1:2101:22299:10238 2:N:0:CACACGTG+CTCCTTAC
CCTCGGAGGCTGCGGTGGGGAATTTTGGACAATGGGGGGAACCCTGATCCAGCCATGCCGCGTGTCTGAAGAAGGCCTTCGGGTTGTAAAGGACTTTTGTTAGGGAAGAAAAGCTGGGTGCTAATACCATCTAGTGCTGACGGTACCTAAAGAATAAGCACCGGCTAACTACGTGCCAGCAGCCGCGGTAATACGTAGGGTGCGAGCGTTAATCGGAATTACTGGGCGTAAAGCGAGCGCAGACGGTTAA
+
FFFFFFFFFFFFFFFFFFFFFFFFFFFFFF:FFFFFFFFFFFFFFFFFFFFFFFFFFFFFFFFFFFFFFF,FFFFFFFFFFFFFFFFFFFFFFFFFF:FFFFFFFFFFFF::FFFFFFFFFFFF:F:FF:FFFFF:FFFFFFFFFFFFFFFFFFFFF,FFFFFFFFFF:FFF:FFFFFFFFFFFFFFFF:FFFF::FFFFFFFFFFFFFFFFF:FFF:FFF:FF,FFF,F:FF::F,FF:FFFF,FFFF:
@A00270:176:HGHW5DRXY:1:2101:6415:10441 2:N:0:CACACGTG+CTCCTTAC
GACTACCAGGGTATCTAATCCTGTTTGCTCCCCACGCTTTCGCATCTCAGCGTCAGTATCTGTCCAGAAGGCCGCCTTCGCCACCGGTATTCCTCCACATCTCTACGCATTTCACCGCTACACGTGGAATTCTACCTTCCTCTACAATACTCTAGTTAACCAGTTTTAAGTGCAATTCCTAGGTTGAGCCCAGGGCTTTCACACCTAACTTAATTATCCGCCTACATGCCCTTTACGCCCAGTCATTCC
+
FFFFFFFFFFFFFFFFFFFFFFFFFFFFFFFFFFFFFFFFFFFFFFFFFFFFFFFFFFFFFFFFFFFFFFFFFFFFFFFFFFFFFFFF:FFFFFFFFFFFFFFFFFFFFFFFFFFFFFFFFFFFFFFF:FFFFFFFFFFFFFFFFFFFFFFFFFFFFFFFFFFFFFFFF,FFFFF:FFFFFFFFFFFFFFFFFFFFF,FFFF:FFFFFFFF:FFFFFFFFFFFFFF::FFFFFFF:FFFF:FFF,FFFF
@A00270:176:HGHW5DRXY:1:2101:10655:10488 2:N:0:CACACGTG+CTCCTTAC
CCTACGGGCGGCTGCAGTGGGGAATTTTGGACAATGGGGGGAACCCTGATCCAGCCATGCCGCGTGTCTGAAGAAGGCCTTCGGGTTGTAAAGGACTTTTGTTAGGGAAGAAAAGCTGGGTGCTAATACCACCTAGTGCTGACGGTACCTAAAGAATAAGCACCGGCTAACTACGTGCCAGCAGCCGCGGTAATACGTAGGGTGCGAGCGTTAATCGGAATTACTGGGCGTAAGGCGAGCGCAGACGGTT
+
FFFFFFFFFFFF:FFFFFFFFFFFFFFFFFFFFFFFFFFFFF:FFFFFFFFFFFFFFFFFFFFFFFFFFFFFFFFFFFFFFFFFFFFFFFFFFFFFFF:FFF:FFFFFFFFFFFFFFFFFFFFF::FFFFFFFFFFFFFFFFFFFFFFFFFFFFFFFFFFFFFFFFFFF:FFFFFFFFFFFFFFFFFFFFFFFFF:FFFFFFFFFFFFFFFFFFFFFFF,FFF:FF:FF:FFFFFFFFFFFFFFFFFFFF
@A00270:176:HGHW5DRXY:1:2101:26277:10520 2:N:0:CACACGTG+CTCCTTAC
GACTACTAGGGTATCTAATCCTGTTTGCTACCCACGCTTTCGAGCATGAACGTCAGTGTTATCCCAGGAGGCTGCCTTCGCCATCGGTATTCCTCCACATCTCTACGCATTTCACTGCTACACGTGGAATTCTGCCTCCCTCTGACACACTCTAGTTACACAGTTTCAAATGCACGTCCCAAGTGGAGCGCGGGGATTTCACATGTGACTTATGTAACCGTCTGCGCTCGCTTTACGGCCAGTAATACC
+
,FFFFF,FFFFFFFFFFFFFFFFFFFF,FFF:FFF,FFFF,FFF:,F,FFF,FFFFFF:FF,:FF:FFF:F:FFFFFFF:F:FFFF:::FF:FFF::,FFFF:FF:::FFFFFFF,FFFFFFFFFFF,F:F,,,F:FFF,F:FF,FF,FF:F:FF,FFFFF:FF:FFFF:FFFFFFFF:F,,FF,FF,F,FFFF,FFF,,FF,F,FFF,:,::,FF:FFF,,,::,F,:F,F::F:F,F,FF:F:F,,:
@A00270:176:HGHW5DRXY:1:2101:13883:10535 2:N:0:CACACGTG+CTCCTTAC
CCTACGGGAGGCTGCAGTGGGGAATATTGCACAATGGGGGGAACCCTGATGCAGCCATGCCGCGTGTATGAAGAAGGCCTTCGGGTTGTAAAGTACTTTCGGTGATGAGGAAGGTAATGAATCTAATAGGTTTATTAATTGACGTTAATCACAGAAGAAGCACCGGCTAACTCCGTGCCAGCAGCCGCGGTAATACGGAGGGTGCGAGCGTTAATCGGAATGACTGGGCGTAAAGGGCATGTAGGCGGAT
+
FFFFFFFFFFFFFFFFFFFFFFFFFFFFFFFFFFFFFFFFFF:FFFFFFFFFFFFFFFFFFF:FFFFFFFFFFFFFFFFF::FFFFFFFFFFFFFFFFFFFFFFFFFFFFFFFFFF:FFFFFFFFFF:FFFFFFFFFF:FF:FFFFFFFFFFF:FFFFFF,FFFFFFFFFFFFFFFFFFFFFFFFFFFFFFFFFFFFFFFFFFFFFFFFFFFFF:FFFFFFFFFFFFFFFFFF:FFFFF::FFFFFFFFF
@A00270:176:HGHW5DRXY:1:2101:28239:10661 2:N:0:CACACGTG+CTCCTTAC
CCTACGGGTGGCTGCAGTGGGGAATATTGCACAATGGGGGGAACCCTGATGCAGCCATGCCGCGTGTATGAAGAAGGCCTTCGGGTTGTAAAGTACTTTCGGTGATGAGGAAGGTGATGTATCTAATAGGTGCATTAATTGACGTTAATCACAGAAGAAGCACCGGCTAACTCCGTGCCAGCAGCCGCGGTAATACGGAGGGTGCGAGCGTTAATCGGAATGACTGGGCGTAAAGGGCATGTAGGCGGAT
+
FFF:FFFFFFFFFFFFFFFFFFFFFFFFFFFFFFFFFFFFFFFFFFFFFFFFFFFFFFFF:FFFFFFFFFFFFFFF:F,F::FFFFFFFF,FFFFFFFFFFFFF:FFFFFFFFFFFFFFFFFFFFFFFFFFFFFFFFFFFFFFFFFFFFFFFFFFFFFFFFFFFFFFFFFFFFFFFFFFFFF:FFFFFFFFFFFFFFFFFFFFFFFFFFFFFFFFFFFFFFFFFFFFFFFFF,FFFFFFFFF:FFFFFFF
@A00270:176:HGHW5DRXY:1:2101:10818:10676 2:N:0:CACACGTG+CTCCTTAC
CCTACGGGAGGCTGCAGTGGGGAATATTGCACAATGGGGGGAACCCTGATGCAGCCATGCCGCGTGTATGAAGAAGGCCTTCGGGTTGTAAAGTACTTTCGGTGATGAGGAAGGTGATGTATCTAATAGGTGCATTAATTGACGTTAATCACAGAAGAAGCACCGGCTAACTCCGTGCCAGCAGCCGCGGTAATACGTAGGGTGCGAGCGTTAATCGGAATTACTGGGCGTAAAGCGAGCGCAGACGGTT
+
FFFFFFFFFFFFFFFFFFFFFFFFFFFFFF,FFFFFFFFFFF:FFF:FFFFFFFFFFFFFFFFFFFFFFFF,FFFFF:FFFFF:FFFFFFF,FFFFFFFFFFFFF:FFFFFFFFFFFF:FFFFF,FFFFFFFFFFFFFFFFFFFFF:FFFFF:FF,FFFFFFFFFFFFFFFFFFFFFFFFFFFFFFFFFFF:FFFFFFFFFFFFFFF:FF:FFFFFFFFFFFFFFFFFFFFFF:FFFFF:FFFFF:FF:F
@A00270:176:HGHW5DRXY:1:2101:13819:10676 2:N:0:CACACGTG+CTCCTTAC
CCTACGGGAGGCTGCAGTGGGGAATATTGCACAATGGGGGGAACCCTGATGCAGCCATGCCGCGTGTATGAAGAAGGCCTTCGGGTTGTAAAGTACTTTCGGTGATGAGGAAGGTAATGACTCTAATAGGTTTATTAATTGACGTTAATCACCGAAGAAGCACCGGCTAACTCCGTGCCAGCAGCCGCGGTAATACGGAGGGTGCGAGCGTTAATCGGACTGACTGGGCGTAAAGGGCATGTAGGCGGAT
+
:F:FF:FFFFF:FFFFFFFFFFFF:FFFFFFF:FF:FFFFFF,FFF,FFFF:FFFFF:FFFFFFFFF:F:F,FFFF:FFFFFFFF,FFFFFFFFFFFF:,FFFFF,FFFFFFFFFFFFFF,FFFFF:FFFFF:F:FFFFFFFFFF:FFF,F:,FFFFFF,FFFFFFF:FFFFFFFFFFF:FFFFFF:FFFFFFF,FFF::FFFFFF:FFF:F,,FFFFF,F,FFFF,FFFF::,F,FF,FF,FF,FFFFF
@A00270:176:HGHW5DRXY:1:2101:10881:10692 2:N:0:CACACGTG+CTCCTTAC
GACTACAAGGGTATCTAATCCTGTTTGCTACCCACGCTTTCGAGCATGAACGTCAGTGTTATCCCAGGAGGCTGCCTTCGCCATCGGTATTCCTCCACATCTCTACGCATTTCACTGCTACACGTGGAATTCTACCTCCCTCTGACACACTCTAGTTACACAGTTTCAAATGCACGTCCCAAGTTGAGCTCGGGGATTTCACATCTGACTTATTTAACCGTCTGCGCTCGCTTTACGCCCAGTAATTCC
+
FFFFFFFFFFFFFFFFFFFFFFFFFFFFFFFFFFF:FFFFFFFFFFFFFFFFFFFFFFFFFFFFFFF:FFFFFFFFFFFFFFFFFFFFFFFFFFFFFFFFFFFFFFFFFFFFFFFFFFFFFFFFFFFFFFFFFFFFFFFFFFFFFFFFFFFFFFFFFFFFFFFFFFFFFFFFFFFFFFFFFFFFFFFFFFFFFFFF:FFFFFFFFFFFFFFFFFFFFFFFFFFFFFFFFFFFFFFFFFFFFFFF,FFFF
@A00270:176:HGHW5DRXY:1:2101:15130:10723 2:N:0:CACACGTG+CTCCTTAC
CCTACGGGGGGCAGCAGTGGGGAATATTGCACAATGGGGGGAGCCCTGATGCAGCCATGCCGCGTGTATGAAGAAGGCCTTCGGGTTGTAAAGTACTTTCGGTGATGAGGAAGGTGATGTATCTAATAGGTGCATTAATTGACGTTAATCACAGAAGAAGCACCGGCTAACTCCGTGCCAGCAGCCGCGGTAATACGGAGGGTGCGAGCGTTAATCGGAATGACTGGGCGAAAAGGGCATGTAGGCGGAT
+
FFFFF:FFF:F:FFFF:FFFFFFF,FFFFFFFFFFFFFFFFFFFFFFFFFFFFFFFFFF::FFFFFFFFFFFFFF:FFF:FFFFF,FFFFFF::FF,FFFFFFFF:FFFFFFFFFFFFFFF:FFFFFFFFFFFFFFFFFF,:FF:FFFFFFFF:FFFFF:FFF::F:FFF::FF:::FFFF,F,:FFFFF:FFFF,:FFFFFFF:FFFFFFFFFF,,FFF:FFFF:F,FF,FFF,FFFFFFFF:,FFFFF
@A00270:176:HGHW5DRXY:1:2101:13747:10739 2:N:0:CACACGTG+CTCCTTAC
CCTACGGGAGGCTGCAGTGGGGAATATTGCACAATGGGGGGAACCCTGATGCAGCCATGCCGCGTGTATGAAGAAGGCCTTCGGGTTGTAAAGTACTTTCGGTGATGAGGAAGGTAATGAATCTAATAGGTTTATTAATTGACGTTAATCACAGAAGAAGCACCGGCTAACTCCGTGCCAGCAGCCGCGGTAATACGGAGGGTGCGAGCGTTAATCGGACTGACTGGGCGTAAAGGGCATGTAGGCGGAT
+
FFFFFF::FFFFFFFFF:FF:FFFFFFFFFFFFFFFF:FFFFFFFFFFFF:FFFFFFFF:FFFFFFFF:FF::FFF,F,:FF:FF:FFFFFF:FFFFFFFFF:FFFFFF:,FFFFFFFFFFFFFFFFF::F:FFFFF:FFF,FF:FFFFFFFFFFFF::FFFFFFFFFFFFFFFFFFFFFFF:FFFFFF:FFFFFFFF::F,F::FFFFF:FFFF:FFF,FFF,,FFFFF:FF:FFFFFFF,FF:FFFFF
@A00270:176:HGHW5DRXY:1:2101:10809:10755 2:N:0:CACACGTG+CTCCTTAC
CCTACGGGAGGCTGCAGTGGGGAATATTGCACAATGGGGGGAACCCTGATGCAGCCATGCCGCGTGTATGAAGAAGGCCTTCGGGTTGTAAAGTACTTTCGGTGATGAGGAAGGTGATGTATCTAATAGGTGCATTAATTGACGTTAATCACAGAAGAAGCACCGGCTAACTCCGTGCCAGCAGCCGCGGTAATACGTAGGGTGCGAGCGTTAATCGGAATTACTGGGCGTAAAGCGAGCGCAGACGGTT
+
FFFFF,FFF::FFFFFF:FFFFF:FFFFFFFFFFFFFFFFFF,F:FFFFFFF:FFFFFFFF:FFFFFFFF:FFFFFFFFFFFF:F,FFF,FF:FFFFFFFFFFF:FFFFFFFFF,FFFFFFFFFFF,FF:F:FFFF:F,FFFF,FFFFFFFFFFFFFFFFFF:FFFFF,FFFFFFFFFFFFFFFFF:FFFFFF:F,,FFFFFFFFFFFFF,FFFFFFF:FFF:F,FFFF,FFF:F:F:F:FFFF:FFF:F
@A00270:176:HGHW5DRXY:1:2101:13810:10755 2:N:0:CACACGTG+CTCCTTAC
CCTACGGGAGGCTGCAGTGGGGAATATTGCACAATGGGGGGAACCCTGATGCAGCCATGCCGCGTGTATGAAGAAGGCCTTCGGGTTGTAAAGTACTTTCGGTGATGAGGAAGGTAATGAATCTAATAGGTTTATTAATTGACGTTAATCACAGAAGAAGCACCGGCTAACTCCGTGCCAGCAGCCGCGGTAATACGGAGGGTGCGAGCGTTAATCGGACTGACTGGGCGTAAAGGGCATGTAGGCGGAT
+
FFFFFFFFFFFFFFF:F::FFFFFFFFFFFFFFFFFFFFFFFF:FFFFFFFFFFFF:,FFFFFFFF::,FF:FFFFFFF:FFF:F::FF:FFFFFF::FFFFFFF:FF,F:FF:F,FFFFF:FF:FFFFFFFF:::FFFF::FFFFFF:FF:F:FF:FFF:FFFFFFFFFF,:F:FFF,FFF::FFFFFFFFFFF:FFFF:FFF:FFF,FFFF,FFFFF,FFFFFFF:FFF,:,FFFFF:FFFF,FF::F
@A00270:176:HGHW5DRXY:1:2101:21251:10770 2:N:0:CACACGTG+CTCCTTAC
GACTACAGGGGTATCTAATCCTGTTTGCTCCCCACGCTTTCGCATCTCAGCGTCAGTATCTGTCCAGAAGGCCGCCTTCGCCACCGGTATTCCTCCACATCTCTACGCATTTCACCGCTACACGTGGAATTCTACCTTCCTCTACAATACTCTAGTTAACCAGTTTTAAGTGCAATTCCTAGGTTGAGCCCAGGGCTTTCACACCTAACTTAATTATCCGCCTACATGCCCTTTACGCCCAGTCATTCC
+
FFFFFF:FFFFFFFFFFFFFFFFFFFFFFFFFFFFFFFFFFFFFFFFFFFFFFFFFFFFFFFFFFFFFFFFFFFFFFFFFFFFFFFFFFFFFFFFFFFFFFFFFFFFFFFFFFFFFFFFFFFFFFFF:,FFFFFFFFFF:FFFFFFFFFFFFFFFFFFFFFFFFFFFFFFFFFF,FFFFFFFF:FF:FFFFFFFFF:FFFFFFFFFFFFFFFF:FFFFFFFFFFFF,FF:F,FFF:FFFFF:FFFFFFF
@A00270:176:HGHW5DRXY:1:2101:8133:10786 2:N:0:CACACGTG+CTCCTTAC
GACTACAAGGGTATCTAATCCTGTTTGCTACCCACGCTTTCGAGCATGAACGTCAGTGTTATCCCAGGAGGCTGCCTTCGCCATCGGTATTCCTCCACATCTCTACGCATTTCACTGCTACACGTGGAATTCTACCTCCCTCTGACACACTCTAGTTACACAGTTTCAAATGCACGTCCCAAGTTGAGCTCGGGGATTTCACATCTGACTTATTTAACCGTCTGCGCTCGCTTTACGCCCAGTAATTCC
+
FFFFFFFFFFFFFFFFFFFFFFFFFFFFFFFFFFFFFFFFFFFFFFFFFFFFFFFFFFFFFFFFFFFFFFFFFFFFFFFFFFFFFFF,FFFFFFFFFFFFFFFFFFFFFFFFFFFFFFFFF:FFFFFFFFFFFFFFFFFFFFFFFFFFFFFFFFFFFFFFFFF,FFFFF:F:FFFFFFFFFFFFFFFFFFFFF:F:FFFFFFFFFFFF:FFFFFFFFFFFFFFFFFFFFFFFFFFFFFFFFFF:FFFFF
@A00270:176:HGHW5DRXY:1:2101:8296:10786 2:N:0:CACACGTG+CTCCTTAC
GACTACAAGGGTATCTAATCCTGTTTGCTACCCACGCTTTCGAGCATGAACGTCAGTGTTATCCCAGGAGGCTGCCTTCGCCATCGGTATTCCTCCACATCTCTACGCATTTCACTGCTACACGTGGAATTCTACCTCCCTCTGACACACTCTAGTTACACAGTTTCAAATGCACGTCCCAAGTTGAGCTCGGGGATTTCACATCTGACTTATTTAACCGTCTGCGCTCGCTTTACGCCCAGTAATTCC
+
FFFFFFFFFFFFFFFFFFFFFFFFFFFFFFFFFFFFFFFFFFFFFFFFFFFFFFFFFFFFFFFFFFFFFFFFFFFFFFFFFFFFFFFFFFFFFFFFFFFFFFFFFFFFFFFFFFFFFFFFFFFFFFF:FFFFFFFFFFFFFFFFFFFFFF:FFFFFFFFFFFFFFFFFFFFFFFFFFFFFFFF:FFFFFFFFFFFFFFFFFFFFFFFFFF:F:,FFFFFFFFF:F:FFFFF:F:F:FFFF,FFFF:FFF
@A00270:176:HGHW5DRXY:1:2101:14091:10833 2:N:0:CACACGTG+CTCCTTAC
CCTACGGGAGGCTGCAGTGGGGAATATTGCACAATGGGGGGAACCCTGATGCAGCCATGCCGCGTGTATGAAGAGGGCCTTCGGGTTGTAAAGTACTTTCGGTGAGGAGGAAGGTAATGAATCTAATAGGTTTATTAATTGACGTTAATCACAGAAGAAGCGCCGGCTAACTCCGTGCCAGCAGCCGCGGTAATACGGAGGGTGCGAGGGGTCATCGGACTGACTGGGCGTAAAGGGCATGTAGGCGGAT
+
:FF:F:F:FF,:FF::,FFFFF:FF:FF:,F,,:FFFFF::FFFF,FFFFFFFF::,FFF::F,:FFF,::F:::FF:,,,:FFFF:::,FFFFFFF:FFFF,F::FFFF:,FF:,F:F:,:FFF:FFFFF,:,,,:,,:FF,:::F,FF:F:F,FF,::F,:FFFF::FFFFFFFF,:FFF:F:FFF,F:,F:,:FF,FFFFF:F,F,F:F,F:FFFF,,F:,,FFF,F,,,:FFFF,,:::,FFFF,,
@A00270:176:HGHW5DRXY:1:2101:31656:10848 2:N:0:CACACGTG+CTCCTTAC
GACTACACGGGTATCTAATCCTGTTTGCTACCCACGCTTTCGAGCATGAACGTCAGTGTTATCCCAGGAGGCTGCCTTCGCCATCGGTATTCCTCCAATTCTCTACGCATTTCACTGCTACACGTGGAATTCTACCTCCCTCTGACACACTCTAGTTACACAGTTTCAAATGCACGTCCCAAGTTTAGCTCGGGGATTTCACATCTGACTTATTTAACCGTCTGCGCTCGCTTTACGCCCAGTAATTCC
+
,,FF,,F,:F::FFFFF:F:,FFFFFF:FFF:,F,:,:FF:::F,FF,F:F,FFFFFFFFFFF,:::,:FF,FF,,FFF:FFFF,,FFFFFFFF,:F,,FFF:F,::,F:FFF:::FFFFFF,FFF,:FFF,FFF:F:,:F:FF:FF,FFFFFFFFFF,,F,,:::,FF::F,:FFFFF,FF,F:,FF,FFF:F:,FFF,,:FF:FF:,FFFF:F,F,F:FFFF,::F:F:FFF:FF:,:FF:FFF:,F
@A00270:176:HGHW5DRXY:1:2101:15049:10864 2:N:0:CACACGTG+CTCCTTAC
CCTACGGGGGGCAGCAGTGGGGAATATTGCAGAATGGGGGGAGCCCTGTTGCAGCCCTGCCGCGTGTATGAAGAAGGCCTTCGGGTTGTAAAGTACTTTCGGTGGTGAGGAAGGTGATGTATCTAATAGGTGCATTAATTGACGTTAATCACAGAAGAAGCACCGGCTAACTCCGTGCCAGCAGCCGCGGTAATACGGAGGGTGCGAGCGTTAATCGGAATGACTGGGCGTAAAGGGCATGTAGGCGGAT
+
FFF:FFFFFFFFFF,FF,FFF:FF::FFFFF,F,F:FFFFFFFFFF:F,F:FFFFF,FFF,FFF,FFFFF:FFF:F:F,F:FF:F:FF::FFFFF:FF:::F:F,,:FF:F,FF::F,FFF::,FF,,FF,F:,FF,,FFF:FFFFF:F:F,FFFF:FFFF:FFFFFFFFF:FFFFFFFF,:FFF:FFF:FFF,:F:FFFFFFFFFFFFF,F:FFFFFF,FFFFF::FFFFFFFFFFF,F::,,FFFFFF
@A00270:176:HGHW5DRXY:1:2101:8178:10895 2:N:0:CACACGTG+CTCCTTAC
GACTACAAGGGTATCTAATCCTGTTTGCTACCCACGCTTTCGAGCATGAACGTCAGTGTTATCCCAGGAGGCTGCCTTCGCCATCGGTATTCCTCCACATCTCTACGCATTTCACTGCTACACGTGGAATTCTACCTCCCTCTGACACACTCTAGTTACACAGTTTCAAATGCACGTCCCAAGTTGAGCTCGGGGATTTCACATCTGACTTATTTAACCGTCTGCGCTCGCTTTACGCCCAGTAATTCC
+
FFFFFFFFFFFFFFFF,FFFFFFFFFFFF:FFFFFFFFFFFFFFFFFFFFFFFFFFFF:FFFFFFFFF,FFFFFFF::FFFFF:FFFFFFF:FFFFFFFFFFFFFFFFFFFFFFFFFFFFFFFFFFFFFFFFFFFFFFFFFFFFFF:FFFFFFFF:FFFFF,FFFFFFFFFF:FFFFF:F:FFFFFFFF:FFF:FF:FFFFFF:FFFFF,FFFFFFFFFFFFFFFFF,FFFFFFFFFFFFFFFF::FFF
@A00270:176:HGHW5DRXY:1:2101:5674:11224 2:N:0:CACACGTG+CTCCTTAC
GGGGGGGGGGGGGGGGGGGGGGGGGGGGGGGGGGGGGGGGGGGGGGGGGGGGGGGGGGGGGGGGGGGGGGGGGGGGGGGGGGGGGGGGGGGGGGGGGGGGGGGGGGGGGGGGGGGGGGGGGGGGGGGGGGGGGGGGGGGGGGGGGGGGGGGGGGGGGGGGGGGGGGGGGGGGGGGGGGGGGGGGGGGGGGGGGGGGGGGGGGGGGGGGGGGGGGGGGGGGGGGGGGGGGGGGGGGGGGGGGGGGGGGGGG
+
FFFFFFFFFFFFFFFFFFFFFFFFFFFFFFFFFFFFFFFFFFFFFFFFFFFFFFFFFFFFFFFFFFFFFFFFFFFFFFFFFFFFFFFFFFFFFFFFFFFFFFFFFFFFFFFFFFFFFFFFFFFFFFFFFFFFFFFFFFFFFFFFFFFFFFFFFFFFFFFFFFFFFFFFFFFFFFFFFFFFFFFFFFFFFFFFFFFFFFFFFFFFFFFFFFFFFFFFFFFFFFFFFFFF:FFFFFFFFFFFFFFFFFFFFF
@A00270:176:HGHW5DRXY:1:2101:11505:11271 2:N:0:CACACGTG+CTCCTTAC
GACTACAGGGGTATCTAATCCTGTTTGCTCCCCACGCTTTCGCATCTCAGCGTCAGTATCTGTCCAGAAGGCCGCCTTCGCCACCGGTATTACTCCACATCTCTACGCATTTCACCGCTGCACGTGGAATTCTACCTTCCTCTACAATACTCTAGTTAACCAGTTTTAAGTGCAATTCCTAGGTTGAGCCCAGGGCTTTCACACCTAACTTAATTATCCGCCTACATGCCCTTTACGCCCAGTCATTCC
+
FF,FFFF:FFFFFFFFFF:FFFF,FFFFFFFF:FF:FFF:F:FFFF::F:FF::F,FFF,FFF,F:FFF:F:F,FFFF:FFFFFF,F,FF:,FFFFFFF::FFFFF:F:,:FFFFFFFF:FF:FF,F:,,,FFF:FF,FF:F,:F:F:FFFFF,F,FF:FFFF,F::FFF:::F:FFFFF:FFFFF:FFFF:FFFF:FF,,,FFFFFFFFFFF:FFFFF:,F,:FFFF:FFF,FFFFFFF,:,F,,,FF
@A00270:176:HGHW5DRXY:1:2101:20274:11271 2:N:0:CACACGTG+CTCCTTAC
CCTACGGGTGGCAGCAGTGGGGAATTTTGGACAATGGGGGGAACCCTGATCCAGCCATGCCGCGTGTCTGAAGAAGGCCTTCGGGTTGTAAAGGACTTTTGTTAGGGAAGAAAAGCTGGGTGCTAATACCATCTAGTGCTGACGGTACCTAAAGAATAAGCACCGGCTAACTACGTGCCAGCAGCCGCGGTAATACGTAGGGTGCGAGCGTTAATCGGAATTACTGGGCGTACAGCGAGCGCAGACGGTT
+
FFFFFFFFFFFFFFFFFFFFFFF:F:FFFFFFFFFFFFFFFFFFFFFFFFFFFFFFFFFFFFFFFFFFFFFFFFFFFFFFFFFFFFFFFFFFFF:F,FF,F:,FFFFFFFFFFFFFFFFFFFFFFFFFFFFFFFFFFF:FFF:FFFFFFF,,FF,,FFFFFFFFFFF:FFFFFFFFFFF:FF,FFF:FFFF,:FFF:F,FFFFFFF:FFFF:FFFFFFFFFF,F,FFFFFFF,FFFFFFFFF,FFFFFF:
@A00270:176:HGHW5DRXY:1:2101:19072:11475 2:N:0:CACACGTG+CTCCTTAC
GACTACTGGGGTATCTAATCCTGTTTGCTCCCCGCGCTTTCGCATCTCAGCGTCAGTATCTGTCCAGAAGGCCGCCTTCGCCACCGGTATTCCTCCACATCTCTACGCATTTCACCGCTACACGTGGAATTCTACCTTCCTCTACAATACTCTAGTTAACCAGTTTTAAGTGCAATTCCTAGGTTGAGCCCAGGGCTTTCACACCTAACTTAATTATCCGCCTACATGCCCTTTACGCCCAGTCATTCC
+
FFFFFFFFFFFFFFFFFFFFFFFFFFFFFFFFFFFFFFFFFFFFFFFFFFFF:FFFFFFFFFFFFFFFFFFFFFFFFFFFFFFFFFFF:F,FFFFFFFF,FFFFFFFFFFFFFFFFFFFFFFFFFFFFFF:FFFFFF:FF:FFFF:FFFFFFFFFFFFFFFFFFFFFFFFFFFFFFFFFFFFFFFF:FFFFFFFFFF:F:FFFFF:FFFFFFFFFFFFFFFFFFFF:FF::FFFF:FFFFFF:F:FFFF
@A00270:176:HGHW5DRXY:1:2101:20862:11506 2:N:0:CACACGTG+CTCCTTAC
GACTACTGGGGTATCTAATCCTGTTTGCTCCCCACGCTTTCGCATCTCAGCGTCAGTATCTGTCCAGAAGGCCGCCTTCGCCACCGGTATTCCTCCACATCTCTACGCATTTCACCGCTACACGTGGAATTCTACCTTCCTCTACAATACTCTAGTTAACCAGTTTTAAGTGCAATTCCTAGGTTGAGCCCAGGGCTTTCACACCTAACTTAATTATCCGCCTACATGCCCTTTACGCCCAGTCATTCC
+
FFFFFFFFFFFFFFFFFFFFFFFFFFFFFFFFFFFFFFFFFFFFFFFFFFFFFFFFFFFFFFFFFFFF:FFFFFFFFFFFFFFFFFFFFFFFFFFFFFF:FFFFFFFFFFFFFFFFFFFFFFFFFFFFF:FFFFFFF,FFFFFFFFFFFFFFFFFFFFFFFFF:FFFFFFFFFFFFFFFFFFFFFFFFFFFFFFF:,FFF:FFFFFFFFFF,FFFFFFFFFF,F:FFFF:FF,FF::FFFFFFFFFFFF
@A00270:176:HGHW5DRXY:1:2101:16586:11584 2:N:0:CACACGTG+CTCCTTAC
GACTACAAGGGATCTAATCCTGTTTGCTCCCCACGCTTTCGCATCTCAGCGTCAGTATCTGTCCAGAAGGCCGCCTTCGCCACCGGTATTCCTCCACATCTCTACGCATTTCACCGCTACACGTGGAATTCTACCTTCCTCTACAATACTCTAGTTAACCAGTTTTAAGTGCAATTCCTAGGTTGAGCCCAGGGCTTTCACACCTAACTTAATTATCCGCCTACATGCCCTTTACGCCCAGTCATTCC
+
FFFFFFFFFFFFFFFFFFFFF:FFFFFFFFFFFFFFFFFFFFFFFFFFFFFFFFFFFF:FFFFFFFFF,FFFFFFFFFFFFFFFFFFFFFFFFFFFFFFFFFF:FFFFFFFFFFFFFFFFFFFFFFF,FFFFFFFFFFFFFFFFFFFFFFFFFFFFFFFFFFFFFFFFFFFFFFFFF:FFFFFFF:FFFFFFFFFF:FFFFFFFFFFFFFF:FF,FFFFFFFFFFFFFFFFFF:FFFFFF:FFF:FFF
@A00270:176:HGHW5DRXY:1:2101:2437:11600 2:N:0:CACACGTG+CTCCTTAC
CCTACGGGTGGCTGCAGTGGGGAATTTTGGACAATGGGGGGAACCCTGATCCAGCCATGCCGCGTGTCTGAAGAAGGCCTTCGGGTTGTAAAGGACTTTTGTTAGGGAAGAAAAGCTGGGTGCTAATACCATCTAGTGCTGACGGTACCTAAAGAATAAGCACCGGCTAACTACGTGCCAGCAGCCGCGGTAATACGTAGGGTGCGAGCGTTAATCGGAATTACTGGGCGTAAAGCGAGCGCAGACGGTT
+
FFFFFFFFFFFF,FFFFFFFFFFFF:FFF:FFF:FFFFFFFF,FFF,FFFFFFFFF::FFFF:F:F:FFFF:FFF:FFF,:F:FF,FFFFFFF:FFF,F:FFF:FFFF:FFFFFFFFFFFF,FFFFFFFFFFFFFFFFFFFFFFFFFFFFFFFFFF,FFFFFFFFFFFFFFFFFFFFFFFFFF,FFFFFF:FFF:FFF:FFFFFFFF:FFFFFFFFFFF,F,FFF:FFFFFFFFFFF:FFFFFFFFF,F:
@A00270:176:HGHW5DRXY:1:2101:6515:11616 2:N:0:CACACGTG+CTCCTTAC
CCTACGGGGGGCTGCAGTGGGGAATATTGCACAATGGGGGGAACCCTGATGCAGCCATGCCGCGTGGATGAAGAAGGCCTTCGGGTTGTAAAGTACTTTCGGTGATGAGGAAGGTGCTGTATCTAATAGGTGCATTAATTGACGTTAATCACAGAAGAAGCACCGGCTAACTCCGTGCCAGCAGCCGCGGTAATACGGAGGGTGCGAGCGTTAATCGGAATGACTGGGCGTAAAGGGCATGTAGGCGGCT
+
FFFFFFFFFFFFFFFFFFFFF:FFFFFFFFFFFFFFFFFFFFFFFFFFFFFFFFFFFFFFFFFF:F,F:F:FF,FFFF,::FFFFFFFF,:FFFFFFFFFFFFFFFFFFFFFFFFF,FFFFFFF,FFFFFFFFF:FFF::FFFFFFFFF,:FFFF,FFFFFFFFFFFF:FFFFFF:FFFFFFFFFF:FFFFFFFF,FFFFF::FFFF:FF,FFFFFFFF,FFFFFFF,FFF,FFFFFFF,FFFFFFFF,F
@A00270:176:HGHW5DRXY:1:2101:2419:11631 2:N:0:CACACGTG+CTCCTTAC
CCTACGGGTGGCTGCAGTGGGGAATTTTGGACAATGGGGGGAACCCTGATCCAGCCATGCCGCGTGTCTGAAGAAGGCCTTCGGGTTGTAAAGGACTTTAGTTAGGGAAGAAAAGCTGGGTGCTAATACCATCTAGTGCTGACGCTACCTAAAGAATAAGCACCGGCTAACTACGTGCCAGCAGCCGCGGTAAAACGTAGGGTGCGAGCGTTAATCGCACTTACTGGGCGTAAAGCGAGCGCAGACGGTT
+
FFFFFFF:FF:FFFFFF:,FFFFF:FFFFFFF:FFFFFF:FFFFFFFFF,FFFFFFF,,FFFFF,FFFFFF:FFFFFFFF,FFF,,FF:FFFFFFFF,F,FF:FFFFFF,FFFFFFF:F:::FFFF:FFFFFF:FFFFF::FF:,:FFF:FFFFF:FFF:FFFF,FFFFFF,FF:FFFFFFFFFF,FFF,FFF,FFFFFFFFFF,:FFF,F,:F:::,F,FFFF:FF:FF,,FFF:FFF::FFFFF,,,:
@A00270:176:HGHW5DRXY:1:2101:6849:11725 2:N:0:CACACGTG+CTCCTTAC
CCTACGGGGGGCTGCAGTGGGGAATATTGCACAATGGGGGGAACCCTGATGCAGCCATGCCGCGTGTATGAAGAAGGCCTTCGGGCTGTAAAGTACTTTCGGTGATGAGGAAGGTGATGTATCTAATAGGTGCATTAATTGACGTTAATCACAGAAGAAGCACCGGCTAACTCCGTGCCAGCAGCCGCGGTAATACGGAGGGTGCGAGCGTTAATCGGAATGACTGGGCGTAATGGGCATGTAGGCGGAT
+
FFF:FFFFFFFFFFF:FFFFFFFFFFFFFFF:FFFF:FFFFFFF,FFFFFFFF:FFFFFF:FFF,FFFFFFFF:FFFFFFFFFFFFFFF,,FFFFFFFFFFF:F,:FFFFFFFFF:F:FFF:FFFFFFFF,FFFFFF,FFF,FFFFFFF:FFFFFFFFFFF,FFFFFFFFFFFFFFF:FFFFFFFFFFFFFFFF:FFFFFFFFFFFFF:FFFF:FFFFFFFFF:,FFFFFFFF,:FFFF:FF:FFFFF:F
@A00270:176:HGHW5DRXY:1:2101:12075:11725 2:N:0:CACACGTG+CTCCTTAC
GACTACAGGGGTATCTAATCCTGTTTGCTACCCACGCTTTCGAGCATGAACGTCAGTGTTATCCCAGGAGGCTGCCTTCGCCATCGGTATTCCTCCACATCTCTACGCATTTCACTGCTACACGTGGAATTCTACCTCCCTCTGACACACTCTAGTTACACAGTTTCAAATGCACGTCCCAAGTTGAGCTCGGGGATTTCACATCTGACTTATTTAACCGTCTGCGCTCGCTTTGCGCCCAGTAATTCC
+
FFFFFFFFFFFFFFFFFFFFF:FFFFFFFFFFFFFFFFFFFFFFFFFFFFFFFFFFFFFFF:FFF:FFFFFFFFFFFFFFFFFFFFF:FF::FFFFFFF:FFFFFFFFFFFFFFFFFFFFFFFFFFFFFFFFFFFFFFFF:FFFFFFFFFFFFFFFFFFF::FFF,FFFFFFFFFFFFFFFFFFFF:FF:FFFFFFFFFFFF:FFFF:FFFFFFFFF:,FFFFFFFFFFFFF:FFFFF:FFFFFFFFFF
@A00270:176:HGHW5DRXY:1:2101:4110:11772 2:N:0:CACACGTG+CTCCTTAC
CCTACGGAGGCAGCAGTGGGGAATATTGCACAATGGGGGGAACCCTGATGCAGCCATGCCGCGTGTATGAAGAAGGCCTTCGGGTTGTAAAGTACTTTCGGTGATGAGGAAGGTGATGTATCTAATAGGTGCATTAATTGACGTTAATCACAGAAGAAGCACCGGCTAACTCCGTGCCAGCAGCCGCGGTAATACGGAGGGTGCGAGCGTTAATCGGAATGACTGGGCGTAAAGGGCATGTAGGCGGATA
+
FFFFFFFFFFFFFFFFFFFFFFFFFFFFFFFFFFFFFFFFF:FFFFFFFFFFFFF,FFFFFFFFFF,FFFFFFFFFFFF:FFFF,FFF,FFFFFFF:FFFF::FF:FFFFF:FFF:FFFFFFF:FFFFFFFFFFFFFFFFFF:FFFFFF,FFFFFFFFFFFFFFFF,FFFFFFFFFFF,FF,FFFFFFFFFFF,FFFFFFFFFF:FFFFFFFF:FFFFFFFFFFFFFFFFF,FFFF::,,FFFF:FFF:,
@A00270:176:HGHW5DRXY:1:2101:8006:11882 2:N:0:CACACGTG+CTCCTTAC
CCTACGGGAGGCAGCAGTGGGGAATATTGCACAATGGGGGGAACCCTGATGCAGCCATGCCGCGTGTATGAAGGAGGCCTTCGGGTTGTAAAGTACTTTCGGTGATGAGGAAGGTGATGTATCTAATAGGTGCATTAATTGACGTTAATCACAGAAGAAGCACCGGCTAACTCCGTGCCAGCAGCCGCGGTAATACGGAGGGTGCGAGCGTTAATCGGAATGACTGGGCGTAAAGGGCATGTAGGCGGAT
+
FFF:FFFFFFFFFFFFFFFFFFFFFFFFFFFFFFFF:FFFFFFFFFFFFFFFFFFFFFFFFFFFFFFFFFFFFFFFFFFFFFFFFFFFFFFFFFFFFFFFFFFFFFFFFFFFFFFFFFFFFFFFFFFFFFFFFFF:FFFFFFFF:FFFFFFFFF::FFFFFFFFFFFFF:FFFFFFFFFFFFFFFFFFFFFFFFFFFF:FFFFFFFFFFFFF,:FFFFFFFFF:FFFFFFF,FFFFFFFFFFFFFFFFFF
@A00270:176:HGHW5DRXY:1:2101:11153:11945 2:N:0:CACACGTG+CTCCTTAC
CCTACGGGTGGCAGCAGTGGGGAATTTTGGACAATGGGGGGAACCCTGATCCAGCCATGCCGCGTGTCTGAAGAAGGCCTTCGGGTTGTAAAGGACTTTTGTTAGTGAAGAAAAGCTGGGTGCTAATACCATCTAGTGCTGACGGTACCTAAAGAATAAGCACCGGCTAACTACGTGCCAGCAGCCGCGGTAATACGTAGGGTGCGAGCGTTAATCGGAATTACTGGGCGTAAAGCGAGCGCAGACGGTT
+
FFFFF:FFFFFFFFFF:FFFFFFFFFFFF:F,FFFF::F:FFFF:FFFF:FFF,FFFFFFFFFFFFF:FF,FFFF,FFFFF,:FF:F,FFFFFFFFF,FFF,,FF,FFFF:FFFFFFFFFF::FFFFFFF,:F,FF:FFFFFFFFF:FFF:::F:FFFFF:F:FFFFFFFFFFFFFFF,FFFFFFFFFFF:F:FF:::FFF,:FFFF:F,FFF:FFFFFFF:FF::,F,,FFFFFFF:F::F:F,FF,:,
@A00270:176:HGHW5DRXY:1:2101:16966:11960 2:N:0:CACACGTG+CTCCTTAC
GACTACAAGGGATCTAATCCTGTTTGCTCCCCACGCTTTCGCATCTCAGCGTCAGTATCTGTCCAGAAGGCCGCCTTCGCCACCGGTATTCCTCCACATCTCTACGCATTTCACCGCTACACGTGGAATTCTACCTTCCTCTACAATACTCTAGTTAACCAGTTTTAAGTGCAATTCCTAGGTTGAGCCCAGGGCTTTCACACCTAACTTAATTATCCGCCTACATGCCCTTTACGCCCAGTCATACC
+
FFFFFFFFFFFFFFFFFFFFFFFFFFFFFFFFFFFFFFFFFFFFFFFFFFFFFFFFFFFFFFFFFFFFFFFFFFFFFFFFFFFFFFFFFFFFFFFFFFFFFFFFFFFFFFFFFFFFFFFFFFFFFFFFFFFFFFFFFFFFFFFFFFFFFFFFFFFFFFFFFFFFFFFFFFFFFFFFFFFFFFFFFFFFF:FFFFFFFFFFFFFFFFFFFFFFFFFFFFFFFFFFFFFFFFF:FFF:FFFFF:FFF:FF
@A00270:176:HGHW5DRXY:1:2101:11351:12164 2:N:0:CACACGTG+CTCCTTAC
GACTACACGGGTATCTAATCCTGTTTGCTCCCCACGCTTTCGCATCTCAGCGTCAGTATCTGTCCAGAAGGCCGCCTTCGCCACCGGTATTCCTCCACATCTCTACGCATTTCACCGCTACACGTGGAATTCTACCTTCCTCTACAATACTCTAGTTAACCAGTTTTAAGTGCAATTCCTAGGTTGAGCCCAGGGCTTTCACACCTAACTTAATTATCCGCCTACATGCCCTTTACGCCCAGTCATTCC
+
FFFFFFFFFFFFFFFFFFFFFFFFFFFFFFFFFFFFFFFFFFFFFFFFFFFFFFFFFF:FFFFFFFFFFFFFFFFFFFFFFFFFFFFF,FFFFFFFFFFFFFFFFFFFFFFFFFFFFFFFF:FFFFF:FFFFFFFFF:FFFF,FFF:FFFFFFFFFFFFFFFFFFFF:FFFFF:FFFFFFFFFFFFFFFFFFFFFFFFFFFFFFFFFFFFFFF:FFFFF:FF:FFFFFFFFF,FFFFFFFFFFF,FFFF
@A00270:176:HGHW5DRXY:1:2101:12843:12367 2:N:0:CACACGTG+CTCCTTAC
GACTACCCGGGTATCTAATCCTGTTTGCTCCCCACGCTTTCGCATCTCAGCGTCAGTATCTGTCCAGAAGGCCGCCTTCGCCACCGGTATTCCTCCACATCTCTACGCATTTCACCGCTACACGTGGAATTCTACCTTCCTCTACAATACTCTAGTTAACCAGTTTTAAGTGCAATTCCTAGGTTGAGCCCAGGGCTTTCACACCTAACTTAATTATCCGCCTACATGCCCTTTACGCCCAGTCATTCC
+
,,FFFFFFFFFFFFFFFFFFFFFFFFFFFFFFFFFFFFFFFFF:FFFFFFFFFFFFFFFFFFFFF:FFF:FFFFFFFF:FFFFFFFFF,:FFFFFFFFF::FFFFFFFFFFFFFFFFF:FF,FFFFFFFFFFFFFFFFFFFFF,FFFFFF,:FFFFFFFF:FF:FFFFFFFFF:FFFFFF:FFFFFFFFFFFF:FFF,FFFFF:FF:FFF,FFFFFFFF,FFFFFFFFFFFFFFFFFF,FFFFFFFF,:
@A00270:176:HGHW5DRXY:1:2101:28185:12383 2:N:0:CACACGTG+CTCCTTAC
CCTACGGGGGGCAGCAGTGGGGAATATTGCACAATGGGGGGAACCCTGATGCAGCCATGCCGCGTGTATGAAGAAGGCCTTCGGGTTGTAAAGTACTTTCGGTGATGAGGAAGGTAATGAATCTAATAGGTTTATTAATTGACGTTAATCACAGAAGAAGCACCGGCTAACTCCGTGCCAGCAGCCGCGGTAATACGGAGGGTGCGAGCGTTAATCGGAATGACTGGGCGTAAAGGGCATGTAGGCGGAT
+
FFFFFFFFFFFFFFFFF,FFFFFFFF,,FFFFFF,F:FFFFFFFFF,:FF::FFFF:FF:FFFFFF:FF,FF,F:FF:F:FFFFFFFFFFFFFFF::FF:FF,FFFFFFFFFFFFFFFF,FFFFFFFFF:FFFFFF,FFFFFFFFFFF,FFFF:FF:FF:FFFFF:FF:FFFF,FFFFF:FFF,FFFFFFF,FFFF::FFFFFF:FFF:,FFF:F,FFFFFFFFFFFFFFF:F,,::,F,FFFFFFFFFF
@A00270:176:HGHW5DRXY:1:2101:15194:12399 2:N:0:CACACGTG+CTCCTTAC
CCTACGGGGGGCAGCAGTGGGGAATATTGCACAATGGGGGGAACCCTGATGCAGCCATGCCGCGTGTATGAAGGAGGCCTTCGGGTTGTAAAGTACTTTCGGTGATGAGGAAGGTGATGTATCTAATAGGTGCATTAATTGACGTTAATCACAGAAGAAGCACCGGCTAACTCCGTGCCAGCAGCCGCGGTAATACGGAGGGTGCGAGCGTTAATCGGAATGACTGGGCGTAAAGGGCATGTAGGCGGAT
+
FFF,FFFFFFFFFFFFFFFFFFFFFFFFFFFFFFFFFFFFFFFFF:FFFFFFFFFFFFFFFFFFFFF:FFFFFFFFFFF:FFFFFFFFF:FFFFF:FFFFFFFFFFFFFFFFFFFFFFFFFFFF:FFFFFFFFFFFFFFFFFFFFFFFFFFFFFFF::FF,FFFFF:FFFFFFFF,FFFFFFFFFFFFFFFFFFFFFFF:FF:FFFFFFF:FFFFFFFFFFFFFFFFFFFFFFFFFFFF,FFFFF:FFFF
@A00270:176:HGHW5DRXY:1:2101:4318:12446 2:N:0:CACACGTG+CTCCTTAC
CCTACGGGTGGCAGCAGTGGGGAATTTTGGACAATGGGGGGAACCCTGATCCAGCCATGCCGCGTGTCTGAAGAAGGCCTTCGGGTTGTAAAGGACTTTTGTTAGGGAAGAAAAGCTGGGTGCTAATACCATCTAGTGCTGACGGTACCTAAAGAATAAGCACCGGCTAACTACGTGCCAGCAGCCGCGGTAATACGTAGGGTGCGAGCGTTAATCGGAATTACTGGGCGTAAAGCGAGCGCAGACGGTT
+
FFFFFFFFFFFFFFFFFFFFFFFFFFFFFFFFFFFFFFFFFFFFFFFFFFFFFFFFFFFFFFFF:FFFFFFFFFFFFFFFFFFFFFF:F:FFFFFFF,F:,::F:FFFFFFFFFFFFFFFFFFFFFFFFFFFFFFFFFFFFFFFFFFFFFFFFFFFFFFFFFFFFFFFFF:FFFF:FFFFFFFFFFFFFFFFF:FFFFFFFFFFFFFFF:FFFFFFFFFFFFFFFF:FFFFFFFFF:FF:FFFF:FF,F:
@A00270:176:HGHW5DRXY:1:2101:28763:12571 2:N:0:CACACGTG+CTCCTTAC
GACTACTCGGGTATCTAATCCTGTTTGCTACCCACGCTTTCGAGCATGAACGTCAGTGTTATCCCAGGAGGCTGCCTTCGCCATCGGTATTCCTCCACATCTCTACGCATTTCACTGCTACACGTGGAATTCTACCTCCCTCTGACACACTCTAGTTACACAGTTTCAAATGCACGTCCCAAGTTGAGCTCGGGGATTTCACATCTGACTTATTTAACCGTCTGCGCTCGCTTTACGCCCAGTAATTCC
+
FFFFFFFFFFFFFFFFFFFF:FFFFFF:FFFFFFFFFFF:FFF:FFFF:FFFFFFFFFFFFFF,FFFFFFFFFFFFFFFFFFFFFFFFF:FFFFFFFFFFFFFFFFFFFFFFF,FFFFFFF:FFFFFFF,:FFF,FFFFFFFFF,FFF:FFFFFF,FFFFFFFFFFFFFFFFFFFFFFFFFFFFFF:FFFFFFFFF::FFF,FFFFF,:F,FFFFF:FFFFFF:FFFFF,FFFFFFFFFFFFFFFFFFF
@A00270:176:HGHW5DRXY:1:2101:6054:12665 2:N:0:CACACGTG+CTCCTTAC
CCTACGGGAGGCAGCAGTGGGGAATATTGCACAATGGGGGGAACCCTGATGCAGCCATGCCGCGTGTATGAAGAAGGCCTTCGGGTTGTAAAGTACTTTCGGTGATGAGGAAGGTGATGTATCTAATAGGTGCATTAATTGACGTTAATCACAGAAGAAGCACCGGCTAACTCCGTGCCAGCAGCCGCGGTAATACGGAGGGTGCGAGCGTTAATCGGAATGACTGGGCGTAAAGGGCATGTAGGCGGAT
+
FF::FFFF:FFFFFFFF,FFFFFFFFF:FFFFFFF:FFFFFFFFFFFFFF:FF:F:FFFFFFFFF,::FFF:FF,FFFFF::FFFFFFFFFFF:FFFFFFF:FFFFFF::FF:FFFFFFF,FFFF:FFFFF:FFFFFFFFF,F:,FF::FFFF,FFF:F:::F,FFFFF,FFFFF:F:FFFFFFFFFFFFFFF:FFFFFFFFFF:F:F:FFFFFFFF:FFFF:FFFFFFFFFFFF,FFFFFFF:FFFFFF
@A00270:176:HGHW5DRXY:1:2101:5412:12680 2:N:0:CACACGTG+CTCCTTAC
GACTACTAGGGTATCTAATCCTGTTTGCTCCCCACGCTTTCGCATCTCAGCGTCAGTATCTGTCCAGAAGGCCGCCTTCGCCACCGGTATTCCTCCACATCTCTACGCATTTCACCGCTACACGTGGAATTCTACCTTCCTCTACAATACTCTAGTTAACCAGTTTTAAGTGCAATTCCTAGGTTGAGCCCAGGGCTTTCACACCTAACTTAATTATCCGACTACATGCCCTTTACGCCCAGTCATTCC
+
FF:F:FF:FFFFFFFFF,FF:FFFFFFF,FFF,:F,:F,FFFFFFFFFFF:F,F:FFF,F,FF,FF:FFF::F,FF::,,FFFFF:FFF:F::F:FF,,,:F,F::FFFFFF,FF,,FF:FF,FF:F,,,FFF,,FF::FF,FF,FFFF:F,:,,FFF,FFFF:FFFFF,FF,F:FF::F,,F:FF:FF,FFF:F,FFFF,:,::FFFFFF:,FFFF::F,:FFFFFF:,,FF:FFFFFFF,F,:FF,F
@A00270:176:HGHW5DRXY:1:2101:1136:12759 2:N:0:CACACGTG+CTCCTTAC
CCTACGGGGGGCTGCAGTGGGGAATTTTGGACAATGGGGGGAACCCTGATCCAGCCATGCCGCGTGTCTGAAGAAGGCCTTCGGGTTGTAAAGGACTTTTGTTAGGGAAGAAAAGCTGGGTGCTAATACCATCTAGTGCTGACGGTACCTAAAGAATAAGCACCGGCTAACTACGTGCCAGCAGCCGCGGTAATACGTAGGGTGCGAGCGTTAATCGGAATTACTGGGCGTAAAGCGAGCGCAGACGGTT
+
FF::FFFFFFFF,FF:FFFFFFFFFFFFFFFF:FFFFFFFFFFF,FFFFF:FFFFF:,,FFFFF:FFFFFFFFFFFFFF,F:FFFFFFF,FFFFFFFF,:F,FFFFFF,FFFF:FFFFFFFFF:::,FFF,FFF:FFFF:F:FFFFFFF:,FFFFFF:FFFFFFFFF::FFFFFFFFFFF:F,FFFFFFFFFFFFFF:FF::FFF:FFFFF,,FFFFFF,FFFFFFFFFFFF::FFFFFF,FFFFFFF,,
@A00270:176:HGHW5DRXY:1:2101:11198:12774 2:N:0:CACACGTG+CTCCTTAC
GACTACAAGGGTATCTAATCCTGTTTGCTACCCACGCTTTCGAGCATGAACGTCAGTGTTATCCCAGGAGGCTGCCTTCGCCATCGGTATTCCTCCACATCTCTACGCATTTCACTGCTACACGTGGAATTCTACCTCCCTCTGACACACTCTAGTTACACAGTTTCAAATGCACGTCCCAAGTTGAGCTCGGGGATTTCACATCTGACTTATTTAACCGTCTGCGCTCGCTTTACGCCCAGTAATTCC
+
FFF:FFFFFFFFFFFFFFFFFFFFFFFFFFFFFFFFFFFFFFFFFF,FFFFFFFFFFFFFFFFFFFFFFFFFFFFFFFFFFFFFFFFFFFFFFFFFFFFFFFFFFFFFFFFFFFFFFFFFFFFFFFFFFFFFFFFFFFFFFFFFFF:FFFFFFFFFFFFFFFFFFFFFFFFFFFFFFFFFFFF:FFFFFFFFFFFF:FFFFFFFFFFFFFFFFF:FFFFFFFFFFFFFFFFFFFFFFFFFFFF:FFFFF
@A00270:176:HGHW5DRXY:1:2101:20148:12774 2:N:0:CACACGTG+CTCCTTAC
CCTACGGGTGGCTGCAGTGGGGAATATTGCACAATGGGGGGAACCCTGATGCAGCCATGCCGCGTGTATGACGAAGGCCTTCGGGTTGTAAAGTACTTTCGGTGATGAGGAAGGTGATGTATCTAATAGGTGCATTAATTGACGTTAATCACAGAAGAAGCACCGGCTAACTCCGTGCCAGCAGCCGCGGTAATACGGAGGGTGCGAGCGTTAATCGGAATGACTGGGCGTAAAGGGCATGTAGGCGGAT
+
FFFFFFFFFFFFFFFFF:FFFFFFFFFFFFFF:FFFFFFFFF,FFF,F:FFFFFFF:FFFFFFFFFF:FFF,FFFFFFF:FFFFF,FFFFF,FF:FFF:FFF:FF,F,FFFFFFFFFFFF,FF:FFFFFFFFF:,FFFFFFFFFFFFFFFFFFF:FFFFFFFFFFFFF:FFFFFFFFFF,FFFFFFFFFFFFF:FFFFFFFFFFFFFFFF,FFFFFFFF:FFF:FFFFFFF,F,F:FF,FFFFFFFFFF:
@A00270:176:HGHW5DRXY:1:2101:28772:12806 2:N:0:CACACGTG+CTCCTTAC
CCTACGGGGGGCAGCAGTGGGGAATTTTGGACAATGGGGGGAACCCTGATCCAGCCATGCCGCGTGTCTGAAGAAGGCCTTCGGGTTGTAAAGGACTTTTGTTAGGGAAGAAAAGCTGGGTGCTAATACCATCTAGTGCTGACGGTACCTAAAGAATAAGCACCGGCTAACTACGTGCCAGCAGCCGCGGTAATACGTAGGGTGCGAGCGTTAATCGGAATTACTGGGCGTAAAGCGAGCGCAGACGGTT
+
FFFFFFF::FFFFFFFFFFFFFFF,FFFFFFFFFFFFFFFFFFFF:FF:FF,FFFF:FFFFFFF:FFFFFFFFFFFFFF:FFFFFFFFFFFFFFFFFF,FF:F,FFFFFF:FFFFFFFFFFFFFF,FFFFFF:FFF:FFFFFFFFF,:FFFFFF:FFFFFFFFF:FFFFFFFFFFF:FFF,,FFFFFF::FFF:FFF:F:F,FFFFFFF:FFFFFFFFFF:FF,FFFFFF:FF,FFF:F,FF:F:FF:FF
@A00270:176:HGHW5DRXY:1:2101:11216:12837 2:N:0:CACACGTG+CTCCTTAC
GACTACAAGGGTATCTAATCCTGTTTGCTACCCACGCTTTCGAGCATGAACGTCAGTGTTATCCCAGGAGGCTGCCTTCGCCATCGGTATTCCTCCACATCTCTACGCATTTCACTGCTACACGTGGAATTCTACCTCCCTCTGACACACTCTAGTTACACAGTTTCAAATGCACGTCCCAAGTTGAGCTCGGGGATTTCACATCTGACTTATTTAACCGTCTGCGCTCGCTTTACGCCCAGTAATTCC
+
FFFFFFFFFFFFFFFFFFFFFFFFFFFFFFFFFFFFFFFFFFFFFFFFFFFFFFFFFFFFFFFFFFFFFFFFFFFFFFFFFFFFFFFFFFFFFFFFFFFFFFFFFFFFFFFFFFFFFFF:FFFFFFFF,FFFF:FFFFFFFFFFFFFFFFFFF:FFFFFFFFFFFFFFFFFFFFFFFFFF:FFFFFFFFFFFFF:::FFFFFFFFFFF,FFF,FFFFFFFFFFFFFFFFFFFFFF:FFFFFFF:F:FFF
@A00270:176:HGHW5DRXY:1:2101:11966:12884 2:N:0:CACACGTG+CTCCTTAC
CCTACGGGAGGCAGCAGTGGGGAATATTGCACAATGGGGGGAACTCTGATGCAGCCATGCCGCGTGTATGAAGAAGGCCTTCGGGTTGTAAAGTACTTTCGGTGATGAGGAAGGTAATGAATCTAATAGGTTTATTAATTGACGTTAATCACAGAAGAAGCACCGGCTAACTCCGTGCCAGCAGCCGCGGTAATACGGAGGGTGCGAGCGTTAATCGGAATGACTGGGCGTAAAGGGCATGTAGGCGGAT
+
FFFFFFFFFFFFFFFFFFFFFFFFFFFFFFFFFFFFFFFFFFFFFFFFFFFFFFFFFFFFFFFFFFFFFFFFFFFFFFFFFFFFFF:FFFFFFFFFFFFFFF:FFFFFFFFFFFFFFFFFFFFFFFFFFFFFFFFFFFFFFFFFFFFFFFFFFF,F:,FFFFFFFFFFFFF:FFFFFFFFFFFFFFFFFFF:FFFF,:FFFFFFFFFFFFFFFFFFFFFFFFF:FFFFFF:FFFFFFF,FFFFF:FFFFF
@A00270:176:HGHW5DRXY:1:2101:1931:12915 2:N:0:CACACGTG+CTCCTTAC
CCTACGGGTGGCAGCAGTGGGGAATTTTGGACAATGGGGGGAACCCTGATCCAGCCATGCCGCGTGTCTGAAGAAGGCCTTCGGGTTGTCAAGGACTTTTGTTAGGGAAGAAAAGCTGGGTGCTAATACCATCTAGTGCTGACGGTACCTAAAGAATAAGCACCGGCTAACTACGTGCCAGCAGCCGCGGTAATACGTCGGGTGCGAGCGTTAATCGGAATTACTCGGCGTAAAGCGCGCGCAGACGGGT
+
FFFFFFFFFFFFF:F::,F:FFF,,:,FF:FF,,:FFFFFFF:FFFFFF,FF:FFF:,:FFF:FFFFFFFF,:FF:FFFF:FFFF:FF,,:FFF:FF:,F:::FFFFF:FFF:FFFFF:FFFFF,FFFFF::FFFFFFFF:FFF:F:FF,,F:FFFF,,FFFFFFFF:FFF:FFFF:FF,FF,FFFFFF:F,,F,FF,,FFFF,FFFFFFF:,FFFFFF,:FFFF,F,F,FF,FFFF,FFF:F,FFF:,F
@A00270:176:HGHW5DRXY:1:2101:2003:12915 2:N:0:CACACGTG+CTCCTTAC
CCTACGGGTGGCAGCAGTGGGGAATTTTGGACAATGGGGCGAACCCTGATCCAGCCATGCCGCGTGTCTGAAGAAGGCCTTCGGGTTGTAAAGGACTTTTGTTAGGGAAGAAAAGCTGGGTGCTAATACCATCTAGTGCTGACGGTACCAAAAGAATAAGCACCGGCTAACTACGTGCCAGCAGCCGCGGTAATACGTAGGGTGCGAGCGTTAATCGGAATTACTGGGCGTAAAGCGAGCGCAGACGGT
+
FFFFFFFFFFFFFFFFFFFFFFF,FFFFFFFF,FFFFFF,F::FFFF,F:FFFFFFFFFFFFFFFFFF,FFFFFF:F:FF,F:FFFFFF,FFFF,FF:,FFF,FFFFF:FFF:FF:FFFFFFF::FF:FF,:F:FFFFFFFFFF,,FFF,F::FF:FF,FFFFFFFFF,FF,,FFFFFFFF:F,FFFFFF,::,:FF,FF:FFFFFF:FFFF::FFFF,,FF,F::F:FFFFFFFFF,,FFF,FFFFF:
@A00270:176:HGHW5DRXY:1:2101:6081:12962 2:N:0:CACACGTG+CTCCTTAC
GACTACAGGGGTATCTAATCCTGTTTGCTCCCCACGCTTTCGCATCTCAGCGTCAGTATCTGTCCAGAAGGCCGCCTTCGCCACCGGTATTCCTCCACATCTCTACGCATTTCACCGCTACACGTGGAATTCTACCTTCCTCTACAATACTCTAGTTAACCAGTTTTAAGTGCAATTCCTAGGTTGAGCCCAGGGCTTTCACACCTAACTTAATTATCCGCCTACATGCCCTTTACGCCCAGTCATTCC
+
FFFFFFFFFFFFFFFFFFFFFFFFFFFF:FFFFFF:FFFFFFFFF:FFF,FFFFFFFFFFFFFFFFF:FFFFFFFFFFFF::FFFFFFFFFF:FFFFFFFFFFFF:FF:FFFFFFFFFFFFFFFFFFF::FFFFFF:FFFFFFFFF:FFFFF,FFFFFFFFFFFFFFFFFFFFFFFFFFF,FFFFFF:FFFFFFFFF:FF,:FFFFFFFFFFFFF,F:FFFFFFFFFF,FFFF:FFF,:FFFF,FFF,F
@A00270:176:HGHW5DRXY:1:2101:27507:12962 2:N:0:CACACGTG+CTCCTTAC
GACTACTGGGGTATCTAATCCTGTTTGCTACCCACGCTTTCGAGCATGAACGTCAGTGTTATCCCAGGAGGCTGCCTTCGCCATCGGTATTCCTCCACATCTCTACGCATTTCACTGCTACACGTGGAATTCTACCTCCCTCTGACACACTCTAGTTACACAGTTTCAAATGCACGTCCCAAGTTGAGCTCGGGGATTTCAGCTCTGACTTATTTAACCGTCTGCGCTCGCTTTACGCCCAGTAATTCC
+
FFFFFFFFFFFFFFFFFF:FFFFFFFFFFFFF:FFFF:F:FFFFFFFF,FFF:FFFFFFFFFF:FFFFFFFFFFFFFFFFFFFFFFFF,F:FFFFFFFFFF:FFF,FFF,FFFFFF,FFFFFFFFFFFF,FFF,FFFFFFFFFFFFFFFFFFFFFFFFFF:F:,FFF:FFFFF,FFF:FF:,F:FFFFFFF::FFF:FFFF,,FFFF,F,,,::FFF,FF,::F::FFFFFFFFFF,F,FF,,,,,,,,
@A00270:176:HGHW5DRXY:1:2101:1154:12978 2:N:0:CACACGTG+CTCCTTAC
CCTACGGGGGGCTGCAGTGGGGAATTTTGGACAATGGGGGGAACCCTGATCCAGCCATGCCGCGTGTCTGAAGAAGGCCTTCGGGTTGTAAAGGACTTTTGTTAGGGAAGAAAAGCTGGGTGCTAATACCATCTAGTGCTGACGGTACCTAAAGAATAAGCACCGGATAACTACGTGCCAGCAGCCGCGGTAATACGTAGGGTGCGAGCGTTAATCGGACTTACTGGGCGTAAAGCGAGCGCAGACGGTT
+
F,FFFFFFFFFFFFFFFFFF:FFFF:FFFFF,FFFFFFFFFFFFF,F,FFFFFFFFFFFFF:FFFFFF:FFFFFFFFFF,F:FFFFF,FFFF,FF,:,F:F,F:FFFF,FFFFFFFFFFFFFFFFFFFF:FFFFFFFF:FFFFFFFFFF:F,FFFFF:FFFFFFFF,FF,FFFFFFF:FFFFFFFF:FF:FFFFF:F,FFFFFFFFFFFF,,FFFFFF,,:FFF:FFFFFFFFFFFFFFFFF,FF:FFF:
@A00270:176:HGHW5DRXY:1:2101:10402:12994 2:N:0:CACACGTG+CTCCTTAC
GACTACACGGGTATCTAATCCTGTTTGCTACCCACGCTTTCGAGCATGAACGTCAGTGTTATCCCAGGAGGCTGCCTTCGCCATCGGTTTTCCTCCACATCTCTACGCATTTCACTGCTACACGTGGAATTCTACCTCCCTCTGACACACTCTAGTTACACAGTTTCAAATGCACGTCCCAAGTTGAGCTCGGGGATTTCACATCTGACTTATTTAACCGTCTGCGCTCGCTTTACGCCCAGTAATTCC
+
FFFFFFFFFFFFFFFFFFFFFFFFFFFFFFFFFFFFFFFFFFFFFFFFFFFFFFFFFFFFFFFFFFFFFFFFFFFFFFFF:FFFFFFFFFFFFFFF::FFFFFFFFFFFFFFFFFFFFFFFFFFFFFFFFFFFFFFFFFFFFFFFFFFFFFFFFFFFFFFF:FFFFFFFFFFFFFFFFFFFFFFFFFF:FFFFFF,FFFFFFFF:FF:FFF:FFFFFFFFF:FF:FFFFFFFFFF,FFFFFFFF,FFFF
@A00270:176:HGHW5DRXY:1:2101:6524:13009 2:N:0:CACACGTG+CTCCTTAC
CCTACGGGTGGCTGCAGTGGGGAATTTTGGACAATGGGGGGAACCCTGATCCAGCCATGCCGCGTGTCTGAAGAAGGCCTTCGGGTTGTAAAGGACTTTTGTTAGGGAAGAAAAGCTGGGTGCTAATACCATCTAGTGCTGACGGTACCTAAAGAATAAGCACCGGCTAACTACGTGCCAGCAGCCGCGGTAATACGTAGGGTGCGAGCGTTAATCGGAATTACTGGGCGTAAAGCGAGCGCAGACGGTT
+
FFFFFFFFFFFFFFFFFFFFFFFFFFFFFFFFFFFFFFFFFFFFFFFFFFFFFFFFFFFFFFFFFFFFFFFFFFFFFFFF:FFFFFFFFFFFFFFFFFFFFFFF,FFFFFFFFFFFFFFFFFFFFFFFFFFFFFFFFFFFFFFFFFFFFFFFFFFFFFFFFFFFFFFF,FFFFFFFFFF:FFFFFFFFFFF:,FFFFFFFFFFFFFFFFF::FFFFFFF:FFFFFFFFFFF,FFFF:FFFFFFFFFFF:F
@A00270:176:HGHW5DRXY:1:2101:8838:13009 2:N:0:CACACGTG+CTCCTTAC
GACTACACGGGTATCTAATCCTGTTTGCTCCCCACGCTTTCGCATCTCAGCGTCAGTATCTGTCCAGAAGGCCGCCTTCGCCACCGGTATTCCTCCACATCTCTACGCATTTCACCGCTACACGTGGAATTCTACCTTCCTCTACAATACTCTAGTTAACCAGTTTTAAGTGCAATTCCTAGGTTGAGCCCAGGGCTTTCACACCTAACTTAATTATCCGCCTACATGCCCTTTACGCCCAGTCATTCC
+
FFFFFFFFFFFFFFFFFFFFFFFFFFFFFFFFFFFFF:FFFFFFF:F:FFFFFFFFFFFFFFFFFFFFFFF,FFFFFFFF:FFFFFFF,:FFFFFFF:FFFFFFFFFFFFFFFFFFFFFFF:F,FFFFFFF:FFFFFF::FFFFFFFFFFF:FFFFFFFF,FFFFFFF,,FFFFFFFFFFFFFFFFFF:FFF:FF:FFFFF:FFFFFF:FFFFFFFFFFFFFFFFFF:FF:FFFFFFF:FFFFFFFF,F
@A00270:176:HGHW5DRXY:1:2101:18032:13119 2:N:0:CACACGTG+CTCCTTAC
GACTACCAGGGTATCTAATCCTGTTTGCTACCCACGCTTTCGAGCATGAACGTCAGTGTTATCCCAGGAGGCTGCCTTCGCCATCGGTATTCCTCCACATCTCTACGCATTTCACTGCTACACGTGGAATTCTACCTCCCTCTGACACACTCTAGTTACACAGTTTCAAATGCACGTCCCAAGTTGAGCTCGGGGATTTCACATCTGACTTATTTAACCGTCTGCGCTCGCTTGACGCCCAGTAATTCC
+
FFFFFFFFFFFFFFFFFFFFFFF:FFFFFFFFFFFFFFFFFFFFFF:FFFFFFFFFFFFFFFFFFFFFFFFFFFFFFFFFFFFFFFFFFFFFFFFF:FFFFFFFFFFFFFFFFFFFFFF,FFFFFFFF,F:FFFFFF:FFFFFFFFFFFFFFFFFF:FFFF:FFFFFFF,FFF:FFFFFFFFFFFFFFFFFFFFF,FF:FFFFFFFFF:::FFFFFF,FFFFFFF:FF,FF:F:,FFFFFFFF,F,:FF
@A00270:176:HGHW5DRXY:1:2101:10691:13182 2:N:0:CACACGTG+CTCCTTAC
GACTACAAGGGTATCTAATCCTGTTTGCTACCCACGCTTTCGAGCATGAACGTCAGTGTTATCCCAGGAGGCTGCCTTCGCCATCGGTATTCCTCCACATCTCTACGCATTTCACTGCTACACGTGGAATTCTACCTCCCTCTGACACACTCTAGTTACACAGTTTCAAATGCACGTCCCAAGTTGAGCTCGGGGATTTCACATCTGACTTATTTAACCGTCTGCGCTCGCTTTACGCCCAGTAATTCC
+
FFFFFFFFFFFFFFFF:FFFFFFFFFFFFFFFFFFFFFFFFFFFFFFFFFFFFFFFFFFFFFFFFFFFFFFFFFFFFFFFFFFFFFFFFFFFFFFFFF:FFFFFFFFFFFFFFFFFFFFFFFFFFF:FFF:FFFFFFFFFF:FFFFFFFF:FFFFFFF,FF:FFFFFF,FFFFFFFFFFFF,FFFFF:FFFFFFFFFFFFFFFFFFFF:FFFFFF,FFFFF:FFFFFFFFFFFFFFFFFFFFFF:FFFF
@A00270:176:HGHW5DRXY:1:2101:28302:13182 2:N:0:CACACGTG+CTCCTTAC
CCTACGGGGGGCAGCAGTGGGGAATTTTGGACAATGGGGGGAACCCTGATCCAGCCATGCCGCGTGTCTGAAGAAGGCCTTCGGGTTGTAAAGGACTTTTGTTAGGGAAGAAAAGCTGGGAGCTAATACCATCTAGTGCTGACGGTACCTATAGAATAAGCACCGGCTATCTACGTGGCAGCAGCCGCGGTAATACGTAGGGTGCGAGCGTTAATCGGACTTACTGGGCGTATAGCGAGCGCAGACGGTTT
+
F,:FF::,::F,F:FF,,:FF,FFFFFF,FFFFF:F::FF:FF,F:F:FF,FFFF:::F,FFFFFF,,:F,FF:FFF,F,:FFFFFFFFF,F,:F,F,FF:F,FF:F:F,F:F:F:F,FF,FFFF::,::,,F,FF,F,FFFFF:F,::::,FF,FF:,FF:FF,:FF:,FF:::,F,:FF,:F:,F:FFF,:,F,FF:,:FFFFF,FF:,FFF::FFF,FF:,FFF:,,,,,,:FFFF:F:,F:,F,,,,
@A00270:176:HGHW5DRXY:1:2101:10357:13228 2:N:0:CACACGTG+CTCCTTAC
GACTACTGGGGTATCTAATCCTGTTTGCTCCCCACGCTTTCGCATCTCAGCGTCAGTATCTGTCCAGAAGGCCGCCTTCGCCACCGGTATTCCTCCACATCTCTACGCATTTCACCGCTACACGTGGAATTCTACCTTCCTCTACAATACTCTAGTTAACCAGTTTTAAGTGCAATTCCTAGGTTGAGCCCAGGGCTTTCACACCTAACTTAATTATCCGCCTACATGCCCTTTACGCCCAGTCATTCC
+
FFFFFFFFFFFFFFF:F,FFFFFFFFFFF,FFFFFFFFFFFFFFFFFFFFFFFFF:FFFF:FFFFFFFFFFFFFFFFFFFFFFFFFFF:FFFFFFFFFFFFFFFFFFFFFFFFFFFFFFFFFFFFFF,FFFFFFFFFFFFFFFFFFFFFFFFFFFFFFFFFFFFFFFFFFFFFF,FFFFFFFFFFFF:FFFFFFFF:FFFFFFFFFFFFFFFFFF:FFFFFFFFFFF:FFFFFFF:FFFF:FFFFFFFF
@A00270:176:HGHW5DRXY:1:2101:6596:13260 2:N:0:CACACGTG+CTCCTTAC
CCTACGGGTGGCTTCAGTGGGGAATTTTGGACAATGGGGGGAACCCTGATCCAGCCATGCCGCGTGTCTGAAGAAGGCCTTCGGGTTGTAAAGTACTTTTGTTAGGGAAGAAAAGCTGGGTGCTAATACCAGCTAGTGCTGACGGTACCTAAATAATAAGCACCGGCTAACTACGTGCCAGCAGCCGCGGTAGTACGTAGGGTGCGAGCGTTAATAGGAATTACTGGGCGTAAAGCGCGCGCAGACGGTT
+
FFFF,F,FFFF,F,F:F:,FFF:FFF,:FFFF:FFFF,,FFFF::FFFFFF:F,:FFFF,,FF,FFFFF::FFFFFF,,F,,,F,FFF,F,::,F,FFFF,F:F,::FF,F:FFFFFF,,:F,FFFFF:FF,FFF:F,FFF:FF:FF,FFFF:,FFFFFFFF,F,F,FFF,:FF:FFFFFF,:,F,F:FF,F,F:,:F,,:FF:F::,F,FFF:,,FF,FFFF:FFFFFFF,,,::,,FF:F:F,F:F,F
@A00270:176:HGHW5DRXY:1:2101:2257:13448 2:N:0:CACACGTG+CTCCTTAC
CTACGGGAGGCTGCAGTGGGGAGTATTGCACAATGGGGGGAACCCTGATGCAGCCATGCCGCGTGTATGAAGAAGGCCTTCGGGTTGTAAAGTACTTTCGGTGATGAGGAAGGTGATGTATCTAATAGGTGCATTAATTGACGTTCATCACAGAAGAAGCACCGGCTAACTCCGTGCCAGCAGCCGCGGTAATACGGAGGGTGCGAGCGTTAATCGGAATGACTGGGCGTACAGGGCATGTAGGCGGATA
+
FFFFFFFF,FFFFFFFFFFFFFF:FFFFFFFFFFFFFFFF:FFFFFFFF:FFFFFF:FFF:FF:FF,FFFFF:F:FFFF:FF,F,FFFFF:F:FF:FFFFF:F:FF:,F:FFF,FFF:FFFFF:F:FFFFFFF,:::FFFFFF:F,FFFFFFFFFFFFFFFFFFFFF:FFFFFF,FF:FF:FFFFFFF,:F:FF:FFF:FFF,,F:FFF,:F:FF:,F:::FF:F:FF:F,FFFF::,FFF,FFFFFFF,
@A00270:176:HGHW5DRXY:1:2101:10746:13463 2:N:0:CACACGTG+CTCCTTAC
CCTACGGGAGGCTGCAGTGGGGAATTTTGGACAATGGGGGGAACCCTGATCCAGCCATGCCGCGTGTCTGAAGAAGGCCTTCGGGTTGTAAAGGACTTTGTTAGGGAAGAAAAGCTGGGTGCTAATACCATCTAGTGCTGACGGTACCTCAAGAATAAGCACCGGCTAACTACGTGCCAGCAGCCGCGGTAATACGTAGGGTGCGAGCGTTAATCGGAATTACTGGGCGTAAAGCGAGCGCAGACGGTTA
+
FFF:FFFF,FFFFFF,FFFFFFFFFFFF:FFFF:FF,FFFFFFFFFFFFFFFFFF,,FFFFFFFFF:FF,:::FFF,FF,FFFFFFFFFFFFFFF,F,:F,FFFFFF:FFF:FFFFFF:,FFF:FFFFFFFFFF::FFF:FFFFFFFFF,FFF:,FFFFFFFFFFFF::FFF:FF,FFF:FF::FF,FFFFFF,FFFFFFF:FFFFFFFFF,FFFFFFF,FF,,FFFFFF:F,F:F,FFFF:FF,FF,F:
@A00270:176:HGHW5DRXY:1:2101:4146:13589 2:N:0:CACACGTG+CTCCTTAC
CCTAGGGCGGCTGCAGTGGGGAATTTTGGACAATGGGGGGAACCCTGATCCAGCCATGCCGCGTGTCTGAAGAAGGCCTTCGGGTTGTAAAGGACTTTTGTTAGGGAAGAAAAGCTGGGTGCTAATACCATCTAGTGCTGACGGTACCTAAAGAATAAGCACCGGCTAACTACGTGCCAGCAGCCGCGGTAATACGTAGGGTGCGAGCGTTAATCGGAATTACTGGGCGTAAAGCGAGCGCAGACGGTTA
+
FFFFFFFFFFFF:F:FFF:FFFFFFFFFFFFFF,FFFFFFFFFFFFFFFFFFFFFFFFFFFFF,FFFFFFFFFFFFFFFFFFFF,FFFFFFFFF,F,:FFF:FFFFFFF:,FFFFFFFFF:FFFFFFF,FFFFFFFFFFFFFFFFFFFF:FFFFFFFFFFFFFFFFFFFFFFFFF:FFFFFFFF,FFFFF,,FFFFFFFFF:FFFFFFFFFFFFFFF:FFFFFFFFFFFFFFFFFFFFF:FFFF:FFFF:
@A00270:176:HGHW5DRXY:1:2101:22263:13589 2:N:0:CACACGTG+CTCCTTAC
CCTACGGGGGGCTGCAGTGGGGAATATTGCACAATGGGGGGAACCCTGATGCAGCCATGCCGCGTGTATGAAGAAGGCCTTCGGGTTGTAAAGTACTTTCGGTGATGAGGAAGGTGATGTATCTAATAGGTGCAGTAATTGACGTTAATCACAGAAGAAGCACCGGCTAACTCCGTGCCAGCAGCCGCGGTAATACGGAGGGTGCGAGCGTTAATCGGAATGACTGGGCGTAAAGGGCATGTAGGCGGAT
+
F:FFFFFFFFFFFFFFF:F:FF:,FFFFFF:FF:FFFFF:F:F:FFFFFFFFFFFFFFFFFFF:FF:,FF:,F:::FF:FFFFFFFFFF:FFF:FFFFFFF:FFFFFFFFFFFFFFFFFFFFFF,F::FFFFFF,:FFFFFFFFFF::FFF::F:,FFFFFFFFFFF,FFFFFFFFFFFFFFFFFFFFFFF,FFF:FF,FFFFFFFF:FFF:FFFFFFFFFFFFFF:FFFF,,:FF::FFFFFFFFFFFF
@A00270:176:HGHW5DRXY:1:2101:29161:13604 2:N:0:CACACGTG+CTCCTTAC
GACTACCCGGGTATCTAATCCTGTTTGCTACCCACGCTTTCGAGCATGAACGTCAGTGTTATCCCAGGAGGCTGCCTTCGCCATCGGTATTCCTCCACATCTCTACGCATTTCACTGCTACACGTGGAATTCTACCTCCCTCTGACACACTCTAGTTACACAGTTTCAAATGCACGTCCCAAGTTGAGCTCGGGGATTTCACATCTGACTTATTTAACCGTCTGCGCTCGCTTTACGCCCAGTATTTCC
+
F,F,FFFFFFFFF:FFFF,:FFFFF:FFFFFFFFFFFFFFFFFFFFFFFFFFFFFFFFFF:FFFF:FFFFFFFFFFFFFFFFFFFFFFFF:FFFFF:FF:FFFFFFFFFFFFFFFFFFFFFFFFFFFFFFFFF:FFFFFFFFFF:FFFFFFFFFFFF,FFFFFFFFFFFFFFFFFF:FFFFFFF:FFFFFFFFFFFFFF:FFFFFFFF:F:F::FF,FFFFFF,:FFFFFFF,F:F:FFFFFFF,FF:F
@A00270:176:HGHW5DRXY:1:2101:12698:13620 2:N:0:CACACGTG+CTCCTTAC
CCTACGGGGGGCAGCAGTGGGGAATATTGCACAATGGGGGGAACCCTGATGCAGCCATGCCGCGTGTATGAAGAAGGCCTTCGGGTTGTAAAGTACTTTCGGTGATGAGGAAGGTGATGTCTCTAATAGGTGCATTAATTGACGTTAATCACAGAAGAAGCACCGGCTAACTCCGTGCCAGCAGCCGCGGTAATACGGAGGGTGCGAGCGTTAATCGGAATGACTGGGCGTCAAGGGCATGTAGGCGGAT
+
FFFFFFFFFFFFFFFFF:FFFFFFFFFFFF:FFFFFFFFFFFFFFF:FF:FFFFFFF,FFFFFFFFFFFFF,:FF:FFFFFFF:FFFFFF:FFFFFF:FFFF:FF:FF:FFFFFFFFFFF,:FFFFF,:F:FFFF,FF,F:,FFFFFFFFFFFFFF:FF,F,FFFFFFFFFFF:,FFFFFFFFF:FFFFFFFFFF:F:FFFFFFF,FF:FFF,FFFFFFFFF:,FF,:FFF,F,,FFF,FFF::,:,FFF
@A00270:176:HGHW5DRXY:1:2101:12952:13620 2:N:0:CACACGTG+CTCCTTAC
CCTACGGGGGGCAGCAGTGGGGAATATTGCACAATGGGGGGAACCCTGATGCAGCCATGCCGCGTGTATGAAGAAGGCCTTCGGGTTGTAAAGTACTTTCGGTGATGAGGAAGGTGATGTATCTAATAGGTGCATTAATTGACGTTAATCACAGAAGAAGCACCGGCTAACTCCGTGCCAGCAGCCGCGGTAATACGGAGGGTGCGAGCGTTAATCGGAATGACTGGGCGTAAAGGGCATGTAGGCGGAT
+
FFFFFFFFFFFFFFFFFFFFFFFFFFFFFFFFFFFFFFFFFFFFFFFFFFFFFFFFFF:FFFFFFFF,FFFFFFFFFFFFFFFFFFFFFFFFFFFFFFFFF,FFFFFFFFFFFFFFFFFFFFFFFFFFFFFFFFFFFF:FFFFFFFFFFFFFFFFFFFFFFFFFFFF:FFFFFFFFFFFFFFFFFF:FFFFF,F:FFFFFFFFFFFFFFFF:,:FFFFF:FFFFFFFFFFF:FFFFFFF,FFFF:FFFFF
@A00270:176:HGHW5DRXY:1:2101:14543:13620 2:N:0:CACACGTG+CTCCTTAC
GACTACAAGGGTATCTAATCCTGTTTGCTACCCACGCTTTCGAGCATGAACGTCAGTGTTATCCCAGGAGGCTGCCTTCGCCATCGGTATTCCTCCACATCTCTACGCATTTCACTGCTACACGTGGAATTCTACCTCCCTCTGACACACTCTAGGTACACAGTTTCAAATGCACGTCCCAAGGTGAGCTCGGAGATTTCACTTCTGACTTATTTAACCGTCTGCGCTCGCGTTACGGCCAGTAAGTCCG
+
F:FFFFFF:FFF:FFFF:FFFFFFF:FFFFFF:FFFFF:FFFFFFFFFFF:FFFFFFFFFFFFFFFFFFFFFFFFF:FFFFFFFFFF:FFFFF:FFF:,F:FFFFFFFFFFFFF::FFFFFFF:,FF:F,FFFFFFFFF:F:F:F,FFF:,FFFF,FF:FF,FF,FF,F:,F:,F:FF:F,:F,FF,FFFFF:,FF,F:FFF,F:F:FF:,,FFF,,:FFFFF,:F,F,::F,,,,F,:,,FF,F,F,,F
@A00270:176:HGHW5DRXY:1:2101:10890:13683 2:N:0:CACACGTG+CTCCTTAC
CCTACGGGGGGCAGCAGTGGGGAATATTGCACAATGGGGGGAACCCTGATGCAGCCATGCCGCGTGTATGAAGAAGGCCTTCGGGTTGTAAAGTACTTTCGGTGATGAGGAAGGTGATGTATCTAATAGGTGCATTAATTGACGTTAATCACAGAAGAAGCACCGGCTAACTCCGTGCCAGCAGCCGCGGTAATACGGAGGGTGCGAGCGTTAATCGGAATGACTGGGCGTAAAGGGCATGTAGGCGGAT
+
F:FFFFFFFFFFFFF::FFFFFFFFFFFFFFFFFFFFFFFFFFF,FF:FFFFFFFFFFFFFFFFFFFFFFFF:FF:F,,FFFFFFFFFFFFF:FFFFFFFFFFFFFFFFFFFFFFFFFFFFFFFFFFF:FFFFFFFFFFFF,FFFFFFF,,FF:FF:,FFFFFFFFF:FF:FFFFFF:FFFFFFFF:FF:FFFFFFFFFFFFFFF,FFFF:,,FFFFF::FFFFFFFFFFF:,:FF::F,FFFFFFFFFF
@A00270:176:HGHW5DRXY:1:2101:9308:13792 2:N:0:CACACGTG+CTCCTTAC
CCTACGGGTGGCTGCAGTGGGGAATATTGCACAATGGGGGGAACCCTGATGCAGCCATGCCGCGTGTATGAAGAAGGCCTTCGGGTTGTAAAGTACTTTCGGTGATGAGGAAGGTGATGTATCTAATAGGTGCATTAATTGACGTTAATCACAGAAGAAGCACCGGCTAACTCCGTGCCAGCAGCCGCGGTAATACGGAGGGTGCGAGCGTTAATCGGAATGACTGGGCGTAAAGGGCATGTAGGCGGAT
+
FFFFFFFFFFFFFFFFFFFFFFFFFFFFFFFFFFFFFFFFFFFFFFFFFFFFFFFFFFFFFFFFFF,FFF:FFFFFFF,FFFFFFFFF,FFFFFFFFFF:FF:F::FFFFF:FFFF:FFFFFFFFFFFFFFFFFFFFFFFF:FFFFFFFFFFFFFFFFFFFFFFFFFF:FFFFFFFFFFFFFFFFFFFFFFF:FFFFFFFFFFFFFFFFFFFFF:FFFFFFFF:FFFFFFFF,,FFFFF:FFFFFFFFFF
@A00270:176:HGHW5DRXY:1:2101:1660:13823 2:N:0:CACACGTG+CTCCTTAC
CTACGGGAGGCTGCAGGGGGGCGTATTGCACAATGGGGGGAACCCTGATGCAGCCATGCCGCGTGTATGAAGAAGGCCTTCGGGTTGTAAAGTACTTTCGGTGATGAGGAAGGTGATGTATCTAATAGGTGCATTAATTGACGTTAATCACAGAAGAAGCACCGGCTAACTCCGTGCCAGCAGCCGCGGTAATACGGAGGGTGCGAGCGTTAATCGGAATGACTGGGCGTACAGGGCATGTAGGCGGATA
+
F,FFFFFFFFFFFF,F,FFFF,FFF,FFF:F:FFFFFFFFFFFFF,F,FFFFFFF:FFFFFFFFF,,FF::FFFFFFF,FFFFF:FFF,FFFFFF:FFFFF:FF:FFFFFFFFFFF,FFFFFF:FFFFFFFFF::F::FFFFFFFFF,FFFFFFFFFFFFFFFFFFFFFFFFFFFFFF:FFFFFFFFFFF::FFFFFFFFFFFFFFFFF:F,F:FFFF,FF,F,F:FFFFFFFFFFF,,:FF,FFFFFF,
@A00270:176:HGHW5DRXY:1:2101:15112:13917 2:N:0:CACACGTG+CTCCTTAC
CCTACGGGGGGCAGCAGTGGGGAATATTGCACAATGGGGGGAACCATGATGCAGCCATGCCGCGTGTATGAAGGAGGCCTTCGGGTTGTAAAGTACATTCGGTGATGAGGAAGGTGATGTATCTAATAGGTGCATTAATTGACTTTAATCACAGAAGAAGCACCGGCTAACTCCGTGCCAGCAGCCGCGGTAATAAGGAGGTTGCGAGCGTTAATCGGAATGACTGGGCGAAAAGGGCATGTAGGCGGAT
+
FFFFFFFFFFFFFFFFFFFF,,FF:FFFFF:,FFFFFF,::FFFF,FFFFF,FF,FFFFFF:FFFFFF:FFF::FFFFFFFFF,,,F:FFFFFFFF:FF:,F::F,FF:FFFFFFFFF:,FFFF,FFFFF:,FF:FFF,FF::,FF:FFFF,FFFF,::FFFFF:::F:F:F:,FF:::FFFFFF,,FF,FFFFF,FFF:,,FFFFFFFFFFFFFF:FF,,FF,FF:F:F,FF,F:FF:FF:FFF,:FFF
@A00270:176:HGHW5DRXY:1:2101:5457:13949 2:N:0:CACACGTG+CTCCTTAC
CCTACGGGAGGCAGCAGTGGGGAATTTTGGACAATGGGGGGAACCCCGATCCAGCCATGCCGCGTGTCTGAAGAAGGCCTTCGGGTTGTAAAGGACTTTTGTTAGGGAAGAAAAGCTGGGTGCTAATACCATCTAGTGCTGACGGTACCTAAAGAATAAGCACCGGCTAACTACGTGCCAGCAGCCGCGGTAATACGTAGGGTGCGAGCGTTAATCGGAATTACTGGGCGTAAAGCGAGCGCAGACGGTT
+
F:FFFFFFFF,F:FFFFFFF:FF:FFFFFFF:F:FFFFFFFFFF,:,:FF,FFFFFFFF:FFFFFFFFFF:FF:F:,FFFFFFFF:FFFFFF:FF:FFF:FF,FFFFFFFFF::F,FFFFFF:FFF:FFFFF:FFFFF:FFFFFFFFF:FF,:FFFFFFF:F,FFF:FFFFFFFFFFFFF:FFFF:F:,FF,FFFFFFFF:FF,FFFF:FFFF,FF:FFFFFFFFF::::FFFFFF,,FFF:FFFFF,F:
@A00270:176:HGHW5DRXY:1:2101:18665:13964 2:N:0:CACACGTG+CTCCTTAC
GACTACTGGGGTATCTAATCCTGTTTGCTACCCACGCTTTCGAGCATGAACGTCAGTGTTATCCCAGGAGGCTGCCTTCGCCATCGGTATTCCTCCACATCTCTACGCATTTCACTGCTACACGTGGAATTCTACCTCCCTCTGACACACTCTAGTTACACAGTTTCAAATGCACGTCCCAAGTTGAGCTCGGGGATCTCACATCTGACTGATTTAACCGTCTGCGCTCGCTTTACGCCCAGTAATTCC
+
FFFFFFFFFFFFFFFFFFFFFFFFFFFF:FFFFFFFFFFFFFFFFFFFFFFFFFFFFFFFFFFFFFFFFFFFFFFFFFFFFFFFFFFFFFFFFFFFFF,FFFF:FFFFFFFFFFFFFFFFF:FFFFFF:FFFF,:FFFFFFFFFFFFFFFFFFFFFFFFFFFF:FFFFF,FFF,FFFFFFFFFFFFFFFFF:FFFFFFFFFFFFFFF:,:,::FFFFFFFFFFFFFFFFFFFFFFFFF,F:F:F,:FF:
@A00270:176:HGHW5DRXY:1:2101:21468:13964 2:N:0:CACACGTG+CTCCTTAC
CCTACGGGAGGCAGCAGTGGGGAATATTGCACAATGGGGGGAACCCTGATGCAGCCATGCCGCGTGTATGAAGAAGGCCTTCGGGTTGTAAAGTACTTTCGGTGATGAGGGAGGTAATGAATCTAATAGGTTTATTAATTGACGTTAATCACAGAAGAAGCACCGGCTAACTCCGTGCCAGCAGCCGCGGTAATACGGAGGGTGCGAGCGTTAATCGGACTGACTGGGCGTAAAGGGCATGTAGGCGGAT
+
FFFFFFFFFFFFFFF,FFFFFFFFFFFFFFFFFFFFFFFFFF:FFFFFFFFFFFFF:FFFFFFFFFF:FFFFFFFFFFFFFFFFFF:FFFFFFFFFF:FFFFF:F:FFFFFFFFFFFFFFFFFFFFFFFFFFFFFFFFF:F,FFF:FFFFFFFFFFFFFFF,FFFFFFFFFFFFFFFFFFFFFFFF:FFFFFFFFFFFFFFFFFF:FFFFFFFFFFFFF,FF::FFFFF:FFFFFFFFFFFF:FFFFFFF
@A00270:176:HGHW5DRXY:1:2101:15374:14058 2:N:0:CACACGTG+CTCCTTAC
CCTACGGGGGGCAGCAGTGGGGAATATTGCACAATGGGGGGAACCCTGATGCAGCCATGCCGCGTGTATGAAGGAGGCCTTCGGGTTGTAAAGTACTTTCGGTGATGAGGAAGGTGATGTATCTAATAGGTGCATTAATTGACGTTAATCACAGAAGAAGCACCGGCTAACTCCGTGCCAGCAGCCGCGGTAATACGGAGGGTGCGAGCGTTAATCGGAATGACTGGGCGTAAAGGGCATGTAGGCGGAT
+
FFFFFFFFFFFFFFFFFFFFFFFFFFFFFFFFFFFFFFFFFFFFFFFFFFFFFFFFFFFFFFFFFFFFFFFFFFFFFFFFFFFFFFFFFFFFFFFFFFFFFFFFFFFFFFFFFFFFFFFFFFFFFFFFFFFFFFFFFFFFFFFFFFFFFFFFFFFFFFFFFFFFFFFFFFFFFFFFFFFFFFFFFFFFFFFFFFFFFFFFFFFFFFFFFFFFFFFFFFFFFFFFFFFFFFFFFFFFFFFFFFFFFFFFFF
@A00270:176:HGHW5DRXY:1:2101:18991:14058 2:N:0:CACACGTG+CTCCTTAC
GACTACTCGGGTATCTAATCCTGTTTGCTCCCCACGCTTTCGCATCTCAGCGTCAGTATCTGTCCAGAAGGCCGCCTTCGCCACCGGTATTCCTCCACATCTCTACGCATTTCACCGCTACACGTGGAATTCTACCTTCCTCTACAATACTCTAGTTAACCAGTTTTAAGTGCAATTCCTAGGTTGAGCCCAGGGCTTTCACACCTAACTTAATTATCCGCCTACATGCCCTTTACGCCCAGTCATTCC
+
F:FFFFFFFFFFFFFFFFFFF:FFFFFFFFFFFFFFFFFFFFFFFFFFFFFFFFFFFFFFFFFFFFFFFFFFFFFFFFFFFFFFFFFF:FFFFFFFFFFFFFFFFFFFFFFFFFFFFFFFFFFFFFFFFFFFFFFFFFFFF:FFFF,FFFFFFFFFFFFFFFF:FFFFFFFFFFFFFFFFFFFFFF:FFFFFFFFFF,F:FFFFFFFFFFFFF:F,FFFFFFFFFFFFFF:F:FFFFFFFFFFFFFF:F
@A00270:176:HGHW5DRXY:1:2101:6289:14105 2:N:0:CACACGTG+CTCCTTAC
GACTACAAGGGTATCTAATCCTGTTTGCTACCCACGCTTTCGCATCTCAGCGTCAGTATCTGTCCAGAAGGCCGCCTTCGCCACCGGTATTCCTCCACATCTCTACGCATTTCACCGCTACACGTGGAATTCTACCTTCCTCTACAATACTCTAGTTAACCAGTTTTAAGTGCAATTCCTAGGTTGAGCCCAGGGCTTTCACACCTAACTTAATTATCCGCCTACATGCCCTTTACGCCCAGTCATTCC
+
FFFFFFFFFFFFFFFFFFFFFFFFFFFFFFFFFFFFFFFFF:FFFFFFFFFFFFFFFFFFFFFFFFFFFFFFFFFFFFFFFFFFFFFFFFFFFFFFFFF:FFFFFFFFFFFFFFFFFFFFFFFFFFFFFFFFFFFFFFFFFFFFFFFFFFFFFFFFFFF:FFFFFFFFFFFFFFF:FFFFFF:FFFFFFFFF:FFFF:FFFFFFFFFFFF,FFFF:FFFFFFFFFFFFFFFFFF,FFFFFFFFFFFFF,
@A00270:176:HGHW5DRXY:1:2101:6614:14105 2:N:0:CACACGTG+CTCCTTAC
GACTACAAGGGTATCTAATCCTGTTTGCTACCCACGCTTTCGCATCTCAGCGTCAGTATCTGTCCAGAAGGCCGCCTTCGCCACCGGTATTCCTCCACATCTCTACGCATTTCACCGCTACACGTGGAATTCTACCTTCCTCTACAATACTCTAGTTAACCAGTTTTAAGTGCAATTCCTAGGTTGAGCCCAGGGCTTTCACACCTAACTTAATTATCCGCCTACATGCCCTTTACGCCCAGTCATTCC
+
FFFFFFFFFFFFFFFFFFFFFFFFFFFFFFFFFFFFF:FFFFFFFFFFFFFFFFFFFFFFFFFFFFFF:FFFFFFFFFFFFFFFFFFF:F:FFFFFFFFFFFFFFFFFFFFFFFFFFFFFFFFFFFFFFFFFFFFF:FFFFFFFFFFFFFFFFFFFFFFFFFFFFFFFFFFFFFFFFFFF,FFFFFFFFF:FFFFFFFFFFFFF:FFFFFFFFFFFFFFFFFFFFFFFFFFFFFFFFFFFFFFFFFFFF
@A00270:176:HGHW5DRXY:1:2101:18439:14105 2:N:0:CACACGTG+CTCCTTAC
GACTACCCGGGTATCTAATCCTGTTTGATCCCAACGCTTTCGCATCTCAGCGTCAGAATCTGTCCCGAAGGACTCCGTCGCCACCGGTATTACTCCACATCTCTACGCATTTCACCGCTACACGTGGAAGTCTACCTTCCTCTACAATACTCTAGTTAACCAGTTGTAAGTAAAAGTCCTAGGTTGAGCCCAGGGCTTTCACACCTAACTTAATTATCCGCCGACATGCCCTTTACGCCCATGACTGCC
+
:F,,F:FF:FF,FFFF,F,F:,:,:,F,FF,F,FFFF,FF,:,FF,FFF,FFFFF,,FF::F:F,,:,FFF,F,,,,F,:,FF:F,,:FF:,FFFFF:F::F,FF:F:F::,FF::,F:F:FFFFFF:F,,FF,:::FFFF,FFFFFFFFF,F:F:,FFFFFFF:,FF:F,F,,,,FFFF,:F::FFF,F,F,FF,F,FF,F,FF:::FFF,FFF,FFFFFF,,FF:,:FFFF:,FFFF:F,,,,:,F,
@A00270:176:HGHW5DRXY:1:2101:22336:14121 2:N:0:CACACGTG+CTCCTTAC
GACTACAGGGGTATCTAATCCTGTTTGCTACCCACGCTTTCGAGCATGAACGTCAGTGTTATCCCAGGAGGCTGCCTTCGCCATCGGTATTCCTCCACATCTCTACGCATTTCACTGCTACACGTGGAATTCTACCTCCCTCTGACACACTCTAGTTACACAGTTTCAAATGCACGTCCCAAGTTGAGCTCGGGGATTTCACATCTGACTTATTTAACCGTCTGCGCTCGCTTTACGCCCAGTAATTCC
+
FFFFFFFFFFFFFFFFFFFFF:F:FFFFFFFFFFFFFFFFFFFFFFFFFFFFFFFFFFFFFFFFFFFFFFFFFFFFFFFFFFFFF:FFFFFFFFFFFFFFFFFFFFFFFFFFFFFFFFFFFFFFFFFFFFFFFFFFFFFFFFFFFFFFFFFFFFFFF,FFFFFFFFFFFFFFFFFFFFFFFFFFFFFFFFFFFFFFF,FFFFF,FFFFF:FFF:FFFFF:FFFFFFFFFFFF:FFFFFFFFFF:FFFF:
@A00270:176:HGHW5DRXY:1:2101:29722:14168 2:N:0:CACACGTG+CTCCTTAC
GACTACCCGGGTATCTAATCCTGTTTGCTACCCACGCTTTCGAGCATGAACGTCAGTGTTATCCCAGGAGGCTGCCTTCGCCATCGGTATTCCTCCACATCTCTACGCATTTCACTGCTACACGTGGAATTCTACCTCCCTCTGACACACTCTAGTTACACAGTTTCAAATGCACGTCCCAAGTTGAGCTCGGGGATTTCACATCTGACTTATTTAACCGTCTGCGCTCGCTTTACGCCCAGTAATTCC
+
FFFFFFFFFFFFFFFFFFFFFFF:FFFF:FFFFFFFFFFFFFFFFFFFFFFFFFFFFFFFFFFFFFFFFFFFFFFFFFFFFFFFFFFFFFFFFFFFFFF:FFFFFFFFFFFFFFFFFFFFFFFFFFFFFFFFFFFFFFFFF:FF:FFFFFFFFFF:F:FFF:FFFFFFFFFFFFFFFFFFFFFFFFFFF:FFFFFFFFFFFFFFFFFFFFFFFFFFFFFFFFFFFFFFFFFFFFFFFFFFFFFFFFFFF
@A00270:176:HGHW5DRXY:1:2101:29713:14184 2:N:0:CACACGTG+CTCCTTAC
GACTACCCGGGTATCTAATCCTGTTTGCTACCCACGCTTTCGAGCATGAACGTCAGTGTTATCCCAGGAGGCTGCCTTCGCCATCGGTATTCCTCCACATCTCTACGCATTTCACTGCTACACGTGGAATTCTACCTCCCTCTGACACACTCTAGTTACACAGTTTCAAATGCACGTCCCAAGTTGAGCTCGGGGATTTCACATCTGACTTATTTAACCGTCTGCGCTCGCTTTACGCCCAGTAATTCC
+
FFFFFFFFFFFFFFFFFFF:FFFFFFFFFFFFFFFFFFFFFFFFFFFFFFFFFFFFFFFFFFFFF,FFFFFFFFFFFFFFFFFFFFFFFFFFFFFFFFFFFFFFFFFFFFFFFFFFFFFFFFFFFFFFFFFFFFFFFFFFFFFFFFFFFFFFFFFFFFF:F:FFFFFFFFFFFFFFFFFFFFFF:FFFFFFFFFF:FFFFF:FF:FFFFFFFFFF,FFFFFFFFFFFFFFF:,FFFFFFFFFF,FF::F
@A00270:176:HGHW5DRXY:1:2101:5981:14231 2:N:0:CACACGTG+CTCCTTAC
CCTGGGTGGCTGTAGTGGGGAATATTGCACAATGGGGGGAACCCTGATGCAGCCATGCCGCGTGTATGAAGAAGGCCTTCGGGTTGTAAAGTACTTTCGGTGATGAGGAAGGTGATGTATCTAATAGGTGCATTAATTGACGTTAATCACAGAAGAAGCACCGGCTAACTCCGTGCCGGCAGCCGCGGTAATACGGAGGGTGCGAGCGTTAATCGGAATGACTGGGCGTAAAGGGCATGTAGGCGGATAAT
+
FF:FFFFFFFFF:FFFFFFFFFFFFFFFFFFFFFFFFFFF:FFFFFFFFFFFFFFFFFFFFFFFFFFFFFFFFFFFF,FFFFFFFFF,FFFFFFFFFFFF,FFFFFFFFFFFFFFFFFFFFFFFFFFFFFFFFFFF:FFFFFFFFFFFFFFFFFFFFFFFFFFFFFFFFFFFFFFFF:FFFFFFF:FFFFFFFF:FF,FFFFFFFFFFFFF:F,F,FFFFFFFFFFFFFFFFFFFFF:FFFFFF:FFFFFF
@A00270:176:HGHW5DRXY:1:2101:10022:14278 2:N:0:CACACGTG+CTCCTTAC
GACTACCCGGGTATCTAATCCTGTTTGCTCCCCACGCTTTCGCATCTCAGCGTCAGTATCTGTCCAGAAGGCCGCCTTCGCCACCGGTATTCCTCCACATCTCTACGCATTTCACCGCTACACGTGGAATTCTACCTGCCTCTACAATACTCTAGTGTAGCAGTTTTAAGTGCAATTCCTAGGTTGAGCACGGGGGTGTCACACCTAACTTAATTGTCCGCCTACATGCCCTGTACGCCCAGTCATTCC
+
,:::FF,:,FFFF,FFFF:FF:FF:FFF,FFFF,F::FF,:FF,,:FFFF:F,FFF,FF:F,FF:F:F::,FFFFF:FFFF:FFF:FFF,FF,F:FFF,F:,:,:,::,,F,FF,FFFF,::,,FF:F,::F,,F:,::,F:,,F,:,,:F:,,FF,,,,F,::,,::,F,FF,,,,:FF,:F,:F,FF,:F:FF,F,:F,F,:F,,,,FF,FF:,F:FF,F::F,FF:F:F,F,:FF:F,F,F,:,:F
@A00270:176:HGHW5DRXY:1:2101:18457:14325 2:N:0:CACACGTG+CTCCTTAC
GACTACCCGGGTATCTAATCCTGTTTGCTCCCCACGCTTTCGCATCTCAGCGTCAGTATCTGTCCAGAAGGCCGCCTTCGCCACCGGTATTCCTCCACATCTCTACGCATTTCACCGCTACACGTGGAATTCTACCTTCCTCTACAATACTCTAGTTAACCAGTTTTAAGTACAATTCCTAGGTTGAGCCCAGGGCTTTCACACCTAACTTAATTATCCGCCTACATGCCCTTTACGCCCAGTCATTCC
+
FF::FFFFFFFFFFFFFFFFFFFFFFFFFFFFFFFFFFFFFFFFFFFFFFFFFFFFFFFFFF:FFFFFFFFFFFFFFFFFF:FFFFFF,FFFFFFFFFFFFFFFFFFFFFFFFFFFFFFFFFFFFFFFFFFFFFFFFFF:FFFFFFFFFFFFFFFFFFFFFFFFFFFFFFFFFF:FFFFF,FFFFFFFFFFFFFFFFFFFFFFFFFFFFFFF,FFFF:FFFFFFFF:FFFFFFFFFFFFFFFFFFFFFF
@A00270:176:HGHW5DRXY:1:2101:18475:14356 2:N:0:CACACGTG+CTCCTTAC
GACTACCCGGGTATCTAATCCTGTTTGCTCCCCACGCTTTCGCATCTCAGCGTCAGTATCTGTCCAGAAGGCCGCCTTCGCCACCGGTATTCCTCCACATCTCTACGCATTTCACCGCTACACGTGGAATTCTACCTTCCTCTACAATACTCTAGTTAACCAGTTTTAAGTACAATTCCTAGGTTGAGCCCAGGGCTTTCACACCTAACTTAATTATCCGCCTACATGCCCTTTACGCCCAGTCATTCC
+
F,FFFFFFFFFF:FFFFFFFFFFFFFFFFFFFFFFFFFFFFFFFFFFFFFFFFFFFFFFFFFFFFFFFFFFFFFFFFFFFF:FFFFFFFFFFFFFFFFFFFFFFFFFFFFFFFFFFFFFFFFFFFFFF:FFFFFFFFFFFFFFFFFFFFFFFFFFFFFFFFFFFFFFFF,FFFFF:FFFF:FFFFF,FFF:FFFFF:FFF:FFFFFFFF:FFFFFFF,FFFFFFF:FFFFF:FFFFFFFFFFFFFFFFF
@A00270:176:HGHW5DRXY:1:2101:14850:14403 2:N:0:CACACGTG+CTCCTTAC
CCTACGGGAGGCAGCAGTGGGGAATATTGCACAATGGGGGGAACCCTGATGCAGCCATGCCGCGTGTATGAAGAAGGCCTTCGGGTTGTAAAGTACTTTCGGTGATGAGGAAGGTGAAGTATCTAATAGGTGCATTAATTGACGTTAATCACAGAAGAAGCACCGGCTAACTCCGTGCCAGCAGCCGCGGTAATACGGAGGGTGCGAGCGTTAATCGGACTGACTGGGCGTAAAGGGCATGTAGGCGGAT
+
FFFFFFFFFFFFFFF:FFFFFFFFFFFFFFFF,FFFFFFFFFFFFFFFFFFFFFFF:FFFFFFFFF:FFFFFFFFFFFFFFFFFFFFFFFFFFFFFFFF:FF,FF:FFFFFFFFFFFFFFFFFFFFFFFFFFFF:FF,FFFFFFFFFFFFFFFFFFF,FFFFFFFFFFFFFFFFFFFFFFFF,FFFFFFFFFF:,FFFFFFFFFFFFFFFFFFFFFFFF,FF,FFFF:FFFFFFFFFFFFFFFFFFFFF:
@A00270:176:HGHW5DRXY:1:2101:15772:14403 2:N:0:CACACGTG+CTCCTTAC
CCTACGGGAGGCAGCAGTGGGGAATATTGCACAATGGGGGGAACCCTGATGCAGCCATGCCGCGTGTATGAAGAAGGCCTTCGGGTTGTAAAGTACTTTCGGTGATGAGGAAGGTGAAGTATCTAATAGGTGCATTAATTGACGTTAATCACAGAAGAAGCACCGGCTAACTCCGTGCCAGCAGCCGCGGTAATACGGAGGGTGCGAGCGTTAATCGGAATGACTGGGCGTAAAGGGCATGTAGGCGGAT
+
FFF:FFFFFFFFFFFFFFFFFFF:FFFFFFFFFFFFFFFFFFFFFFFFFFFFFFFFFFFFFFFFFFFFFF,FFFFFFFFFFFFFFFFFFFFFFFF,FFFFFFFFF:FFFFFFFFFF:FFFFFFFFFFFFFFFFFFFF:FFFFFFFFFFFFF:FFFFFFFFFFFFFFFFFFFFFFFFFFFFFFFFFFFFFF:FFFFFFFFFFFFFFFFFFF,FFFFFFFFFFFF:FFFFFFF,FFFFFF,FF::,F:FFFF
@A00270:176:HGHW5DRXY:1:2101:4047:14418 2:N:0:CACACGTG+CTCCTTAC
CCTACGGGCGGCTGCAGTGGGGAATTTTGGACAATGGGGGGAACCCTGATCCAGCCATGCCGCGTGTCTGACGAAGGCCTTCGGGTTGTAAAGTACTTTCGGTGATGAGGAAGGTGATGTATCTAATAGGTGCATTAATTGACGTTAATCACAGAAGAAGCACCGGCTAACTCCGTGCCAGCAGCCGCGGTAATACGGAGGGTGCGAGCGTTAATCGGAATGACTGGGCGTAAAGGGCATGTAGGCGGAT
+
FF,FFFFFFFFFFFFFFFFF:FF,FFFFFFFFFFFFFFFFFFFF:FFFFFFFFFFFFFFFF:FFFFFF,FF,FFFFFF:FFFFFFFFFF,FFF,FFFFFFFFF,,::,FF:FFFFFFFF:FFFFFFFFFFFFFFFFFFFFFFFFFFFFFFFFFFFFF::FF:FFFFFFFFFFF:FFFFFFFFFFFFFFFFFFFFFFFFFFFFFF,FFFF:FFFFFFFFFF::F:FFF:FFFFFFFFF:FFFFFFFFFFFF
@A00270:176:HGHW5DRXY:1:2101:29441:14591 2:N:0:CACACGTG+CTCCTTAC
GACTACTGGGGTATCTAATCCTGTTTGCTCCCCACGCTTTCGCATCTCAGCGTCAGTATCTGTCCAGAAGGCCGCCTTCGCCACCGGTATTCCTCCACATCTCTACGCATTTCACCGCTACACGTGGAATTCTACCTTCCTCTACAATACTCTAGTTAACCAGTTTTAAGTGCAATTCCTAGGTTGAGCCCAGGGCTTTCACACCTAACTTAATTATCCGCCTACATGCCCTTTACGCCCAGTCATTCC
+
FFFFFFFFFFFFFFFFFFFFFFFFFFFFFFFFFFFFFFFFFFFFFFFFFFFFFFFFFFFF:FFFFFFFFFFFFFFFFFFFFFFFFFFFFFFF,FFFF:FFFFFFFFFFFFFFFFFFFFFFFFFFFFFFFFF:FFFFFFFFFFFFFF,FFFFFFFFFFF:FFFFFFFFF::FF:FFFFFF:FFFFF::FFFFFF:FFFFF:F:FFFFF:FF:FFFFFFFFFF:FFFFFFF,:FFFFFFF:FFFFFFFFFF
@A00270:176:HGHW5DRXY:1:2101:9986:14810 2:N:0:CACACGTG+CTCCTTAC
GACTACCCGGGTATCTAATCCTGTTTGCTCCCCACGCTTTCGCATCTCAGCGTCAGTATCTGTCCAGAAGGCCGCCTTCGCCACCGGTATTCCTCCACATCTCTACGCATTTCACCGCTACACGTGGAATTCTACCTTCCTCTACAATACTCTAGTTAACCAGTTTTAAGTGCAATTCCTAGGTTGAGCCCGGGGCTTTCACACCTAACTTAATTATCCGCCTACATGCCCTTTACGCCCAGTCATTCC
+
F,FF,FFFFFFFFFFFFFFFFFFFFFFFFFFFFFFFF:FFFFFFFFFFFFFFFFFFFFFFFFFFFFFFFFFFFFFFFFFFFFFFFFFFFFFFFFFFFFFFFFFFFFFFF:FFFFFFFFFFFFFFFFFFFFFFFFFF:FFFFFFFFFFFFFFFF:FFFFFFFFFFFFFFFF:FFFFFF:FFFFFFFFFFFFFFFFFFFFFFFFFFFF:FFFFFFF:F:FFFFFFFFFFFFFF:F,FFFFFFFF:FFFFFF
@A00270:176:HGHW5DRXY:1:2101:30418:14810 2:N:0:CACACGTG+CTCCTTAC
CCTACGGGAGGCAGCAGTGGGGAATATTGCACAATGGGGGGAACCCTGATGCAGCCATGCCGCGTGTATGAAGAAGGCCTTCGGGTTGTAAAGTACTTTCGGTGATGAGGAAGGGGATGTATCTAATAGGTGCATTAATTGACGTTAATCACAGAAGAAGCACCGGCTAACTCCGTGCCAGCAGCCGCGGTAATACGGAGGGTGCGAGCGTTAATCGGAATGACTGGGCGTAAAGGGCATGTAGGCGGAT
+
FFFFFFFFFFFFFFFFF,FFFFFFFFFFFFFFFFFFFFFFFFFFFFFFFFFFFFFFFFFFFFFFFF::FF:,FFFFFF,FFFFFF,FFFFFFFFFFFFFFFF:FFF::FFFFFFFFFFFFFFFFFFFFFFFFFF:FF:FF::FFFFFFFFFFFFFF::FF::FFFFFF::FFFFF,FFFFFFFFFFFFFFFFFFFFFF:FFFFFFFFFFFF:FFFFFFFFFFFFFFFFFFFFF,F::FF,FFFFFFFFFF
@A00270:176:HGHW5DRXY:1:2101:7491:14841 2:N:0:CACACGTG+CTCCTTAC
GACTACTGGGGTATCTAATCCTGTTTGCTCCCCACGCTTTCGCATCTCAGCGTCAGTATCTGTCCAGAAGGCCGCCTTCGCCACCGGTATTCCTCCACATCTCTACGCATTTCACCGCTACACGTGGAATTCTACCTTCCTCTACAATACTCTAGTTAACCAGTTTTAAGTGCAATTCCTAGGTTGAGCCCAGGGCTTTCACACCTAACTTAATTATCCGCCTACATGCCCTTTACGCCCAGTCATTCC
+
FFFF,FFFFFFFFFFFFFFFFFF,FFFFFFFFFFFFFFFFFFFF:FFFFFFFFFFFFFFFFFFFFFFFFFFFFFFFFFFFFFFFFFF:FFFF:FFF:FFFFFFFFFFFFFFFFFFFFFF:FFFFFFFF,FFFFFFF,FFFFFFFFFFFFFFF:FFFFFFFFFF:FFFFFF:FFFFFFFFFF:FFFFFFFFFFFFFF:FFFFFFFFF:FFFFFFFFFFFFFFFFFFFFFF:FFFFFFFFFF:FFFFFFFF
@A00270:176:HGHW5DRXY:1:2101:17454:14904 2:N:0:CACACGTG+CTCCTTAC
GACTACCGGGGTATCTAATCCTGTTTGCTCCCCACGCTTTCGCATCTCAGCGTCAGTATCTGTCCAGAAGGCCGCCTTCGCCACCGGTATTCCTCACATCTCTACGCATTTCACCGCTACACGTGGAATTCTACCTTCCTCTACAATACTCTAGTTAACCAGTTTTTAGTGCAATTCCTAGGTTGAGCCCAGGGCTTTCACACCTAACTTAATTATCCGCCTACATGCCCTTTACGCCCAGTCATTCCGGT
+
FFFF:FFFFFFFFFFFFFFFFFFFFFFFFFFFFFFFFFFFFFFFFFFFFFFFFFFFFFFFFFFFFFFFFFF:FFFFFFFFFFFFFFFFFFFF:FFFF,FFFFFFFFFFFFFFF:FFFF:FFFFFFFF,,FFFFFF:FFFFFFFFFFF,F:F,FFFF:F::FF,FFF,FF:FFF,FFFFFFFFFFFFFF:FFFFFFF,FF:F,FFFF:FFFFFFFFFF:FFFFFFFFFFFF:FFF:,F:FFFFFFFF:F:,F
@A00270:176:HGHW5DRXY:1:2101:8079:14951 2:N:0:CACACGTG+CTCCTTAC
GACTACTGGGGTATCTAATCCTGTTTGCTCCCCACGCTTTCGCATCTCAGCGTCAGTATCTGTCCAGAAGGCCGCCTTCGCCACCGGTATTCCTCCACATCTCTACGCATTTCACCGCTACACGTGGAATTCTACCTTCCTCTACAATACTCTAGTTAACCAGTTTTAAGTGCAATTCCTAGGTTGAGCCCAGGGCTTTCACACCTAACTTAATTATCCGCCTACATGCCCTTTACGCCCAGTCATTCC
+
FFFFFFFFFFFFFFFFFFFFF:FFFFFFFFFFFFFFFFFFFFFFFFFFFFFFFFFFFFFFFFFFFFFFFF:FFFFFFFFFFFFFFFFFFFFFF:FFFFFFFFFFFFFFFFFFFFFFFFFFFFFF:FFFFFFFFFFFFFFFFFFFFF,FFFFF:FFFFFFFFFFFFFFFFFFFFFFFFFFFFFFFFFFFFFFFFFFF:,FFFFFFFFFFFFFFF,F:FF:FFFFFFFFFF:FFFFFFFF:FFFFFFFFFF
@A00270:176:HGHW5DRXY:1:2101:20392:14982 2:N:0:CACACGTG+CTCCTTAC
GACTACTAGGGTAGCTAATCCGGTTTGCTCCCCACGCTTTCGCATCTCAGCGTCAGTATCTGTCCAGAAGGCCGCCTTCGCCACCGGTATTCCTCCACATCTCTACGCATTTCACCGCTACACGTGGAATTCTACCTTCCTCTACAATACTCTAGCTAACCAGTTTTAAGTGCAATTCCTAGGTTGAGCCCAGGGCTTTCACACCTAACTTAATTATCCGCCTACATGCCCTGTACGCCCAGTCATTCC
+
F:FFFFFFF::FF,FFFFFFF,FF:F::FFFFFFF:FFFFFFFFFFFFFF,:FFFFFFFFFFFFFF:FFF:FFFFFFFFFFFFFFFFFF:FFFFFFFFFFFF:FF,F:FFFFFFFFFFFFFFFFFFF,FFF,FFFFFFFF,F,FFF,,FFFFFFF:FFFFF,FFFFFFFF:FF,FFF:FFFFFF:F,:FFFFFF,FF,F:FFFFFFFFFFFF,:F,FF:FFF:FFFFFFF::,FFFFFFFFF,F,FFFF
@A00270:176:HGHW5DRXY:1:2101:22417:15045 2:N:0:CACACGTG+CTCCTTAC
GACTACAGGGGTATCTAATCCTGTTTGCTACCCACGCTTTCGAGCATGAACGTCAGTGTTATCCCAGGAGGCTGCCTTCGCCATCGGTATTCCTCCACATCTCTACGCATTTCACTGCTACACGTGGAATTCTACCTCCCTCTGACACACTCTAGTTACACAGTTTCAAATGCACGTCCCAAGTTGAGCTCGGGGATTTCACATCTGACTTATTTAACCGTCTGCGCTCGCTTTACGCCCAGTAATTCC
+
FFFFFFFFFFFFFFFFFFF,FFFF:FFFF:FFFFFF:FFFFFFF:FFFFFFFFFFFFFFFFFFFFFFFFFFFFFFFF:FFF:FFFFFFFFFFFFFFFFF:FFFFFFFFFF:FFFFFFFFFFFFFFFFF,FFFFFFFFFF:FFFFFFFFFFFFFFFFF:FFFFFFFFFFFFFFFFFFFFFFFFF,FFFFFFF:FFF,FF:FFFFF:FFFFFFFFFFF:F:FFFFFFFFFFFFFF::FF:FFFFFFFFFFF
@A00270:176:HGHW5DRXY:1:2101:6985:15123 2:N:0:CACACGTG+CTCCTTAC
GACTACTGGGGTATCTAATCCTGTTTGCTACCCACGCTTTCGAGCATGAACGTCAGTGTTATCCCAGGAGGCTGCCTTCGCCATCGGTATTCCTCTACATCTCTACGCATTTCACTGCTACACGTGGAATTCTACCTCCCTCTGACACACTCTAGTTACACAGTTTCAAATGCACGTCCCAAGTTGAGCTCGGGGATTTCACATCTGACTTATTTAACCGTCTGCGCTCGCTTTACGCCCAGTAATTCC
+
F:FFFFFFFFFFFFFFFFFFFFFFFFFFFFFFFFFFFFFFFFFFFFFFFFFFFFFFFFFFFFFFFFF:FFFFFFFFFFFFF:FFFFFFFFFFFFFFFFFFFFFFFFFFFFFFFFFFFFFFFF:FFFFFFFFFFFFFFFFFFFFFFFFFFFFFFFFFFFFFFFFFFFFFFFFFF:FFFFFFFF:FF:FF:FFFFFFFFFFFFF,:FFF:,F:FFFFF,FFFFFFF:F:FFF:,FFF,FFFFFFFFFFFFF
@A00270:176:HGHW5DRXY:1:2101:29351:15123 2:N:0:CACACGTG+CTCCTTAC
GACTACCAGGGTATCTAATCCTGTTTGCTCCCCACGCTTTCGCATCTCAGCGTCAGTATCTGTCCAGAAGGCCGCCTTCGCCACCGGTTTTCCTCCACATCTCTACGCATTTCACCGCTACACGTGGAATTCTACCTTCCTCTACAATACTCTAGTTAACCAGTTTTAAGTGCAATTCCTAGGTTGAGCCCAGGGCTTTCACACCTAACTTAAGTATCCGCCTACATGCCCTTTACGCCCAGTCATTCC
+
FFFFFFFFFFFFFFFFFFFF:FFFFFFFFFFFFFFFFFFFFFF::FFFFFFFFFFFFFFFFFFFFFFFFFF:FFFFFF,FFFFFFFFF,FFFFF:FFFFFFFFFFFFFFFFFF,FFFFFFFFFFFFFFFFF:FFFFF,FFFFFF:F:FFFFFFFFFFFFFFFFFFFFFF,FFFF:FFFFFFF,FFFFFFFF:FFFFF,FFFFF::FFF:FFFF,FFFF:F:FF:FFFFF::FFFFFFFFFFFFF:FFFF
@A00270:176:HGHW5DRXY:1:2101:6976:15139 2:N:0:CACACGTG+CTCCTTAC
GACTACTGGGGTATCTAATCCTGTTTGCTACCCACGCTTTCGAGCATGAACGTCAGTGTTATCCCAGGAGGCTGCCTTCGCCATCGGTATTCCTCTACATCTCTACGCATTTCACTGCTACACGTGGAATTCTACCTCCCTCTGACACACTCTAGTTACACAGTTTCAAATGCACGTCCCAAGTTGAGCTCGGGGATTTCACATCTGACTTATTTAACCGTCTGCGCTCGCTTTACGCCCAGTAATTCC
+
FFFFFFFFFFFFFFFFFFFFFFFFFFFFFFFFFFFFFFFFFFFFFFFFFFFFFFFFFFFFFFFFFFFFFFFFFFFFFFF:FFFFFFFF:FFFFFFFFFFFFFFFFFFFFFFFFFFFFFFFFFFFFFFFFFF:FFFFFFF:FFFFFFFFFFFFFFFFFFFFFFFFFFFFFFFFFFFFFFFFFFFFFFFFFFFFFFFF::FFFFFFFFFFFFFFFFFFFFFFFFFF::FFFFF:FFFF,F,FFFFF,FFFF
@A00270:176:HGHW5DRXY:1:2101:15438:15170 2:N:0:CACACGTG+CTCCTTAC
GACTACAAGGGTATCTAATCCTGTTTGCTACCCACGCTTTCGAGCATGAACGTCAGTGTTATCCCAGGAGGCTGCCTTCGCCATCGGTATTCCTCCACATCTCTACGCATTTCACTGCTACACGTGGAATTCTACCTCCCTCTGACACACTCTAGTTACACAGTTTCAAATGCACGTCCCAAGTTGAGCTCGGGGATTTCACATCTGACTTATTTAACCGTCTGCGCTCGCTTTACGCCCAGTAATTCC
+
FFFFFFFFFFFFFFFFFFFFFFFFFFFFFFFF:FFFFFFFFFFFFFFFFFFFFFFFFFFFFFFFFFFFFFFFFFFFFFFFFFFFFFFFFFFFFFFFFFF:FFFFFFFFFF:FFFFFFFFFFFFFF:FFFFFFFFFFFFFFFFFFFFFFFFFFFFFFFFFFFFFFFFFFF:FFF:FFFFFFFFFFFFFFFFFFFFF:FFFFFFFF:FFF:FF:FFF:F:FFFFFFFFFFFF,F:FFFFFFFFF,FFFFFF
@A00270:176:HGHW5DRXY:1:2101:8015:15280 2:N:0:CACACGTG+CTCCTTAC
GACTACACGGGTATCTAATCCTGTTTGCTCCCCACGCTTTCGCATCTCAGCGTCAGTATCTGTCCAGAAGGCCGCCTTCGCCACCGGTATTCCTCCACATCTCTACGCATTTCACCGCTACACGTGGAATTCTACCTTCCTCTACAATACTCTAGTTAACCAGTTTTAAGTGCAATTCCTAGGTTGAGCCCAGGGCTTTCACACCTAACTTAATTATCCGCCTACATGCCCTTTACGCCCAGTCATTCC
+
FFF:FFFFFFFFFFFFFFFFF:FFFFFFFFFFFFFFFFFFFFFFFFFFFFFFFFFFFFFFFFFFFFFFFFFFFFFFFFFFFFFFFFFF:FFFFFFFFFFFFFFFFFFFFFFFFFFFFFF:FFFFFFFFF,FFF:FF:FFFFFFFFFFFFFFFFFFFFFFFFFFFFFFFF:FFFFFFFFFFFFFFFFF:FFFFFFFF,FFFFFFFFFFFFFFFFFFFFFFFFFFFFFFFFFF::::FFFFFFFF::FFFF
@A00270:176:HGHW5DRXY:1:2101:31937:15311 2:N:0:CACACGTG+CTCCTTAC
CCTACGGGGGCAGCAGTGGGGAATTTTGGACAATGGGGGGAACCCTGATCCAGCCATGCCGCGTGTCTGAAGAAGGCCTTCGGGTTGTAAAGGACTTTTGTTAGGGAAGAAAAGCTGGGTGCTAATACCATCTAGTGCTGACGGTACCTAAAGAATAAGAACCGGCTAACTACGTGCCAGCAGCCGCGGTAATACGTAGGGTGCGAGCGTTAATCGGAATTACTGGGCGTAAAGCGAGAGCAGACGGTTA
+
:FF:,FFFF:,FFFFFFFFFFFFFFF,FFFFF:FF:FFFF:FFF,F,FF,FFFFFFF::F:FF,F,FFFFFF:FFFFF:FFFFFFFF:FF:F,F,FFFFFFF:FFFFFFFFF:FFFFF,FFFFFFFFFFF:FFFFFF:FF:,,::F,:FFFFF:FFFFF,FFF:FFFFF:,FFF::,FFFFFFFFFF:FFF:FFF,FF:FFFF,:F:F,:FFFFF,FFFF:,FF:,FF:FF,FF::FF,FFFF,F,FFF,
@A00270:176:HGHW5DRXY:1:2101:17589:15358 2:N:0:CACACGTG+CTCCTTAC
GACTACAAGGGTATCTAATCCTGTTTGCTACCCACGCTTTCGAGCATGAACGTCAGTGTTATCCCAGGAGGCTGCCTTCGCCATCGGTATTCCTCCACATCTCTACGCATTTCGCTGCTACACGTGGAATTCTACCTCCCTCTGACACACTCTAGTTCCACAGTTTCAAATGCACGTCCCAAGTTGAGCTCGGGGATTTCACATCTGACTTATTTAACCGTCTGCGCTCGCTTTACGCCCAGTAATTCC
+
FFFFFFFFFFFFFF:FFFFFFFFFFFFFFFFFFFFFFFFFFFFFFFFFF,FFFFFFFFFFFFFFF,FFFFFFFFFFFF:FF:F:FFFF,FFFFFFFFFFFFFFFFFFF:FFFF:FFFFFFFFFFFFFFFFFFFFFFFFFFFFFFFFFFFFFFFFFFF,FFFFFFFFFFFFFFF:FFFFFFFFFFFFFFFFFFFFFF:FFFFFFF:FF,:FFFFFFFFF:F:FFFFFFF:FFFFFFF:FF:FF,FFFFFF
@A00270:176:HGHW5DRXY:1:2101:2636:15421 2:N:0:CACACGTG+CTCCTTAC
CCTACGGGAGGCTGCAGTGGGGAATTTTCCGCAATGGGCGAAAGCCTGACGGAGCAATGCCGCGTGGAGGTAGAAGGCCTACGGGACGTGAACTTCTTTTCCCGGACAAGAAGCAATGACGGTATCTGGGGAATAAGCATCGGCTAACTCTGTGCCAGCAGCCGCGGTAATACAGAGGATGCAAGCGTTATCCGGAATGATTGGGCGTAAAGCGTCTGTAGGTGGCTTTTTAAGTCCGCCGTCAAATCCC
+
FF:,F:FF:FFF,FF,FFFF,,FF,F,:FFFFFFFFFFFFFFFFFF,F:FFFFFF:,FF:FFFF:FFF:FF,F:,FFFF,FFFFF,FFFFFFF,FFFFFFF:FFF:,F,:FFF::,:FFFF::,FFFFF:FFFFFF:FF:FFFFFFFFFFFF:FFF:FFFFFF:FFFF,:FFFFFFFFFF:FF:FFF:,F,FFFF,:FFF,FFFFF:,FFFFFFFFFF:,FFFFFFF:F:,FF:FFFF:FF,F,F,:FFF
@A00270:176:HGHW5DRXY:1:2101:2211:15655 2:N:0:CACACGTG+CTCCTTAC
CCTACGGGAGGCTGCAGTGGGGAATTTTGGACAATGGGGGGAACCCTGATCCAGCCATGCCGCGTGTCTGAAGAAGGCCTTCGGGTTGTAAAGGACTTTTGTTAGGGAAGAAAAGCTGGGTGCTAATACCATCTAGTGCTGACGGTACCTAAAGAATAACCACCGGCTAACTACGTGCCAGCAGCCGCGGTAATACGTAGGGTGCGAGCGTTAATCGGAATTACTGGGCGTAAAGCGAGCGCAGACGGTT
+
FFFFFFFFFFFF,FFFFFFFFFFF:FFFFFFFFFFFFFFFFF:FFF,FFFFF:FF:F,FFFFFFFF:FFFFF:FF:FFF,FFFFFF,FFFFFFFFF,FFFF:FFFFF,F:FFFF:F:FFFFFFFFFFFFFFF:FFFFFFFFFFFFFF:F,::FFFFFFF,F:FF:FF:FFF,:FFFFFF:,F,FFF,FFFFF::FFF:FFFFFFFF:FFFF,F,FFFFFF,FFFFFFF:F:F,FFF:FFF:FFFFF:,:F
@A00270:176:HGHW5DRXY:1:2101:17065:15702 2:N:0:CACACGTG+CTCCTTAC
CCTACGGGGGGCAGCAGTGGGGAATATTGCACAATGGGGGGAACCCTGATGCAGCCATGCCGCGTGTATGAAGAAGGCCTTCGGGTTGTAAAGTACTTTCGGTGATGAGGAAGGTGATGTATCTAATAGGTGCATTAATTGACGTTAATCACAGAAGAAGCACCGGCTAACTCCGTGCCAGCAGCCGCGGTAATACGGAGGGTGCGAGCGTTAATCGGAATGACTGGGCGTAAAGGGCATGTAGGCGGAT
+
FFF:FFFFFFFFFFFFFFFFFFFFFFFFFFFFFFFFFFFFFFFFFFFFFFFFFFFF:FFFFFFFFFFFFFFFFFFFFFFFFFFFF:FFFFFFFFFFFFFFFFFFFFFFFFFFFFFFFFFFFF,FFFFFFFF:FF:FF,FFF:FFFFFFFFFFFFFFFFF:FFFFFFFF,FFFFFFFFFFFFFFFFFFF:FFF:FFFFFFFFFFFFFFFFFFFFFFFFFFFFFFFFFFFF:FFF:FFFFF,FFF:FFFFF:
@A00270:176:HGHW5DRXY:1:2101:11668:15718 2:N:0:CACACGTG+CTCCTTAC
GACTACTGGGGTATCTAATCCTGTTTGCTACCCACGCTTTCGAGCATGAACGTCAGTGTTATCCCAGGAGGCTGCCTTCGCCATCGGTATTCCTCCACATCTCTACGCATTTCACTGCTACACGTGGAATTCTACCTCCCTCTGACACACTCTAGTTACACAGTTTCAAATGCACGTCCCAAGTTGAGCTCGGGGATTTCACATCTGACTTATTTAACCGTCTGCGCTCGCTTTACGCCCAGTAATTCC
+
FFFFFFFFFFFFFFFFFFFFFFFFFFFFFFFFFFFFFFFFFFFFFFFFFFFFFFFFFFFFFFFFFFFFFFF,FFFF:FFFFFFFFFFF:FF:FFFFFFFFFFFFFFFFFFFFFFFFFFFFF:F:FFFFFFFFF:FFFFFFFFFFFFFFFFFFFFFFFFFFFFFFFFFFF,FFFFFFFFFFFFFFFFFFFFFF::FF,FFFF:FFFFF:FF:F:FFF:FFFFFFF,FFFFFFFFFFFFFFF:FFFFF,F,
@A00270:176:HGHW5DRXY:1:2101:11704:15749 2:N:0:CACACGTG+CTCCTTAC
GACTACTGGGGTATCTAATCCTGTTTGCTACCCACGCTTTCGAGCATGAACGTCAGTGTTATCCCAGGAGGCTGCCTTCGCCATCGGTATTCCTCCACATCTCTACGCATTTCACTGCTACACGTGGAATTCTACCTCCCTCTGACACACTCTAGTTACACAGTTTCAAATGCACGTCCCAAGTTGAGCTCGGGGATTTCACATCTGACTTATTTAACCGTCTGCGCTCGCTTTACGCCCAGTAATTCC
+
FFFFFFFFFFFFFFFFFFFFFFFFFFFFFFFFFFFFFFFFFFFFFFFFFFFFFFFFFFFFFFFFFFFFFFFFFFFFFFFFF:FFFFFFF:FFFFFF:FF,FFFFFFFFFF:FFFFFFFFFFFFFFFF:FFFFFFFFFFFFFFFFFFFF:FFFFFFFFFF,F,FFFFFFFFFFFFFFFFFFFFFFFFFFFFFFFFFFFFFFFFFFFFFF:F:F:FFFFFFFFFFFFFFFFFFFFFFFFFFFFF:F,F:FF
@A00270:176:HGHW5DRXY:1:2101:5972:15781 2:N:0:CACACGTG+CTCCTTAC
CCTACGGGAGGCTGCAGTGGGGAATATTGCACAATGGGGGGAACCCTGATGCAGCCATGCCGCGTGTATGAAGAAGGCCTTCGGGTTGTAAAGTACTTTCGGTGATGAGGAAGGTGATGTATCTAATAGGTGCATTAATTGACGTTAATCACAGAAGAAGCACCGGCTAACTCCGTGCCAGCAGCCGCGGTAATACGGAGGGTGCGAGCGTTAATCGGAATGACTGGGCGTAAAGGGCATGTAGGCGGAT
+
FFFFFFFFFFFFFFFFFFFFFFFFFFFFFFFFFFF:,FFFFFFFFFF:FFFFFFFFFFFFFFFFFFFFFFFFFFFFFF:FFFF:FFFFFFFFFFFFFFFFF:FFFFFFFF:FFFFFFFFFFF:FFFFFFFF:FFFFFFFFF:FFFFFFFFF:FFFF,FFF:FF:FFFFFFFFFFFFFFFFFFFFFFFFFFFFFFFFFFFFFFFF:FFFFFF:FFFFFFF:FFFFFFFFFF:F:FFFFFFFFFFFFFFFFF
@A00270:176:HGHW5DRXY:1:2101:5936:15812 2:N:0:CACACGTG+CTCCTTAC
CCTACGGGAGGCTGCAGTGGGGAATATTGCACAATGGGGGGAACCCTGATGCAGCCATGCCGCGTGTATGAAGAAGGCCTTCGGGTTGTAAAGTACTTTCGGTGATGAGGAAGGTGATGTATCTAATAGGTGCATTAATTGACGTTAATCACAGAAGAAGCACCGGCTAACTCCGTGCCAGCAGCCGCGGTAATACGGAGGGTGCGAGCGTTAATCGGAATGACTGGGCGTAAAGGGCATGTAGGCGGAT
+
FFFFFFFFFFFFFFFFFFFFFFF,FFFFFFFFFFFFFFFFFFFF:FFFFFFF:FFFFFFFFFFF:F:FFFFFFFFFFF,F:FFFFFFFF:,FFFF:FFFFFFFF:FFFFFFFFFFF::FFFFFFFFFFFF:FFF:FF,FFF:FFFFFFFFFFFFFFFFFFF:FFFFFF:FFFFFFFFFFFFFFFFFFFFFFF:FFFF::FFFFFFFFFFFFFFF:FFFFFFFFFFFFFFFFF::FFFFFFFFFFFFFFFF
@A00270:176:HGHW5DRXY:1:2101:24243:15828 2:N:0:CACACGTG+CTCCTTAC
CCTACGGGTGGCTGCAGTGGGGAATTTTGGACAATGGGGGGAACCCTGATCCAGCCATGCCGCGTGTCTGAAGAAGGCCTTCGGGTTGTAAGGGACTTTTGTTAGGGAAGAAAAGCTGGGTGCTAATACCATCTAGTGCTGACGGTACCTAAAGAATAAGCACCGGCTAACTACGTGCCAGCAGCCGCGGTAATACGTAGGGTGCGAGCGTTAATCGGAATTACTGGGCGTAAAGCGAGCGCAGACGGTT
+
F:FF:FFFFFFFFFF:::FF:FFF:FF,::FFFFFFFFFFFF,FF,FFFFF,FFFFFF:FF:FFFFFFFFFFFFFFFFFF:,FFFFFFFFFFFFF:FFFFFFFFF:FFFFFFFFFFFF:F:FFFFFFF,FFFF:FFFFFFFF:FFFFF,FFFFFF,FFFF,FFFFFFFFFFFFFFF:FFFFFFFFFFF:FFFFFFFFF:FFFF:FFF:FFFFFFFFFFFFFFF:F:FFFFF:FFFFF:FFFFFFF:F:FF
@A00270:176:HGHW5DRXY:1:2101:14742:15906 2:N:0:CACACGTG+CTCCTTAC
GACTACAGGGGTATCTAATCCTGTTTGCTCCCCACGCTTTCGCATCTCAGCGTCAGTATCTGTCCAGAAGGACGCCTTCGCCACCGGTATTCCTCCACATCTCTACGTATTTCACCGCTACACGTGGAATTCTACCTTCCTCTACAATACTCTAGTTAACCAGTTTTAAGTGCAATTCCTAGGTTGAGCCCAGGGCTTTCACACCTAACTTAATTATCCGCCTACATGCCCTTTACGCCCTGTCATTCC
+
FFFFFFFFFFFFFFFFFFFFFFFFFFFFFFFFFFFFFFFFFFFFFFFFFFFFFFFF:FFFFF:FFFFFFFFFFFFFFFFFFFFFFFFFFFFFFFFFFFFFFFFFFFFFFFFFFFFFFFFFFFFFFFFF,FFFFFF:FFFFFFFFFF:FFFFF:FF:FFFFFFFFFFFFFFFFFFFFFFFFFFFFFFFFFFFFFFFF:FF:FFFFFFFF:FFFFFFFFFFFFFFFFF:FFFF,F::FFFFFFFFFFFFFF
@A00270:176:HGHW5DRXY:1:2101:14434:15969 2:N:0:CACACGTG+CTCCTTAC
CCACGGGTGGCAGCAGTGGGGAATCTTGGACAATGGGGGGAACCCTGATCCAGCCATGCCGCGTGTCTGAAGAAGGCCTTCGGGTTGTAAAGGACTTTTGTTAGGGAAGAAAAGCTGGGTGCTAATACCATCTAGTGCTGACGGTACCTAAAGAATAAGCACCGGCTAACTACGTGCCAGCAGCCGCGGTAATACGTAGGGTGCGAGCGTTAATCGGAATTACTGGGCGTAAAGCGAGCGCAGACGGTTA
+
FFFFFFFFFFFFFF:FFFFFFFFFF:FFFFFFFFFFFFFFF,FFFFFFFFFFFFFFFFFFFFFFFFFFFFFFFFFFFFF:FFFFFFFFFF:FFFFF,FFFFFFFFFFFFF:FFFFFFFFFFFFFFFFFFFFFFFFFFFFFFFFFFFFFFFFFFFFFFFF:FFFFFFFFFFFFFFFFFFFF:FFFFFFFFFFFFFFFF:FFFFFFFFFFFFFFFFFFFF:FFFFFFFFFFFFFFFFFFF::FFFFFF,FFF
@A00270:176:HGHW5DRXY:1:2101:3875:16031 2:N:0:CACACGTG+CTCCTTAC
CCTACGGGCGGCTGCAGTGGGGAATATTGCACAATGGGGGGAACCCTGATGCAGCCATGCCGCGTGTATGAAGAAGGCCTTCGGGTTGTAAAGTACTTTCGGTGATGAGGAAGGTGATGTATCTAATAGGTGCATTAATTGACGTTAATCACAGAAGAAGCACCGGCTAACTCCGTGCCAGCAGCCGCGGTAATACGGAGGGTGCGAGCGTTAATCGGACTGACTGGGCGTAAAGGGCATGTAGGCGGAT
+
FFFFFFFFFFFFFFFFFFFFFFF,FF:FFF:FFFFFFFFFFF,FFF:FFFFFFFFFFFFFFFFF,F::FF,,FF:FFFFF,FFFF,:FF,,FFFFF:,:F:F,FFFF,FFF,FFFF:,FFFFFFF,FFFF:FFFFFF:F:FFFF:F:F:FFFFFFFFF:F:FFFFFFF,FFFFF::FF:FFF:FFFFFFFF,FFFFFFFFF,FFFFFFFFF:F:F:FFF,FFFF,:FFFF:F:FFFFFF,FF,FF:FFFF
@A00270:176:HGHW5DRXY:1:2101:23900:16078 2:N:0:CACACGTG+CTCCTTAC
CCTACGGGTGGCTGCAGTGGGGAATTTTGGACAATGGGGGGAACCCTGATCCAGCCATGCCGCGTGTCTGAAGAAGGCCTTCGGGTTGTAAGGGACTTTTGTTAGGGAAGAAAAGCTGGGTGCTAATACCATCTAGTGCTGACGGTACCTAAAGAATAAGCACCGGCTAACTACGTGCCAGCAGCCGCGGTAATACGTAGGGTGCGAGCGTTAATCGGAATTACTGGGCGTAAAGCGAGCGCAGACGGTT
+
FFFFF:FFFFFFFFFFFFFFFFFFFFFFFFFFF:FFFFFFFFFF:FFFFFFFFFFFFFFFFFFFFFFFF:FFFFFFFF:FF:FFFFFFFFFFFFF:F,FFFFFFFFFF:FFFFFFFFFFFFF,FFFFFFFFFFFFFFF,FF:F:FFFF:FFFFFFFFFFFFF:FFF:FF,F:FFFFF,FFFFFFFFFFFFFFFFFFFFFFF:FFFFFFFFFFFFFFFFFFF:FFFF:F:FFFFFFFF:FFFFFFF,F:FF
@A00270:176:HGHW5DRXY:1:2101:14516:16141 2:N:0:CACACGTG+CTCCTTAC
CCACGGGTGGCAGCAGTGGGGAATCTTGGACAATGGGGGGAACCCTGATCCAGCCATGCCGCGTGTCTGAAGAAGGCCTTCGGGTTGTAAAGGACTTTTGTTAGGGAAGAAAAGCTGGGTGCTAATACCATCTAGTGCTGACGGTACCTAAAGAATAAGCACCGGCTAACTACGTGCCAGCAGCCGCGGTAATACGTAGGGTGCGAGCGTTAATCGGAATTACTGGGCGTAAATCGAGCGCAGACGGTTA
+
FFFFFFFFFFFFFFFFFFFFFFFFFFFFFFFFFFFFFFFFFFFFF,FFFFFFFFFFFFF:FFFFFFFFFFFFFFFFFFFFFFFF:FFF,F::FF:F:FFFFFFFFF:FFFFFFFFFFFFFFFFFFFFFFFFFFFFFFFFFFFFFFFFF,F,FFFFFFFFFFFFFFFFFFFFFFFFFFFFFFFFFFFFFFFFFFFFFFFFFFFFFF:FFFFFFFFF:FFFFF:FFFFFFFFFF:,FFFFF:FFFF:FFFFF
@A00270:176:HGHW5DRXY:1:2101:14805:16141 2:N:0:CACACGTG+CTCCTTAC
CCTACGGGTGGCTGCAGTGGGGAATTTTGGACAATGGGGGGAACCCTGATCCAGCCATGCCGCGTGTCTGAAGAAGGCCTTCGGGTTGTAAAGGACTTTTGTTAGGGAAGAAAAGCTGGGTGCTAATACCATCTAGTGCTGACGGTACCTAAAGAATAAGCACCGGCTAACTACGTGCCAGCAGCCGCGGTAATACGTAGGGTGCGAGCGTTAATCGGAATTACTGGGCGTAAAGCGAGCGCAGACGGTT
+
FFFFFFFFFFFFFFFFFFFFFFFFFFFFFFFFFFFFFFFFFFFFFFFFFFFFFFFFFFFFFFFFFFFFFFFFFFFFFFFFFFFFFFFFFFFFFF:FFFFFFF:FFFFFFFFFFFFFFFFFFFFFFFFFFFFFFFFFFFFFFFFFFFFFFFFFFFFFFFFFFFFFFFFFFFFFFFFFFFFFFFFFFFFFFFFFFFFFFFFFFFFFFFFFFFFFFFFFFFFFFF:FFFFFFFFF,FFFFF:FFF,F:FFFFF
@A00270:176:HGHW5DRXY:1:2101:32344:16391 2:N:0:CACACGTG+CTCCTTAC
CCTACGGGGGCAGCAGTGGGGAATTTTGGACAATGGGGGGAACCCTGATCCAGCCATGCCGCGTGTCTGAAGAAGGCCTTCGGGTTGTAATGGACTTTTGTTAGGGAAGAAAAGCTGGGTGCTAATACCATCTAGTGCTGACGGTACCTCAAGAATAAGCACCGGCTAACTACGTGCCAGCAGCCGCGGTAATACGTAGGGTGCGAGCGTTAATCGGAATTACTGGGCGTAAAGCGAGCGCTGAAGGTTA
+
FFFFFF,,:F,FF:FFF:FF,F:F:F:F,FFFFF:FF:FFFFFF:FFFFF,F,FFFFF,FFFFFFF:F::FFFFFFF,FF:FFFFFFFFF,FFFFFFF,FFFFF,FFFFFFFFFFFFFFFFFFFFFFFFFFFFFFFF:FFF,:FFFFFF,::FF:,,FFFFF:F:::FF,FFFFFFF:FFFFFFF:F:FFFFFFFF,FF:FFF:FFF:FFFFFFFFFFFF,FFF:,FF,F::,F,FFFF:F,FF,:FFF:
@A00270:176:HGHW5DRXY:1:2101:8639:16485 2:N:0:CACACGTG+CTCCTTAC
GACTACACGGGTATCTAATCCTGTTTGCTCCCCACGCTTTCGCATCTCAGCGTCAGTATCTGTCCAGAAGGCCGCCTTCGCCACCGGTATTCCTCCACATCTCTACGCATTTCACCGCTACACGTGGAATTCTACCTTCCTCTACAATACTCTAGTTAACCAGTTTTAAGTGCAATTCCTAGGTTGAGCCCAGGGCTTTCACACCTAACTTAATTATCCGCCTACATGCCCTTTGCGCCCAGTCATTCC
+
FFFFFFFFFFFFFFFFFFFFFFFFFFFFFFFFFFFFFFFFFFFFFFFFFFFFFFFFFFFFFFFFFFFFFFFFFFFFFFFFFFFFFFFFFFFFFFFFFFFFFFFFFFFFFFFFFFFFFFFFFFFFFFFFFFFFFFFFFFFFFFFFFFFFF:FFF:FFF,FF:FFFF,FFFFFF:FFFFFFFFFFFFFFFFFF:FFFFF:FFFF,FF::FFFF,FFFFFFFFFFFFFFFFFFFFFFFFFFFFFFFFFFFFF
@A00270:176:HGHW5DRXY:1:2101:31304:16532 2:N:0:CACACGTG+CTCCTTAC
CCTACGGGAGGCAGCAGTGGGGAGTATTGCACAATGGGGGGAACCCTGATGCAGCCATGCCGCGTGTATGAAGAAGGCCTTCGGGTTGTAAAGTACTTTCGGTGATGAGGAAGGGGATGTATCTAATAGGTGCATTAATTGGCGTTAATCACAGAAGAAGCACCGGCTAACTCCGTGCCAGCAGCCGCGGTAATACGGAGGGTGCGAGCGTTAATCGGAATGACTGGGCGTAAAGGGCATGTAGGCGGAT
+
FFFFFFFFFFFFFFFFFFFFF:FFFFFFFFFFFFFFFFFFFFFFFFFFFFFFFF:FFFFFFFFFFFFFFF:,FFFFFFFFFFF:FFFF,FFFF,FFF:,FFFFFFFFFF:FF:FFFFF,FFFFFFFFFFFFFFFFFFFFFFFFFFFFFFFFFFFFFFFFFFFFFFFFFFFFFFFFFFFFFFFFFFFFFFFFFFFFFF:FFFF:FFFFFFFFFFFFFFFFFFFFFFFF,:FF,FFFFFFFF:FFFFFFF:F
@A00270:176:HGHW5DRXY:1:2101:27715:16611 2:N:0:CACACGTG+CTCCTTAC
GACTACCAGGGTATCTAATCCTGTTTGCTCCCCACGCTTTCGCATCTCAGCGTCAGTATCTGTCCAGAAGGCCGCCTTCGCCACCGGTATTCCTCCACATCTCTACGCATTTCACCGCTACACGTGGAATTCTACCTTCCTCTACAATACTCTAGTTAACCAGTTTTAAGTGCAATTCCTAGGTTGAGCCCAGGGCTTTCACACCTAACTTAATTATCCGCCTACATGCCCTTTACGCCCAGTCATTCC
+
FFFFFFFFFFFFFFFFFFFFFFFFFFFFFFFFFFFFFFFFFFFFFFFFFFFFFFFFFFFFFFFFFFFFFFFFFFFFFFFFFFFFFFFF:FFFFFFFFFFFFFFFFFFFF,FFFFFFFFFFFFFFFFFFFFFFFF:,FFFFFFFFFFFFFFFFFFFFFFFFFFFFFFF:FFFF:FF,FFFFFFFFFFFFFFFFFFFF,FFFFFFFFFFFFFFF:FFFFFFFFFFFFFFFFFFFFFFFFFFFFFFFFFF:F
@A00270:176:HGHW5DRXY:1:2101:12500:16626 2:N:0:CACACGTG+CTCCTTAC
CCTACGGGGGCAGCAGTGGGGAATTTTGGACAATGGGGGGAACCCTGATCCAGCCATGCCGCGTGTCTGAAGAAGGCCTTCGGGTTGTAAAGGACTTTTGTTAGGGAAGAAAAGCTGGGTGCTAATACCATCTAGTGCCGACGGTACCTAAAGAATAAGCACCGGCTAACTACGTGCCAGCAGCCGCGGTAATACGTAGGGTGCGAGCGTTAATCGGAATTACTGGGCGTAAAGCGAGCGCAGACGGTTA
+
FFFF:FFFFFFFFFFFFFFFFFFFFFFFFFFFFFFFFFFFFFFFFFFFFFFFFFFFFFFFFFFFFFF:FFFFFFFFFFFFFFFFFFFFFF:FFFFFFFFFFFFFFFF:FFFFFFFFFFFFFFFFFFFFFFFFFFFFF:FFFFFFFFFFFFFFFFFFFF:FFFFFFFFFFF:FFFFF:FFFFFFFFFFFFFFFFFFFFFF:FFFF:FFFFFFFFFFFFF,F:FFFFFFFFFFF:F::FFFFFFFFFF,FFF
@A00270:176:HGHW5DRXY:1:2101:17481:16642 2:N:0:CACACGTG+CTCCTTAC
GACTACTGGGGTATCTAATCCTGTTTGCTACCCACGCTTTCGAGCATGAACGTCAGTGTTATCCCAGGAGGCTGCCTTCGCCATCGGTATTCCTCCACATCTCTACGCATTTCACTGCTACACGTGGAATTCTACCTCCCTCTGACACACTCTAGTTACACAGTTTCAAATGCACGTCCCAAGTTGAGCTCGGGGATTTCACATCTGACTTATTTAACCGTCTGCGCTCGCTTTACGCCCAGTAATTCC
+
FFFFFFFFFFFFFFFFFFFFFFF:FFFFFFFFFFFFFFFFFFFFFFFFFFFFFFFFFFFFFFFFFFFFFFFFFFFFFFFFFFFFFFFFFFFFFFFFFFF:FFFFFFFFFFFFFFFFFF::FFFFFFFFFFFFFFFFFFFFFFFFFFFFFFFFFFFFFFFFFFFFFFFF,:FFFFFFFFFFFFFF:FFFFFFFFFFFFFFFFFFF:FFFFFFF:FFFFFFFF:FFFFFFFFFF:FFFFFFFFFF,FFFFF
@A00270:176:HGHW5DRXY:1:2101:27751:16673 2:N:0:CACACGTG+CTCCTTAC
GACTACCAGGGTATCTAATCCTGTTTGCTCCCCACGCTTTCGCATCTCAGCGTCAGTATCTGTCCAGAAGGCCGCCTTCGCCACCGGTATTCCTCCACATCTCTACGCATTTCACCGCTACACGTGGAATTCTACCTTCCTCTACAATACTCTAGTTAACCAGTTTTAAGTGCAATTCCTAGGTTGAGCCCAGGGCTTTCACACCTAACTTAATTATCCGCCTACATGCCCTTTACGCCCAGTCATTCC
+
FFFFFFFFFFFFFFFFFFFFFFFFFFFFFFFFFFFFFFFFFFFFFFFFFFFFFFFFFFFFFFFFFFFFFFFFFFFFFFFFFFFFFFFFFFFFFFFFFFFFFFFFFFFFFFFFF:FFFFFFFFFFFFFFFFFFFFFFF,FFFFFFFFFFFFFFFFFFFFFFFFFFFFFFFFFFFFFFFF:FFFFFFFFFFFFFFFFFFFFFFFFF:FFFFF:FFFF:FFFFFFFFFFF::FFFFFF:FFFFFFFFFFFFF
@A00270:176:HGHW5DRXY:1:2101:28908:16673 2:N:0:CACACGTG+CTCCTTAC
GACTACCCGGGTATCTAATCCTGTTTGCTACCCACGCTTTCGAGCATGAACGTCAGTGTTATCCCAGGAGGCTGCCTTCGCCATCGGTATTCCTCCACATCTCTACGCATTTCACTGCTACACGTGGAATTCTACCTCCCTCTGACACACTCTAGTTACACAGTTTCAAATGCACGTCCCAAGTTGAGCTCGGGGATTTCACATCTGACTTATTTAACCGTCTGCGCTCGCTTTACGCCCAGTAATTCC
+
F:FFFFFFFFFFFFFFFFFFFFFFFFFFFFFFFFFFFFFFFFFFFFFFFFFFFFFFFF:FFFFFFFFFFFFFFFFFFFFFFFFFFFFFFFFFFFFFFFFFFFFFFFFFFFFFFFFFFFFFFFFFFFFFFFFFFFFFFFFFFFFFFFFFFFFFFFFFFFFFFFFFFFFFFFFFFFFFFFFFFFFFFFFFFFFFFFFFFFFF,FFF:FFFF,FF,FFFFFFF:FFFFFF:FFFFFFFFFFFFFFFFFFFFF
@A00270:176:HGHW5DRXY:1:2101:20826:16736 2:N:0:CACACGTG+CTCCTTAC
GACTACTAGGGTATCTAATCCTGTTTGCTCCCCACGCTTTCGCATCTCAGCGTCAGTATCTGTCCAGAAGGCCGCCTTCGCCACCGGTATTCCTCCACATCTCTACGCATTTCACCGCTACACGTGGAATTCTACCTTCCTCTACAATACTCTAGTTAACCAGTTTTAAGTGCAATTCCTAGGTTGAGCCCAGGGCTTTTACACCTAACTTAATTATCCGCCTACATGCCCTTTACGCCCAGTCATTCC
+
FFFFFFFFFFFFFFFFFFFFFFF:FFFFFFFFF:FFFFFF:FFF:FFFFFFFFFFFFFF,FFFFFFFFFFFFFFFFFFFFFFFFFFF:F:F,:FFFFFF,F::FFFFF,F:,FFFFFFFFFFFFFFFF,F:,F:,:,,FFF,F,F,,,:F:F::FFF,,:FFF,:FFF,FFF,FF,F::FFFFFFF,FFFFFFFF:,:FF,:FF,F:F,F:FF:FFFF,FFFF,,F:F:FF,FFF,FF:F:F:FFF::F
@A00270:176:HGHW5DRXY:1:2101:22363:16736 2:N:0:CACACGTG+CTCCTTAC
CCTACGGGCGGCTGCAGTGGGGAATATTGCACAATGGGGGGAACCCTGATGCAGCCATGCCGCGTGTATGAAGAAGGCCTTCGGGTTGTAAAGTACTTTCGGTGATGAGGAAGGTGATGTATCTAATAGGTGCAGTAATTGACGTTAATCACAGAAGAAGCACCGGCTAACTCCGTGCCAGCAGCCGCGGTAATACGGAGGGTGCGAGCGTTAATCGGAATGACTGGGCGTAAAGGGCATGTAGGCGGAT
+
FFFFFFFFFFFFFFFFFFFFFFFFFFFFFFFFFFFFFFFFFFFFFFF:FFFFFFFFFFFFFFFFFF,FFFFFFFFFFFFFFFFFFFFF:,:FFFF:FFFFFFFFF,FFFFF,FFFFFFFFFFFFFFFFFFFFFF,FFFFFF,FFF:FFFFFFFFF:F:FFFFFFFFFF,FFFFFFFFFFFFFFFFFFFFFFF:FFFFFFFFFFFFFFFFF::FF:FFFF:FFFFFFFFFFF,F,FFFFF,FFFFFFFF,F
@A00270:176:HGHW5DRXY:1:2101:24975:16752 2:N:0:CACACGTG+CTCCTTAC
GACTACCAGGGTATCTAATCCTGTTTGCTACCCACGCTTTCGAGCATGAACGTCAGTGTTATCCCAGGAGGCTGCCTTCGCCATCGGTATTCCTCCACATCTCTACGCATTTCACTGCTACACGTGGAATTCTACCTCCCTCTGACACACTCTAGTTACACAGTTTCAAATGCACGTCCCAAGTTGAGCTCGGGGATTTCACATCTGACTTATTTAACCGTCTGCGCTCGCTTTACGCCCAGTAATTCC
+
FFFFFFF:FFFFFFF:FFFFF:FFFFFFFFFFFFFFFFFFFFFFFFFFFFFFFFFFFFFFFFFFFFFFFFFFFFF:FFFFFFFFFFFFFFFFFFFFFFFFFFFFFFFFFFFFFFFFFFFFFFFFFFFFFFFFFFFFFFFFFFFFFFFFFFFFFFF:FFFFFFFFFFFFFFFFFFFF:FFFFFFFFFFFFFFFFFFFFFFFFFFFFFFFF:FFFFFFFFFFFFFFFFFFFFFFFFFFFFFFFFFFFF:FF
@A00270:176:HGHW5DRXY:1:2101:17264:16767 2:N:0:CACACGTG+CTCCTTAC
CCTACGGGTGGCTGCAGTGGGGAATTTTCCGCAATGGGCGAAAGCCTGACGGAGCAATGCCGCGTGGAGGTAGAAGGCCTACGGGTCGTGAACTTCTTTTCCCGGAGAAGAAGCAATGACGGTATCTGGGGAATAGGCATCGGCTAACTCTGTGCCAGCAGCCGCGGTAATACAGAGGATGCAAGCGTTATCCGGAATGATTGGGCGTAAAGCGTCTGTAGGTGGCTTTTTAAGTCCGCCGTCAAATCCC
+
F:FFF:FFFFFFFFFFFF::,FFF:FFF,FFFFFFFFF::FFFFFFFFFF,FFFFFFFFFFFFFFFFFFFFFFFFFFFFFFFFFFFFFFF,FFFFF:,FFF,FFFFF:FFFFFFFF:FFFFFF:F,FFFFFF,FF,FFFFFF,F:F:FFFFFFFFFFFFFFFFFFFFFFFFFFFFFF:FFFFF,:FFFFFFFFFFFFFFFFFF,FFFFFFFFFFFFFFFFFF:FFF:FFFFF,F:F:FFFFFFFFF::FF
@A00270:176:HGHW5DRXY:1:2101:12608:16814 2:N:0:CACACGTG+CTCCTTAC
GACTACTGGGGTATCTAATCCCGTTTGCTCCCCACGCTTTCGCATCTCAGCGTCAGTATCTGTCCAGAAGGCCGCCTTCGCCACCGGTATTCCTCCACATCTCTACGCATTTCACCGCTACACGTGGAATTCTACCTTCCTCTACAATACTCTAGTTAACCAGTTTTAAGTGCAATTCCTAGGTTGAGCCCAGGGCTTTCACACCTAACTTAATTATCCGCCTACATGCCCTTTACGCCCAGTCATTCC
+
FFF:FFFFFFFF:FFFF,FFFFFFFFFFFFFFFFFFFFFFFFFFFFFF:FFFFFFFFFFFFFFFFFFFFFFFFFFFFFFFFFFFFFFF,FFFFFFFFFFFFFFFFFFFFFFFFFFFFFFFFFFFFFF:FFFFF::FFFFFFFFFFFF,FFFFFFFFFFFFFFFFFFFFFFFFFFFFFFFFFFF:FFFFFFFFFFFFFFFFFFFFFFFFFFFFFFFFFFFF:FFFFFFFFFFFFFFFFFFFFFFFFFFFF
@A00270:176:HGHW5DRXY:1:2101:27597:16845 2:N:0:CACACGTG+CTCCTTAC
GACTACCAGGGTATCTAATCCTGTTTGCTCCCCACGCTTTCGCATCTCAGCGTCAGTATCTGTCCAGAAGGCCGCCTTCGCCACCGGTATTCCTCCACATCTCTACGCATTTCACCGCTACACGTGGAATTCTACCTTCCTCTACAATACTCTAGTTAACCAGTTTTAAGTGCAATTCCTAGGTTGAGCCCAGGGCTTTCACACCTAACTTAATTATCCGCCTACATGCCCTTTACGCCCAGTCATTCC
+
FFFFFFF:FFFFFFFFFFFFFFFFFFFFFFFFFFFFFFFFFFFFFFFFFFFFFFFFFFFFFFFFFFFFFFFFFFFFFFFF,FFFFFFF:FFFFFFFFFFFFFFFFFFFFFFFFF:FFFFFFFFFFFFFFFFFFF:FFFF:FFFFFFFFFFFFFFFFFFFFFFFFFFFF,FFFFFFFFFFF:FFFFFF:FFFFFFFFF:FFF:,FFFFFFFFFFFFFFF:FFFFF:FFFFFFFFF,F:F:F:FFFFFFFF
@A00270:176:HGHW5DRXY:1:2101:18267:17096 2:N:0:CACACGTG+CTCCTTAC
CCTACGGGAGGCAGCAGTGGGGAATTTTGGACAATGGGGGGAACCCTGATCCAGCCATGCCGCGTGTCTGAAGAAGGCCTTCGGGTTGTAAAGGACTTTTGTTAGGGAAGAAAAGCTGGGTGCTAATACCATCTAGTGCTGACGGTACCTAAAGAATAAGCACCGGCTAACTACGTGCCAGCAGCCGCGGTAATACGTAGGGTGCGAGCGTTAATCGGAATTACTGGGCGTAGAGCGAGCGCAGACGGTT
+
F:FF:FFFFFF,FFFFFFFFFFFFFFFFFFF:FFFFFFFFFFFFFFFFFFFFFFFFFFF:FFFFFFFFFFFFFFFF:F:FF:FFF:FFFFFFFFFFFFFFFFFFFFFFFFFFFF::FF:FFFFFFFFFFFFFFFF,FFFFFFFFFFFFFF:FFF:FFFFFFFFFFFFFF:FFFFFFFFF:FFFFFFFF:FFFFFFFFF:FFFFFFFFFFF:FFFFFF:F:FFFF:::FFFFFF:FFFFFFFFFFFFFFFF
@A00270:176:HGHW5DRXY:1:2101:30156:17112 2:N:0:CACACGTG+CTCCTTAC
GACTACAGGGGTATCTAATCCTGTTTGCTCCCCACGCTTTCGCATCTCAGCGTCAGTATCTGTCCAGAAGGCCGCCTTCGCCACCGGTATTCCTCCACATCTCTACGCATTTCACCGCTACACGTGGAATTCTACCTTCCTCTACAATACTCTAGTTAACCAGTTTTAAGTGCAATTCCTAGGTTGAGCCCAGGGCTTTCACACCTAACTTAATTATCCGCCTACATGCCCTTTACGCCCAGTCATTCC
+
FFFFFFFFFFFFFFFFFFFFFFFFFFFFFFFFFFFFF:FFFFFFFFFFFFFFFFFFFFFFFFFFFFFFFFFFFFFFFFFFFFFFFFFFFFFFFFFFFFFFFFFFFFFFFFFFFFFFFFFFFFFFFFFFFFFFFFFF:F:FFFFFFFFFFFFFFFFFFFFFFFFFFFFFFFFFFFFFFFFFFF:FFFFFFFFFFFFFFFFFFFFFFFFFFFFFFFFFFFFFFFFFFFFFFFF,:FFFFF:FFFFFFF:FF
@A00270:176:HGHW5DRXY:1:2101:30210:17112 2:N:0:CACACGTG+CTCCTTAC
CCTACGGGAGGCAGCAGTGGGGAGTATTGCACAATGGGGGGAACCCTGATGCAGCCATGCCGCGTGTATGAAGAAGGCCTTCGGGTTGTAAAGTACTTTCGGTGATGAGGAAGGGGATGTATCTAATAGGTGCATTAATTGACGTTAATCACAGAAGAAGCACCGGCTAACTCCGTGCCAGCAGCCGCGGTAATACGGAGGGTGCGAGCGTTAATCGGAATGACTGGGCGTAAAGGGCATGTAGGCGGAT
+
FFFFFFFFFFFFFFFFFFFFFFFFFFFFFFFFFFFFFFFFFFFFFFFFFFFFFFFFFFFFFFFF,FFFFFFFFFFFFF,FFFFFFFFFFFFFFFFFFFFFFFFFFFFFFFFFFFFFFFFFFFFFFFF:FFFFFFFFFFFFF:FFFFFFFFFFFFFFFFFFFFFFFFFFFFFFFFFFFFFFFFFFFFFFFFFFFFFF:FFFFFFFFFFFFFFFFFFFFFFFFFFFFFFF:FFF:FFFFFFFFFFFFFFFFF
@A00270:176:HGHW5DRXY:1:2101:18258:17143 2:N:0:CACACGTG+CTCCTTAC
CCTACGGGAGGCAGCAGTGGGGAATTTTGGACAATGGGGGGAACCCTGATCCAGCCATGCCGCGTGTCTGAAGAAGGCCTTCGGGTTGTAAAGGACTTTTGTTAGGGAAGAAAAGCTGGGTGCTAATACCATCTAGTGCTGACGGTACCTAAAGAATAAGCACCGGCTAACTACGTGCCAGCAGCCGCGGTAATACGTAGGGTGCGAGCGTTAATCGGAATTACTGGGCGTAGAGCGAGCGCAGACGGTT
+
FFFFFFFF:FFFFFFFFFFFFFFFFFFFFF:FFFFFFFFFFFFFFFFFF:FFFFFFFFFFFFFFFFFFFFFFFF:FFFFFFFFFFF:FFF:FFFFFF,FFFF,FFFFFFFFFFFFFFFFFFFFFFFFFF:FFFFFFFFFFF,FFFFFFFF::FFF,FFFFFFFFFFFF:FFF,FFFFFFFFFFFFFFFFFF:FFFFFF,FFFFFFFFFFFFFF,FFFFF,FFFFFFFFFF:FFFFFFFFFFFFFFFFFF:
@A00270:176:HGHW5DRXY:1:2101:18313:17143 2:N:0:CACACGTG+CTCCTTAC
CCTACGGGAGGCAGCAGTGGGGAATTTTGGACAATGGGGGGAACCCTGATCCAGCCATGCCGCGTGTCTGAAGAAGGCCTTCGGGTTGTAAAGGACTTTTGTTAGGGAAGAAAAGCTGGGTGCTAATACCATCTAGTGCTGACGGTACCTAAAGAATAAGCACCGGCTAACTACGTGCCAGCAGCCGCGGTAATACGTAGGGTGCGAGCGTTAATCGGAATTACTGGGCGTAGAGCGAGCGCAGACGGT
+
:FFFFFFFFFFFFFFF:FFFFFFFF:FFFF:FFFFFFFFFFFFFFFFFFFFFFFFF:FFFFFFFFFFFFFFFFFFFFFF:FFFFFFFFFFF:FFFFF,FFF:FFFFFF:FF:,FFFFFFF:FFFFFFFFFFFFFFFFFFFFFFFFFFFF:FFFFFFFF:FF:FFFFFFFFFFFFFFF:FFFFFFFFFFFFFFFFFFFFFFFFFFFFFFFFFFFFFFFFF,FFFFFFFFFFFF:FFFFFF:FFFFFFFFF
@A00270:176:HGHW5DRXY:1:2101:7337:17174 2:N:0:CACACGTG+CTCCTTAC
GACTACCGGGGTATCTAATCCTGTTTGCTACCCACGCTTTCGAGCATGAACGTCAGTGTTATCCCAGGAGGCTGCCTTCGCCATCGGTATTCCTCCACATCTCTACGCATTTCACTGCTACACGTGGAATTCTACCTCCCTCTGACACACTCTAGTTACACAGTTTCAAATGCACGTCCCAAGTTGAGCTCGGGGATTTCACATCTGACTTATTTAACTGTCTGCGCTCGCTTTACGCCCAGTAATTCC
+
FFFFFFFFFFFFFFFFFF:FF:FFFFFFFFFFFFFFFFFFFFFFF:FFF:FFFFFFFFF:FFFFFFFFFFFFFFFFFFFFFFFFFFFFF:FFFFFFFFFFFFFFFFFFFFFFFFFFFFFFFFFFFFFFFFFFFFFFFFFFFFFFFFFFFFFFFFFFFFFFFFFFFFFFFFFFFFFF:FFFFFFFFFFF:FFFFFFFFFFFFFFFFFFFFFFFFFFFFFFFFFFFFFFFFFFFFFFF:FFFFFFFFF,FF
@A00270:176:HGHW5DRXY:1:2101:4083:17268 2:N:0:CACACGTG+CTCCTTAC
CCTACGGGCGGCAGCAGTGGGGAATTTTGGACAATGGGGGGAACCCTGATCCAGCCATGCCGCGTGTCTGAAGAAGGCCTTCGGGTTGTAAAGGACTTTTGTTAGGGAAGAAAAGCTGGGTGCTAATACCATCTAGTGCTGACGGTACCTAAAGAATAAGCACCGGCTAACTACGTGCCAGCAGCCGCGGTAATACGTAGGGTGCGAGCGTTAATCGGAATTACTGGGCGTAAAGCGAGCGCAGACGGTT
+
FFFFFFFFFFFFFFFFFFFFFFF:,FFFFFFFFFFFFFFFFFFFFFFFFFFFFFFFFF:FFFFFFFFFFF:FFFFFFFFF:FFFF:FFFFF:F:FFFFFFF:F:FFFFFF,FF:FF:FFFFFFFFFFFFFFFFFFFFFFFFFFFFFFF:F:FFFFFFFFFFFFFFFFFFFFFFFFFFFFFFFFFFFFFFF:FFFFFF::FFFFFFFFFFFFFFFFFFFFF:F,F:FFF:FFFFFF:FFFFF:FFF::FFF
@A00270:176:HGHW5DRXY:1:2101:18584:17268 2:N:0:CACACGTG+CTCCTTAC
CCTACGGGCGGCAGCAGTGGGGAATATTGCACAATGGGGGGAACCCTGATGCAGCCATGCCGCGTGTATGAAGAAGGCCTTCGGGTTGTAAAGTACTTTCGGTGATGAGGAAGGTGATGTATCTAATTGGTGCATTAATTGACGTTAATCACAGAAGAAGCTCCGGCTAACTCCGTGCCAGCAGCCGCGGTAATACGGAGGGTGCGAGCGTTAATCGGAATGACTGGGCGTAAAGGGCATGTAGGCGGAT
+
FFFFFFFFFFFFFF:,F,FFFFF,FFFFFFFFFFFFFFF:FFFFFFFF:FFFFFFF:FFFFFFFFFFF,FFFFF,F:F:,FFFF:,FFF,F:FF:FF,F:FFFFF:F,FFFFFFFFFFFFFFFFFFF,FFFFF,:F:F,FF:FFF:FFF:FFFFFFFFFF:,F:FFFF,:FFFFFFF:FFFFF:FFF:FFFFF,F,FF:FFFFFFF:FFF,FF,FFFFFFFFF::FFFFFF:F,FFFFFFFF:FFFFFF,
@A00270:176:HGHW5DRXY:1:2101:2248:17284 2:N:0:CACACGTG+CTCCTTAC
CCTACGGGTGGCTGCAGTGGGGAATTTTGGACAATGGGGGGAACCCTGATCCAGCCATGCCGCGTGTCTGAAGAAGGCCTTCGGGTTGTAAAGGACTTTTGTTAGGGAAGAAAAGCTGGGTGCTAATACCATCTAGAGCTGACGGTACCTAAAGAATAAGCACCGGCTAACTACGTGCCAGCAGCCGCGGTAATACGTAGGGTGCGAGCGTTAATCGGAATTACTGGGCGTAAAGCGAGCGCAGACGGTT
+
FFFFFFFF:FFFFFFFFFFFFFFF,FFFFFFFFFFFFFFFFFFFFFFFFFFFFFFFFFFFFFFFFFFFFFFFFFFFFFFFFFFFFFFF,FF,:FFFF::F:FFFFFFFFFFFFFFF:FFFFFFF,FFFFFFFFFFF,FFFFFF:,FFFFFFFFFFFFFFFFFFF:FFFFFFFFFFFFFFF:FFFFFFFF:FF,,F:FFFFFF:FFFFFFF,F:F,FF:F,FFFFFFFFFFF,:FFFFFF:FF,FF,:F,F
@A00270:176:HGHW5DRXY:1:2101:2582:17300 2:N:0:CACACGTG+CTCCTTAC
GACTACAAGGGTATCTAATCCTCTTTGCTCCCCACGCTTTCGCATCTCAGCGTCAGTATCCGTCCAGAAGGCCGCCTTCGCCACCGGTATTCCTCCACATCTCAACGCATTTCACCGCTACACGTGGAATTCTACCTTCCTCAACAAAACTCTAGTTAACCAGTTTTAAGTGCAATTCCTAGGTTGAGCCCAGGGCTTTCACACCTAACTTAATTATCCGCCAACATGCCCTGTACGCCCAGTCATTCC
+
FFFFFF:FFFF:FFFFFF,F:F,:::FFFF:FFFFFFF,FFF:FFF,:FFFFFFF:FFFFFFFF::FF::FFFF:FFFFFFF:FFFF::FF:FFFF:F:FF:F,FFFFF:,FFF:FFFFFFFFFFFFF,FFFFFFFFFFF,F,FF:,,,FFF:FF,F,FFF,F,:FFFF,FFFFFFF:FF:F,F,FFFFF:F,F,FF,,FFFFFFFFFFFF::::FFFFFFF,FF,FFFFFF,FFFFFFF,FFFFF:FF
@A00270:176:HGHW5DRXY:1:2101:20220:17315 2:N:0:CACACGTG+CTCCTTAC
CCTACGGGAGGCTGTAGTGGGGAATTTTGGACAATGGGGGGAACCCTGATCCAGCCATGCCGCGTGTCTGAAGAAGGCCTTCGGGTTGTAAAGGACTTTTGTTAGGGAAGAAAAGCTGGGTGCTAATACCATCTAGTGCTGACGGTACCTAAAGAATAAGCACCGGCTAACTACGTGCCAGCAGCCGCGGTAATACGTAGGGTGCGAGCGTTAATCGGAATTACTGGGCGTAAAGCGAGCGCAGACGGTT
+
FFF:FFFF:FF::F:FFFFFFFF:FFFF:FFFFFFFFFFFFFFFFFFFFFFFFFF:FFFFFFFFFFFFFFFFFFFFFFFFFFFFFFFFFFFFF,FFF,FFFFFFFFFFFFFF:FFFFFF::FFFFFF:FFFFFFFFFFFFFFFFFF:FFF,FFF:FFFFFFFFFFFFFF,FF,FFFFFFFFFFFFFFFFFFF:FFFFF:FFFFFFFFFFFF,:FFFFFFFFFF:FFFF:FFF::FFFFFFFFFFFF:FFF
@A00270:176:HGHW5DRXY:1:2101:30798:17378 2:N:0:CACACGTG+CTCCTTAC
GACTACAAGGGTATCTAATCCTGTTTGCTACCCACGCTTTCGAGCATGAACGTCAGTGTTATCCCAGGAGGCTGCCTTCGCCATCGGTATTCCTCCACATCTCTACGCATTTCACTGCTACACGTGGAATTCTACCTCCCTCTGACACACTCTAGTTACACAGTTTCAAATGCACGTCCCAAGTTGAGCTCGGGGATTTCACATCTGACTTATTTAACCGTCTGCGCTCGCTTTACGCACAGTAATTCC
+
FFFFFFF:FFFFFF:FFFFFFFFFFFFFFFFFFFFFFFFFFFFFFFFFFFFFFFFFFFFFFFFFFFFFFFFFFFFFFFFF:FFFFF,F:FFFFFFFFFFFFFFFFFFFFFF:FFFFFFFFFFFFFFFFFFFFF:FF:FFFFFFFF:FFFF,FFFFFFFFFFFFFFFFFFFFFFFFFFFFF,:FF:FFFFFFFFFFF:F:FFFFFFFF::F::F,FFFFFFFFFF:FFFFFFFFFFFFF,FFFF:FFF,F
@A00270:176:HGHW5DRXY:1:2101:13386:17409 2:N:0:CACACGTG+CTCCTTAC
GACTACTGGGGTATCTAATCCCGTTTGCTCCCCACGCTTTCGCATCTCAGCGTCAGTATCTGTCCAGAAGGCCGCCTTCGCCACCGGTATTCCTCCACATCTCTACGCATTTCACCGCTACACGTGGAATTCTACCTTCCTCTACAATACTCTAGTTAACCAGTTTTAAGTGCAATTCCTAGGTTGAGCCCAGGGCTTTCACACCTAACTTAATTATCCGCCTACATGCCCTTTACGCCCAGTCATTCC
+
FFFFFFFFFFFFFFFFFFFFFFFFFFFFFFFFFFFFFFFFFFFF:FFFFFFFFFFFFFFFFFFFFFFFFFFFFFFFFFFFFFFFFFFFFFFFFFFFFFFFFFFFFFFFFFFFFFFFFFFFFFFFF:FFFFFFFFFFFFFFFFF:FFFFFFFFFFFFFFFFFFFFFFFFFFFFFFFFFFFFFFFFFFFFFFF:FF:FFFFFFFFFFF:FFFFFFFFFFFFFFFFFFFFFFFFFFFFFFFFFFFFFF:FFF
@A00270:176:HGHW5DRXY:1:2101:7943:17534 2:N:0:CACACGTG+CTCCTTAC
GACTACCCGGGTATCTAATCCTGTTTGCTACCCACGCTTTCGAGCATGAACGTCAGTGTTATCCCAGGAGGCTGCCTTCGCCATCGGTATTCCTCCACATCTCTACGCATTTCACTGCTACACGTGGAATTCTACCTCCCTCTGACACACTCTAGTTACACAGTTTCAAATGCACGTCCCAAGTTGAGCTCGGGGATTTCACATCTGACTTATTTAACCGTCTGCGCTCGCTTTACGCCCAGTAATTCC
+
F:FFFFFFFFF:FFFFF:FFFFFFFFFF,FFFFFFFF:FFFFFFFF,FFFFFFFFFFFFFFFFFFFFFFFFFFFFFFFFFFFFFFFFFF:FFFFFFFFFFFFFFFFFFFFFFFFFFFFFFFFFFFFFFF:FFF,FFFFFFFFFFFFFFFFFFFFFFFFFFFFFFFFFFFFFFFFFFFFFFFFFFFFFFFFFFFFFF,FFF:FFFFFFFFF:F:FFFFFFFFFFFFFFFFFFFFFF,FFFFFFFFFFFFF
@A00270:176:HGHW5DRXY:1:2101:27814:17722 2:N:0:CACACGTG+CTCCTTAC
CCTACGGGTGGCTGCAGTGGGGAATTTTGGACAAAGGGGGGAACCCTGATCCAGCCATGCCGCGTGTCTGAAGAAGGCCTTCGGGTTGTAAAGGACTTTTGTTAGGGAAGAAAAGCTGGGTGCTAATACCATCAAGTGCTGACGGTACCTAAAGAATAAGCACCGGCTAACTACGTGCCAGCAGCCGCGGTAATAAGTAGGGTGCGAGCGTTAATCGGAAATACTGGGCGTAAAGCGAGCGCAGACGGTT
+
:,FF:FFF:FFFFFF::F,FFFFFFFFF:,F,FF,:FFFFFFFFFF:FF,FFF:F::F,FF:F:,,F:,FFF:FF:FFF:F,FFF:::FFFF,F:FFF,FFFF,FFF,FFFFFFFFFFFF,F:FFF,FFFF:F,FFFF:,FF:FF:FFFFFFFFFF,FF,FFFF:FF,FF:FF,F,,FFF:FFFFFFF,FFFFFF,,FF,FFF:,,FFFF,FFF,,FFFF,FFFFF::FF,FFF,,FFFFFF:,FF:FFF
@A00270:176:HGHW5DRXY:1:2101:22525:17769 2:N:0:CACACGTG+CTCCTTAC
GACTACACGGGTATCTAATCCTGTTTGCTCCCCACGCTTTCGCATCTCAGCGTCAGTATCTGTCCAGAAGGCCGCCTTCGCCACCGGTATTCCTCCACATCTCTACGCATTTCACCGCTACACGTGGAATTCTACCTTCCTCTACAATACTCTAGTTAACCAGTTTTAAGTGCAATTCCTAGGTTGAGCCCAGGGCTTTCACACCTAACTTAATTATCCGCCTACATGCCCTTTACGCCCAGTCATTCC
+
F:FFFFFFFFFFFFFFFFFFFFFFFFFFFFFFFFFFFFFFFFFFFFFFFFFFFFFFFFFFFFFFFFFFFFFFFFFFF:FFFFFFFFFFFF:FFFFFFFF:FFFFFFFFFFFFFFFFFFFFFFFFFFFFF:FFFFFFF:F:FFFFFFFFFFFFFFFFFFFFFFFFFFFFFFFFFFF:FFF:FFFFFFFFFFFFFFFFFFF:FFFFFFFFFFFFFFF:FF:FFF,FFFFF:FFFFFFFF::FFFFF,FFFF
@A00270:176:HGHW5DRXY:1:2101:2094:17801 2:N:0:CACACGTG+CTCCTTAC
CCTACGGGTGGCTGCAGTGGGGACTTTTGGACAATGGGGGGAACCCTGATCCAGCCATGCCGCGTGTCTGAAGAAGGCCTTCGGGTTGTAAAGGACTTTTGTTAGGGAAGAAAAGCTGGGTGCTAATACCATCTAGTGCTGACGGTACCTAAAGAATAAGCACCGGCTAACTACGTGCCAGCAGCCGCGGTAATACGTAGGGTGCGAGCGTTAATCGGAATTACTGGGCGTAAAGCGAGCGCAGCCGGTT
+
FFFFFFFFFFFFF,FFF:FFFFF,::FFFFFFF:F:FFFFFFFFFFFFFFFFFF:F,FFFF:FFFFFFFFFFFF:FF:F::FFFFFFFFF:F:F:F,,,,,:F:F,F:F::FFFFFF:FF:FFFFFF::FFFFFFFFFFFFFFFFF:FF:FF:::F:FFFF,FFF:FFF,FFFFFFFFF,FF,FFFFFFFF,:F:F,FFFFFFFFF,FFFF:F,FFF:FF,F,FF::FF,FF,,FFFF:FFF,F,FFFF:
@A00270:176:HGHW5DRXY:1:2101:22616:17832 2:N:0:CACACGTG+CTCCTTAC
GACTACACGGGTATCTAATCCTGTTTGCTCCCCACGCTTTCGCATCTCAGCGTCAGTATCTGTCCAGAAGGCCGCCTTCGCCACCGGTATTCCTCCACATCTCTACGCATTTCACCGCTACACGTGGAATTCTACCTTCCTCTACAATACTCTAGTTAACCAGTTTTAAGTGCAATTCCTAGGTTGAGCCCAGGGCTTTCACACCTAACTTAATTATCCGCCTACATGCCCTTTACGCCCAGTCATTCC
+
FFFFFFFFFFFFFFFFFFFFFFFFFFFFFFFFFFFFFFFFFFFFFFFFFFFFFFFFFFFFFFFFFFFFFFFFFFFFFFFFF:FFFFFFFFFFFFFFFFFFFFFFFFFFFFFFFFFFFFFFFFFFFFFFFFFFFFFF::FFFFFFFF,FFFFFFFFFFFFFFFFFFFFFFFFF:FFFFFFFFFFFFFFFFFFFFFFFFFFFFFFFFFFFFFFFFFF:FF:FFFFFFFFFFFFFFFFFFFFFF,:F:FFFF
@A00270:176:HGHW5DRXY:1:2101:25572:18035 2:N:0:CACACGTG+CTCCTTAC
GACTACCCGGGTATCTAATCCTGTTTGCTACCCACGCTTTCGAGCATGAACGTCAGTGTTATCCCAGGAGGCTGCCTTCGCCATCGGTATTCCTCCACATCTCTACGCATTTCACTGCTACACGTGGAATTCTACCTCCCTCTGACACACTCTAGTTACACAGTTTCAAATGCACGTCCCAAGTTGAGCTCGGGGATTTCACATCTGACTTATTTAACCGTCTGCGCTCGCTTTACGCCCAGTAATTCC
+
FFFFFFFFFFFFFFFFFFFFFFFFFFFF:FFFFFFFFFFFFFFFFF,FFFFFFFFFFFFFFFFFF:FFFFF:FFFF:FFFFFFFFFFFFFFFFFFFF:FFFFFFFFFFF,FFFF,FFFFFFFFFFFFF:FFFFFFFFFF:FFFF:FFFFFFFFFFFFFFFFFF:FFFFFFFFFFFFFFFFFFFFFFFFFFFFFFF:FFFF:FFFFFF,F:FFF:FFFFFFFFFF:FFFFFF,FFF,FF:FFFFFFFFF:
@A00270:176:HGHW5DRXY:1:2101:1777:18129 2:N:0:CACACGTG+CTCCTTAC
GACTACAAGGGTATCTAATCCTGTTTGCTCCCCACGCTTTCGCATCTCAGCGTCAGTATCTGTCCAGAAGGCCGCCTTCGCCACCGGTATTCCTCCACATCTCTACGCATTTCACCGCTACACGTGGAATTCTACCTTCCTCTACAATACTCTAGTTAACCAGTTTTAAGTGCAATTCCTAGGTTGAGCCCAGGGCTTTCACACCTAACTTAAATATCCGCCTACATGCCCTTTACGCCCAGTCATTCC
+
F,F::FFFFFFFFFFFFFFFFFFFFFFFFFFFFFFFFFFFFFFF:FFFFFFFFFFFFFFFFFFFFF::,FFFFFFF,FFFFFFFFFFF::FFF:FFFFFFFFFFFF:F::F:F,FF:FFFFFFFFFF,:,FFFFFF:FFFFFFFF,F:FF:F,FF,:FFFF:FFFF,F:F,:F:F,FFFFF,FFFFFFFFF:,F:F::FFFFFFF,:FFF,:F,:FF,FFFF:,FFFFFFF,,,FFFFF:FF,F,,FFF
@A00270:176:HGHW5DRXY:1:2101:25617:18176 2:N:0:CACACGTG+CTCCTTAC
GACTACCCGGGTATCTAATCCTGTTTGCTACCCACGCTTTCGAGCATGAACGTCAGTGTTATCCCAGGAGGCTGCCTTCGCCATCGGTATTCCTCCACATCTCTACGCATTTCACTGCTACACGTGGAATTCTACCTCCCTCTGACACACTCTAGTTACACAGTTTCAAATGCACGTCCCAAGTTGAGCTCGGGGATTTCACATCTGACTTATTTAACCGTCTGCGCTCGCTTTACGCCCAGTAATTCC
+
FFFFFFFFFFFFFFFFFFFFFFFFFFFFFFFFFFFFFFFFFFFFFFFFFFFFFFFFFFFFFFFFFFFFFFFFFFFFFFFFFFFFFFFFFFFFFFFFFFFFFFFFFFFFFFFFFFFFFFFFFFFFFFFFFFFFFFFFFFFFFF:FFFFFFFFFFFFF:FFFFFFFFFFFFFFFFFFFFFFFFFFFFFFFFFFFFFF,FFFFFFFFFFFF,FFFFFFFFFFFFFFFFFFFFFFFFFFFFFFFFFF:,FFFF
@A00270:176:HGHW5DRXY:1:2101:13720:18333 2:N:0:CACACGTG+CTCCTTAC
CCTACGGGCGGCAGCAGTGGGGAATATTGCACAATGGGGGGAACCCTGATGCAGCCATGCCGCGTGTATGAAGAAGGCCTTCGGGTTGTAAAGTACTTTCGGTGATGAGGAAGGTGATGAATCTAATAGGTTTATTAATTGACGTTAATCACAGAAGAAGCACCGGCTAACTCCGTGCCAGCAGCCGCGGTAATACGGAGGGTGCGAGCGTTAATCGGAATGACTGGGCGTAAAGGGCATGTAGGCGGAC
+
FFFFFFFFFFFFFFFFF:FFFFFFFFFFFFFFFFFFFFFFFF:FFF:F:FFFFFFFFFFFFFFFFFF:FFF:F:,FFFF:FFFFFFFFFFFFFFFFFFFFFFFFF:FFFFFFFFFFFFFFFFFFFFFFFFFFFFFFFFFFFFFFFFFFFFF:FFFFF:F:FFFFFFFFFFFFFFFFFFFFFFFFFFFFFFFFFFFFFFFFFFFFFFFFFFFFFFFFFFFFFFFFFFFF:FF,:,FFFF,FFFFFFFFF:F
@A00270:176:HGHW5DRXY:1:2101:22146:18333 2:N:0:CACACGTG+CTCCTTAC
GACTACCAGGGTATCTAATCCTGTTTGCTACCCACGCTTTCGAGCATGAACGTCAGTGTTATCCCAGGAGGCTGCCTTCGCCATCGGTATTCCTCCACATCTCTACGCATTTCACTGCTACACGTGGAATTCTACCTCCCTCTGACACACTCTAGTTACACAGTTTCAAATGCACGTCCCAAGTTGAGCTCGGGGATTTCACATCTGACTTATTTAACCGTCTGCGCTCGCTTTACGCCCAGTAATTCC
+
FFFFFFFFFFFFFFFFFFFFFFFFFFFFFFFFFFFFFFFFFFFFFFFFFFFFFFFFFFFFFFFFFFFFFFFFFFFFFFFFFFFFFFFFFFFFFFFFFFFFFFFFFFFFFFFFFFFFFFFFFFFFFFF:FFFFFFFFFFFFFFFF:FFFFFFFFFFFF:FFF:FFFFFFFFFFFFFFFFF:FFFFFFFFFFFFFFF:F:FFFFFFFFFFFFFFFFFFFFFFFFFFFFFFFFFFFF:FFFFFFF:F:FFFF
@A00270:176:HGHW5DRXY:1:2101:1470:18349 2:N:0:CACACGTG+CTCCTTAC
CCTACGGGAGGCAGCAGTGGGGAATATTGCACAATGGGGGAACCCTGATGCAGCCATGCCGCGTGTATGAAGAAGGCCTTCGGGTTGTAAAGTACTTTCGGTGATGAGGAAGGTGATGTATCTAATAGGTGCATTAATTGACGTTAATCACAGAAGAAGCACCGGCTAACTCCGTGCCAGCAGCCGCGGTAATACGGAGGGTGCGAGCGTTCATCGGAATGACTGGGCGTAAAGGGCATGTAGGCGGATA
+
FFF:FFFFFFFFFFFFF:FFFFF,FFFFFFFFFFFFFFFFF:FFFFFFFFFFFFFFFFFFFF:,FF,FF,FF:FFFFF,FFFFF:F:FF,FFFFFF:FFF:,,F,FFF,FFFFFFFFFFFFFFFFFFFFFFFFFF,F,FFFFFFFFFFFFFFFFFFFFFFFFFFFFFFFFFFFF,FFFFFFF,FFFFFFF:FF:FFFF,FFFFFFFF,F:F,F:FFFFFFFFFFFFFFFFFF:FFFFFF::FFFFFFF,F
@A00270:176:HGHW5DRXY:1:2101:16559:18615 2:N:0:CACACGTG+CTCCTTAC
CCTACGGGAGGCAGCAGTGGGGAATATTGCACAATGGGGGGAACCCTGATGCAGCCATGCCGCGTGTATGAAGAAGGCCTTCGGGTTGTAAAGTACTTTCGGTGATGAGGAAGGTGATGTATCTAATAGGTGCATTAATTGACGTTAATCACAGAAGAAGCACCGGCTAACTCCGTGCCAGCAGCCGCGGTAATACGGAGGGTGCGAGCGTTAATCAGAATGACTGGGTGTAAAGGGCATGTAGGCGGAT
+
FFFFFFFFFFFFFFFFFFFFFFFFF:FFF,F:FFFFFFFFFFFFF:F,FFFFFFFFFFF:FFFF:FFFFFFF,:FFFF:FF:FFFFFFFFF:FF::F:F:FFFF:,FFFF,:FFFF,FFFFFFFF,FFFFFFFF:F:FFF:,F:FF,FF:FFFFFFFFFFF:FFFFFFFFFFFFFFFFFFFF,FF:FFFFFFFFF:,F,FFFFF:F,FFFFF,FFFF,:F:F:FFFFFFF:FF,F::F:FFFF:FF:FF:
@A00270:176:HGHW5DRXY:1:2101:32814:18615 2:N:0:CACACGTG+CTCCTTAC
CCTACGGGAGGCTGCAGTGGGGAATTTTGGACAATGGGGGGAACCCTGATCCAGCCATGCAGCGTGTCTGAAGAAGGCCTTCGGGTTGTAAAGGACTTTTGTTAGGGAAGAAAAGCTGGGTGCTAATACCATCTAGTGCTGACGGTACCTAAAGAATAAGCACCGGCTAACTACGTGCCAGCAGCCGCGGTAATACGGAGGGTGCGAGCGTTAATCGGAATGACTGGGCGTAAAGGGCATGTAGGCTGAT
+
FFFFFFFFFFFFFF:FFF:FFFFF:FFFF,FFFFF,,FF:FFFFFFFFFFFFFFF,FF:F,FF:FFFFFFFF::FF,:,FFFF,FFFFFFFFFFF,FFFFFFFF,FFFFFFFFFF:FFFFFF:FFF:FFFFFFFFFFF:FFF:F,:FF,FFF::FFFFF,:FFFFF:FFF,:F,::,:FFFF:FF,:F,:FFFFFFFF:FFF::F,:FFFFFFF:F,F:FFF,FFFF,,,F:FFFFFFFFFFF::F,FFF
@A00270:176:HGHW5DRXY:1:2101:27661:18646 2:N:0:CACACGTG+CTCCTTAC
CCTACGGGAGGCTGCAGCGGGGAATTTTGGACAATGGGGGGAACCCTGATCCAGCCATGCCGCGTGTCTGAAGAAGGCCTTCGGGTTGTAAAGGACTTTTGTTAGGGAAGAAAAGCTGGGTGCTAATACCATCTAGTGCTGACGGTACCTAAAGAATAAGCACCGGCTAACTACGTGCCAGCAGCCGCGGTAATACGTAGGGTGCGAGCGTTAATCGGAATTACTGGGCGTAAAGCGAGCGCAGACGGT
+
FFFFFFFFFFFFFFFFFFFFFFF,:FFFFFFFF,F:FFFFFFFF:FFFFFFFFFFFFFFFFFFFFFFFFFF:FFFFFFFFF:FFFFFFFF,FFFFFF,F:F,::FFFFFFF:F,FFFFFFFFFFFFFFFFFFFFFFFFFFFF:FFFFF:F,:FFFFF:FFF:FFFFFFFFFFF,FFFFFFFFFFFFFFFF,F,:FFFFF:FFFFFFFFFFFFFFFFFF,FFF:FF:,FFF,FFFFFFFF,FF:FFFFFF
@A00270:176:HGHW5DRXY:1:2101:24668:18756 2:N:0:CACACGTG+CTCCTTAC
GACTACTGGGGTATCTAATCCTGTTTGCTACCCACGCTTTCGAGCATGAACGTCAGTGTTATCCCAGGAGGCTGCCTTCGCCATCGGTATTCCTCCACATCTCTACGCATTTCACTGCTACACGTGGAATTCTACCTCCCTCTGACACACTCTAGTTACACAGTTTCAAATGCACGTCCCAAGTTGAGCTCGGGGATTTCACATCTGACTTATTTAACCGTCTGCGCTCGCTTTACGCCCAGTAATTCCGT
+
FFFFFFFFFFFFFFFFFFFFFFFFFFFFFFFFFFFFFFF:FFFFFFFFFFFFFFFFFFFFFFFFFFFFFFFFFFFFFFFFFFFFFFFFFFFFFFFFFF:FFFFFFFFFFF:F:FFFFFF,F:FFFFFFFFFFFFF,FFFF,FFFFF,F,FFF:FFFFFFFFF,:FFFFFFFF:FFFFFFFFFFFFFFFFFFFFFF:F:FFFFFFFFFF,FFFFFFFFFFFFFFF:FFFFFFF:FFFFFFFF:FF,FFFFF,
@A00270:176:HGHW5DRXY:1:2101:24677:18771 2:N:0:CACACGTG+CTCCTTAC
GACTACTGGGGTATCTAATCCTGTTTGCTACCCACGCTTTCGAGCATGAACGTCAGTGTTATCCCAGGAGGCTGCCTTCGCCATCGGTATTCCTCCACATCTCTACGCATTTCACTGCTACACGTGGAATTCTACCTCCCTCTGACACACTCTAGTTACACAGTTTCAAATGCACGTCCCAAGTTGAGCTCGGGGATTTCACATCTGACTTATTTAACCGTCTGCGCTCGCTTTACGCCCAGTAATTCC
+
FFFFFFFFFFFFFFFFFFFFFFFFFFFFFFFFFFFFFFFFFFFFFFFFF:FFFFF:FFFFFF:FFFFFFFFF:F,FFFFFFFFFFFFFFFFFFFFFFFFF:FFFF,FFFFFFFFFFFFFFFFFFFFFFFFFFFFFFFFFFFFFFFFFFFFFFFFFFFFFFFFFFFFF:FF:FFFFFFFFFFFFFFFFFFFFFFFFFFFFFFFFF,FFFFF:FFFFFFFFFFFFFFFFFFFFFFFFFFFFFFFFFFFFFF
@A00270:176:HGHW5DRXY:1:2101:24044:18865 2:N:0:CACACGTG+CTCCTTAC
CCTACGGGGGGGCAGCAGTGGGGACTATTGCACAATGGGGGGAACCCTGATGCAGCCATGCCGCGTGTATGAAGAAGGCCTTCGGGTTGTAAAGTACTTTCGGTGATGAGGAAGGTGATGTATCTAATAGGTGCATTAATTGACGTTAATCACAGAAGAAGCACCGGCTAACTCCGTGCCAGCAGCCGCGGTAATACGGAGGGTGCGAGCGTTAATCGGAATGACTGGGCGTAAAGGGCATGTAGGCG
+
FFFF,FFFFFFFFFFFFFFFFFFF,FFFF:FFFFFFFFFFFFFFFFFFFFFFFFF:FFFFFFFFFFFF:FFFFFFFFF:FFFFFFFFFFFFF:FFFFFFFF:FFFFFFFFFFFFFFFFFFFFFFFFF:FFFFFFFFFFFFFF,FFFFFFFFFFFFF:F:FF:FFFFFFFFFFFFFFFFFFFFFFFFFFFFFFFFFFF:FFFFFFFFF:FFFFFF:FFFFFFFFF:FFFFFFFFFFFFFFFF,F:FFFF
@A00270:176:HGHW5DRXY:1:2101:23882:18928 2:N:0:CACACGTG+CTCCTTAC
CCTACGGGGGGCAGCAGTGGGGAATATTGCACAATGGGGGGAACCCTGATGCAGCCATGCCGCGTGTATGAAGAAGGCCTTCGGGTTGTAAAGTACTTTCGGTGATGAGGAAGGTGATGTATCTAATAGGTGCATTAATTGACGTTAATCACAGAAGAAGCACCGGCTAACTCCGTGCCAGCAGCCGCGGTAATACGGAGGGTGCGAGCGTTAATCGGAATGACTGGGCGTAAAGGGCATGTAGGCGGAT
+
FFFFFFFFFFFFFFFFFFFFFFFFFFFFFFFFFFFFFFFFFFFFFFFFFFFFFFFF,,FFFFFFFFFFFFFFFFFFFFFFFFFFFFFFFFFFFFFFFFFFFFFFFFFFFFFFFFFFFFFFFFFFFFFFFFFFFFFFFFFFF:F:FFFFFF:FFFF:F:FFFFFF,FFFFFFFFFF:FFFFFFFF,FFFFFFFFFFFFFFFFFFFFFFFFFFFFF:FFF:FFF::FFFFFFFFF:FFFFFFFFFFFF,FFF
@A00270:176:HGHW5DRXY:1:2101:5448:18975 2:N:0:CACACGTG+CTCCTTAC
GACTACTAGGGTATCTAATCCTGTTTGCTCCCCACGCTTTCGCATCTCAGCGTCAGTATCTGTCCAGAAGGCCGCCTTCGCCACCGGTATTCCTCCACATCTCTACGCATTTCACCGCTACACGTGGAATTCTACCTTCCTCTACAATACTCTAGTTAACCAGTTTTAAGTGCAATTCCTAGGTTGAGCCCAGGGCTTTCACACCTAACTTAATTATCCGCCTACATGCCCTTTACGCCCAGTCATTCC
+
FFFFFFFFFFFFFFFFFFFFFFFFFFFFFFFFFFFFFFFFFFFFFFFFFFFFFFFFFFFFFFFFFFFFFFFFFFFFFFFFFFFFFFFFFFFFFFFFFFFFFFFFFFFFFFFFFFFFFFFFFFFFFFFFFFFFF:FF:FFFFFFFFFFFFFFFFFFFFFFFFFF:FFFF:FFFFFFFFFFFFFFFFFFFFF:FFFFFFFFFFFF:FFFFFFFFFFFFFFFFFFFFF,FFFFFFFFFFF:FFFFFFFFFFF
@A00270:176:HGHW5DRXY:1:2101:30192:19022 2:N:0:CACACGTG+CTCCTTAC
GACTACTAGGGTATCTAATCCTGTTTGCTACCCACGCTTTCGAGCATGAACGTCAGTGTTATCCCAGGAGGCTGCCTTCGCCATCGGTATTCCTCCACATCTCTACGCATTTCACTGCTACACGTGGAATTCTACCTCCCTCTGACACACTCTAGTTACACAGTTTCAATTGCACGTCCCAAGTTGAGCTCGGGGATTTCGCATCTGACTTATTTAACCGACTGCGCTCGCTTTACGCCCAGTAAGTCC
+
FFFFFFFFFFFFFF:F:FFFF,F,FFFFFFFFFFFF:FFFFFFFF:FFFFFFFFFFFF:FFFFF:FF,F:FFFFFFFFFFFFFFFFFFFFFFFFFFFFF:FFFFFFFFFF:FFFFFFFF:FFFFFFFF:FF:FF::FFFFFFFF::FF:F,FFFFF::FFFF:F,FFFF,FFFFFFFFFF,FFFFF:FFFFFFFFFFFF:FFFFFF:F:FFFFFF:F:FF,FF:FFFF:F:FFFFFFFF,FFF,F,FFF
@A00270:176:HGHW5DRXY:1:2101:13123:19053 2:N:0:CACACGTG+CTCCTTAC
GACTACCAGGGTATCTAATCCTGTTTGCTCCCCACGCTTTCGCATCTCAGCGTCAGTATCTGTCCAGAAGGCCGCCTTCGCCACCGGTATTCCTCCACATCTCTACGCATTTCACCGCTACACGTGGAATTCTACCTTCCTCTACAATACTCTAGTTAACCAGTTTTAAGTGCAATTCCTAGGTTGAGCCCAGGGCTTTCACACCTAACTTAATTATCCGCCTACATGCCCTTTACGCCCAGTCATTCC
+
FFFFFFFFFFFFFFFFFFFFFFFFFFFFFFFFFFFFFFFFFFFFFFFFFFFFFFFFFFFFFFFFFFFFFFFFFFFFFFFFFFFFFFFFFF:FFFFFFFFFFFFFFFFFFFFFFFFFFFFFFFFFFFFFFFFFFFFFFFFFFFFFFFFFFFFFFFFFFFFFFFFFFFFF,FFF:FFFFFFFFFFFFFFFFFFFFFFFF,FFF:FFFFFFF:FFFFFFFFF:FFF:FFFF:FFFFFFF,FFFFFFFFFF:F
@A00270:176:HGHW5DRXY:1:2101:6171:19194 2:N:0:CACACGTG+CTCCTTAC
TACTACTAGGGTATCTAATCCTGTTTGCTACCCACGCTTTCGAGCATGAACGTCAGTGTTATCCCAGGAGGCTGCCTTCGTCATCGGTATTCCTCCACATCTCTACGCATTTCACTGCTACACGTGGAACTCTACCTCCCTCTGACACACTCTAGTTACACAGTTTCAAATGCACGTCCCAAGTTGAGCTCGGGGATTTCACATCTGACTTATTTAACCGTCTGCGCTCGCTTTACGCCCAGTAATTCC
+
FFF:FFFFFFFFFFFFFFFFFFFFFFFF,FFFFFFFFFFFFFFFFFFFFFFFFFFFFFFFFFFFFFFFFFFFFFFFFFFFFFFFFFFF,FFFFFFF,F:FFFFFFFFFFFFFFFFFFFFFFFFFFFFFFFFFF:FFFFFF:FFFFFFFFFFFF,FFFFFFFFFFFFFF:FFFFFFFFFFFFFFFFFFFF:FFFFFF,FFF,F:FFFFF:F::FFFFFFFFFFFFFFFFFFF:FFFFFF,FFFFF:FFFF
@A00270:176:HGHW5DRXY:1:2101:17616:19194 2:N:0:CACACGTG+CTCCTTAC
TCTACGGGTGGCAGCAGTGGGGAATATTGCACAATGGGGGGAACCCTGATGCAGCCATGCCGCGTGTATGAAGAAGGCCTTCGGGTTGTAAAGTACTTTCGGTGATGAGGAAGGTGATGTATCTAATAGGTGCATTAATTGACGTTAATCACAGAAGAAGCACCGGCTAACTCCGTGCCAGCAGCCGCGGTAATACGGAGGGTGCGAGCGTTAATCGGAATGACTGGGCGTAAAGGGCATGTAGGCGGAT
+
F:F,,FFFFFFFFFFFF:FFFF:FFFFFFFFFFFFFFFFFFFFFFFFFFFFFFFFF:FF,FFFF:FFF,FFFFFFFFF:F:FFFFFFFFFFFFFFFFFFFFFFFFFF,FFF,FFFFFFFFFFFFFFFFF,FFFF:F:FFFF:FFFFF:FFFFFFFFFFFFFFFFFF,FFFF:FFFFFFFF:FFFFF:FFFFF,FFF:FFFFFFFFFFFFFFFFFFFF:FFFFFFFF:FFFFFFFFFFFF:FF,FFFFFFF
@A00270:176:HGHW5DRXY:1:2101:1226:19210 2:N:0:CACACGTG+CTCCTTAC
CCTACGGGTGGCAGCAGTGGGGAATATTGCACAATGGGGGGAACCCTGATGCAGCCATGCCGCGTGTATGAAGAAGGCCTTCGGGTTGTAAAGTACTTTCGGTGATGAGGAAGGTGATGTATCTAATAGGTGCATTAATTGACGTTAATCACAGAAGAAGCACCGGCTAACTCCGTGCCAGCAGCCGCGGTAATACGGAGGGTGCGAGCGTTAATCGGAATGACTGGGCGTAAAGGGCATGTAGGCGGAT
+
::FFFFFFFFFFFFFFFFFFFFFFFFFFFF:FFFFFFFFFFFFFF:FFFFFFFFFFF:FFFFFFFF,FF::,FFFFFF,FF,FF:FF:FFFFFF:FFFFFFFFFFF::FF:::FFFFF,FFF:FFFFFFFFFFF::,::FFFFFFFFFFFFFFFFF:FFFFFFFFF:F,FF,FF,,FFFFFFFFFFFFFFFFFFF:FFF,FFFFFFFF:FFFFFFFF:FFFFFFF:FF,FF:F:FFFFF,FF::FFF,FF
@A00270:176:HGHW5DRXY:1:2101:7328:19225 2:N:0:CACACGTG+CTCCTTAC
CCTACGGGAGGCTGCAGTGGGGAATTTTGGACAATGGGGGGAACCCTGATCCAGCCATGCCGCGTGTCTGAAGAAGGCCTTCGGGTTGTAAAGGACTTTTGTTAGGGAAGAAAAGCTGGGTGCTAATACCATCTAGTGCTGACGGTACCTAAAGAATAAGCACCGGCTAACTACGTGCCAGCAGCCGCGGTAATACGTAGGGTGCGAGCGTTAATCGGAATTACTGGGCGTAAAGCGAGCGCAGACGGTT
+
FFFFFFFFFFFFFFFFFFFFFFF,FFFFFFFFFFFFFFFFFFFFFFFFFFFFFFFFFFFFFFFF,FFFFFFFFFF:FFF:FFFFFFFFFFFFFFFFFF:FF:FFFFFFFF:F:FFFFFFFFFFFFFF:FF:FFFFFFFFFFFFFFF:FFFFFFFFFFFFFF,FFFFFFFFFFFFFFFFFFFF,FFFFFFFF:FFFFF:FFFFFFFFFFFFFFF:FFFFFFFFFFFF:FFFFFFFFFFFFFFF,FF:FFF:
@A00270:176:HGHW5DRXY:1:2101:6280:19257 2:N:0:CACACGTG+CTCCTTAC
GACTACTAGGGTATCTAATCCTGTTTGCTACCCACGCTTTCGAGCATGAACGTCAGTGTTATCCCAGGAGGCTGCCTTCGTCATCGGTATTCCTCCACATCTCTACGCATTTCACTGCTACACGTGGAACTCTACCTCCCTCTGACACACTCTAGTTACACAGTTTCAAATGCACGTCCCAAGTTGAGCTCGGGGATTTCACATCTGACTTATTTAACCGTCTGCGCTCGCTTTACGCCCAGTAATTCC
+
FFFFFFFFFFFFFFFFFFFFFFFFFFFFFFFFFFFFFFFFFFFFFFFFFFFFFFFFFFFFFFFFFFFFFFFFFFFFFFFFFF:FFFFFFFFFFFFFFF:FFFFFF:FF:FFFFFFFFFFFFFFFFFFFFFFFFFFFFFFFFFFFFFFFFFFFF,FFFFFFFFFFFFFFF,:FFFFFFFFFFFFFFFFFFFFFFFFFFFFFFFFFFFFF:FFFFFFFFFFFFFFFFFFFFFFFFFFFFFFFFFFFFFFFF
@A00270:176:HGHW5DRXY:1:2101:7410:19304 2:N:0:CACACGTG+CTCCTTAC
CCTACGGGAGGCTGCAGTGGGGAATTTTGGACAATGGGGGGAACCCTGATCCAGCCATGCCGCGTGTCTGAAGAAGGCCTTCGGGTTGTAAAGGACTTTTGTTAGGGAAGAAAAGCTGGGTGCTAATACCATCTAGTGCTGACGGTACCTAAAGAATAAGCACCGGCTAACTACGTGCCAGCAGCCGCGGTAATACGTAGGGTGCGAGCGTTAATCGGAATTACTGGGCGTAAAGCGAGCGCAGACGGTT
+
FFFFFFFFFFFFFFFFFFFFFFFFFFFFFFFFFFFFFFFFFFFFFFFFFFFFFFFFFFFFFFFFFFFFFFFFFFFFFFF:FFFFFFFFFFFFFFF:F:F,F:FFFFFFFFFFFFFFFFFFFFFFFFFFFFFFFFFFFFFFFFFFFFFFFFFFFFFFFFFFFFFFFFFFFFFFFFFFFFFFFFFFFFFFFFFFFFFFFFFFFFFFFFFFFFFFFFFFFFF:FFFFFFF:FFFFFFFFFFFFFFFFFFFFF,
@A00270:176:HGHW5DRXY:1:2101:19967:19570 2:N:0:CACACGTG+CTCCTTAC
CCTACGGGTGGCAGCAGTGGGGAATTTTGGACAATGGGGGGAGCCCTGATCCAGCCATGCCGCGTGTCTGAAGAAGGCCTTCGGGTTGTAAAGGACTTTTGTTAGGGAAGAAAAGCTGGGTGCTAATACCATCTAGTGCTGACGGTACCTAAAGAATAAGCACCGGCTAACTACGTGCCAGCAGCCGCGGTAATACGTAGGGTGCGAGCGTTAATCGGAATTACTGGGCGTAAAGCGAGCGCAGACGGTT
+
FFFF:FFFFFFF:FFFFFFFFFFFFFFFFF:FFFFFFFFFFF:FFFFFFFFFFFFFFFFFFFFFFFFFFFFF:FFFFFFFFFFFFFFFFFF,FFFFF:,FFF:FFFFFFFFFFFFFFFFFFFFFFFF:,FFFFFFFF:FFFFFFFFFFFFFFFFFFFF:FFFFFFFFFFFFFFFFFFFFFFFFFFFFFFFFFFFFF:FFFFFF:FFFFFFFFFFFFF:F:FFFFFFFFFFF,F,FFFF:FFFFFFFFFFF
@A00270:176:HGHW5DRXY:1:2101:6723:19586 2:N:0:CACACGTG+CTCCTTAC
CCTACGGGGGGCAGCAGTGGGGAATATTGCACAATGGGGGGAACCCTGATGCAGCCATGCCGCGTGTATGAAGAAGGCCTTCGGGTTGTAAAGTACTTTCGGTGATGAGGAAGGTGATGTATCTAATAGGTGCATTAATTGACGTTAATCACAGAAGAAGCACCGGCTAACTCCGTGCCAGCAGCCGCGGTAATACGGAGGGTGCGAGCGTTAATCGGAATGACTGGGCGTAAAGGGCATGTAGGCGGAT
+
FFFFFFFFFFFFFFFFFFFFFFFFFFFFFFFFFFFFFFFFFFFFF:FFFFFFFFFF,FFFFFFFFFFFFFFF:FFFFFFFFFFFFFFFFFFFFFFFFFFFFFFFFFF:FFFFFFFFFFFFFFF:FFFFFFFFF,FFFF:FF:FFFFFFFFFFFFFFFFFFFFFFFFFFFFFFFFFFFFFFFFFFFFFFFFFFFFFFFFFFF,FF:FFFFFFFFFFFFFFFFFFFFFFFFFF:F:FFF:FFFFFFFFFFFF
@A00270:176:HGHW5DRXY:1:2101:31675:19742 2:N:0:CACACGTG+CTCCTTAC
GACTACTGGGGTATCTAATCCTGTTTGCTCCCCACGCTTTCGCATCTCAGCGTCAGTATCTGTCCAGAAGGCCGCCTTCGCCACCGGTATTCCTCCACATCTCTACGCATTTCACCGCTACACGTGGAATTCTACCTTCCTCTACAATACTCTAGTTAACCAGTTTTAAGTGCAATTCCTAGGTTGAGCCCAGGGCTTTCACACCTAACTTAATTATCCGCCTACATGCCCTTTACGCCCAGTCATTCC
+
FF:FFFFFFFFFFF:F:F:F:FFFFF,FFFFFF,F,F:FFFFFFFFFFFFFFFFFFF:FFFFFFFFF:FFFFFFF:FFFFFFFFFF:FFFFFFFFFF:FFFFFF:FFFFFFFFFFFFFFF,FFFFFFF:FFFF,:,FF:FFFFFFF,FFFFFF:FFFFFFFFFFFFFFFF:FFFFFFFFFF:FF:FFFFFFF:FFFFFFFFFFFFFFFFFFFFFFFFF:FFFFFF,FFFFFFF:FFFF:FFFFFFFFFF
@A00270:176:HGHW5DRXY:1:2101:20672:19789 2:N:0:CACACGTG+CTCCTTAC
CCTACGGGGGGCAGCAGTGGGGAATATTGCACAATGGGGGGAACCCTGATGCAGCCATGCCGCGTGTATGAAGAAGGCCTTCGGGTTGTAAAGTACTCTCGGTGATGAGGAAGGTGATGTATCTAATAGGTGCATTCATTGACGTTAATCACAGAAGAAGCACCGGCTAACTCCGTGCCAGCAGCGGCGGTAGTACGGAGGGTGCGAGCGGTAATCGGTCTGACTGGGCGTAAAGGGCATGTGGGCGGAT
+
FFFFFFFFFFFFFFFFFFFFFFF:FFFFFFFFFFFFFFFFFFFFFFFF,FFFFFFFFFFFFFFF:FFFFFFFFFFFFF,FFFFFFFFFF::FFFFFFFFFFFFF,FF:FF,:FF,,,:FFFF,FF:F,FF:F:,FF,,,FF,:F,F,,FF,:,F,FF,FF:,F:FF:F:::FF,FFF,F:F:,FF,FFFFF,,FF:FF,FFFFFFF:F,F,,:,,FFF,,:F:,,FFFFF,:,,FFF,,,FF,FFFFF,F
@A00270:176:HGHW5DRXY:1:2101:6686:19867 2:N:0:CACACGTG+CTCCTTAC
GACTACAAGGGTATCTAATCCTGTTTGCTACCCACGCTTTCGAGCATGAACGTCAGTGTTATCCCAGGAGGCTGCCTTCGCCATCGGTATTCCTCCACATCTCTACGCATTTCACTGCTACACGTGGAATTCTACCTCCCTCTGACACACTCTAGTTACACAGTTTCAAATGCACGTCCCAAGTTGAGCTCGGGGATTTCACATCTGACTTATTTAACCGTCTGCGCTCGCTTTACGCCCAGTAATTCC
+
F:FFFFFFFFFFFFFFFFFFFFFF:FFFFFFFFFFFFFFFFFFFF:FFFFFFFFFFFFFFFFFFFFFFFFFFFFFFFFFFFFFFFFFFFFFFF:FFFFFFFFFFFFFFFFFFFFFFFFFFFFFFFFFFFFFFFFFFFFFFFFFFFFFFFFFFFFFFFFFFF,FFFFFFFFFFFFFFFFFFFF:FFFFFFFFFFFFFFFFFFFFFFFFFFF:FFFFFFFFFFFFFF:FFFFFFFFFF:F:F:FFF,FFFF
@A00270:176:HGHW5DRXY:1:2101:7464:19899 2:N:0:CACACGTG+CTCCTTAC
GACTACTAGGGTATCTAATCCTGTTTGCTCCCCACGCTTTCGAGCATGAACGTCAGTGTTATCCCAGGAGGCTGCCTTCGCCATCGGTATTCCTCCACATCTCTACGCATTTCACTGCTACACGTGGAATTCTACCTCCCTCTGACACACTCTAGTTACACAGTTTCAAATGCACGTCCCAAGTTGAGCTCGGGGATTTCACATCTGACTTATTTAACCGTCTGCGCTCGCTTTACGCCCAGTAATTCC
+
FFFFFFFFFFFFFFFFFFFFFFFFFFFFFFFFFFFFFFFFFFFFFFFFFFFFFFFFFFFFFFFFFFFFFFFFFFFFFFFFFFFFFFFFFFFFFFFF:FFFFFFFFFFFFFFFFFFFFFFFFFFFFFFFFFFFFFFFFFFFFFFFFFFFFFFFFFFFFFFFFFFFFFFF:FFFFFFFFF:FFFFFFFFFFFFFFFFFFFFFFFFFFFFFFF:,FFFFFFFFFFFFFFFFFFFFFFFFFFFFFFFFFFFFF
@A00270:176:HGHW5DRXY:1:2101:3965:20008 2:N:0:CACACGTG+CTCCTTAC
GACTACTCGGGTATCTAATCCTGTTTGCTACCCACGCTTTCGAGCATGAACGTCAGTGTTATCCCAGGAGGCTGCCTTCGCCATCGGTATTCCTCCACATCTCTACGCATTTCACTGCTACACGTGGAATTCTACCTCCCTCTGACACACTCTAGTTACACAGTTTCAAATGTACGTCCCAAGTTGAGCTCGGGGATTTCACATCTGACTTATTTAACCGTCTGCGCTCGCTTTACGCCCAGTAATTCC
+
FFFFFFFFFFFFFFFFFFF:FFFFFFFFFFFFFFFFFFFFFFFFF,F:FFFFFFFFFFFFFFFFFFFFFFFFFFFFFFFFFFFFFFFFFFFFFFFFFF:FFFFF:FFFF:FFFFFFFFFFFFFFFFFF:FFFFFFF:FFFFFFFFFFFFFFF:F,FFFFFFFF,FFFFFFF,FFFFFFFFFFFFFFFFFFFFFFF:FFFFFFFFFFFF,FFFFFFFF,FF:FFFFFFFFFFFFFFFFF:FFFFF,FFF:
@A00270:176:HGHW5DRXY:1:2101:5520:20008 2:N:0:CACACGTG+CTCCTTAC
GACTACTCGGGTATCTAATCCTGTTTGCTCCCCACGCTTTCGCATCTCAGCGTCAGTATCTGTCCAGAAGGCCGCCTTCGCCACCGGTATTCCTCCACATCTCTACGCATTTCACCGCTACACGTGGAGTTCTACCTTCCTCTACAATACTCTAGTTAACCAGTTTTAAGTGCAACTCCTAGGTTGAGCCCAGGGGTTTCACACCTAACTTAATTATCCGCCTACATGCCCTTTACGCCCAGTCATTCC
+
FFFFFFFFFFF:FFFFFFFFFFFFFFFFFFFFFFFFF:FFFFF,FFFFF:FFFFFFFFFFFFFFFFFFFFFFFFFF::FF:FFFFFFFFFF:FF:FFFFFFFFFFFFF,:FFFF:FFFFFFFFFFFFFFFFFFFFF:FFFFFFFF,FFF:F,FFFFFFFFFFFFFFFFFF:FFFFFFFFFFF:FFFFFF:FFFFF,FF,FFFFFFFFFFFFFFF:FFFF:FFFFF,:FFF:FFFFFFFFFFFFF:FFFF
@A00270:176:HGHW5DRXY:1:2101:20907:20008 2:N:0:CACACGTG+CTCCTTAC
CCTAGGGAGGCTGCAGTGGGGAATTTTGGACAATGGGGGGAACCCTGATCCAGCCATGCCGCGTGTCTGAAGAAGGCCTTCGGGTTGTAAAGGACTTTTGTTAGGGAAGAAAAGCTGGGTGCTAATACCATCTAGTGCTGACGGTACCTAAAGAATAAGCACCGGCTAACTACGTGCCAGCAGCCGCGGTAATACGTAGGGTGCGAGCGTTAATCGGAATTACTGGGCGTAAAGCGAGCGCAGACGGTTA
+
FFFFFF:FFFFFFFFFFFFFFFFFFFFFFFFFFFFFFFFFFFFFFFFFFFFFFFFFFFFFFFFFFFFFFFFFFFFFFFFFFFFFFFFF:F::FFFFFFFFFFFFFFFFFFFF:FFFFFFFFFFFFFFFFFFFFFFFFFFFFFFFFFFFFFFFFFF:FFFFFFFFFFF:FFFFFFFF:FFFFFFFFFFF:FFF::,FFFFFFFFFFFFFFFFF:FF:FFFF:F:FFFFFFFFFFFFFFFFFFFFFFFFFFF
@A00270:176:HGHW5DRXY:1:2101:7618:20134 2:N:0:CACACGTG+CTCCTTAC
GACTACTAGGGTATCTAATCCTGTTTGCTCCCCACGCTTTCGAGCATGAACGTCAGTGTTATCCCAGGAGGCTGCCTTCGCCATCGGTATTCCTCCACATCTCTACGCATTTCACTGCTACACGTGGAATTCTACCTCCCTCTGACACACTCTAGTTACACAGTTTCAAATGCACGTCCCAAGTTGAGCTCGGGGATTTCACATCTGACTTATTTAACCGTCTGCGCTCGCTTTACGCCCAGTAATTCC
+
FFFFFFFFFFFFFFFFFFFFFFF:FFFFFFFFFFFFFFFFFFFFFFFFFFFFFFFFFF:FFFFFFFFFFFFFFFFFFFFFFFFFFFFFF:FFFFFFFFFFFFFFFFFFFFFFFFFFFF:FFFFFFFFFFFFFFFFFFFFFFFFFFF:FFFFFFF::FFFFFFFFFFFFFFFFF,FFFFFFFFF:FFFFFFFFFFFFFFFFFFFFFFFFF:FFFFFFFFFFFFFFFFFFFFFF:FFFFFFFFFF,F:FFF
@A00270:176:HGHW5DRXY:1:2101:5891:20149 2:N:0:CACACGTG+CTCCTTAC
CCTACGGGAGGCAGCAGTGGGGAATTTTGGACAATGGGGGGAACCCTGATCCAGCCATGCCGCGTGTCTGAAGAAGGCCTTCGGGTTGTAAAGGACTTGTGTTAGGGAAGAAAAGCTGGGTGCTAATACCATCTAGTGCTGACGGTACCTAATGAATAAGCACCGGCTAACTACGTGCCAGCAGCCGCGGTAATACGTAGGGTGCGAGCGTTAATCGGAATTACTGGGCGTAAAGCGAGCGCAGACGGTT
+
FF::FFFFFFFFFFFFFF:FFFF,FF:FFFF:F:FFFFFFFFFFF:FF:FFFFFFF,FFF:FFFFFFFFFFFFFFFFFFFFFFFF,FFFFFFFFFFF,,FFF,:FFFFFFFFF,FFFFFFF:FFFFFFFFFFF:FFFF,FFFFFFF:FFFFF,FFFFFFF:FFF,FF:FFFFFFFFFFFFFFFFFFFFF::FFFFFFFFFFFFFFF:FF:FFF,FFFFFFFF:FFFFFFF,FFFFFFFF:FFF:F:FFFF
@A00270:176:HGHW5DRXY:1:2101:5963:20149 2:N:0:CACACGTG+CTCCTTAC
CCTACGGGAGGCAGCAGTGGGGAATTTTGGACAATGGGGGGAACCCTGATCCAGCCATGCCGCGTGTCTGAAGAAGGCCTTCGGGTTGTAAAGGACTTTTGTTAGGGAAGAAAAGCTGGGTGCTAATACCATCTAGTGCTGACGGTACCTAAAGAATAAGCACCGGCTAACTACGTGCCAGCAGCCGCGGTAATACGTAGGGTGCGAGCGTTAATCGGAATTACTGGGCGTAAAGCGAGCGCAGACGGTT
+
F,FFFFFFFFFFFFFFF:FFFFFFFFFFFFFFFFFFFFFFFFFFFFFFFFFFFFFFFFFFFFFFFFFFFFFFFF:FFFFFFFFFFFFFFFF:F:FFFF:F:FFFFFFFFFFFFFFFFFFFFFFFFFFF,FFFFFFFFFFFFFFFFFFFFFFFFF:FFFFF:FFFFFFFFFFFFFF,FFFFFFFFFF:FFFFF:FFFF,FF:FFFF:FFFFFFFFF,FFFFFFFFFFFFFFFFFFFFFFFFFFFFF:FFFF
@A00270:176:HGHW5DRXY:1:2101:20998:20196 2:N:0:CACACGTG+CTCCTTAC
CCTAGGGAGGCTGCAGTGGGGAATTTTGGACAATGGGGGGAACCCTGATCCAGCCATGCCGCGTGTCTGAAGAAGGCCTTCGGGTTGTAAAGGACTTTTGTTAGGGAAGAAAAGCTGGGTGCTAATACCATCTAGTGCTGACGGTACCTAAAGAATAAGCACCGGCTAACTACGTGCCAGCAGCCGCGGTAATATGTAGGGTGCGAGCGTTAATCGGAATTACTGGGCGTAAAGCGAGCGCAGACGGTTA
+
,F,FFFFFFFFFFFFFFFFFFFFFFFFFFFFFFFFFFFFFFFFFFFFF:F:FFF:,FFFFFFFFFFFFFF,:FFFFFFF::FFF:F:FFF,:FFFFFFF:F:FF:FFFFFFFFFFFFFFFFFFFF,FFFFFFFFFFFFFFFFFFFFFFFFFFFFFFFFFFF:FFFFFFFFFFFF:FFFFFFFFFFFFFFFFFFFFFFFFFF:FFFFFFFFF:FF:,:F:F,FF:FFFFF:FFFFFF:F,FFF:FFFFFFF
@A00270:176:HGHW5DRXY:1:2101:6994:20243 2:N:0:CACACGTG+CTCCTTAC
CCTACGGGGGGCAGCAGTGGGGAATATTGCACAATGGGGGGAACCCTGATGCAGCCATGCCGCGTGTATGAAGAAGGCCTTCGGGTTGTAAAGTACTTTCGGTGATGAGGAAGGTGATGTATCTAATAGGTGCATTAATTGACGTTAATCACAGAAGAAGCACCGGCTAACTCCGTGCCAGCAGCCGCGGTAATACGGAGGGTGCGAGCGTTAATCGGAATGACTGGGCGTAAAGGGCATGTAGGCGGAT
+
FFFFFFFFFFFF:FFFFF:FFFF:FFFFFFFFFFFFFFFFFF:FFF:FF,FFFFFFF:FFFFFF:F,FF:FFFFFFFFFFFFFFF,FFFFFFF:FFFFFFFFFFF:FFFFFFFFFFFFFFFFFFFFFFFFFFFFFFF:FFFFF:FFFF:FFFFFFFFFFFFFF,FFF:F,FFFFFFFFFFFFFFFFFFFFFFFFFFFFFFFFFFFFFFFFFFFFFFFFF:FF,F:FFFFFFFFFFFFFFFFFFFFFFFFF
@A00270:176:HGHW5DRXY:1:2101:4607:20275 2:N:0:CACACGTG+CTCCTTAC
CCTACGGGAGGCTGCAGTGGGGAATATTGCACAATGGGGGGAACCCTGATGCAGCCATGCCGCGTGTATGAAGAAGGCCCTCGGGTTGTAAAGTACTTTCGGTGATGAGGAAGGTGATGTATCTAATAGGTGCATTAATTGACGTTAATCACAGAAGAAGCACCGGCTAACTCCGTGCCAGCAGCCGCGGTAATACGGAGGGTGCGAGCGTTAATCGGAATGACTGGGCGTAAAGGGCATGTAGGCGGAT
+
FFFFFFFFFFFFFFFFFFFFFFF,FFFFFFFF::FFFFFFFFFFFFFFFFFFFFFFFFFF:FFF,FFFFFF::FFF,FFF:FFFFF:FFF:FFF:FF:FFFFFFF,FFFFFFFF:FFFF:FFFFFFFFFFFFFF,FF:FFFFFFFFF,FFFF:FFFFF:FFFFFFFFFF,FFFFFFFFFFFF,FFFFFFFFFF,FFFFFFFFFFFFFFFFFF:FFFFFF,FF:FFFFFFFFFFFFFFFFFFF,FFFFF:F
@A00270:176:HGHW5DRXY:1:2101:2474:20306 2:N:0:CACACGTG+CTCCTTAC
GACTACTGGGGTATCTAATCCTGTTTGCTCCCCACGCTTTCGCATCTCAGCGTCAGTATCTGTCCAGAAGGCCGCCTTCGCCACCGGTCTTCCTCCACATCTCAACGCATTTCACCGCTACACGTGGAATTCTACCTTCCTCTACAATACTCTAGTTAACCAGTTTTAAGTGCAATTCCTAGGTTGAGCCCAGGGCTTTCACACCTAACTTAATTATCCGCCTACATGCCCTATACGCCCAGTCATTCC
+
FFF:FFFFFF:FFFF:,FFFFFFFFFFFFFFFFFFFFF,FFFFFFFFF,FFFFFFF::FF:FFFFFFFFFFFFFFFFFFFF:FFFFFF,,FFF:F:,F,,F:F,:FFFFFFFFFFFFFF,:FF:FFFF:F,FFFFFF,FFFFF:FFF,,F:FFFFFFFFFFFFFFFFFFFFFF,FFF:FFFFF:FFFFFFFFFFFFFFFF::FFFFFFFFFFFF:FFF:FF,:FFFFFF:FF,F,FFFFFF,,FF,FFF
@A00270:176:HGHW5DRXY:1:2101:14335:20462 2:N:0:CACACGTG+CTCCTTAC
CCTACGGGTGGCTGCAGTGGGGAATATTGCACAATGGGGGGAACCCTGATGCAGCCATGCCGCGTGTATGAAGAAGGCCTTCGGGTTGTAAAGTACTTTCGGTGATGAGGAAGGTGATGTATCTAAGAGGTGCATTAATTGACGTTAATCACAGAAGAAGCACCGGCTAACTCCGTGCCAGCAGCCGCGGTAATACGGAGGGTGCGAGCGTTAAACGGAATGACTGGGCGTAAAGGGCATGTAGGCGGAT
+
FFFFFFFFFFF:FFFFFFFFFFFFFFFFFF,:F:FFFF:FFFFFFFFFFFFFFF,FF:FFFFFF:F::FF:F:,F:FFF:FFFFFF:FFFF,FFFFF:F:,:FF:FFFFF:FFFFFFFFFF::F,F,FFFFFF:FFFFFFFFFFFFFFFFFFFF:FFF,FF:FFF:,FFF:FFFFFFF:FFF:FFFF:FFFF:FFF:FFFFFFFFF,FFFFF,::FFFFFFF,FFF:F:F,,:,FFF:F:F:,,FFFFFF
@A00270:176:HGHW5DRXY:1:2101:16143:20462 2:N:0:CACACGTG+CTCCTTAC
GACTACTGGGGTATCTAATCCTGTTTGCTACCCACGCTTTCGAGCATGAACGTCAGTGTTATCCCAGGAGGCTGCCTTCGCCATCGGTATTCCTCCACATCTCTACGCATTTCACTGCTACACGTGGAATTCTACCTCCCTCTGACACACTCTAGTTACACAGTTTCAAATGCACGTCCCAAGTTGAGCTCGGGGATTTCACATCTGACTTATTTAACCGTCTGCGCTCGCTTTACGCCCAGTAATTCC
+
FFFFFFFFFFF:FFFFFFFFFFFFFFFFFFFFF:FFF,FFFFFFFFFFFFFFFFFFFFFFFFFFF:FFFFFFFFFF,FFFFFFFFFFFFFFFFFFFFF:FFFFFFFFFF,FFFFFFFFFFFFFFFFFFFFFFFFFFFFFFFFFFFFFFFFFFFFFFFFFFFFFFFFFFFFFFFFFFFFFFFFFFFFFFFFFFFF,FFFFFFFFFFFFFFFFFFF:FFFFFFF:FFFFFFFFF:FFFFFFFFFFF,F:FF
@A00270:176:HGHW5DRXY:1:2101:14416:20478 2:N:0:CACACGTG+CTCCTTAC
CCTACGGGTGGCTGCAGTGGGGAATATTGCACAATGGGGGGAACCCTGATGCAGCCATGCCGCGTGTATGAAGAAGGCCTTCGGGTTGTAAAGTACTTTCGGTGATGAGGAAGGTGATGTATCTAATAGGTGCATTAATTGACGTTAATCACAGAAGAAGCACCGGCTAACTCCGTGCCAGCAGCCGCGGTAATACGGAGGGTGCGAGCGTTAAACGGAATGACTGGGCGTAAAGGGCATGTAGGCGGAT
+
FFFFFFFFFFFFFF:FFFFFFFF:FFFFFFF:FFFFFFFFFFFFFFFFFFFFFFFFFFF:FFFF:FF,FFF::F,FFFFF:FFFFFFFF:FFFFFFFFFFFFFF,FF:FFFFFFFFFFF:FFFFFFFFFFFFFFFFFFFFF:FFFFFFFF:FFFFFF:FFFFFFFFFFF:FFFFFFFFFFFF:FFFFFFFFFFFFFFFFFFFFFFFFFFFFFF::FFFF,FFF:,FFFFF,F:F:FFF:FFF,FFFFFFF
@A00270:176:HGHW5DRXY:1:2101:19596:20494 2:N:0:CACACGTG+CTCCTTAC
CCTACGGGAGGCTGCAGTGGGGAATATTGCACAATGGGGGGAACCCTGATGCAGCCATGCCGCGTGTCTGAAGAAGGCCTTCGGGTTGTAAAGTACTTTCGGTGATGAGGAAGGTGATGTATCTAATAGGTGCATTAATTGACGTTAATCACAGAAGAAGCACCGGCTAACTCCGTGCCAGCAGCCGCGGTAATACGGAGGGTGCGAGCGTTAATCGGAATGACTGGGCGTAAAGGGCATGTAGGCGGAT
+
FFFFFFFFFFFFFFFFFFFFF:FFFFFFFF,FFFFFFFFFFF,FFF:FFFFFFFFF:FFFFFFFFFF,FFF:FF,FFFFFF:F:F:F:FFFFFFFFFFFFFFFFFFFFFFFFFFFFFFFFFFFFF,FFFFFFFFFFFFFFF:FFFFFFFFFFFF:FFFFFFFFFFFFFFFFFFFFFFFFFFFFF:FFFFFFFFF,FF:FFFFFFFFFFFFFFFFFFFFFFFFF:FFFFFFFFFFFFFF:FFFFF:FFFFF
@A00270:176:HGHW5DRXY:1:2101:20971:20556 2:N:0:CACACGTG+CTCCTTAC
GACTACCGGGGTATCTAATCCTGTTTGCTCCCCACGCTTTCGCATCTCAACGTCAGTATCTGTCCAGAAGGCCGCCTTCGCCACCGGTATTCCTCCACATCTCTACGCATTTCACCGCTACACGTGGAATTCTACCTTCCTCTACAATACTCTAGGTACACAGTTTCAAATGCACGTCCCAAGTTGAGCTCGGGGATTTCACATCTGACTTATTTAACCGTCTGCGCTCGCTTTACGCCCAGTAATTCC
+
FFFFFFFFFFFF:FFFFFFFFF:FFFFFFFFFFFFFFFFFFFFFFFFFFFFFFFFFFFFFFFFFFFFFFFFFFFFFFFFFFF,FFFFFFFF:F:FFFFFFFFFFFFFF:FFFFFFFFFFFFFFFFFFFFFFFFFFFFFF:FFFFFFFFFFFFFFF,FFFFFFFFFFFF:FFFFFFFFF:FFFFFFFFFFFFFFFFFFFFF,F:FFFFFFF:F:,FFFFF:FFFFFFFFFFF,FFFFFFFF,FFFFFFFF
@A00270:176:HGHW5DRXY:1:2101:20672:20603 2:N:0:CACACGTG+CTCCTTAC
GACTACTGGGGTATCTAATCCTGTTTGCTACCCACGCTTTCGAGCATGAACGTCAGTGTTATCCCAGGAGGCTGCCTTCGCCATCGGTATTCCTCCACATCTCTACGCATTTCACTGCTACACGTGGAATTCTACCTCCCTCTGACACACTCTAGTTACACAGTTTCAAATGCACGTCCCAAGTTGAGCTCGGGGATTTCACATCTGACTTATTTAACCGTCTGCGCTCGCTTTACGCCCAGTAATTCC
+
FFFFFFFFFFFFFFFF:FFF:,F,FFFFFFFFFFFFFFFFFFFFFFFFF:FFFFFFFF:FFFFFFFFF:FFFFFFFFFFFFFFFFFFFFFFFFFFFFFF:FFFFF:FFFFFFFFFFFFFFF:FFFFFFFFFFFF:FFFFFFFFFFF,FFFFFFFFF,FFFFFFFF:FFF,FFFFFFFF:F,:FFFF,FFFF:FFFFF,,:F,F,FFF,:F,,:FF,FF,FFFFFFF:,FFF:FFFFFFFFFFF:,FFFF
@A00270:176:HGHW5DRXY:1:2101:6036:20619 2:N:0:CACACGTG+CTCCTTAC
CCTACGGGAGGCAGCAGTGGGGAATTTTGGACAATGGGGGGAACCCTGATCCAGCCATGCCGCGTGTCTGAAGAAGGCCTTCGGGTTGTAAAGGACTTTTGTTAGGGAAGAAAAGCTGGGTGCTAATACCATCTAGTGCTGACGGTACCTAAAGAATAAGCACCGGCTAACTACGTGCCAGCAGCCGCGGTAATACGTAGGGTGCGAGCGTTAATCGGAATTACTGGGCGTAAAGCGAGCGCAGACGGTT
+
FFFFFFFFFFFFFFFFFFFFFFFFFFFFFFFFFFFFFFFFFFFFFFFFFFFFF,FFFF:FFFFF:FFFFFFFFFFFFFFF:F:FFFFFFFFFFFFFFFF:FFFFF:FFFFFFFFFFFFFFFFFFFFFFFF:FFFFF:FFFFFFFFFFFFF:,FFFFFFFFFFFFFFFFFFFFFFFFFFFFFFF:F:F:FFFF,:FFFF:FFFFFFFFFFF:FFFFFFFFFFFFFFFFFFFFFF:FFFF:FFFFFFFFFFF
@A00270:176:HGHW5DRXY:1:2101:9534:20823 2:N:0:CACACGTG+CTCCTTAC
GACTACTCGGGTATCTAATCCTGTTTGCTCCCCACGCTTTCGCATCTCAGCGTCAGTATCTGTCCAGAAGGCCGCCTTCGCCACCGGTATTCCTCCACATCTCTACGCATTTCACCGCTACACGTGGAATTCTACCTTCCTCTACAATACTCTAGTTAACCAGTTTTAAGTGCAATTCCTAGGTTGAGCCCAGGGCTTTCACACCTAACTTAATTATCCGCCTACCTGCCCTTTACGCCCAGTCATTCC
+
FFFFFFFFFFF,FFFFFFFFFFFFFFFFFFFFFFFFFFFFFFFF:FFFFFFFFFFF::FFFFFFFFFFFFFFFFFFFFFFFFFFFFFF,FFFFFFFFFFFFFF::FFFFFFFFFFFFFFFFFFFFFFF:FFFFFFFF:FFFF:FFFF,FFFFFFFFFFFFFFFFFFFFF,FFFF:FFFFFFFFFFF:FFFFFFFFF:FFFFFFF:FF:FFFFFFFFFFFFFFFFF,FFFFFFFFF:FFFFFFFFFFFFF
@A00270:176:HGHW5DRXY:1:2101:22896:20823 2:N:0:CACACGTG+CTCCTTAC
CCTACGGGTGGCTGCAGTGGGGAATATTGCACAATGGGGGGAACCCTGATGCAGCCATGCCGCGGGTATGAAGAAGGCCTTCGGGTTGTACAGTACTTTCGGTGATGAGGAAGGTGATGTATCTAATAGGTGCATTAATTGACGTTAATCACAGAAGAAGCACCGGCTAACTCCGTGCCAGCAGCCGCGGTAATACGGAGGGTGCGAGCGTTAATCGGAATGACTGGGCGTAAAGGGCATGTAGGCGGAT
+
FFFFFFFFFFFFFFFFFFFFFFF:FFFFFFF:FFFFFFFFFFFFFFFFFFFFFFFFFFFFFFFF,FFFFFFFFFFFFF,FFFFFFFFFFF,:FFFFFFFFFF,FFFFFFFFFF:FFF,F,FFF,:FFFFFFFFFFFF:FFF::FFF:FF,FFFFFFFFFFF:FFFF:FFFFFFFF:FFF,FF,FF,FFFFFF,FFFFFFFFFFFFF:F:FF,FFFFFFF:FFF,:FFF:FFF,FFFF:,FFF,FFFFF,,
@A00270:176:HGHW5DRXY:1:2101:26811:20901 2:N:0:CACACGTG+CTCCTTAC
GACTACAGGGGTATCTAATCCTGTTTGCTACCCACGCTTTCGAGCATGAACGTCAGTGTTATCCCAGGAGGCTGCCTTCGCCATCGGTATTCCTCCACATCTCTACGCATTTCACTGCTACACGTGGAATTCTACCTCCCTTTGACACACTCTAGTTACACAGTTTCAAATGCACGTCCCAAGTTGAGCTCGGGGATTTCACATCTGACTTATTTAACCGTCTGCGCTCGCTTTACGCCCAGTAATTCC
+
:FFFFFFFFFFFFFFFFFFFFFF:FFFFFFFFFFFFFFFFFFFFFFFFFFFFFFFFF:FFFFFFF,FFFFFFFFFFFFF:FFFFFFFFFFFFFFFFFFF:FFFFFFFFFFFFFFF:FFF:FFFFFFFFFFFFFFFFFFFFFFFFFFFFFF,FFFFFFFFFFFFF,FFFF:FF:FFFFFFF:FFFFFFFFFFFFFF,:FFFFFFFF,FF:FFFFFFFFFFFFFFFFFFFFFFFFFFFFFFFFFFFF:FFF
@A00270:176:HGHW5DRXY:1:2101:9733:20917 2:N:0:CACACGTG+CTCCTTAC
GACTACAAGGGTATCTAATCCTGTTTGCTACCCACGCTTTCGAGCATGAACGTCAGTGTTATCCCAGGAGGCTGCCTTCGCCATCGGTATTCCTCCACATCTCTACGCATTTCACTGCTACACGTGGAATTCTACCTCCCTCTGACACACTCTAGTTACACAGTTTCAAATGCACGTCCCAAGTTGAGCTCGGGGATTTCACATCTGACTTATTTAACCGTCTGCGCTCGCTTTACGCCCAGTAATTCC
+
FFFFFFFFFFFF:FFFFFFFFFF:FFFFFFFFFFFFFF:FFFFFFFFFFFFFFF:FFFFFFFFFFFFFFFFFFFFFFFFFFFFFFFFFFFFFFFFFFFFFFFFFFFFFFFFFFFFFFFF:FFFFFFF:,FFFFFFFFFFFFFFFFFFFFFFFF,FFFFFFFFFFFFFFF,FFF:FFFFFFFFFFFFFFFFFFFFFF,FFFFFFFFFFF,FFFFFFFFFFFFFFFFFFFFFF:FFFFFFFF,FFFF:FFF
@A00270:176:HGHW5DRXY:1:2101:6379:21120 2:N:0:CACACGTG+CTCCTTAC
GACTACTCGGGTATCTAATCCTGTTTGCTACCCACGCTTTCGAGCATGAACGTCAGTGTTATCCCAGGAGGCTGCCTTCGCCATCGGTATTCCTCCACATCTCTACGCATTTCACTGCTACACGTGGAATTCTACCTCCCTCTGACACACTCTAGTTACACAGTTTCAAATGCACGTCCCAAGTTGAGCTCGGGGATTTCACATCTGACTTATTTAACCGTCTGCGCTCGCTTTACGCCCAGTAATTCC
+
FFFFFFFFFFFFFFFFFFFFFFFFFFFFFFFFFFFFFFFFFFFFFFFFFFFFFFF:FFF:F:FFF,FFFFFFFFFFFFFFFFFFFFF,FFFFFFFFFFFFFFFFFFFFF:FFFFFFFFFFFFFFFFFFFFFFFFFFFFFF,FFFFFFFFFFFFFFFFFFF:FF:F:FF:FFFFFFFFFFFFFFFFFFFFFFFFFFFFFFFFFFFF::F:FFF,FFFFFFFFFFFFFFFF:FF:FFFFFFFFFFFFFFFF
@A00270:176:HGHW5DRXY:1:2101:16812:21245 2:N:0:CACACGTG+CTCCTTAC
CCTACGGGCGGCTGCAGTGGGGAATATTGCACAATGGGGGGAACCCTGATGCAGCCATGCCGCGTGTATGAAGAAGGCCTTCGGGTTGTAAAGTACTTTCGGTGATGAGGAAGGCGGTGTGTCTAATAGGTGCATCGATTGACGTTAATCACAGAAGAAGCACCGGCTAACTCCGTGCCAGCAGCCGCGGTAATACGGAGGGTGCGAGCGTTAATCGGAATGACTGGGCGTAAAGGGCATGTAGGCGGAT
+
FFFFFFFFFFFFFFFFFFFFFFFFFFFFFFFFFFFFFFFFFFFFFFFFFFFFFFFFFFFFFFFFFFFFFFF:FFFFFFFFFFFF:FFFFFF:F:FFFFFFFFFFFFFFFFFFFFFFFFFFFFF:FFF,FFFFFFFFFFFFFFFFFFFFFFFFFFFFFFFFFFFFFFFFFFFFFFFFFFFFFF,FFFFFFFFFFFFFFFFFFFFFFFFFFFFFFFFF::FFFF,FFFFFFFF:F:FFFFFFFFF:FFFFFF
@A00270:176:HGHW5DRXY:1:2101:7012:21433 2:N:0:CACACGTG+CTCCTTAC
GACTACCCGGGTATCTAATCCTGTTTGCTACCCACGCTTTCGAGCATGAACGTCAGTGTTATCCCAGGAGGCTGCCTTCGCCATCGGTATTCCTCCACATCTCTACGCATTTCACTGCTACACGTGGAATTCTACCTCCCTCTGACACACTCTAGTTACACAGTTTCAAATGCACGTCCCAAGTTGAGCTCGGGGATTTCGCATCTGACTTATTTAACCGTCTGCGCTCGCTTTACGCCCAGTAATTCC
+
FFF:FFFFFFFF:FFFF,FFFFFFFFFFFFFFFFFFFFFFFFFFFFFF,FFFFFFFFFFFFFFFFF:FFFFFFFFFFFFFFFFFFFFFFFFFFFFFFFFFFFFFFFFFFFFFF:F:FFFFFFFFFFF,,FFFF,FFFFFFFFFFFFFFFFFFFFFFFFFFFFF,FFFFFFFFFFFFFFFFFFFFFF:FFFFFFFFFFFFFFF,FFFFFFF,F:FFFFFFFFFFFFFFFFFFFF::FFFFFFF:FFFFFF
@A00270:176:HGHW5DRXY:1:2101:14579:21480 2:N:0:CACACGTG+CTCCTTAC
GGGGGGGGGGGGGGGGGGGGGGGGGTTGGGGAGGGGGGGGGGGGGGGGGGGGGGCGGCGGCGGGGGGGGGGGGGGGGGGGGGGGGGGGGTTGGTGTGGTGGGGGGGGGTGGTGGGGGGGGGGTGGTTGGTGGGTGGGGGTTGTGGTTGGGGGGAGGGGGGGGGGGGGGGGGCCGGGGGGGGGGGGGCGGGGGTGGGGGGGGGGGGGGGGGGTGGGGGGGGTGGTGGGGGGGTGGGGGGGGGGGGGGGGGG
+
FFF:FFFFFFFF,:::FFFF:,,,,,,,,,,,,,,,,,::,,,,:::,,,,,,,,,,,,,,,,::,,:,,,,,,,,:,,,::F::,,,,,,,,,,,,,,,,,,,:,F:,,,,,:,,:,,,,,,,,,,,,:,,:,,,,,,,,,,,,,,,,,,,:,,,,,,,,,::,,,,,,,,,,,,,,,,,:,,,,,,:,,:,,,,,,F,F,F:,FF:,::,,,,,,,::,,::F,F::,,,F:,F,,F:,,F,:F,F,,
@A00270:176:HGHW5DRXY:1:2101:32362:21496 2:N:0:CACACGTG+CTCCTTAC
CCTACGGGGGGCAGCAGTGGGGAATATTGCACAATGGGGGGAACCCTGATGCAGCCATGCCGCGTGTATGAAGAAGGCGTTCGGGTTGTAAAGTACTTTCGGTGATGAGGAAGGTAATGAATCTAATAGGTTTATTAATTGACGTTAATCACAGAAGAAGCACCGGCTAACTCCGTGCCAGCAGCCGCGGTCATACGGAGGGTGCGAGCGTTAAACGGAATGACAGGGCGTAAAGGGCATGTAGGCGGAT
+
FFFFFFFFFFFFFFFFFFFFFFFFFFF:F,,:FF:,:,,:FFFF:FFFFFFFFF,FF:FF,FFF,F,F,FFFFFFF:F,FF:FFFFFFFFFF:,FFFFFFFFF,FFFFFFFFFFFFFFFFFFFFF,FFFF,F,FFFF,:FF:FFF,FFFFFFFFFFF,FFFFFFFF:FFFFFFFF:FF:F,F,FFFFFFFF,FFFF,FFFF:FFF:FFF:F:F:,F,FFF:F:F,,FFF,:FFFFFFF,:FF,F,:FFFF
@A00270:176:HGHW5DRXY:1:2101:7084:21621 2:N:0:CACACGTG+CTCCTTAC
CCTACGGGTGGCAGCAGTGGGGAATATTGCACAATGGGGGGAACCCTGATGCAGCCATGCCGCGTGTATGAAGAAGGCCTTCGGGTTGTAAAGTACTTTCGGTGATGAGGAAGGTGATGTATCTAATAGGTGCATTAATTGACGTTAATCACAGAAGAAGCACCGGCTAACTCCGTGCCAGCAGCCGCGGTAATACGGAGGGTGCGAGCGTTAATCGGAATGACTGGGCGTAAAGGGCATGTAGGCGGAT
+
FFFFFFFFFFFFFFFFF:FFFFFFFFFFFFFFFFFFFFFFFFFFFFFFFFFFFFFFFFFFFFFFFF:FFFFFFFFFFFFFFFFFF:FFFFFFFFFFFFFFFFFFFFFFFFF:FFFFFFFFFFFFFFFFFFFFF:FFFFFFFFFFFFF:FFFFFFFFFFFFFFFFFFFFFFFFFFFFFFFFFFFFFFFFFFFFFFFFFFFFFFFFFFFFF:F::FFFFFFFFFFFFFFFFFFFF,FFFFF,FFFF:FFFFF
@A00270:176:HGHW5DRXY:1:2101:21658:21684 2:N:0:CACACGTG+CTCCTTAC
CCTACGGGAGGCAGCAGTGGGGAATATTGCACAATGGGGGGAACCCTGATGCAGCCATGCCGCGTGTATGAAGAAGGCCTTCGGGTTGTAAAGTACTTTCGGTGATGAGGAAGGTGATGTATCTAATAGGTGCATTAATTGACGTTAATCACAGAAGAAGCACCGGCTAACTCCGTGCCAGCAGCCGCGGTAATACGGAGGGTGCGAGCGTTAATCGGACTGACTGGGCGTAAAGGGCATGTAGGCGGAT
+
FFFFFFFFFFFF,FF:FFFFFFFFFFFFFFFFFFFFFFFFFFFFF:FFFFFFFFFF:FFFFFFFFFFFFFFFFFFFFF:FFFFFFFF:FFFFF:FF::F:FF:FFFFFFFFFFFFF:FFFFFFFF,FFFFFFFFFFF:FFFFF:FFFFFFFF:FFFF:FFFFFFFFFFFFFFFFFFFFFFFFFFFFFFFFFFFFFFFFFFFFFFFFFFFFFFFFFFFFF,FFFFFFFFFFF:FFFFFFFFF:FFFFFFFF
@A00270:176:HGHW5DRXY:1:2101:1334:21715 2:N:0:CACACGTG+CTCCTTAC
GACTACACGGGTATCTAATCCTGTTTGCTACCCACGCTTTCGAGCATGAACGTCCGTGTTATCCCAGGAGGCAGCCTTCGCCATCCGTATTCCTCCACATCTCTACGCATTTCACTGCTACACGTGGAATTCTACCTCCCTCTGACACACTCTCGTTACACAGTTTCAAATGCACGTCCCAAGTTGAGCTCGGGGATTTCACATCTGAGTTATTTAACCGTCTGCGCTCGCTTTACGCCCCGTAAGTCC
+
:FFF:FF:FF:F,,:FFFFF:,,F:F:F,FFF:FF:F,:,:FF:FF,FFFFFFF,:,F,::::FFF,,,::F,F,F,,F::FF,F,F,F:FFFFFFFFFFF:F,FFFF:,FF::FFFFF:FF:FFFF::,:FF,F:,F,FFFFFFF:FF:,FF,,F:FFFF:FF::FFFFFFFFF::F:FFFF:,FFFFFFFFFFF:FFFFFF,FFF,,,,:FFFFFF:,:FFFFF:,::F:F,FF,FF:,FF,F,FFF
@A00270:176:HGHW5DRXY:1:2101:21685:21762 2:N:0:CACACGTG+CTCCTTAC
CCTACGGGAGGCAGCAGTGGGGAATATTGCACAATGGGGGGAACCCTGATGCAGCCATGCCGCGTGTATGAAGAAGGCCTTCGGGTTGTAAAGTACTTTCGGTGATGAGGAAGGTGATGTATCTAATAGGTGCATTAATTGACGTTAATCACAGAAGAAGCACCGGCTAACTCCGTGCCAGCAGCCGCGGTAATACGGAGGGTGCGAGCGTTAATCGGAATGACTGGGCGTAAAGGGCATGTAGGCGGAT
+
FFFFFFFFFFFFFFFFFFFFFFFF,FFF:FF,FFFFFFFFFFFFFFFFFFFFFFFFFFFFFFFFFFFFFFFFFFFFF:FFFFFFFFFFFF,FFFFFF,FFFF:FFFFFFFFFF:FFFFFFFFFF,FFFFFFFFFF:F:FFF:FF:FFFFFFFFFFFFF:FFFFFFFFFFFFFFFFFFFFFFFFFFFFFFF:FFFF:FFFFFFFFFFFFFFFFFFFFFFF:FFFFFFFFFF,F,FFFFFFFFFFFF:FFFF
@A00270:176:HGHW5DRXY:1:2101:8404:21778 2:N:0:CACACGTG+CTCCTTAC
GACTACCAGGGTATCTAATCCTGTTTGCTCCCCACGCTTTCGCATCTCAGCGTCAGTATCTGTCCAGAAGGCCGCCTTCGCCACCGGTATTCCTCCACATCTCTACGCATTTCACCGCTACACGTGGAATTCTACCTTCCTCTACAATACTCTAGTTAACCAGTTTTAAGTGCACTTCCTAGGTTGAGCCCAGGGCTTTCACACCTAACTTAATTATCCGCCTACATGCCCTTTACGCCCAGTCATTCC
+
FFFFFFFFFFF,FFFFFFFFFFFFFFFFFFFFFFFFF:FFFFFFFFFFFFFFFFFFFFFFFFFFFFFFFFFFFFFFFFFFF:FFFFFF,FFFFFFF:F:FFFFFFFFFFFFFFFFFFFFFFFFFFFF,FFFF:,FFFFFFFFFFFFFFFFFFFFFFFFFFFFFFFFFFFF:FFF,FFFFF,FF:FFFF,FFFFFFF,FFFFFFFF:FFFFFFFFF,:FFFFFFFF:FFFFF,F,FFFFFFFFFFFFFFF
@A00270:176:HGHW5DRXY:1:2101:26268:21809 2:N:0:CACACGTG+CTCCTTAC
CCTACGGGTGGCTGCAGTGGGGAATATTGCAAAATGGGGGGAACCCTGAATCAGCCAAGCCGCGTGTATTAATAATGCCTTCGGGTTGTAAATTAATTTCGGTGATTAGGCAGGTGATGTATATAATTGGTGCATTAATTGAAGTTTAAAACAGAAGAAGCAACCGCAAAAAACGTGCCAGCCGCCGCGGTAATACGGCGGGTGCGAGCGTTAATCTGCATTACGTGGCGGACAGGGCAAGTATGCGGAT
+
FF,F,,FFF,FFFF,F,:FFFF,:,F,F,,F:FF,,,FFFFFF,F:,,F,,FF,,:F:,:F,FF,,F,F,:F,:F::FF,:,FFF:F,F:FFF:F,:FF,:F:F::,:F,,F,FFFFFF:F:,FFF,,,FF,,,FFFF,F,,,,:F,F,FF:F,FF:FF,FF,F:FF,FF,,,F,FFFF,,,,,,F:F,:,FFFF,,,,,,FFF,,,,FF::,F,,,F,F:,,,,,,F,F,F:F:,F,:F:F,,F,,,,F
@A00270:176:HGHW5DRXY:1:2101:18204:21966 2:N:0:CACACGTG+CTCCTTAC
CCTACGGGGGGCAGCAGTGGGGAATATTGCACAATGGGGGGAACCCTGATGCAGCCATGCCGCGTGTATGAAGAAGGCCTTCGGGTTGCAAAGTACTTTCGGTGATTAGGAGGGTGATGTATCTAATAGGTGCATTAATTGACGTTAATCACAGAAGAAGCACCGGCTAACTCCGTGCCAGCAGCCGCGGTAATACGGAGGGTGCGAGCGTTAATCGGAATGACTGGGCGTAATGGGCAGGTAGGCGGAT
+
F:FF::F:FF::FFFF,:F::,F::F:FF:FFFF:FF:FFFFFFFF:FFF,FFFFFF:,FFF:F,:,FFFFFFFFFFFF:,F::F,:,FFFFFFFF,F,F:F:FF:,F,FF:::FFFF:FFFFFFFFFF:FFF:FFF,F,,FF,FFFFF:F:FFFFFFFF,:F:,:,F:::,:FFF:,FF:FFF,F:F,,FF:,F,FF,,FFF,F:FF,FF,FFFFF:FFFFFF,:F,::::F:FFFF,,:FF,:FFF,F
@A00270:176:HGHW5DRXY:1:2101:18304:22106 2:N:0:CACACGTG+CTCCTTAC
CCTACGGGGGGCAGCAGTGGGGAATATTGCACAATGGGGGGAACCCTGATGCAGCCATGCCGCGTGTATGAAGAAGGCCTTCGGGTTGCAAAGTACTTTCGGTGATGAGGAGGGTGATGTATCTAATAGGTGCATTAATTGACGTTAATCACAGAAGAAGCACCGGCTAACTCCGTGCCAGCAGCCGCGGTAATACGGAGGGTGCGAGCGTTAATCGGAATGACTGGGCGTAAAGGGCATGTAGGCGGAT
+
FFF:FFF:FFFFFF:FFFFFFFFFFFFF:FFFFFFF,F:FFFFF,FF,F,FFFFF:FFFF::FFF:FFFFFFFFFFFF:FFFFF:FF:,FFFFFFFFFFFFFFFFFFFFFFF,FFF:FFF:::FFFFFFFFFFFF:FFFFF,FFFFFFFFFFFFFF::FFF,FFFFFFFFFF:FFFFFFFFFFFFFFFFFFFFFF:FFFFFFF:::FFFFF:FFFFFF:,FFF:FFFF:FFFF,:FFFFFFFF:FFFF,F
@A00270:176:HGHW5DRXY:1:2101:19768:22169 2:N:0:CACACGTG+CTCCTTAC
CCTACGGGTGGCAGCAGAGGGGAATTTTGGACAATGGGGGGAACCCTGATCCAGCCATGCCGCGTGTCTGAAGAAGGCCTTCGGGGTGTAAAGGACTTTTGTTAGGGAAGAAAAGCTGGGTGCTAATACCATCTAGTGCTGACGGTACCTAAAGAATAAGCACCGGCTAACTACGTGCCAGCAGCCGCGGTAATACGTAGGGTGCGAGCGTTAATCGGAATTACTGGGCGTAAAGCGAGCGCAGACGGTT
+
FF:FFFFFFFFFFFFFF:FFFFFFFFFFFF,FFFFFFFFFFFFFFFF:FFFFFFFF:FFFFFFFFFFF:FFFFFFFFFFFF:FFF,FFFFFFF:FFFF,FFFF:FFFFFFFF:FFFF:FFFFFFFFFFFFFFFFFFFFFFFFFFFFFFFFFFFFFFFFFFFFFFFFFF:FFFF:FFFFFFFFFF:FF:F:FF,FFFFF:FFFF:F:FFFFFF,F::FFFFFFFFFFFFFFFFFF:FFFFFFFFFFFFFF:
@A00270:176:HGHW5DRXY:1:2101:4463:22185 2:N:0:CACACGTG+CTCCTTAC
GACTACTCGGGTATCTAATCCTGTTTGCTACCCACGCTTTCGAGCATGAACGTCAGTGTTATCCCAGGAGGCTGCCTTCGCCATCGGTATTCCTCCACATCTCTACGCATTTCACTGCTACACGTGGAATTCTACCTCCCTCTGACACACTCTAGTTACACAGTTTCAAATGCACGTCCCAAGTTGAGCTCGGGGATTTCACATCTGACTTATTTAACCGTCTGCGCTCGCTTTACGCCCAGTAATTCC
+
FFFFFFFFFFFFFFFFFFFFFFFFFFFFFFFFFFFFF:FFFFFFFFFFFFFFFFFFFFFFFFFFFFFFFFFFFFFFFFFF::FFFFFFFFFFFFFFFFFFFFFFFFFFFFFFFFFFFFFFFFFFFFFFFFFFFFFFFFFFFFFFFFFFFF:FFFFFFF:FFFFFFFFFFFFFFFFFFFFFFFFF,FFFFFFFFFFFFFFFF,FFFFF::F:FFFFFFFFFFFFFFFF:FFFFFFFFFF,FFFFFFFFFF
@A00270:176:HGHW5DRXY:1:2101:8061:22185 2:N:0:CACACGTG+CTCCTTAC
GACTACAAGGGTATCTAATCCTGTTTGCTACCCACGCTTTCGAGCATGAACGTCAGTGTTATCCCAGGAGGCTGCCTTCGCCATCGGTATTCCTCCACATCTCTACGCATTTCACTGCTACACGTGGAATTCTACCTCCCTCTGACACACTCTAGTTACACAGTTTCAAATGCACGTCCCAAGTTGAGCTCGGGGATTTCACATCTGACTTATTTAACCGTCTGCGCTCGCTTTACGCCCAGTAATTCC
+
F:FFFFFFFFFFFFFFFFFFFFFFFFFFFFFFFFFFFFF,FFFFFFFFFFFFFFFFFFFFFFFFFFFFFFFFFFFFFFFFFFFFFFF,FFFFFFFFFFFFFFFFFFFFFFFFFFFFFFFFFFFFFFFFFF:FF,FFFFFF:FFFFFFF,FFFFFFFFFFFF:F,FFFFF,FFFFFFFFFFFFFFFF:FFFFFFFF:F:FFF:FFFFFF,F::FF:FFFFFFFFFFFFFFFFFFFFFFFFFFF:FFFFFF
@A00270:176:HGHW5DRXY:1:2101:4661:22216 2:N:0:CACACGTG+CTCCTTAC
CCTACGGGTGGCTGCAGTGGGGAATATTGCACAATGGGGGGAACCCTGATGCAGCCATGCCGCGTGTATGAAGAAGGCCTTCGGGTTGTAAAGTACTATCGGTGATGAGGAAGGTGATGTATCTAATAGGTGCATTAATTGACGTTAATCACAGAAGAAGCACCGGCTAACTCCGTGCCAGCAGCCGCGGTAATACGGAGGGTGCGAGCGTTAATCGGAATGACTGGGCGTAAAGGGCATGTAGGCGGAT
+
FFF:FFFFFFFFFFFFF:FFFF:FFFFFFFFFFFFFFFFFFFFFFFFFFFFFFFFFFFFFFFFFFFFFFFFFF,FFFFFFF:FFFFFFFFFFFFFFFFFFFFFFFFFFFFFFFFFFFFFFFFFFFFFFFFFFFFFFFFFFFFFFFFFFFFFFFF,FF,FFFFFFFFFFFFFFFFFFFFF:FFFFFFFFF:FFFFFFFFFFFFFFFFFFFFFFFFFFFFFFFF,FFFFFFFFFFFFFFFFFFFFFFFFFFF
@A00270:176:HGHW5DRXY:1:2101:25581:22279 2:N:0:CACACGTG+CTCCTTAC
GACTACAAGGGTATCTAATCCTGTTTGCTACCCACGCTTTCGAGCATGAACGTCAGTGTTATCCCAGGAGGCTGCCTTCGCCATCGGTATTCCTCCACATCTCTACGCATTTCACTGCTACACGTGGAATTCTACCTCCCTCTGACACACTCTAGTTACACAGTTTCAAATGCACGTCCCAAGTTGAGCTCGGGGATTTCACATCTGACTTATTTAACCGTCTGCGCTCGCTTTACGCCCAGTAATTCC
+
FFFFFFFFFFFFFFFFFFFFFFFFFFFFFFFFFFFFFFFFFFFFFFFFFFFFFFFFFFFFFFFFFFFFFFFFFFFFFFFFFFFFFFFFFFFFFF:FFF:FFFFFFFF:FFFFFFFFFFF:FFFFFFFFFFFFFF:FFFFFFFFFFFFFFFFFF:FFFFFF:FFFFFFFF,FFFFFFFFFFFFF,FFFFFFFFFFFFFFFF,F:F:FF,,FFFFFFFFFFFFFFFFFFFFFF:FFFFFF:FFFFFF:FFF
@A00270:176:HGHW5DRXY:1:2101:27534:22341 2:N:0:CACACGTG+CTCCTTAC
CCTACGGGTGGCTGCAGTGGGGAATATTGCACAATGGGGGGAACCCTGATGCAGCCATGCCGCGTGTATGAAGAAGGCCTTCGGGTTGTAAAGTACTTTCGGTGATGAGGAAGGTGATGTATCTAATAGGTGCATTAATTGACGTTAATCACAGAAGAAGCACCGGCTAACTCCGTGCCAGCAGCCGCGGTAATACGGAGGGTGCGAGCGTTAATCGGAATGACTGGGCGTAACGGGCATGTAGGCGGAT
+
FFFFFFFFFFFFFFFFFFFFFFFFFFFFFFFFFFFFFFFFFFF:FFFFFFFFFFFF,FFFFFFF:FF:FFFFFFFFFF:FFFFFFFFFFFFFFFFFFFF:FFFFF:FFFFFFFFFFFFFFFFFFFFFFFFFFFFFFF:FFF,FFFFFFFFFFFF:F:FFFFFFFFFFFF:FFFFFFFFFFFFFFFFFFFFFFFFF,FFFFFFFFFFFF:FFFFFFFFFFFFF:FFFFFFFF,F,:FFFFFFFF:FFFFFF
@A00270:176:HGHW5DRXY:1:2101:26585:22357 2:N:0:CACACGTG+CTCCTTAC
GGCTACAAGGGTATCTAATCCTGTTTGCTCCCCACGCTTTCGCATCTCAGCGTCAGTATCTGTCCAGAAGGCCGCCTTCGCCACCGGTATTCCTCCACATCTCTACGCATTTCACCGCTACACGTGGAATCCTACCTTCCTCTACAATACTCTAGTTAACCAGTTTTAAGTGCAATTCCTAGGTTGAGCCCAGGGCTTTCACACCTAACTTAATTATCCGCCTACATGCCCTTTACGCCCAGTCATTCC
+
FFFFFFFFFFFFFFFFFFFFFFFFFFFFFFFFFFFFFFFFFFFFFFFFFFFFFFFFFFFFFFFFFFFFFFFFFFFFFFFFFFFFFFFF:FF:FFFFFFFFFFFFFFFFFFFFFFFFFFFFFFFFFFFFFF,FFFF,F::FFFFFF,FFFFFFF:F:F:FFFFFFFFF:FFFFF:FFFFFF:FFFFF:FFFFFFFFF,FFFFFFFFFFFFFFFFFFFFFFFFFFFFF,FFFFFFFFFFFFFFFFFFFFFF
@A00270:176:HGHW5DRXY:1:2101:6515:22451 2:N:0:CACACGTG+CTCCTTAC
CCTACGGGGGCTGCAGTGGGGAATTTTGGACAATGGGGGGAACCCTGATCCAGCCATGCCGCGTGTCTGAAGAAGGCCTTCGGGTTGTAAAGGACTTTTGTTAGGGAAGAAAAGCTGGGTGCTAATACCATCTAGTGCTGACGGTACCTAAAGAATAAGCACCGGCTAACTACGTGCCAGCAGCCGCGGTAATACGTAGGGTGCGAGCGTTAATCGGAATTACTGGGCGTAAAGCGAGCGCAGACGGTTA
+
FFFFFFFFFFFFFFFF:FFFFFFF:FFFFFFFFFFFFFFFF,FFFFFFFFFFFFFFFFFFFFFFFFFFFFFF,FFFF::FFFFFFFFFFFFFFFFFFFFFFFFFFFFFFF:FFFFFFFFFFFFFFFFFFFFFFFFFFFFFFFFFFFFFF:F:FFFFFFFFFFFFFF:FFFFFFFFFFFFFFFFF:FFFFFF:FFFFF,FFFFFFF:FFF,F,::FFFF:FFFFFFFFF:,F,FFFFFFFFF,F:FFF,F,
@A00270:176:HGHW5DRXY:1:2101:25554:22451 2:N:0:CACACGTG+CTCCTTAC
GACTACAAGGGTATCTAATCCTGTTTGCTACCCACGCTTTCGAGCATGAACGTCAGTGTTATCCCAGGAGGCTGCCTTCGCCATCGGTATTCCTCCACATCTCTACGCATTTCACTGCTACACGTGGAATTCTACCTCCCTCTGACACACTCTAGTTACACAGTTTCAAATGCACGTCCCAAGGTGAGCTCGGGGATTTCACATCTGACTTATTTAACCGTCTGCGCTCGCTTTACGCCCAGTAATTCC
+
F,FFFFFFFFFFFFFFF:FFFFFFFFFFFFFFFFFFFFFFFFFFFFFF:FFFFFFFFFFFFFFFFFFFFFFFFFFFFFFFFFFFFFFFFFFFF:FFFFFFFFFF:FFFFFFFFFFFFFFFFFFFFFF,FFFFF,FFFFFFFFFFFFFFFFFFFFFFFFFFFFFFFFFFF:FFFFFFFFFF,:F,FFFFFFFFFFFF,FFFFF:,FFFFFFF,FFFF,FFFFFFFFFFFFFFFF:FFFFFFFFFF:FFFF
@A00270:176:HGHW5DRXY:1:2101:7699:22498 2:N:0:CACACGTG+CTCCTTAC
GACTACTGGGGTATCTAATCCTGTTTGCTACCCACGCTTTCGAGCATGAACGTCAGTGTTATCCCAGGAGGCTGCCTTCGCCATCGGTATTCCTCCACATCTCTACGCATTTCACTGCTACACGTGGAATTCTACCTCCCTCTGACACACTCTAGTTACACAGTTTCAAATGCACGTCCCAAGTTGAGCTCGGGGATTTCACATCTGACTTATTTAACCGTCTGCGCTCGCTTTACGCCCAGTAATTCC
+
FFFFFFFFFFFFFFFFFFFFFFFFFFFFFFFFFFFFFFFFFFFFFFFFFFFFFFFFFFFFFFFFFFFFFFFFFFFFFFFFFFFFFFFFFFFFFFFFFF:FFFFFFFFFFFFFFFFFFFFFFFFFFFFFFFFFFFFFFFFFFFFFFFFFFFFFF,FFFFFFFFFFFFFFFFFFFFFFFFFFFFFFFFFFFFFFFFF,FF:FFFFF:FF,:FFFFFFFFFFFFFFFFFFFFFFFFF:FFFFFFF:F:FFFF
@A00270:176:HGHW5DRXY:1:2101:25238:22529 2:N:0:CACACGTG+CTCCTTAC
CCTACGGGCGGCTGCAGTGGGGAATATTGCACAATGGGGGGAACCCTGATGCAGCCATGCCGCGTGTATGAAGAAGGCCTTCGGGTTGTAAAGTACTTTCGGTGATGAGGAAGGCGGTGTATCTAATAGGTGCATCGATTGGCGTTAATCACAGAAGAAGCACCGGCTAACTCCGTGCCAGCAGCCGCGGTAATACGGAGGGTGCGAGCGTTAATCGGAATGACTGGGCGTAAAGGGCATGTAGGCGGAT
+
F:FFFFFFFFFFFF:FFFFFFFF,F:FFFFFFFFFFFFFFFFFFFFFFFFFFFFFF:FFFFFFF,FF:FFFFFFFFFF,F:FFFFFFFFF,FFFFFFFFFFFFF:FFFFFF:FFF:F:FFFFFFF:FFFF:FFFFFFF:FFFFFFFFFFFFFFFFFFFFFFFFFFFFFFFFFFFFFFFFFFFFFFFFFFFFF:FFFFFFFFFFFFFFFFFFFFF,FFF:,FFFF:FFFFF:FFFFFFFF,FF,FFFFFFF
@A00270:176:HGHW5DRXY:1:2101:15609:22608 2:N:0:CACACGTG+CTCCTTAC
GACTACTAGGGTATCTAATCCTGTTTGCTACCCACGCCTTCGAGCATGAACGTCAGTGTTATCCCAGGAGGCTGCCTTCGCCATCGGTATTCCTCCACATCTCTACGCATTTCACTGCTACACGTGGAATTCTACCTCCCTCTGACACACTCTAGTTACGCAGTTTCAAATGCACGTCCCAAGTTGAGCTCGGGGATTTCACATCTGACTTATTTAACCGTCTGCGCTCGCTTTACGCCCAGTAATTCC
+
FFFFFFFFFFFFFFFFFFFFFFFFFFFFFFFFFFFFFFFFFFFFFFFFFFFFFFFFFFFFFFFFFFFFFFFFFFFFFFFFFFFFFFFFFFFFFFFFFFFFFFFFFFFFFFFFFFFFFFFFFFFFFFFFFFFFFFFFFFFFFFFF:FFF:FFF:FFFFFFFFFFFFFFF:FFFFFFFFFFFFFFFFFFFFFFFFFF:FFFFFFFFFFFFFFFFFFFFFFFFFFFFFFFFFFFFFFFFFFFFFFFFFFFFF
@A00270:176:HGHW5DRXY:1:2101:18105:22608 2:N:0:CACACGTG+CTCCTTAC
GACTACCAGGGTATCTAATCCTGTTTGCTACCCACGCTTTCGAGCATGAACGTCAGTGTTATCCCAGGAGGCTGCCTTCGCCATCGGTATTCCTCCACATCTCTACGCATTTCACTGCTACACGTGGAATTCTACCTCCCTCTGACACACTCTAGTTACACAGTTTCAAATGCACGTCCCAAGTTGAGCTCGGGGAGTTCACATCTGACTTATTTAACCGTCTGCGCTCGCTTTACGCCCAGTAATTCC
+
F:FFFFFFFFFFFFFFF:FFFFFFFFFFFFFFFFFFFFFFFFFFFF:FFFFFFFFFFFFFFFFFFFFFFFFFFFFFFFFFFFFFFFFF:F:FFFFFFFFFFFFFFFFFFFFFFFFFFFFFFFFF:FFFFFFFFFFFFFFFFFFFFFFFFFFFFFFFFFFFFFFFFFFFFFFFFFFFFFFFFFF:FFFFFFFF:FFF,FFFFFF,:FFF:F::FFFFFFFFFFFFFFFFFF::FFF:FFFFFFFFFFFFF
@A00270:176:HGHW5DRXY:1:2101:24053:22670 2:N:0:CACACGTG+CTCCTTAC
CCTACGGGGCTGCAGCAGTGGGGAATTTTGGACAATGGGGGGAACCCTGATCCAGCCATGCCGCGTGTCTGAAGAAGGCCTTCGGGTTGTAAAGGACTTTTGTTAGGGAAGAAAAGCTGGGTGCTAATACCATCTAGTGCTGACGGTACCTAAAGAATAAGCACCGGCTAACTACGTGCCAGCAGCCGCGGTAATACGTAGGGTGCGAGCGTTAATCGGAATTACTGGGCGTAAAGCGAGCGCAGACGGTT
+
FFFFFFFFFF:FFFFFFFFFFFF:FFFFFFFFFFFFFFFFFFFFFFFFFFFFFFFFFFFFFFFFFFFFFFFFFFFFFFFFFFFFFF:F:FFF:F:FFFFFFFFFFFFF:FFFFF:FFF::FFFFFFFFFFFFFFFFF,FFFF:FFFFFFFFF,FFFF:,FFFFFFFFFFFFFFFFFFFFFFFF:FFFFFFFFFFFFFFF:F,FFFFFFFFFFF:FFFFFFFFFF::FFFFFF:F:FFFFFFFF:F:FFFFF
@A00270:176:HGHW5DRXY:1:2101:1615:22701 2:N:0:CACACGTG+CTCCTTAC
GACTACTGGGTATCTAATCCTGTTTGCTACCCACGCTTTCGAGCATGAACGTCAGTGTTATCCCAGGAGGCTGCCTTCGCCATCGGTATTCCTCCACATCTCTACGCATTTCACTGCTACACGTGGAATTCTACCTCCCTCTGACACACTCTAGTTACACAGTTTCAAATGCACGTCCCAAGTTGAGCTCGGGGATTTCACATCTGACTTATTTAACCGTCTGCGCTCGCTTTACGCCCAGTAATTCC
+
FFFFFFFFFFFF:FFFFFFFFFFFFFF:FFFFFF,FFFFFFFFFFFFFFFFFFFFFFFFFFFFFFFFF:FFF:FF,:FFFFFFFFF::FFFFFFFFFF:FFFFFFFFFF:FFFFFFFFFFFFFFFFF,FFFFFFFFFFFFFFFFFFFFFFFFFF:F:FFFFFFFFFFFFFFF,FFFFFFFFFFFFFFFFFFFFF:F:FFFFF,FFF::FFFFFFFFFFFFFFFFFFFFFFFFFFFFFFFFFF:FFFFF
@A00270:176:HGHW5DRXY:1:2101:27642:22717 2:N:0:CACACGTG+CTCCTTAC
CCTACGGGTGGCTGCAGTGGGGAATATTGCACAATGGGGGGAACCCTGATGCAGCCATGCCGCGTGTATGAAGAAGGCCTTCGGGTTGTAAAGTACTTTCGGTGATGAGGAAGGTGATGTATCTAATAGGTGCATTAATTGACGTTAATCACAGAAGAAGCACCGGCTAACTCCGTGCCAGCAGCCGCGGTAATACGGAGGGTGCGAGCGTTAATCGGAATGACTGGGCGTAAAGGGCATGTAGGCGGAT
+
FFFFFFF:FFFFFFFFFFFFFFFFFFFFFFFFF:FFFFFFFFFFFFFFFFFFFFFFFFFFFFFFFFFFFFF:F:FFFF:FFFFFFFFFFFFFFFF,FFFFFF,FFFFFFFFFFFFFFFFFFFFFFFFFFFFFFFFFFFFFF:FFFF::F:FFFF:FF,FFF,FFFFFFF::FFFFFFFFFFF:FFFF:FFFFFFFFFF,FFFFF:FFFFFFFFFF:FF::F:::FFFFFFFF:FFFFF:,FF:F:FFFFF
@A00270:176:HGHW5DRXY:1:2101:7365:22858 2:N:0:CACACGTG+CTCCTTAC
CCTACGGGGGCTGCAGTGGGGAATTTTGGACAATGGGGGGAACCCTGATCCAGCCATGCCGCGTGTCTGAAGAAGGCCTTCGGGTTGTAAAGGACTTTTGTTAGGGAAGAAAAGCTGGGTGCTAATACCATCTAGTGCTGACGGTACCTAAAGAATAAGCACCGGCTAACTACGTGCCAGCAGCCGCGGTAATACGTAGGGTGCGAGCGTTCATCGGAATTACTGGGCGTAAAGCGAGCGCAGACGGTTA
+
FFFFFFFFFFFFFF:FFFFFFFFFFFFFFFF:FFFFFFFFF,FFFFFFFFFFFFFFFFFFFFFFFFFFFF:FFFFFFF:FFFFFFFFFF:,FFFFFFFFFFFFFFFFFFFFFFFFFFFFFFFFFFFFFF,FFFFFFFFFFFFFFF,FF,F:FFFFFFFFFFFFFFFFFFFFFFFFFFFFFFFFFFFFFFFFFFFFFF,FFFFFFF,FFFFF,,:FFFF,FF:FFFFFFFFF:FFFFFFFFFFFF:FF:FF
@A00270:176:HGHW5DRXY:1:2101:7355:22874 2:N:0:CACACGTG+CTCCTTAC
CCTACGGGGGCTGCAGTGGGGAATTTTGGACAATGGGGGGAACCCTGATCCAGCCATGCCGCGTGTCTGAAGAAGGCCTTCGGGTTGTAAAGGACTTTTGTTAGGGAAGAAAAGCTGGGTGCTAATACCATCTAGTGCTGACGGTACCTAAAGAATAAGCACCGGCTAACTACGTGCCAGCAGCCGCGGTAATACGTAGGGTGCGAGCGTTAATCGGAATTACTGGGCGTAAAGCGAGCGCAGACGGTTA
+
FFFFFFFFFFFFFFFFFFFFFFFFFFFFF,FFFFFFFFFFFFFFFFFFFFFFFFFFFFFFFFF,FF::::FFF:FFFFFF:FFF:FFFF,F:FF:FFFFFFF,FFFF:FFFFFFFFFFFFFFFFFFFFFF:FFFFFF,F:FF:FFFFFFF:F,FFFFFFFFFFFFFFFFFFFFFFFFFFFFFFFFFFFFFFFFFFFFFFFFF:FFFFFF:FFFFFFFFFFFFFFFFFFFFFF:FFFFFFFFFFFFFF:F:
@A00270:176:HGHW5DRXY:1:2101:19334:22921 2:N:0:CACACGTG+CTCCTTAC
GACTACAGGGGTATCTAATCCTGTTTGCTACCCACGCTTTCGAGCATGAACGTCAGTGTTATCCCAGGAGGCTGCCTTCGCCATCGGTATTCCTCCACATCTCTACGCATTTCACTGCTACACGTGGAATTCTACCTCCCTCTGACACACTCTAGTTACACAGTTTCAAATGCACGTCCCAAGTTGAGCTCGGGGATTTCACATCTGACTTATTTAACCGTCTGCGCTCGCTTTACGCCCAGTAATTCC
+
FFFFFFFFFFFFFFFFFFFFFFFFFFFFFFFFFFFFFFFFFF:FFFFFFFFFFFFFFFFFFFFFFFFFFFFFFFFFFFFFFFFFFFFFFFFFFFFFFFFFFFFFFFFFFFFFFFFFFFFFFFFFFFFF:FFFF:FFFFFFFFFFFFFF:FFFFFFFF,FFFFFFFFF:FFFFFFF:FFFFFFFFFF:FFFFFFFF,FFFFFFFFFFFFFFFFFFFF:FFFFFFFFFFFFFFFFFFFFFFFFFFFFFFFF
@A00270:176:HGHW5DRXY:1:2101:29640:22983 2:N:0:CACACGTG+CTCCTTAC
CCTACGGGGGGCTGCAGTGGGGAATTGTGGACAATGGGGGGAACCCTGATCCAGCCATGCCGCGTGTCTGAAGAAGGCCTGCGGGTTGTAAAGGACTGTTGTGAGGGACGAAAAGCTGGGTGCTAATACCATCGAGTGCTGACGGTACCTCAAGAATAAGCACCGGCTAACTACGTGCCAGCAGCCGCGGTAATACGTAGGGTGCGTGCGTGAATCGGAAGTACGGGGCGTAAAGCGAGCGCAGACGGT
+
:::F:FFF:FF:F:F,F:::,F:,,F,,::F,F,F:FFFFF::FFFFFF:FFFFFFF,FFFF,F:FF,,FF:F::::F::,,FFF,,,:,,:,::FF,,FF,,,FF:,,F:FF::F:FFF::F,F:F,:F:,:,,:,:FFFF:FF:F:FF,,:,F,FF:FF,,FFFF:F:FF,,F:FF:,F::,F:FFFF,:,F,F:,FFFFFF,F,F,::,,,,FFF:,,,,F,F,FFF,:,,,:F:FF,,,F,:FF:
@A00270:176:HGHW5DRXY:1:2101:18141:23015 2:N:0:CACACGTG+CTCCTTAC
CCTACGGGGGGCAGCAGTGGGGAATTTTGGACAATGGGGGGAACCCTGATCCAGCCATGCCGCGTGTCTGAAGAAGGCCTTCGGGTTGTAAAGGACTTTTGTTAGGGAAGAAAAGCTGGGTGCTAATACCATCTAGTGCTGACGGTACCTAAAGAATAAGCACCGGCTAACTACGTGCCAGCAGCCGCGGTAATACGTAGGGTGCGAGCGTTAATCGGAATTACTGGGCGTAAAGCGAGCGCAGACGGTT
+
FFFFFFFF:FFFFFFFFFFFFFFFFFFFFFF:FFFFFFFFFFFFFFFFFFFFFFFFFFFFFFFFFFFFFFFFFFFFFFFFFFFFFFFFFFFFFF:FF:FFFFFFFFF:,:FFFFFFFFFF:F:FFFFFFFFFFFFFFFFFFFFFFFFFFF,FFFFFFFFFF:FFFFFFFFFFFFFFFFFFFFFFFFFFFFFF:FFFFFFFFFFFFFFFFFFFFFFFF:F,FF::FF,FFFFFFFFFFFFFFFFFFFFFF,
@A00270:176:HGHW5DRXY:1:2101:5846:23109 2:N:0:CACACGTG+CTCCTTAC
CCTACGGGCGGCAGCAGTGGGGACTTTTGGACAATGGGGGGAACCCTGATCCAGCCATGCCGCGTGTCTGAAGAAGGCCTTCGGGTTGTCAAGGACTTTTGTTAGGGAAGAAAAGCTGGGTGCTAATACCATCTAGTGCTGACGGTACCTCAAGAATAAGCACCGGCTAACTACGTGCCAGCAGCCGCGGTAATACGTAGGGTGCGAGCGTTAATCGGAATTACTGGGCGTAAAGCGAGCGCAGACGGTT
+
FFFFFFFF::FFFFFFFFFFFFF,FFFFFFFFF:FFFF:FFF::FF:,,FFFFFF::FFFFFFF,FFFFFF:FFFFFFFFFFFFFFFFF,FF:FFFF:F,F,F,FFFF,FFF:FF,FFFFFFFF,FFFFF,FFFFFFFFFFFFFFF,FFF:FF,FFFFFF:FF:FFFFFFFFFFF,F,FFF:,,FFF,FFF,FFFFFFFF,FFFFFFF,FFF:FFF,FFFFFFFFFFFF,FFFFFFFFF:FF:F,F:,FF
@A00270:176:HGHW5DRXY:1:2101:18611:23109 2:N:0:CACACGTG+CTCCTTAC
GACTACAGGGGTATCTAATCCTGTTTGCTACCCACGCTTTAGAGCATTAACGTCAGTGTTATCCCAGGAGGCAGCCTTCGCCATCGTAATTCCACCACATCACTACGCATTTCACTGCTAAACGTGGAATTCTACCTCACTCTGACACACTCTAGTAACACAGTTTCAAATGAACGTCCCAAGATGAGCTCGCCGCGTTCTCATCTGACTAATATAACCGTCTGCTCTCGCTTTACGCCCAGTACAACC
+
,FFFFF,,F:FFFFFFFFFF,F:,:FFF:FFFFF:F,F,F,:FF,F,,FFF:FFF:F,F,:F:,,,,,FF,,,FFF,,,,:FF,,F,,,:,F,,F:F:FF,,F:FF:,F:,:F,::F:FF,FF:F,FFF:,FFF,F,F,F,F:F:FFF:FFFFF,F,:F::,,F,FFF,FF,:FF,,,,:,:,,:,,,FFF,,,,,,:,F,::,FF,FFF,:,,::F,FFF:F,F,FFFFF,FF,:FFFF:F,,,,FFF
@A00270:176:HGHW5DRXY:1:2101:28700:23171 2:N:0:CACACGTG+CTCCTTAC
GACTACCGGGTATCTAATCCTGTTTGCTACCCACGCTTTCGAGCATGAACGTCAGTGTTATCCCAGGAGGCTGCCTTCGCCATCGGTATTCCTCCACATCTCTACGCATTTCACTGCTACACGTGGAATTCTACCTCCCTCTGACACACTCTAGTTACACAGTTTCAAATGCACGTCCCAAGTTGAGCTCGGGGATTTCGCATCTGACTTATTTAACCGTCTGCGCTCGCTTTACGCCCAGTAATTCC
+
FFFFFFFFFF,FFFFFFFF:FFFFFFFFFFFFFFFFFFFFFFFFFFFFFFFFFFFFFFFFFFFFFFFFFFFFFFFFFFFFFFFFFFFFFFFFFFF:FFFFFFFFFFFFFF:FFFFFFF:FFFFFFFFFFFFFFFFFFFFFFFF,FFFFFFFFF:FFFFFFFF:FFFFFFFFFFFFF,FFFFF,FFFFFFFFFFFFFFFFFF:FFFFF,FFFFFFFFFFFFFFFFF:FFF:,FF:FFFFFFFF:FFFFF
@A00270:176:HGHW5DRXY:1:2101:3061:23234 2:N:0:CACACGTG+CTCCTTAC
GACTACCGGGGTATCTAAACCTGTTTGCTCCCCACGCTTTCGCATCTCAGCGTCAGTATCTGTCCAGAAGGCCGCCTTCGCCACCGGTATTCCTCCACATCTCTACGCATTTCACCGCTACACGTGGAATTCTACCTTCCTCTACAATACTCTAGTTAACCAGTTTTAAGTGCAATTCCTAGGTTGAGCCCAGGGCTTTCACACCTAACTTAAGTATCCGCCTACATGCCCTTTACGCCCAGTCATTCC
+
FFFFFFFFFFFFFFFF:F,FFFFFFFFFFFFFFFFFFF:FFF:FFFFFFFFFFFFFFF:FFFFFF:FFFFFFFFFFFFFFFFFFFFFF:FFFFFFFFFFFFFFFFFFFFFFFFFFFFFF,FF:FFFF:FFFFFFFFFFFFFFFFFFFFFFFFFFF:FFFFFFFFFFFFFFFFFFFF:FFFFFFFFFFFFFF,FFFFFFFFFFFFFF,FFFF,:,FFFFFFFF,FFFFFFFF:,FFFFFFF,:FFFF:FF
@A00270:176:HGHW5DRXY:1:2101:1407:23249 2:N:0:CACACGTG+CTCCTTAC
GACTACCCGGGTATCTAATCCTGTTTGCTACCCACGCTTTCGAGCATGAACGTCAGTGTTATCCCAGGAGGCTGCCTTCGCCATCGGTATTCCTCCACATCTCTACGCATTTCACTGCTACACGTGGAATTCTACCTCCCTCTGACACACTCTAGTTACACAGTTTCAAATGCACGTCCCAAGTTGAGCTCGGGGATTTCACATCTAACTTATTAACCGTCTGCGCTCGCTTTACGCCCAGTAATTCC
+
F:FFFFFFFFFFFFFFFFFF:FFFFFFFFFFFFFFFFF:FFFFFFFFFFFF:FFFFFF:FFFFFFFFFFFFFFFFFFFFFFFFFF:FFFFFFFFFFFFF:FFFFFFFFFFFFFFFFFFFFFFFFFFFFF,FFFFFFFFFFFFFFFFFF:FFFFFFFFFFFFFFFFF:FFFFFFFFFFF,FFFFF:FFFFF:FFFFFFFFFFF,FFFFF,FF:FFFFFF:FFFFFFFFFFFFFFFFFFF,:FF,FFFFF
@A00270:176:HGHW5DRXY:1:2101:30092:23296 2:N:0:CACACGTG+CTCCTTAC
GACTACTGGGGTATCTAATCCTGTATGCTACCCACGCTTTCGAGCATGAACGTCAGTGTTATCCCAGGAGGCTGCCTTCGCCATCGGTATTCCTCCACATCTCTACGCATTTCACTGCTACACGTGGAATTCTACCTCCCTCTGACACACTCTAGTTACACAGTTTCAAATGCACGTCCCAAGTTGAGCTCGGGGATTTCACATCTGACTTATTTAACCGTCTGCGCTAGATTTACGCCCAGTAATTCC
+
F,FFFFFFFF:FF:FFFFF,FF:F,FFFFFFFFFFF::FFF:FFF,F,FFFFFFFFF,FFFFFFFFFFFFFFFF:FFF,FFFFFFFFFFFFFFFFFFFFFFFFFF:FFFF:FFFFF::F,:FFFFFFFFFF,FF:FFFF,:,FF,FF::FFFFFF,FFF:F:FFFFFFF:F::F:FFF:FFFFF,FF:,FFFF:F:FFF,F:F:FF::,FFFFF::F:F,,F:FF::F,,,FFFFFF,::FF:FFFF,,
@A00270:176:HGHW5DRXY:1:2101:23104:23312 2:N:0:CACACGTG+CTCCTTAC
CCTACGGGGGGCAGCAGTGGGGAATATTGCACAATGGGGGAACCCTGATGCAGCCATGCCGCGTGTATGAAGAAGGCCTTCGGGTTGTAAAGTACTTTCGGTGATGAGGAAGGTGATGAATCTAATAGGTTTATTAATTGACGTTAATCACAGAAGAAGCACCGGCTAACTCCGTGCCAGCAGCCGCGGTAATACGGAGGGTGCGAGCGTTAATCGGAATGACTGGGCGTAAAGGGCATGTAGGCGGATA
+
FFFFFFFFFFFFFFFFFFFFFFFFFFFFFFFFFFFFFFFFF:FFFFFFFFFFFFFFFFFFFFF,FF:FF,FFFFFFFFFFFFFF,FFFF:FFF,FFFFFFFFFF,F,FFF:F:FFFFFFFFFFF:FF:F:FFF:FFFFFFFFFFFFFFF:FFFFFF:F:FFFFFFFFF:FFFFFFFFFFFFFFFFFFFFFFFFFFFF:FFFFFFFFFFFFF,FFFFFF,:F:::F:FFF:F,:FFFFFFFFFFF:FFF:F
@A00270:176:HGHW5DRXY:1:2101:32235:23343 2:N:0:CACACGTG+CTCCTTAC
CCTACGGGAGGCAGCAGTGGGGAATATTGCACAATGGGGGGAACCCTGATGCAGCCATGCCGCGTGTATGAAGAAGGCCTTCGGGTTGTAAAGTACTTTCGGTGATGAGGAAGGCGGTGTATCTAATAGGTGCATCGATTGACGTTAATCACAGAATAAGCACCGGCTAAATCCGTGCCAGCAGCCGCGGTAATACGGAGGGTGCGAGCGTTAATCGGAATGACTGGGCGTAAAGGGCATGTAGGCGGAT
+
FFFFFFFFFFFFFFFFFFFFFFFFFF:FFFFFFFFFFFFFFFFFF:FF,FF:FFF,FF,,FFFFFF:FFFFFFFFFF:,,F,F:F,FFFFF:,FFFFFF,F::FFF::FFF:FF:,,FFF,F,FF:F,FFFFF:FFF:FFF:F,FFFFFFF,FFFF,:F::FFFFFFFFF,FFFFFFF::,FFFFF,FFFFFFF::FFFFF,FFF,F:FFFFFFFFFF:FFF:FF:F:,,::FFF,F,F:,FF,FFFFFF
@A00270:176:HGHW5DRXY:1:2101:30734:23563 2:N:0:CACACGTG+CTCCTTAC
CCTACGGGGGGCTGCAGTGGGGAATTTTGGACAATGGGGGGAACCCTGATCCAGCCATGCCGCGTGTCTGAAGAAGGCCTTCGGGTTGTAAAGGACTTTTGTTAGGGAAGAAAAGCTGGGTGCTAATACCATCTAGTGCTGACGGTACCTAAAGAATAAGCACCGGCTAACTACGTGCCAGCAGCCGCGGTAATACGTAGGGTGCGAGCGTTAATCGGAATAACTGGGCGTAAAGCGAGCGCAGACGGTT
+
FFFFFFFFFFFFFF:FFFFFF:FFFFFF:FFFFFF:FFFFFFFFFFFFFFFFFFFFFFFFFFFFFFFFFFFF:FFFFFFFFFFFFFF:FFFFFFF,,F:FFFFFFFFFFFFFFFFFFFFFFF:,FF:FFFFFFFFF:FFFF:FFFFFFFFFFFFFFFFFFFFFFF:FFFFFFFF:FFFFF:FFFFFFFFFFFFFFF,FFFFFF:FFFFFFFFFFFFFFFFF,FFFFFFFFFFF,FFFFF,FFFFFFFFF:
@A00270:176:HGHW5DRXY:1:2101:16875:23641 2:N:0:CACACGTG+CTCCTTAC
CCTACGGGGGGCTGCAGTGGGGAATATTGCACAATGGGGGGAACCCTGATGCAGCCATGCCGCGTGTATGAAGAAGGCCTTCGGGTTGTAAAGTACTTTCGGTGATGAGGAAGGTGATGTATCTAATAGGTGCATTAATTGACGTTAATCACAGAAGAAGCACCGGCTAACTCCGTGCCAGCAGCCGCGGTAATACGGAGGGTGCGAGCGTTAATCGGAATGACTGGGCGTAAAGGGCATGTAGGCGGAT
+
FFFFFFFFFFFFFFFFF:FFFFFFFFFFFFFFFFFFFFFFFFFFFFFFFFFFFFFFFFFF:FFF:FFFFF:FFFFFFFFFFFFFFFFFFF,FFFFFFFFFFF:FFF:FFFF:FFFFFFFFFFFFFFFFFFFFFFFFFF:FFFFFFFFFFFFFFFFFF:FFFFFF:FFFFFFFFFFFFFFFFFFFFFFFFFFFFFFFFFF::FFFFFFFFFF:FFFFFFFFFFFFFFFFFF,:FFFFFFF:FFFFFFFFFF
@A00270:176:HGHW5DRXY:1:2101:5990:23766 2:N:0:CACACGTG+CTCCTTAC
GACTACCAGGGTATCTAATCCTGTTTGCTACCCACGCTTTCGAGCATGAACGTCAGTGTTATCCCAGGAGGCTGCCTTCGCCATCGGTATTCCTCCACATCTCTACGCATTTCACTGCTACACGTGGAATTCTACCTCCCTCTGACACACTCTAGTTACACAGTTTCAAATGCACGTCCCAAGTTGAGCTCGGGGATTTCACATCTGACTTATTTAACCGTCTGCGCTCGCTTTACGCCCAGTAATTCC
+
FFFF,FFFFFFFFF:FFFFFFFFFFFFFFFFFFFF:F,:FFFFFFFFFFFFFFFFFFFFFFFFFFFFFFFFFFFFFFFFFFFFFFFF:FFFFFFFFFFFFFFFFFFFFFFFFFFFFFFFFFFFFFFFF,FFFFFFFFFFFFFFF,FFFFFFFFFFFFFF:FFFFFFFFF,FFFFFFFF:FF,FFFFFFFFFFFFFFFFFF:FF:FFFFF,:FFFFFFFFFFF:FFFFFFFF,F,FFFF:FFFF:F,FF,
@A00270:176:HGHW5DRXY:1:2101:6479:23766 2:N:0:CACACGTG+CTCCTTAC
CCTACGGGTGGCTGCAGTGGGGAATTTTGGACAATGGGGGGAACCCTGATCCAGCCATGCCGCGTGTCTGAAGAAGGCCTTCGGGTTGTAAAGGACTTTTGTTAGGGAAGAAAAGCTGGGTGCTAATACCATCTAGTGCTGACGGTACCTAAAGAATGAGCACCGGCTAACTACGTGCCAGCAGCCGCGGTAATACGTAGGGTGCGAGCGTTAATCGGAATTACTGGGCGTAAAGCGAGCGCAGACGGTT
+
FF:FFFFFFFFFFFFFFFFFFFFFF:FFFFFFF:FFFFFFFF:FFFFFF,FFFFFFFFFFFFFFFFFFFFFFFFFFFFFFFFFFFFFFFFFFFFFFF:F:FF,FFFFFFFFF:FFFFFFFFFFFFFFFFFFFFFFFFFFFFFFFFFFF::,FFFFFFFFFFFFFFFFFFFFFFFFFFFFFFFFFFFFFFF:FF:FFFFF:FFFFF:FFFFFFFFFF:FF,FFFFFF:FFFFFFF:FFFFFFFFFFFFFF,
@A00270:176:HGHW5DRXY:1:2101:26594:23813 2:N:0:CACACGTG+CTCCTTAC
GGGGGGGGGGGGGGGGGGGGGGGGGGGGGGGGGGGGGGGGGGGGGGGGGGGGGGGGGGGGGGGGGGGGGGGGGGGGGGGGGGGGGGGGGGGGGGGGGGGGGGGGGGGGGGGGGGGGGGGGGGGGGGGGGGGGGGGGGGGGGGGGGGGGGGGGGGGGGGGGGGGGGGGGGGGGGGGGGGGGGGGGGGGGGGGGGGGGGGGGGGGGGGGGGGGGGGGGGGGGGGGGGGGGGGGGGGGGGGGGGGGGGGGGGG
+
FFFFFFFFFFFFFFFFFFFFFFFFFFFFFFFFFFFFFFFFFFFFFFFFFFFFFFFFFFFFFFFFFFFFFFFFFFFFFFFFFFFFFFFFFFFFFFFFFFFFFFFFFFFFFFFFFFFFFFFFFFFFFFFFFFFFFFFFFFFFFFFFFFFFFFFFFFFFFFFFFFFFFFFFFFFFFFFFFFFFFFFFFFFFFFF:F:FFFFFFFFFFFFFFFFFFFFFFFF,FFFFFF:FFFFFFFFFFFFFFFFFFFF:FFF
@A00270:176:HGHW5DRXY:1:2101:5511:23876 2:N:0:CACACGTG+CTCCTTAC
CCTACGGGAGGCAGCAGTGGGGAATATTGCACAATGGGGGGAACCCTGATGCAGCCATGCCGCGTGTATGAAGAAGGCCTTCGGGTTGTAAAGTACTTTCGGTGATGAGGAAGGTAATGAATCTAATAGGTTTATTAATTGACGTTAATCACAGAAGAAGCACCGGCTAACTCCGTGCCAGCAGCCGCGGTAATACGGAGGGTGCGAGCGTTAATCGGGATGACTGGGCGTAAAGGGCATGTAGGCGGAT
+
FFF:FFFFFFFF:FFFFFFFFFFFFFFFFFFFFFFFFFFFFFFFFFFFFFFFFFFF:FFFFFFFFFFFFFFFFFFFFFFFFFFFFFFFF:FFFFF:FFFFF:FF:FFFFFFFFFFFFFFF,FFFFF:FFFFFFFFFFFFF,FFFFFFFFFFF:FFFFFFFFFFFF:F,,FFFFFFFFFFFFFFFFFFFFFF:FFFFFFFFFFFFFFFFFFFFFFFFFFFFFFFFFFFFFFF,FFF,FFF:FFFF:FFFFF
@A00270:176:HGHW5DRXY:1:2101:13621:23891 2:N:0:CACACGTG+CTCCTTAC
GACTACCGGGGTATCTAATCCTGTTTGCTACCCACGCTTTCGAGCATGAACGTCAGTGTTATCCCAGGAGGCTGCCTTCGCCATCGGTATTCCTCCACATCTCTACGCATTTCACTGCTACACGTGGAATTCTACCTCCCTCTGACACACTCTAGTTACACAGTTTCACATGCACGTCCCAAGTTGAGCTCGGGGATTTCACATCTGACTTATTTAACCGTCTGCGCTCGCTTTACGCCCAGTAATTCC
+
FFFFFFFFFFFFFFFFFFFF:FFFFFFFFFFFFFFFFFFFFFFFFFFFFFFFFFFFFFFFFFFFFFFFFFFFFFFFFFFFFFFFFFFF,FFFFFFFFFFFFFFFFFFF:FFFFFFFFFFFF:FFFFFFFFFFFFFFFFFFFFFFFFFFFFFFFFFFFFF:FFFFFFFF,FFFFFFFFFFFFFFFFFFFFFF:FFFF,FFFFFFFFFFF:F:F,FFFFFFFFFFFFFFFF,FFFFFFFFFFFFF::FFFF
@A00270:176:HGHW5DRXY:1:2101:23764:23891 2:N:0:CACACGTG+CTCCTTAC
GACTACACGGGTATCTAATCCTGTTTGCTCCCCACGCTTTCGCATCTCAGCGTCAGTATCTGTCCAGAAGGCCGCCTTCGCCACCGGTATTCCTCCACATCTCTACGCATTTCACCGCTACACGTGGAATTCTACCTTCCTCTACAATACTCTAGTTAACCAGTTTTAAGTGCAATTCCTAGGTTGAGCCCAGGGCTTTCACACCTAACTTAATTATCCGCCTACATGCCCTTTACGCCCAGTCATTCC
+
F:FFFFFFFFFFFFFFFFFFFFFFFFFFFFFFFFFFFFFFFFFFFFFFFFFFFFFFFFFFFFFFFFFFFFFFFFFFFFFFFFFFFFFFFFFFFFFFFFFFFFFFFFFFFFFFFFFFFFFFF:FFFFFFFFFFF,FFFFFFFFFFF:FFFFFFFFF:FFFFFFFFFFFFFFFFFFFFFFFFFFFFFFFFFFFFFFFFF:F:FFFFFFFFFFFFFFFFFFFFFFFFF:FFFFFFFF:F:F:FFFFFFFFFF
@A00270:176:HGHW5DRXY:1:2101:19280:24142 2:N:0:CACACGTG+CTCCTTAC
CCTACGGGAGGCAGCAGTGGGGAATTTTCCGCAATGGGCGAAAGCCTGACGGAGCAATGCCGCGTGGAGGTAGAAGGCCTACGGGTCGTGAACTTCTTTTCCCGGAGAAGAAGCAATGACGGTATCTGGGGAATAAGCATCGGCTAACTCTGTGCCAGCAGCCGCGGTAATACAGAGGATGCAAGCGTTATCCGGAATGATTGGGCGTAAAGCGTCTGTAGGTGGCTTTTTAAGTCCGCCGTCAAATCCC
+
FFFFFFFFFFFFFFFFFFFFFFFFFFFFFFFFFFFFFFFFFFFFFFFFFFFFFFFFFFFFFFFFFFFFFFFFFFFFFFFFFFFFFFFFFFFFFF:FF:FFFFFFFFFFFFFFFFF,FFFFFFFFFFFFFFFFFFFFFFFFFFFFF:FFFFFFFFFFFFFFFFFFFFFFFFFFF:FFFFFFFFF,F:FF:FFFFFFFFFFFFFFFFFFFFFFFFFFFFFFFFFFFF:FF:FFF:FFFFFFFFFFFFFFFFF
@A00270:176:HGHW5DRXY:1:2101:4571:24158 2:N:0:CACACGTG+CTCCTTAC
GACTACCAGGGTATCTAATCCTGTTTGCTACCCACGCTTTCGAGCATGAACGTCAGTGTTATCCCAGGAGGCTGCCTTCGCCATCGGTATTCCTCCACATCTCTACGCATTTCACTGCTACACGTGGAATTCTACCTCCCTCTGACACACTCTAGTTACACAGTTTCAAATGCACGTCCCAAGTTGAGCTCGGGGATTTCACATCTGACTTATTTAACCGTCTGCGCTCGCTTTACGCCCAGTAATTCC
+
F:FFFFFFFFFFFFFFFFFFF:FFFFFF:FFFFFFFF,:FFFFFFFFFFFFFFFFFFFFFFFFFFFFFFFFFFFFFFFFF:FFFFFFFFFFFFFFFFF:FFFFFFFFFFFFFFFFFFFFFFFFF:FFFFFFFFFFFFFF:FFFFFFFFFFFFFFFFFFFFFFFFFF:FFFFFFFFFFFFFFFF::FFFFFFFFFFF:FFF:FF:FFFFF,FF::FFFFF:FFFFFFFFFFFFFF:FFFFFFFFF:FFFF
@A00270:176:HGHW5DRXY:1:2101:4589:24158 2:N:0:CACACGTG+CTCCTTAC
GACTACCAGGGTATCTAATCCTGTTTGCTACCCACGCTTTCGAGCATGAACGTCAGTGTTATCCCAGGAGGCTGCCTTCGCCATCGGTATTCCTCCACATCTCTACGCATTTCACTGCTACACGTGGAATTCTACCTCCCTCTGACACACTCTAGTTACACAGTTTCAAATGCACGTCCCAAGTTGAGCTCGGGGATTTCACATCTGACTTATTTAACCGTCTGCGCTCGCTTTACGCCCAGTAATTCC
+
FFFFFFFFFF:FFFFF:FFFFFFFFFFFFFF:FFFFFFFFFFFFFFF:FFFFFF:FFFFFFFFFFFFFFF,FFFFFFF,FFF,FF:FFFFFFFFFFFFFFFFFFFFFFFFFFFFFFFFFFFFFFFF:,,FFFFFFFFFFFFFFFFFFFFFFFFFF,FFFFFFFFFF:,F:FFFFFFFFFFFFFFFFFFFFFF,F:F,FFF::FFFFF:FF,FFFFFFFFFFFFF:FFFFFF,F:FFFFFFFFF:F:FF,
@A00270:176:HGHW5DRXY:1:2101:8332:24158 2:N:0:CACACGTG+CTCCTTAC
CCTACGGGTGGCTGCAGTGGGGAATATTGCACAATGGGGGGAACCCTGATGCAGCCATGCCGCGTGTATGAAGAAGGCCTTCGGGTTGTAAAGTACTTTCGGGGATGAGGAAGGTGATGTATCTAATAGGTGCATGAATTGACGTTAATCACAGAAGAAGCACCGGCTAACTCCGTGCCAGCAGCCGCGGTAATACGGAGGGTGCGAGCGTTAATCGGAATGACTGGGCGTAAAGGGCATGTAGGCGGAT
+
FFFFFFFFFFFFFFFFFFFFFFFFFFFFFF,FFFFFFFFFFF,FFFFFFFFFFFFFFFFFFF:FFFF:FFF,FFFFFFFFFFFFFF:FFFF:FF,FFF:FFF,FF,FFFFFFFF:FFFFFFFFFFFFFF:FFFF,,FF,FF,FFFFFFFFFF:FFFFFFFFFFFFFFFFFFFFFFFFFFFFFFFFFFFFF:FFF:FFFFFFFFFFFFFFFFFF,FFF:FFFFFFFFFFFFF,:FFFFF,:F:FFFFFFF,
@A00270:176:HGHW5DRXY:1:2101:13313:24173 2:N:0:CACACGTG+CTCCTTAC
CCTACGGGAGGCTGCAGTGGGGAATATTGCACAATGGGGGGAACCCTGATGCAGCCATGCCGCGTGTATGAAGAAGGCCTTCGGGTTGTAAAGTACTTTCGGTGGTGAGGAAGGTGATGAATCTAATAGGTTTATTAATTGACGTTAATCCCAGAAGAAGCACCGGCTAACTCCGTGCCAGCAGCCGCGGTACTACGTAGGGTGCGAGCGTTAATCGGAATTACTGGGCGTAAAGCGAGCGCAGACGGTT
+
FFFFFFFFFFFFFFFFF,FFFFF,FFFFFFFFFFFFFFFFFFFFFFFFFFFFFFFFFFFFFFFFFF:FFFFFFFFFFF:F:FFFFFFFFF,FFFFFFFF:FFFF,FF:FFF,FFFF:FFFFFFFF:FFFFFFFFFFFFFFF,FFFFFF:,,FFFF,F:FFF:FFFFFFFFFFFFFFFFFFFFFFFFFFFFFF,FFFF,FFFFFFFFFFFF::F::FFFF,FF:::FFFFFFF:FFFFFFFFFFF,FFFFF
@A00270:176:HGHW5DRXY:1:2101:1922:24330 2:N:0:CACACGTG+CTCCTTAC
GACTACTAGGGTATCTAATCCTGTTTGCTACCCACGCTTTCGAGCATGAACGTCAGTGTTATCCCAGGAGGCTGCCTTCGCCATCGGTATTCCTCCACATCTCTACGCATTTCACTGCTACACGTGGAATTCTACCTCCCGCTGACACACTCTAGTTACACAGTTTCAAATGCACGTCCCAAGTTGAGCTCGGGGATTTCACATCTGACTTATTTAACCGTCTGCGCTCGCTTTACGCCCAGTCCTTCC
+
:FFFFFFFFFFF:FF:FF,FFFF:FF:FFFFFF:FFFFF,FFFFF:F::FFFFF:FFF,F:FFFF:F:FFFF,FFFF:FFF:F,FFFF:,FFFFFFFF:FFF:FFFFF:F,FFF:,FF:::FFFFFFFFF,FFFFFFFFF,F,FFFFFFF,F:FF,F,FFFFFF,F:FF,FFF:F:FFFFFFF,,FF:FFFFFFF,:FFFFFFFF:FFF,,,FFFFFFFFFFFFFFFFFFFF,F,FFF:F,,:,,,,:F
@A00270:176:HGHW5DRXY:1:2101:17562:24361 2:N:0:CACACGTG+CTCCTTAC
CCTACGGGCGGCAGCAGTGGGGAATATTGCACAATGGGGGGAACCCTGATGCAGCCATGCCGCGTGTATGAAGAAGGCCTTCGGGTTGTAAAGTACTTTCGGTGATGAGGAAGGTGATGTATCTAATAGGTGCATTAATTGACGTTAATCACAGAAGAAGCACCGGCTAACTCCGTGCCAGCAGCCGCGGTAATACGGAGGGTGCGAGCGTTAATCGGAATGACTGGGCGTAAAGGGCCTGTAGGCGGAT
+
FFFFFFFFFFFFFFFFFFFFFFFFFFFFFFFF:FFFFFFFFFFFFFFFFFFFFF:F::FFFFFFFFF,FFFFFFFFFFFFFFFFFFFFFF:FFF:FF:F,FF:FFFFFFFFFFFFFFFFFFFF:FFFFFF:FFFFF:,:FF:FFFFFFFFFFFF:FFFFFFFFFFFFF:FFFFFFFFFFFFFFFFFFFFFFFFFF:FFFFFFFF:FFFFFFFF,FFFFFFFFF,F:FFFFF,F:FFFF,FF:FFFFFFFF
@A00270:176:HGHW5DRXY:1:2101:27814:24361 2:N:0:CACACGTG+CTCCTTAC
GACTACTCGGGTATCTAATCCTGTTTGCTCCCCACGCTTTCGCATCTCAGCGTCAGTATCTGTCCAGAAGGCCGCCTTCGCCACCGGTATTCCTCCACATCTCTACGCATTTCACCGCTACACGTGGAATTCTACCTTCCTCTACAATACTCTAGTTAACCAGTTTTAAGTGCAATTCCTAGGTTGAGCCCAGGGCTTTCACACCTAACTTAATTATCCGCCTACATGCCCTTTACGCCCAGTCATTCC
+
FFFFFFFFFFFFFFFFFFFFFFFFFFFFFFFFFFFFFFFFFFFFFFFFFFFFFFFFFFFFFFFFFFFFF:FFFFFFFFFFFFFFFFFFFFFFFFFFFFFFFFFFFFFF:FFFFFFFFFFFFFFFFFF:FFFFFFFFFFFFFFFFFFFFF:FF,FFFFF,,FFFFFFFFFFFFFFFFFFFFF,FFFFF:FFFFFFFFFFFFF:F:FFF,FFFFFFFFFFFFFFFFFFFFFFF,FFFFFFFFFFFFFFFFF
@A00270:176:HGHW5DRXY:1:2101:18530:24439 2:N:0:CACACGTG+CTCCTTAC
CCTACGGGTGGCTGCAGTGGGGAATATTGCACAATGGGGGGAACCCTGATGCAGCCATGCCGCGTGTATGAAGAAGGCCTTCGGGTTGTAAAGTACTTTCGGTGATGAGGAAGGTGATGTATCTTATAGGTGCATTAATTGACGTTAATCACAGAAGAAGCACCGGCTAACTCCGTGCCAGCAGCCGCGGTAATACGGAGGGTGCGAGCGTTAATCGGACTGACTGGGCTTAAAGGGCATGTAGGCGGTT
+
FF:F:FFFFFFFFFFFFFFFFFFF,FFFFFFFFFFFF,FF:F:F,,F:FFFFFFFFFFF:FFFFFFFFFFFFFFFFFF:F,:F:F:FFFFFFFF:FFFFFFFFFFF,F,FFFFFFFFF:FFF:F,FFFFFFF,FF:FFFF,F:,FFFF:,FFF,F::FF:,F:,FFFFFFFFF:FFF:FFFFF,FF,:FF::FFFF:::FF,FFFFFFFFFF:,FFFFF,F,:,,FFFF,FF:FF::FF:FFFF,FF,,,
@A00270:176:HGHW5DRXY:1:2101:31539:24518 2:N:0:CACACGTG+CTCCTTAC
GACTACAAGGGTATCTAATCCTGTTTGCTACCCACGCTTTCGAGCATGAACGTCAGTGTTATCCCAGGAGGCTGCCTTCGCCATCGGTATTCCTCCACATCTCTACGCATTTCAATGCTACACGTGGAATTCTACCTCCCTCTGACACACTCTAGTTACACAGTTTCAAATGCACGTCCCAAGTTGAGCTCGGGGGTTTCACATCTGACTTATTTAACCTTCTGCGATCGCTTTACGCCCAGTAATTCC
+
FFFFF:FF,FFFFFFFFFFF:FFFFFFFFFFFFFFFF,F:FFFF,FF,FFFFFFFFFFF:FFFFFFFFFFFFF:F:F:FFFFFF:FFF:FFFFFFFFFFFFFFFFF:FFFFFFF,FFFFFFFFFFFFFF,FFFFFFF:FF,FFFFF,FFF,F,FF::FFFFFFFFFFFF:FFFFFFFFFFF:FFFFFFFFFFFFFFF:FF,F,FFFFF:FF,FF,,F,F:FFF::,,FFFFF,:F:F,FFFFFF,::,F
@A00270:176:HGHW5DRXY:1:2101:31548:24533 2:N:0:CACACGTG+CTCCTTAC
GACTACAAGGGTATCTAATCCTGTTTGCTACCCACGCTTTCGAGCATGAACGTCAGTGTTATCCCAGGAGGCTGCCTTCGCCATCGGTATTCCTCCACATCTCTACGCATTTCACTGCTACACGTGGAATTCTACCTCCCTCTGACACACTCTAGTTACACAGTTTCAAATGCACGTCCCAAGTTGAGCTCGGGGGTTTCACATCTGACTTATTTAACCGTCTGCGCTCGCTTTACGCCCAGTAATACC
+
:FFFFFFFFFFFF::FFFFFFFFFFFFFFFFF,FFFFFF::FFFFFF:FFFFFFFFF,,FF,FF:FFFFF:FFF::,,F,F:FFFF,FFFFFF,FFF:FFF:FFFFFFFFFFFFFFFF,FF:FFFFFFF:FFFFFFFFFFFFFFFF:FFFFFFF,:,FFF:F,FF:FFFF,::FFF:,:,F::FFFFFFFFFFFFFFFFFF,FFFFF,,:FFFF:FFFFFFFF:FFFFFF:F,FF,F,FF:FFFFF,,:
@A00270:176:HGHW5DRXY:1:2101:14416:24580 2:N:0:CACACGTG+CTCCTTAC
CCTACGGGGGGCTGCAGTGGGGAATATTGCACAATGGGGGGAACCCTGATGCAGCCATGCCGCGTGTATGAAGAAGGCCTTCGGGTTGTAAAGTACTTTCGGTGATGAGGAAGGTGATGTATCTAATAGGTGCATTAATTGACGTTAATCACAGAAGAAGCACCGGCTAACTCCGTGCCAGCAGCCGCGGTAATACGGAGGGTGCGAGCGTTAATCGGAATGACTGGGCGTAAAGGGCATGTAGGCGGAT
+
FFFFFFFFFFFFFFFFFFFFFFFFFFFFFFFFFFFFFFFFFFFFFFFFFFFFFFFFFFFFFFFFFFF:FFF,FFFFFFFF:FFFFFFFFFFFFFFFFFFFFFFFFFFFFFFFFFFFFFF:FFFFFFFFFFFFFFF:FFFFFFFFFFFFFFFFFF:FFFFFFFFFFFFFFFFFFFFFFFFFFFFFFFFFFFFFFF,FFFFFFFFFFFFFFFFFFFFFF:F,FF,FFFFFFFFFFFFFFFF:FF::FFFF:,
@A00270:176:HGHW5DRXY:1:2101:31792:24706 2:N:0:CACACGTG+CTCCTTAC
GACTACAAGGGTATCTAATCCTGTTTGCTACCCACGCTTTCGAGCATGAACGTCAGTGTTATCCCAGGAGTCTGCCTTCGCCATCGGTATTCCTCCACATCTCTACGCATTTCACTGCTACACGTGGAATTCTACCTCCCTCTGACACACTCTAGTTACACAGTTTCAAATGCACGTCCCAAGTTGAGCTCGGGGGTTTCACATCTGACTTATTTAACCGTCTGCGCTCGCTTTACGCCCAGTAATTCC
+
FFFFFFFFFFFFFFFF:FFFFF:FFFF,:FFFFFF,FFFFFFF,FFF:FF:F:FFFFFFFFFFF:FFF:F,FFFFFFF:F,FFFF:F:FFF,F::FFFFFFFFFFF,FFFFFFFFFFFFFFFFFFF,FFFFFFFFFFFFFFFFFFFFF,FFFFFFFFFFFFFFFFFF::FFF,FFFFF,:F:F:FFFF::F,:,FFFFFFFFF:FFFF:FFFFFF:FFFFFFFFFFFFFFFFFFF:FFFFFFFFFF:F:
@A00270:176:HGHW5DRXY:1:2101:9670:24815 2:N:0:CACACGTG+CTCCTTAC
GACTACTGGGGTATCTAATCCTGTTTGCTCCCCACGCTTTCGCATCTCAGCGTCAGTATCTGTCAGAAGGCCGCCTTCGCCACCGGTATTCCTCCACATCTCTACGCATTTCACCGCTACACGTGGAATTCTACCTTCCTCTACAATACTCTAGTTAACCAGTTTTAAGTGCAATTCCTAGGTTGAGCCCAGGGCTTTCACACCTAACTTAATTATCCGCCTACATGCCCTTTACGCCCAGTCATTCC
+
FFFFFFFFFFFFFFFFFFFFFFFFFFFFFFFFFFFFFFFFFF:FFFFFFFFFFFFFFFFFFFFFFFFFFFFFFFFFFFFFFFFFFFF:FFFFFFFFFFFFFFFFFFFFFFFFFFFFFFFFFFFFFFFFFFF:FFF:FFFFFF,FFFFFFFFF:FFFFFFFFFFFFF:FFFFFFFFFFFFFFFFFFFFFFF,FFFFFFFFFFFFFFFFFF,FFF:FFFFFFFFFFFFFFFF:FFFFF:FFF:FFF,FFF
@A00270:176:HGHW5DRXY:1:2101:20971:24878 2:N:0:CACACGTG+CTCCTTAC
GACTACCGGGGTATCTAATCCTGTTTGCTACCCACGCTTTCGAGCATGAACGTCAGTGTTATCCCAGGAGGCTGCCTTCGCCATCGGTATTCCTCCACATCTCTACGCATTTCACTGCTACACGTGGAATTCTACCTCCCTCTGACACACTCTAGTTACACAGTTTCAAATGCACGTCCCAAGTTGAGCTCGGGGATTTCACATCTGACTTATTTAACCGTCTACGCTCGCTTTACGCCCAGTAATTCC
+
FFFFFFFFFFFFFFFFFFFFFFFFFFF:,FFFFFFFFFFFFF:FFFFFFFFFFFFFFFFFFFFFFFFFF:FFFFFFF,FFF:FFFF:FFF:FFFFFFF:FFFFFFFFFFFFF:FFFFFFFFFFFFFFFFFFFF,FFFFFFFFFFFFFFFFFFFFFFFFFFF:FFFFFF:FFFFFFFFFFFF::FFFFFFFFFFFFF:FFFFF:FFFFFF:FFFFFFFFFFFFFFFFFFFFFFFFFFFFFFF,:FFF,FF
@A00270:176:HGHW5DRXY:1:2101:20681:24972 2:N:0:CACACGTG+CTCCTTAC
GACTACTGGGGTATCTAATCCTGTTTGCTCCCCACGCTTTCGCATCTCAGCGTCAGTATCTGTCCAGAAGGCCGCCTTCGCCACCGGTATTCCTCCACATCTCTACGCATTTCACCGCTACACGTGGAATTCTACCTTCCTCTACAATACTCTAGTTAACCAGTTTTAAGTGCAATTCCTAGGTTGAGCCCAGGGCTTTCACACCTAACTTAATTATCCGCCTACATGCCCTTTACGCCCAGTCATTCC
+
FFFFFFFFFFFFFFFFFFFFFFFFFFFFFFFFFFFFFFFFFFFFFFFFFFFFFFFFFFFFFFFFFFFFFFFFFFFFFFFFFFFFFFFFFFFFFFFFFFFFFFF:FFFFFFFFFFFFFFFFFFFFFFFFFFFFFFFF:FF:FFFFFFFFFFFFFFFFFFFFFFFFFFFFFFFFFFFFFFFFFFFFFFFFFFFFF:FFF:FFFFFFFFFFFFFFF,FFFFFFFFFFFFFFFFFFFFFFFFFFFFFFFFFFF
@A00270:176:HGHW5DRXY:1:2101:30327:25019 2:N:0:CACACGTG+CTCCTTAC
CCTACGGGGGGCTGCAGTGGGGAATATTGCACAATGGGGGGAACCCTGATGCAGCCATGCCGCGTGTATGAAGAAGGCCTTCGGGTTGTAAAGTACTTTCGGTGATGAGGAAGGTGATGTATCTAATAGGTGCATTAATTGACGTTAATCACAGAAGAAGCACCGGCTAACTCCGTGCCAGCAGCCGCGGTAATACGGAGGGTGCGAGCGTTAATCGGAATGACTGGGCGTAAAGGGCATGTAGGCGGAT
+
FFFFFF:F:FFFFFFFFFFFFFFFFF:FFFFFFFFFFFFFFF:F:FFFFFFFFFFF:FFFF:FFFFFFFF:FFFFFFFF:FFFFF,FFF:FFFFFFFFFFFF::FFFFFFFFFFFFFFFFFFF:FFFFFFFFFFFFFF,FFF:FFFFFFFFFF,:FFFFFFFF,FFFF,FFFFFFFF:FFFF:FFFFFF:FFFFFFF,FFFFFFFFFFFF::F:FFFFFFF:FFFFFFFFFF:FF,FFFFFFFFFFFF:F
@A00270:176:HGHW5DRXY:1:2101:10791:25066 2:N:0:CACACGTG+CTCCTTAC
CCTACGGGGGGCAGCAGTGGGGAATTTTGGACAATGGGGGGAACCCTGATCCAGCCATGCCGCGTGTCTGAAGAAGGCCTTCGGGTTGTAAAGGACTTTTGTTAGGGAAGAAAAGCTGGGTGCTAATACCATCTAGTGCTGACGGTACCTAAAGAATAAGCACCGGCTAACTACGTGCCAGCAGCCGCGGTAATACGTAGGGTGCGAGCGTTAATCGGTATTACTGGGCGTAAAGCGAGCGCAGACGGTT
+
:F,FFFF:,F:,FF:FFFFFF:FFFFFFFFF,::FFFFF::F:F,F:FFFF:FF:FF:F:F:FF,F,FFFFFFFF:F,,,:FF:::F,:,FFFFF,F:,FF::FFFFF,,::FFFFFFF:FFF:FFFFFFFF:,:F:FF,,FFFFFF:FFFF,FFF,F,FFFF,:::FFFFFF:F:FFFFFFF,FFFFFFFFFFFFF,FFFFFF::FFFF:FFFF:FF,FFFFFFF,FFF:F,:FFFFFF,F,F,FF:F:
@A00270:176:HGHW5DRXY:1:2101:28022:25066 2:N:0:CACACGTG+CTCCTTAC
GACTACAAGGGTATCTAATCCTGTTTGCTCCCCACGCTTTCGCATCTCAGCGTCAGTATCTGTCCAGAAGGCCGCCTTCGCCACCGGTATTCCTCCACATCTCTACGCATTTCACCGCTACACGAGGAATTCTACCTTCCTCTACATTACTCTAGTTAACCAGTTTTAAGTGCAATTCCTAGGTTGAGCCCAGGGCTTTCACACCTCACTTAATTATCCGCCTACATGCCCTTTACGCCCAGTCATTCC
+
FFFF,FFFFFFFFFFFFFFFFFFFFFFFFFFFFFFFFFFF:FFF:F,FFFFFFFFFFFFFFFFFFFFFFFF:FFFFFFFFFFFFFFF::FFFFFF:F:F:FF:FFFFFFFFF:FFFFF::FFFF,FF:,FF:F:FFF,FFFF,,F,,F:FFFFFFFF,,FFFFFFFF:FFFF:FFFFFFFFFFFFFF::F:,,,F,::FFF::FF:,F:FFFFFFFFFFF:FFF:::FF,F:FFFFF:::FFFFF:,:F
@A00270:176:HGHW5DRXY:1:2101:30074:25144 2:N:0:CACACGTG+CTCCTTAC
CCTACGGGGGGCTGCAGTGGGGAATATTGCACAATGGGGGGAACCCTGATGCAGCCATGCCGCGTGTATGAAGAAGGCCTTCGGGTTGTAAAGTACTTTCGGTGATGAGGAAGGTGATGTATCTAATAGGTGCATTAATTGACGTTAATCACAGAAGAAGCACCGGCTAACTCCGTGCCAGCAGCCGCGGTAATACGGAGGGTGCGAGCGTTAATCGGAATGACTGGGCGTAAAGGGGATGTAGTCGGAT
+
FFFF:FFF::FFFFFFFFFF:FFFFFFFF:::,FFF,FFFFF:::FFFFFFFFFF,,FFFF:FFF::FFFF,FF,FFFFFFFFFF:FFFFFFF:F:FFF:F:F:F,FFFFFFFFFFFF,FFF,FFFFFF:FF:FFFFFFFF:FFFFFF:FFF,F,FF:FFF,,,FFFFFFFF:,FFFFFFF,FF:FFFFFFFFFFF,FFFFFFF,FFFFFFFFFFFFFFFF:,FFFF:,FF::FF:F,,FF:F,,FFFFF
@A00270:176:HGHW5DRXY:1:2101:30219:25144 2:N:0:CACACGTG+CTCCTTAC
GACTACTAGGGTATCTAATCCTGTTTGCTACCCACGCTTTCGAGCATGAACGTCAGTGTTATCCCAGGAGGCTGCCTTCGCCATCGGTATTCCTCCACACCTCTACGCATTTCACTGCTACACGTGGAATTCTACCTCCCTCTGACACACTCTAGTTACACAGTTCCAAATGCACGTCCCAAGTTGAGCTCGGGGATTTCACAGCTGACTTATTTAACCGTCTGCGCTCGCTTTACGCCCAGTAATTCC
+
FFFFFFFFFFFFFFFFFFFFFFF::FFFFF,F:FFF,FFF,FFFFFF,FFFF:,FFFF:FFFFFFF:FFF:FFF:FFFFFFFFFFFFF,F:FFF:,FFFFFFF:FF::FFF:FF:F:FFFFFFFFFF::FFFFFFF,FF:FF:F:FFFFF:FFFFF:FFF:FFF:FFFFFFF,FFFFFFFFFFF,FFFFF:FFF,FFF,F,FF,FFFF:FFF:FFFF:FFF:,FF,FF:FFF,FF:FFFF:FF,:F:F,
@A00270:176:HGHW5DRXY:1:2101:28908:25222 2:N:0:CACACGTG+CTCCTTAC
GACTACAAGGGTATCTAATCCTGTTTGCTCCCCACGCTTTCGCATCTCAGCGTCAGTATCTGTCCAGAAGGCCGCCTTCGCCACCGGTATTCCTCCACATCTCTACGCATTTCACCGCTACACGTGGAATTCTACCTTCCTCTACAATACTCTAGTTAACCAGTTTTAAGTGCAATTCCTAGGTTGAGCCCAGGGCTTTCACACCTAACTTAATTATCCGCCTACATGCCCTTTACGCCCAGTCATTCC
+
FFFFFFFFFFFFFFFFFFFFF,FFFFFFFFFFFFFFFFFFFFFFF:FFFFFFFFFFFFFFFFFFFF:FFFFFFFFFFFFFF:FFFFFFF:FFFFFFFFFFFFFFFFFFFFFFFFFFFFF,FFFFFFFFF:FFFFFFFFFFFFFFFF:FFFFFFFFFFFFFFFFFFFFFFFFFFFFFFFFFFFFFFFFFFFFFFFFF:,FF:FF:FFF:FFFFFFF:FFFFFF:FFFFFF,FFFF,FFFFFFFFF:FF,F
@A00270:176:HGHW5DRXY:1:2101:3875:25238 2:N:0:CACACGTG+CTCCTTAC
GACTACAAGGGTATCTAATCCTGTTTGCTACCCACGCTTTCGAGCATGAACGTCAGTGTTATCCCAGGAGGCTGCCTTCGCCATCGGTATTCCTCCACATCTCTACGCATTTCACTGCTACACGTGGAATTCTACCTCCCTCTGACACACTCTAGTTACACAGTTTCAAATGCACGTCCCAAGTTGAGCTCGGGGATTTCACATCTGACTTATTTAACCGTCTGCGCTCGCTTTACGCCCAGTAATTCC
+
F:F:FFFFFFFFF:FFFFFFFFFFFFFFFFFFFFFFFFF:FFFFFFFFFF:FFF,FFFFFFF:FFFFFFFFFFFFFFFFFF:FFFFFFFFFFFFFF:FFFF:FFFFFFFF,FFFFFFFF:FFFFFFFFFFFFF,FFFFFF,FFFFF:FFFFF,FFF,:FFFFF,FFFFFFFFFFFFFFFFFFFFFF:FFFFFFFF,FFFFFFFFFFFFFF:,FFFFFFFF:FFFFFFFFFFFFF,::FFFFF:FF,:FF
@A00270:176:HGHW5DRXY:1:2101:3893:25363 2:N:0:CACACGTG+CTCCTTAC
GACTACAAGGGTATCTAATCCTGTTTGCTACCCACGCTTTCGAGCATGAACGTCAGTGTTATCCCAGGAGGCTGCCTTCGCCATCGGTATTCCTCCACATCTCTACGCATTTCACTGCTACACGTGGAATTCTACCTCCCTCTGACACACTCTAGTTACACAGTTTCAAATGCACGTCCCAAGTTGAGCTCGGGGATTTCACATCTGACTTATTTAACCGTCTGCGCTCGCTTTACGCCCAGTAATTCC
+
:FFFFFFFFFFFFFFF,F:FFFFFF:FF:FFFFFFFFFFFFFFFFF,F:FF:F:FFFFFFFF:FFFFFFFFFFFFFFFF:F:FFFF:FFFFF:FFFFFFFFFFFFFFFFF:FFFFFFFFFFFFFFFFF:F:FFFFFFFFFFFFF:FFFFFFFFFF,FFFFFFFFFFFFFFFFF:F:FFFFFFF,FFF:FFFFFFF::FFFFFFFFFFFFF:FFFFFFFFFFFFFFFFFFFFFFFFFFFFFFFF,FF:F:
@A00270:176:HGHW5DRXY:1:2101:17183:25426 2:N:0:CACACGTG+CTCCTTAC
GACTACTGGGGTATCTAATCCTGTTTGCTACCCACGCTTTCGAGCATGAACGTCAGTGTTATCCCAGGAGGCTGCCTTCGCCATCGGTATTCCTCCACATCTCTACGCATTTCACTGCTACACGTGGAATTCTACCTCCCTCTGACACACTCTAGTTACACAGTTTCAAATGCACGTCCCAAGTTGAGCTCGGGGATTTCACATCTGACTTATTTAACCGTCTGCGCTCGCTTTACGCCCAGTAATTCC
+
FFFFFFFF:FFFFFFFFFFFFFFFFFFFFFFFFFF:FF:FFFFFFF:FFFFFFFFFFFFFFFFF:FFFFFFFFFFFF:FFFFFFFFFFFFFFFFFFFFFFFFFFFFF,FFFFFFFFFFFFFFFFFFFFFFFFFFFFFFFFFFFFFFFFFFFFFFFFFFF:FFFFFFFFF:FFF:FFFFFFF:F:FFFFFFFF:FFF,FFF,FF::FFFF:FFFFFFFFFFFFFF:FFFFFF:FFFFFFFFFFFFF:FFF
@A00270:176:HGHW5DRXY:1:2101:20491:25457 2:N:0:CACACGTG+CTCCTTAC
CCTACGGGTGGCTGCAGTGGGGAATATTGCACAATGGGGGGAACCCTGATGCAGCCATGCCGCGTGTATGAAGAAGGCCTTCGGGTTGTAAAGTACTTTCGGTGATGAGGAAGGTGATGTATCTAATAGGTGCATTAACTGACGTTAATCACAGAAGAAGCACCGGCTAACTCCGTGCCAGCAGCCGCGGTAATACGGAGGGTGCGAGCGTTAATCGGAATGACTGGGCGTAAAGGGCATGTAGGCGGAT
+
FFFFFFFFFFFFFFFFFFFFFFFFFFFFFFFFFFFFFFFFFFF:FFFF:FFFFFFFFFFFFFFFFFFFFFFFFF,FFFFF:FFFFFFFF::FFFFFFFFFFFFFFFFFFFFFFFFFFFFFFFFFFFFFFFFFFFFFFFFFF,FFFFFFFFF:FFFFFFFFFFFFFFFFFFFFFFFFFFFFFFFFFF:FFFFFFFFFFFFFFFFFF:FFFFFFFFFFFFF,FFFFFFFFFFFF:,FFFFFFFFFFFFFF,F
@A00270:176:HGHW5DRXY:1:2101:26910:25488 2:N:0:CACACGTG+CTCCTTAC
GACTACCCGGGTATCTAATCCTGTTTGCTACCCACGCTTTCGAGCATGAACGTCAGTGTTATCCCAGGAGGCTGCCTTCGCCATCGGTATTCCTCCACATCTCTACGCATTTCACTGCTACACGTGGAATTCTACCTCCCTCTGACACACTCTAGTTACACAGTTTCAAATGCACGTCCCAAGTTGAGCTCGGGGATTTCACATCTGACTTATTTAACCGTCTGCGCTCGCTTTACGCCCAGTAATTCC
+
FFFFFFFFFFFFFFFFFFFFFFFFFFFFFFFFFFFFFFF:FF:FF:FFFFFFFFFFFFFFFFFFFFFFFFFFFFFFFFFFFFFFFFFFF,FFFFFFFFF:F,FFFFFF:FFFFFFFFFFFFFFFFFFF,:,FFFFFFFFF,FFFFFFFFFFFFFFFF:FFFFF:FFFFFFFFFFFFFFF:FFFFFF:FFFFFFFF:FFFFFF,FFFF,:F,FFFFFFFFF:FFFFFFFFFFFFFFFFFFFF:FFFFFFF
@A00270:176:HGHW5DRXY:1:2101:27416:25488 2:N:0:CACACGTG+CTCCTTAC
CCTACGGGTGGCTGCAGTGGGGAATATTGCACAATGGGGGGAACCCTGATGCAGCCATGCCGCGTGTATGAAGAAGGCCTTCGGGTTGTAAAGTACTTTCGGTGATGAGGAAGGTGATGTATCTAATAGGTGCATTAATTGACGTTAATCACAGAAGAAGCACCGGCTAACTCCGTGCCAGCAGCCGCGGTAATACGGAGGGTGCGAGCGTTAATCGGACTGACTGGGCGTACAGGGCATGTAGGCGGAT
+
FFF,FFFFFFFFFFFFFFFFFF,:F,FFFFFFFF:FFFFFFFFFFFFFFFFFFFFFFFF:FFFFFFF,FF,FF,FFFF:F,FFFFFFFF:F:FFFFFFFFFFFFFFF:FFFFFFFF::FFFFFF,FFFFFFFFF:F,FFFFFFFFFFFFF:FFFFFFF:FFFFFFFFFFFFFFFFFFFFFFF:FF,FFFFFFFFFFFF:FFFFFFFFFFF,,F:,FFFF,FFFFFFF:FF:,F,FFF:F,F:FFFFFFFF
@A00270:176:HGHW5DRXY:1:2101:31430:25488 2:N:0:CACACGTG+CTCCTTAC
CCTACGGGAGGCAGCAGTGGGGAATATTGCACAATGGGGGGAACCCTGATGCAGCCATGCCGCGTGTATGAAGAAGGCCTTCGGGTTGTAAAGTACTTTCGGTGATGAGGAAGGCGGTGTATCTAATAGGTGCATCGATTGACGTTAATCACAGAAGAAGCACCGGCTAACTCCGTGCCAGCAGCCGCGGTAATACGGAGGGTGCGAGCGTTAATCGGAATGACTGGGCGTAAAGGGCATGTAGGCGGAT
+
FF:FFFFFFFFFFFFF:FFFFFFFFFFFFFF:FFFFFFFFFFF:FFFFFFFFFFFFFFFF:FFFFFFFFFFFFFFFFFFFFFFFFFFFFFFFFFF::FFFFFFFFFFFFFFFFFFFFFFFFF:FFFFFFFFFFFFFFF,FF,FFFFFFFFF:FFFFFFFFFFFFF:F:FFFFFFFF:FFFFFFFFFFFFFFFFFFFFFFFFFFFFFFFFFFFFFFFFFFFFFF::FFFFF::FFFFFFFF:F:FFFFFFF
@A00270:176:HGHW5DRXY:1:2101:31403:25535 2:N:0:CACACGTG+CTCCTTAC
CCTACGGGAGGCAGCAGTGGGGAATATTGCACAATGGGGGGAACCCTGATGCAGCCATGCCGCGTGTATGAAGAAGGCCTTCGGGTTGTAAAGTACTTTCGGTGATGAGGAAGGCGGTGTATCTAATAGGTGCATCGATTGACGTTAATCACAGAAGAAGCACCGGCTAACTCCGTGCCAGCAGCCGCGGTAATACGGAGGGTGCGAGCGTTAATCGGAATGACTGGGCGTAAAGGGCATGTAGGCGGAT
+
FFFF:FFFFFFFFF,FFFFFFFFFFFFFFFFF:FF:FFFFFFFF:FFFFFFFFFFFFFFF:FFFFFFFF:FF:FF,FFFFFFFFFFFFFFFFF:FFF:FFFFFFFFFFFFFFFFFFFFFFFFFFFFFFFFFFFFFFFFFFFF:FFFFFFFFFFFFFF,FFFFFFFF,FFF:FF,FFFFFFF:FFFFFFFFFFFFFFFFFFFFFFF:FFFFFFFFFF,FFF:F::FFFFFFFF::FFFF:FFFFFFFFFFF
@A00270:176:HGHW5DRXY:1:2101:32163:25535 2:N:0:CACACGTG+CTCCTTAC
CCTACGGGAGGCAGCAGTGGTGAATATTGCACAATGGGGGGAACCCTGATGCAGCCATGCCGCGTGTATGAAGAAGGCCTTCGGGTTGTAAAGTACTTACGGTGATGAGGAAGGCGGTGTATCTAATAGGTGCATCGATTGACGATAATCACAGAAGAAGCACCGGCTAACTCCGTGCCAGCAGCCGCGGTAATACGGAGGGTGCGAGCGATAATCGGAATGACTGGGCGTAAAGGGCATCTAGGCGGAT
+
,F,FFFF,F,FFFF,FFFF,,FFFFFF,,FFFFFF,FF,FFF:F,F,:FFFFFF,F:,F,FF:FFF,FFFF:,F:FFFF,FF:FF:FFF:F,FFFF,F,F:FFFFFF:FFFFFFFF,FF:FF,FFFFFF,FFFFFFF:FFF:FF,FFFFFFF:FFFFFF:F:FFF,:FF::FF,FFFF,F,FF,,,FFF:F,FFFFFFFFFF,F,F:FFF,FF:,FFF:FF:FFFF::F:F:FFFFFFFF,FFF:F,FFF
@A00270:176:HGHW5DRXY:1:2101:15040:25598 2:N:0:CACACGTG+CTCCTTAC
GACTACTAGGGTATCTAATCCTGTTTGCTCCCCACGCTTTCGCATCTCAGCGTCAGTATCTGTCCAGAAGGCCGCCTTCGCCACCGGTATTCCTCCACATCTCTACGCATTTCACCGCTACACGTGGAATTCTACCTTCCTCTACAATACTCTAGTTAACCAGTTTTAAGTGCAGTTCCTAGGTTGAGCCCAGGGCTTTCACACCTAACTTAATTATCCGCCTACATGCCCTTTACGCCCAGTCATTCC
+
FFFFFFFFFFFFFFFFFFFFFFFFFFFFFFFFFFFFFFFFFFFFFFFFFFFFFFFFFFFFFF:FFFFFFFFFFFFF:FFFFF,FFFFFFFFFFFFFFFF:FFFFFFFFFFFFFFFFFFFFFFFFFFFFFFFFFFFF,FFFFFFFFFFF:FFFFFFFFFFFFFFFFFFFFFFFFFFFFFFFFFFFFFFFFFFFFFFF,FFFFFFFFFFF:FFFFFFFFFFFFFFFFFFFFFFFFFFFFFFFF:FFFFFFF
@A00270:176:HGHW5DRXY:1:2101:15130:25629 2:N:0:CACACGTG+CTCCTTAC
GACTACTAGGGTATCTAATCCTGTTTGCTCCCCACGCTTTCGCATCTCAGCGTCAGTATCTGTCCAGAAGGCCGCCTTCGCCACCGGTATTCCTCCACATCTCTACGCATTTCACCGCTACACGTGGAATTCTACCTTCCTCTACAATACTCTAGTTAACCAGTTTTAAGTGCAGTTCCTAGGTTGAGCCCAGGGCTTTCACACCTAACTTAATTATCCGCCTACATGCCCTTTACGCCCAGTCATTCC
+
FFFFFFFFFFFFFFFFFFFFFFFFFFFF:FFFFFFFFFFFFFFFFFFFFFFFFFFFF,FFFFFFFFFF,FFFFFFFFFFFFFFFFFFFFFFFFFFFFFFFFFFFF:FFFFFFFFFFFFFFFFFFFFFFFFFFFFFFFFFFFFFFFFF:FFFFFFFFF,FFFFFFFFFFFFFFFFF:FFFFFFFFFFFFFFFFFFFFF:FF,:FFFFFFFF:FFFFFFFF:FFFF,F,,F:F:FFFF:F:FFFFFFFF:F
@A00270:176:HGHW5DRXY:1:2101:28465:25770 2:N:0:CACACGTG+CTCCTTAC
GACTACAAGGGTATCTAATCCTGTTTGCTCCCCACGCTTTCGCATCTCAGCGTCAGTATCTGTCCAGAAGGCCGCCTTCGCCACCGGTATTCCTCCACATCTCTACGCATTTCACCGCTACACGTGGAATTCTACCTTCCTCTACAATACCCTAGTTAACCAGTTTTAAGTGCAATTCCTAGGTTGAGCCAGGGCTTTCACACCTAACTTAATTATCCGCCTACATGCCCTTTACGCCCAGTCATTCC
+
FFFFFFFFFFFFFFFFF,FFFFFFFFFFFFFFFFFFFFFFFFFFFFFFFFFFFFFFFFFFFFFFFFFFFFFFFFFFFFFFFFFFFFFF:FFFFFFFFFFFFFFFFFFFF,FFFFFFFFFFFFFFFFFF:,FFF::FFFFFFFFFFFFFFFFFFFFFFFFFFFFFFFFFFFFFFF:FFF:F:FFFF:FFFFFFFFFF:FFF:F:FFFFFFFFFFFFFFFFFFFFFFFFFF:F,FFFF:FF:FFFFFFFF
@A00270:176:HGHW5DRXY:1:2101:28971:25770 2:N:0:CACACGTG+CTCCTTAC
GACTACCGGGTCTCTAATCCTGTTTGCTACCCACGCTTTCGAGCATGAACGTCAGTGTTATCCCAGGAGGCTGCCTTCGCCATCGGTATTCCTCCACATCTCTACGCATTTCACTGCTACACGTGGAATTCTACCTCCCTCTGACACACTCTAGTTACACAGTTTCAAATGCACGTCCCAAGTTGAGCTCGGGGATTTCGCATCTGACTTATTTAACCGTCTGCGCTCGCTTTACGCCCAGTAATTCC
+
FFFFFFFFFF,,FFFFFFF:FFFFFFFFFFFFFFFFFFFFFFFFFFFFFFFFFFFFFFFFFFFF:FFFFFFFFFFFFFFFFFFFFFF:FFFFFFFFFFFFFFFFFFFFFFFFFFFFFF,FFFFFFFFFFFFFFFFFFFFFFFF,FFFFFFFFFF:FFFF:FFFFFFFFFFFFFFFF:FFF:F,FFFFFFFFFFFFFFFFFFFFFFFFF:FFFFFFFFF:FF:FFFF:FFFFFFFF:FFFF:F,F::FF
@A00270:176:HGHW5DRXY:1:2101:9453:25817 2:N:0:CACACGTG+CTCCTTAC
GACTACTGGGGTATCTAATCCTGTTTGCTCCCCACGCTTTCGCATCTCAGCGTCAGTATCTGTCCAGAAGGCCGCCTTCGCCACCGGTATTCCTCCACATCTCTACGCATTTCACCGCTACACGTGGAATTCTACCTTCCTCTACAATACTCTAGTTAACCAGTTTTAAGTGCAATTCCTAGGTTGAGCCCAGGGCTTTCACACCTAACTTAATTATCCGCCTACATGCCCTTTACGCCCAGTCATTCC
+
FFFFFFFFFFFFFFFFFFFFFFFFFFFFFFFFFFFFFFFFFFFFFFFFFFFFFFFF:FFFFFFFFFFF:FFFFFFFFFFFFFFFFFFFFFFFFFFFFF,FFFFFFFFFFFFFFFFFFFFFFFFFFFFF:FFFFFFFFFFFFFF:FFFFFFFFF:FFFFFFFFFFFFFFFFFFFF,FFFFF,FFFFFFFFFFFFFF::FFFFF,FFFF:FFFF,FFFFFFFFFFFFF,FFFFFFFFFFFFFFFFFFFFFF
@A00270:176:HGHW5DRXY:1:2101:9525:25848 2:N:0:CACACGTG+CTCCTTAC
GACTACTGGGGTATCTAATCCTGTTTGCTCCCCACGCTTTCGCATCTCAGCGTCAGTATCTGTCCAGAAGGCCGCCTTCGCCACCGGTATTCCTCCACATCTCTACGCATTTCACCGCTACACGTGGAATTCTACCTTCCTCTACAATACTCTAGTTAACCAGTTTTAAGTGCAATTCCTAGGTTGAGCCCAGGGCTTTCACACCTAACTTAATTATCCGCCTACATGCCCTTTACGCCCAGTCATTCC
+
FFFFFFFFFFFFFFFFFFFFFFFFFFFF:::FFFFFFFFFFFFFF:FFFFFF,:FFFFFFFFFF:FFF:FFFF:FF,FFFFFFFFFFF::FFFFFFFFFFFFFFFFF:FFFFFFFFFFF:FFFFFFFFF:FFFFFF:FFFFF:FFFFFFF:FFFFFFFFF,FFF:FFFFFFFF,F:FFFF,FF:FFFFFFFFFFFF,,FF,FFFF:FFFF,FFFFFFFFF,F:FFF,FF:FFFFFFFFFFFF:FFFFFF
@A00270:176:HGHW5DRXY:1:2101:28384:25880 2:N:0:CACACGTG+CTCCTTAC
GACTACAAGGGTATCTAATCCTGTTTGCTCCCCACGCTTTCGCATCTCAGCGTCAGTATCTGTCCAGAAGGCCGCCTTCGCCACCGGTATTCCTCCACATCTCTACGCATTTCACCGCTACACGTGGAATTCTACCTTCCTCTACAATACCCTAGTTAACCAGTTTTAAGTGCAATTCCTAGGTTGAGCCAGGGCTTTCACACCTAACTTAATTATCCGCCTACATGCCCTTTACGCCCAGTCATTCC
+
FFFFFFFFFFFFFFF,FF::FFFFF:FFFFF:FFFFFFFFFFFF,F,FFFFF:F::F,FF:FF:FFFFFF:FF:FF,FF::F:FFF:F,FFF:FFF:F,,:FFFFFFFFFFFFFFFF:FFFFFFFFFF,FFF:FF:FFFFFFFFFFFFF:FFF:FFFFFFFFF,,FFFFF:FFFFFFFFFFF:,FF:F:FFFF::FFFFFF,FFFFFFFFFFFFF,FFFF,,FFFF:FF,F:FF:,FF::F:FFF:,F
@A00270:176:HGHW5DRXY:1:2101:28592:25927 2:N:0:CACACGTG+CTCCTTAC
GACTACAAGGGTATCTAATCCTGTTTGCTCCCCACGCTTTCGCATCTCAGCGTCAGTATCTGTCCAGAAGGCCGCCTTCGCCACCGGTATTCCTCCACATCTCTACGCATTTCACCGCTACACGTGGAATTCTACCTTCCTCTACAATACCCTAGTTAACCAGTTTTAAGTGCAATTCCTAGGTTGAGCCAGGGCTTTCACACCTAACTTAATTATCCGCCTACATGCCCTGTACGCCCAGTCATTCC
+
FFFFFFFFFFFFFFFFFFFFFFFFFFFFFFFFFFFFFF:FFFFFFFFFFFFFFFFFFFFFFFFFFFFFFFFFFFFFFFFFFFFFFFF,FFFFFFFFFFF,FFFFFFFFFF:FFFFFFF:FFFFFFFFF:FFFFFFFFFFFFFFFF:FFFF:FF,F,FFFFFFFFFFFF:FFFFFFFFFFFFFFFFFFFFFFFFFF,FFFF:FFFFFF:F:F:F:FFFFFFFFFFF:FF:FF,FFFFFFF:F,FFF,FF
@A00270:176:HGHW5DRXY:1:2101:18276:26005 2:N:0:CACACGTG+CTCCTTAC
GACTACCCGGGTATCTAATCCTGTTTGCTCCCCACGCTTTCGCATCTCAGCGTCAGTATCTGTCCAGAAGGCCGCCTTCGCCACCGGTATTCCTCCACATCTCTACGCATTTCACCGCTACACGTGGAATTCTACCTTCCTCTACAATACTCTAGTTAACCAGTTTTAAGTGCAATTCCTAGGTTGAGCCCAGGGCTTTCACACCTAACTTAATTATCCGCCTACATGCCCTTTACGCCCAGTCATTCC
+
FFFFFFFFFFFFFFFFFFFFFFFFFFFFFFFFFFFFFFFFFFFFFFFFFFFFFFFFFFFFFFFFFFFFFFFFFFFFFFFFF:FFFFFFFFFFFFFFFFFFFFFFFFFFFFFFFFFFFFFFFFFFFFFFFFFFFFFFFFFFFFFF:FFFFFFFFFFFFFFFFFFFFFFFF:FFFFFFFFFFFFFFFF:FFFFFF,FFFFFFFFFFFFFFFFFFFFFFFFFF:FFFFFFFF:FF:FFFFFFFFFFFFFFF:
@A00270:176:HGHW5DRXY:1:2101:28745:26005 2:N:0:CACACGTG+CTCCTTAC
CCTACGGGAGGCTGCAGTGGGGAATATTGCACAATGGGGGGAACCCTGATGCAGCCATGCCGCGTGTATGAAGAAGGCCTTCGGGTTGTAAAGTACTTTCGGTGATGAGGAAGGTGATGAATCTAATAGGTTTATTAATTGACGTTAATCACAGAAGAAGCGCCGGCTAACTCCGTGCCAGCAGCCGCGGTAATACGGAGGGTGCGAGCGTTAATCGGAATGACTGGGCGTAATGGGCATGTAGGCGGAT
+
FFFFFFFFFFFFFFFFFFFFFFFFFFFFFFFFFFFFFFFFFFF:FF:FFFFFFFFF,FFFFFFFFF::FFF,FFFFFFFFF:FFF:FFFFFFFFFFFFFFFFFFF:FFFFFFFFFFFFFFFFFFFFFFFFFFFFFFFFFFFFFFFFFFFFFFFFFFFFFFFFFFFFFFFFFFFFFFFFFFFFFFFFFFFFFFFFFFFFFFFFFFFFFFFFFFF:FFFFFFFFFFFFFFFFF:F,FFFFF:FFFFFFFFFF
@A00270:176:HGHW5DRXY:1:2101:28763:26005 2:N:0:CACACGTG+CTCCTTAC
CCTACGGGAGGCTGCAGTGGGGAATATTGCACAATGGGGGGAACCCTGATGCAGCCCTGCCGCGTGTATGAAGAAGGCCTTCGGGTTGTAAAGTACTTTCGGTGATGAGGAAGGTGATGAATCTAATAGGTTTATTAATTGACGTTAATCACAGAAGAAGCGCCGGCTAACTCCGTGCCAGCAGCCGCGGTAATACGGAGGGTGCGAGCGTTAATCGGAATGACTGGGCGTAAAGGGCATGTAGGCGGAT
+
FFFFFFFFFFFFFFFFFFFFFFFFFFFFFF:FFFFFFFFFFF:F:FFFFFFFFFFF,FFFFFFFFFFF:FF:FFFFFFF,FFFFF:FFFFFFFFFFF::FFFFFF,FF:FFFFFFF,FF:FFFFFFF,FFFFFF:FFFFFFFFFFFFFFFFFFFFFF,FFFFFFFFFFFFFFFFFFFFFFFFFFFFFFFFF,FFFFFFFFFFFF:FFFFFFFFFFFFFFFFF::FFFF:FFFF,FFFF::FFF:F:FF,F
@A00270:176:HGHW5DRXY:1:2101:10863:26068 2:N:0:CACACGTG+CTCCTTAC
CCTACGGGGGGCAGCAGTGGGGAATTTTGGACAATGGGGGGAACCCTGATCCAGCCATGCCGCGTGTCTGAAGAAGGCCTTCGGGTTGTAAAGGACTTTTGTTAGGGAAGAAAAGCTGGGTGCTAATACCATCTAGTGCTGACGGTACATAAAGAATAAGCACCGGCTAACTACGTGCCAGCAGCCGCGGTAATACGTAGGGTGCGAGCGTTAATCGGACTTACTGGGCGTAAAGCGAGCGCAGACGGTT
+
FFFFFFFFFFFFFFFFFFFFFFFFFFFFFFF:FFFFFFFFFFFFFFFFFFFFFFFFFFFFFFFFFFFFFFFFFFFFFFFFFFFFFFFFFFFFFFFF:,FFFFFFFFFF,FFFFFFFFFFFFF,FFFFFFFFFFFFFFFFFF:FFFFFF,FFFFFF:F:FFFFFFFFFFFFFFFFFF,FFFFFFFFFFFFFFFFFFFFFFFFFFFF:FFFFFFFFFF:F:,FFF,FFF:FF:FF:F:FFFFFFFFFFFFF:
@A00270:176:HGHW5DRXY:1:2101:15040:26099 2:N:0:CACACGTG+CTCCTTAC
GACTACCCGGGTATCTAATCCTGTTTGCTCCCCACGCTTTCGCATCTCAGCGTCAGTATCTGTCCAGAAGGCCGCCTTCGCCACCGGTATTCCTCCACATCTCTACGCATTTCACCGCTACACGTGGAATTCTACCTTCCTCTACAATACTCTAGTTAACCAGTTTTAAGTGCAATTCCTAGGTTGAGCCCAGGGCTTTCACACCTAACTTAATTATCCGCCTACATGCCCTTTACGCCCAGTCATTCC
+
FF::FFFFFFFFFFFFFFF:FFFFFFFFFFFFFFFFFFFFFFFFFFFFFFFFFFFFFFFFFFFFFFFF:FFFFFFFFFFFFFFFFFFFFFFFFFFFFFFFFFFFFFFFFFFFFFFFFFFFFFFFFFFFFFFFFFFFFFFFFFFFF:F:FFFFFFFFFFFFFFFFFFFFFFFFFFFFFFFFFFFFFFFFFFFFFFFFFFFFFFFFF,FFFFFFFFFFFFFFFFF:F:F:F:FFFFFFFF,FFFFFFFFFF
@A00270:176:HGHW5DRXY:1:2101:1524:26303 2:N:0:CACACGTG+CTCCTTAC
CCTACGGGTGGCTGCAGTGGGGAATATTGCACAATGGGGGGAACCCTGATGCAGCCATGCCGCGTGTATGAAGAAGGCCTTCGGGTTGTAAAGTACTTTCGGTGATGAGGAAGGTGATGTATCTAATAGGTGCATTAATTGACGTTAATCACAGAAGAAGCACCGGCTAACTCCGTGCCAGCAGCCGCGGTAATACGGAGGGTGCGAGCGTTAATCGGAATGACTGGGCGTAAAGGGCATGTAGGCGGAT
+
FFF:FFFFFFFFFFF,F:FFF::F:FFFFFFFFFFFFF,FFF,FFF,FFFFFFFFF,FFFFFFFFFF,FFF:F::FFFF,FFFFF::FFFFFF:FFF:FFFFFFFF:FFFFFFFFFFFF:F,F,FFFFFFFFFFFF,FFFFFFF:FFFFFFFFFFFFFFFFFFFFFFF:FFFFFFFFFFFFFF:FFFFFFFFFFFFFFFFFFFFFFFFFF:FFFFFFFFFFFFFFF,F,FFFFFFF:F:FF:FFFFFFF:
@A00270:176:HGHW5DRXY:1:2101:1533:26318 2:N:0:CACACGTG+CTCCTTAC
CCTACGGGTGGCTGCAGTGGGGAATATTGCACAATGGGGGGAACCCTGATGCAGCCATGCCGCGTGTATGAAGAAGGCCTTCGGGTTGTAAAGTACTTTCGGTGATGAGGAAGGTGATGAATCTAATAGGTTTATTAATTGACGTTAATCACAGAAGAAGCACCGGCTAACTCCGTGCCAGCAGCCGCGGTAATACGGAGGGTGCGAGCGTTAATCGGAATGACTGGGCGTAAAGGGCATGTAGGCGGAT
+
FFFFFFFFFFFFFFFFFFFFFFF:FFF,FF:FFFFFFFFFFF:FFF,F:FFFFFFF,,FFFFFF:F:,:FF,:F:FFF,,:FFFFFFFF,FFFFFFF,FFFF,FFFFFFFF,FFFFFFFFF:FFF,FFFFF,:F,:F,,:FFFFF,FFFFFF,F:FFF:FFFFFFFFFFFFFFFFFFFFF:FFFFFFFFFFFFF:FFF,FFFFFFFFFFF,FFFFFF,F,F:FFF:FFFF,FFFFFFF::,FFFFFFFF:
@A00270:176:HGHW5DRXY:1:2101:6451:26381 2:N:0:CACACGTG+CTCCTTAC
CCTACGGGTGGCTGCAGTGGGGAATTTTGGACAATGGGGGGAACCCTGATCCAGCCATGCCGCGTGTCTGAAGAAGGCCTTCGGGTTGTAAAGGACTTTTGTTAGGGAAGAAAAGCTGGGTGCTAATACCATCTAGTGCTGACGGTACCTAAAGAATGAGCACCGGCTAACTACGTGCCAGCAGCCGCGGTAATACGTAGGGTGCGAGCGTTAATCGGAATTACTGGGCGTAAAGCGAGCGCAGACGGTT
+
FFFFFFFFFFFFFFFFF:FFFFFFFFFFFFFFFFFFFFFFFFFFFFFFFFFFFFFFFFFFFFFFFFFFFFFFFFFFFFFFFFFFFFFFFFFFFFF::FFFFFF:FFFFFFFFFFFFFFFFFFFFFFFFFFFFFFFFFFFFFFFFFFFFFFFFFFFFFFFFFFFFFFFF:FFFFFFFFFFFFFFFFFFFFFFFFFFFFFFFFFFFFFFFFF,FFFFFFF:FFFFFFFFFFFFFFFFFFFF:FFFFFFFFFF
@A00270:176:HGHW5DRXY:1:2101:17906:26396 2:N:0:CACACGTG+CTCCTTAC
GACTACAAGGGTATCTAATCCTGTTTGCTCCCCACGCTTTCGCATCTCAGCGTCAGTATCTGTCCAGAAGGCCGCCTTCGCCACCGGTATTCCTCCACATCTCTACGCATTTCACCGCTACACGTGGAATTCTACCTTCCTCTACAATACTCTAGTTAACCAGTTTTAAGTGCAATTCCTAGGTTGAGCCCAGGGCTTTCACACCTAACTTAATTATCCGCCTACATGCCCTTTACGCCCAGTCATTCC
+
F:FFFFFF:FF:FFFFFFFFF:FFFFFFFFFF:FFFFFF,FFFFFFFFFFFFFFFFFFF::FFFFFFFFFFFFFFFFF,FFFFFFFFFFFFFFF:FFFF,F,FFFFFFF,FFFF,F:FF:FFFFFFFFF,FFFFF::FFFFFFFFFFFFF:FFFFFFFFFFF,:FFFFF,FF:FFFFF:FFFF:FFFFFFFFFFFFFFF:FFFFF:FFFFFFFFF:FFFFFFFFFFFF,FF,,FFFF:FFFFFFFFFF:
@A00270:176:HGHW5DRXY:1:2101:24433:26428 2:N:0:CACACGTG+CTCCTTAC
CCTACGGGGGGCAGCAGTGGGGAATATTGCACAATGGGGGGAACCCTGATGCAGCCATGCCGCGTGTATGAAGAAGGCCTTCGGGTTGTAAAGTACTTTCGGTGATGAGGAAGGTGATGAATCTAATAGGTTTATTAATTGACGTTAATCACAGAAGAAGCACCGGCTAACTCCGTGCCAGCAGCCGCGGTAATTCGGAGGGTGCGAGCGTTAATCGGAATGACTGGGCGTAAAGGGCATGTAGGCGGAT
+
FFFF:FFFFFFFFFFFFFFFFFFFFF:FFFFF:FFFFFFFFFFFFF:FFFFFFFFF:FFFFFFFFFF,FFFFFFFFFFFFFFFFFFFFFFFFFFFFFFFFFFFFFFFFFFFF,FFFFFFF:FFFFFF,FFFFFF:FFFFFFFFFFFFFFFFFFFFF:FFFFFFFFFFFFFFFFFFFFFFFFFFFFFFFFFFFFF,FFFFFFFFFFFFFFFFFF,FFFFFFFFF:FFFFFFF:F:FFFFFFFFFFF:FFF:
@A00270:176:HGHW5DRXY:1:2101:17553:26600 2:N:0:CACACGTG+CTCCTTAC
GACTACAAGGGTATCTAATCCTGTTTGCTCCCCACGCTTTCGCATCTCAGCGTCAGTATCTGTCCAGAAGGCCGCCTTCGCCACCGGTATTCCTCCACATCTCTACGCATTTCACCGCTACACGTGGAATTCTACCTTCCTCTACAATACTCTAGTTAACCAGTTTTAAGTGCAATTCCTAGGTTGAGCCCAGGGCTTTCACACCTAACTTAATTATCCGCCTACAGGCCCTTTACGCCCAGTCATTCC
+
FFFFFFFFFFFFFFFFFFFFFFFFFFFFFFFFFFFFFFFFFFFFFFFFFFFFFFFFFFFFFFFFFFFFFFFFFFFFFFFFFFFFFFFFFFFFFFFFFFFFFFFFFFFFFFFFFFFF:FFFFFFFFFFFFFFFFFFFFFFFFFF,F:FFFFFFFFFFFF:FFFFFFFFFFFFFFFFFFFFFFFFFFFFFFFFFFFFF:FFF:FFFFFFF:FFFFF:FFFFFFFFFFF,FFFF:FFFFFFFF:FFFFFFF:
@A00270:176:HGHW5DRXY:1:2101:32063:26678 2:N:0:CACACGTG+CTCCTTAC
CCTACGGGTGGCTGCAGTGGGGAATATTGCACAATGGGGGGAACCCTGATGCAGCCATGCCGCGTGTATGAAGAAGGCCTTCGGGTTGTAAAGTACTTTCGGTGAGGAGGAAGGTGATGAATCTAATAGGTTTATTAATTGACGTTAATCACAGAAGAAGCACCGGCTAACTCCGTGCCAGCAGCCGCGGTAATACGGAGGGTGCGAGCGTTATTCGGAATGACTGGGCGATAAGGGCATGTAGGCGGAT
+
FFFFFFFFFFFFFFFFFFFFFFFFFFFFFF:FF:FFFFFF,FFFFF,FFFFFFFFF,:FFFFFF,FF,:FFFFF:FFFF,FFFFFF:FFFFFFFFFFFF,FF:F,,FFFFFFFFFFFFF::FFF:FFFFFFFFF::,FFF:FFFFF,FF::FFFF,FFFFF,FFFFFFFFFFF,F:FFFFFFFFF:F:FFFF::F:FF,FFF,F,FF:FF,:F,,F,F::FF,,FF,FFF,,F,F,F:,:FFFFFF:F::
@A00270:176:HGHW5DRXY:1:2101:18430:26710 2:N:0:CACACGTG+CTCCTTAC
GACTACAGGGGTATCTAATCCTGTTTGCTACCCACGCTTTCGAGCATGAACGTCAGTGTTATCCCAGGAGGCTGCCTTCGCCATCGGTATTCCTCCACATCTCTACGCATTTCACTGCTACACGTGGAATTCTACCTTCCTCTACAATACTCTAGTTAACCAGTTTTAAGTGCAATTCCTAGGTTGAGCCCAGGGCTTCCACACCTAACTTAATTATCCGCCTACATGCCCTTTACGCCCAGTCATTCC
+
FFFFFFFFFFFFFFFFFF,FFFF:FFFFFFFFFFFFFFFFFFFFFFFFFFFFFF:FFFFFFFFFF,FFFFFFFFFFFFFFFFFFFFFFFFFFFFFFFFFFFFFFFFFFFFFFFFFFFFFFFFFFFFFF:FFFFFFFF:FFFFFFFFF,FFFFFFFFFFFFFFFF:FFFFFFFFFFFFFFFFFFFFFFFFFFFFFFFFFFFFFFF:F,FFFFFFFFFFFFFFFF:FFFFF,FF,FFFFFFFFFFF:F:FF
@A00270:176:HGHW5DRXY:1:2101:3179:26757 2:N:0:CACACGTG+CTCCTTAC
GACTACCAGGGTATCTAAACCGGTTTGCTCCCCACGCTTTCGCATCTCAGCGTCAGTATCTGTCCAGAAGGCCGCCTTCGCCACCGGTATTCCTCCACATCTCTACGCATTTCACCGCTACACGTGGAGTTCTACCTTCCTCTACAATACTCTAGGTAACCAGTTTTAAGTGCAAGTCCTAGGTTGAGCCCAGGGCTTTCACACCTAACTTAATTATCCGCCTACATGCCCTTTACGCCCAGTCATTCC
+
F,F:FFF,FFF,::F,,,:FF,FF,F:F,FFFFFFFF,:FFFF,FF,FF:FF,FFF,,,FFF:FFFF::,,FF:FF,FFFFF,FF,FF,:FFF:FFFFFFF:FFFFFFF:FFFFFF,F,FFFFF,FF,F,,F:FFF,:FF,FFFFF,,:F,F::F,FFFFF:F:,::FF,FFFF:,FFFFFFF:FFFFFFF:FFFF,,FF::,FF,:F::FFF:,FFFFFFFFFFF,FFFFF::FFFFFF:FFF,,FFF
@A00270:176:HGHW5DRXY:1:2101:4942:26835 2:N:0:CACACGTG+CTCCTTAC
GACTACAAGGGTATCTAATCCTGTTTGCTACCCACGCTTTCGAGCATGAACGTCAGTGTTATCCCAGGAGGCTGCCTTCGCCATCGGTATTCCTCCACATCTCTACGCATTTCACTGCTACACGTGGAATTCTACCTCCCTCTGACACACTCTAGTTACACAGTTTCAAATGCACGTCCCAAGTTGAGCTCGGGGATTTCACATCTGACTTATTTAACCGTCTGTGCTCGCTTTACGCCCAGTAATTCC
+
F:,FFFFFFFFFFFFFFFFFFFFFFFFFFFFFFFFFFFFFFF:FFFFFFFFFFFFFFFFFFFFFFF:FFFFFFFFFFFFFFFFFFFFFFFFF,F,FFFFFFFFFFFFFFFFF,FFFFFFFFFFFFF:FFFFFFFFFFFFFFFFFFFF:FFFFFFFFFF:F,FFFFFFF:,FFF,:FFF:FF:,FFF,FFFFFF:F:FFFFF,:FFFFFFF:FFFFFF:F:FFFF:FFFF:FFFF::,,F:FFFFFFF:F
@A00270:176:HGHW5DRXY:1:2101:4698:26850 2:N:0:CACACGTG+CTCCTTAC
CCTACGAGTGGCAGCAGTGGGGAATTTTGGACAATGGGGGGAACCCTGATCCAGCCATGCCGCGTGTCTGAAGAAGGCCTTCGGGTTGTAAAGGACTTTTGTTAGGGAAGAAAAGCTGGGTGCTAATACCATCTAGTGCTGACGGTACCTAAAGAATAAGCACCGGCTAACTACGTGCCAGCAGCCGCGGTAATACGTAGGGTGCGAGCGTTAATCGGAATTACTGGGCGTAAAGCGAGCGCAGACGGTT
+
F:FFFFFFFFFFFFFF,FFFFFFFFFFFFFF:FFFFFFF:FFFF:FFFFFFF:F,FFFF:FFFFFFFFF:FFFFFFFF:FFFFFFFFFFFFFFFF::FFFFFFFFFFFFFFFFFFFFF:FFFFFF,FFFFFFFFFFF,FFFFF::FF:FFFFFFFFF:FFFF:F::FFF,FFFFFFFF:FFFF:FFF:FFFFFFFFFFFFFFFFFF:FFFFFFFFFFFFFFFFFFFFFFFFF:FFFFFF:FF:F:F:FFF
@A00270:176:HGHW5DRXY:1:2101:3170:26866 2:N:0:CACACGTG+CTCCTTAC
GACTACCAGGGTATCTAATCCTGTTTGCTCCCCACGCTTTCGCATCTCAGCGTCAGTATCTGTCCAGAAGGCCGCCTTCGCCACCGGTATTCCTCCACATCTCTACGCATTTCACCGCTACACGTGGAGTTCTACCTTCCTCTACAATACTCTAGTTAACCAGTTTTAAGTGCAATTCCTAGGTTGAGCCCAGGGCTTTCACACCTAACTTAAGTATCCGCCTACATGCCCTTTACGCCCAGTCATTCC
+
FFFF:FF:FFF:FFFF:FFFFFFF:FFFFFFFFFFFFFFFFF:::F:FFFFF:F:FF::FFFFFFFFFFFFFFFFFF:FFF:,FFFFFFFFFFF:FFF:FFFFF:FF:::,FF:FFFF,,FFFF,FF,FFFFF,FF:FFFFFFFFF:FFFFF,FF,FFFFF:FFF:FFFF,FFF:FFFF:FFF,FFFFFFF,FFFFF,,F:F:FF:F,FFFFF,F,FFFFFFFFFF,F:FFF::FFFFFFFFFFF,FF:
@A00270:176:HGHW5DRXY:1:2101:4743:26960 2:N:0:CACACGTG+CTCCTTAC
CCTACGAGTGGCAGCAGTGGGGAATTTTGGACAATGGGGGGAACCCTGATCCAGCCATGCCGCGTGTCTGAAGAAGGCCTTCGGGTTGTAAAGGACTTTTGTTAGGGAAGAAAAGCTGGGTGCTAATACCATCTAGTGCTGACGGTACCTAAAGAATAAGCACCGGCTAACTACGTGCCAGCAGCCGCGGTAATACGTAGGGTGCGAGCGTTAATCGGAATTACTGGGCGTAAAGCGAGCGCAGACGGTT
+
FFFFFFFFFF:FFFFFFFFFFFFFFFFFFFFFFF:FFFFFFFFFFFFFFF:FFFFFFF:FFFFFFFFFFF,FFFFFFF:FFFFFFFFFFFFFFFF:FFFFFFFFF:FFFFFFFF:FFFFFFFFFFFFFFFFFFFFFFFFFFFFFFFF:FFFFFF::FFFFFFFFFFFFFFFFFFFFFFFFFFFFFFFFFFFFF,FFFFFFFFFFFFF:FFFFFFFFFFFFFFFFFFFFFFF:F:FFFFFFF,FFFFFFFF
@A00270:176:HGHW5DRXY:1:2101:28917:27023 2:N:0:CACACGTG+CTCCTTAC
GACTACAAGGGTATCTAATCCTGTTTGCTCCCCACGCTTTCGCATCTCAGCGTCAGTATCTGTCCAGAAGGCCGCCTTCGCCACCGGTATTCCTCCACATCTCTACGCATTTCACCGCTACACGTGGAAGTCTACCTTCCTCTACAATACTCTAGTTAACCAGTTTTAAGTGCACTTCCTAGGTTGAGCCCAGGGCTTTCACACCTAACTTAATTATCCGCCTACATGCCCTTTACGCCCAGTCATTCC
+
FFFFFF:FFFFFFFFFFFFFFFFFFFF:FFFFFFFFFFFFFFFFFFFFFFFFFFFFFFFFFFFFFFFFFFFFFFFFFFFFFFFFFFFFFFFFFFFFFFFFFFFFFFFFFFFFFFFFFFFFFFFFFFFF:,FFFFFFFFFFFFFFFFFFFFFFFFF:FFFFFFFFFFFFFFFFFF,FFFFFFFFF:FFFFFFFFFFF,F,F:FFFFFFFFF:F:FFFFFFF::,FFF:FFFFF:FFFFF:FFFFFFF::F
@A00270:176:HGHW5DRXY:1:2101:15058:27195 2:N:0:CACACGTG+CTCCTTAC
GACTACACGGGTATCTAATCCTGCTTGCTACCCACGCTTTCGAGCATGAACGTCAGCGTTATCCCAGGAGGCTGCCTTCGCCATCGGTATTCCTCCACATCTCTACGCATTTCACTGCTACACGTGGAATTCTACCTCCCTCTGACACACTCTAGTTACACAGTTTCAAATGCACGTCCCAAGTTGAGCTCGGGGATTTCACATCTGACTTATTTAACCGTCTGCGCTCGCTTTACGCCCAGTAATTCC
+
FFFFFFFFFFFFFFFFFFFFFFFFFFFFFFFFFFFFFFFFFFFFFFFFFFFFFFFFFFFFFFFFFFFFFFFFFFFFFFFFFF:FFFFFFFFFFFFFFFFFFFFFFFF:FFFFFFFFFFFFFFFFFFFFFFFFFFFF:FFFFFFFFFFFFFFF:FFFFF:FFFFFFFFFFFFFFFFFFFFFFFFFFFFFFFFFFFFFFFFFF:FFFFFF:FFFFFFFFFFFFFFFFF,FFFFFFF:,FFFFFFFFFFFFF
@A00270:176:HGHW5DRXY:1:2101:24008:27195 2:N:0:CACACGTG+CTCCTTAC
GACTACTGGGGTATCTAATCCTGTTTGCTCCCCACGCTTTCGCATCTCAGCGTCAGTATCTGTCCAGAAGGCCGCCTTCGCCACCGGTATTCCTCCACATCTCTACGCATTTCACCGCTACACGTGGAATTCTACCTTCCTCTACAATACTCTAGTTAACCAGTTTTAAGTGCAATTCCTAGGTTGAGCCCAGGGCTTTCACACCTAACTTAATTATCCGCCTACATGCCCTTTACGCCCAGTCATTCC
+
FFFFFFFFFFFFFFFFFFFFFF:FFFFFFFFFFFFFFFFFFFFFFFFFFFFFFFFFFFFFFFFFF:FFFFFFFFFFFFFFFFFFFFF:FFFFFFFFFFFFFFFFFFFFFFFFFFFFFFFFFFFFFFFFFFFFFF::FFFFFFFFFFFFFFFFFFFFFFFFFFFFFFFF,FFFFFFFFFFFF:FFFFFFFFFFFFFFFFFFF,FFFFFFFFFFFFFFFF:F,FFFFF,:F:FFFFFFFFFFFFFFF,FFF
@A00270:176:HGHW5DRXY:1:2101:18864:27211 2:N:0:CACACGTG+CTCCTTAC
CCTACGGGTGGCTGCAGTGGGGAATTTTGGACAATGGGGGGAACCCTGATCCAGCCATGCCGCGTGTCTGAAGAAGGCCTTCGGGTTGTAAAGGACTTTTGTTAGGGAAGAAAAGCTCGGTGCTAATACCATCTAGTGCTGACGGTACCTAAAGAATAAGCACCGGCTAACTACGTGCCAGCAGCCGCGGTAATACGTAGGGTGCGAGCGATAATCGGAATTACTGGGCGTAAAGCGAGCGCAGACGGTT
+
FFFFFFFFFFF::FFFFFFFFFF,:F:FFF:F,FF:FFFFFFFFFFFFFFFFFFFF,FFF,:FFFFFFF:FFFF,FFFF,FF::FFFFFFFFFFFFFF,FF,:FFFF:F:FFFFFFF,F:F,FFFF,:FFF,:,FFF::,FFFFFF:FFFFFFFFFFFF:FFFFFF,FFFFF,FF,,FF:FFF:FFFF:FF,FF,F,FF:FFF,:FFFFF,:F:FF,FFFF:FFFF,FFFF,FFFFF,FFFFFFF:,F:F
@A00270:176:HGHW5DRXY:1:2101:31412:27211 2:N:0:CACACGTG+CTCCTTAC
CCTACGGGAGGCAGCAGTGGGGAATTTTGGACAATGGGGGGAACCCTGATCCAGCCATGCCGCGTGTCTGAAGAAGGCCTTCGGGTTGTAAAGGACTTTTGTTAGGGAAGAAAAGCTGGGTGCTAATACCATCTAGTGCTGACGGTACCTAAAGAATAAGCACCGGCTAACTACGTGCCAGCAGCCGCGGTAATACGTAGGGTGCGAGCGTTAATCGGAATTACTGGGAGTAAAGCGAGCGCAGACGGTT
+
FFFF:FFFFFFFFF:FFFFFFFFFFF:FFFF,FFFFFFFFFFFFFFFFFFFFFFFF,FFF:FFFFFFFFFFF:FFFFF,:FFFFFFFF:FF:FFF:F:FFFFFFFFFFFFFFF::,FFFFFFFFF::FFFFFFFFFFFFFFFFFFFFFFFF:FFFFFFFFFFFFFF,FFFF,:F,FFFFFF:FFFFFFFF,FFFFFFFFFFFFFF:FFFFFFFFFFFF:FF:FFFFFF,,FFFFFFFFF:FFFFFFFF:F
@A00270:176:HGHW5DRXY:1:2101:20491:27242 2:N:0:CACACGTG+CTCCTTAC
GACTACTGGGGTATCTAATCCTGTTTGCTCCCCACGCTTTCGCATCTCAGCGTCAGTATCTGTCCAGAAGGCCGCCTTCGCCACCGGTATTCCTCCACATCTCTACGCATTTCACCGCTACACGTGGAATTCTACCTTCCTCTACAATACTCTAGTTAACCAGTTTTAAGTGCAATTCCTAGGTTGAGCCCAGGGCTTTCACACCTAACTTAATTATCCGCCTACATGCCCTTTACGCCCAGTCATTCC
+
FFFFFFFFFFFFFFFFFFFFFFFFFFFFFFFFFFFFFFFFFFFFFFFFFFFFFFFFFFFFFFFFFFFFFFFFFFFFFFFFFFFFFFFF:FFFFFFFFFFFFFFFFFFFFF:FFFFFFF:FFFFF:FFFFF:FF,FFFFFFF:F:,FFFFF:FFFFF:FF:FFFFFF:FFFFFFFFF:FFFF,FFFFFFFFFFFFF::FFFFFFFFF,,FFFF:FFFFFFFFFFFFFFFFFFFFF::FFFFFFFF,FF,F
@A00270:176:HGHW5DRXY:1:2101:16450:27383 2:N:0:CACACGTG+CTCCTTAC
GACTACACGGGTATCTAATCCTGTTTGCTCCCCACGCTTTCGCATCTCAGCGTCAGTATCTGTCCAGAAGGCCGCCTTCGCCACCGGTATTCCTCCACATCTCTACGCATTTCACCGCTACACGTGGACTTCTACCTTCCTCTACAATACTCTAGTTAACCAGTTTTAAGTGCAATTCCTAGGTTGAGCCCAGGGCTTTCACACCTAACTTAATTATCCGCCTACATGCCCTTTACGCCCAGTCATTCC
+
FFFFFFFFFFFFFFFFFFFFFFFFFFFFFFFFFFFFFFFFFFFFFFFFFFFFFFFF:FFFFFFFFFFFFFFFFFFFFFFFFFFFFFFFFFFFFFFFFFFFFFFFFFFFFFFFFFFFFFFFFFFFFFF,,FFFFFFFFFFFFFF:FFF,FFFF,FFFFFFFFFFFFFFFFFFF:FFFFFFFFFF:FFFFFFFFFFFFFF:F:FFF:FFFFFFF,FFFFF:FFFFFFFFF:FFF:FF:FFFF:FFFF::FF
@A00270:176:HGHW5DRXY:1:2101:1316:27477 2:N:0:CACACGTG+CTCCTTAC
CCTACGGGTGGCTGCAGTGGGGAATATTGCACAATGGGGGGAACCCTGATGCAGCCATGCCGCGTGTATGAAGAAGGCCTTCGGGTTGTAAAGTACTTTCGGTGATGAGGAAGGTGATGAATCTAATAGGTTTATTAATTGACGTTAATCACAGAAGAAGCACCGGCTAACTCCGTGCCAGCAGCCGCGGTAATACGGAGGGTGCGAGCGTTAATCGGAATGACTGGGCGTAAAGGGCAGGTAGGCGGAT
+
FF:FFFFFFFFFFFF:F:FFFF:FFFF:,F:FFFFFFF,FFF,FFFFFFFFFFFFF,FFFFFFF,FF,FFFFFF,FFFFFFFFFFF:F:,:FF:FFFF:FFF:FFFFFF::FFFF:FFF:::FFFF::FFFFF,,FFF:FFFFF,FFFFFFF,FFFFFFFFFFFFFF:FFFFFFFFFFFFFF:FFFFFFFF,FFFFFF:FFFF:FFFFFFF::F:FFF:,:FFFFFFFFF,,F,FFFF:,F,FFFFFFF:
@A00270:176:HGHW5DRXY:1:2101:3360:27508 2:N:0:CACACGTG+CTCCTTAC
GACTACCCGGGTATCTAATCCTGTTTGCTCCCCACGCTTTCGCATCTCAGCGTCAGTATCTGTCCAGAAGGCCGCCTTCGCCACCGGTATTCCTCCACATCTCTACGCATTTCACCGCTACACGTGGAAGTCTACCTTCCTCTACAATACTCTAGTTAACCAGTTTTAAGTGCAATTCCTAGGTTGAGCCCAGGGCTGTCACACCTAACTTAATTATCCGCCTACATGCCCTTTACGCCCAGTCATTCC
+
:,FF:FFFFFF,F,FFFFF,FF:F:FFFFFF:FFFFF,,,FF:FF:FFFFFFFFFF:FFF,FFFFFFF:FFFFFFFFFF:F,,FFFFF,:FFF:F::F,:FFFF,FFFF,F,F:FFFF,,FFFF,FFF,,:FFFFF::FFFF,FF,,FFFFFFFF:FF:FF:F,:F:FF,:FF,F,FFFFFF:,FFFF:FFFFFF:F,,F:FFFF:FFFF:FF,:FFF::FF:FFF,F:FF,FF:FFFFF:FFFFFFFF
@A00270:176:HGHW5DRXY:1:2101:3884:27696 2:N:0:CACACGTG+CTCCTTAC
GACTACAAGGGTATCTAATCCTGTTTGCTACCCACGCTTTCGAGCATGAACGTCAGTGTTATCCCAGGAGGCTGCCTTCGCCATCGGTATTCCTCCACATCTCTACGCATTTCACTGCTACACGTGGAATTCTACCTCCCTCTGACACACTCTAGTTACACTGTTTCAAATGCACGTCCCAAGTTGAGCTCGGGGATTTCACATCTGACTTATTTAACCGTCTGCGCTCGCTTTACGCCCAGTAATTCC
+
FFFFFFFFFFFFFFFFFFFFFFFFFFFFFFFF:FFFFF:FF:FFFFFFF:FFFFFFFFFFF,FFFFFF:FFFFFFFFFFFF:FFFFFFFFFF,FFFFFF,FFFF:FFFF::FFFFFFFFF,FF:FFFFFFFFFFFFFF:FFFFFFF:FFF,:FFFFFFFFF:FFF:FFFFFF,FFFFFFFFFFFFFFFFFFFFFFFF:FFFF:FFFFFF:FFFFFFFF:F,:FF:FFFFFFFFF:FFFFFFFF:,FFFF
@A00270:176:HGHW5DRXY:1:2101:19868:27727 2:N:0:CACACGTG+CTCCTTAC
CCTACGGGGGGCAGCAGTGGGGAATATTGCACAATGGGGGGAACCCTGATGCAGCCATGCCGCGTGTATGAAGAAGGCCTTCGGGTTGTAAAGTACTTTCGGTGATGAGGAAGGTGATGTATCTAATAGGTGCATTAATTGACGTTAATCACAGAAGAAGCACCGGCTAACTCCGTGCCAGCAGCCGCGGTAATACGGAGGGTGCGAGCGTTAATCGGAATGACTGGGCGTAAAGGGCATGTAGGCGGAT
+
FFFFFFFFFFFFFF:FF,FFF:FFFFFFFFF:FF,FFFFFFFFFFFFF:FFFFFFFFFFFFFFFFFFFFFFF:FFFFFF:FFFFFFFF:F:FFFFFFFFFFF:F,FFFFFF,FFFFFFFFF,FFFFF:FFFFF,FFFF,FFFFFFFFFFFFFFFFFFF:FFFFFFFFF,FFFFFFFFFF,FFFFFFFFFFF:,FFFFFFFFFFFFFFFFFFFF::FFF,FFFFFFFFFFFFFF,FFFF:FFFFFFFFFFF
@A00270:176:HGHW5DRXY:1:2101:5502:27837 2:N:0:CACACGTG+CTCCTTAC
GACTACCGGGGTATCTAATCCTGTTTGCTCCCCACGCTTTCGCATCTCAGCGTCAGTATCTGTCCAGAAGGCCGCCTTCGCCACCGGTATTCCTCCACATCTCTGCGCATTTCACCGCTACACGTGGAATTCTACCTTCCTCTACAATACTCTAGTTAACCAGTTTTAAGTGCAATTCCTAGGTTGAGCCCAGGGCTTTCACACCTAACTTAATTATCCGCCTACATGCCCTTTACGCCCAGTCATTCC
+
F:FFFFFFFFFFFFFFF:FFFFFFFFFF:FFFFFFFFFFFFFFFFFFFFFFFFFFFFFFFFFFFFFFFFFFF:FFFFFFFF:FFFFFF,FFFFFFFFFFFFFFFFFFFFFFFFFFFFFF,FFFFFFFFF:FFF,,FFFF:FFFFFFFFF:FFFFFFFF,FFFFFFFFFF,FFFF:FFFFF:FFFFFFFFFFFFFFFF:FFFFFFF:FFFFF,FFFFFFF,FFFFFFFFF:FFFFFFF:F:FFFFFFF::
@A00270:176:HGHW5DRXY:1:2101:14344:27899 2:N:0:CACACGTG+CTCCTTAC
CCTACGGGTGGCAGCAGTGGGGAATTTTGGACAATGGGGGGAACCCTGATCCAGCCATGCCGCGTGTCTGAAGAAGGCCTTCGGGTTGTAAAGGACTTTTGTTAGGGAAGAAAAGCTGGGTGCTAATACCATCTAGTGCTGACGGTACCTAAGGAATAAGCACCGGCTAACTACGTGCCAGCAGCCGCGGTAATACGTAGGGTGCGAGCGTTAATCGGAATTACTGGGCGTAAAGCGAGCGCAGACGGTT
+
FFFFFFFFFFFFFFFFFFFFFFFFFFFFFFFFFFFFFFFFFFFFFFFFFFFFFFFFFFFFFFFFFFFFF:FF:FFFFF:FFFFFFFFFFFF,F:FFFFFFFFFFFFFFFFFFFFFFFFFFFFFFFFFF:F,FFFFFFF,FF:FFFFFF:FFFFFFFFFFFFFF:FFFFFFFFF,FFFF:FFF:FFFFFFFFFF,FF::FFFFFFFFFFFFFFFFFFFF,,FFFFFF:FFF,:,:FFFFFFF::FFFFFFF
@A00270:176:HGHW5DRXY:1:2101:14778:27899 2:N:0:CACACGTG+CTCCTTAC
GACTACACGGGTATCTAATCCTGTTTGCTACCCACGCTTTCGAGCATGAACGTCAGTGTTATCCCAGGAGGCTGCCTTCGCCATCGGTATTCCTCCACATCTCTACGCATTTCACTGCTACACGTGGAATTCTACCTCCCTCTGACACACTCTAGTTACACAGTTTCAAATGCACGTCCCAAGTTGAGCTCGGGGATTTCACATCTGACTTATTTAACCGTCTGCGCTCGCTTTACGCCCAGTAATTCC
+
FFFFFFFFFFFFFFFFFFFFFFF:FFFFFFFFFFFFFFFFFFFFFFFFFFFFFFFFFFFFFFFFFFFFFFFFFFFFFFFFFFFFFFFFFFFFFFFFFFF:FFFFFFFFF,FFFFFFFFFFFFFFFFFFFFFFFFFFFFFFFFFFFFFFFFFFF,FFFFFFFFFFF:FFFFFFFFFFFFFFFFF:FF:FFFFFFFFFFFFFFFFFFFFFFFF,FFFFFFFFFFF:FFFFFFFFFFFFFFFFFFF:FFFFF
@A00270:176:HGHW5DRXY:1:2101:27633:27931 2:N:0:CACACGTG+CTCCTTAC
GACTACACGGGTATCTAATCCTGTTTGCTACCCACGCTTTCGAGCATGAACGTCAGTGTTATCCCAGGAGGCTGCCTTCGCCATCGGTATTCCTCCACATCTCTACGCATTTCACTGCTACACGTGGAATTCTACCTCCCTCTGACACACTCTAGTTACACAGTTTCAAATGCACGTCCCAAGTTGAGCTCGGGGATTTCACATCTGACTTATTTAACCGTCTGCGCTCGCTTTACGCCCAGTAATTCC
+
FFFFFFFFFFFFFFFFFFFFFFFFFFFFFFFFFFFFF:FFFFFFFFFFFFFFFFFFFFFFFFFFFFFF:FFFFFFFFFFFFFFFFF:FFFFFFFF:FF,FFFFFFFFF:FFFFFFFFFFFFFFFFFFF,FF:F:F:FFFFFFFF::FFFFFFFFFF:FF,FFFFFFFFFFFFFFFFF:FFF,FFFFFFFFFF:FFFFFFFFFF,FFFF,F:,FFF:FFFFFFFFF:FF:FFFFFFFFF,FFFFF,FFFF
@A00270:176:HGHW5DRXY:1:2101:6406:28025 2:N:0:CACACGTG+CTCCTTAC
CCTACGGAGGCAGCAGTGGGGAATTTTGGACAATGGGGGGAACCCTGATCCAGCCATGCCGCGTGTCTGAAGAAGGCCTTCGGGTTGTAAAGGACTTTTGTTAGGGAAGAAAAGCTGGGTGCTAATACCATCTAGTGCTGACGGTACCTAAAGAATAAGCACCGGCTAACTACGTGCCAGCAGCCGCGGTAATACGTAGGGTGCGAGCGTTAATCGGAATTACTGGGCGTAAAGCGAGCGCAGACGGTTA
+
FFFFFFFFFFFFFFFF,FFFFFFFFFFFFFFFFFFFFFFFF:FFFFFFFFFF,FFFFFFFFFFFFFFFFFFFFFFFFF:FFFFFFFFFFF,FFFFFFFFFFF:FFFF:FFFFF:FFFFFFFFFFFFFFFFFFFFFFFFFF:FFFFFFFFFF:FFFFFFFF:FFFFFFFFFF:FFFFFFFFFFF:FFFFFFFFFFFFFFFFF,FFFF:FFFFFFFFFFFFFFFFFFFFFFFFF:,FFFF:FFFFFFFFFFF
@A00270:176:HGHW5DRXY:1:2101:5059:28103 2:N:0:CACACGTG+CTCCTTAC
GACTACACGGGTATCTAATCCTGTTTGCTACCCACGCTTTCGAGCATGAACGTCAGTGTTATCCCAGGAGGCTGCCTTCGCCATCGGTATTCCTCCACATCTCTACGCATTTCACTGCTACACGTGGAATTCTACCTCCCTCTGACACACTCTAGTTACACAGTTTCAAATGCACGTCCCAAGTTGAGCTCGGGGATTTCACATCTGACTTATTTAACCGTCTGCGCTCGCTTTACGCCCAGTAATTCC
+
FFFFFFFFFFFFFFFFFFFFFFFFFFFFFFFFFFFFFFFFFFFFFFFFFFFFFFFFFFFFFFFFFFFFFFFFFFFFFFFFFFFFFFFFFFFFFFFF:FFFFFFFFFFFFFFFFFFF:FFFFFFFFFF:FFFFFFFFFFFFFFFFFFFFFFFFFFFFFFFFFFFFFFFFFFFFFFFFFFFFFFFFFFFFF:FFFFFF:FFFFFFFFFFF:FF:FFFF:F:FFFFF,FFFFFFFFFFFFFFFFFFFFFFFF
@A00270:176:HGHW5DRXY:1:2101:30861:28166 2:N:0:CACACGTG+CTCCTTAC
CCTACGGGAGGCAGCAGTGGGGAATTTTGGACAATGGGGGGAACCCTGATCCAGCCATGCCGCGTGTCTGAAGAAGGCCTTCGGGTTGTAAAGGACTTTTGTTAGGGAAGAAAAGCTGGGTGCTAATACCATCTAGTGCTGACGGTACCTAAAGAATAAGCACCGGCTAACTACGTGCCAGCAGCCGCGGTAATACGTAGGGTGCGAGCGTTAATCGGAATTACTGGGCGTAAAGCGAGCGCAGACGGTT
+
FFFFFFFFFFFFFFFFFFFFFFF,FFFFFFFFFFFFFFFFFFFFFFFFFFFFFFFFFFFFFFFFFFFFFFF::FFFFFF:FFFFFFFFFFFFF:F:F:FFF:,FFFFFFFFF,FFFFFFFFFFFFFFFFFF:FFFFFFFFFFFFFFFFFFFFFFFFFFFFFFFFFFFFFFFFFFF:F,FFFFFFFFFFF:FFFFFFFFFFFFFFFFFFFFFFFFFFFFF:F,FFFFFFFFFFFFFFFFF:FFFFFFFFF,
@A00270:176:HGHW5DRXY:1:2101:28700:28307 2:N:0:CACACGTG+CTCCTTAC
GACTACACGGGTATCTAATCCTGTTTGCTACCCACGCTTTCGAGCATGAACGTCAGTGTTATCCCAGGAGGCTGCCTTCGCCATCGGTATTCCTCCACATCTCTACGCATTTCACTGCTACACGTGGAATTCTACCTCCCTCTGACACACTCTAGTTACACAGTTTCAAATGCACGTCCCAAGTTGAGCTCGGGGATTTCACATCTGACTTATTTAACCGTCTGCGCTCGCTTTACGCCCAGTAATTCC
+
FFFFFFFFFFFFFFFFFFFFFFFFFFFFFFFFFFFFFFFFFFFFFFFFFFFFFFFFFFFFFFFFFFFFFFFFFFFFFFFFFFFFFFFFFFFFFFFFFFFFFFFFFFFFFFFFFFFFFFFFFFFFFFFFFFFFFFFFFFFFFFFFFFFFFFFFFFFFFFFFFFFFFFFFFFFFFFFFFFFFFFFFFFFFFF:FFFFFFFFFFFFFFFFFFFFFFFFFFFF:FFFFFFFFFFFFFFF:FFFFFFFFFFFFF
@A00270:176:HGHW5DRXY:1:2101:10158:28322 2:N:0:CACACGTG+CTCCTTAC
CCTACGGGGGCAGCAGTGGGGAATATTGCACAATGGGGGGAACCCTGATGCAGCCATGCCGCGTGTATGAAGAAGGCCTTCGGGTTGTAAAGTACTTTCGGTGATGAGGAAGGTGATGTATCTAATAGGTGCATTAATTGACGTTAATCACAGAAGAAGCACCGGCTAACTCCGTGCCAGCAGCCGCGGTAATACGGAGGGTGCGAGCGTTAATCGGAATGACTGGGCGTAAAGGGCATGTAGGCGGATA
+
FFFFFFFFFFFFFFFFFFFFFFFF:FFFFFFFFFFFFFFFFFFFFFFFFFFFFFF:FFFFFFFFFFFFFFFFF,FFFFFFFFF:FFFFFFFFFFFFFFFFFFFFFF,FFFFFFFFFFFFFFFFF:F:F:FFFFFFFFFFFFFFFFFFFFFFFFFFFFFFFFFFFFFFFFFFFFFFFFFFFFFFFFFFFF:FFFFFFF,FF:FFFF:FFF:FFFFFFFF,FF:FFFFFFFF:FF,FFFF:FFF,F:FFFFF
@A00270:176:HGHW5DRXY:1:2101:10221:28338 2:N:0:CACACGTG+CTCCTTAC
CCTACGGGGGCAGCAGTGGGGAATATTGCACAATGGGGGGAACCCTGATGCAGCCATGCCGCGTGTATGAAGAAGGCCTTCGGGTTGTAAAGTACTTTCGGTGATGAGGAAGGTGATGTATCTAATAGGTGCATTAATTGACGTTAATCACAGAAGAAGCACCGGCTAACTCCGTGCCAGCAGCCGCGGTAATACGGAGGGTGCGAGCGTTAATCGGAATGACTGGGCGTAAAGGGCATGTAGGCGGATA
+
::FFFFFFFFFFFFFFFFFFFFFFFFFFFFFFFFFFFFFFFFFFFFFFFFFFFFFFFFFFFFFFFFFFFFFFFFFFFFFFF:FFFFFFFFFF:FFFFFFFF:FFFFFFFFF:FFFFFFFFFFFFFFFFFFF:FFFFF,F:,FFFFFFFFFFFFFFFFFFFFFFFFFFFFFFF:FFFFFFF:FF:FFFFFFFFFFF:FFFFFFFFFFFF:FFFFFFFFFFFF:FFFFFFFFFFFFFFFFFFFFFFFFFFFF
@A00270:176:HGHW5DRXY:1:2101:22200:28385 2:N:0:CACACGTG+CTCCTTAC
GACTACCGGGGTATCTAATCCTGTTTGCTCCCCACGCTTTCGCATCTCAGCGTCAGTATCTGTCCAGAAGGCCGCCTTCGCCACCGGTATTCCTCCACACCTCTACGCATTTCACCGCTACACGTGGAATTCTACCTTCCTCTACAATACTCTAGTTAACCAGTTTTAAGTGCAATTCCTAGGTTGAGCCCAGGGCTTTCACACCTAACTTAATTATCCGCCTACATGCCCTTTACGCCCAGTCATTCT
+
FFFFFFFFFFFFFFFFFFFFFFFFFFFFFFFFFFFFFFFFFFFFFF:FFFFFFFFFFFFFFFFFFFFFFFFFFFFFFFFFFFFFFFFF:FFFFFFFFFFFFFFFFFFFFFFFFFFFFFFFFFFFFFFF:FFFF:FFF:FFFFFFFF:FFFFFFFFFFFFFFFF:FFFFFF,FFFFFFFFFFFFFF:FFFFFFFFFF:,FFFFFFFFFFFFFFF:F:FFFFFFFFFFFFFFFF,FFFFFFFFFFFFFFFF
@A00270:176:HGHW5DRXY:1:2101:20627:28416 2:N:0:CACACGTG+CTCCTTAC
GACTACTGGGGTATCTAATCCTGTTTGCTCCCCACGCTTTCGCATCTCAGCGTCAGTATCTGTCCAGAAGGCCGCCTTCGCCACCGGTATTCCTCCACATCTCTACGCATTTCACCGCTACACGTGGAATTCTACCTTCCTCTACAATACTCTAGTTAACCAGTTTTAAGTGCAATTCCTAGGTTGAGCCCAGGGCTTTCACACCTAACTTAATTATCCGCCTACATGCCCTTTACGCCCAGTCATTCC
+
FFFFFFFFFFFFFFFFFFFFFFFFFFFFFFFFFFFFFFFFFFFFFFFFFFFFFFFFFFFFFFFFFFFFFFFFFFF:FFFFFFFFFFFFFFFFFFFFFFFFFFFFFFFFFFFFFFFFFFFFFFFFFFF:FFFFFFF:FFFFFFFFFFFFFFFFFFFFF,FFFF:FFFFFFFFF:F:FFFFFFFFFFFFFFFFFFFFFFFFF,FFFFFFF:FFFFFFFFFFFFFFFFFF:FFF:FFFFFFFFFF:FFFFFF
@A00270:176:HGHW5DRXY:1:2101:27670:28557 2:N:0:CACACGTG+CTCCTTAC
GACTACCGGGGTATCTAATCCTGTTTGCTCCCCACGCTTTCGCATCTCAGCGTCAGTATCTGTCCAGAAGGCCGCCTTCGCCACCGGTATTCCTCCACATCTCTACGCATTTCACCGCTACACGTGGAATTCTACCTTCCTCTACAATACTCTAGTTAACCAGTTTTAAGTGCAATTCCTAGGTTGAGCCCAGGGCTTTCACACCTAACTTAATTATCCGCCTACATGCCCTTTACGCCCAGTCATTCC
+
FFFFFFFFFFFFFFFFFFFFFFFFFFFFFFFFFFFFFFFFFFFFFFFFFFFFFFFFFFFFFFFFFFFFFFFFFFFFFFFFFFFFFFFF:FF:FFFFFFFFFFFFFFFFFFFFFFFFF,FFFFFFFFFF,FFFFFFFFFFFFFFFFFFF,FF:FFFFFFFFFFFFFFFFFFFFF,FFFFFF:FFFF:FFFFFFFFF:FFF:FFFFFF,FFFFFFFF,FFFFFFFFFFFFFFFFFFFFFFFFFFFFFFFFF
@A00270:176:HGHW5DRXY:1:2101:9860:28588 2:N:0:CACACGTG+CTCCTTAC
CCTACGGGGGCAGCAGTGGGGAATATTGCACAATGGGGGGAACCCTGATGCAGCCATGCCGCGTGTATGAAGAAGGCCTTCGGGTTGTAAAGTACTTTCGGTGATGAGGAAGGTGATGTATCTAATAGGTGCATTAATTGACGTTAATCACAGAAGAAGCACCGGCTAACTCCGTGCCAGCAGCCGCGGTAATACGGAGGGTGCGAGCGTTAATCGGAATGACTGGGCGTAAAGGGCATGAAGGCGGATA
+
FFFFFFFFFFFFFFF::FFFFFFFFFFFFFFFFFF::FF:F:FF:F:FFFFFFFF:FFFFFFF:F:F,FF,FFFFFFFFFF:FF:FFF,FFFFFFFFFFFF:FF,F:FFFFFFFFFFFFFFFFFFFFFFFFFFFF,FFFFFFFFFFFFFFFFF:F:FFFFFFFFFFFFFFFFFFFFF,FF,FF:F,F,FFF,FFFF,F,F:FF,FF:FFFFFFFF::FFFFF:F:FF:FF,FF:FFFF:F,FFFFF:FF,
@A00270:176:HGHW5DRXY:1:2101:11849:28588 2:N:0:CACACGTG+CTCCTTAC
GACTACTGGGGTATCTAATCCTGTTTGCTCCCCACGCTTTCGCATCTCAGCGTCAGTATCTGTCCAGAAGGCCGCCTTCGCCACCGGTATTCCTCCACATCTCTACGCATTTCACCGCTACACGTGGAATTCTACCTTCCTCTACAATACTCTAGTTAACCAGTTTTAAGTGCAATTCCTAGGTTGAGCCCAGGGCTTTCACACCTAACTTAATTATCCGCCTACATGCCCTTTACGCCCAGTCATTCC
+
:FFFFFFFFFFFFFFFFFFFFFFFFFFFFFFFFFFFFF,F:FFFF:F:FFF:FFFFFFFFFFF::FFFFFFFFFFFFFFFF,FFFFFFFFFFFFFFFFFFFFFFF:FFFFFF,FF,FFFFFF,FFFFFFFF:FF,:FFFFFFFF:FFFF:FFFFFFFFFF:FFFF:FF:FFFFFFFFFFFFFFFFFFFF,FFFF:F,:FFFFFF::F,FFFFFFFF:FFF:FFFFFFFFFFFFFF,:FFFFFFFFFF,,
@A00270:176:HGHW5DRXY:1:2101:25337:28620 2:N:0:CACACGTG+CTCCTTAC
CCTACGGGAGGCTGCAGTGGGGAATTTTGGACAATGGGGGGAACCCTGATCCAGCCATGCCGCGTGTCTGAAGAAGGCCTTCGGGTTGTAAAGGACTTTTGTTAGGGAAGAAAAGCTGGGTGCTAATACCATCTAGTGCTGACGGTACCTAAAGAATAAGCACCGGCTAACTACGTGCCAGCAGCCGCGGTAATACGTAGGGTGCGAGCGTTAATCGGAATTACTGGGCGTAAAGCGAGCGCAGACGGTT
+
FFFFFFFFFFFFFFFFFFFFFFFFFFFFFFFFFFFFFFFFFFFFFFFFFFFFFFFFFFFFFFFFFFFFFFFFFFFFFFFFFFFFFFFFFFFFFFFFFFF:FFFFFFFF,FFFFFFFFFFFFFFFFFFFFF,FFFFFFFFF:,FFFFFFFF,FFF:FFFFFF:FFFFFFFFF:FFFFFFFFFF:FF:FFFF:FFFFFFFFFFFFFFFFFFFFF:FFFFFF:FF:FFFFFFFFFFF:FFFFFFF,FFFFFFF
@A00270:176:HGHW5DRXY:1:2101:25355:28651 2:N:0:CACACGTG+CTCCTTAC
GACTACCCGGGTATCTAATCCTGTTTGCTCCCCACGCTTTCGCATCTCAGCGTCAGTATCTGTCCAGAAGGCCGCCTTCGCCACCGGTATTCCTCCACATCTCTACGCATTTCACCGCTACACGTGGAATTCTACCTTCCTCTACAATACTCTAGTTAACCAGTTTTAAGTGCAATTCCTAGGTTGAGCCCAGGGCTTTCACACCTAACTTAATTATCCGCCTACATGCCCTTTACGCCCAGTCATTCC
+
FFFFFFFFFFFFFFFFFFFF:FFFFFFFFFFFFFFFF:FFFF:FFFFFFFFFFFFFFFFFFFFFFFFF:FFFFFFFF,FFF:FFFFFFFFFFFFFFFFFFFFFFFFFFFF:FFFFF:FF,F:FFFFFFF,FFFFFFFFF:FFFFF:FF:,:FFF:FFFFF,::FF,F,FFFF,F:F:FF,FF:FFFFF:FFFFFFFF:FFFF,:F:FFFF:FFF:F:FF:FF:FFFFFFFFFF:FF:FF:FFFFFFF:F
@A00270:176:HGHW5DRXY:1:2101:25464:28651 2:N:0:CACACGTG+CTCCTTAC
CCTACGGGAGGCTGCAGTGGGGAATTTTGGACAATGGGGGGAACCCTGATCCAGCCATGCCGCGTGTCTGAAGAAGGCCTTCGGGTTGTAAAGGACTTTTGTTAGGGAAGAAAAGCTGGGTGCTAATACCATCTAGTGCTGACGGTACCTAAAGAATAAGCACCGGCTAACTACGTGCCAGCAGCCGCGGTAATACGTAGGGTGCGAGCGTTAATCGGAATTACTGGGCGTAAAGCGAGCGCAGACGGTT
+
F:FFFFFFFFFFFFF,F:FFFFFFF,FFFFFFFFFFFFFFFFFFFFFFFF:FFFFFFFFFFFFFFFFFFFFFFFFFFFFFFFFFFFFFFF:FF:FFFFF,FFFFFFFFFFFFFFFFFFFFFFFFFFFFFFFFFFFFFFFFFFFFFFFFFFFFFFF:FFFFFFFFF:FFFFFFFFF:FFFFFFFFFFFFFFFF:FFFFF:FFFFFFFFFFF,:FFFF:FF:F:FFFFFFFFFFFFF:F:FFFFFFFFFFFF
@A00270:176:HGHW5DRXY:1:2101:28592:28651 2:N:0:CACACGTG+CTCCTTAC
GACTACACGGGTATCTAATCCTGTTTGCTACCCACGCTTTCGAGCATGAACGTCAGTGTTATCCCAGGAGGCTGCCTTCGCCATCGGTATTCCTCCACATCTCTACGCATTTCACTGCTACACGTGGAATTCTACCTCCCTCTGACACACTCTAGTTACACAGTTTCAAATGCACGTCCCAAGTTGAGCTCGGGGATTTCACATCTGACTTATTTAACCGTCTGCGCTCGCTTTACGCCCAGTAATTCC
+
FFFFFFFFFFFFFFFFFFFFFF:FFFFFFFFFFFFFFFFFFFFFFFFFFFFFFFFFFFFFFFFFFFFFFFFFFFFFFFFFFFFFFFFFFFFFFFFFFF:,FFFFFFFFFF:FFFFFFFFFF:FFFFFF:F:FFFFFFFFFFFFFFF:FFFFFFFFFF:FFF:FFFFFF:FFFFFFFFFFFFFFFFFFFFFFFFFFFFFFF::FFFFF:,F::FFFFFFFFFFF:FFFFFFF:FFFFFFF:FFFFFFFFF
@A00270:176:HGHW5DRXY:1:2101:28953:28651 2:N:0:CACACGTG+CTCCTTAC
GACTACCGGGGTATCTAATCCTGTTTGCTCCCCACGCTTTCGCATCTCAGCGTCAGTATCTGTCCAGAAGGCCGCCTTCGCCACCGGTATTCCTCCACATCTCTACGCATTTCACCGCTACACGTGGAATTCTACCTTCCTCTACAATACTCTAGTTAACCAGTTTTAAGTGCAATTCCTAGGTTGAGCCCAGGGCTTTCACACCTAACTTAATTATCCGCCTACATGCCCTTTACGCCCAGTCATTCC
+
FFFFFFFFFFF:FFFFFFFFFFFFFF:FFFFFFFFFFFFFFFFFFFFFFFFFFFFFFFFFFFFFFFFFFFFFFFFFFFFFFFFFFFFFFFF:FFFFFFFFFFFFFFFFFFFFFFFFFFFFFFFFFFFFFFFFFFFFFFFFFFFFF:FFFFFFFFFFF:FFFFFFFFFFFFFFFFFFFFFFFFFFFFFFFFFFFFFF:FFFFFFFFFFFFFF:FFF:FFFFFFFFFFFFFFFF:FFFFFFFFFFFF:FFF
@A00270:176:HGHW5DRXY:1:2101:30011:28761 2:N:0:CACACGTG+CTCCTTAC
GACTACCAGGGTATCTAATCCTGTTTGCTCCCCACGCTTTCGCATCTCAGCGTCAGTATCTGTCCAGAAGGCCGCCTTCGCCACCGGTACTCCTCCACATCTCTACGCATTTCACCGCTACACGTGGAATTCTACCTTCCTCTACAATACTCTAGTTAACCAGTTTTAAGTGCAATTCCTAGGTTGAGCCCAGGGCTTTCACACCTAACTTAATTATCCGCCTACATGCCCTTTACGCCCAGCCATTCC
+
FFFFFFFFFFFFFFFFFFFFFFFFFFFFFFFFFFFFFFFFFFFFFFFFFFFFFFFFFFFFFFFFFFFFFFFFFFFFFFFFFFFFFFFFFFFFFFFFFFF,FFFFFFFF:FFFF:FFFFF:F:FFFFFF,FFFFFFFF,FFFFFFFFFFFFFFFFFFF:FFFFF:FFFFFFFFFFF:FFFFFFFFFFFFFFFF:FFFF:FFF:FF:FFFFFFFFFFFFFFFFFF:FFFFFFFFFFFFFFFFFFFFFFFFF
@A00270:176:HGHW5DRXY:1:2101:11623:28792 2:N:0:CACACGTG+CTCCTTAC
GACTACTGGGGTATCTAATCCTGTTTGCTCCCCACGCTTTCGCATCTCAGCGTCAGTATCTGTCCAGAAGGCCGCCTTCGCCACCGGTATTCCTCCACATCTCTACGCATTTCACCGCTACACGTGGAATTCTACCTTCCTCTACAATACTCTAGTTAACCAGTTTTAAGTGCAATTCCTAGGTTGAGCCCAGGGCTTTCACACCTAACTTAATTATCCGCCTACATGCCCTTTACGCCCAGTCATTCC
+
FFFFFFFFFFFFFFFFFFFFFFFFFFFFFFFFFFFFFFFFFFFF:FFFFFFFFFFFFFFFFFFFFFFFFFFFFFFFFFFFFFFFFFFFFFFFFFFFF:FFFFFFFFFFFFFFFFFFFFF,FFFFFFF:FFFFFFFF,:FFFFFFFFF:FFFFFF::FFFFFFF,FFFFFFFFFFFFFFFFFFFFFFFFFFFFFFFFFFF:FFFFFF:FFFFFF:FFFFFFFFFFFFFFFFFFFFFFF:FFFFFFFF,FF
@A00270:176:HGHW5DRXY:1:2101:25373:28808 2:N:0:CACACGTG+CTCCTTAC
GACTACCCGGGTATCTAATCCTGTTTGCTCCCCACGCTTTCGCATCTCAGCGTCAGTATCTGTCCAGAAGGCCGCCTTCGCCACCGGTATTCCTCCACATCTCTACGCATTTCACCGCTACACGTGGAATTCTACCTTCCTCTACAATACTCTAGTTAACCAGTTTTAAGTGCAATTCCTAGGTTGAGCCCAGGGCTTTCACACCTAACTTAATTATCCGCCTACATGCCCTTTACGCCCAGTCATTCC
+
F:FFFFFFFFFFF:FFFFFFFFFFFFFFFFFFFFFFFFFFFFFFFFFFFFFFFFFFFFFFFFFFFFFFFFFFFFFFFFFFF:FFFFFFFFFFFFFFFFFFFFFFFFFFFFFFFFFFFFFFFFFFFFF,FFFFFFFFFFFFFFFFFF,FFFFFFFFFFFFFFFFFFFFFFFFFFFFFFFFFF:FFFF:FFFFFFFFFFFFF:F:FFFFFFFF,FFFFFFFFFFFFFFFFFFFF,FFFFFFFFFFFFFF:F
@A00270:176:HGHW5DRXY:1:2101:25491:28823 2:N:0:CACACGTG+CTCCTTAC
GACTACCGGGGTATCTAATCCTGTTTGCTCCCCACGCTTACCCATCACACCGTCAGTATCTGTCCAGAATGCCGCCTTCGCCACCGGTATTCCTCCACATCTCTACGCATTTCACAGCTACACGTGGAATTCAACCTTCCTCTACAATACTCTAGTTAACCAGTTTTAAGTGCAATTCCTAGGTTGAGCCCAGGGCTTTCACACCTAACTTAATAATCCTCCTACATGCCCTTAACGCACACTCATTCC
+
,FFFFFF:F,,FFF,FFFFF,F,FFFFF:FFF::F,,,,,,,FFFF,,:,FFFFF,::,FFF,FFF,FF,:FF:FFFFF,,F,FFFF,FF:FF,FFFFF,FFF,FF,F,F:FFFF,,,FF:::,F,,,,:,F,,:::,::,F::F,F,,FFFF:FF::F:F:,:F:FF:F,FFFFFFFF,,,:,,FF,:FF,F,FFFFF:FFF,,F,F,:F:FF,,,FF,FFF:FFFFFFF,F,FFF,,::,FF:FF,F
@A00270:176:HGHW5DRXY:1:2101:11650:28839 2:N:0:CACACGTG+CTCCTTAC
GACTACTGGGGTATCTAATCCTGTTTGCTCCCCACGCTTTCGCATCTCAGCGTCAGTATCTGTCCAGAAGGCCGCCTTCGCCACCGGTATTCCTCCACATCTCTACGCATTTCACCGCTACACGTGGAATTCTACCTTCCTCTACAATACTCTAGTTAACCAGTTTTAAGTGCAATTCCTAGGTTGAGCCCAGGGCTTTCACACCTAACTTAATTATCCGCCTACATGCCCTTTACGCCCAGTCATTCC
+
FFFF:FFFFFFFF,FFFFFFFFFFFFFFFFFFFFFFFFFFFF:FFFFFFFFFFFFFFFFFFFFFFFFFFFFFFFFFFFFFF:FFFFFFFFFF,FFFFFFFFFFFF:FFFFFFFF:FFFFFFFF:FFFFFFFFFFFFFFFFFF:FFFFFFFF,FFFFFFFFFFFFFFFFFFFFFFFFFFFF:FF,F:FFFFFFFFFFFFFFFFFF:FFFFFF,:FFFFFFFFF:FFFFFFFFFFFFFFFFFFFFF:FFFF
@A00270:176:HGHW5DRXY:1:2101:20292:28839 2:N:0:CACACGTG+CTCCTTAC
GACTACCCGGGTATCTAATCCTGTTTGCTCCCCACGCTTTCGCATCTCAGCGTCAGTATCTGTCCAGAAGGCCGCCTTCGCCACCGGTATTCCTCCACATCTCTACGCATTTCACCGCTACACGTGGAATTCAACCTTCCTCTACAATACTCTAGTTAACCAGTTTTAAGTGCAATTCCTAGGTTGAGCCCAGGGCTTTCACACCTAACTTAATTATCCGCCTACATGCCCTTTACGCCCAGTCATTCC
+
FFFFFFFFFFFFFFFFFFFFFFFFFFFFFFFFFFFFFFFFFFFFFFFFFFFFFFFFFFFFFFFFF::FFFFFFFFFFFFFFFFFFFF,FFFFF:FFFFFFFFFFFFFFF::FFFFFFF::FFFFFFFF,FFFFFFFFFFFFF,:FFFF:F,:FFFFFFFF:FFF:FFFFFFFFFFFFFFFFFFFFFFFFFFFFFFFFFFFF:FFFFFF,FFFFFFFFFFFFFF:FFFFFFFFFFF::F:F:FFFFFFFF
@A00270:176:HGHW5DRXY:1:2101:15076:28855 2:N:0:CACACGTG+CTCCTTAC
CCTACGGGTGGCTGCAGTGGGGAATATTGCACAATGGGGGGAACCCTGATGCAGCCATGCCGCGTGTATGAAGAAGGCCTTCGGGTTGTAAAGGACTGTTGGTAGGGACGAAAAGCTGGGTGCTAATACCATCTAGTGCTGACGGTACCTAAAGAATAAGCACCGGCTAACTACGTGCCAGCAGCCGCGGTAATACGTAGGGTGCGAGCGTTAATCGGAATTACTGGGCGTAAAGCGAGCGCAGACGGT
+
FFFFFFFFFFFFFFFFFF:FFFF,FFFFF,,FF,FFFFFFFF,FFFFFF,FFFFFF:FFF:FFFFFF:FFFFF:FFFFF,F:FFFFFFF:F,FFF,F,,FF,:FFFF:,F,FFFFFFFFFFF:FFFFFFFFFFFFFFFFFFF:FFF,FF,:F,FFF:F:FF,FFFF:FFF:FF:FFFFF:FFF:FFFFFFF,FF,:F,:FFFFFF:,F:FFFFFFFF:F,,FF,,FFFFF,F,,FFFFFFFF:FF,FFF
@A00270:176:HGHW5DRXY:1:2101:4887:28933 2:N:0:CACACGTG+CTCCTTAC
GACTACAGGGGTATCTTATCCTGTTTGCTCCCCACGCTTTCGCATCTCAGCGTCAGTATCTGTCCAGAAGGCCGCCTTCGCCACCGGTATTCCTCCACATCTCTACGCATTTCACCGCTACACGTGGAATTCTACCTTCCTCTACAATACTCTAGTTAACCAGTTTTAAGTGCAATTCCTAGGTTGAGCCCAGGGCTTTCACACCTAACTTAATTATCCGCCTACATGCCCTTTACGCCCAGTCATTCCGT
+
FF:F,FFFFFFFFFFFFFFFFFFFFFFFFFFFF:FFFFFFFFFFFFFFFFFFFFFFFFFFFFFFFFFFFFFFFF:FFFFFFFFFFFFFFFFF:FF:F::FFFFFFFF:FFFFF:FFFFFFFFFFFFFF,FFFFFFFFF,FFFFF:FFFFFFFF:FFFFFFFFFFFFF::FFFFFFFFFFFFFFFFFFF:FFFFFF:FFFFF:FF:FF:FFFFFFFFFF,FFFFFFFFF:FFFFFF:FF,FFFFFFFFFFF,
@A00270:176:HGHW5DRXY:1:2101:15112:28948 2:N:0:CACACGTG+CTCCTTAC
CCTACGGGTGGCTGCAGTGGGGAATATTGCACAATGGGGGGAACCCTGATGCAGCCATGCCGCGTGTATGAAGAAGGCCTTCGGGTTGTAAAGGACTTTTGTTAGGGAAGAAAAGCTGGGTGCTAATACCATCTAGTGCTGACGGTACCTAAAGAATAAGCACCGGCTAACTACGTGCCAGCAGCCGCGGTAATACGTAGGGTGCGAGCGTTAATCGGAATTACTGGGCGTAAAGCGAGCGCAGACGGTT
+
FFFFFFFFFFFFFF::FFFFFFF:FFFFFFFFFFFFFFFFFFFFFFFFFFFFFFFFFFFFFFFFFFFFFFFFFFFFFFFFFFFFFFFF:FFFFFFFFFFFFFFFFFFFFFFFFFFFFF:FFFFFFFFFF:FFFFFFFFFFFFFFFFFF:F,FFFFFFFFF:FF:FFFFF:FFFFFFFFFFFFFFFFFFFFFFFFFFFFFFFFFFFFFFFFFF:FFFFFF,FFFFFFFFFFFFFFFFFFFFFFFFFFFFFF
@A00270:176:HGHW5DRXY:1:2101:28637:28980 2:N:0:CACACGTG+CTCCTTAC
GACTACCGGGGTATCTAATCCTGTTTGCTCCCCACGCTTTCGCATCTCAGCGTCAGTATCTGTCCAGAAGGCCGCCTTCGCCACCGGTATTCCTCCACATCTCTACGCATTTCACCGCTACACGTGGAATTCTACCTTCCTCTACAATACTCTAGTTAACCAGTTTTAAGTGCAATTCCTAGGTTGAGCCCAGGGCTTTCACACCTAACTTAATTATCCGCCTACATGCCCTTTACGCCCAGTCATTCC
+
FFF:FFFFFFFFFFFFFFFFFFFF:FFFFFFFFFFFFFFFFFFFFFFFFFFFFFFFFFFFFFFFFFFFF:FFFFFFFFFFFFFFFFFFFFFFFFFFFFFFFFFFFFFFFFFFFFFFFFFFF,FFFFFF,:FFFFFFFFFFFFFFF:FFFFFFFFF,FFFFFFFFFFFFFF:FF,FFFFFFFFFFFFFFFFFFFFFF,F,FFF:FFFFFFFFF,FF,FFFFFF,FFFFFFFFF:FFFFFFFFFFFFFFFF
@A00270:176:HGHW5DRXY:1:2101:30789:28980 2:N:0:CACACGTG+CTCCTTAC
CCTACGGGTGGCTGCAGTGGGGAAAATTGCACAATGGGGGGAACCCTGATGCAGCCATGCCGCGTGTATGAAGAAGGCCTTCGGGTTGTAAAGTACTTTCGGTGATGAGGAAGGTGATGTATCTAATAGGTGCATTAATTGATGTTAATCACAGAAGAAGCACCGGCTAACTCCGTGCCAGCAGCCGCGGTAATACGGAGGGTGCGAGCGTTAATCGGAATGACTGGGCGTAAAGGGCATGTAGGCGAAT
+
FFFFFFFF:FFFFFF:FFFFFFF,,,FFF:F,F,FFF:FFF:FFFFFFFFFFFFFF:FFFFFFFFFFFFFFFFF,FF:::FFFFFFFFF:,FFFFFF,FFFF:F,FFFFFFFFFFFFFF,F:FF,:,,FF,FFFFFFFFFFFFFFFFFFFF:FFF,:FFFF:FFFFFFF:FFFFFFFFFFFFFFFFFFFFF::FFFFFFFFFFF:FFFFFF:FF:,FFF,FF,,FFFF,:FF:FFFF:F,,F,FFFF,:F
@A00270:176:HGHW5DRXY:1:2101:5692:29011 2:N:0:CACACGTG+CTCCTTAC
GACTACTAGGGTATCTAATCCTGTTTGCTACCCACGCTTTCGAGCATGAACGTCAGTGTTATCCCAGGAGGCTGCCTTCGCCATCGGTATTCCTCCACATCTCTACGCATTTCACTGCTACACGTGGAATTCTACCTCCCTCTGACACACTCTAGTTACACAGTCTCAAATGCACGTCCCAAGTTGAGCTCGGGGATTTCACATCTGACTTATTTAACCGTCTGCGCTCGCTTTACGCCCAGTAATTCC
+
F:F:FFFFFFFFFFFF:FFFF,FF,FFFF,FFFFFFF:FFFFFFFFFFFFFF:FFFFFFFFFFFFF:FFFFF:FFFFFFF:,:F:FFFF:FFFFFFFFFFFFFFFFF:F::FF,FFFFFFFFFFFF:FF::FF,FFFFFFFFFFFFFF:::FFFFFFF::FFFFFFFFFFFF:FFFFFFFFFFFFFFF:FFFFFFFFFF,FFF::FFFFF:F:FF:FF:F:FFFFFFFFF:FFFFFFFFFFFF,,FFFF
@A00270:176:HGHW5DRXY:1:2101:14308:29089 2:N:0:CACACGTG+CTCCTTAC
CCTACGGGTGGCAGCAGTGGGGAATTTTGGACAATGGGGGGAACCCTGATCCAGCCATGCCGCGTGTCTGAAGAAGGCCTTCGGGTTGTAAAGGACTTTTGTTAGGGAAGAAAAGCTGGGTGCTAATACCATCTAGTGCTGACGGTACCTAAGGAATAAGCACCGGCTAACTACGTGCCAGCAGCCGCGGTAATACGTAGGGTGCGAGCGTTAATCGGAATTACTGGGCGTAAAGCGAGCGCAGACGGTT
+
FFFFFFFFFFFFFFFFFFFFFFFFFFFFFFFFFFFFFFFFFFFFFFFFFFFFFFFFFFFFFFFFFFFFFFFFFFFFFFFFFFFFFFFFFFFFFFFF::FFFF,FFFFFFFFFFFFFFFFFFF,FFFFFFFFFFFFFFFFFFFFFFFFFFFFFFFF:FFF:FFF:FFFFFFFFFFFFFFFFFFFFFF:FFFFFFFFFFFFFFFFFFFFFFFFFFFF:FFFFFFFFFFFF:FFFF,FFFFFFFFFFFFFFFF
@A00270:176:HGHW5DRXY:1:2101:6054:29105 2:N:0:CACACGTG+CTCCTTAC
CCTACGGGTGGCTGCAGTGGGGAATTTTGGACAATGGGGGGAACCCTGATCCAGCCATGCCGCGTGTCTGAAGAAGGCCTTCGGGTTGTAAAGGACTTTTGTTAGGGAAGAAAAGCTGGGTGCTAATACCATCTAGTGCTGACGGTACCTAAAGAATAAGCACCGGCTAACTACGTGCCAGCAGCCGCGGTAATACGTAGGGTGCGAGCGTTAATCGGAATTACTGGGCGTAAAGCGAGCGCAGACGGTT
+
FFFF:FFFFFFFFFF:FFFFFFF,FF,FFFFFFFFFFFFFFF::FFF:FFFFFFFFFFFFFFFF:FFFFFFFFFFFFF:F::FFF:FFFFF:FFFFF:,:FFFFF:FFFF:FF:FFFFFFFF:F,FFFFFFFFFFFFFFFFFFFFF,,:F,:FF::FFFFFFFFFF:F,FFFFFFFFFFFF:FF:FF:F:FFFFFFFFFF,FFFFFFF:FFFFFFFFFFFFFFFFFFFFF::FFFFFFFFFFFFF:FFFF
@A00270:176:HGHW5DRXY:1:2101:7084:29199 2:N:0:CACACGTG+CTCCTTAC
GACTACCCGGGTATCTAATCCTGTTTGCTACCCACGCTTTCGAGCATGAACGTCAGTGTTATCCCAGGAGGCTGCCTTCGCCATCGGTATTCCTCCACATCTCTACGCATTTCACTGCTACACGTGGAATTATACCTCCCTCTGACACACTCTAGTTACACAGTTTCAAATGCACGTCCCAAGTTGAGCTCGGGGATTTCACATCTGACTTATTTAACCGTCTGCGCTCGCTTTACGCCCATTAATTCC
+
FFFFFFFFFFFFFFFFFF:FFF:F:FFFF:FFFFFFFFFFF,FFFFF:FFF,F:FF:F:FFFFFFFF,FFFFFFFFFFF:F,FFFFFF:FFFFF:,F,F,,:,FF:::FFFF:F:FF::F:FF,FFFFFFF,FF,FFFFFFFFFFFF,:::FF::F:FFFF,FFFFFFFFF:FFF,F:F,:F,FF:FFFFF:FFFFF:FFFFFF,FFF,F,F,FFFFFFFFF:F,FFFF:FFFFF:,FFFF,,FFFFFF
@A00270:176:HGHW5DRXY:1:2101:31467:29215 2:N:0:CACACGTG+CTCCTTAC
GACTACCCGGGTATCTAATCCTGTTTGCTACCCACGCTTTCGAGCATGAACGTCAGTGTTATCCCAGGAGGCTGCCTTCGCCATCGGTATTCCTCCACATCTCTACGCATTTCACTGCTACACGTGGAATTCTACCTCCCTCTGACACACTCTAGTTACACAGTTTCAAATGCACGTCCCAAGTTGAGCTCGGGGATTTCACTTCTGACTTATTTAACCGTCTGCGCTCGCTTTACGCCCAGTAATTCC
+
::FFFFFF:FFFFFFFF:FF:F::FFFFFF:F,FFFFFFF,,FFFFFFF:F,,FFF:FFFFF,:FFFFFF,FFFFFF,FFFFFFFFFFF,,FFFFF,F:FFF,FF:F:FF:FFFFFF:FFFFFFF,FFFF::F::FF::FFFF::FFFFFFFFFFFFFF,FFFFFFF:F:FFFFFFFF,FFF,FFFFF,FFFF,FFFFFF,F,FFF:FFFFFFFFF:FF:FFF,FFFFFFFFFF,:F,F,:F,FFFF,F
@A00270:176:HGHW5DRXY:1:2101:18548:29324 2:N:0:CACACGTG+CTCCTTAC
CCAACGGGTGGCAGCAGTGGGGAATATTGCACAATGGGGGGAACCCTGATGCAGCCATGCCGCGTGTATGAAGAAGGCCTTCGGGTTGTAAAGTACTTTCGGTGATGAGGAAGGTGATGTATCTAATAGGTGCATTAATTGACGTTAATCACAGAAGAAGCACCGGCTAACTCCGTGCCAGCAGCCGCGGTAATACGGAGGGTGCGAGCGTTAATCGGAATGACTGGGCGGAAAGGGCATGTAGGCGGAT
+
FFFFFFFFFFFFFFFFFFFFFF:FFFFFFFFFFFFFFFFFFFFFFFFFFFFFFFFFFFFFFFFF,FFFFFFFFFFFFF:FFFFFF:FFF:FFFFFFFFFFFFFFFFFFFFFFFFFFFFFFFFFFFFFFFFFFFFFFF:FFFFFFFFFFFFFFFFFFFFFFFFFFFFFF:FFFFFFFFFFFFFFFFFFFFFFFFFFFFFFFFFFFFFFFFFFF,FFFFFFFFFFF:FFFFF,FFFFFFFFFFFFFFFFFFF
@A00270:176:HGHW5DRXY:1:2101:7952:29356 2:N:0:CACACGTG+CTCCTTAC
GACTACCCGGGTATCTAATCCTGTTTGCTACCCACGCTTTCGAGCATGAACGTCAGTGTTATCCCAGGAGGCTGCCTTCGCCATCGGTATTCCTCCACATCTCTACGCATTTCACTGCTACACGTGGAATTCTACCTCCCTCTGACACACTCTAGTTACACAGTTTCAAATGCACGTCCCAAGTTGAGCTCGGGGATTTCACATCTGACTTATTTAACCGTCTGCGCTCGCTTTACGCCCAGTAATTCC
+
F,FFFFF:FFF:FFFFFFFFFFFF,FFFFFFFFFFFFFFFFFFFFF:FFFFFFFFFFFFF:FFFFFFFFFFFFFFFFFFF:F:FFFFF:FFFFFF:FF:FFF:FFF:FFFFFF,FFFFFFFFFFF:FF::FFF:FFFFFFFFF:F:FFFF:FFFFFFFFFFFFFFFF,FFFFFFF:FFFFFF::F:F:::FFFFFF,:F::FFFFFFFFFFFFFFFFFFFFFFF:FFFFF,::FFFF:F:,FFFFFFFF
@A00270:176:HGHW5DRXY:1:2101:14416:29371 2:N:0:CACACGTG+CTCCTTAC
CCTACGGGTGGCAGCAGTGGGGAATTTTGGACAATGGGGGGAACCCTGATCCAGCCATGCCGCGTGTCTGAAGAAGGCCTTCGGGTTGTAAAGGACTTTTGTTAGGGAAGAAAAGCTGGGTGCTAATACCATCTAGTGCTGACGGTACCTAAGGAATAAGCACCGGCTAACTACGTGCCAGCAGCCGCGGTAATACGTAGGGTGCGAGCGTTAATCGGAATTACTGGGCGTAAAGCGAGCGCAGACGGTT
+
FFFF:FFFFFFF:F,FFFFF,:FFFFF:F:FFFF:F,,FFFFFFF::FFFFFFFFFFF:F:FF,FFFFFFF:,FFFFFF:F:F:,FFFFFFF:FF:FFF,F,F:FFFFFFFF:FFFFFFFFF:FFFFFFFFFF:FFF,FFF:FFFFFFFF:FFFFFFFFFFFFFFFFFFFFFFFFFFF:FFFFFF:FFFFFFF:FFF:F:FFFFF,FFFFFFFFFFFFFFFFFFF,F,F:FFFFFF:FFFFFFFFFFFFF
@A00270:176:HGHW5DRXY:1:2101:14172:29387 2:N:0:CACACGTG+CTCCTTAC
CCTACCGCTGACAGCAGTGGGTAATTTACGACAATAGGCGTAACCCATATCAAGACATAAATCGTGTCAGACGAATTCCTACTTGATGAAAACGACAGTAGTTAGGAAAAAAAAGCTGAGTGATAATAACATCGAGATATGACGGTACATAAGCAAAAATCACCGCCTAACTAGCTGCAACCAGCCCCTTTCATACGACTTATGCGAGCGTAACACGCCATTACAGAGACAAAACATAGCGAAAACTGTT
+
,F,,F,F,F,,,:F,:,FF,,,FF,FFF,FF:F:F,:,,,:F,F,,,,FFF,FF,:F,,,,F,,F:,F,,F,,:F:,,,F,F,,F,F,,F,,,FF,,,F::FF,F,,FF,:F,:,FF,,,F,,FF:F:F,FF,,F,,,,:F,F,,F,F:FFFF,FF,,F,,F,F,,,,,:F,F,:,,,,:,FF,:::,,,F,F,FFF::,,,:F:FF,F:FFF,,F,,,:F,:,,,:,F,,F,F,,,FFF,F,,,,,F,:
@A00270:176:HGHW5DRXY:1:2101:19416:29418 2:N:0:CACACGTG+CTCCTTAC
CCTAGGGTGGCAGCAGTGGGGAATTTTGGACAATGGGGGGAACCCTGATCCAGCCATGCCGCGTGTCTGAAGAAGGCCTTCGGGTTGTAAAGGACTTTTGTTAGGGAAGAAAAGCTGGGTGCTAATACCATCTAGTGCTGACGGTACCTAAAGAATAAGCACCGGCTAACTACGTGCCAGCAGCCGCGGTAATACGTAGGGTGCGAGCGTTAATCGGAATTACTGGGCGTAAAGCGAGCGCAGACGGTTA
+
FFFFFFFFFFFFFFFFFFFFFF:FFF:FFFFFFFFFFFFFFFFFFFFFFFFFFFFFFFFFFFFFFFF:FFFFFFFFFFFFFFFFFFFFFFFFFF,FF:FFFFFFFFFFFFFFFFFFFFFFFFFFFFFFFFFFFF:FFFFFFFFFFFFFFFFFFFFFFFFFFFFFFFFFFFFFFFFFFFFFF,FFFFFFFFF,FFFF:FFFFFFFFFFFFFFFFFFFFFFFFFFFFFFFFFF:FFFFFFFFF,F,FFFF:F
@A00270:176:HGHW5DRXY:1:2101:5936:29434 2:N:0:CACACGTG+CTCCTTAC
CCTACGGGAGGCTGCAGTGGGGAATTTTGGACAATGGGGGGAACCCTGATCCAGCCATGCCGCGTGTCTGAAGAAGGCCTTCGGGTTGTAAAGGACTTTTGTTAGGGAAGAAAAGCTGGGTGCTAATACCATCTAGTGCTGACGGTACCTAAAGAATAAGCACCGGCTAACTACGTGCCAGCAGCCGCGGTAATACTTATGGTGCGAGCGATAATCGGAATTACTCGGCGTAAAGCGAGAGCAGACGGTT
+
:::FF:FFF,,,:,:FFF:F,:FFFF,,F:FFFF:F,,:::FF:F,FF:F,:F:F,:F,,,,,:,,,F,:F:,FF,FFF,,F,FF:FFFFFF:FFFFFFFF:FFFFFFFFFFF:FFF,,FF:,FFFF::FF:,:F,FF:,FFF,F,FF,:FFF:FF:FF::FFFF:FFFFFFFFF,,:,,,:F,,F,F,:,FFFF,,,F,F:FF,:F,FF,FFFFF,:FFFFFFF,,,FF:F:F:FFFF,F:F:FF,,F,
@A00270:176:HGHW5DRXY:1:2101:24867:29465 2:N:0:CACACGTG+CTCCTTAC
CCTACGGGAGGCAGCAGTGGGGAATTTTGGACAATGGGGGGAACCCTGATCCAGCCATGCCGCGTGTCTGAAGAAGGCCTTCGGGTTGTAAAGGACTTTTGTTAGGGAAGAAAAGCTGGGTGCTAATACCATCTAGTGCTGACGGTACCTAAAGAATAAGCACCGGCTAACTACGTGCCAGCAGCCGCGGTAATACGTAGGGTGCGAGCGTTAATCGGAATTACTGGGCGTAAAGCGAGCGCAGACGGTT
+
FFFFFFFFFFFFFFFFFFFFFFFFFFFFFFFFFFFFFFFFFFFFFFFFFFFFFFFFFFFFFFFFFFFFFFFFFFFFFFFFFFFFFFFFFFFFFFFFFFFFFF:FFFFFFFFFFFFFFFFFFFFFFFFFFFFF:FFFFFFFFFFFFFFFFFF:FFFFFFFFFFFFFFFFFFFFFFF:FFFFFFFFFFFFF:FFFFFF:FFFFFFFFFFFFFFFFFFFFFFFFFFFFFFFFFFFF:F,FFFFF:,FFFFFFF
@A00270:176:HGHW5DRXY:1:2101:24876:29481 2:N:0:CACACGTG+CTCCTTAC
CCTACGGGAGGCAGCAGTGGGGAATTTTGGACAATGGGGGGAACCCTGATCCAGCCATGCCGCGTGTCTGAAGAAGGCCTTCGGGTTGTAAAGGACTTTTGTTAGGGAAGAAAAGCTGGGTGCTAATACCATCTAGTGCTGACGGTACCTAAAGAATAAGCACCGGCTAACTACGTGCCAGCAGCCGCGGTAATACGTAGGGTGCGAGCGTTAATCGGAATTCCTGGGCGTAAAGCGAGCGCAGACGGTT
+
FFFFFFFFFFFFFFFFFFFFFFFFFFFFFFFFFFFFFFFFFFFFFFFFFFFFFFFFFFFFFFFFFF:FFFFFFFFFFFFFFFFFFFFFFFFFFFFFFFFFFF:FFFFFFFFFFFFFFFFFFFFFFFFFFFFFFFFF,FFFF:FFFFFFFF::FFFFFFFFFFFFFFFFF,FFFFFFF,FFFFFFFFFFFFF:FFFFFFFFFFFFFFFFFFFFFFFFFFF:FF,FFF:FFFFFF:FFFFFFFFFFFFFFFF
@A00270:176:HGHW5DRXY:1:2101:27615:29528 2:N:0:CACACGTG+CTCCTTAC
GACTACAGGGGTATCTAATCCTGTTTGCTCCCCACGCTTTCGCATCTCAGCGTCAGTATCTGTCCGGAAGGCCGCCTTCGCCACCGGTATTCCTCCACATCTCTACGCATTTCACCGCTACACGTGGAATTCTACCTTCCTCTACAATACTCTAGTTAACCAGTTTTAAGTGCAATTCCTAGGTTGAGCCCAGGGCTTTCACACCTAACTTAATTATCCGCCTACATGCCCTTTACGCCCAGTCATTCC
+
:FFFFFFFFFFFFFFFFFFFFFFFFFFFFFFFFFFFFFFFFFFFFFFFF,FFFFFFFFFF:FFFF::FFFFFFFFFFFFFFFFFFFFFFFFF:FFF,FFFFFFFFFFF:FFFFFFFFFFFFFFF:FFFF:FFFF:FFFFFFFFFFFFFFFFF:FFF:F,,F,FFFFF:F:FF,FFFFF:FFF:FFFF:FFF::,F,FFFF:F:F:FFFF:FFFFFFF:F,FFFF:FFF::FFFFF,F,:F:FFFFFF,F
@A00270:176:HGHW5DRXY:1:2101:1895:29575 2:N:0:CACACGTG+CTCCTTAC
CCTACGGGAGGCAGCAGTGGGGAATATTGCACAATGGGGGGACCCCTGATGCAGCCATGCCGCGTGTATGAAGAAGGCCTTCGGGTTGTAAAGTACTTTCGGTGATGAGGAAGGTGATGAATCTAATAGGTTTATTAATTGACGTTAATCACAGAAGAAGCACCGGCTAACTCCGTGCCAGCAGCCGCGGTAATACGGAGGGTGCGAGCGTTAATCGGAATGACTGGGCGTAAAGGGCCTGTAGGCGGAT
+
FFFFFFFFFFFFFFFFF,FFFFFFFFFFFF:FFFFFFF:FFF,FFF,FFFFFFFFF,,FFFFFF,FF:FFF,FFFFFFFFFFFFF,:FF:FFF,FFFFFFFF,FF,FFFFFFFFFFFFFF,FFF:FFFFFFFFF,,F:FFFFFFFFFFFFFFFFFFFFFFFFFFFFF,FFFFFFFFFFF,FFFFFFFFFFFF::FFFFFFFFFFFFFFFF::F,FFFFF,:FFFFFFFFF:,FFFFFF,FF:FFFFFFF,
@A00270:176:HGHW5DRXY:1:2101:12228:29747 2:N:0:CACACGTG+CTCCTTAC
GACTACTCGGGTATCTAATCCTGTTTGCTACCCACGCTTTCGAGCATGAACGTCAGTGTTATCCCAGGAGGCTGCCTTCGCCATCGGTATTCCTCCACATCTCTACGCATTTCACTGCTACACGTGGAATTCTACCTCCCTCTGACACACTCTAGTTACACAGTTTCAAATGCACGTCCCAAGTTGAGCTCGGGGATTTCACATCTGACTTATTTAACCGTCTGCGCTCGCTTTACGCCCAGTAATTCC
+
FFFFFFFFFFFFFFFFFFFFFFFFFFFFFFFFFFFFFFFFFFFFFFFFFFFFFFFFFFFFFFFFFFFFFFF:FFFFFFFFFFFFFFFFFFFFFFFFFF:FFFFFFFFFFFFFFFFFFFFFFFF:FFFFFFFFFFFFFFFFFFFFFFFFFFFFFFFFFFFFFFF:FFFFFFFFFFFFFF:FFFFFFFFFFFFFFFFFFFFFFFFFFFFFFFFFF:FFFFFFFFFFFFFFFFFFFFFFFFFFFFFFFFFFF
@A00270:176:HGHW5DRXY:1:2101:27398:29997 2:N:0:CACACGTG+CTCCTTAC
GACTACAGGGGTATCTAATCCTGTTTGCTCCCCACGCTTTCGCATCTCAGCGTCAGTATCTGTCCGGAAGGCCGCCTTCGCCACCGGTATTCCTCCACATCTCTACGCATTTCACCGCTACACGTGGAATTCTACCTTCCTCTACAATACTCTAGTTAACCAGTTTTAAGTGCAATTCCTAGGTTGAGCCCAGGGCTTTCACACCTAACTTAATTATCCGCCTACATGCCCTTTACGCCCAGTCATTCC
+
FFFFFFFFFFFFFFFFFFFFFFFFFFFFFFFFFFFFFFFFFFFFFFFFFFFFFFFFFFFFFFFFFFFFFFFFFFFFFFFFFFFFFFFF::FFFFFFFFFFFFFFFFFFFF:FFFFFFFFFFFFFFFFFFF,FFFFFFFFF,FF,FF,F:F,FFFFFFFFFFFFF::FFFFFFFFFFFFFFFFF:FFFFFFFFFFFFF,FFF:FFFF:FFFF:FFFFFFFFFFF:FFFFFFFFFF:FFFFFFFFFF,FFF
@A00270:176:HGHW5DRXY:1:2101:7744:30029 2:N:0:CACACGTG+CTCCTTAC
GACTACCCGGGTATCTAATCCTGTTTGCTACCCACGCTTTCGAGCATGAACGTCAGTGTTATCCCAGGAGGCTGCCTTCGCCATCGGTATTCCTCCACATCTCTACGCATTTCACTGCTACACGTGGAATTCTACCTCCCTCTGACACACTCTAGTTACACAGTTTCAAATGCACGTCCCAAGTTGAGCTCGGGGATTTCACATCTGACTTATTTAACCGTCTGCGATCGCTATACGCCCACTAATTCC
+
:F:::,FFFFF,FFFF:FFFFFF:FFFFFFFFFFFFFF:FF::FFFFFFFF,,FFF:F,,FFF:FFFFFFFFFFFFFFF,F,:FFFFF:FFF:F,FFFFF:FFFFFF:F::,:FFFFFFFFFF:FFFFF,:FFFFF,FFFFF,FFFFFFF:F,F:F:FFFFFF:FFFFFF:F,F::FFFFFFFF:FF:FF,F::FF,FF:FFFFF,FFF,,F:,FFFFFF:FF:F:,F:F:F,FFFFF,FF,:,:FFF:
@A00270:176:HGHW5DRXY:1:2101:2772:30060 2:N:0:CACACGTG+CTCCTTAC
CCTAACGAGGCTGCAGTGGGGAATTTTTGACAATGGGGGGAACCCAGATCCAGCCAATCCGCGTGTATGAAGAAGGCCTTCCGGGTGTTAATGACATAAGTTAGGGAAGAGAAGCTTGGTTCTAATAACATCTACTTATGACGCTACCAAAAAAATAACCACCCGCAAACAACGTGCCAGCAGCCGCGCTAATAAGTAGGGTTCGAGCGTTAAACGGAAGTACTCGGCGTAAAGCGAGCGCAGACCGTTA
+
FF:F,:F,,:F,,FF,,:FFFFF,:FF,:FF,,,,:FFFF:F,FF,F,,,FF,F:F,,FF,:,:F,,F,,F,FF,FFF,F,,F,,F,,,FF,,FF,F:,,FFF,,,F:,F,F:,F,,FF,,,FF:,F,,:,F,F,F,,,,FF,,F,F,,FFF,FF,FF,FFF,,FFFFF,,F,F,F,F,,,F,:F:FF,::F:F,,,:,FFF,F,F:F,,F,:,,,FF:,FFF:,FFF,FFFF,,,FF:,F:,:,:,FFF
@A00270:176:HGHW5DRXY:1:2101:27308:30060 2:N:0:CACACGTG+CTCCTTAC
GACTACCGGGGTATCTAATCCTGTTTGCTCCCCACGCTTTCGCATCTCAGCGTCAGTATCTGTCCAGAAGGCCGCCTTCGCCACCGGTATTCCTCCACATCTCTACGCATTTCACCGCTACGCGTGGAATTCTACCTTCCTCTACAATACTCTAGTTAACCAGTTTTAAGTGCAATTCCTAGGTTGAGCCCAGGGCTTTCACACCTCACTTAATTATCCGCCTACATGCCCTTTACGCCCAGTCATTCC
+
FFFFFFFFFFFFF:FFFFFFF:FFF:FFFFFFFFFFFFFFFFFFFFFFFFFFFFFFFFFFFFFFFFFFFFFFFFFFFFFFFFFFFFFF:,FFFFFFFFFFFFFFFFFFFF,FF,FFFF,FFFFFFFFFF:FFFFFFFFFFFF,F:F,FFF:FFFFFFFFFFFFFF:FFFFFFFFFFFFFFFFF:FFFFFFF,FFFFF,FFFFFFFF,FFFFFFFFFFFFFFFFFFFFFFFFF:FFFFFFFFFFFFFFFF
@A00270:176:HGHW5DRXY:1:2101:31521:30060 2:N:0:CACACGTG+CTCCTTAC
CCTACGGGAGGCTGCAGTGGGGAATATTGCACAATTGGGGGAACCCAGATGCACCCATGCCGCGTGTATTAATAAGGCCTTCGGGTTGTAAATTACTTTCGGTGATGAGGAAGGTGATTTATCTAATAGGTGCATTAATTGACGTTAATAACAGAAGAAGCAACGGCTAACTACGTGCCAGCAGCCGCGGTAATACGGAGGGTGCGAGCGTTAATCGGAATGACTGGGCGTAAAGGGCATGTAGGCGGAT
+
FF,F,,FF:,F::,:F,FFFFFFF:F,F,FFFFF,,FFFFFFF,FF,FFF,FF,FF,F,,FFF:,:FFF,,F,FF,FFF,FF:FFFF:FFFF,FF,FF::F::,FF:,,,FF,:F,::,FFF,FFFFF,,F::F,FFFF::,FFFFFF,,F,F,FF,FF,FFFF,:FFFF,::FF::F,FFFF,FFFFFFFFFFF:,,,,:FF,,FF:FFFFFF:,:FFFF,::FF,F:FFFFF,FF,FF,,FFFFFFFF
@A00270:176:HGHW5DRXY:1:2101:2745:30076 2:N:0:CACACGTG+CTCCTTAC
CCTACGGAGGCTGCAGTGGGGAATTTTGGACAAAGGGGGGAACCCTGATCCAGCCATGCCGCGTGTCAGAAGAAGGCCTTCGGGTTGTAAACGACTTTTGTTAGGGAAGAGAAACTGGGTGCAAATACCATCAACTGCAGACGGTACCTAAAGAATAAGCACCGGCTAACTACGTGCCAGCAGCCGCGCTAATACGTAGGGTGCGAGCGTTAATCGGAATTAAAGGGCGTAAAGCGCCCCCAGACCGTTA
+
FF,FFFFFFFF,,F,,F,FF,FF:FFF,FFF:,:FFFFFFFFF:F,FFF,FF:FFF,F:F:F:FFFF,FFF,FF,FFF:FF,:FFF,FFFF,,FFF,FFF,FFFF,F:::,F,,F,FFFFFFFFF,:,FF,,,F,,FF,,FF:FF,,F:FFFFFF,FF:FF::,FFFFFFFF:,,FFF,,:F,FF:FF,FFF:F:FFF,,F::F::FFFFF:FF,:F:,F:FF,:F,F:FFFF:FF,,F,F,:F,,F,,F
@A00270:176:HGHW5DRXY:1:2101:31485:30091 2:N:0:CACACGTG+CTCCTTAC
CCTACGGGAGGCTTCAGTGGGGAAAATTGCAAAATGTGGGGAACCCTGATGCAGCCATGCCGCGTGTATTAAGAAGGCCTTCGTGTTTTAAAGTAATTTAGGTGATGAGGAAGGTGATGTATATAATAGGTGCATTAATTTACGTTAATAACAGAAAAAGAACCGGCTAACTCCCTTCCAGCAGCCGCGGTAATACGGAGGGTGAGAGCGTTAATCGGAATGACTGGGCGTAAAGGGCATTTAGGCGGTT
+
FFFF,:F:F,FFF,:F,:,::FFF,:,:,,F,FF,,,:FFFFF:,,,,FF,,F,:FFF,,::F,F,::,:,F,FF,FFFF,:F,FFF,FFFF,,,,FFF,F:F,:F,F,FFF,FF:F:,FFF:FFFFF:FF,FF,FF:F,::,,FFF:,,F,F:FF,FF,,F,:,F:FFF,FFF,,,F:F,FF:FF:F:,FFF,F,:F,,,FF,,FF:FF,FF:,,,FFFF::,,:,FFFFF:F,F::F,,F,,:,FF,F
@A00270:176:HGHW5DRXY:1:2101:27471:30154 2:N:0:CACACGTG+CTCCTTAC
CCTACGGGTGGCAGCAGTGGGGAATATTGCACAATGGGGGGAACCCTGATGCAGCCATGCCGCGTGTATGAAGAAGGCCTTCGGGTTGTAAAGTACTTTCGGTGATGAGGAAGGTGATGAATCTAATAGGTTTATTAATTGACGTTAATCACAGAAGAAGCACCGGCTAACTCCGTGCCAGCAGCCGCGGTAATACGGAGGGTGCGAGCGTTAATCGGAATGACTGGGCGTAAAGGGCATGTGGGCGGAT
+
FFFFFFFFFFFFFFFFFFFFFFFFFFFFFFF:FFFFFFFFFFFFFFFFFFFFFFFFFFFFFFFF:FFFFFFFFFFFFF:FFFFFFFFFFFFFFFFFF:FFF:FF:FFFFFFFFFFF:FFFFFFFFFFFFFFFFFFFF,FFF,FFFFFFFF:FFFFFFF,FFFFFFFFFF:FFFFFFFFFFFFFFFFFFFFFFFFF:FFFFFFFFF:FFFFFFFFFF:FF:FF::FFFF:FFFFFFFFF,FFFFFFFFFF:
@A00270:176:HGHW5DRXY:1:2101:10474:30373 2:N:0:CACACGTG+CTCCTTAC
CCTACGGGGGCAGCAGTGGGGAATATTGCACAATGGGGGGAACCCTGATGCAGCCATGCCGCGTGTATGAAGAAGGCCTTCGGGTTGTAAAGTACTTTCGGTGATGAGGAAGGTGATGTATCTAATAGGTGCATTAATTGACGTTAATCACAGAAGAAGCACCGGCTAACTCCGTGCCAGCAGCCGCGGTAATACGGAGGGTGCGAGCGTTAATCGGAATGACTGGGCGTACAGGGCATGTAGGCGGATA
+
FFFFFFFFFFFFFFFFFFFFFFFFFFFFFFFFFFFFFFFFFFFFFFFFFFFFFFFFFFFFFFFFFFFFFF,FFFFFFFFFFFFFFFFF:FFFFFFFFFFFFFFFFFFF:FFFFFFFFFFF:FF,FFFFFFFFFFFF:FFFFFFFF:FFFFFFFFFFFFFFFFFFFFFFFFFFFFFFFFFFFFFFFFF::FFFFFFFF:FFFFF,FF:FFFF,FFFFFFFFFFFFFFFFFFF,FFFFFFFFFFFFFFFFFF
@A00270:176:HGHW5DRXY:1:2101:10556:30389 2:N:0:CACACGTG+CTCCTTAC
CCTACGGGGGCAGCAGTGGGGAATATTGCACAATGGGGGGAACCCTGATGCAGCCATGCCGCGTGTATGAAGAAGGCCTTCGGGTTGTAAAGTACTTTCGGTGATGAGGAAGGTGATGTATCTAATAGGTGCATTAATTGACGTTAATCACAGAAGAAGCACCGGCTAACTCCGTGCCAGCAGCCGCGGTAATACGGAGGGTGCGAGCGTTAATCGGAATGACTGGGCGTAAAGGGCATGTAGGCGGATA
+
FFFF:FFFFFFFFFFFFFFFFFFFFFFFFFFFFFFFFFFFFFFFFFFF:F:FFFFFFFFFFFFFFFFFFFFFFFFFFFFFFFFFFFFFFF:FFFFFFFFFFFFFFFFFFFFFFFFFFFFFFFFF:FFFFFFFFFF:FFFF:FFFFFFFFFFFFFFFF:FFFFFFFFFFFFFFFFFFFFFFFFFFFFFFF:FFFFFFFFFFFFFFF,FFFFFFFF:FFFFFFFFFFFFF:FFFFFFFF:FFFFFFF:FFFF
@A00270:176:HGHW5DRXY:1:2101:18530:30389 2:N:0:CACACGTG+CTCCTTAC
CCTAGGGAGGCAGCAGTGGGGAATTTTGGACAATGGGGGGAACCCTGATCCAGCCATGCCGCGTGTCTGAAGAAGGCCTTCGGGTTGTAAAGGACGTTTGTTAGGGACGAAAAGCTGGGTGCTAATACCATCTAGTGCTGACGGTACCTAAAGAATAAGCACCGGCTAACTACGTGCCAGCAGCCGCGGTAATACGTAGGGTGCGAGCGTTAATCGGAATTACTGGGCGTAAAGCGAGCGCAGACGGTTA
+
F,FFFFFFFFFFF:FFFFFFFFFFFFFFFFFFFFFFFFFFFFFFFFF:FFFFFFFF:FFFFFFFFFFF:FFFFFFFFFFFF:FFFFFFFFFFFFF,F,FFFFFFFFF:F:FFFFFFFF:FFFFFFFFFFFFFFFFF:FFFFF:FFFFFF,FF:FFFFFFF::FF,:F,FFFF:FFFFFFFFFFFFFF:FF,,FFFF::FFFFFF:F:FF:F,::FFFFFF,FF:FFFFF:,FFFF:FF:FFFFF,:F,F,
@A00270:176:HGHW5DRXY:1:2101:1832:30499 2:N:0:CACACGTG+CTCCTTAC
CCTACGGGTGGCTGCAGTGGGGAATTTTGGACAATGGGGGGAACCCTGCTCCAGCCATGCCGCGTGTCTGAAGAAGGCCTTCGGGTTGTAAAGGACTTTTGTTAGGGAAGAAAAGCTGGGTGCTAATACCATCTAGTGATGACGGTACCTAAAGAATAAGCACCGGCTAACTACGTGCCAGCAGCCGCGGAAATACGTAGGGTGCGAGCGTTAATCGGACTTACTGGGCGAAAAGCGAGCGCAGACGGTT
+
FFFFF:FFF:FFFF,FFFF:FFF,,,F,FFF:F,FFF,,FFF,FFFFF,FFFFFFFFFFFFFF,,FFFFFFF,F,FFF::FFFFFFF:FF,FFF:FFF,,,F,FF,,FFFFFFFFFF,:FFFFFFFFFFFFFFFF:F:,FFFFFFF:F:,FF::F:FF:F:FFFFFFFF:FFFFF,FF::FFFFFF:FFF,FFF,FFFFF:F:FF:FFFFFF:FFFFFF,FFFFFFFFFF,FFFFFFFFFFFFFFF:,F:
@A00270:176:HGHW5DRXY:1:2101:10511:30530 2:N:0:CACACGTG+CTCCTTAC
CCTACGGGGGCAGCAGTGGGGAATATTGCACAATGGGGGGAACCCTGATGCAGCCATGCCGCGTGTATGAAGAAGGCCTTCGGGTTGTAAAGTACTTTCGGTGATGAGGAAGGTGATGTATCTAATAGGTGCATTAATTGACGTTAATCACAGAAGAAGCACCGGCTAACTCCGTGCCAGCAGCCGCGGTAATACGGAGGGTGCGAGCGTTAATCGGAATGACTGGGCGTAAAGGGCATGTAGGCGGATA
+
FFFFFFFFFFFFFF:FFFFFF::FFFFFFFFFFFFFFFFFFFFFFFFFFFF,FFFFFFFFFFFFFFFFFFFFF:FFFFFFFFFFFFF,FF,FFFFFFFFFFFF,FFFFFF,:FFFFFFFFFFFFFFFFFFFFFFFFFFFFFF:,FF,FF:FFFFFFFFFFFFFFFFFFFFFFFFFFFFFFFFFFFFFFFFF,FFFF:FFFFFFFFFFFFFFFFFFFFFFFFFFFFF:F:F,F,:FFFFFFFFFFF:FF::
@A00270:176:HGHW5DRXY:1:2101:15944:30545 2:N:0:CACACGTG+CTCCTTAC
GACTACACGGGTATCTAATCCTGTTTGCTCCCCACGCTTTCGCATCTCAGCGTCAGTATCTGTCCAGAAGGCCGCCTTCGCCACCGGTATTCCTCCACATCTCTACGCATTTCACCGCTACACGTGGAATTCTACCTTCCTCTACAATACTCTAGTTAACCAGTTGTAAGTGCAATTCCTAGGTTGAGCCCAGGGCTTTCACACCTAACTTAATTATCCGCCTACATGCCCTTTACGCCCAGTCATTCC
+
:FFFFF:FFFFF::FFF::FFFFF:FFFFFFFFF:FF:FFFFFFFFFFFFFFFFFFFFFFFFFFF:FFFFFF:FF:FF:FF:FFFFFF:FFF,FFFFFFFFFFFFFFFFF:FFFFFFFFFF:FFFF,F,FFFFFF,FF,FFFFFFFFFF:FFFFF:FFFFF,FFF,F:FFFFF:,FF:FFFFFF:FFF:FF:F:FF,FFFFFFFFF:FFFFF,FFFFFFFFFFFFF:::FFFFFFFFF,FFF,,:FF:F
@A00270:176:HGHW5DRXY:1:2101:23194:30545 2:N:0:CACACGTG+CTCCTTAC
GACTACTCGGGTATCTAATCCTGTTTGCTCCCCACGCTTTCGCATCTCAGCGTCAGTATCTGTCCAGAAGGCCGCCTTCGCCACCGGTATTCCTCCACATCTCTACGCATTTCACCGCTACACGTGGAGTTCTACCTTCCTCTACAATACTCTAGTTAACCAGTTTTAAGTGCAATTCCTAGGTTGAGCCCAGGGCTTTCACACCTAACTTAATTATCCGCCTACATGCCCTTTACGCCCAGTCATTCC
+
FFFFFFFFFFFFFFFFFFFFFFFFFFFFFFFFFFFFFFFFFFFFFFFFFFFFFFFFFFFFFFFFFFFFFFFFFFFFFFFFFFFFFFFFFFFFFFFFFFFFFFFFFFFFFFFFFFFFFFFFFFFFFFFFFF:FFF,FFFFFFFFFFFFFFF,FFFFFFFFFFFFF,FFF:FFFF:FFFFFFFFFF,FFFFFFFFFFF:FFF:F:FFFFFFFFFFFFFFFFFFFFFFFFFFFFFFFFF:FF::F:F,FFFF
@A00270:176:HGHW5DRXY:1:2101:23113:30561 2:N:0:CACACGTG+CTCCTTAC
GACTACTCGGGTATCTAATCCTGTTTGCTCCCCACGCTTTCGCATCTCAGCGTCAGTATCTGTCCAGAAGGCCGCCTTCGCCACCGGTATTCCTCCACATCTCTACGCATTTCACCGCTACACGTGGAGTTCTACCTTCCTCTACAATACTCTAGTTAACCAGTTTTAAGTGCAATTCCTAGGTTGAGCCCAGGGCTTTCACACCTAACTTAATTATCCGCCTACATGCCCTGTACGCCCAGTCATTCC
+
FFFFFFFFFFFFFFFFFFFFFFFF:FFFFFFFFFFFFFFFFFFFFFFFFFF:FFFFF:FFFFFFFFFFFFFFFFFFFFFFFFFFFFFFFFFFFFFFFFFFFFFFFFFFFFFFFFF:FFF:FFFFFFFFFFF,F,FF:FF:FFFFFFFFF,FF,FFF:F:FFFFFF::FFFFFFF:FFFFFFFFF:FFFFFFFF:FF,:,F,F::FF:FFFFF:,FF:FFFFFFFFFFFFFFF,F:FF:FFFF,F:FF:F
@A00270:176:HGHW5DRXY:1:2101:17481:30671 2:N:0:CACACGTG+CTCCTTAC
CCTACGGGAGGCTGCAGTGGGGAATATTGCACAATGGGGGGAACCCTGATGCAGCCATGCCGCGTGTATGAAGAAGGCCTTCGGGTTGTAAAGTACTTTCGGTGATGAGGAAGGTAATGTATCTAATAGGTACATTAATTGACGTTAATCACAGAAGAAGCACCGGCTAACTCCGTGCCAGCAGCCGCGGTAATACGGAGGGTGCGAGCGTTAATCGGAATGACTGGGCGTAAAGGGCATGTAGGCGGAT
+
FFFFFFFFFFFFFFFFFFFFFFFFFFFFFFFFFFFFFFFFFF,FFFFFFFFFFFFF:FFFFFFF:FF:FFFFFF,FFFFFF:FFFFFFFFFFFFFFFFFF:FFFF:FFFFFFFFFFFFFFFFFFFFFFFFFFFF,F:FFF:FFFFFFFFFFFFFFFFF:F:FFFFFFFFFFFFFFFFFFFFFFFFFFFFFFFFFFFFFFFFFFFFFFFFF:FFFFFFFFF:FFFFFFFFFF:F,FFFF,FFFFF:FFFF:
@A00270:176:HGHW5DRXY:1:2101:24306:30718 2:N:0:CACACGTG+CTCCTTAC
GACTACAGGGGTATCTAATCCTGTTTGCTCCCCACGCTTTCGCATCTCAGCGTCAGTATCTGTCCAGAAGGCCGCCTTCGCCACCGGTATTCCTCCACATCTCTACGCATTTCACCGCTACACGTGGAATTCTACCTTCCTCTACAATACTCTAGTTAACCAGTTTTAAGTGCAATTCCTAGGTTGAGCCCAGGGCTTTCACACCTAACTTAATTATCCGCCTACATGCCCTTTACGCCCAGTCATTCC
+
FFFFFFFFFFFFFFFFFFFFFFFFFFFFFFFFFFFFFFFFFFFFFFFFFFFFFFFFFFFFFFFFFFFFFFFFFFFFFFFFFFFFFFFFFFFFFFFFFFFFF:FFFFFFFFFFFFFFFFF:FFFFFFFFF:FFFFFFFFFFFFFFFFFFFFFFFFFFFFFFFFFF:FFFFFFFFFFFFFFFFFFFFFFFFFFFF:FFFFFFFFFFFFF,FFFFFFFFFF:FFFF:FFF:FFFFFFFF:F:FFFFFFFFFF
@A00270:176:HGHW5DRXY:1:2101:29152:30718 2:N:0:CACACGTG+CTCCTTAC
GACTACTAGGGTATCTAATCCTGTTTGCTCCCCACGCTTTCGCATCTCAGCGTCAGTATCTGTCCAGAAGGCCGCCTTCGCCACCGGTATTCCTCCACATCTCTACGCATTTCACCGCTACACGTGGAATTCTACCTTCCTCTACAATACTCTAGTTAACCAGTTTTAAGTGCAATTCCTAGGTTGAGCCCAGGGCTTTCACACCTAACTTAATTATCCGCCTACATGCCCTTTACGCCCAGTCATTCC
+
FFFFFFFFFFFFFFFFFFFFFFFFFFFFFFFFFFFFFFFFFFFFFF:FFFFFFFFFFFFFFFFFFFFFFFFFFFFFFFFFFFFFFFFFFFFFFFFF:FFFFFFFFFFFFFFFFFFFFFFFFFFFFFFF:FFFFFFFF,FFFFF:FFFFFFFF:FFFFFFFFFFFFFF:FFFFFF:FFFFFFFFFFFFFFFFFFFFF:FFF:FFFFFFFFFFFF:FFFFFFFFFFFF,FFFF:FF:FFFFF:FFFFFFFF
@A00270:176:HGHW5DRXY:1:2101:27760:30749 2:N:0:CACACGTG+CTCCTTAC
CCTACGGGTGGCAGCAGTGGGGAATATTGCACAATGGGGGGAACCCTGATGCAGCCATGCCGCGTGTATGAAGAAGGCCTTCGGGTTGTAAAGTACTTTCGGTGATGAGGAAGGTGATGAATCTAATAGGTTTATTAATTGACGTTAATCACAGAAGAAGCACCGGCTAACTCCGTGCCAGCAGCCGCGGTAATACGGAGGGTGCGAGCGTTAATCGGAATGACTGGGCGTAAAGGGCATGTGGGCGGAT
+
FFFFFFFFFFFFFFFFFFFFFFFFFFFFFFFFFFFFFFFFFFFFFFFFFFFFFFFFFFFF:FFF,FFFFF:FFFFFFF:,FFFFFFFFF:FFFFFFFFFFFF:FF:FFFFFFFFFFFFFFFFFFF:FFFFFFFFFFF:FFF,FFFFFFFFFFFFFFFFFFF:FFFFFFFF:FFFF:FFFFFFFFFFFFFFFFFFFFFFFFFF:FFF:FFFFFFFFFFFF:FF:,FFFFFFFFFFFFFFFFFFFFFFFFFF
@A00270:176:HGHW5DRXY:1:2101:6813:30765 2:N:0:CACACGTG+CTCCTTAC
CCTACGGGAGGCAGCAGTGGGGAATTTTGGACAATGGGGGGAACCCTGATCCAGCCATGCCGCGTGTATGAAGAAGGCCTTCGGTTTGTAAAGGACTTTTGTTATGTAAGAAAAGCTGGGTGCAAAAACCAACTATTTCTGACTGTAACTAAAGAATAAGCACCGGCAAACTACGTGCCGGAAGCCGCGGTAATACGTAGGGTGCGAGCGTTAATAGGAATTACTGGGCGTAAAGCGAGCGCAGACCGAT
+
F:FFF,FFFFF:F,FFFF,,:FFFFFFF,,FFFFFF,,,F:FFFF,F:F,F,F,FFFFFFFFFFF,,,,F,F,FF:F,FF:,,:,:F:FFFF,,FFFFFF,FFF::,FFFF,FFF:F,,::F,FFF,:FF:,,FF,F,:,,F,,,FF,,,FFF,FF,FF,:F,:FFF,FFFFFFF::F,,F,:F:::F:,:FFFF:,:F:,,F,FFF:F,,FFF,,:FFF,FFFF,F,F:F:FF,:FF,,:,F,F:,:,:
@A00270:176:HGHW5DRXY:1:2101:11586:30765 2:N:0:CACACGTG+CTCCTTAC
GACTACCAGGGTATCTAATCCTGTTTGCTACCCACGCTTTCGAGCATGAACGTCAGTGTTATCCCAGGAGGCTGCCTTCGCCATCGGTATTCCTCCACATCTCTACGCATTTCACTGCTACACGTGGAATTCTACCTCCCTCTGACACACTCTAGTTACACAGTTTCAAATGCACATCCCAAGTTGAGCTCGGGGAGTTCACATCTGACTTATTTAACCGTCTGCGCTCGCTTTACGCCCAGTAATTCC
+
FFFFFFFFFFFFFFFFFFFFFFFFFFFF:FFFFFFFFFFFFFFFFFFFFFF:FFFFFF,,FFFFFFFFFFFFFFFFFFFFFFFFFFFF,F:FFFFFFFFFFFFFFFFFFFFFFFFFFFFFFFFFFFFFFFFFF,F:FFFFFFFFFFFFFFFFFFF,FFFFFFFFFFF:FFFFFFF:FFFF,FF::FFFFFFFFFFF,FFF:FFFFFFFF:,FFFFFF,FFFFFFFF:FFFFFF:FFFFFFFFFFFFFFF
@A00270:176:HGHW5DRXY:1:2101:23448:30827 2:N:0:CACACGTG+CTCCTTAC
GACTACTCGGGTATCTAATCCTGTTTGCTACCCACGCTTTCGAGCATGAACGTCAGTGTTATCCCAGGAGGCTGCCTTCGCCATCGGTATTCCTCCACATCTCTACGCATTTCACTGCTACACGTGGAATTCTACCTCCCTCTGACACACTCTAGTTACACAGTTTCAAATGCACGTCCCAAGTTGAGCTCGGGGATTTCACATCTGACTTATTTAACCGTCTGCGCTCGCTTTACGCCCAGTAATTCC
+
FFFFFFFFFFFFFF:FF:FF:FFFFFFFFFFFFFF:FFFF:FFFFFFFFF:F:FFFFFFF:FFFFFFFFFFFFFFFFFFFFF,FFFFFFFFFFFFFF:F:FFFFFFF::FFFFFFFFFFFFFFFF:,FFFFFFFFFFFFFFFFFFFFFFFFFFFFFFF,FFFFFFFFFFFFFFFFFFFFFFFFFFFFFFFF,FFFFFFFFFFFFFFF::FFFFFFFFFFFFFFFFFFFFFFFFFFFFFFFFFFFFFFFF
@A00270:176:HGHW5DRXY:1:2101:6876:30843 2:N:0:CACACGTG+CTCCTTAC
CCTACGGGAGGCAGCAGTGGGGAATTTTGGACAATGGGGGGAACCCTGATCCAGCCATGCCGCGTGTCTGAAGAAGGCCTTCGGGTTGTAAAGGCCTTTTGTTAGGGAAGAAAAGCTGGGTGCAAATACCATCTAGTGATGACGGTACCTAAAGAATTAGCACCGGCTAACTACGTGCCGGCAGCCGCGGTAATACGTAGGGTGCGAGCGTTAATCGGACTTACTGGGCGTAAAGCGAGCGCAGACGGTT
+
F,FF:F:,FFFF:F,FFFFFFFF,FFFFFFFFFFFF:FFFF,F:FFFF,F,FF,F,F,:FFFFFFF:FFFF::FFF:F,FFF,FFFFFFF,FF:,FFFFF,FF,:FFFFF:F::FFFFFFF,:F:::F:,:FFFF:FF,F:FFF:F:FFF,:F,,FF,FFF,::FFFFFFFF,::F:,F,::,F,:F,:F::,F,,F:F,F:FFF:FF:FFFFFFFFFF,FF:FFFFF,:FFF:F,,,F,:,F,,FFFFF
@A00270:176:HGHW5DRXY:1:2101:27796:31093 2:N:0:CACACGTG+CTCCTTAC
GACTACTGGGGTATCTAATCCTGTTTGCTCCCCACGCTTTCGCATCTCAGCGTCAGTATCTGTCCAGAAGGCCGCCTTCGCCACCGGTATTCCTCCACATCTCTACGCATTTCACCGCTACACGTGGAATTCTACCTTCCTCTACAATACTCTAGTTAACCGGTTTTAAATGCAATTCCTAGGTTGAGCCCAGGGCTTTCACACCTAACTTAATTATCCGCCTACATGCCCTTTACGCCCAGTCATTCC
+
FF:FFFFFFFFFFFFFFFFFFFFFFFFFFFFFF:FFFFFFFFF:FFFFFFFFFFFFFFFFFFFFFFFFFFFFFFFFFFFFFFFF:FFFF:F,FFFF:FFFFFFFFFFFFFFFFFFFFFF:FFFFFFF,FFFFFF:FFFF:FFFFFFFFFFFFFFFFFF:FFFFFFFFF,FFFF:FFFFFFF:FFFFFFFFFFFFFF:FFF:FF:F:FFFFFFFFFFFFFFFFFFFFFFFFFFFFFFF:FFFFFF:FFF:
@A00270:176:HGHW5DRXY:1:2101:15438:31109 2:N:0:CACACGTG+CTCCTTAC
GACTACCGGGGTATCTAATCCTGCTTGCTACCCACGCTTTCGAGCATGAACGTCAGTGTTATCCCAGGAGGCTGCCTTCGCCATCGGTATTCCTCCACATCTCTACGCATTTCACTGCTACACGTGGAATTCTACCTCCCTCTGACACACTCTAGTTACACAGTTTCAAATGCACGTCCCAAGTTGAGCTCGGGGATTTCACATCTGACTTATTTAACCGTCTGCGCTCGCTTTACGCCCAGTAATTCC
+
FFFFFFFFFFFFFFFFFFFFFFFFFFFFFFFFFFFFFFFFFFFFFFFFFFFFFFFFFFFFFFFFFFFFFFFFFFFF,FFFFFFFFFFFFFFFFFFFFFFFFFFFFFFFFFFFFFFFFFFFFFF:FFFFFFFFFFFF:FFFFFFFFFFFFFFFFFFFFFFFFFF:FFFFFFFFFFFFFFFFF:FFFFFFFFFFFFFFFFFFFFFFFFF::FFFFFFFFFFFFFFFFFFFFFFFFF:FFFFFFFFF:FFFF
@A00270:176:HGHW5DRXY:1:2101:21423:31109 2:N:0:CACACGTG+CTCCTTAC
CCTACGGGTGGCTGCAGTGGGGAATATTGCACAATGGGGGGAACCCTGATGCAGCCATGCCGCGTGTATGAAGAAGGCCTTCGGGTTGTAAAGTACTTTCGGTGATGAGGAAGGTAATGAATCTAATAGGTTTATTAATTGACGTTAATCACAGAAGAAGCACCGGCTAACTCCGTGCCAGCAGCCGCGGTAATACGGAGGGTGCGAGCGTTAATCGGAATGACTGGGCGTAAAGGGCATGTAGGCGGAT
+
FFFFFFFFFFFFFFFFFFFFFFFFFFFFFFFFFFFFFFFFFFFFFFFFFFFFFFFFFFFFFFFF:FFFFFFFFFFFFFF:,FFFFFFFF:FFFFFFFFFFFF:FF:FFFFFFFFFFFFFFFFFFFFFFFFFFFFFF:FFFF:FFFFFFFFFFFFFFFFFFFFFFFFFFFFFFFFFFFFFFFF:FFFFFFFFFFFFFFFFFFFFFFFFFFFFFFFFFFFF,FFFFFFFFFFFFF:FFFFFFFFFFFFFFFF
@A00270:176:HGHW5DRXY:1:2101:27805:31109 2:N:0:CACACGTG+CTCCTTAC
GACTACTGGGGTATCTAATCCTGTTTGCTCCCCACGCTTTCGCATCTCAGCGTCAGTATCTGTCCAGAAGGCCGCCTTCGCCACCGGTATTCCTCCACATCTCTACGCATTTCACCGCTACACGTGGAATTCTAGCTTCCTCTACAATACTCTAGTTAACCGGTTTTAAATGCAATTCCTAGGTTGAGCCCAGGGCTTTCACACCTAACTTAATTATCCGCCTACATGCCCTTTACGCCCAGTCATTCC
+
FFFFFFFFFFFFFFFFF,FFFFFFFFFFFFFFFFFFFFFFFFFFFFFFFFFFFFFFFFFFF,FFFFFFFFFFFFFFFFFFFFFFFFFFFFFFFFFFFFFFFFFFFFFFFFFFFFFFFFFFF:F:FFFFF:FFFF,FFFFFFFFFFFFFFFFFF,::FFFFFFFFFFFFFFFFFFFFFFFF,F:F:FFFFF:FFFFF:FFF:FFFFFFFFFFF,FFF:FFF:FFFFFFFFFF:FFFFFFFFFFF:FFFFF
@A00270:176:HGHW5DRXY:1:2101:2148:31172 2:N:0:CACACGTG+CTCCTTAC
GACTACTCGGGTATCTAATCCTGTTTGCTCCCCACGCTTTCGCATCTCAGCGTCAGAATCTGTCCAGAAGGCCGCCTTCGCCACCGGTATTCCTCCACATCTCTACGCATTTCACCGCTACACGTGGAATTCTACCTTCCTCTACAATACTCTAGTTAACCAGTTTTAAGTGCAATTCCTAGGTTGAGCCCAGGGCTTTCACACCTAACTTAATTATCCGCCTACATGCCCTTTACGCCCAGTCATTCC
+
FFFF,FFFFFFFFFFF:F::F,:,FFFF,::FFFFFF,,FFF:FF:,FFF:FFFF,,FFFF,FFFFFF:F::FFFF,:FFF,FFFFFF:FFFFFFFFFFFF:FF:F,FF,FFFFFFFF:,FFFFFF:F,:,FFFFFF,FFFFFFFF,FFFFF:FF:F:FFF::FF:,FFF:FFFFFFFFFFFF,:FFFFFFFF:FFF,FF,FFFF,:FFFF:FFF,FFFFFFFFFFFFFFF,,FFFFFFF:FFFFF:FF
@A00270:176:HGHW5DRXY:1:2101:28004:31234 2:N:0:CACACGTG+CTCCTTAC
GACTACTGGGGTATCTAATCCTGTTTGCTCCCCACGCTTTCGCATCTCAGCGTCAGTATCTGTCCAGAAGGCCGCCTTCGCCACCGGTATTCCTCCACATCTCTACGCATTTCACCGCTACACGTGGCATTCTACCTTCCTCTACATTACTCTAGTTAACCGGTTTTAAATGCAATTCCTAGGTTGAGCCCAGGGCGTTCAGCCCTAACTTAATTATCCGCCTACTTGCCCTTTACGCCCAGTCATTCC
+
:F:FFFFFFF:FFFF,FFF,FFFF:F,F:FFFFFFFFFFFFF::FFFFFF,FF:FFF,FFFFFFFFFF,FFFFFF,,FFFFF,FFFFFFFF:,,FFFF,FFFF,FF:FFFFF,FFFFF:FFFFF:FF,F,FFFF:F,FFFFFFFFF,,FFFF:FFFFFFFFF:,F::F:FFFFFF,FF,FFFF,FF:F,FFFFFF,,,:F:,,FFFFF:FFFF,:F:FFFF:,:F,:FFF:,:FFFFF,FFF,FFF::F
@A00270:176:HGHW5DRXY:1:2101:13150:31250 2:N:0:CACACGTG+CTCCTTAC
CCTACGGGAGGCTGCAGTGGGGAATATTGCACAATGGGGGGAACCCTGATGCAGCCATGCCGCGTGTATGAAGAAGGCCTTCGGGTTGTAAAGTACTTTCGGTGATGAGGAAGGTGATGTATCTAATAGGTGCATTAATTGACGTTAATCACAGAAGAAGCACCGGCTAACTCCGTGCCAGCAGCCGCGGTAATACGGAGGGTGCGAGCGTTAATCGGAATGACTGGGCGTAAAGGGCATGTAGGCGGAT
+
FFFFFFFFFFFFFFFFFFFFFFFFFFFFFFFFFFFFFFFFFFFFFFFFFFFFFFFFFFF:FFFFFFFFFFFFF:FFFF:FFFFFF:FFF:FFFFF:FF:FFFFFFFFFFFFFFFFF,:FFFFFFFFF:FFFFF,FFFFFFF:FFFFF,FFFFFFFFFFFFFFFFFFFFF:FFFFFFFFFFFFFFFFFFFFFFFFFFFFFFFFFFFFFFFFFFF:FFFFFFFFFF,FFFFF::F:FFFFF,FF:FFFFFFF
@A00270:176:HGHW5DRXY:1:2101:32470:31391 2:N:0:CACACGTG+CTCCTTAC
GACTACTAGGGTATCTAATCCTGTTTGCTCCCCACGCTTTCGCATCTCAGCGTCAGTATCTGTCCAGAAGGCCGCCTTCGCCACCGGTATTCCTCCACATCTCTACGCATTTCACCGCTACACGTGGAATTCTACCTTCCTCTACAATACCCTAGTTAACCAGTTTTAAGTGCAATTCCTAGGTTGAGCCCAGGGCTTTCACACCTAACTTAATTATCCGCCTACATGCCCTTTACGCCCAGTCATTCC
+
,FFFFF:FF:FFFF:FFFFF:FFFFF:FFFF,F:F:FFFFFFFFF,F:FFFFFFFFFFF:FFFFFF:FFFF::FF,FFF:F:FFFF,FFFFFFFF:F:FFFFFFFFFF:FFFFF::FFFF,FF:FFFFFFFFFFFFF::,FFFFFF,FFF:FFFF,F:,FFFFFFFFFFFFF,FFFFFFFFFFFFFFFFFF:FFF,,:FFFF,,FF:F:FF,FFFFFF,FFFF:FFFFF:FFFFFFFF:,F:F,FFFFF
@A00270:176:HGHW5DRXY:1:2101:32434:31454 2:N:0:CACACGTG+CTCCTTAC
GACTACTAGGGTATCTAATCCTGTTTGCTCCCCACGCTTTCGCATCTCAGCGTCAGTATCTGTCCAGAAGGCCGCCTTCGCCACCGGTATTCCTCCACATCTCTACGCATTTCACCGCTACACGTGGAATTCTACCTTCCTCTACAATACCCTAGTTAACCAGTTTTAAGTGCAATTCCTAGGTTGAGCCCAGGGCTTTCACACCTAACTTAATTATCCGCCTACATGCCCTTTACGCCCAGTCATTCC
+
FFFF:FFFFFFFFFFFFFFFFFFFFFFF:FFFFFFFFFFFFFFFFFFFFFFFFFFFFFFFF:FFFFFFFFFFFFFFFFFFFFFFFFFFFFFFFFFF:FFFFFFFFFFFFFFF:FFFFF,FFFFFFFF,,:FFF,:FFFF,FFFF::F:F::FFFFFFFFFFFFFFFFFFFFF,FFFFFFFF:FFFFFFFFF,FFF,F:F:FF::FFFFFF,:FF,FFF:FFFFFFF,FF,F:FFFFFFF,FFFF,F,,F
@A00270:176:HGHW5DRXY:1:2101:7021:31469 2:N:0:CACACGTG+CTCCTTAC
CCTACGGGAGGCAGCAGTGGGGAATTTTGGACAATGGGGGTAACCCTGATCCAGCCATGCCGCGTGTCTGAAGAAGGCCTTCGGGTTGTAAAGGACTTTTGTTAGGGAAGAAAAGCTGTGTGCAAATACCATCTAGTGCTGACGGTACATAAAGAATAAGCACCGGCTAACTACGTGCCTGCAGCCTCGGTAATAAGTAGGGTGCGAGCGTTAATCGGAATTACTGGGCTTAAAGCGAGCGCAGAGGGTT
+
,,FF:F:FFF,FF:FF:FFF::FFFFFF:FFFFFFF,F,,,FFFF,F,F:,FFFF:FF:FFFFFF::FF:FFFFFFFF:FF:::,F::FFFFF:F:FFFF,F::FF,FFFFFFFFF:,,FF:,,FF:F:FF,F:F,:,FFFFF:,FF,,FFFFF:FFFF:,:,:,:FFFF:FF,F:,,F,F,F,FF,F:FFFFFF:FFFF,:F:,FFF:,FFFFFFF,FFFFF,FF:,F,F,,:FF,F:FF::FF,,,FF
@A00270:176:HGHW5DRXY:1:2101:18123:31532 2:N:0:CACACGTG+CTCCTTAC
CCTACGGTGGCTGCAGTGGGGAATTTTGGACAATGGGGGGAACCCTGATCCAGCCATGCCGCGTGTCTGAAGAAGGCCTTCGGGTTGTAAAGGACTTTTGTTAGGGAAGAAAAGCTGGGTGCTAATACCATCTAGTGCTGACGGTACCTAAAGAATAAGCACCGGCTAACTACGTGCCAGCAGCCGCGGTAATACGTAGGGTGCGAGCGTTAATCGGACTTCCTGGGCGTAAAGCGAGCGCAGACGGTGA
+
FFFFFFFFFFFFFFFFFFFFFF:FFFFFFFFF:FFFFFFFFFFFFFFF,FFFFFFFFFFFFFFFFFFFFFFFFFF:FF::FFFFFFFFFF:FFFF,,F,FFFFFFFF:FFFFFFFFFFFFFF:FFFFFF,FFF:FFFFFFFFFFFFFF:FFFFFFFFFFFFFFF,FFFFFFFFFFFFFFFFFFFFFFFFFFFFFFFF:FFFFFF,:FFFFF:FFFFFF,FF,::FFFFFFFFF:FF,FFF:,FFFFFF,F
@A00270:176:HGHW5DRXY:1:2101:25672:31704 2:N:0:CACACGTG+CTCCTTAC
GACTACTGGGGTATCTAATCCTGTTTGCTACCCACGCTTTCGAGCATGAACGTCAGTGTTATCCCAGGAGGCTGCCTTCGCCATCGGTATTCCTCCACATCTCTACGCATTTCACTGCTACACGTGGAATTCTACCTCCCTCTGACACACTCTAGTTACACAGTTTCAAATGCACGTCCCAAGTTGAGCTCGGGGATTTCACATCTGACTTATTTAACCGTCTGCGCTCGCTTTACGCCCAGTAATTCC
+
FFFFFFFFFFFFFFFFFFFFFFFFFFFFFFFFFFFFFFFFFFFFFFFFFFFFFFFFFFFFFFFFFFFFFFFFFFFFFFFFFFFFFFFFFFFFFFFFFFFFFFFFFFFFFFFFFFFFFFFFFFFFFFFFFF:FFFF,FFFFFFFFFFFFFFFFFFFFFF,F,FFFFFFFFFFFFFFFFFFFF,FFFF:FFFFFFFFFFFFFFF:FFFFFFFFFFFFF:FFFFFFFFFFFFFFFFFFFFF:F:FFFFFFFF
@A00270:176:HGHW5DRXY:1:2101:8332:31735 2:N:0:CACACGTG+CTCCTTAC
GACTACAGGGGTATCTAATCCTGTTTGCTCCCCACGCTTTCGCATCTCAGCGTCAGTATCTGTCCAGAAGGCCGCCTTCGCCACCGGTATTCCTCCACATCTCTACGCATTTCACCGCTACACGTGGAATTCTACCTTCCTCTACAATACTCTAGTTAACCAGTTTTAAGTGCAATTCCTAGGTTGAGCCCAGGGCTTTCACACCTAACTTAATTATCCGCCTACATGCCCTTTACGCCCAGTCATTCC
+
,FF:,F:FFFFFFFFFFFFF:FFFFFF:FF:FFFFFFFFFFFFFFFF:FFFFFFFFFFFFFFFFFF:FFFFFFFFFFFF:F:FF:FFFFFFFFF:FFF,FFFFFFFFFFF:FFFFFFFFFFFFFFFFF:FFFFF:FFFF:FFF:FF:FFFFFF:FFFFFFFFFFFFFFFFFFFFFFFF:F:F,FFFF,FFFF:FF::FFFFFFF:FFFFFF,FF:FF:F,FFFFFFFF:FFFF,F,FFFFFFFFFFFFF
@A00270:176:HGHW5DRXY:1:2101:15374:31751 2:N:0:CACACGTG+CTCCTTAC
GACTACCTGGGTATCTAATCCTGTTTGCTACCCACGCTTTCGAGCATGAACGTCAGTGTTATCCCAGGAGGCTGCCTTCGCCATCGGTATTCCTCCACATCTCTACGCATTTCACTGCTACACGTGGAATTCTACCTCCCTCTGACACACTCTAGTTACACAGTTTCAAATGCACGTCCCAAGTTGAGCTCGGGGATTTCACATCTGACTTATTTAACCGTCTGCGCTCGCTTTACGCCCAGTAATTCC
+
F,FFFFFFFFFFF:FFFFFFFFFFFFFFFFFFFFFFFFFFFFFFFFFFFFFFFFFFFFFFFFFFFFFFFFFFFFFFFFFFF:FFFFFFFFFFFFFFFFFFFFFFFFFFFFFFFFFFFFFFFFFFFFFFFFFFFF:FFFFFFFFFFFFFFFFFFFFF:FFFFFFFFFF:FFFFFFFFFFFFFFFFFF,FFFFFFFFFFFFFFFFFFFFFFF:F:FFFFFFFFFFFFFFFFF:FFFFFFFFFFFFFFFFFF
@A00270:176:HGHW5DRXY:1:2101:24930:31767 2:N:0:CACACGTG+CTCCTTAC
GACTACTGGGGTATCTAATCCTGTTTGCTACCCACGCTTTCGAGCATGAACGTCAGTGTTATCCCAGGAGGCTGCCTTCGCCATCGGTATTCCTCCACATCTCTACGCATTTCACTGCTACACGTGGAATTCTACCTCCCTCTGACACACTCTAGTTACACAGTTTCTAATGCACGTCCCACGGTGAGCTCGGGGATTTCACATCTGACTTGTTTAACCGTCTGCGCTCGCTTTAGGCGCCGTAATTCCG
+
,:F:FF:F:FFFFFFF:F:,F:F:FF:::FF::FFFF,:F,,FFFF,:F:,FFFFFF,,,:F:F,F::FFFF:FFF:FFF,F,:F,F:F,FF,:FF::,,:FF,F:,F,:,,,F::F:,:FFFF:F:,F:F:F,FFFFFFFF:F,:FFFF::,,,,F,F,F:F,:FF,F,,FF,FFF:,,:,:,F,,F:::FFFF::,,:,:,,,:F,,,F,,,F,,,:,,,FF,F::FF:::,F,:F,:,FF,,:F,,F
@A00270:176:HGHW5DRXY:1:2101:15899:31876 2:N:0:CACACGTG+CTCCTTAC
GACTACCTGGGTATCTAATCCTGTTTGCTACCCACGCTTTCGAGCATGAACGTCAGTGTTATCCCAGGAGGCTGCCTTCGCCATCGGTATTCCTCCACATCTCTACGCATTTCACTGCTACACGTGGAATTCTACCTCCCTCTGACACACTCTAGTTACACAGTTTCAAATGCACGTCCCAAGTTGAGCTCGGGGATTTCACATCTGACTTATTTAACCGTCTGCGCTCGCTTTACGCCCAGTAATTCC
+
FFFFFFFFFFFFFFFFFFFFFFFFFFFFFFFFFFFFFFFFFF:FFF:FFFFFFFFFFFFFFFF:FFFFFFFFFFFFFFFFFFFFFFFFFFFF:F:FF:,FFFFFF:FFFFFFFFFFFFFFFFFFFFF,FFFFFFFFFFFFFFFFFFFFFFFFFFFFFFFFFFFFFFFFF:FFFFFF:FFFFFFFFFFFFFFFFFFFFFFFFFF,FFFFFFFFF:FFFFFFFFF::FFFFFF:F:FFF::FFF,FFFFFF
@A00270:176:HGHW5DRXY:1:2101:10185:31939 2:N:0:CACACGTG+CTCCTTAC
CCTACGGGGGGCTGCAGTGGGGAATATCGCACAATGGGGGGAACCCTGATGCAGCCGTGCCGCGTGTATGAAGAAGGCCTTCGGGTTGTAAAGTACTTTCGGTGATGAGGACGGTGATGTATCTAATAGGTGCATTAATTGACGTTAATCACAGAAGAAGCACCGGCTAACTCCGTGCCAGCAGCCGCGGTAATACGGAGGGTGCGAGCGTTAATCGGAATGACTGGGCGTAAAGGGCATGTAGGCGGAT
+
FFFFFFFFFFFF:FFFFFFFFFFFFFFFFFFFFFFFFFFFFFFFFFFFFFFFFFFFF,FFFFFFFFF:FFF:FFFFFFFFFFFFFFFFF:FFFFFFFFFFFFFFFF::FFF,FFFFFFFFFFFFFFFFFFFFFF:F:FFFFFFFFFFFFFFFFF:F,,FFFFFFFFFFFFFFFFFFFFFFF,FFFFFFFFFFFF:FFF,F:F,FFFF:FF,F:FFFFFFFFFFFFFFFFFFFFFFFFFFFFFFF:FFFFF
@A00270:176:HGHW5DRXY:1:2101:13069:31986 2:N:0:CACACGTG+CTCCTTAC
CCTACGGGCGGCAGCAGTGGGGAATTTTGGACAATGGGGGGAACCCTGATCCAGCCATGCCGCGTGTCTAAAGAAGGCCTTCGGGGTGTAAAGGACTTTTGTTAGGGAAGAAAAGCTGGGTGCTAATACCATCTAGTGCTGACGGTACCTAAAGAATAAGCACCGGCTAACTACGTGCCAGCAGCCGCGGTAATACGTAGGGTGCGAGCGTTAATCGGAATTACTGGGCGGAAAGCGAGCGCAGACGGTT
+
FFFFFFFFFFFFFFF:FFFFFFFF::FFFFFFFFFFFF:FFF:FFFF:FFFFFF,:FFF:FFFFFFFFFFFFFFFFF:FFFF:FF,FFFFFFFFFFFFFFFFFFF:,FFFFFFFFFFFFF::FF,F,F:FF:FFF,FFFFF:FFFFFFFFF:FFFFFFF:FFFFFFFFFFFFFFFFFFFFF:FFFFF:FF,::FF,FF:FFF:F:FFFFFFF,,,F,FFFF:F:F:FF:F,:,,FFF:FFFFFFFFFFFF
@A00270:176:HGHW5DRXY:1:2101:13395:31986 2:N:0:CACACGTG+CTCCTTAC
GACTACCCGGGTATCTAATCCTGTTTGCTCCCCACGCTTTCGCATCTCAGCGTCAGTATCTGTCCAGAAGGCCGCCTTCGCCACCGGTATTCCTCCACATCTCTACGCATTTCACCGCTACACGTGGAATTCTACCTTCCTCTACAATACTCTAGTTAACCAGTTTTAAGTGCAATTCCTAGGTTGAGCCCAGGGCTTTCACACCTAACTTAATTATCCGCCTTCATGCCCTTTACGCCCAGTCATTCC
+
FFFFFFFFF:F:FFFFFFFFFFFFFFF,FF:FFFFFF:FFFFFFFFFFFFFFFFFF:FFF:FFFFFFFFF:FFFFFF:,FFFFFFFF:FFFFFFFFFF,FFFFFFF:FFFFFFFFF::F,FFFF:FFFF:FF:FF,,FFFFFFF:,FFF:F:F:FFFFFF,FFFFFFF,FFF:FFFFFFFFF::FFFFF,FF:FFF,:F,,FF:,F:FFFF::F,FFFF:FFF,F::F,:F,:F,FFF,FFFF,F,FF,
@A00270:176:HGHW5DRXY:1:2101:27425:32080 2:N:0:CACACGTG+CTCCTTAC
CCTACGGGTGGCTGCAGTGGGGAATATTGCACAATGGGGGGAACCCTGATGCAGCCATGCCGCGTGTATGAAGAAGGCCTTCGGGTTGTAAAGTACTTTCGGTGATGAGGAAGGTGATGTATCTAATAGGTGCATTAATTGACGTTCATCACAGAAGAAGCACCGGCTAACTCCGTGCCAGCAGCCGCGGTAATACGGAGGGTGCGAGCGTTAATCGGAATGACTGGGCGTAAAGGGCATGTAGGCGGAT
+
FFFFFFFFFFFFFFFFFFFFFFFFF:FFFFFFFFFFFFFFFFFFFFFFFFFFFFFF:FF:FFFFFF:,FFF:F,FFFFFF,FFFF:FFFF:FFFFFFFFFFFFFFFFFF:FFFFFF:FFFFFFF,F:FFFFFFFFFFFFFFFFFFF,FFFFFF:FFFFFFFFFFFFFFFFFFFFFFFFFFFFFFFFFFFFF,:FFF:FFFFFFFFFFFFFFF,FFF:FFFFFFFFFFFFF,,F,FF:,:FFF,FFFFFFF
@A00270:176:HGHW5DRXY:1:2101:18412:32346 2:N:0:CACACGTG+CTCCTTAC
GACTACCAGGGTATCTAATCCTGTTTGCTACCCACGCTTTCGAGCATGAACGTCAGTGTTATCCAGGAGGCTGCCTTCGCCATCGGTATTCCTCCACATCTCTACGCATTTCACTGCTACACGTGGAATTCTACCTCCCTCTGACACACTCTAGTTACACAGTTTCAAATGCACGTCCCAAGTTGAGCTCGGGGATTTCACATCTGACTTATTTAACCGTCTGCGCTCGCTTTACGCCCAGTAATTCC
+
FF:FFFFFFFF:FFFFFFFFFFFFFFFFFFFFF,FFFFFFFFFFFF:F,FFFFFFFFFFFFFFF:FFFFFFFFF:FFFFFF,:F:FFFFFFFFFFFFF,FFFF:FFF,FFFFFF,FFFFFFFFFFF:F:FFFFFFFFFFFFFFFFFFFFFFFFFFF:FFFFFFFFFFFFFFFFFFFFFFFFFFFFFFFFFFFFF::FFFFF:FFFFF,FFFFFFFFFFFFFFFFFFFFFFFFFFFFFFFFFFFF:FFF
@A00270:176:HGHW5DRXY:1:2101:18403:32362 2:N:0:CACACGTG+CTCCTTAC
GACTACCAGGGTATCTAATCCTGTTTGCTACCCACGCTTTCGAGCATGAACGTCAGTGTTATCCAGGAGGCTGCCTGCGCCATCGGTATTCCTCCACATCTCTACGCATTTCACTGCTACACGTGGAATTCTACCTCCCTCTGACACACTCTAGTTACACAGTTTCAAATGCACGTCCCAAGTTGAGCTCGGGGATTTCACATCTGACTTATTTAACCGTCTGCGCTCGCTTTACGCCCAGTAATTCCG
+
FFFFFFFFFFFFFFFFFFFFFFFFFFFFFFFFFFF:FFFFFFFFFFFFFFFFFFFFFFFFFFFFFFFFFFFFFFF,,FFFFFFFFFFFFFFFFFFFFFFFFFFFFFFFFFFFF:FFFFFFFFFFFFFF:FFF,FFFF:F:FFFFF,F:FFFFFFFF:FFFFFFFFFFFFFFFFFFFFFFFFFFFFFFFFFFFFFFFFFFF:FFFFF:F:F:FFFFFFFFF:FFFFFFFFFFFFF:FFFF,FFFFFFFFF
@A00270:176:HGHW5DRXY:1:2101:16875:32597 2:N:0:CACACGTG+CTCCTTAC
CCTACGGGCGGCAGCAGTGGGGAATATTGCACAATGGGGGGAACCCTGATGCAGCCATGCCGCGTGTATGAAGAAGGCCTTCGGGTTGTAAAGTACTTTCGGTGATGAGGAAGGTGATGTATCTAATAGGTGCATTAATTGACGTTAATCACAGAAGAAGCACCGGCTAACTCCGTGCCAGCAGCCGCGGTAATACGGAGGGTGCGAGCGTTAATCGGAATGACTGGGCGTAAAGGGCATGTAGGCGGAT
+
FFF,FFFFFFFFFFFFFFFFFFFFFFFFFFFFFFFFFFFFFFFFFFFFFFFFFFFFFFFFFFFFFFFFFFFFFFFF:FFF,FFFFF:FFFFFFFFFFFFFFFFFFFFFFFF,FFFF,FFFFF:FFFFFFFFFF::FFFFFFFFFFFFFF:FFFF:FF:FFFFFFFFFFFFFFFFFFFFF,F:FFFFFFFF:FFFFFFFFFFFFFFFFFFFFFF:FFFFFFFFFFFFFFFF,F:FFFFFFFFFFFFFFFFF
@A00270:176:HGHW5DRXY:1:2101:16170:32628 2:N:0:CACACGTG+CTCCTTAC
GACTACTCGGGTATCTAATCCTGTTTGCTACCCACGCTTTCGAGCATGAACGTCAGTGTTATCCCAGGAGGCTGCCTTCGCCATCGGTATTCCTCCACATCTCTACGCATTTCACTGCTACACGTGGAATTCTACCTCCCTCTGACACACTCTAGTTACACAGTTTCAAATGCACGTCCCAAGTTGAGCTCGGGGATTTCACATCTGACTTATTTAACCGTCTGCGCTCGCTTTACGCCCAGTAATTCC
+
F:FFFFFFFFFFFFFFFFFFFFFFFF:FFFFFFFF:FFFFFFFF:F:FFFFF:FFFFFFFFFFFFFFFFFFFF:FFFFFFFFFFFFFFFFFFFFFFFFFFFFFFFFFFFFFF:FF:FFFFFFFFFFFFFFFFFFFFFF:FFFFFFFFFFFFFFFFFFFFFF,FFFFFFFF:FFFFF:FFFFFFFFFFFFFFFFFFFFFFFFFFFFFFFFFFF:FF:FFFF,FFFFFFFFFF:FFFFFFFFFFFFFFFFF
@A00270:176:HGHW5DRXY:1:2101:16260:32628 2:N:0:CACACGTG+CTCCTTAC
GACTACTCGGGTATCTAATCCTGTTTGCTACCCACGCTTTCGAGCATGAACGTCAGTGTTATCCCAGGAGGCTGCCTTCGCCATCGGTATTCCTCCACATCTCTACGCATTTCACTGCTACACGTGGAATTCTACCTCCCTCTGACACACTCTAGTTACACAGTTTCAAATGCACGTCCCAAGTTGAGCTCGGGGATTTCACATCTGACTTATTTAACCGTCTGCGCTCGCTTTACGCCCAGTAATTCC
+
FFFFFFFFFF:FFFFFFFFFFFFFFFFFF:FFFFFFFFFFFFFFFF:FFFFFFFFFFFFFFFFFFFFFFFFFFFFFFFFFFFFFFFFFFFFFFFFFFF,:FFFFFFFFFFFFFFFFFFFFFFFFFFFF,FFFFFFFFFFFFFFFFFFFFFFF:FFFFFFFFFFFFFFFFFF:FFFFFFFFFFFFFFFFFFFFFFFFFFFFFFFFFFFFFFFFFFFFFFFFFFFFFFFFFFFFF,FFFFFFFFFFFFFFF
@A00270:176:HGHW5DRXY:1:2101:3369:32690 2:N:0:CACACGTG+CTCCTTAC
GACTACCGGGGTATCTAATCCTGTTTGCTACCCACGCTTTCGAGCATGAACGTCAGTGTTATCCCAGGAGGCTGCCTTCGCCATCGGTATTCCTCCACATCTCTACGCATTTCACTGCTACACGTGGAATTCTAACTCCCTCTGACACACTCTAGTTACACAGTTTCAAATGCACGTCCCAAGTTGAGCTCGGGGATTTCACATCTGACTTCTTTAACCGTCTGCGCTCGCTTTACGCCCAGTAATTCC
+
FFF,F:FFFF:FF:FFFFFF:FF:F,FFF:FF:F:FFF,::FFFFFFFFFFFFFFFFF,F:FFFFFFFFFFFFFFFF:FFFFFF:::F,FFFFFFFFF:FFFFFF:FFFFFFFFFFFF,FFFFF,FFFFFFFFF,FF:FFFF:F:FFFFF,FFF,,FFF:FFFF::F:FF:FF,FFFFF:FF,FF:FFFFFFFF:,FFFF,FFFFFFF,:,,F,,:::FFFFFFFF:,F:F,,F,F,FFFFFF:FF:FF
@A00270:176:HGHW5DRXY:1:2101:20148:32722 2:N:0:CACACGTG+CTCCTTAC
GACTACACGGGTATCTAATCCTGTTTGCTCCCCACGCTTTCGCATCTCAGCGTCAGTATCTGTCCAGAGGGCCGCCTTCGCCACCGGTCTTCCTCCACATCTCTACGCATTTCACCGCTACACGTGGAATTCTACCTTCCTCTACAATACTCTAGTTAACCAGTTTTAAGTGCAATTCCTAGGTTGAGCCCAGGGCTTTCACACCTAACTTAATTATCCGCCTACATGCCCTTTACGCCCAGTCATTCC
+
FFFFFFFFFFFFFFFFFFFFFFFFFFFFFFFFFFFFFFFFFFFFFFFFFFFFFFFFFFFFFFFFFFFFFFFFFFFFFFFFF:FFFFFF,FFFFFFFFFFFFFFFFFFFFFFFFFFFFFFFFFFFFF:F,:FFFFFFFFFFFFFFFFFFFFFFFFFFFFFFFFFFFFFFFFFFFFFFFFFFFFFFFFFFFFFFFFFFFFFFFFFFF,FFFFFF,FFFFFFFFF:FFFFFFFF:FFFFFFFFFFFFFFFFF
@A00270:176:HGHW5DRXY:1:2101:19587:32753 2:N:0:CACACGTG+CTCCTTAC
GACTACGGGGTATCTAATCCTGTTTGCTACCCACGCTTTCGAGCATGAACGTCAGTGTTATCCCAGGAGGCTGCCTTCGCCATCGGTATTCCTCCACATCTCTACGCATTTCACTGCTACACGTGGAATTCTACCTCCCTCTGACACACTCTAGTTACACAGTTTCAAATGCACGTCCCAAGTTGAGCTCGGGGATTTCACATCTGACTTATTTAACCGTCTGCGCTCGCTTTACGCCCAGTAATTCC
+
FFFFFFFFFFFFFFFFFFFFFF:FFFFFFFFFFFFFFFFFFFFFFFFFFFFFFFFFFFFFFFFFFFFFFFFFFFFFFFFFFFFFFFF::FFFFF:F:FFFFFFFFFFFFFFFFFFFFFFF:FFFFFFFFFFFFFFFFFFFFFF:FFFF:FFF:FF:FFFFFFFFFFFFFFFFFFFFFFFFFFFFF:FFFFFFFF:FFFFFFFFFFFFFF:F::F,FFFFF:FFFFFFFFFFFFFFFFFFFFFFFFFFF
@A00270:176:HGHW5DRXY:1:2101:19307:32831 2:N:0:CACACGTG+CTCCTTAC
GACTACGGGGTATCTAATCCTGTTTGCTACCCACGCTTTCGAGCATGAACGTCAGTGTTATCCCAGGAGGCTGCCTTCGCCATCGGTATTCCTCCACATCTCTACGCATTTCACTGCTACACGTGGAATTCTACCTCCCTCTGACACACTCTAGTTACACAGTTTCAAATGAACGTCCCAAGTTGAGCTCGGGGATTTCACATCGGACTTATTTAACCGTCTGCGCTCGCTTTACGCCCAGTACTTCC
+
:FFFFFFFFFFFFFFFFFFFFF:FFFFFFFFFFFFFFFFFFFFFFFFFFFFFFFFFFFFFFFFFFFFFFFFFFFFFFFFFFF:FFFF,FFFFFFFFF:FFFFFFFF,FFFF::FFFFF::FFFFFF:FFFFFFFFFFFFF,:FFFFFFFFF:FFFFF,FFFFFFF:FF,FF,FFFFF:FFFF:FF,F,F:FFF:FFFFF:FF:F,FF:F:,:FFF:,FF:FF:,FFF:FF,FFF:FF:F:FFF:F,F:
@A00270:176:HGHW5DRXY:1:2101:20103:32831 2:N:0:CACACGTG+CTCCTTAC
GACTACACGGGTATCTAATCCTGTTTGCTCCCCACGCTTTCGCATCTCAGCGTCAGTATCTGTCCAGAGGGCCGCCTTCGCCACCGGTATTCCTCCACATCTCTACGCATTTCACCGCTACACGTGGAATTCTACCTTCCTCTACAATACTCTAGTTAACCAGTTTTAAGTGCAATTCCTAGGTTGAGCCCAGGGCTTTCACACCTAACTTAATTATCCGCCTACATGCCCTTTACGCCCAGTCATTCC
+
FFFFFFFFFFFFFFFFFFFFFFFFFFFFFFFFFFFFFFFFFFFFFFFFFFFFFFFFFFFFFFFFFFFFFFFFFFFFF:FFFFFFFFFF:FFFFFFF:F:FFFFFFFFFFFFFFFFFFFF,FFFFFFF::FFFFFF,::,FFFFF,F:F,:,F,FFFFFFFFFFF:FFFFFFFFFFFFF:FFFFF:FFFFFF:FFFFF:FFF,FF:FFFFFFFFFFFFFFFFFFFFF,FF:F:FFF,:F,FFF,::,FFF
@A00270:176:HGHW5DRXY:1:2101:20021:32847 2:N:0:CACACGTG+CTCCTTAC
GACTACACGGGTATCTAATCCTGTTTGCTCCCCACGCTTTCGCATCTCAGCGTCAGTATCTGTCCAGAGGGCCGCCTTCGCCACCGGTATTCCTCCACATCTCTACGCCTTTCACCGCTACACGTGGAATTCTACCTGCCTCTACAATACGCTAGTTAACCAGGTTTAAGTGCAATTCCTAGGTTGAGCCCAGGGCTTTCACACCTAACTTAATTATCCGCCTACATGCCCTTTACGCCCAGTCATTCC
+
FFFFFFFFFFFFF:FF:FFFF:FFFFFFFFF:FFF:FFFFFFFF:FFFFFFFFFFFFFFF:FFFFFF:FF::FFFFFF:FFFFFFFFF,F:F,FFFF,:FF,FFFF,F,FFFFFFFFFF:FFF::F::F:FFFF,FF,:F,F,FFFFF,F,,FFFFFFF,FFF,F:FFFF,F:F:FFF,FFF:F:FFF,F:FFFFF:FFFFFF,FFF:FF::FFF,FF,FFF,F:F,FFFFF,:FFFF:F:F:F,::FF
@A00270:176:HGHW5DRXY:1:2101:20057:32847 2:N:0:CACACGTG+CTCCTTAC
GACTACACGGGTATCTAATCCTGTTTGCTCCCCACGCTTTCGCATCTCAGCGTCAGTATCTGTCCAGAGGGCCGCCTTCGCCACCGGTATTCCTCCACATCTCTACGCATTTCACCGCTACACGTGGAATTCTACCTTCCTCTACAATACTCTAGTTAACCAGTTTTAAGTGCAATTCCTAGGTTGAGCCCAGGGCTTTCACACCTAACTTAATTATCCGCCTACATGCCCTTTACGCCCAGTCATTCC
+
F,FFFFFFFFFFF,FFFFFFF,FFFF:,FFFFFFFFFFFFFFFFFFFFFFFFF:FFFF:FFFFFFFFFFFFFFFFFFFFFFFFFFFFFFFFFF:FFFF,FFFFFFFFFFF:FFFFFFF:FFFFFFFFFF,FFF:FF,:F:FFFFFFFFFF:F:FFFF:FFF,FFF,FFFFFFFF,:FFFF,FFFFFFFFFFFFFFFF,FFFF:FF,FFFFFFFFF:FFFFFFFFFFFFFFFFFFFFFFFFFFFF,FFFF
@A00270:176:HGHW5DRXY:1:2101:19452:32894 2:N:0:CACACGTG+CTCCTTAC
GACTACGGGGTATCTAATCCTGTTTGCTACCCACGCTTTCGAGCATGAACGTCAGTGTTATCCCAGGAGGCTGCCTTCGCCATCGGTATTCCTCCACATCTCTACGCATTTCACTGCTACACGTGGAATTCTACCTCCCTCTGACACACTCTAGTTACACAGTTTCAAATGCACGTCCCAAGTTGAGCTCGGGGATTTCACATCTGACTTATTTAACCGTCTGCGCTCGCTTTACGCCCAGTAATTCC
+
FFFFFFFFFFFF:FFF:FFFFFFFFFFFFFFFFFFFFFFFFFFFFFFFFFFFFFFFFFFFFFFFFFFFFFFFFFFFFFFFFFFFFFF,FFFFFFFFFFFFFFFFFFFFFFFFFFFFFFFFFFFFFFF:FFFFFFFFFFFFFFFFFFF,F:FF:FFFFFFFFFFFFFFFFFFFFFFFFFFFFFFFFFFFFFFFFFFFFFFFFFFFFFFFFFFF:FF:FFFFFFFFFFFFFFFFFF:FF:FFFF,FF:FF
@A00270:176:HGHW5DRXY:1:2101:24144:32972 2:N:0:CACACGTG+CTCCTTAC
CCTACGGGAGGCTGCAGTGGGGACTATTGCACAATGGGGGGAACCCTGATGCAGCCATGCCGCGTGTATGAAGAAGGCCTTCGGGTTGTAAAGTACTTTCGGTGATGAGGAAGGCGGTGTATCTAATAGGTGCATCGATTGACGTTAATCACAGAAGAAGCACCGGCTAACTCCGTGCCAGCAGCCGCGGTAATACGGAGGGTGCGAGCGTTAATCGGAATGACTGGGCGTAAAGGGCATGTAGGCGGAT
+
FFFFFFFFFFFFFFFFFFFFFFF,FFFFFFFFFFFFFFFFFF:FFFFFFFFFFFFFFFFFFFFFFFF,FFF:F::FFFF:FFFFFFFFFFFFFFFFFFFFFFFFFFF,FFFFFF:FF:F::F:F,,FFFFFFFFFFFF:FF,FFFF:FFFF:FFFFFFFFFFFFFFFFFFFFFFFFF:FFFFFFFFFFFFFFFFFFFFFFFFFFFFFFFFFFF:FFFFFFFFFFFFFFFFFF,FFFFF:FFFFFFFFF:F
@A00270:176:HGHW5DRXY:1:2101:24008:33019 2:N:0:CACACGTG+CTCCTTAC
CCTACGGGAGGCTGCAGTGGGGAATATTGCACAATGGGGGGAACCCTGATGCAGCCATGCCGCGTGTATGAAGAAGGCCTTCGGGTTGTAAAGTACTTTCGGTGATGAGGAAGGCGGTGTATCTAATAGGTGCATCGATTGACGTTAATCACAGAAGAAGCACCGGCTAACTCCGTGCCAGCAGCCGCGGTAATACGGAGGGTGCGAGCGTTAATCGGAATGACTGGGCGTAAAGGGCATGTAGGCGGAT
+
FFFFFFFFFFFFFFFFF:FFFFFFFFFFFFFFFFFFFFFFFFFFFFFFFFFFFFFFFFFFFFFFFF:FFFFFFFFF:FF,FFFFFFFFFFFFFFFFFFFFFFFFFFF:FFFFFF:FFFFF:FFFFFFFFFFFFFFFFFFFF:FFFFFFFFFFFFFFFFFFFFFFFFFFFFFFFFFFFFFFFFFFFFFFFFFFFFFFFFFFFFFFFF,FFFFFFFFFFFF:FFF:FFFFFFFFFFFFFFFFF:F:FFFFFF
@A00270:176:HGHW5DRXY:1:2101:2392:33035 2:N:0:CACACGTG+CTCCTTAC
GACTACACGGGTATCTAATCCTGTTTGCTACCCACGCTTTCGAGCATGAACGTCAGTGTTATCCCAGGAGGCTGCCTTCGCCATCGGTATTCCTCCACATCTCTACGCATTTCACTGCTACACCTGGAATTCTACCTCCCTCTGACACACTCTAGTTCCACAGATTCAAATGCACGTCCCAAGTTGAGCTCGGGGATTTCACATCTGACTTATTTAACCGTCTGCGCTCGCTTTACGCCCAGTAATTCC
+
,FFFFFFFFFFFFFF,F:FFFFFFFFFFFFFFFFF:FFF,FFF:FFFFFFFFFFFF:FFF,FFFFFFF:FFFFFFFFFFFFFFFF:FF:FFFFFFF,:::F,FFFF,F,::FFFFFFFFFFFF,:F::,F:FFFFF,FF,FFFFFFF:,FFFF,,FF,FF:F,,F,FFFFFFFFFF:FFFFFFFF:F:FFFF::FFFFFFFFFFFFFFFFF:FF:FFFF:FFFF:FFFFFFFF,FFF:F:FF:FFFFF:
@A00270:176:HGHW5DRXY:1:2101:30327:33035 2:N:0:CACACGTG+CTCCTTAC
CCTACGGGTGGCAGCAGTGGGGAATTTTGGACAATGGGGGGAACCCTGATCCAGCCATGCCGCGTGTCTGAAGAAGGCCTTCGGGTTGTAAAGGACTTTTGTTAGGGAAGAAAAGCTGGGTGCTAATACCATCTAGTGCTGACGGTACCTAAAGAATAAGCACCGGCTAACTACGTGCCAGCAGCCGCGGTAATACGTAGGGTGCGAGCGTTAATCGGAATTACTGGGCGTAAAGCGAGCGCAGACGGTT
+
FFFFFFFFFFFFFFFFFFFFFFFF:FFFFFFFFFFFFFFFFFFFFFFFFFFFFFFFFFFFFFFFFFFFFFFFFFFFFFFFFFFFFFFFFFFFFFFFFFFFFF:FFFFFFFFFFFFFFFFFFFFFFFFFFFF:FFFFFFFFFFFFFFFFFF:FFF:FFFFF,FF,FFFFFFFFFFFFF:FFFFFFFFFFFFFFFFFFFFFFFFFFFFFFFFFFFFFFF:F:FFF:FFFFFFFFF:FFFFFFFFFFFFFFFF
@A00270:176:HGHW5DRXY:1:2101:20745:33066 2:N:0:CACACGTG+CTCCTTAC
CCTACGGGAGGCAGCAGTGGGGAATTTTGGACAATGGGGGGAACCCTGATCCAGCCATGCCGCGTGTCTGAAGAAGGCCTTCGGGTTGTAAAGGACTTTTGTTAGGGAAGAAAAGCTGGGTGCTAATACCATCTAGTGCTGACGGTACCTAAAGAATAAGCACCGGCTAACTACGTGCCAGCAGCCGCGGTAATACGTAGGGTGCGAGCGTTAATCGGAATTACTGGGCGTAAAGCGAGCGCAGACGGTT
+
FFFFFFFFFFFFFFFFF:FFFFFFFFFFFFFFFFFFFFFFFFFFFFFFFFFFFFFFFFFFFFFFFFFF:FFFFFFFFFFFFFFFFFFFFFFFFFF:,F,FF,FFFFFFF:FFFFFFFFFFFFFFFF:FFFFFFFFFFFFFF:FFFFFFFFFFFFFFFFFFFFFFF:FFFFFFFFFFFFFFFFFFFFFFF:FFFFFFFF:FFFFFFFFFFFFFFFFFFFFFFFFFFFFFF:FFFFFFFFFFFFFFFFFFFF
@A00270:176:HGHW5DRXY:1:2101:10574:33082 2:N:0:CACACGTG+CTCCTTAC
CCTACGGGCGGCTGCAGTGGGGAATTTTGGACAATGGGGGGAACCCTGATCCAGCCATGCCGCGTGTCTGAAGAAGGCCTTCGGGTTGTAAAGGACTTTTGTTAGGGAAGAAAAGCTGGGTGCTAATACCATCTAGTGCTGACGGTACCTAAAGAATAAGCACCGGCTAACTACGTGCCAGCAGCCGCGGTAATACGTAGGGTGCGAGCGTTAATCGGAATTACTGGGCGTAAAGCGAGCGCAGACGGTT
+
FFFFFFFFFFFFFFFFFFFFFFFFFFFFFFFFFFFFFFFFFFFFFFFFFFFFFFFFFFFFFFFFFFFFFFFFFFFFFFFFF:FFFFFFFFFFFFFFFFFFFFFFFFFFFFFFFFFFFFFFFFFFFFFF:FFFFFFFFFFFFFF,FFFFFFFFFFFFFFFFFFFFFFFFFFFFFFFFFFFFFFF:FFFFFFFFFFFFFFFFFFFFF:FFFFFFFFFFFFFFFFF:F:FFFFFFFFFFFFFFFFFFFFFFFF
@A00270:176:HGHW5DRXY:1:2101:13196:33176 2:N:0:CACACGTG+CTCCTTAC
CCTACGGGTGGCTGCAGTGGGGAATATTGCACAATGGGGGGAACCCTGATGCAGCCATGCCGCGTGTATGAAGAAGGCCTTCGGGTTGTAAAGTACTTTCGGTGATGAAGAAGGTAATGAATCTAATAGGTTTATTAATTGACGTTAATCACAGAAGAAGCACCGGCTAACTCCGTGCCAGCAGCCGCGGTTATACGGAGGGTGCGAGCGTTAATCGGAATGACTGGGCGTAAAGGGCATGTAGGCGGAT
+
FFFFFFFFFFFFFFFFFFFFFFFFFFFFFFFFFFFFFFFFFFFFFFFFFFFFFFFFFFFFFFFFFF:FFFFFFFFFFFFFFFFFFF:FFFFFFFFFFFFFFFFFFFFFFFFFFF:FFFF::FFFFFFFFFFFFFFFFFFFF:FFFFFFFFFFFFFFFFFFFFFFF:FFFFFFFFFFFFFFFFFFFFFFFFFFFFFFFFFFFFFFFFFFFFFFFFFFFFFFFFFFFFFFFFFFFFFFFFFFFFFFFFFFFF
@A00270:176:HGHW5DRXY:1:2101:17933:33207 2:N:0:CACACGTG+CTCCTTAC
CCTACGGGGGGCTGCAGTGGGGAATATTGCACAATGGGGGGAACCCTGATGCAGCCATGCCGCGTGTATGAAGAAGGCCTTCGGGTTGTAAAGTACTTTCGGTGATGAGGAAGGTGATGTATCTAATAGGTGCATTAATTGACGTTAATCACAGAAGAAGCACCGGCTAACTCCGTGCCAGCAGCCGCGGCAATACGGAGGGTGCGAGCGTTAATCGGAATGACTGGGCGTAAAGGGCATGTAGGCGGAT
+
FFFFFFFFFFFFFFFFF:FFFFFFFFFFFFFFFFFFFFFFFF:FFFFFF:FFFFFFFFFFFFFFFFFFFFFFFFFFFF:FFFF:FFFFFFFFFFFFFFFFFFFFFFFFFFF:FFFFF:FFFFFFF,FFFFFFFFFF:F:FFFFFFFFFFFFFFFFFF:FFFFFFFFFFFFFFFFFFF:F,FFFFFFFFFFF,,FFFFFFF:F:F:FFFFF::FFFFFFFFFFFFFFFF:FFFF:F,FFFFFFFFFFFF:F
@A00270:176:HGHW5DRXY:1:2101:7735:33270 2:N:0:CACACGTG+CTCCTTAC
CCTACGGGAGGCAGCAGTGGGGAATATTGCACAATGGGGGGAACCCTGATGCAGCCATGCCGCGTGTATGAAGAAGGCCTTCGGGTTGTAAAGTACTTTCGGTGATGAGGAAGGTGATGTATCTAATAGGTGCATTAATTGACGTTAATCACAGAAGAAGCACCGGCTAACTCCGTGCCAGCAGCCGCGGTAATACGGAGGGTGCGAGCGTTAATCGGAATGACTGGGCGTAAAGGGCATGTAGGCGGAT
+
FFFFFFFFFFFFFFFFFFFFFFF,FFFFFFFFFFFFFFFFFF,FFFFFFFFFFFFFFFFFFFFF:FFFFFFFFFFF:FFFFFFFFFFFFFFFFFFFFFF:FFFFFFFFFFFFFFFFFFF,FFFFFFF:FFFFFF:F:FFFFFFF:F,FFFFFFFFFFF:FFFFFFFFFFFFFFFFFFFFFFFFFFFFFFFF,FFFF:FFFFFFFFF,FFFFFFFFF,FF,FFFFFF:FFF,F:FFFFFFFFFFFFFF:FF
@A00270:176:HGHW5DRXY:1:2101:12084:33285 2:N:0:CACACGTG+CTCCTTAC
GACTACTGGGGTATCTAATCCTGTTTGCTCCCCACGCTTTCGCATCTCAGCGTCAGTATCTGTCCAGAAGGCCGCCTTCGCCACCGGTATTCCTCCACATCTCTACGCATTTCACCGCTACACGTGGACTTCTACCTTCCTCTACAATACTCTAGTTAACCAGTTTTAAGTGCAATTCCTAGGTTGAGCCCAGGGCTTTCACACCTAGCTTAATTATCCGCCTACATGCCCTTTACGCCCAGTCATTCC
+
FFFFFFFFFFFFFFFFFFFFFFFFFFFFFFFFFFFFFFFFFFFFFFFFF:FFFFFFFFFFFFFFFFFFF:FFFFFF,FFF:FFFFFF:FFFF:FFFF,FF:FFFFFFFFFF,FFFF,FFF:F:FFF::,FFFFF:FF,:FF:FF,:F,F,FFF:FFF:F:FFF,FFFFFFFFFFFFFF,::FFFFF:FFF:FF:FFFFFFFFFF,FF,FF::FFFFFF,:FFF:FF:FFF:FFFF,F:FFFFFFF:FFF
@A00270:176:HGHW5DRXY:1:2101:21242:33301 2:N:0:CACACGTG+CTCCTTAC
CCTACGGGAGGCAGCAGTGGGGAATTTTGGACAATGGGGGGAACCCTGATCCAGCCATGCCGCGTGTCTGAAGAAGGCCTTCGGGTTGTAAAGGACTTTTGTTAGGGAAGAAAAGCTGGGTGCTAATACCATCTAGTGCTGACGGTACCTAAAGAATAAGCACCGGCTAACTACGTGCCAGCAGCCGCGGTAATACGTAGGGTGCGAGCGTTAATCGGAATTACTGGGCGTAAAGCGAGCGCAGACGGTT
+
FFFFFFFFFFFFFFFFFFFFFFF:FFFFFFFFFFFFFFFFFFFFFFFFFFFFFFFFFFFFFFFFFFFFFFFFFFFFFFFFFFFFFFFFFF:FFFFF:FFFFFFFFFFFFFFFFFFFFFFFFFFFFFFFF:FFFFFFFFFFFFFFFFFFFF,FFFFFFFFFF:FFFFFFFFFFFFFFFFFFFFFFFFFFFF::FFFF,FFFFFFFFF:FFFFFFFFFF:FFFFFFFFFFFFFFFFFFFFF:FFFFFFFFFF
@A00270:176:HGHW5DRXY:1:2101:31928:33301 2:N:0:CACACGTG+CTCCTTAC
CCTACGGAGGCAGCAGTGGGGAATTTCGGACAATGGGGGGAACCCTGATCCAGCCATGCCGCGTGTCTGAGGAAGGCCTTCGGGTTGTAAAGGACTTTTGTTAGGGAAGAAAAGCTGGGTGCTAATACCATCTAGTGCTGACGGTACCTAAAGAATAAGCACCGGCTAACTACGTGCCAGCAGCCGCGGTAATACGTAGGGTGCGAGCGTTAATCGGAATTACTGGGCGTAAAGCGAGCGCAGACGGTTA
+
FFFFFFF:F,FFFFFFF:FFFFFFFFFFFFFFFFF:FFFFFFFFF:FFFFFFFFFFFFFFFFFFFFFFFFFFFFFFF:FFF:FFFFFFFFFFFFFF:FF:FFFFFFF:FFFFFFFFFFFFFFFFFFFFFFFFFFF:FFFFFFFFFFFFFFFFF,FFFFFFFFFFFFFFFFFFFFFFFF:F:FFFFFFFFFFFFFFFFFFFFFF:FFFFFFF,FFFFFFFF:FFFF:FFFFF,F,FFFF:FF,:F:FFFFF
@A00270:176:HGHW5DRXY:1:2101:15727:33364 2:N:0:CACACGTG+CTCCTTAC
GACTACTGGGGTATCTAATCCTGTTTGCTCCCCACGCTTTCGCATCTCAGCGTCAGTATCTGTCCAGAAGGCCGCCTTCGCCACCGGTATTCCTCCACATCTCTACGCATTTCACCGCTACACGTGGAATTCTACCTTCCTCTACAATACTCTAGTTAACCAGTTTTAAGTGCAATTCCTAGGTTGAGCCCAGGGCTTTCACACCTAACTTAATTATCCGCCTACATGCCCTTTACGCCCAGTCATTCC
+
FFFFFFFFFFFFFFFFFFFFFFFFFFFFFFFFFFFFFFFFFFFFFFFFFFFFFFFFFFFFFFFFFFFFFFFFFFFFFFFFFFFFFFF:FFFFFFFFFFFFFFFFFFFFFFFFFFFFFFFFFFFFFFF,,FF:FFFFFFFFFFFFFFFF:FFFFFFFFFFFFFFFFFFFFFFFFFFFFFFFFFFFFFFFFFFFFFFF:FFFFFFFFFFFFFFFFFFFFFFFFFFFFFFFFFFFFFFF,FFFFFFFFFFFF
@A00270:176:HGHW5DRXY:1:2101:17897:33364 2:N:0:CACACGTG+CTCCTTAC
CCTACGGGTGGCAGCAGTGGGGAATTTTGGACAATGGGGGGAACCCTGATCCAGCCATGCCGCGTGTCTGAAGAAGGCCTTCGGCTTGTAAAGGACTTTTGTTAGGGAAGAAAAGCTGGGTGCTAATACCATCTAGTGCTGACGGTACCTAAAGAATAAGCACCGGCTAACTACGTGCCAGCAGCCGCGGTAATACGTAGGGTGCGAGCGTTAATCGGAATTACTGGGCGTAAAGCGAGCGCAGACGGTT
+
FFFFFFFFFFFFFFFFFFFFFFF:FFFFFFFFFFFFF:FFFFFFFFFFFFFFFFFFFFFFFFFFFF:FFFFFFFFFFFFFFF::FFFFFF:,FFFFF:FFFFFFFFFFFFFF::FFFFF:FFFFFFFFFFFFFFFFFFFFF:FFFFFFFF,:FFFFF:F,F::FFFFFFFFFF:FFFFFFFFFFFFFFF:FF:F,F,FFFFFFFFFFFFFFF,FFFFFFFF:FFFFFF:FFF:FFF,FFFFFFFFFFFF,
@A00270:176:HGHW5DRXY:1:2101:7021:33379 2:N:0:CACACGTG+CTCCTTAC
CCTACGGGAGGCAGCAGTGGGGAATTTTGGACAATGGGGGTAACCCTGATCCAGCCATGCCGCGTGTCTGAAGAAGGCCTTCGGGTTGTAAAGGACTTTTGTTAGGGAAGAAAAGCTGGGTGCAAATACCATCTAGTGCTGACGGTACCTAAAGAATAAGCACCGGCTAACTACGTGCCGGCAGCCGCGGTAATACGTAGGGTGCGAGCGTTAATCGGAATTACTGGGCGTAAAGCGAGCGCATACGGTT
+
FFFFF:F:FFFFFFFF:FFF:FFFFFFFFFFFFFFF:FF:,FFFF:FF:FFFF,F:FFFFF:F:FFFFFFFFFFFF,F:FFFF,:FF:FFFFFF:FFFFFFFFFFFFFFFFFFF,FFF:FF,FFFF:FFFFFFFFFF:FFF:F,,FFFFFFFFFFFFFFF,FFFFFFFFFFFFFFFF:F:F,FFFF:F,,FFFFFF,FFFF:FF,FFFFFFFFFF:F,F,FFFFFF:FF:FF:F,F:FFFFFF,FF,FFF
@A00270:176:HGHW5DRXY:1:2101:18783:33426 2:N:0:CACACGTG+CTCCTTAC
GACTACCCGGGTACTAATCCTGTTTGCTCCCCACGCTTTCGCATCTCAGCGTCAGTATCTGTCCAGAAGGCCGCCTTCGCCACCGGTATTCCTCCACATCTCTACGCATTTCACCGCTACACGTGGAATCCTACCTTCCTCTACAATACTCTAGTTAACCAGTTTTAAGTGCAATTCCTAGGTTGAGCCCAGGGCTTTCACACCTAACTTAATTATCCGCCTACATGCCCTTTACGCCCAGTCATTCC
+
FFFFFFFFFFFFFFFFFFFFFFFFFFFFFFFFFFFFFFFFFFFFFFFFFFFFFFFFFFFFF:FF:FFFFFFFFFFFFF:FFFFFFFFFFFFFFFFFFFFFFFFFFFFFFFFFFFFFFF:FFFFFFFF:FF,F:FF::FF:,FFFF:F:FFFFFFFFFFF:FFFFFFFFF,FFFFFFFFFFFFFFFFFF:FFFFF:,:FF,F,FFFFFFFF,FFF:FFFFF:FFFFFFFF:FFFFF:FFFFFF:FFFFF
@A00270:176:HGHW5DRXY:1:2101:20410:33458 2:N:0:CACACGTG+CTCCTTAC
GACTACACGGGTATCTAATCCTGTTTGCTCCCCACGCTTTCGCATCTCAGCGTCAGTATCTGTCCAGAGGGCCGCCTTCGCCACCGGTATTCCTCCACATCTCTACGCATTTCACCGCTACACGTGGAATTCTACCTTCCTCTACAATACTCTAGTTAACCAGTTTTAAGTGCAATTCCTAGGTTGAGCCCAGGGCTTTCACACCTAACTTAATTATCCGCCTACATGCCCTTTACGCCCAGTCATTCC
+
FFFFFFFFFFFFFFFF:FFFFFFFFFFFFFFFFFFFFFFFFF:FFFFFFFFFFFFFFFFFFFFFFFFFFF:FFFFFFFFFFFFFFFFF,FFFFFFFFFFFFFFFFFFFFF,FFFFF:FFFFFFFFFFF::FFFFFFFFFFFFFFFFFFFFFFFFFFFFFFFFFFFFFFFFFFFFFFFFFFFFFFFFFF:FFFFFFFFFF:F,FFFFFFFFFFFFFFFF:FFFFFFFFFFFFFFFFF,FF:FFFF,FFF,
@A00270:176:HGHW5DRXY:1:2101:1244:33614 2:N:0:CACACGTG+CTCCTTAC
CCTACGGGCGGCTGCAGTGGGGGATATTGCACAATGGGGGGAACCCTGATGCAGCCATGCCGCGCGTATGAAGAAGGCCTTCGGGTTGTAAAGTACTTTCGGTGATGAGGAAGGTGATGTATCTAATAGGTGCATTAATTGACGTTAATCACAGAAGAAGCACCGGCTAACTCCGTGCCAGCAGCCGCGGTAATACGGAGGGTGCGAGCGTTAATCGGAATGACTGGGCGTAAAGTGCATGTAGGCGGAT
+
::::FFFF::,FF::FFFF,FFFFFFF,FFFFFFF:,FFFFFFFFFFF:FFF:FFF,F:FFFFFFF:FF:F,:FFF:FFFF,FFFFFFF,FF:FFFFFFFF,FFF:FFF:FFF:FFFFFF,:FFF:FFF,F,:FFFFFF:::FFF:FFFFFF:FFFFFFFFFF:F,FFFF,FFFFFFFFFFFFFFFFFFFFFFFF,FFF,FFFFF,FFFFFFFFFFFFFFFF,FFFFFFFFFFFF,FF:::::FFFFFFF
@A00270:176:HGHW5DRXY:1:2101:18991:33630 2:N:0:CACACGTG+CTCCTTAC
CTACGGGGGCTGCAGTGGGGAATTTTGGACAATGGGGGGTACCCTGATCCAGCCATGCCGCGTGTCTGAAGAAGGCCTTCGGGTTGTAAAGGACTTTTGTTAGGGAAGAAGAGCTGGGTGCTAATACCATCTAGTGCTGACGGTACCTAAAGAATAAGCACCGGCTAACTACGTGCCAGCAGCCGCGGTAATACGTAGGGTGCGAGCGTTAATCGGAATTACTGGGCGTAAAGCGAGCGCAGACGGTTAA
+
FFFFFFFFFFFFFFFFFFFFFF:FFFFFFFFFFFFFFFFFFFFFFFFFFFFFFFFFFFFFFFFFFFFF:FFFFFFFF:FFFFFFFFFFFFFFF:::FFFFFFFFFF:FFFFFFFFFFFFFFFFF:FFFFFFFFFFFFFFFFFFFFFF:FF,FFFFFFFFFFFFFFFFFFFFFFFFFFFFFFFFFFFFFFFFFF:FFFFFFFFFFFFFFFFFFFFFFFFFFFFFFFFFFFFF:FFFFF:FFFFFFFFFFFF
@A00270:176:HGHW5DRXY:1:2101:18566:33646 2:N:0:CACACGTG+CTCCTTAC
CCTACGGGTGGCAGCAGTGGGGAATATTGCACAATGGGGGGAACCCTGATGCAGCCATGCCGCGTGTATGAAGAAGGCCTTCGGGTTGTAAAGTACTTTCGGTGATGAGGAAGGTGATGAATCTAATAGGTTTATTAATTGACGTTAATCACAGAAGAAGCACCGGCTAACTCCGTGCCAGCAGCCGCGGTAATACGGAGGGTGCGAGCGTTAATCGGAATGACTGGGCGTAAAGGGCATGTAGGCGGAT
+
FFFFFFFFFFFFFFFFFFFFFFFFFFFFFFFFFFFFFFFFFFFFFF:FFFFFFFFFF,:FFFFFFFF,FFF,FFFFFFFFFFFFFFFFF:FFFFFFFFFFFF,FFF:FFFFFFFFFFFFFFFFF:FFFF:FFFFFFFF:FFFFF,FFFFFFFF:FFFFFF:FFFFFFFFFFFFFFFFFFFFFFFFFFFFFFFFFFFFF:FFFFFFFFFFFFFFFF:FFFFFFFFFFFFFFF:FFFFFFFF:FFFFFFFFF
@A00270:176:HGHW5DRXY:1:2101:17544:33661 2:N:0:CACACGTG+CTCCTTAC
CCTACGGGAGGCAGCAGTGGGGAATATTGCACAATGGGGGGAACCCTGATGCAGCCATGCCGCGTGTATGAAGAAGGCCTTCGGGTTGTAAAGTACTTTCGGTGATGAGGGAGGTAATGAATCTAATAGGTTTATTAATTGACGTTAATCACAGAAGAAGCACCGGCTAACTCCGTGCCAGCAGCCGCGGTAATACGGAGGGTGCGAGCGTTAATCGGAATGACTGGGCGTAAAGGGCATGTAGGCGGAT
+
FFF:FFFFFFFFFFFFF:FFFFFFFFFFFFFFFFFFFFFFFFFFF:FFFFFFFFFF:FFFFFFFFFF:FFFFFFFFFFFFFFFFFFFFF,FFFFFFFFFFFFFFF:FFFFF,FFFFFFFFFFFFFFFFFFFFFFFF:FFFF:FFFF:FFFFFFFFFFF:F:FFFFFFF:FFFFFFFFFFFFFFFFFFFFFFFFFFFF:FFFFFFFFF:FF,FFF:FFFFFFFFFFFFFFFFF:FFFFFFFFF::FFFFFF
@A00270:176:HGHW5DRXY:1:2101:18014:33724 2:N:0:CACACGTG+CTCCTTAC
CCTACGGGTGGCAGCAGTGGGGAATTTTGGACAATGGGGGGAACCCTGATCCAGCCATGCCGCGTGTCTGAAGAAGGCCTTCGGCTTGTAAAGGACTTTTGTTAGGGAAGAAAAGCTGGGTGCTAATACCATCTAGTGCTGACGGTACCTAAAGAATAAGCACCGGCTAACTACGTGCCAGCAGCCGCGGTAATACGTAGGGTGCGAGCGTTAATCGGAATTACTGGGCGTAAAGCGAGCGCAGACGGTT
+
FFFFFFFFFFFFFFFFFF:FFFFFFFFFFFFFF:FFFFFFFFFFFFFFFFFFFFFFFFFFFFFFFFFFFFFFFFFFFFF:FFF::FFFFFFFFFFFFFFFFFFFFFFFFFFFFFFFFFFFFFFF:FFFFFFFFFFFFFFFFFFFFFFFF:FFFFF,FFFFFFFFFFFFFFFFFFFFFFFFFFFFFFFFFFFFFFFFFFFFFFFFFFFFFFFFFFF:FFF:FFFFFFFFFFF,:FFFFFFFF:FFFFFFFF
@A00270:176:HGHW5DRXY:1:2101:29080:33880 2:N:0:CACACGTG+CTCCTTAC
GACTACTGGGGTATCTAATCCTGTTTGCTACCCACGCTTTCGAGCATGAACGTCAGTGTTATCCCAGGAGGCTGCCTTCGCCATCGGTATTCCTCCACATCTCTACGCATTTCACTGCTACACGTGGAATTCTACCTCCCTCTGACACACTCTAGTTACACAGTTTCAAATGCACGTCCCAAGTTGAGCTCGGGGCTTTCACATCTGACTTATTTAACCGTCTGCGCTCGCTTTACGCCCAGTAATTCC
+
FFFFFFFFFFFFFFFFFFFFFFFFFFFFFFFFFFF,FFFFFFFFFFFFFFFFFFFFFFFFFFFFFFFFFFFFFFFFFFFFFFFFFFF:FFFFFFFFFFFFFFFFFFFFFFFFFFFFFFFFFFFFFFFFFFFFFFFFFFF::F:FFFFF:FFFFFFF:FFFFFFFFFF:FFFFFFFFFFFFFFFFFFFFFFFF:FF,:FFF:,FFFFFF:FFFFFFFF,FFFFFFFFFFFFFFFFFFFFFFFFF:FFFFF
@A00270:176:HGHW5DRXY:1:2101:28049:33912 2:N:0:CACACGTG+CTCCTTAC
GACTACAAGGGTATCTAATCCTGTTTGCTCCCCACGCTTTCGCATCTCAGCGTCAGTACCTGTCCAGAAGGCCGCCTTCGCCACCGGTATTCCTCCACATCTCTACGCATTTCACCGCTACACGTGGAATTCTACCTTCCTCTACAATACTCTAGTTAACCAGTTTTAAGTGCAATTCCTAGGTTGAGCCCAGGGCTTTCACACCTAACTTAATTATCCGCCTACATGCCCTTTACGCCCAGTCATTCC
+
FFFFFFFFFFFFFFFFFFFFFFFFFFFFFFFFF:FFFFFFFFFFFFFFFFFFFFFFFFFFFFFFFFF:FFFFFFFFFFFFF:FFFFFFF,FFFFFFFFFFFFFFFFFF:FFFFF:FFFF:FFFFFFF::FFFFFF:,:FFFFFFFFFFFFFFFFFFFFFFFFFFF:FFFFFF,FFF:FFFFFFFFFFFFFFFF:F:FFFFFFFF:FFFF,FFFFFFF,F:FFF,FFFF:,FFFFF:FFFF:FFFFFF:F
@A00270:176:HGHW5DRXY:1:2101:27561:34162 2:N:0:CACACGTG+CTCCTTAC
GACTACTGGGGTATCTAATCCTGTTTGCTACCCACGCTTTCGAGCATGAACGTCAGTGTTATCCCAGGAGGCTGCCTTCGCCATCGGTATTCCTCCACATCTCTACGCATTTCACTGCTACACGTGGAATTCTACCTCCCTCTGACACACTCTAGTTACACAGTTTCAAATGCACGTCCCAAGTTGAGCTCGGGGATTTCACATCTGACTTATTTAACCGTCTGCGCTCGCTTTACGCCCAGTAATTCC
+
FFFFFFFFFFFFFFFFFFFFFFFFFFFFFFFFFFFFFFFFFFFFFFFFFFFFF:FFFFFFFFFFFFFFFFFFF::FFFFFFF,FFFF:FFFFFFFFFFFFFFFFFF::FFFFFFFFFFFFF:FFFFFFFFFF:F:F,,FFFFFFFFFF:FFFFFFFF:FF:FFFFF:F:FFFFFF:FF,::FFFFFFF:FFFFFFF,FFFF:FF,FF,,F,FF:FFFFF,FFFFFFFF:F,FFFFFFFFFF:FF:FF:F
@A00270:176:HGHW5DRXY:1:2101:17291:34194 2:N:0:CACACGTG+CTCCTTAC
CCTACGGGAGGCAGCAGTGGGGAATATTGCACAATGGGGGGAACCCTGATGCAGCCATGCCGCGTGTATGAAGAAGGCCTTCGGGTTGTAAAGTACTTTCGGTGATGAGGGAGGTAATGAATCTAATAGGTTTATTAATTGACGTTAATCACAGAAGAAGCACCGGCTAACTCCGTGCCAGCAGCCGCGGTAATACGGAGGGTGCGAGCGTTAATCGGAATGACTGGGCGTAAAGGGCATGTAGGCGGAT
+
FFFF:FFFFF:FFF,FFFFFFFFFFFFFFFFFFFFFFFF:FFF:FF,FFFF,FFFF,FFFFFFF:FF:F::FFF::FFF,FFFFFFFFFFFFF:FFFFFFFFFFFFF,FF,FFFFFFFF,:FFFFF,,:FFF:FFFFF::FFFFFFFFFFF:F:FFF:FFFFFFFFF:F,FF,F,:FFFFF,FF,F:FFFFFFFFFF,FF::F,,FFFFF,FFF,FFFFFFFFFFF::FFF:F:F,FF::FFFFFF:F,F
@A00270:176:HGHW5DRXY:1:2101:26702:34209 2:N:0:CACACGTG+CTCCTTAC
CCTACGGGAGGCTGCAGTGGGGAATATTGCACAATGGGGGGAACCCTGATGCAGCCATGCCGCGTGTATGAAGAAGGCCTTCGGGTTGTAAAGTACTTTCGGTGATGAGGAAGGTGATGTATCTAATAGGTGCATTAATTGACGTTAATCACAGAAGAAGCACCGGCTAACTCCGTGCCAGCAGCCGCGGTACTACGGAGGGTGCGAGCGTTAATCGGAATGACTGGGCGTAAAGGGCATGTAGGCGGAT
+
FFF:FFFFFFFF:FFFFFFFFF:FFF,F:FFFFFFFFFFFFF:FFF,,FFFFFFF:,FFFFFFFF,F,FFF,F:FFFFFFFFFFF:FFFF:FFFF,F,FFFF,FF:FFFFFFFFFFFFFF:FFFFFFFFFFFF,,,F,,F:F:FF:F:F,FFFFF::FFFFFFFFFF::,FFFFFFFF::FFFFF:FFFFFF,FF:FF,FFF,:FFFFFF,F,FFFFFFFFF,FFFFFFFFF,,FFFF:,FFFFFFFF,F
@A00270:176:HGHW5DRXY:1:2101:27850:34287 2:N:0:CACACGTG+CTCCTTAC
GACTACTGGGGTATCTAATCCTGTTTGCTACCCACGCTTTCGAGCATGAACGTCAGTGTTATCCCAGGAGGCTGCCTTCGCCATCGGTATTCCTCCACATCTCTACGCATTTCACTGCTACACGTGGAATTCTACCTCCCTCTGACACACTCTAGTTACACAGTTTCAAATGCACGTCCCAAGTTGAGCTCGGGGATTTCACATCTGACTTATTTAACCGTCTGCGCTCGCTTTACGCCCAGTAATTCC
+
FFFFFFFFFFFFFFFFFFFF:F:FFFFFFFFFFFFF:FFFFFFFFFFFFFFFFFFFFFFFFFFFFFFFFFFFF:FFFFFFFFFFFFFFFFFFFFFFFFFFFFFFFFFFFF:FFFFFFF:FFFFFFFFFFFFFFFF:FFFFFFFFFFFF:FFF::FFFFFFFFFFFFFFFFFFFFFFFFFFFFF,FFFFFFFFFFFFFFFFFFFFFFFFF:FFFFFFFFFFFFFF,FFFFFFFFFF:,FFF::F,FFFFF
@A00270:176:HGHW5DRXY:1:2101:25400:34334 2:N:0:CACACGTG+CTCCTTAC
CCTACGGGTGGCTGCAGTGGGGAATATTGCACAATGGGGGGAACCCTGATGCAGCCATGCCGCGTGTATGAAGAAGGCCTTCGGGTTGTAAAGTACTTTCGGTGATGAGGAAGGTGATGTATCTAATAGGTGCATTAATTGACGTTAATCACAGAAGAAGCACCGGCTAACTCCGTGCCAGCAGCCGCGGTAATACGGAGGGTGCGAGCGTTAATCGGAATGACTGGGCGTAAAGGGCATGTAGGCGGAT
+
FFFFFFFFFFFFFFFFFFFFFFFFFFFFFFFFFFFFFFFFFFFFFFFFFFFFFFFF:FFFFFFFFFFFFFFFFFFFF:F:FFFFFFFFFFFFFFFFFFFFFFFFFFFFFFFF:FFFFFFFFFFFFFFFFFFFFFFFFFFFF,FFFFFFFFFFFFFFFFFFF:FFFFFFFFFFFFFF:FFFFFFF:FFFFFFFFFFFFFFFFFFFFFFFFFFFFF:FFFFFFFFF:FFFFFFFFFFFFFF:FFFFFF:FFF
@A00270:176:HGHW5DRXY:1:2101:4264:34397 2:N:0:CACACGTG+CTCCTTAC
CCTACGGGGGGCAGCAGTGGGGAATATTGCACAATGGGGGGAACCCTGATGCAGCCATGCCGCGTGTATGAAGAAGGCCTTCGGGTTGTAAAGTACTTTCGGTGATGAGGAAGGTGATGTATCTAATAGGTGCATTAATTGACGTTAATCACAGAAGAAGCACCGGCTAACTCCGTGCCAGCAGCCGCGGTAATACGGAGGGTGCGAGCGTTAATCGGAATGACTGGGCGTAAAGGGCATGTAGGCGGAT
+
F:FFFFFFFFFF::FFFFFFFFFFFFFFFFFF:FF:FFFFF:FFFFFFF:FFFFFF,FFFFF:FFFFFFFFFFFFFFFFF:FFFFFF:FFFF,FFFFFFFFF,FFFFFF:FFF,:FFFF:FF:FFFFFFFF::FFFFFFFF:FF:FFFFFF,FFFFFFFFFF:F::F,FF,:F:FFF,FFFF,:FFFF,FFFFFFF:,FFFFFFFF,F:F,F:FF:FFF:F,FFFFFFFFFF::FF:F::,FF,FFF,FF
@A00270:176:HGHW5DRXY:1:2101:16929:34444 2:N:0:CACACGTG+CTCCTTAC
GACTACCTGGGTATCTAATCCTGTTTGCTACCCACGCTTTCGAGCATGAACGTCAGTGTTATCCCAGGAGGCTGCCTTCGCCATCGGTATTCCTCCACATCTCTACGCATTTCACTGCTACACGTGGAATTCTACCTCCCTCTGACACACTCTAGTTACACAGTTTCAAATGCACGTCCCAAGTTGAGCTCGGGGATTTCACATCTGACTTATTTAACCGTCTGCGCTCGCTTTACGCCCAGTAATTCC
+
FFFFFFFFFFFFFFFFFFFFFFFFFFFFFFFFFFFFFFFFFF:FFFFFFFFFFFFFFFFFFFFFF:FFFFFFFFFFFFFFFFFFFFFFFFFFFFFFFFFFFFFFFFFFFFFFFFF,FFFFFFFFFFFFFFFFFF::FFFF:FFFFFFFFFFF:FFFFFFFFFFFFFFFF:FFFFFFFFFFF:FFFF:FFFFFFFFFFFFFF:F,FFF,,FFFFFFFF:FFFFFFF:FFFFF:FFFFFFFFFFFFF:FFF
@A00270:176:HGHW5DRXY:1:2101:6705:34491 2:N:0:CACACGTG+CTCCTTAC
CCTACGGGCGGCTGCAGTGGGGAATATTGCACAATGGGGGGAACCCTGATGCAGCCATGCCGCGTGTATGAAGAAGGCCTTCGGGTTGTAAAGTACTTTCGGTGATGAGGAAGGTGATGTATCTAATAGGTGCATCGATTGACGTTAATCACAGAAGAAGCACCGGCTAACTCCGTGCAAGCAGCCGCGGTAATACGGAGGGTGCGAGCGTTAATCGGAATGACTGGGCGTAAAGGGCATGTAGGCGGAT
+
F:FFFFFF:FF:FFFFFFFFFFF:FFFFFFFFFFFF::,F:F:F:FF:,FF:FF:FFFFF,:F:FFFFFFFF,FFF,FF::::,FFFFFFFF:FFFF::F,:FFFF,F::F,FFFFFFFFFF:FFFFFFFFF:FFFFF,FFF::FFFFF:F,FFFF,FFF,FFFF:FFF::FFFFFFF,FFF:FFFFF:FFFFFF:F:FF:F:,FFFFF:FFF,F,F,FFF:FF:F:F:,:F:,FF,:,FFFF,F,F:F:
@A00270:176:HGHW5DRXY:1:2101:13765:34507 2:N:0:CACACGTG+CTCCTTAC
GACTACTCGGGTATCTAATCCTGTTTGCTCCCCACGCTTTCGCATCTCAGCGTCAGTATCTGTCCAGAAGGCCGCCTTCGCCACCGGTATTCCTCCACATCTCTACGCATTTCACCGCTACACGTGGAATTCTACCTTCCTCTACAATACTCTAGTTAACCAGTTTTAAGTGCAATTCCTAGGTTGAGCCCAGGGCTTTCACACCTCACTTAATTATCCGCCTACATGCCCTTTACGCCCAGTCATTCC
+
FFFFFFFFFFFFF:FFFFFFFFFF:FFFFFFFFFFFFFF:FFFFFFFFFFFFFF:FFFFFFFFFFFFFFFFFFFFFFFFFFFFFFFFFFFFFFFFF:FFFFFFFFFFFFFFFFFFFFFF,FFFFFFF,FFFFFF:FF,FFFFFFFF:FFFFF,FFF:F,FFFF,:FFFFFFFFF:FFFFFFFF,FFFFFFFFFFF:FF:FFFFFFF,:FFF:FF,FFFFFFFFFFF,FFFFFFFFFFFFFFFF:F,FFF
@A00270:176:HGHW5DRXY:1:2101:16179:34522 2:N:0:CACACGTG+CTCCTTAC
CCTACGGGGGGCAGCAGTGGGGAATTTTGGACAATGGGGGGAACCCTGATCCAGCCATGCCGCGTGTCTGAAGAAGGCCTTCGGGTTGTAAAGGACTTTTGTTAGGGAAGAAAAGCTGGGTGCTAATACCATCTAGTGCTGACGGTACCTAAAGAATAAGCACCGGCTAACTACGTGCCAGCAGCCGCGGTAATACGTAGGGTGCGAGTGTTAATCGGAATTACTGGGCGTAAAGCGAGCGCAGACGGTT
+
FFFFFFFFFFFFFFFFF:FFFFFFFFFFFFFFFFFFFFFFFFFFF:FFFFFFFFFFFFFFFFFFFFFF,FFFFFFFFFF:F,FFFFFFF:FFFFF,F:FFFFF:FFFFFFFFFFFFFFFFFFFFFF:FFFFFFFFFFFFFFFFFFFFFFFFFFFFFFFFFFFFFFFFFFFFFFFFFFFFFFFFFFFFFFFFF:FFFF,FFFFFFFFFF,FFFFFFFFFFFFF:FFFFFFFFFF:FFFFFFFFF:FFFF:F
@A00270:176:HGHW5DRXY:1:2101:12924:34585 2:N:0:CACACGTG+CTCCTTAC
GACTACCCGGGTATCTAATCCTGTTTGCTACCCACGCTTTCGAGCATGAACGTCAGTGTTATCCCAGGAGGCTGCCTTCGCCATCGGTATTCCTCCACATCTCTACGCATTTCACTGCTACACGTGGAATTCTACCTCCCTCTGACACACTCTAGTTACACAGTTTCAAATGCACGTCCCAAGTTGAGCTCGGGGATTTCACATCTGTCTTATTTAACCGTCTGCGCTCGCTTTACGCCCAGTAATTCC
+
FFFFFFFFFFFFFFFFFFFF:FF:FFFFFFFFFFFFFFFFFF:FFF:FFFFFFFFFFFFFFFFFFFFFFFFFFFFFFFFFFFFFFFFFFFFFFFFFFFFFFFFFFFFFFFFF:FFFFFFFF:FFFF:FFFFFF:FFFFFFFFFFFFFFFFFF,FFF:F:FFFF:FFFFF:FFFFFFFFFFFFF:FFFFFFFFF:FFFFFFFFF:FFF,FFFFFFFFFFFF:FFFFFFFFFF:F:FFFFFFFFFFFFFFF
@A00270:176:HGHW5DRXY:1:2101:10565:34601 2:N:0:CACACGTG+CTCCTTAC
GCCTACCAGGGTATCTAATCCTGTTTGCTCCCCACGCTTTCGCATCTCAGCGTCAGTATCTGTCCAGAAGGCCGCCTTCGCCACCGGTCTTCCTCCACATCTCTACGCATTTCACCGCTACACGTGGAAGTCTACCTTCCTCTACAATACTCTAGTTAACCAGTTTTAAGTGCAATTCCTAGGTTGAGCCCAGGGCTTTCACACCTAACTTAATTATCCGCCTACATGCCCTTTACGCCCAGTCATTCC
+
F,FF,FFFFFFFFFFFFFFFFFFFFFFFFFFFFFFFFFFFFFFFFFFFFFFFFFFFFFFFFFFFFFFFFFFFFFFF,FFFFFFFFFFF,FFFFFFFF:FFFFFFFFFFFFFFFF:FFFFFFFFFFFFFF,FFF,FFFFFFFFFFFFF:FFFFFFFFFFFF,FFFFFFFFFFFFF:FFFFF,FFFFFFF:FFF:FFFFFFF,F:FFFFFFFFFFF,FFFFFFFFFFFFFFFFFFFFFFF:FFF,FFFFFF
@A00270:176:HGHW5DRXY:1:2101:10936:34679 2:N:0:CACACGTG+CTCCTTAC
GACTACTGGGGTATCTAATCCTGTTTGCTCCCCACGCTTTCGCATCTCAGCGTCAGTATCTGTCCAGAAGGCCGCCTTCGCCACCGGCATTCCTCCACATCTCTACGCATTTCACCGCTACACGTGGAATTCTACCTTCCTCTACAATACTCTAGTTAACCAGTTTTAAGTGCAATTCCTAGGTTGAGCCCAGGGCGTTCACACCTAACTTAATTATCCGCCTACATGCCCTTTACGCCCAGTCATTCC
+
FFFFFFFFFFFFFFFFFFFFFFFFFFFFFFFFFFFFFFFFFFFFFFFFFFFFFFFFF:FFFFFFFFFFF:FFFFFFFFFFFFFFFFFFFFFFFFFFFFFFFFFFFFFFFFFFFFFFFFF:FFFFFFFFFFFFFFFFFFFFFFFFF:,FFFFF:FFFFFFFFFFFFFFFFFFFFFFFFFFF:FFFFFFFFFF:FFFF,FFFFFFFFFFFFFFFFFF:FFFFFFFFFFFFFFF:FF:FFFFFF,FFFF:FF
@A00270:176:HGHW5DRXY:1:2101:16052:34679 2:N:0:CACACGTG+CTCCTTAC
CCTACGGGGGGCAGCAGTGGGGAATTTTGGACAATGGGGGGAACCCTGATCCAGCCATGCCGCGTGTCTGAAGAAGGCCTTCGGGTTGTAAAGGACTTTTGTTAGGGAAGAAAAGCTGGGTGCTAATACCATCTAGTGCTGACGGTACCTAAAGAATAAGCACCGGCTAACTACGTGCCAGCAGCCGCGGTAATACGTAGGGTGCGAGTGTTAATCGGAATTACTGGGCGTAAAGCGAGCGCAGACGGTT
+
FFFFFFFFFFFFFFFFFFFFFFFFFFFFFFFFFFF:FFFFFFFF:FFFFFFFFFFFFFFFFFFFF:FFFFFFFFFFFF:FFFFFFFFFFFFFFFFFFFFFFFFFFFFFFFFFFFFFFFFFFFFFFFFFFFFFF,FFFFFFFFFFFFFFFFF,:FFFFF:FFFFFFFFFFFFF,FFFFFFFFFFFFFFFFFFF:FFFFF:FFFFFFFFFFFFFFFFFFFFFFF,FFFFFFFFFFFFFFFF:FFFFFFFFFF
@A00270:176:HGHW5DRXY:1:2101:10809:34741 2:N:0:CACACGTG+CTCCTTAC
GACTACTGGGGTATCTAATCCTGTTTGCTCCCCACGCTTTCGCATCTCAGCGTCAGTATCTGTCCAGAAGGCCGCCTTCGCCACCGGCATTCCTCCACATCTCTACGCATTTCACCGCTACACGTGGAATTCTACCTTCCTCTACAATACTCTAGTTAACCAGTTTTAAGTGCAATTCCTAGGTTGAGCCCAGGGCTTTCACACCTAACTTAATTATCCGCCTACATGCCCTTTACGCCCAGTCATTCC
+
FFFFFFFFFFFFFFFFFFFFFFFFFFFFFFFFFFFFFFFFFFFFFFFFFFFFFFFFFFFFFFFFFFFFFFFFFFFFFFFFFFFFFFFF:F:FFFFFFFFFFFFFFFFFFFFFFFFFFFFFFFFFFFF,,FFFFFFFFFFFFFFFFFFFFFFFFFFFFFFFFFFFFFFFFFFFFF:FFFFFFFFFFFFFFFFFFFFFFFFFFFFFFFFFFFFFFFFFFFFFFFFFFFFFFFFFFFFFFFFFFF:FFFFFF
@A00270:176:HGHW5DRXY:1:2101:32660:35008 2:N:0:CACACGTG+CTCCTTAC
CCTACGGGGGGCAGCAGTGGGGAATTTTGGACAATGGGGGGAACCCTGATCCAGCCATGCCGCGTGTCTGAAGAAGGCCTTCGGGTTGTAAAGGACTTTTGTTAGGGAAGAAAAGCTGGGTGCTAATACCATCTAGTGCTGACGGTACCTAAAGAATAAGCACCGGCTAACTACGTGCCAGCAGCCGCGGTAATACGTAGGGTGCGAGCGTTAATCGGAATTAGTGGGCGTAAAGCGAGCGCAGACGGTT
+
FFFFFFFFFFFFFFFFFFFFFFFFFFFFF:FFFFFFFFFFFFF:FFFFF,F,FFFF:,FFFFFFFFF:FFFFFFFFFF,FFFFFFF:FFFFFF:FF:,:,F,,FF:FF,FFFFFFF::FFFFF:FF,FFFFFFFF:F:FFFFFFFFF:FFFFF,FFFFFFFF,FFFFFFFFFFFFFFFFFFFFFFFFFFF:FFFFFFFFFFFFFF,FFFFFFFF:FFFFF,FF,FFFFFFFFFFFFFFFFFFFF,:FFFF
@A00270:176:HGHW5DRXY:1:2101:7337:35023 2:N:0:CACACGTG+CTCCTTAC
GACTACAAGGGTATCTAATCCTGTTTGCTCCCCACGCTTTCGCATCTCAGCGTCAGTATCTGTCCAGAAGGCCGCCTTCGCCACCGGTATTCCTCCACATCTCTACGCATTTCACCGCTACACGTGGAATTCTACCTTCCTCTACAATACTCTAGTTAACCAGTTTTAAGTGCAATTCCTAGGTTGAGCCCAGGGCTTTCACACCTAACTTAATTATCCGCCTACATGCCCTTTACGCCCAGTCATTCC
+
FFFFFFFFFFFFFFFFFFFFFFFFFFFFFFFFFFFFFFFFFFFFFFFF:FFFFFFFFFFFFFFFFFFFFFFFFFFFFFFFF:FFFFF:FFFFFFFFFFFFFFFFFFFFFFFFFFFFFFFFFFFFFFFF:FFFFFFFF,FFFFFFFFFF:FFF:FFFFFFFFF:FFFFFFFFFFFFFFFFFFFFFFFFFFFFFFFFFFFFFFFFFFFF:FFFFFFFFFFFFFFF:FFF:FF,:FF:FFFFF:F,FF:FFF
@A00270:176:HGHW5DRXY:1:2101:12997:35023 2:N:0:CACACGTG+CTCCTTAC
CCTACGGGGGCAGCAGTGGGGAATTTTGGACAATGGGGGGAACCCTGATCCAGCCATGCCGCGTGTCTGAAGAAGGCCTTCGGGTTGTAAAGGACTTTTGTTAGGGAAGAAAAGCTGGGTGCTAATACCATCTAGTGCTGACTGTACCTAAAGAATAAGCACCGGCTAACTACGTGCCAGCAGCCGCGGGAATACTTAGGGTGCGAGAGTTAATCGGAATTACTGGGCGTAAAGCGAGCGCAGACGGTTA
+
FFFFFFFFFFFFFFF:F:FF:FF:FFFFFFFF:F::FFF:FFFFFF:FFFFF,FFF,F:FFFFF:FFFFFF,FF:FFF:FFFF,,FFF:,FFFF:F:FFF::FFFF,F:FFF:,FFFFFF:FFFFFFFFFFFFF,FFFF::,,FF,FFFFFF,FFFFF::FF:FFFF,FFFFFFFFFFF:F::FFFF:,,FF,FF,,F:,FFFFFFF:FF:FFFF:FFF,FFFF:FFFFFF:FF,,FFFF,:FF,:,,FF
@A00270:176:HGHW5DRXY:1:2101:24234:35070 2:N:0:CACACGTG+CTCCTTAC
GGGGGGGGGGGGGGGGGGGGGGGGGGGGGGGGGGGGGGGGGGGGGGGGGGGGGGGGGGGGGGGGGGGGGGGGGGGGGGGGGGGGGGGGGGGGGGGGGGGGGGGGGGGGGGGGGGGGGGGGGGGGGGGGGGGGGGGGGGGGGGGGGGGGGGGGGGGGGGGGGGGGGGGGGGGGGGGGGGGGGGGGGGGGGGGGGGGGGGGGGGGGGGGGGGGGGGGGGGGGGGGGGGGGGGGGGGGGGGGGGGGGGGGGGG
+
FFFFFFFFFFFFFFFF:FFFFFFFFFFFFFFFFFFFFFFFFFFFFFFFFFFFFFFFFFFFFFFFFFFFFFFFFFFFFFFFFFFFFFFFFFFFFFFFFFFFFFFFFFFFFFF:FFFFFFFFFFFFFFFFFFFFFFFFFFFFFFFFFFFFFFFFFFFFFFFFFFFFFFFFFFFFFFFFFFFFFFF:FFFFFFFFFFFFFFFFFFFFFFFFFFFFFFFFFFFFFFFFFFFFFFFF:FFFFFFFFFFFFFFFFF
@A00270:176:HGHW5DRXY:1:2101:30734:35117 2:N:0:CACACGTG+CTCCTTAC
GACTACTCAGGTATCTAATCCTGTTTGCTCCCCACGCTTTCGCATCTCAGCGTCAGTATCTGTCCAGAAGGCCGCCTTCGCCACCGGTATTCCTCCACATCTCTACGCATTTCACCGCTACACGTGGAATTCTACCTTCCTCTACAATACTCTAGATAACCAGTTTTAAGTGCAATTCCTAGGTTGAGCCCAGGGCTTTCACACCAAACTTAATTATCCGCCTACATGCCCTTTACGCCCAGTCATTCC
+
FF::FFFFFFFFFFFFFFFFFFFFFFFFFFFFFFFFFFFFFFFFFFFFF:FFF:FFFFFF:FFFFFFFFFFFFFFFFFFFFFFFFFFFF:FFFF:FFFFFFFF:FF:F:F,FFFFFFFFFFFFF:FF,FFFF,:FFFFFFFFFFFFF:FFFFFF,,FF,FFFFFFFFFF,FF:F:FFFFFFFFFF:FFFFFFFFF:FFFFF:FFF,,FF,F,FFFF:FFFFFFFF:F,FFFF,FFFFF::F:FFFFFFF
@A00270:176:HGHW5DRXY:1:2101:8621:35180 2:N:0:CACACGTG+CTCCTTAC
CCTACGGGCGGCTGCAGTGGGGAATTTTGGACAATGGGGGGAACCCTGATCCAGCCATGCCGCGTGTCTGAAGAAGGCCTTCGGGTTGTAAAGGACTTTTGTTAGGGAAGAAAAGCTGGGTGCTCATACCATCTAGTGCTGACGGTACCTAAAGAATAAGCACCGGCTAACTACGTGCCAGCAGCCGCGGTAATACGTAGGGTGCGAGCGTTAATCGGAATTACTGGGCGTAAAGCGAGCGCGGACGGTT
+
FFFFFFFFFFFFFFFFFFFFFFFFFFFFFFFF,FFFFFFFFF:FFFFFFFFFFFFF::FFFFFFFFFFFFFFFFFFFFFFFFFFF:FFFFFFFF::FF:FFF:FFFFFFFFFFFFFFFFFFFFF,:FFFFFFFFFFFFFFFFFFFFFFFFFFFF:FFFFF:FFFFFFFF:F:FFFF,FFFFFFFFFFFFFF:FFFFFFFFFFFFFFFFFFF:FFF:FFF,FF:FFFFFFFF,F:,FFFFFFF:FFFFF:F
@A00270:176:HGHW5DRXY:1:2101:8034:35321 2:N:0:CACACGTG+CTCCTTAC
CCACGGGAGGCAGCAGTGGGGAATTTTGGACAATGGGGGGAACCCTGATCCAGCCATGCCGCGTGTCTGAAGAAGGCCTTCGGGTTGTAAAGGACTTTTGTTAGGGAAGAAAAGCTGGGTGCTAACACCATCTAGTGCTGACGGTACCTAAAGAATAAGCACCGGCTAACTACGTGCCAGCAGCCGCGGTAATACGTAGGGTGCGAGCGTTAATCGGAATTACTGGGCGTAAAGCGAGCGCAGACGGTTA
+
FFFFFFFFFFFFFFFFFFFFFFFFFFFFFFFFFFFFFFFFFFFFFFFFFFFFFFFFFFFFFFFFFFFFFF:F,,FFFF:FFFFF:FFFF:FFFFFFFFFF:FFFFFF:FFFFFFFFFFFFFFFFFFFFFFFFF:FFFFFFFFFFFFFFF:FFFFFFFFFFFFFFFF,FFFFFFFFFFFFFFFFFFFFFFF:FFFFFFFFFFFFFFFFFFFFFFFFFF:,FFFFFFFFFFF:F:FFFFF:FF:FFFFFFF:
@A00270:176:HGHW5DRXY:1:2101:9833:35336 2:N:0:CACACGTG+CTCCTTAC
GACTACTGGGGTATCTAATCCTGTTTGCTCCCCACGCTTTAGCATCTCAGCGTCAGTATCTGTCCAGAAGGCCGCCTTCGCCACCGGCATTCCTCCACATCTCTACGCATTTCACCGCTACACGTGGATTTCTACCTTCCTCTACAATACTCTAGTTAACCAGTTTTAAGTGCAATTCCTAGGTTGAGACCAGGGGTTTCACACCTAGCTTAATAATCCGACTACAGGACATTTACGCGCAGTCATTCC
+
FF,,,FFFF,F,:FFFF:F:::FFFFF:,F:F,FFF,FFF,:F,,,:F,,::F:F::F::FFFF:FF:,FFF:F:FFFF:F,,:,FF,FF,,,FF::,:F:FFFFFF,F,,,,F:,:FFFFF,,::F:,:F,,,,,,:F:F:F,,,,:,,F,,,:,F,F::,F,FFF::::F:,:FFF:F:FF:,FFF,F,FF:F,,F:F,:,::,F,,:F::F,,FF::,FFFF,,F,F,FF:F,FF:FFFF:FFFF,
@A00270:176:HGHW5DRXY:1:2101:31331:35368 2:N:0:CACACGTG+CTCCTTAC
GACTACCGGGGTATCTAATCCTGTTTGCTCCCCACGCTTTCGCATCTCAGCGTCAGTATCTGTCCAGAAGGCCGCCTTCGCCACCGGTATTCCTCCACATCTCTACGCATTTCACCGCTACACGTGGAATTCTACCTTCCACTACAATACTCTAGTTAACCAGTTATAAGTGCAATTCCTAGGTTGAGCCCAGGGCTTTCACACCTAACTTAATTATCCGCCTACATGCCCTTTACGCCCAGTCATTCC
+
FFF,FFFF,FF,FFFFFFFFFFFFFFFFFFFFF:FFFFFFFFFFFFFFFFFFFFFFFFFFF,FFFFFFFFFFFFFFFFFFFFFFFFFF:FFF:FFF,FF,FFF,FFFFF,FFF:FFF:FFFFFFFFFF,FFF,FFFF,F:,F:,FFF:F:FFFFF:FFF,FFF:F,FFFF:FFF:FFFFF,F:FFFF:FFFFFFFFF,FFFFFFF,FF:FFFF:,FFFF:FFFFF,FFFFFFFFFFFFFFF:FF,FF:F
@A00270:176:HGHW5DRXY:1:2101:2953:35383 2:N:0:CACACGTG+CTCCTTAC
GACTACTCGGGTATCTAATCCTGTTTGCTACCCACGCTTTCGAGCATGAACGTCAGTGTTATCCCAGGAGGCAGCCTTCGCCAACGGTATTCCTCCACATCTCTACGCATTTCACTGCTACACGTGGAATTCTACCGCCCTCTGACACACTCTAGTTACACAGTTTCAAATGCACGTCCCAAGTTGAGCTCGGGGCTTTCACATCTGACTTATTTAACCGTCTGCGCTCGCTTTACGCCCAGTAATTCC
+
FFFFFFFFFFF:FFFFF::FF:FFF,FFFFFFFFF:FFF:FF,FFFFFF,FFFF,FFF:,F,FFFFFFFFFF,FFF,FFFFFF,:F:,:F:FF:FF,F::F,FF:FFFFF:,F,F,FFFFF,FFFFF,::FFF:FF,FFF,FFF,FFF:F,F:FFFF,,:FFFF,,F:::FFF:FFFF,F,,F:,F,FF,:,FFF,F,FFFFFFFFFFFF,:,FFFFFFF,FFFF,FFFFFF:F:FFFFF,::F,FFFF
@A00270:176:HGHW5DRXY:1:2101:31322:35383 2:N:0:CACACGTG+CTCCTTAC
GACTACCGGGGTATCTAATCCTGTTTGCTCCCCACGCTTTCGCATCTCAGCGTCAGTATCTGTCCAGAAGGCCGCCTTCGCCACCGGTATTCCTCCACATCTCTACGCATTTCACCGCTACACGTGGAATTCTACCTTCCTCTACAATACTCTAGTTAACCAGTTTTAAGTGCAATTCCTAGGTTGAGCCCAGGGCTTTCACACCTAACTTAATTATCCGCCTACATGCCCTTTACGCCCAGTCATTCC
+
FFFF:FFFFFFFFFFFFFFFFFFFFFFFFFFFFFFFFFFFFFFFFFFFFFFFFFFFFFFFFFFFFFFFFFFFFFFFFFFFFFFFFFFF:FFFFFFFFFFFFFFFFFFFFFFFFFFF:FFFFFFFFFFF,FFFFFFFFFF:FFFFFFFFFFFF:FFFF:FFFFFFFFFFFFFFFFFFFFFFFFFFFFFFFFFFFFFFFFFFFFFF:FFFFFFFFFFFFFFFFFFFFF:FFFFFFFF,FF:FFFFFFFFFF
@A00270:176:HGHW5DRXY:1:2101:4227:35462 2:N:0:CACACGTG+CTCCTTAC
GACTACAGGGGTATCTAATCCTGTTTGCTACCCACGCTTTCGAGCATGAACGTCAGTGTTATCCCAGGAGGCTGCCTTCGCCATCGGTATTCCTCCACATCTCTACGCATTTCACTGCTACACGTGGAATTCTACCTCCCTCTGACACACTCTAGTTACACAGTTTCAAATGCACGTCCCAAGTTGAGCTCGGGGATTTCACATCTGACTTATTTAACCGTCTGCGCTCGCTTTACGCCCAGTAATTCC
+
FFF:FFFFFFFFFFFFFFFFFFFFFFFFFFFFFFFFFFFFFFFF:FF:FFFFFFFFFFFFFFFFFFFFFFFFFFFF,FFFF:FFFFFFFFFFFFFFFFF:FFFFFFFFFFFFFF:FFFFFFFFFFFFFFFFFFFFFFFFFFFFFFFFFFFFFF:FFFFFFFFFFFFFFFFFFFFFFFFFFFFFFFFFFFFFF:FFFFFFFFFFFFFFFFFFFFFFFFFF:FFFFF:FFFFFFFFFFFF:FFFFFFFFFF
@A00270:176:HGHW5DRXY:1:2101:5746:35462 2:N:0:CACACGTG+CTCCTTAC
CCTACGGGCGGCTGCAGTGGGGAATATTGCACAATGGGGGGAACCCTGATGCAGCCATGCCGCGTGTATGAAGAAGGCCTTCGGGTTGTAAAGTACTTTCGGTGATGAGGAAGGTGATGAATCTAATAGGTTTATTAATTGACGTTAATCACAGAAGAAGCACCGGCTAACTCCGTGCCAGCAGCCGCGGTAATACGGAGGGTGCGAGCGTTAATCGGAATGACTGGGCGTAAAGGGCATGTAGGCGGAT
+
FFF:FFFFFFFF:FF,FFFFFFF:F:FFFFFFFFFFFFFFFFFFFFFFFFFFFFFF,FFFFFFF:F,:FFFFFFFFFFF,FFFFFF:FF,FF:F,FF:FFFF,F::FFFFFFFFFFFFFF::FFFF:,FF::FF,FFFFFF:FFFFFFFFFF,FFFFFFFFFFFFFF,F::FFFFFFFFFFFFFFFFFFFF:FFFFFFFF:FFFFF,FFFFFFFF:FFFFFFFFFFFFFFF,FFFFFF,,F,FFFFFF,F
@A00270:176:HGHW5DRXY:1:2101:15167:35493 2:N:0:CACACGTG+CTCCTTAC
GACTACCGGGGTATCTAATCCTGTTTGCTCCCCACGCTTTCGCATCTCAGCGTCAGTATCTGTCCAGAAGGCCGCCTTCGCCACCGGTATTCCTCCACATCTCTACGCATTTCACCGCTACACGTGGAATTCTACCTTCCTCTACAATACTCTAGTTAACCAGTTTTAAGTGCAATTCCTAGGTTGAGCCCAGGGCTTTCACACCTAACTTAATTATCCGCCTACATGCCCTTTACGCCCAGTCATTCC
+
FFFFFFFFFFFFFFFFFFFFFFFFFFFFFFFFFFFFFFFFFFFFFFFFFFFFFFFFFFFFFFFFFFFFFFFFFFFFFFFFFFFFFFFF,FFFFFFFFFF:FFFFFFFFF:FFFFFFFFFFFFFFFFF:,FFFFFF:,FFFFF::F:FFFFFFFFFFFFFFFFFF:FFFFFFFFF:FFFFFFFFFFFFFFFFFFFFF,FFF::FFFF,FFFFFFFF:FFF:FFFFFFFFFFFFFFFFFFFFFFFF,:FFF
@A00270:176:HGHW5DRXY:1:2101:6515:35509 2:N:0:CACACGTG+CTCCTTAC
GACTACTCGGGTATCTAATCCTGTTTGCTACCCACGCTTTCGAGCATGAACGTCAGTGTTATCCCAGGAGGCTGCCTTCGCCATCGGTATTCCTCCACATCTCTACGCATTTCACTGCTACACGTGGAATTCTACCTCCCTCAGACACACTCTAGTTACACAGTTTCAAATGCACGCCCCAAGTTGAGCTCGGGGATTTCACATCCGACTTATTTAACCGTCTGCGCTCGCTTTACGCCCAGTCATTCC
+
FFFFFFFFFFFFFFFFFFFFFFFFFFFFFFFFFFFFFFFFFFFFFFFFFFFFFFFFFFFFFFFFF:FFFFFFFFFFFFFFFFFFFFFFFFFFFFFFFFFFFFFFF:FFFFFFFFFFFFFFFFFFFF:FFF:FFFFFFFFFFFFF,:FFFFFFFFFF:FFFFFFFFFF:FFFFFFF:FFFFFFFFFFFFFFFFFFF,:FFF:F:FFFFFFFFFFFFF,,,FFFFFFFF:FFFFFFFFFFFFFFF:FFFF:
@A00270:176:HGHW5DRXY:1:2101:6433:35650 2:N:0:CACACGTG+CTCCTTAC
GACTACTCGGGTATCTAATCCTGTTTGCTACCCACGCTTTCGAGCATGAACGTCAGTGTTATCCCAGGAGGCTGCCTTCGCCATCGGTATTCCTCCACATCTCTACGCATTTCACTGCTACACGTGGAATTCTACCTCCCTCAGACACACTCTAGTTACACAGTTTCAAATGCACGCCCCAAGTTGAGCTCGGGGATTTCACATCCGACTTATTTAACCGTCTGCGCTCGCTTTACGCCCAGTCATTCC
+
FFF:FFFFFFFFFFFFFFFFF:F:,FFFFFFFFFFFF::FFFFFFFFFFFFFFFFFFFFFFFFFFF:FFFFFFFFFF:FFFFFFFFFFFFFFFFFFFFFFFFFFFF,FFF:FF:FFFFFFFFFFFFFFFFFFFFF::::,FFF:FFFFF::FFFF:FFFFFFFFFFFFFFFF::,FF,FFFFFFFFF:FFFFFFFFFFFFFFFF,FFFFFFFFFFFF:FFFFFFF:FFFFFFFFFFFFF,FFFFFFFF:
@A00270:176:HGHW5DRXY:1:2101:13937:35650 2:N:0:CACACGTG+CTCCTTAC
CCTACGGTGGCTGCAGTGGGGAATTTTGGACAATGGGGGGAACCCTGATCCAGCCATGCCGCGTGTCTGAAGAAGGCCTTCGGGTTGTAAAGGACTTTTGTTAGGGAAGAAAAGCTGGGTGCTAATACCATCTAGTGCTGGCGGTACCTAAAGAATAAGCACCGGCTAACTACGTGCCAGCAGCCGCGGTAATACGTAGGGTGCGAGCGTTAATCGGAATTACTGGGCGTAAAGCGAGCGCAGACGGTTA
+
FFFFFFFFFFFFFFFFFFFFFFFFFFFFFFFFFFFFFFFFFFFFFFFFFFFFFFFFFFFFFFFFFFFFFFFFFFFFF:FFFFFFFFFFFFFFFFFFFFFFFFFFFFFFFFFFFFFFFFFFFFFFFFF:FFFFFFFFFFFFFFFFFFFFFFFFFFFFFF:FFFFFFFFFFFFFFFFFFFFFFFFFFFFFFFFFFFFFF,FFFFFFFFFFFFFFFF:FFFFFFFFFFFFFFFFFFFFFFFFFFFFFFFFFFF
@A00270:176:HGHW5DRXY:1:2101:13838:35665 2:N:0:CACACGTG+CTCCTTAC
CCTACGGTGGCTGCAGTGGGGAATTTTGGACAATGGGGGGAACCCTGATCCAGCCATGCCGCGTGTCTGAAGAAGGCCTTCGGGTTGTAAAGGACTTTTGTTAGGGAAGAAAAGCTGGGTGCTAATACCATCTAGTGCTGGCGGTACCTAAAGAATAAGCACCGGCTAACTACGTGCCAGCAGCCGCGGTAATACGGAGGGTGCGAGCGTTAATCGGAATTACTGGGCGTAAAGCGAGCGCAGACGGTTA
+
FFFFFFFFFFFFFFFF:FFFFFFFFFFFFFFFFFFFFFFFFFFFFFFFFFFFFFFFFFFFFFFFFFFFFFFFFFFFFFFFFFFF,FFFFFFFFFFF:FFFFFFFF,FF:FFFFF:FFFFFFFFFFFFFFFFFFFFFF,:FFFFFF:F:FFFFFFFFFFFFFFFFFFFFF:FFFFFFFFFFFFFFFFFFFFFFFF,,,FFFFFFFFFFF:F,FFFFFFFFF:FFFFFFFFFFFFFFFFFFFF:FFFFF::F
@A00270:176:HGHW5DRXY:1:2101:13874:35665 2:N:0:CACACGTG+CTCCTTAC
CCTACGGTGGCTGCAGTGGGGAATTTTGGACAATGGGGGGAACCCTGATCCAGCCATGCCGCGTGTCTGAAGAAGGCCTTCGGGTTGTAAAGGACTTTTGTTAGGGAAGAAAAGCTGGGTGCTAATACCATCTAGTGCTGGCGGTACCTAAAGAATAAGCACCGGCTAACTACGTGCCAGCAGCCGCGGTAATACGTAGGGTGCGAGCGTTAATCGGAATTACTGGGCGTAAAGCGAGCGCAGACGGTTA
+
FFFFFFFFFFFFFFFFFFFFFFFFFFFFFFFFFFFFFFFFFFFFFFFFFFFFFFFFFFFFFFF:FFFFFFFFFFFFFFFFFFFF,FFFFF:FFFFFFFFF:FFFFFFFFFFFFFFFFFFFFFFFFFFFFF:FFFFFFFFFFFFFFFFFFF:FFF:FFFFFFFFFFFFF,FFFFFFFFFFFFFFFFFFFFFFFFF,F:FFFFFFFF,FFFFFF:FF:FF::FF:FFFFFFFFFFFFFFFFF:FFFFFFF::
@A00270:176:HGHW5DRXY:1:2101:19994:35712 2:N:0:CACACGTG+CTCCTTAC
GACTACTGGGGATCTAATCCTGTTTGCTACCCACGCTTTCGAGCATGAACGTCAGTGTTATCCCAGGAGGCTGCCTTCGCCATCGGTATTCCTCCACATCTCTACGCATTTCACTGCTACACGTGGAATTCTACCTCCCTCTGACACACTCTAGTTACACAGTTTCAAATGCACGTCCCAAGTTGAGCTCGGGGATTTCACATCTGACTTATTTAACCGTCAGCGCTCGCTTTACGCCCAGTAATTCC
+
FFFFFFFFFFFFFFFFFFFFFFFFFFFFFFFFFFFFFFFFFFFFFFFFFFFFFFFFF:FFFFFFFFFFFFFFFFFFFFFF:FFFFFFFFFFFFFFFFFFFFFFFFFFFFFFFFFFFFFFFFFFFFFF:FFFF:FFFFFFFFFFFFFF:FFFF:FFFFFFFFFFFFFFFFFFF:FFFFFFFFFFFFFFFFFFFFFFFFFFFFFFFFFFFFFFFFFFF:FFFF,FFFFFFFFF,FFFFFFFFFFFFFFFF
@A00270:176:HGHW5DRXY:1:2101:26015:35712 2:N:0:CACACGTG+CTCCTTAC
CCTACGGGAGGCTGCAGTGGGGAATATTGCACAATGGGGGGAACCCTGATGCAGCCATGCCGCGTGTATGAAGAAGGCCTTCGGGTTGTAAAGTACTTTCGGTGATGAGGAAGGTGATGTATCTAATAGGTGCATTAATTGACGTTAATCACAGAAGAAGCACCGGCTAACTCCGTGCCAGCAGCCGCGGTAATACGGAGGGTGCGAGCGTTAATCGGAATGACTGGGCGTAAAGGGCATGTAGGCGGAT
+
FFFFFFFFFFFFFFFFFFFFFFF:FFFFFFFF:FFFFFFFFFFFFFFF:FFFFFFFFFFFFFFFFFF,FF:FFFFFFF,F:FFFFFFFFFFFFFFFFFF:FFFFFFFFFF:FFFFFFFFF:FFFFF:FFFFFFFFFFFFFF,FF:FFFFFFFFFF,FFFFF:FFFFFFFF:FFFFFFFFFFFFFFFFFFFFFFFFFFFFFFFFFFFFFFFFFFFFF:FF:FFFFFFFFFF::,,:FFF:FFF,FFFFFFF
@A00270:176:HGHW5DRXY:1:2101:18701:35759 2:N:0:CACACGTG+CTCCTTAC
CCTACGGGAGGCAGCAGTGGGGAATTTTGGACAATGGGAGGAACCCTGATCCAGCCATGCCGCGTGTCTGAAGAAGGCCTTCGGGTTGTAAAGGACTTTTGTTAGGGAAGAAAAGCTGGGTGCTAATACCATCTAGTGCTGACGGTACCTAAAGAATAAGCACCGGCTAACTACGTGCCAGCAGCCGCGGTAATACGTAGGGTGCGAGCGTTAATCGGAATTACTGGGCGTAAAGCGAGCGCAGACGGTT
+
FFFFFFFFFFFFFFFFF:FFFF:FFFFFFFFFFFFFFFFFFFFFFFFFFFFFFFFFFFFFFFFFFFFFFFFFFFFF:FFFFFFFFFFFFFFFFFFFF:FFF:FFFFFFFF:FFFFFFFFFFFFFFFF:FFFFFFFFFF:FFFFFFFFFFFFFFFFFFFFFFFFFFFFF:FFFFFF:FFFFFFFFFFF:FFFFFFFFFFFFFFFFFFFFFFFFFFFFFFFFF:FF:FFFFFFFFFF:F:F:FFF:FFFFF,
@A00270:176:HGHW5DRXY:1:2101:30147:35759 2:N:0:CACACGTG+CTCCTTAC
GACTACCCGGGTATCTAATCCTGTTTGCTCCCCACGCTTTCGCATCTCAGCGTCAGTATCTGTCCAGAAGGCCGCCTTCGCCACCGGTATTCCTCCACATCTCTACGCATTTCACCGCTACACGTGGAATTCTACCTTCCTCTACAATACTCCAGTTAACCAGTCTTAAGTGCAATTCCTAGGTTGAGCCCAGGGCTTTCACACCTAACTTAATTATCCGCCTACATGCCCTTTACGCCCAGTCATTCC
+
F:FFFFFFFFFFFFFF:FFF:FFFFFFFFFFFFFFFFFFFFFF:FFFFFFFFFFFFFFF:FFFFFFFFFFFFFFFFFFFFFFFFFFFFFFFFFFFFFFFFFFFFFFFFFFFFFFFFFFFFFFFFF:FFF:FFFFFFFFFFFFFFFFFFFFFFFFFFFF:FF,FFFFFFF,FFFFFFFFF:FFFFFFFFFFFFFFFFF:FF:FFFFFF:F:FFFF:FFFFFFFFFFFFFF:FFFFFF:FFFFFFFF,FFF
@A00270:176:HGHW5DRXY:1:2101:26395:35775 2:N:0:CACACGTG+CTCCTTAC
CCTACGGGGGCTGCAGTGGGGAATTTTGGACAATGGGGGGAACCCTGATCCAGCCATGCCGCGTGTCTGAAGAAGGCCTTCGGGTTGTAAAGGACTTTTGTTAGGGAAGAAAAGCTGGGTGCTAATACCATCTAGTGCTGACGGTACCTAAAGAATAAGCACCGGCTAACTACGTGCCAGCAGCCGCGGTAATACGTAGGGTGCGAGCGTTAATCGGAATTACTGGGCGTAAAGCGAGCGCAGACGGTTA
+
FFFFFFFFFFFFFF,FFFFFFF:F,FFFFFFFFFFFFFFFF:FFFFFFFFFFFFFFFFFFFFFFFF,:FF,F::FFF:FFFFFFFFFFF:,FFFFFFFFFFFFFFFFFFFFFFFFFFFFFFFFFF,FFFFFFFFF:F:FFFFFFFFFFFF,FFFFFFFFFFFFF:FFFFFFFFFFFFFFFFFFFFFFF:FFFFFFFFFFFFFFFFFFFFFFFFFFFFFFF,FFFFFFFFFFFFFF:::FF:FFF::FFFF
@A00270:176:HGHW5DRXY:1:2101:4607:35837 2:N:0:CACACGTG+CTCCTTAC
CCTACGGGGGGCAGCAGTGGGGAATATTGCACAATGGGGGGAACCCTGATGCAGCCATGCCGCGTGTATGAAGAAGGCCTTCGGGTTGTAAAGTACTTTCGGTGATGAGGAAGGTGATGTATCTAATAGGTGCATTAATTGACGTTAATCACAGAAGAAGCACCGGCTAACTCCGTGCCAGCAGCCGCGGTAATACGGAGGGTGCGAGCGTTAATCGGAATGACTGGGCGTAAAGGGCATGTAGGCGGAT
+
FFFFFFFFFFFFFFFFFFFFFFFFFFFFFFFFFFF:FFFFFFFFFFFFFFFFFFFFFFFFFFFFFF:FFFF:FFFFFFF:FFFFF:FFFFFFFFFFFFFF:FFFF,FFFFFFFFFFF:FFFFF,FFFFFFFFFFFFFFFFF:FFFFFFFFFFFFFFFFF,,FF::FFFFFF:,:F,F::FFFFFFFFFFFFFFFFFFFFFFFFF,FF:FFFFFFFFFF:FFFFFFFFFFFFFFFFFFFF:FFF:FFFFFF
@A00270:176:HGHW5DRXY:1:2101:1208:35963 2:N:0:CACACGTG+CTCCTTAC
CCTAGGGAGCAGCAGTGGGGAATATTGCACAATGGGGGGAACCCTGATGCAGCCATGCCGCGTGTATGAAGAAGGCCTTCGGGTTGTAAAGTACTTTCGGTGATGAGGAAGGTAATGTATCTAATAGGTGCATTAATTGACGTTAATCACAGAAGAAGCACCGGCTAACTCCGTGCCAGCAGCCGCGGTAATACGGAGGGTGCGAGCGTTAATCGGAATGACTGGGCGAACAGGGCATGTAGGCGGATAAT
+
FFFFFFFFFFFFFFFFFFFFF:FFFFFFFFFFFF:FFFFFFFF,FFFFF:FFFFFFFFFFFFFFFFFFFF,FFFFFFFFFF:F:FFF:FFF:FFFFF:FFFFFFFF:,FFFFFFFFFFFFFFFFFFF:F:FF:FF,F:FFF,FFFFFFF,FFFFFFFF:F:FFFF:FFF:FFFF,FFFFFF:FF,FFFFFF,FFF:FF,FF::F:FFFFFFFFFFFFFFFFF:,FFFF,F,FFFFFFF,F,:FFFF:FFFF
@A00270:176:HGHW5DRXY:1:2101:27977:36010 2:N:0:CACACGTG+CTCCTTAC
GACTACCGGGGTATCTAATCCTGTTTGCTACCCACGCTTTCGAGCATGAACGTCAGTGTTATCCCAGGAGGCTGCCTTCGCCATCGGTATTCCTCCACATCTCTACGCATTTCACTGCTACACGTGGAATTCTACCTCCCTCTGACACACTCTAGTTACACAGTTTCAAATGCACGTCCCAAGTTGAGCTCGGGGATTTCACATCTGACTTATTTAACCGTCTGCGCTCGCTTTACGCCCAGTAATTCC
+
F:FFFFFFFFFFFFFFFFFFFFFFFFFFFFFFFFFFFFFFFF:FFFFFFFFFFFFFFFFFFFFFFFFFFFFFFFFFFFFFFFFFFFFFFFFFFFFFFFFFFFFFFFFFFFFFFFFFFFFFFFF:FFFFFF,FFFFFFFFFFFFFFFFFFF,FFFFFFFFFFFFFFFFFFFFFFFFFFFFFFFFFFFFFFFFFFFFFFFFFFFFFFFFFFFFFF:F,FF:FFFFFFFFFFFFFF,F:FFFFFFFF:FFFF
@A00270:176:HGHW5DRXY:1:2101:12292:36088 2:N:0:CACACGTG+CTCCTTAC
GACTACTGGGTATCTAATCCTGTTTGCTACCCACGCTTTCGAGCATGAACGTCAGTGTTATCCCAGGAGGCTGCCTTCGCCATCGGTATTCCTCCACATCTCTACGCATTTCACTGCTACACGTGGAATTCTACCTCCCTCTGACACACTCTAGTTACACAGTTTCAAATGCACGTCCCAAGTTGAGCTCGGGGATTTCACATCTGACTTATTTAACCGTCTGCGCTCGCTTTACGCCCAGTAATTCC
+
FFFFFFFFFFFFFFFFFFFFFFFFFFFFFFFFFFFFFFFFFFFF:FFFFFFFFFFFFFFFF:FFFFFFFFFFFFFFFFFFFFFFFFFFFFFFFFFFFFFFFFFFFFFFFFFFFFFF:FFFFFFFFFF:FFFFFFFFFFFF:FFFFFFFFFFF:F:FFFFF:F:FFFFF:FFFFFFFFFFFFF,FFFFF:F,FFFF,FFFFFF:FFF:FFFF:FFF:FFFFFFFFFFFFFFFF:F:FFFFFFF:F:FFF
@A00270:176:HGHW5DRXY:1:2101:22281:36135 2:N:0:CACACGTG+CTCCTTAC
GACTACAGGGGTATCTAATCCTGTTTGCTCCCCACGCTTTCGCATCTCAGCGTCAGTATCTGTCCAGAAGGCCGCCTTCGCCACCGGTATTCCTCCACATCTCTACGCATTTCACCGCTACACGTGGAATTCTACCTTCCTCTACAATACTCTAGTTAACCAGTTTTAAGTGCAATTCCTAGGTTGAGCCCAGGGCTTTCACACCTAACTTAATTATCCGCCTACATGCCCTTTACGCCCAGTCATTCC
+
FFFFFFFFFFFFFFFFFFFFFFFFFFFFFFFFFFFFFFFFFFFFFFFFFFFFFFFFF:FFFFFFFFFFFFFFFFFFFFFFFFFFFFFF,FFFFFFFFFFFFFFFFFFFFFFFFFFFFFFFFFFFFFFF:FFFFFF:,FFFF:FFF:,F,FF:,FFFFF,FFFFFFFFFF:,FFFFFFFFFFFFFF,FFFFFFFFFF:FFF:FF:F,FFF:FFF:FFFFFFFFFFFFFFFFFF:FFFFFF,FFFFF:F::
@A00270:176:HGHW5DRXY:1:2101:22236:36151 2:N:0:CACACGTG+CTCCTTAC
GACTACAGGGGTATCTAATCCTGTTTGCTCCCCACGCTTTCGCATCTCAGCGTCAGTATCTGTCCAGAAGGCCGCCTTCGCCACCGGTATTCCTCCACATCTCTACGCATTTCACCGCTACACGTGGAATTCTACCTTCCTCTACAATACTCTAGTTAACCAGTTTTAAGTGCAATTCCTAGGTTGAGCCCAGGGCTTTCACACCTAACTTAATTATCCGCCTACATGCCCTTTACGCCCAGTCATTCC
+
FFFFFFFFFFFFFFFFFFFFFFFFFFFFFFFFFFFFFFFFFFFFFFFFFFFFFFFFFFFFFFFFFFFFFFFFFFFFFFFFFFFFFFFFFFFFFFFFFF:FFFFFFFFFFFFFFFFFFFFFFFFFFFFF,FFFFFFFFFFFFFFFFFF:FFFFFFFFFFFFFFFFFFFFFFFFFFFFFFFFFFFFFFFFFFFFFFFFFFFFFFFFFFFFFFFFFFFFFF:FFFFFFFFFFFFFFFFFFFFFFFFFFFFFF
@A00270:176:HGHW5DRXY:1:2101:5213:36166 2:N:0:CACACGTG+CTCCTTAC
GACTACTCGGGTATCTAATCCTGTTTGCTACCCACGCTTTCGAGCATGAACGTCAGTGTTATCCCAGGAGGCTGCCTTCGCCATCGGTATTCCTCCACATCTCTACGCATTTCACTGCTACACGTGGAATTCTACCTCCCTCTGACACACTCTAGTTACACAGTTTCAAATGCACGTCCCAAGTTGAGCTCGGGGATTTCACATCTGACTTATTTAACCGTCTGCGCTCGCTTTACGCCCAGTAATTCC
+
FFFF:FFFFFFFFFFFFFFFFFFFFFFFFFFFFFFFFFFFFFFFFFFFFFFFFFFFFFFFFFFFFFFFFFFFFFFFFFFFFFFFFFFFFFF:FFFFFFFFFFFFF,FF:FFFF:FFFF:FFF,:FFFFFFF:FFFFFFFFFFFFFFF:FFFFFFFFFFFFFFFFFFFFFFFFFFFFFFFFFFFFFFFFFFFFFFFFFFFFFFFFFFFF:FFFFFFFFFFF,FFFFFFFF,FFFFFF,FFFFFFF,F:FF
@A00270:176:HGHW5DRXY:1:2101:9381:36213 2:N:0:CACACGTG+CTCCTTAC
CCTACGGGTGGCTGCAGTGGGGAATTTTGGACAATGGGGGGAACCCTGATCCAGCCATGCCGCGTGTCTGAAGAAGGCCTTCGGGTTGTAAAGGACTTTTGTTAGGGAAGAAAAGCTGGGTGCTAATACCATCTAGTGCTGACGGTACCTAAAGAATAAGCACCGGCTAACTACGTGCCAGCAGCCGCGGTAATACGTAGGGTGCGAGCGTTAATCGGAATTACTGGGCGTAAAGCGAGCGCAGACGGTT
+
FFFFFFFFFFFFFFFFFFFFFFFFFFFFFFFFFFFFFFF:FFFFFF:FFFFFFFFF:FFFFFFFFFFFFFFFFFFFFFFFFFFFFFFFFFFFFFF,F,FFFFFFFFFF:FF:FFFF:FFFFFFFFFFFFFFFFFFFFFFFFFFFFFFFFFFFFF:FFFFFFFFFFFFFFFFFF:FF,FFFFFFFFFFFFFFFFFFFFFF,FFFFFFFFFFFF:FFFFFFFFFF:FFFFFFFFFFFFFFFFF:FFFFFFFF
@A00270:176:HGHW5DRXY:1:2101:18756:36229 2:N:0:CACACGTG+CTCCTTAC
CCTACGGGAGGCAGCAGTGGGGAATTTTGGACAATGGGGGGAACCCTGATCCAGCCATGCCGCGTGTCTGAAGAAGGCCTTCGGGTTGTAAAGGACTTTTGTTAGGGAAGAAAAGCTGGGTGCTAATACCATCTAGTGCTGACGGTACCTAAAGAATAAGCACCGGCTAACTACGTGCCAGCAGCCGCGGTACTACGTAGGGTGCGAGCGTTAATCGGAATTACTGGGCGTAAAGCGAGCGCAGACGGTT
+
FFFFFFFFFFFFFFFFFFFFFFFFFFFFFFFFFFFFFFFFF:FFFFFFFFFFFFFFFFFFFFFFFFFFFF:F:FFFFFF,,FFFF,FFFF,FFFFFFFFFFF:FFFFFFFFFFFFFFFFFFFFFFFF,FFFFF:FFFFFFFFFFFFFFFFF::FF:FFFFFFFFFFF:,FFFFFFFFFF:FF,FFFF:FFFF,FFFF:FFFFFFFFFFFFFF:,:FFF:FFFFFFFFFFFFFFFFFF:FFF,,FFFFFFF
@A00270:176:HGHW5DRXY:1:2101:19370:36229 2:N:0:CACACGTG+CTCCTTAC
CCTACGGGCGGCTGCAGTTGGGAATATTGCACAATGGGGGGAACCCTGATGCAGCCATGCCGCGTGTATGAAGAAGGCCGTCGGGTTGTAAAGTACTTTCGGTGATGAGGAAGGTGATGTATCTAGTAGGTGCATTAATTGACGTTAATCACAGAAGAAGCACCGGCTAACTCCGTTCCAGCAGCCGCGGTAAGACGGAGGGTGAGAGCGTTAATCGGAATGACGGGGCGTAAAGGGCATGTAGGCGGAT
+
FFFFFF:,,FFFFF,FFF,:,FF:FF,F:,F:FFF,FFFFFFFFFF,::,,FF:FFFF,,,:F:,,,,,:FF,FF,,F,,FF,,,FF,F,FF::::,::F:FF,F,,,,F,,F:,::FFFFFFFF,FFFFFFFFF:F::FFFFFFF,FF:F:FF:FFFFF:FFF,:FFFFFFF,F,,FFF,FFF:,,F:,FF,,FFFF:,,FFF:FFFF:,,:F:FF:,,,FF,,,,,FFFFFFFF,,,,FFF,FF:F:F
@A00270:176:HGHW5DRXY:1:2101:7075:36417 2:N:0:CACACGTG+CTCCTTAC
GACTACAAGGGTACTAATCCTGTTTGCTCCCCACGCTTTCGCATCTCAGCGTCAGTATCTGTCCAGAAGGCCGCCTTCGCCACCGGTATTCCTCCACATCTCTACGCATTTCACCGCTACACGTGGAATTCTACCTTCCTCTACAATACTCTAGTTAACCAGTTTTAAGTGCAATTCCTAGGTTGAGCCCAGGGCTTTCACACCTAACTTAATTATCCGCCTACATGCCCTTTACGCCCAGTCATTCC
+
FFFFFFFFFFFFFFFFFFFFFFFFFFFFFFFFFFFFFFFFFFFFFFFFFFFFFFFFFFFFFFFFFFFFFFFFFFFFFFFFFFFFFFF,FFFFFFFFFFFFFFFFFFFFFFFFFFFFFF,FFFFFFF:,FFFF:FFFFFFFFFFF,F:FFFFFFFFFFFFFFFFFFFFFFFFFFFFFFFFF,FFFFFFFFF:FFFFFFFF:FFFFFFFFFFFFFFFFFFFFFFFF::FFFFFFFFFFFFFFFFFFFFFF
@A00270:176:HGHW5DRXY:1:2101:23990:36526 2:N:0:CACACGTG+CTCCTTAC
CCTACGGGAGGCAGCAGTGGGGAATCTTGGACAATGGGCGAAAGCCCGATCCAGCAATATCGCGTGAGTGAAGAAGGGCAATGCCGCTTGTAAAGCTCTTTCGTCGAGTGCGCGATCATGACAGGACTCGGGGAAGAAGCCCCGGCTAACTCCGTGCCAGCAGCCGCGGTAAGACGGGGGGGGCAAGTGTTCTTCGGAATGACCAGGCGTAAAGGGCACGTAGGCGGTGAATCGGGTTGAAAGTGAAAGT
+
FFFFFFFFFFFFFFFFFFFFFFFFFFFFFFFFFFFFFFFFFFFFFFFF:FFFFFFFFFFFFFFFFFFFFFFFFFFFFFFFFFFFFFFFFFFFFFFFFFFFFFFFFF:FFFFFFFFFFFFFFFFFFFF:FF:FFFFF:FFFFFFF:FFFFFFF:FF:FFFFFFFFFFFFFFFFFFFFFFFFFFFFFFFFFFFFFFFFFFFFFFF:FFFFFFFFFF:FFFFFFFF:FFFFFFFFFFFFFFFFFF:F,FFFFF
@A00270:176:HGHW5DRXY:1:2101:23303:36620 2:N:0:CACACGTG+CTCCTTAC
CCTACGGGAGGCAGCAGTGGGGAATCTTGGACAATGGGCGAAAGCCCGATCCAGCAATATCGCGTGAGTGAAGAAGGGCAATGCCGCTTGTAAAGCTCTTTCGTCGAGTGCGCGATCATGACAGGACTCGGGGAAGAAGCCCCGGCTAACTCCGTGCCAGCAGCCGCGGTAAGACGGGGGGGGCAAGTGTTCTTCGGAATGACCAGGCGTAAAGGGCACGTAGGCGGTGAATCGGGTTGAAAGTGAAAGT
+
FFFFFFFFFFFFFF::F:FFFFF,FF:FFFFFFFFFFFFFFFFFFFFFFFFFFFFFFFFFFFFFFFFFFFFFFFFFFFFFFFFFFFFFF::FFFFFFFFFFFFFFFFFFFFFFFFFFF:FFFFFFFFFFFFFFFFFFFFFFFFFFFFFFFFFFFFFFFFFFFFFFFFFFFFFF:FFFFFFFFFFF,FFFFFFFFFFFFFFFFFFFFFFFFFFFFFFFFF,FFFFFFF:FF:FFFFFFFFFFFFFFFFFFF
@A00270:176:HGHW5DRXY:1:2101:23357:36652 2:N:0:CACACGTG+CTCCTTAC
CCTACGGGAGGCAGCAGTGGGGAATCTTGGACAATGGGCGAAAGCCCGATCCAGCAATATCGCGTGAGTGAAGAAGGGCAATGCCGCTTGTAAAGCTCTTTCGTCGAGTGCGCGATCATGACAGGACTCGGGGAAGAAGCCCCGGCTAACTCCGTGCCAGCAGCCGCGGTAAGACGGGGGGGGCAAGTGTTCTTCGGAATGACCAGGCGTAAAGGGCACGTAGGCGGTGAATCGGGTTGAAAGTGAACGT
+
FFFFFFFFFFFFFFFFFFFFFFFFF:FFFFFFFFFFFFFFFFFFFFFFFFFFFFFFFFFFFFFFFFFFFFFFFFFFFFFFFFFFFF:FFFFFFFFFFFFFFFFFFFFFFFFFFFFFFFFFFFFFFF:FFFFFFFFFFFFFFFFFFFFFFF:FFFFFFFFFFFFFFFFFFFFFFFFFFFFFFFFF:FFFF:FF:FFFFFFF:::FFF:FFFFFFFFFFFFFFFFFFFFFF::FFFFFFFF:FFFFFFF,FF
@A00270:176:HGHW5DRXY:1:2101:27977:36699 2:N:0:CACACGTG+CTCCTTAC
GACTACCGGGGTATCTAATCCTGTTTGCTACCCACGCTTTCGAGCATGAACGTCAGTGTTATCCCAGGAGGCTGCCTTCGCCATCGGTATTCCTCCACATCTCTACGCATTTCACTGCTACACGTGGAATTCTACCTCCCTCTGACACACTCTAGTTACACAGTTTCAAATGCACGTCCCAAGTTGAGCTCGGGGATTTCACATCTGACTTATTTAACCGTCTGCGCTCGCTTTACGCCCAGTAATTCC
+
FFFFFFFFFFFFFFFFFFFFFFFFFFFFFFFFFFFFFFFFFFFFFFFFFFFFFFFFFFFFFFFFFFFFFFFFFFFFFFFFFFFFFFFFFFFFFFFFFFFFFFFFFFFFFFFFFFFFFFFFFFFFFFFF:FF:FFFFFFFFFFFFFFFFFFFF:FFFFFFFF:FF:FFFFFFFFFFFFFFFFFF:FFFFFFFFFFFFFFFF:FFFFFFF:FFFFFFF:,FFFFFFFFFFFFF:FFFFFFFFFFF,:FFFF
@A00270:176:HGHW5DRXY:1:2101:4372:36746 2:N:0:CACACGTG+CTCCTTAC
GACTACAAGGGTATCTAATCCTGTTTGCTACCCACGCTTTCGAGCATGAACGTCAGTGTTATCCCAGGAGGCTGCCTTCGCCATCGGTATTCCTCCACATCTCTACGCATTTCACTGCTACACGTGGAATTCTACCTCCCTCTGACACACTCTAGTTACACAGTTTCAAATGCACGTCCCAAGTTGAGCTCGGGGATTTCACATCTGACTTATTTAACCGTATGCGCTCGCTTTACGCCAAGTAATTCC
+
F:FF,FFFF:FFFF,FFFF,:FFFFFFFFFFF:FFFFFFFFFFF:FFFFFFFF:FFFFFFFFFFFFFFFFFF,FFFFFF:FFFFFFFFFFFFFFFFFFFFFFFFFF:FFFFF:FFFFFFFF:,FFFF:FFFFFF,FFFFFFFFFFF,FFFFFFFFFFFFF:,:FFF:FFFFF,FFFF:,FFFFFFFF,FF:FFFFFFFFFF:FFFFFFFFFFFFFFFFFF:,F:F::FF,FF,FFF,FF,F:,F,,FFF
@A00270:176:HGHW5DRXY:1:2101:13431:36746 2:N:0:CACACGTG+CTCCTTAC
CCTACGGGTGGCGCAGTGGGGAATATTGCACAATGGGGGGAACCCTGATGCAGCCATGCCGCGTGTATGAAGAAGGCCTTCGGGTTGTAAAGTACTTTCGGTGATGAGGAAGGCGGTGTATCTAATAGGTGCATCGATTGACGTTAATCACAGAAGAAGCACCGGCTAACTCCGTGCCAGCAGCCGCGGTAATGCGGAGGGTGCGAGCGTTAATCGGAATGACTGGGCGTAAAGGGCATGTAGGCGGATA
+
FFFFFFFFFFFFFFF:FFFFF:FFFFFFFFFFFFFFFFFFF,FFFFFFFFFFFFFFFFFFFFF,FFF,FFFFFFFFFFFFFFFFFFFFFFFFFFFFFFFFFFFF:FFFFFFF:FFF:FFFFFFFFFFFFFFFFFFFFFFFFFFFFFFFFFFFFFFFFFFFFFFFFFF:FFFFFFFFFFFFF,FFFFFFFFF:FFFFFFFFFFFFFFFFFFFFFFFFFF,FFFFFFFFFFFFFFFFFFFFFFFFFFFFFF:
@A00270:176:HGHW5DRXY:1:2101:14877:36746 2:N:0:CACACGTG+CTCCTTAC
GACTACTCGGGTATTAATCCTGTTTGCTCCCCACGCTTTCGCATCTCAGCGTCAGTATCTGTCCAGAAGGCCGCCTTCGCCACCGGTATTCCTCCACATCTCTACGCATTTCACCGCTACACGTGGAAGTCTACCTTCCTCTACAATACTCTAGTTAACCAGTTTTAAGTGCAATTCCTAGGTTGAGCCCAGGGCTTTCACACCTAACTTAATTATCCGCCTACATGCCCTTTACGCCCAGTCATTCC
+
FFFFFFFFFFFFFFFFFFF:FFFFFFFFFFFFFFFFFFFFFFFFFFFFFFFFFFFF:FFFFFFFFFFFFFFFFFFFFFFFFFFFFFFFFFFFFFFFF,FFFFFF:FFFFFFFFFFFFFFFFFFFF:FF,FFFFFFFFFFFF:F:F,FFFFFFFFFFFFFFFFFFFFFFFFFFFFFFFFFFFFFFFFFFFFFFFFFFFFFF,FFFF:FFFFFFF,FFFFFFFFFFF:F:FFFFFFFFFFFFFFFFFFFF
@A00270:176:HGHW5DRXY:1:2101:25816:36777 2:N:0:CACACGTG+CTCCTTAC
CCTACGGGTGGCTGCAGTGGGGAATATTGCACAATGGGGGGAACCCTGATGCAGCCATGCCGCGTGTATGAAGAAGGCCTTCGGGTTGTAAAGTACTTTCGGTGATGAGGAAGGTGATGAATCTAATAGGTTTATTAATTGACGTTAATCACAGAAGAAGCACCGGCTAACTCCGTGCCAGCAGCCGCGGTAATACGGAGGGTGCGAGCGTTAATCGGACTGACTGGGCGTAAAGGGCATGTAGGCGGAT
+
:FFFFFFFFFFFFFFFFFFFFFF,FFFFFFF::FFFFFFFFF,FFF,FFFFFFFFF:FFF,FFFFF:FFFFFFFFFFFFFFFFFFFFFF,FFFFFFF:FFFFFFFF:FFFFFFFFFFFFFFF,F:FFFFFFFFFFFFFFFF,FFF:FFF,FFFFFF:FFFF:FFFFFFFFFFFFFFFFFFF::,FFFFFFFFFF,FFF,FFFFFFF,FFFFFFFFF:FF,FFF:F,,F::FFFFFFF:,FFFFFFFFF,F
@A00270:176:HGHW5DRXY:1:2101:8666:36793 2:N:0:CACACGTG+CTCCTTAC
GACTACACGGGTATCTAATCCTGTTTGCTCCCCACGCTTTCGCATCTCAGCGTCAGTATCTGTCCAGAAGGCCGCCTTCGCCACCGGTATTCCTCCACATCTCTACGCATTTCACCGCTACACGTGGAATTCTACCTTCCTCTACAATACTCTAGTTAACCAGTTTTAAGTGCAACTCCTAGGTTGAGCCCAGGGCTTTCACACCTAACTTAATTATCCGCCTACATGCCCTTTACGCCCAGTCATTCC
+
FFFFFFFFFFFFFFFF:FFFFFFFFFFFFFFFFFFFFFFFFFFFFFFFFFFFFFFFFFFFFFFFFFFFFFFFFFFFFFFFFFFFFFFFFFFFFFFFFFFFFFFFFFFFFFFFFFFFFFF:FFFFFFFF:FFFFFF:FFF:FFFFFF:FF:FFFFFFFFFFFFFFFFFFFFFF:FFFFFF,F:FFFFFFF,FFFFFFFFF,FFFFFFF:F:FFFFFFFFFFFFFFFFFFFFFF,FFFFFF,FF,F:FFF:
@A00270:176:HGHW5DRXY:1:2101:5638:36839 2:N:0:CACACGTG+CTCCTTAC
CCTACGGTGGCAGCCGTGGGGAATATTGCACAATGGGGGGAACCCTGATGCAGCCATGCCGCGTGTCTGAAGAAGGCCTTCGGGTTGTAAAGTACTTTCGGTGATGAGGAAGGTGATGTATCTAATAGGTGCATTAATTGACGTTAATCACAGAAGAAGCACCGGCTAACTCCGTGCCAGCAGCCGCGGTAATACGGAGGGTGCGAGCGTTAATCGGAATGACTGGGCGTAAAGGGCATGTAGGCGGATA
+
FFFFFFFFFFF,FF,FFFFFFF,FFFFFFFFF:FFFFFFFFFFFF,FFFFFFFFF,FFFFFFF:FF,FFF,FFF:FFF,,FFFF:FFFF:FFFFFFFFFFF:FFFFFFFF:FFFF,FFF:FF,,FFFFFFFF::FF:FFFFFF:FFFFFFFFFFFFF:FFFFFFFFFFFFFFFFFFFF:FF:FFFFFFFF:FFFFFFFFFFFFFFFFFFF,:FFFFFFFF,FFF:FFFF,FFFFFFF:FFF,FFFFFFFF
@A00270:176:HGHW5DRXY:1:2101:27733:36871 2:N:0:CACACGTG+CTCCTTAC
GACTACCGGGGTATCTAATCCTGTTTGCTACCCACGCTTTCGAGCATGAACGTCAGTGTTATCCCAGGAGGCTGCCTTCGCCATCGGTATTCCTCCACATCTCTACGCATTTCACTGCTACACGTGGAATTCTACCTCCCTCTGACACACACTAGTTACACAGTTTCAAATGCACGTCCCAAGTTGAGCTCGGGGAGTTCACATCTGACTTATTTAACCGTCTGCGCTCGCTTTACGCCCAGTAATTCC
+
FFFFFFFFFFFFFFFFFFFFFF:F,FFFFFFFFFF:FF:FFFFFFFFF:FFFFFF:FF:FFFFFFF:F:FFFFF:FF,FFF:FFFFFF:FFFFFFF:F:FFFFFFF:FF:FFFFFFFFFFFFFFFFFFFFFFFFFFFFFFFFFFFFFFFF,FFFF,FFF:FFFF,FFFFFFFFFFFFFFF:,FF,FFFFFFF,FFF,FFFFFFF:FF:,FF,F:FF:::FFFFFFFFFFFFF,FFFFF:F:FF,FFFFF
@A00270:176:HGHW5DRXY:1:2101:8721:36886 2:N:0:CACACGTG+CTCCTTAC
GACTACACGGGTATCTAATCCTGTTTGCTCCCCACGCTTTCGCATCTCAGCGTCAGTATCTGTCCAGAAGGCCGCCTTCGCCACCGGTATTCCTCCACATCTCTACGCATTTCACCGCTACACGTGGAATTCTACCTTCCTCTACAATACTCTAGTTAACCAGTTTTAAGTGCAACTCCTAGGTTGAGCCCAGGGCTTTCACACCTAACTTAATTATCCGCCTACATGCCCTTTACGCCCAGTCATTCC
+
FFFFFFFFFFFFFFFFFFFFFFFFFFFFFFFFFFFFFFFFFFFFFFFFFFFFFFFFFFFFFFFFFFFFFFFFFFFFFFFFFFFFFFF:FFFFFFFFFFFFFFFFFFFFFFFFFFF,FFFFFFFFFFF,,FFFFF,F:FF:FFFFF,F,:FFF:FFFFFFFF,FFFFFFFFFFFF:FFFFFFFFF,FFFFF:FFFFFFFFFFFFFFFFFF:F:FFFFFF:FFFFFFFFFFFF,FFFFFFFF,FFFFFFFF
@A00270:176:HGHW5DRXY:1:2101:8467:36918 2:N:0:CACACGTG+CTCCTTAC
GACTACACGGGTATCTAATCCTGTTTGCTCCCCACGCTTTCGCATCTCAGCGTCAGTATCTGTCCAGAAGGCCGCCTTCGCCACCGGTATTCCTCCACATCTCTACGCATTTCACCGCTACACGTGGAATTCTACCTTCCTCTACAATACTCTAGTTAACCAGTTTTAAGTGCAACTCCTAGGTTGAGCCCAGGGCTTTCACACCTAACTTAATTATCCGCCTACATGCCCTTTACGCCCAGTCATTCC
+
FFFFFFFFFFFFFFFFFFFFFFFFFFFFFFFFFFFFFFFFFFFF:FFFFFFFFFFFFFFFFFFFFFFFFFFFFFFFFFFFFFFFFFF:FF:FFFFFFFFFF,FFFFFF:FF:FFFFFFFFFFFFFFFF,FFFFFFFFFFF:F:FFFFFFFFF,FFFFFFFFFFFFFFFFFFFFFFFFF:FFFFFF:FFFFFFFFFFFFFFFFFF:FFFFFFFFFFF:::FFFFFFFFFFFFFFFFFFFFFFFFFFFFFF
@A00270:176:HGHW5DRXY:1:2101:27760:36980 2:N:0:CACACGTG+CTCCTTAC
GACTACCGGGGTATCTAATCCTGTTTGCTACCCACGCTTTCGAGCATGAACGTCAGTGTTATCCCAGGAGGCTGCCTTCGCCATCGGTATTCCTCCACATCTCTACGCANTTCACTGCTACACGTGGAATTCTACCTCCCTCTGACACACTCTAGTTACACAGTTTCAAATGCACGTCCCAAGTTGAGCTCGGGGCTTTCACATCTGACTTATTTAACCGTCTGCGCTCGCTTTACGCCCAGTAATTCC
+
FFFFF,FFFFFFFFFFFFFFFFFFFFFFFFFFFFFFFFFFFFFFFFFFF,FFFFFFFFFFFFF:FFFFFFFFFFFF:FFFFFFFFFFFFFFFFFF:F:FFFFFFFFFFF#FFFFFFFFFFFFFFFFFFFFFFFF:FFFFFFFF:FFFFFFF::FFFFFF,FFFFFFFF:FFFFFFFFFFFFFF:FFFFFFFFFFF,FFF:F:FFF:FF:FFF:FFF:FFFFFFFFFFFFFFFFFFFFF:::FFFF::FF
@A00270:176:HGHW5DRXY:1:2101:19235:36996 2:N:0:CACACGTG+CTCCTTAC
GNCTACTAGGGTATCTAATNCTGTTTGCTACNCACGCTNTCGAGNNTGAACGTCAGTGTTATCCCAGGAGGCTGCCTTCGCCATCGNTATTCCTCNACATCTCTACGCANTTCGCTGCTACACGTGGAATTCTACCTCCCTCTGAGACACTCTAGGTACACAGTTTCAAGTGCACGTCCCAAGTTGAGCTCGGGGAGTTCACAGCTGTGGTAGGTAAGCGTCTGCGCTCGCGGTACGCCCCGTGATTCCG
+
F#F,FFFFFFFF:FFFFFF#FFFFFFFFF:F#FFFFFF#,FF:F##:F:FFFF::FFF:F::FF,FFFFFF:F::FFFFFFFFFFF#F,FFFFFF#FF:F:F:FFF:::#F:F,,:FFF:F:FF,FF,FFFFF,:,F::FF,:F:,,:FF,FF,,::,F,,FFFF,F,F,,F:,FF:F:,,,F,FF:FF,FF,:F,FF:,:FF,:,F,,::,:,F,FFFF:,,F:F,,,F,,,:F,F,F,,:,,,,,,,F
@A00270:176:HGHW5DRXY:1:2102:17996:1031 2:N:0:CACACGTG+CTCCTTAC
CCTACGGGCGGCAGCAGTGGGGAATTTTGGACAATGGGGGGAACCCTGATCCAGCCATGCCGCGTGTCTGAAGAAGGCCTTCGGGTTGTAAAGGACTTTTGTTAGGGAAGAAAAGCTGGGTGCTAATACCATCTAGTGCTGACGGTACCTAAAGAATAAGCACCGGCTAACTACGTGCCAGCAGCCGCGGTAATACGTAGGGTGCGAGCGTTAATCGGAATTACTGGGCGTAAAGCGAGCGCTGACGGTT
+
FFFFFFFFFFFFFFFFFFFFFFFFFFFFFFFFFFFFFFFFFFFFFFFFFFFFFFFFFFFFFFFFFFFFFFFFFFFFFF:FF:FFFFFFFFFFFFFFFFFFFFF:F:FFFFFFFFFFFFFFFFFFFFFFFFFFFFFFFFFF:FFFFFFFFFFFFFFFFFFFFFFFFFFFFFFFFFFFFFFFFFFFFFFFFFFFFFF:FFFFFFFFFFFFFFFFFFFFFF:,FFFF:FFFFFFFFFFFFFF:F:,FFFFFFF
@A00270:176:HGHW5DRXY:1:2102:18457:1078 2:N:0:CACACGTG+CTCCTTAC
CCTACGGGCGGCAGCAGTGGGGAATATTGCACAATGGGGGGAACCCTGATGCAGCCATGCCGCGTGTATGAAGAAGGCCTTCGGGTTGTAAAGTACTTTCGGTGATGAGGAAGGCGGTGTATCTAATAGGTGCATCGATTGACGTTAATCACAGAAGAAGCACCGGCTAACTCCGTGCCAGCAGCCGCGGTAATACGGAGGGTGCGAGCGTTAATCGGACTGACTGGGCGTAAAGGGCATGTAGGCGGAT
+
F:FFFFFFFFFFFFFFFFFFFFFFFFFFFFFFFFFFFFF:FFFFFFFFFFFFFFFFFFF:FFFF:F:FF:FFFFFFFF:FFFFFFFFFFFFFFFFFFFFFFFFFFFFFFFF,FFFFFFFF:FFFFFFFFFFFFFFFFFFFF:FFFFFFFFFFFFFFFFFFFFFFFFFFFFFFFFFFFFFFFFFFFFFFFFFFFFFFFF:FFFFFFFFFFFFF:FFFFFF,FFFFFFFFFFFF,FFFFFFFF:FF:FFFF,
@A00270:176:HGHW5DRXY:1:2102:17499:1172 2:N:0:CACACGTG+CTCCTTAC
GACTACAGGGGTATCTAATCCTGTTTGCTCCCCACGCTTTCGCATCTCAGCGTCAGTATCTGTCCAGAAGGCCGCCTTCGCCACCGGTATTCCTCCACATCTCTACGCATTTCACCGCTACACGTGGAATTCTACCTTCCTCTACAATACTCTAGTTAACCAGTTTTAAGTGCAATTCCTAGGTTGAGCCCAGGGCTTTCACACCTAACTTAATTATCCGCCTACATGCCCTTTACGCCCAGTCATTCC
+
FFFFFFFFFFFFFFFFFFFFFFFFFFFFFFFFFFFF:FFFF:FFFFFFFFFFFFFFFFFFFFFFFFFFFFFFFFFFFFFFFFFFFFFF:FFFFFFF:F:FFFFFFFFFFFFFFFFFFFFFFFFFFFFF,FFFFFFFFFFFFFFFFFFFFFFFFFFFFFFF:FFFFFFFFFFFFFFFFFFFFFFFFFFFFFFFFFFFFFFFF:FF:FF:,FFFFFFFFFFFFFFFFF,FFFFFFFFFFFFFFFFFFFFF:
@A00270:176:HGHW5DRXY:1:2102:9254:1204 2:N:0:CACACGTG+CTCCTTAC
CCTACGGGCGGCTGCAGTGGGGAATATTGCACAATGGGGGGAACCCTGATGCAGCCATGCCGCGTGTATGAAGAAGGCCTTCGGGTTGTAAAGTACCTTCGGTGATGAGGAAGGTAATGAATCTAATAGGTTTATTAATTGACGTTAATCACAGAAGAAGCACCGGCTAACTCCGTGCCAGCAGCCGCGGTAATACGGAGGGTGCGAGCGTTAATCGGAATGACTGGGCGTAATGGGCATGTAGGCGGAT
+
FFFFFFFFFFFFFF:FFFFFFFFFFFFFFFFFFFFFF:FFFFF:FFFF,FFFFFF:FFFF:FFF:FFFFFFFFFF,F:FFFFFFF:FFFF:F,FFFFFF:FFFF,FFFFFFFFFFFFFFFFFFFFFFFFFFF:,FF,FFFFFFFFFFFFFFFFFF:FF:FFFFFFF,F:FFFFFFFFFFFF:,FFFFFFFFF,FF,FFFFFFFFFFF:FFFFF:FFFFF:FF,FFFFFFF,FF,FFF,FFFFFFF,FFFF
@A00270:176:HGHW5DRXY:1:2102:9941:1391 2:N:0:CACACGTG+CTCCTTAC
GACTACTGGGGTATCTAATCCTGTTTGCTCCCCACGCTTTCGCATCTCAGCGTCAGTATCTGTCCAGAAGGCCGCCTTCGCCACCGGTATTCCTCCACATCTCTACGCATTTCACCGCTACACGTGGAATTCTACCTTCCTCTACAATACTCTAGTTAACCAGTTTTAAGTGCAATTCCTAGGTTGAGCCCAGGGCTTTCACACCTAACTTAATTATCCGCCTACATGCCCTTTACGCCCAGTCATTCC
+
FFFFF:FFFFFFFFFFFFFF,FFFFFFFFFF,FFFFFFFFFFFFF:FFFFFFFFFFFFF,FFFFFFFFFFFFFFFF:FFFFFFFFFFFFFFFFFFFFFFFFFFF:F,FF,FFFFFFFFFFFFFFFFFF:FFFFFFFFFFFFFFF::FFFFFFF::FFFFFFFFFFFFFFFFFFFF:FFFFF,FFFF,FFF:FFFFF,FFFFF:FFFFF:FFFF:FFFFFFF:FFFF,:FFF,,FFF:FFFFFFFFFFFF
[truncated: 48,451,662 more chars]
