# Supplementary material for: Captive-rearing changes the gut microbiota of the bumblebee Bombus lantschouensis native to China
Source: PeerJ. 2025 Feb 13;13:e18964. doi: 10.7717/peerj.18964 (PMC11830364; doi:10.7717/peerj.18964)
Supplement: Supplemental Information 20 [file peerj-13-18964-s020.gz › peerj-13-18964-s020]

@A00270:176:HGHW5DRXY:1:2101:25220:1016 2:N:0:TGATGAAT+CTCCTTAC
CCTAGGGTGCAGCAGTGGGGAATATTGCACAATGGGGGGAACCCTGATGCAGCCATGCCGCGTGTATGAAGAAGGCCTTCGGGTTGTAAAGTACTTACGGTGATGAGGAAGGTGATGAATCTAATAAGTTTATAAAATGACGTTAATCACAGAAGAAGCACCGTCAAACTCCGTGCCAGCAGCCGCGGTAATACGGAGGGTGCGACCGTTAATCGGAATGACTGGGCGTAAAGGGCATCTAGGCTGATAAT
+
F,F,F,FFFF,,FFFF:,F::FFF,FFFFFF:FFFFF:,FFFFFFFFF,F:FFF,F,FF,FFF,:FF,FFFFFFFFFF::::FFF:,:F:FFF,FF,FFFFFF,FF:,FFF:FFF,FF:,:FF:FF,F,FFF,,FF,F,:FFF,F:F:F:FFFF,FFF:F,F,,FF:FF:F:,:,FF,F:FF,F,F,:,FFF:,:FF,:F,,F,F,FFFFFFF:,:F,FF:::,:,FF:FFFF,,FFF,FFFFF,FF:FFF
@A00270:176:HGHW5DRXY:1:2101:32036:1110 2:N:0:TGATGAAT+CTCCTTAC
CCTACGGGGGGCAGCAGTGGGGAATATTGCACAACGGGGGGAACCCTGATGCAGCCATGCCGCGTGTATGAAGAAGGCCTTCGGGTTGTAAAGTACTTTCGGTGATGAGGAAGGTGATGAATCTAATAGGTTTATTTATTGACGTTAATCACAGAAGAAGCACCGGCTAACTCCGTGCCAGCAGCCGCGGTAATACGGAGGGTGCGAGCGTTAATCGGAATGACTGGGCGTAGAGGGCATGTAGGCGGAT
+
FFFFFFFF:FFFF:FFFFFFF:FFFFFFFFFFFFFFFFFFFFFFFFFFF:FFFFFFFFFFFFFFF:FFFFF:FFFFFFF,FFFFF,,FFFFFFFFFFFFFFFF:F,F:FFFF:FF,:FFFFFF,FFF:F:F:FFFF,FFF,,FFFFFFFFFFFFFFFFFFFFF:,FFFF,F:FFF::FFFFFFFF:FFFFFFF:FF:F::FFFFFF,FFF:FFF:FF,:FFFFFFFFF,FF::FF:FFFFFFFF,FFFFF
@A00270:176:HGHW5DRXY:1:2101:3260:1157 2:N:0:TGATGAAT+CTCCTTAC
GACTACAGGGGTATCTAATCCTGTTTGCTACCCACGCTTTCGAGCATGAACGTCAGTGTTATCCCAGGAGGCTGCCTTCGCCATCGGTATTCCTCCACAACTCTACCCATTTCACTGCTACACGTGGAATTCTACCTCCCTCTGACACACACTAGTTACACAGTTTCAAATGCACGTCCCAAGTTGAGCTCGGGGATTTCACATCTGACTTATATAACCGTCTGCGCTCGCTTTACGCCCAGTAATTCC
+
F,FFFF:FFFFF:FF,F:FFF:FFFFFFFFFFFF:FF::FFF:FFFFFFFFFFFFFFF,FFFFFFFFFFF,FFFFF,FFFF::FFFFF:F:FFFFFFF:,F:F,,F:FF,F,FFF:FFFFF,FFF::FF,FFF,FFFFF::F:FFF,:FF,FF,FFFFFFF,F:FFFF:FFFFFF:FFFF,FFF,:FFFFFFFFFF,FFFF::FFF:FFF,F:,FFFFFFF:FFFFFFFFFFF:FFFFFFFF:F,:FFF
@A00270:176:HGHW5DRXY:1:2101:3179:1172 2:N:0:TGATGAAT+CTCCTTAC
GACTACAGGGGTATCTAATCCTGTTTGCTACCCACGCTTTCGAGCATGAACGTCAGTGTTATCCCAGGAGGCTGCCTTCGCCATCGGTATTCCTCCACATCTCTACGCATTTCACTGCTCCACGTGGAATTCTACCTCCCTCTGACACACACTAGTTACACAGTTTCAAATGCACGACCCAAGATGAGCTCGGGGATTTCACATCTGACTGATTTAACCGTCTGCGCTCGCTTTACGCCCAGTAATTCC
+
:FF:FF:FFFFFF:F,F,:FFFF,F,FFFFFFFFF,FFF:F,FFFF:FF:FF:F,FFFFFF:FFFFF,FF:F:FFFFFFFF:F:FFF,,,,::FFF:FF:FFFFFFFF:FFFF:F,FFF,FFF:,F:::F:F::FFFFFFFF,FFFFFFF,F:,F,F,FFF,:,FFFFF,F:FFFF,FFF:,F,,FFFFFFFFFFF:F,F,FF,FFF:FF,,,FFFFFFF,FFFFFFFFFF,FFFFFFFFF:F,F:FFF
@A00270:176:HGHW5DRXY:1:2101:16269:1204 2:N:0:TGATGAAT+CTCCTTAC
GACTACTGGGGTATCTAATCCTGTTTGCTACCCACGCTTTCGAGCATGAACGTCAGTGTTATCCCAGGAGGCTGCCTTCGCCATCGGTATTCCTCCACATCTCTACGCATTTCACTGCTACACGTGGAATTCTACCTCCCTCTGACACACTCTAGTTACACAGTTTCAAATGCACGTCCCAAGTTGAGCTCGGGGATTTCACATCTGACTTATTTAACCGTCTGCGCTCGCTTTACGCCCAGTAATTCC
+
FFFFFF:FFFFFF:F,FF,FFF,F,F:,,FFF,FFFFFF,F:FFFF,FFFF:::F:F:FFFFFFF,F:FF,FF:F,FFF,F,FFFF,,:F,FFF:F:,FFF:FF:F,:,FF::FFF,F,FFFFF:F,FFF,FFFF,FFFFFF,FFFF,,:,F::FFF,FFF:FFFFFFF:FFFFFFFFFFF,FFFFFFF:FFFFFFFFFFFF,,FFFF::FFFFFFFFFFF:FFFFFFFFFF,FF::FFFFF:,FFFFF
@A00270:176:HGHW5DRXY:1:2101:8260:1235 2:N:0:TGATGAAT+CTCCTTAC
CCTACGGGAGGCTGCAGTGGGGAATATTGCACGATGGGGGGAACCCTGATGCAGCCATGCCGCGTGTATGAAGAAGGCCTTCGGGTTGTCAAGTACTTTCGGTGATCAGGAAGGTGATGTATCTAATAGGTGCATTAATTGACGTTAATCACAGAAGAAGCACCGGCTAACCCCGTGCCAGCAGCCGCGGTAATACGGAGGGTGCGAGCGTTAATCGGAATGACTGGGCGTAAAGGGCATGTAGGCGGAT
+
F:FFFFFFFFFFFFFFFFFFFFFFFFFFFFFFF:FFFFFFF:FFFFFFFFFFFFFFFFFF:FFF,F:FFFFFF:FFFFFFFFFFF,:FF,,FFFFFFFFFFFFF:F,:FFF:FFFFF,FFFFFFFFFFFFFFFFFFFFFFFFFFFFFFFFFFFFFFF,:FFFF::FF:FFFFFFF:FFFFFFFFFFFFFFFF:FFFF,FF:FFFFFFFFF::F:FFFF:F:FFF:FFFFFFFFFF::FF:F,:F:FFFFF
@A00270:176:HGHW5DRXY:1:2101:16324:1235 2:N:0:TGATGAAT+CTCCTTAC
GACTACTGGGGTATCTAATCCTGTTTGCTACCCACGCTTTCGAGCATGAACGTCAGTGTTATCCCAGGAGGCTGCCTTCGCCATCGGTATTCCTCCACATCTCTACGCATTTCACTGCTACACGTGGAATTCTACCTCCCTCTGACACACTCTAGTTACACAGTTTCAAATGCACGTCCCAAGTTGAGCTCGGGGATTTCACATCTGACTTATTTAACCGTCTGCGCTCGCTTTACGCCCAGTAATTCC
+
FFFFFFFFFFFFFFFFFFFFFFFFFFFFFFFFFFFFFFFFFFFFFFFFFFFFFFFFFFFFFFFFFFFFFFFFFFFFFFFFF:FFFFFFFFFFFFFFFFF:FFFFFFFFFFFFFFFFFFFFFFFFFFFF:FFFFFFFFFFFFFFFFFFFFF:FFFFFFFFFFFFFFFFFFFFFFFFFFFFFFFFFFFFFFFFFFFFF:FFFFFFFFFFFFFFFFFFF:F:FFFFFFFFFFFFF:FFFF:FFFF:FFFFFF
@A00270:176:HGHW5DRXY:1:2101:8124:1282 2:N:0:TGATGAAT+CTCCTTAC
CCTACGGGAGGCTGCAGTGGGGAATATTGCACGATGGGGGGAACCCTGATGCAGCCATGCCGCGTGTATGAAGAAGGCCTTCGGGTTGTAAAGTACTTTCGGTGATGAGGAAGGTGATGTATCTAATAGGTGCATTAATTGACGTTAATCACAGAAGAAGCACCGGCTAACCCCGTGCCAGCAGCCGCGGTAATACGGAGGGTGCGAGCGTTAATCGGAATGACTGGGCGTAAAGGGCATGTAGGCGGAT
+
FFFFFFFFFFFFFFFFFFFFFFFFFFFFFFFFFFFFFFFFFF,FFFFFFFFFFFFFFFFFFFFF:FF:FFF,FFFFFFFFFFFFFFFFF:FFF:FFFFFFFFFFFFFFFFFFFFFFFFFFFFFFFFFFFFFFFFF:FFFFF,FFFFFFFFFF:FFFFFFFFFFFFFFFFFFFFFFFF:FFFFFFFFFFFFFFFFFFFFFFFFFFFFFFFF:FF:FFFFFFFFFFFFFFFFFFFFFFFFFFF:FFF:FFFF
@A00270:176:HGHW5DRXY:1:2101:29848:1297 2:N:0:TGATGAAT+CTCCTTAC
GACTACTCGGGTATCTAATCCTGTTTGCTACCCACGCTTTCGAGCATGAACGTCAGTGTTATCCCAGGAGGCTGCCTTCGCCATCGGTATTCCTCCACATCTCTACGCATTTCACTGCTACACGTGGAATTCTACCTCCCTCTGACACACTCTAGTTACACAGTTTCAAATGCACGTCCCAAGTTGAGCTCGGGGATTTCACATCTGACTTATTTAACCGTCTGCGCTCGCTTTACGCCCAGTAATTCC
+
FFFFFFFFFFFFFFFF::FFF:FFFFFFFFFFFFFFFFFFFFFFFFFFFFFFFFFFFFFFFFFFFF:FFFFFFFFFFFFFF:FFFFFF:FFFFFFFFFFFFFFFFFFFFFFFFFFFFFFFFFFFF:FFFFFFFFFFFFFFFFFFFFFFFFFFFFFFFFFFFFFFFFFFFFFFFFFFFFFFFFFFFFFFFFFFFFFFFFFFFFFFFFFFFF:F:F,FFFFFFFFFFFFFFFFFFFFFFFFFFFFFFFFFF
@A00270:176:HGHW5DRXY:1:2101:11044:1454 2:N:0:TGATGAAT+CTCCTTAC
CCTACGGGTGGCTGCAGTGGGGAATTTTGGACAATGGGGGGAACCCTGATCCAGCCATGCCGCGTGTCTGAAGAAGGCCTTCGGGTTGTAAAGGACTTTTGTTAGGGAAGAAAAGCTGGGTGCTAATACCATCTAGTGCTGACGGTACCTAAAGAATAAGCACCGGCTAACTACGTGCCAGCAGCCGCGGTAATACGTAGGGTGCGAGCGTTAATCGGAATTACTGGGCGTAAAGCGAGCGCAGACGGTT
+
FFFFFFFFFFFFFFFFFFFFFFF,FFFFFFFFFFFFFFFFFFFFFFFFFFFF:FFFFFFFFFFFFFFFFF:FFFFFFFFFFFFFF:FFFF:FFFFF::::FF:FF:FFFFFFFFFFFFFFF:FFFFFFFFFFFFFFFFFFFFFFFFFFFFFFFFFFFF,FFFFFFFF:FFFFFFFFFFFFFFFFFFFFFFFFFFFFFFFFFFFFFFFFFFFFFFFFFFFFFFFFFF:FFFF:FFFFFFFFFFFFFFFFFF
@A00270:176:HGHW5DRXY:1:2101:21287:1470 2:N:0:TGATGAAT+CTCCTTAC
CCTACGGGTGGCTGCAGTGGGGAATATTGCACAATGGGGGGAACCCTGATGCAGCCATGCCGCGTGTATGAAGAAGGCCTTCGGGTTGTAAAGTACTTTCGGTGATGAGGAAGGTGATGTATCTAATAGGTGCATTAATTGACGTTAATCACAGAAGAAGCACCGGCTAACTCCGTGCCAGCAGCCGCGGTAATACGGAGGGTGCGAGCGTTAATCGGAATGACTGGGCGTAAAGGGCATGTAGGCGGAT
+
FFFFFFFFFFFFFFFFFFFFFFF::FFFFF:FF,FFFFFFFFFFFFFF:FFFFFFF,FFF:FFF,F:FFFF,FFFFFFF,FFFFF::FF:FFFFF::FFFFFFFFFFFFF:FFFFFFFFFFFFFF:FFFF:FFFFF,FFFFFFFFFFFFF:FFF:FFFFFFFFFF:FFFFFF:FFFFFFFFFFFF:F:F:FF:FFFFFFFFFFFFFFFFFF:FFFF,FFFFF:FFF,F:FF:FFF:FFFF,FF:FFFFFF
@A00270:176:HGHW5DRXY:1:2101:21314:1517 2:N:0:TGATGAAT+CTCCTTAC
CCTACGGGTGGCTGCAGTGGGGAATATTGCACAATGGGGGGAACCCTGATGCAGCCATGCCGCGTGTATGAAGAAGGCCTTCGGGTTGTAAAGTACTTTCGGTGATGAGGAAGGTGATGTATCTAATAGGTGCATTAATTGACGTTAATCACAGAAGAAGCACCGGCTAACTCCGTGCCAGCAGCCGCGGTAATACGGAGGGTGCGAGCGTTAATCGGAATGACTGGGCGTAAAGGGCATGTAGGCGGAT
+
FFFFFFFFFFFFFFFFFFFFFFF:FFFFFFFFFFFFFFFFFFFFFFFFFFFF:FFFFFF:FFFFFF,FFF:F:FFFFFFFFFFFFFFF:,,FFFFFFFFFF:FFFFFFFFFFFFFFFFFFFFFFFFFF:FFFFFFFFFFFFFFFFFF:FF:FFFFFFFFFFFFFFFFFFFFFFFFFFFFFFFFFFFFFFFFFFFFFFFFFFFFFFFFFFFFFFFFFFFFFFFFFFFFFFFFF,,FFF:FFFFFFFFFFFF
@A00270:176:HGHW5DRXY:1:2101:9769:1532 2:N:0:TGATGAAT+CTCCTTAC
GACTACTAGGGTATCTAATCCTGTTTGCTACCCACGCTTTCGAGCATGAACGTCAGTGTTATCCCAGGAGGCTGCCTTCGCCATCGGTATTCCTCCACATCTCTACGCATTTCACTGCTACACGTGGAATTCTACCTCCCTCTGACACACTCTAGTTACACAGTTTCAAATGCACGTCCCAAGTTGAGCTCGGGGATTTCACATCTGACTTATTTAACCGTCTGCGCTCGCTTTACGCCCAGTAATTCC
+
FFFFFFFFFFFFFFFFFFFFFFFFFFFFFFFFFFFFFFFFFFFFFFFFFFFFFFFFFFFFFFFFF:FFFFFFFFFFFFFFFFFFFFFFFFFFFFFFFFFFFFFFFFFFF:FFFFFFFFFFFFFFFFFFFFFFFFFFFFFFFFFFFFFFFFFFFFF:FFFFFFFFFFFFF:FF:FFFFFFF:FFFFFFFFFFFFFFFFFFFFFFFFFFFFFFFFFFFFFF:FFFFFFFFFFFFFFFFFFFFFFFFFFFFF
@A00270:176:HGHW5DRXY:1:2101:13675:1626 2:N:0:TGATGAAT+CTCCTTAC
GACTACTGGGGTTTTAATCCTGTTTGCTCCCCACGCTTTCGCATCTCAGCGTCAGTATCTGTCCAGAAGGCCGCCTTCGCCACCGGTATTCCTCCACATCTCTACGCATTTCACCGCTACACGTGGAATTCTACCTTCCTCTACAATACTCTAGTTAACCAGTTTTAAGTGCAATTCCTAGGTTAAGCCCAGGGCTTTCACACCTAACTTAATTATCCGCCTACATGCCCTTTACGCCCAGTCATTCC
+
FFFFFFFFFFFFFFFFFFFFFFFFFFFFFFFFFFFFFFFFFFFFFFFFFFFFFFFFFFFFFFFFFFFFFFFFFFFFFFFFFFFFFFFFFFFFFFFFFFFFFFFFFFFFFFFFFFFFFFFFFFFFF:F:FFFFFF:FFFFFFFFFFFFFFFFFFFFFFFFFFFFFF:FFFFF:FFFFFFFF,FFFFFFFFFFFFFFFFFFFFFFFFFFFFFFFFFFFFFFFFFFFFFFFFFFFFFFFFFF:FFFFFFFF
@A00270:176:HGHW5DRXY:1:2101:20781:1626 2:N:0:TGATGAAT+CTCCTTAC
CCTACGGGTGGCTGCAGTGGGGAATATTGCACAATGGGGGGAACCCTGATGCAGCCATGCCGCGTGTATGAAGAAGGCCTTCGGGTTGTAAAGTACTTTCGGTGATGAGGAAGGTGATGTATCTAATAGGTGCATTAATTGACGTTAATCACAGAAGAAGCACCGGCTAACTCCGTGCCAGCAGCCGCGGTAATACGGAGGGTGCGAGCGTTAATCGGAATGACTGGGCGTAAAGGGCATGTAGGCGGAT
+
FFFFFFFFFFFFFFFFFFFFFFFFFFFFFFFF:FFFFFFFFF,FFFFFFFFFFFFFFFFFFFFFFF,:FF:FFFFFFF:FFFFFFFFFFFFFFFFFFFFFFF:FFFFFFFFFFFFFFFFFFFFFFFFFFFFFFFFFFFFFFFFFFFF,FFFFFF:FF:FFFFFFFFFFFFFFFFFFFFFFFFFFFFFFFFFFFFFFFFFFFFFFFFFFFFFF:F:FFFFFFFFFFFFFFFFFF,FFFFFFFFF:FF:FFF
@A00270:176:HGHW5DRXY:1:2101:6153:1658 2:N:0:TGATGAAT+CTCCTTAC
CCTCGGGGGGCAGCAGTGGGGAATATTGCACAATGGGGGGAACCCTGATGCAGCCATGCCGCGTGTCTGAAGAAGGCCTTCGGGTTGTAAAGTACTTTCGGTGATGAGGAAGGTGATGTATCTAATAGGTGCATTAATTGACGTTAATCACAGAAGAAGCACCGGCTAACTCCGTGCCAGCAGCCGCGGTAATACGGAGGGTGCGAGCGTTAATCGGAATGACTGGGCGTAAAGGGCATGTAGGCGGATA
+
FF,FFF:FFF:FF,F:FF:FFF:FFFFFFFF:FFFFFFFFF:FFFFFFFFFFFFF:FFFFFFFFFF,FFF,FFFFFFFF:FFFFF,FFFFFFFFFFFFFFFFFFFFFFFFFFFFFFFFFFFFF,FFFFF:F:F:FFFFFFFF:FFFFFFFFFFFFFFFFFFF::FFFFFFFFFFFFFFFFFFFFFFFFF:FFF:FFFF:FFFF:FFFFFFFFFFFFFFF:::FFFF:FFFFFFFFFFFFFFFFFFFFF:F
@A00270:176:HGHW5DRXY:1:2101:7735:1673 2:N:0:TGATGAAT+CTCCTTAC
CCTACGGTGGCTGCAGTGGGGAATATTGCACAATGGGGGGAACCCTGATGCAGCCATGCCGCGTGTATGAAGAAGGCCTTCGGGTTGTAAAGTACTTTCGGTGATGAGGAAGGTGATGAATCTAATAGGTTTATTAATTGACGTTAATCACAGAAGAAGCACCGGCTAACTCCGTGCCAGCAGCCGCGGTAATACGGAGGGTGCGAGCGTTAATCGGAATGACTGGGCGTAAAGGGCATGTAGGCGGATA
+
FFFFFFFFFFFFFFFFFFFFFF:FFFFFFFFFFFFFFFFFFFFFFFFFFFFFFFF:FFFFFFFFFFFFFF:FFFFFFFFFFFFFFFFFFFFFFFFFF:FFFFFFFFFFFFFFFFFFFFFFFFFFFFFFFFFFFFFF:FFF:F:FFFFF:FFFFFFFFFFFFFFFFFFFFFFFFFFFFFFFFFFFFFFFFFFFFFFFFFFFFFFFFFFFFFFFFFFFFFFFFFFFFFFFFFFFFFFFFF,FF::FFFFFF,
@A00270:176:HGHW5DRXY:1:2101:20971:1673 2:N:0:TGATGAAT+CTCCTTAC
CCTACGGGTGGCAGCAGTGGGGAATTTTGAACAATGGGGGGAACCCTGATGCAGCCATGCCGCGTGTATGAAGAAGGCCTTCGGGTTGTAAAGTACTTTCGGTGAGGAGGAAGGTGATGAATCTAATAGGTTTATTAATTGACGTTAATCACAGAAGAAGCACCGGCTAACTCCGTGCCAGCAGCCGCGGTAATACGGAGGGTGCGAGCGTTAATCGGGATGACTGGGCGTAAAGGGCATGTAGGCGGAT
+
FFFFFFFFFFFFFFFFFFFFFFF,FFFFFFFFFFFFFFFFFF:FFFFFFFFFFFFFFFFFFFFFFF:FFFFFFF:FFFF:FFFFFFFFFFFFFFFFFF:FFFFFF,FFFFFFFFFFFFFFFFFFFFFFFFFFFFFFFFFFF,FFFFFFFFFFFFFFFFFFFFFFFFFFFFFFFFF:FFFFFFFFFFFFFFFFF:FFFFFFFFFFFFFFFFFFFFFFFFFFFFFFFFFFFFFFFFFFFF:FFFFFFFFFFF
@A00270:176:HGHW5DRXY:1:2101:6063:1689 2:N:0:TGATGAAT+CTCCTTAC
CCTCGGGGGGCAGCAGTGGGGAATATTGCACAATGGGGGGAACCCTGATGCAGCCATGCCGCGTGTATGAAGAAGGCCTTCGGGTTGTAAAGTACTTTCGGTGATGAGGAAGGTGATGTATCTAATAGGTGCATTAATTGACGTTAATCACAGAAGAAGCACCGGCTAACTCCGTGCCAGCAGCCGCGGTAATACGGAGGGTGCGAGCGTTAATCGGAATGACTGGGCGTAAAGGGCATGTAGGCGGATA
+
FFFFFFFFFFF,FF:FFFFFFFFFFFFFFFFFFFFFFFFFFFFFFFFFF:FFFFFFFFFFFFFFFFF,FF:FFF:FF,F::FFFFFFFFFFFFFFFFFFFFFFF:FFFFFFFFFFFFFFFFFFFFFFFFFFFF:FFFFFFFFFFFFFFFFFFFFFFFFFFFF:FFFFFFFFFFFFFFFFFFFFFFFFFF:FFFFFFFFF,FFFFFFFFFFFFFFFFFFFFFFFFFFFFFFFFFF,FFF,FFFFFFFFF:F
@A00270:176:HGHW5DRXY:1:2101:11686:1908 2:N:0:TGATGAAT+CTCCTTAC
GACTACAAGGGTATCTAATCCTGTTTGCTACCCACGCTTTCGAGCATGAACGTCAGTGTTATCCCAGGAGGCTGCCTTCGCCATCGGTATTCCTCCACATCTCTACGCATTTCACTGCTACACGTGGAATTCTACCTCCCTCTGACACACTCTAGTTACACAGTTTCAAATGCACGTCCCAAGTTGAGCTCGGGGATTTCACATCTGACTTATTTAACCGTCTGCGCTCGCTTTACGCCCAGTAATTCC
+
FFFFFFFFFFFFFFFFFFFFFFFFFFFFFFFFFFFFFFFFFFFFFFFFFFFFFFFFFFFFFFFFFFFFFFFFFFFFFFFFFFFFFFFFFFFFFFFFFFFFFFFFFFFFFFFFFFFFFFFFFFFFFFFFFFFFFFFFFFFFFFFFFFFFFFFFFFFFFFFFF:FFFFFFFFFFFFFFFFFFFFFFFFFFFFFFFFFFFFFFF:FFFFFF:FF:FFFFFFFFFFFFFFFFFFFFFFFFFFFFFFFFFFFFF
@A00270:176:HGHW5DRXY:1:2101:10474:1939 2:N:0:TGATGAAT+CTCCTTAC
GACTACTAGGGTATCTAATCCTGTTTGCTACCCACGCTTTCGAGCATGAACGTCAGTGTTATCCCAGGAGGCTGCCTTCGCCATCGGTATTCCTCCACATCTCTACGCATTTCACTGCTACACGTGGAATTCTACCTCCCTCTGACACACTCTAGTTACACAGTTTCAAATGCACGTCCCAAGTTGAGCTCGGGGATTTCACATCTGACTTATTTAACCGTCTGCGCTCGCTTTACGCCCAGTAATTCC
+
FFFFFFFFFFFFFFFFFFFFFFFFFFFFFFFFFFFFFFFFFFFFFFFFFFFFFFFFFFFFFFFFFFFFFFFFFFFFFFFFF:FFFFFFFFFFFFFFFFF,FFFFFFFF:FFFFFFFFFFFFFFFFFFFFFFFFFFFFFFFFFFF:FFFFFFFFF:FFFFFFFFFFFFFFFFFFFFFFFFFFF:FFFFFFFFFFFFFFFFFFFF:FFFF:FFFFFFFFFFFFFFFFFFFFFFFFFFFFFFFFFFFFFFFF
@A00270:176:HGHW5DRXY:1:2101:15528:1955 2:N:0:TGATGAAT+CTCCTTAC
CCTACGGGGGGCAGCAGTGGGGAATTTTGGACAATGGGGGGAACCCTGATCCAGCCATGCCGCGTGTCTGAAGAAGGCCTTCGGGTTGTAAAGGACTTTTGTTAGGGAAGAAAAGCTGGGTGCTAATACCATCTAGTGCTGACGGTACCTAAAGAATAAGCACCGGCTAACTACGTGCCAGCAGCCGCGGTAATACGTAGGGTGCGAGCGTTAATCGGAATTACTGGGCGTAAAGCGAGCGCAGACGGTC
+
FFFFFFFFFFFFFFFFFFFFFFFF:FFFFFFFFFFFFFFFFFFFFFFFFFFFFFFFFFFFFFFFFFFFFFFFFFFFFFFFFFFFFFFFFFFFFFFFFFFFFF:FFFFFFFFFFFFFFFFFFFFFFFFFFFFFFFFFFFFFFFFFFFFFFFFFFFFFFFFF:FFFFFFFFFFFFFFFFFF:FFFFFFFFFFFFFFFFFFFFFF:FFFFFFFFFFFFFFFFFF:FFFF,FF:FF:FFFFFFFFFFFFFFFFF
@A00270:176:HGHW5DRXY:1:2101:20338:1986 2:N:0:TGATGAAT+CTCCTTAC
CCTACGGGGGGCTGCCTCCTGGGATAACACTGACGTTCATGCTCGAAAGCGTGGGTAGCAAACAGGATTAGATACCCGTGTAGTC
+
FFFFFFFFFFFFFFFFFFFFFFFFFFFFFFFFFFFFFFFFFFFFFFFFFFFFFFFFFFFFFFFFFFFFFFFFFFFFFFFFF:FFF
@A00270:176:HGHW5DRXY:1:2101:11668:2096 2:N:0:TGATGAAT+CTCCTTAC
GACTACAAGGGTATCTAATCCTGTTTGCTACCCACGCTTTCGAGCATGAACGTCAGTGTTATCCCAGGAGGCTGCCTTCGCCATCGGTATTCCTCCACATCTCTACGCATTTCACTGCTACACGTGGAATTCTACCTCCCTCTGACACACTCTAGTTACACAGTTTCAAATGCACGTCCCAAGTTGAGCTCGGGGATTTCACATCTGACTTATTTAACCGTCTGCGCTCGCTTTACGCCCAGTAATTCC
+
FFFFFFFFFFFF:FFFFFFFFFFFFFFFFFFFFFFFFF:FFFFFFFFFFFFFFFFFFFFFFFFFFFFFFFFFFFFFFFFFF:FFFFFF:FFFFFFFFFFFFFFFFFFFFFFFFFFFFFFFFFFFFFFFFFFFFFFFFFFFFFFFFFFFFFFFFFFFFFFFFFF:FFFFFFFFFFFFFF,F:FFFFFFFFFFFFFF:FFFFFFFFFFFFFFFFFFFFFFFFFFFFFFFFFFFFFFFFFFFFFFF,FFFFF
@A00270:176:HGHW5DRXY:1:2101:11614:2127 2:N:0:TGATGAAT+CTCCTTAC
GACTACAAGGGTATCTAATCCTGTTTGCTACCCACGCTTTCGAGCATGAACGTCAGTGTTATCCCAGGAGGCTGCCTTCGCCATCGGTATTCCTCCACATCTCTACGCATTTCACTGCTACACGTGGAATTCTACCTCCCTCTGACACACTCTAGTTACACAGTTTCAAATGCACGTCCCAAGTTGAGCTCGGGGATTTCACATCTGACTTATTTAACCGTCTGCGCTCGCTTTACGCCCAGTAATTCC
+
FFFFFFFFFFFFFFFFFFFFFFFFFFFFFFFFFFFFFFFFFFFFFFFFFFFFFFFFFFFFFFFFFFFFFFFFFFFFFFFFF:FFFFFFFFFFFFFFFFFFFFFFFFFFFFFFFFFFFFFFFFFFFFFFFFFFFFFFFFFFFFFFFFFFFFFFFFFFFFFFFFFFFFFFFFFFFFFFFFFFFFFFFFFFFFFFFFFF:FFFFFFFFFFF:FFFFFFFFFFFFFFFFFFFFFFFFFFFFFFFFFFF:FFFF
@A00270:176:HGHW5DRXY:1:2101:11803:2206 2:N:0:TGATGAAT+CTCCTTAC
GACTACAAGGGTATCTAATCCTGTTTGCTACCCACGCTTTCGAGCATGAACGTCAGTGTTATCCCAGGAGGCTGCCTTCGCCATCGGTATTCCTCCACATCTCTACGCATTTCACTGCTACACGTGGAATTCTACCTCCCTCTGACACACTCTAGTTACACAGTTTCAAATGCACGTCCCAAGTTGAGCTCGGGGATTTCACATCTGACTTATTTAACCGTCTGCGCTCGCTTTACGCCCAGTAATTCC
+
:FFFFFFFFFFFFFFFFFFFFFFFFFFFFFFFFFFFFFFFFFFFFFFFFFFFFFFFFFFFFFFFFFFFFFFFFFFFFFFFFFFFFFFFF::FFFFFFFFFFF:FFFFFFFFFFFFFFFF:FFFF::FFFFFFFFFFFFFFFFF:FFFFFFFFFFFF:F:FFFFFFFFF:FFFFFFFFFFFFFFFFFFFFFFFFFFFFFFFFFF:FFFFFFFFF,FFFFF::F:FFFFF:FFFFFFFFFFFFF:FFFFFF
@A00270:176:HGHW5DRXY:1:2101:19813:2300 2:N:0:TGATGAAT+CTCCTTAC
CCTACGGGGGGCTGCAGTGGGGAATTTTGGACAATGGGGGGAACCCTGATCCAGCCATGCCGCGTGTCTGAAGAAGGCCTTCGGGTTGTACAGGACTTTTGTTAGGGAAGAAAAGCTGGGTGCTAATACCATCTAGTGCTGACGGTACCTAAGGAATAAGCACCGGCTAACTACGTGCCAGCAGCCGCGGTAATACGTAGGGTGCGAGCGTTAATCGGAATTACTGGGCGTAAAGCGAGCGCAGACGGTT
+
FFFFFFFFFFFFFFFFFFFFFFFFFFFFFFFFFFFFFFFFFFFFFFFFFFFFFFFFFFFFFFFFFFFFF:FFFFFFFFFFFFFFFFFFFF,FF::F:FFFFFFFFFFFFFFFFFFFFFFFFFFFFFFFFF:FFF:F:FFFFFFFFFFFFFFF:FF,FFFFFFFFFFFFFFFFFFFFFFFFFF,:FFFFFF,F,FFFFFFFFFFFFFFFFFF:F,FFFFF:F::FFFFFFFFFFFFFFFFFFF,FFFFFFF
@A00270:176:HGHW5DRXY:1:2101:22968:2315 2:N:0:TGATGAAT+CTCCTTAC
CCTACGGGTGGCTGCAGTGGGGAATATTGCACAATGGGGGGAACCCTGATGCAGCCATGCCGCGTGTATGAAGAAGGCCTTCGGGTTGTAAAGTACTTTCGGTGATGAGGAAGGTGATGAATCTAATAGGTTTATTAATTGACGTTAATCACAGAAGAAGCACCGGCTAACTCCGTGCCAGCAGCCGCGGTAATACGGAGGGTGCGAGCGTTAATCGGAATGACTGGGCGTAAAGGGCATGTAGGCGGAT
+
FFFFFFFFFFFFFFFFFFFFFFFFF:FFFFFFFFFFFFFFFFFFFF:FFFFFFFFF:FFFFFFFFFFFFFFFF:FFFFFFFFFFFFFFFFFFFFFFFF:FFFFFFFFFFF:FFFFF,FFFFFFFFFFFFFFFFFFFFFFFFFFFFFFFFFFFFFFFFFFFFFFFFFFFFFFFFF:FFFFFFF:FFFFFFFFFFFFFFFFFFFFFFFFFFFFFF,FFFFFFFF,FF,,FFFFFFFFFFF,FFFFFFFFFFF
@A00270:176:HGHW5DRXY:1:2101:3396:2331 2:N:0:TGATGAAT+CTCCTTAC
GACTACTAGGGTATCTAATCCTGTTTGCTACCCACGCTTTCGAGCATGAACGTCAGTGTTATCCCAGGAGGCTGCCTTCGCCATCGGTATTCCTCCACAACTCTACGCATTTCACTGCTACACGTGGAATTCTACCTCCCTCTGACACACTCTAGTTACACAGTTTCAAACGCACGTCCCAAGTTGAGCTCGGGGATTTCACATCTGACTTATTTAACCGTCTGCGCTCGCTTTCCGCCCAGTAATTCC
+
FFFFFFFFFFF,F,FFFF:FFFFFFFFFFFFFFFFFF:FFFFFFFFFFFFFFFF:F:FFFFFFFFFFF,FFFFFFFFFFFFFFFFFF::F,FFFFFFFF,F:F:FFFFFF:FFFFFFFF,FFFFF:FF:F:FFFFFFFFFFFFFFFFFFF,FF:FFF,FFF,FFFFFFFF:FFFFF:FFFFFFFFFFFFFFFFFFFF,FFFFF,FFFFFFFFF:FFFFF:FFF,FFFFFFFFFF,:FFFFFFFF,FF:F
@A00270:176:HGHW5DRXY:1:2101:10122:2362 2:N:0:TGATGAAT+CTCCTTAC
GACTACCCGGGTATCTAATCCTGTTTGCTCCCCACGCTTTCGCATCTCAGCGTCAGTATCTGTCCAGAAGGCCGCCTTCGCCACCGGTATTCCTCCACATCTCTACGCATTTCACCGCTACACGTGGAATTCTACCCTCCTCTACAATACTCTAGTTAACCAGTTTTAAGTGCAATTCCTAGGTTAAGCCCAGGGCTTTCACACCTAACTTAATTATCCGCCTACATGCCCTTTACGCCCAGTCATTCC
+
FFFFFFFFFFFFFFFFFFFFFFFFFFFFFFFFFFFFFFFFFFFFFFFFFFFFFFFFFFFFFFFFFFFFFFFFFFFFFFFFFFFFFFFFFFFFFFFFFFFFFFFFFFFFFF:FFFFFFFFFFFFFFFFF:FFFFFFFFFFFFFFFFFFFFFFFFFFFF:FFFFFFFFFFFFFFFFFFFFFFFFFFFFF:FFFFFFFFFFFFFFFFF,FFFFFFFFFFFFFFFFFFFFFF:FFFFFFFFFFFFFFFFFF,F
@A00270:176:HGHW5DRXY:1:2101:9001:2394 2:N:0:TGATGAAT+CTCCTTAC
GACTACACGGGTATCTAATCCTGTTTGCTCCCCACGCTTTCGCATCTCAGCGTCAGTATCTGTCCAGAAGGCCGCCTTCGCCACCGGTATTCCTCCACATCTCTACGCATTTCACCGCTACACGTGGAATTCTACCTTCCTCTACAATACTCTAGTTAACCAGTTTTAAGTGCAATTCCTAGGTTGAGCCCAGGGCTTTCACACCTAACTTAATTATCCGCCTACATGCCCTTTACGCCCAGTCATTCC
+
FFFFFFFFFFFFFFFFFFFFF:FFFFFFFFFFFFFFFFFFFFFFFFFFFFFFFFFFFFFFFFFFFFFFFFFFFFFFFFFFFFFFFFFF:FFFFFFFFFFFFFFFFFFFFF:FFFFFFFFFFFFFFFF,FFFFFFFFFFFFFFFFFFFFFFFFFFFFFF:FFFFFFFFF:FFFFFFFFFFFFFFFFFFFFFFFFFFFF,F:FFF:FFFFFFFFFFFFFFFFFF:FFFFFFFFF,FF,FFFFFFFFFFFFF
@A00270:176:HGHW5DRXY:1:2101:9019:2394 2:N:0:TGATGAAT+CTCCTTAC
GACTACACGGGTATCTAATCCTGTTTGCTCCCCACGCTTTCGCATCTCAGCGTCAGTATCTGTCCAGAAGGCCGCCTTCGCCACCGGTATTCCTCCACATCTCTACGCATTTCACCGCTACACGTGGAATTCTACCTTCCTCTACAATACTCTAGTTAACCAGTTTTAAGTGCAATTCCTAGGTTGAGCCCAGGGCTTTCACACCTAACTTAATTATCCGCCTACATGCCCTTTACGCCCAGTCATTCC
+
FFFFFFFFFFFFFFFFFFFFFFFFFFFFFFFFFFFFFFFFFFFFFFFFFFFFFFFFFFFFFFFFFFFFFFFFFFFFFFFFFFFFFFFFFFFFFFFFFFFFFFFFFFFFFFFFFFFFFFFFFFFFFFFFFFFFFFFFFFFFFFFFFFFFFFFFFFFFFF:FFFFFFFFFFFFFFFFFFFFFFFFFFFFF:FFFFFFFF:FFFFFFF:FFFFF:FFF,FFFFFFFFFFFFFFFFFFFFFFFFFFFFFFFFF
@A00270:176:HGHW5DRXY:1:2101:14904:2409 2:N:0:TGATGAAT+CTCCTTAC
GACTACCCGGGTATCTAATCCTGTTTGCTACCCACGCTTTCGAGCATGAACGTCAGTGTTATCCCAGGAGGCTGCCTTCGCCATCGGTATTCCTCCACATCTCTACGCATTTCACTGCTACACGTGGAATTCTACCTCCCTCTGACACACTCTAGTTACACAGTTTCAAATGCACGTCCCAAGTTGAGCTCGGGGATTTCACATCTGACTTATTTAACCGTCTGCGCTCGCTTTACGCCCAGTAATTCC
+
FF:FFFFFFFFFFFFFFFFFFFFFFFFFFFFFFFFFFFFFFFFFFFFFFFFF:FFFFF:FFFFFFFFFFFFFFFFFFFF:FFFFFFFFFFFFFFFFFFFFFFFFFFFFFFFFF,FFFFFFFFFF,FFFF:FF:FFFFFFFFFFFFF,FFF:FFFF:FFFFFFFFFFFFFFFF,FFFFFFFF,FF,F:FF,FFFFF::FFFFFFFFFF:F::F,FFF:FFFFFFFFFFFFFFFFFF:FFFFFFFF:FFFF
@A00270:176:HGHW5DRXY:1:2101:12165:2425 2:N:0:TGATGAAT+CTCCTTAC
CCTACGGGTGGCTGCAGTGGGGAATATTGCACAATGGGGGGAACCCTGATGCAGCCATGCCGCGTGTATGAAGAAGGCCTTCGGGTTGTAAAGTACTTTCGGTGATGAGGAAGGTGATGAATCTAATAGGTTTATTAATTGACGTTAATCACAGAAGAAGCACCGGCTAACTCCGTGCCAGCAGCCGCGGTAATACGGAGGGTGCGAGCGTTAATCGGAATGACTGGGCGTAAAGGGCATGTAGGCGGAT
+
FFFFFFFFFFFFFFFFFFFFFFF:F:FFFFFFFFFFFFFFFF,FFFFFFFFFFFFF:FF,FFFFFFFFFFFFFFFFFF:FFFFFF:FFFF::FFFFF:FFFF,FF:F:FF,,FFFFFFFF:FFFFFFFFFFFFF:FFFFFF,:FFF:FFFF::FFFFFFFFFFFFFFFFFFFFFFFFFFFFFFFFFFFFFF:FF:FFF::FFFFFFFFFFFFFFFFFFFF,F,FFFFFFF,F,,FFF::FFF,:FFFFFF
@A00270:176:HGHW5DRXY:1:2101:27489:2440 2:N:0:TGATGAAT+CTCCTTAC
GACTACTGGGGTATCTAATCCTGTTTGCTACCCACGCTTTCGAGCATGAACGTCAGTGTTATCCCAGGAGGCTGCCTTCGCCATCGGTATTCCTCCACATCTCTACGCATTTCACTGCTACACGTGGAATTCTACCTCCCTCTGACACACTCTAGTTACACAGTTTCAAATGCTCGTCCCAAGTTGAGCTCGGGGATTTCACATCTGACTTCTTTAACCGTCTGCGCTCGCTTTACGCCTAGTAATTCC
+
FFFFFFFFFFFFFFFFF:FFFFFFFFFFFFFFFFFFFFFFFFFFFFFFFFFF:FFFF:FFFFFFFFFFFFFF,FFFFFFFFFFFFFFFFFFFFFFFFFFFFFFFFFFFFFFFFFFFFFFFFFFFFFFFF:FFFFFFFFFFFFFF:FFFFF,FFF:FFFFFFFFFFFFF:FFFF,FFFFFFFFF:,,:F,F:FFFFFFFFF,,:FFFFF,F,,FFFFFFF:F:FFFFFFFFFFFFFFFFFF::FFFFFFF
@A00270:176:HGHW5DRXY:1:2101:20112:2472 2:N:0:TGATGAAT+CTCCTTAC
GACTACACGGGTATCTAATCCTGTTTGCTCCCCACGCTTTCGCATCTCAGCGTCAGTATCTGTCCAGAAGGCCGCCTTCGCCACCGGTATTCCTCCACATCTCTACGAATTTCACCGCTACACGTGGAATTCTACCTTCCTCTACAATACTCTAGTTAACCAGTTTTAATTGCAATTCCTAGGTTAAGCCCAGGGCTGTCACACCTAACTTAATTATCCGCCTACATGCCCTTTACGCCCAGTCATTCC
+
F::,FFFFFFF,FFFFFF:,F,FF,FFFFFF::FFF:FFFF:FFF:FFF,,FFFFFFFFFF:FFFFFFFFF:FFF:FFFF,,F,:,F,,FFF:FF:FFFFFFF,FF,,F:FFFF,FF:FF:F:FFFFFF:FF:FFFF:,:F,FF,FFFF:F,FFFFFFFF:F:FFFFF:,FFF:F,FFFFF:FFFFF,F:FFFFF,F,FFF,,FF,FFFFF:FFFFF:FFFFFFFFF,F:F,:FF,,F:F:FF:F:FF:
@A00270:176:HGHW5DRXY:1:2101:12237:2519 2:N:0:TGATGAAT+CTCCTTAC
CCTACGGGTGGCTGCAGTGGGGAATATTGCACAATGGGGGGAACCCTGATGCAGCCATGCCGCGTGTATGAAGAAGGCCTTCGGGTTGTAAAGTACTCTCGGTGATGAGGAAGGTGTTGAATCTAGTAGGTTTATTAATTGTCGTTAATCACTGGAGTGGCACCGGCTAGCTCCGTGCCAGCGGCCGCGGTAATACGGAGGGTGCGGGCGTTAATCGGAATGTGTGGGCGTAGTGGGCATGGTGGCGGGT
+
FFFFFFFFFFFFFFF,FFFFFFFFFFFFFFFFFFFFFFFFFFFFFFFFFFFFFFFFFFFFFFFFFFFFFFFFFFFFFFF:FFFFFFFFFFFFFFFFFFFFFF,F,:F,FF,:FF,F,FF:,,FFF,,FFF:,F,,,,,,FF,,:F::,F,,,,F,FF:,FF:,:FFFF:,FF:,FFF,F,F:,FF:F,FF,:,,,:FF,FFFFF:F,F:F:,,:,FFFF,:F,,:FFF,FF,,,FFF,,,F,,F::FF,,
@A00270:176:HGHW5DRXY:1:2101:3568:2534 2:N:0:TGATGAAT+CTCCTTAC
CCTACGGGGGGCTGCAGTGGGGAATTTTGGACAATGGGGGGAACCCTGATCCAGCCATGCCGCGTGTCTGAAGAAGGCCTTCGGGTTGTAAAGGACTTTTGGTAGGGAAGAAAAGCTGGGTGCTAATACCATCTAGTGCTGACGGTACCTAAAGAATAAGCACCGGCTAACTACGTGCCAGCAGCCGCGGTAATACGTAGGGTGCGAGCGTTAATCGGAATTACTGGGCGTAAAGCGAGCGCAGACGGTT
+
FF:FFFFFFFFF:FFFFFFFFFFFFFFFFFFF::FFFFFFFF,FFFFFFFFFFFFF,FFFFFFFFFFFFFF:FF:FFFFFFFFFFFFFFFF:FFFFF,,:F,,FFFF,,FFFFFFFFFFFFFFFF,FFFF:FFF:FF:FFFFFFFFFFF,F,FFF:FF:FFFFFF:FFF,FFFFFFFFF:FF:FFF:FFFF:FFFFFFF:FFF:FFFFFFFFF,FFFFFF:FFFF,FFFFF::FFFFFF:FFFFFFFFF,
@A00270:176:HGHW5DRXY:1:2101:10203:2534 2:N:0:TGATGAAT+CTCCTTAC
GACTACCCGGGTATCTAATCCTGTTTGCTCCCCACGCTTTCGCATCTCAGCGTCAGTATCTGTCCAGAAGGCCGCCTTCGCCACCGGTATTCCTCCACATCTCTACGCATTTCACCGCTACACGTGGAATTCTACCCTCCTCTACAATACTCTAGTTAACCAGTTTTAAGTGCAATTCCTAGGTTAAGCCCAGGGCTTTCACACCTAACTTAATTATCCGCCTACATGCCCTTTACGCCCAGTCATTCC
+
FFFFFFFFFFFFFFFFFFFFFFFFF:FFFFFFFFFFFFFFFFFFFFFFFFFFFFFFFFFFFFFFFFFFFFFFFFFFFFFFFFFFFFFFFFFFFFFFFFFFFFFFFFFFFF,FFFFFFFFFFFFFFFFF:FFFFFFFFFFFFFFFFF:FFFFFFFFFFFFFFFFFFFFFFFFFFFFFFFFFFFFFFFFFFFFFFFFFFFFFFFFFFFF:FFFFFFFFFFFFFFFFFFFFFFFFFFFFFFFFFFFFFFFFF
@A00270:176:HGHW5DRXY:1:2101:12418:2613 2:N:0:TGATGAAT+CTCCTTAC
CCTACGGGTGGCTGCAGTGGGGAATATTGCACAATGGGGGGAACCCTGATGCAGCCATGCCGCGTGTATGAAGAAGGCCTTCGGGTTGTAAAGTACTTTCGGTGATGAGGAAGGTGATGAATCTAATAGGTTTATTAATTGACGTTAATCACAGAAGAAGCACCGGCTAACTCCGTGCCAGCAGCCGCGGTAATACGGAGGGTGCGAGCGTTAATCGGAATGACTGGGCGTAAAGGGCATGTAGGCGGAT
+
FFFFFFFFFFFFFFFFFFFFFFFFFFFFFFFFFFFFFFFFFFFFFFFFFFFFFFFFFFFFFFFFFFF:FFFFFFFFFF::FFFFFFFFFFFF,FFFFFFFFFFFF:,FFF,FFFFFFFFFFFFFFFF:F:FFFFFFFFFFF:,FFF:FFFFFFFFFF:FFFFFFFFFFFFFFFFFFFFFFFFFFFFFFFFFF:FFFFFFFFFFFF:FFFF:FFFFFFFF,FFFFFFFF:FFF:F:FFFFFFFFFFFFF:F
@A00270:176:HGHW5DRXY:1:2101:15311:2613 2:N:0:TGATGAAT+CTCCTTAC
GACTACCGGGGTATCTAATCCTGTTTGCTCCCCACGCTTTCGCATCTCAGCGTCAGTATCTGTCCAGAAGGCCGCCTTCGCCACCGGTATTCCTCCACATCTCTACGCATTTCACCGCTACACGTGGAATTCTACCTTCCTCTACAATACTCTAGTTAACCAGTTTTAAGTGCAATTCCTAGGTTGAGCCCAGGGCTTTCTCACCTAACTTAATTATCCGCCTACATGCCCTTTACGCCCAGTCATTCC
+
FFFFF,FFFFFFFFFFFFFFFFFFFFFFFFFF:FFFFFFFFFFFFFFFFFFFFFFFFFFFFFFFFFFFFFFFFFFFF:FFFFFFFFFFFFFFFFFFFFFFFFFFF,FFFFFFFFFFFFF:FFFFF:FF,,FFFFFF,FFFFFFFFFF,F:FFFFFFFFFFFFFFFFFFFF:FFFFFFFFFFFFFFFFFFFFFFFFFFFFFFFFF:FFFFF,FFFFFFFFFF:FFFFFFF,F:FFFFF,FFFFFFF,FFF
@A00270:176:HGHW5DRXY:1:2101:9661:2628 2:N:0:TGATGAAT+CTCCTTAC
CCTACGGGCGGCTGCAGTGGGGAATATTGCACAATGGGGGGAACCCTGATGCAGCCATGCCGCGTGTATGAAGAAGGCCTTCGGGTTGTCAAGTACTTTCGGTGATGAGGAAGGTGATGTATCTAATAGGTGCATTAATTGACGTTAATCACAGAAGAAGCACCGGCTAACTCCGTGCCAGCAGCCGCGGTAATACGGAGGGTGCGAGCGTTAATCGGAATGACTGGGCGTACAGGGCATGTAGGCGGAT
+
FFFFFFFFFFFFFFFFF:FFFFF,FFFFFFFFFFFFFFFFFF:FFFFFFFFF:FFF:FFFFFFF,F,:FFF:FFFFFF,FFFFFF,FF:,,FFF,F,FFFFF:F,FFFFF,:FFFFF,FFFFFFFFFFFFFFFFFFFFFFFFFFFFFFFFFFFFFFFFFFFFFFFFFFFFFFFFFFFFFFFFFFFFFFFFF,F:FF:FFFFFFFFFFFFFFF:FFF:F:F,FFFFFFFFF:F,F,:FFF,FFFFFFFFFF
@A00270:176:HGHW5DRXY:1:2101:12481:2785 2:N:0:TGATGAAT+CTCCTTAC
CCTACGGGAGGCTGCAGTGGGGAATTTTGGACAATGGGGGGAACCCTGATCCAGCCATGCCGCGTGTCTGAAGAAGGCCTTCGGGTTGTAAAGGACTTTTGTTAGGGAAGAAAAGCTGGGTGCTAATACCATCTAGTGCTGACGGTACCTAAAGAATAAGCACCGGCTAACTACGTGCCAGCAGCCGCCGTAATACGTAGGGTGCGAGCGTTAATCGGAATTACTGGGCGTAAAGCGAGCGCAGACGGTT
+
FFFFFFFFFFFFFFFFFFFFFFFFFFFFFFFFFFFFFFFFFFFFFFFFFFFFFFFFFFFFFFFFFFFF:FFFFFFFFFFFFFFFFFFFFFF:FFFFFF:FFFFFFFF:FFFFFFFFFFFFFFFFFFFFFFFFFFFFFFFFFFFFFFFFFF:FFFFFFFFFFFFFFFFFFFFFFFF:FFFFFFFFFFFFFFFFFFFFFFFFFFFFFFFFFFFFFFFFFFFFFFFFFFFF,:FFFFFFFFFFFFFFFFFFF:
@A00270:176:HGHW5DRXY:1:2101:29035:2801 2:N:0:TGATGAAT+CTCCTTAC
CCTACGGGAGGCAGCAGTGGGGAATTTTGGACAATGGGGGGAACCCTGATCCAGCCATGCCGCGTGTCTGAAGAAGGCCTTCGGGTTGTAAAGGACTTTTGTTAGGGAAGAAAAGCTGGGTGCTAATACCATCTAGTGCTGACGGTACCTAAAGAATAAGCACCGGCTAACTACGTGCCAGCAGCCGCGGTAATACGTAGGGTGCGAGCGTTAATCGGAATTACTGGGCGTAAAGCGAGCGCAGACGGT
+
FFFFFFFFFFFF:FFFFFFFFFFFFFFFFF:FFFFFFFFFFFFFFFFFFFFFFFFFFFFFFFF:FFFFFFFFFFFFFFFFFFFFFFFFFFFFFFFFF,:FF:FFFFFFFFFFFFFFFFFFFFFFFFFFFFFFFFFFFFFFFFFFFFFFFFFFFFFFFFFFFFFFFFF:FFFFFFFFFFFFFFFFFFFFFFFFFFFFFFFF:FFFFFFFFFFFFFFFFFF:F,FFFFFFFFFFFFFFFFFFFFFFFFFFF
@A00270:176:HGHW5DRXY:1:2101:11812:2879 2:N:0:TGATGAAT+CTCCTTAC
CCTACGGGAGGCTGCAGTGGGGAATTTTGGACAATGGGGGGAACCCTGATCCAGCCATGCCGCGTGTCTGAAGAAGGCCTTCGGGTTGTAAAGGACTTTTGTTAGGGAAGAAAAGCTGGGTGCTAATACCATCTAGTGCTGACGGTACCTAGAGAATAAGCACCGGCTAACTACGTGCCAGCAGCCGCGGTAATACGTAGGGTGCGAGCGTTAATCGGAATTACTGGGCGTAAAGCGAGCGCAGACGGTT
+
F:FFFFFFFFFFFFFFFFFFFFFFFFFFFFFFFFFFFFFFFFFF:FFFFFFFFFFFFFFFFFFFFFFFFFFFFFFFFFFFFFFFFFFFF,FFFFFF::FFFFFF:FFFFFFFF::FFFFFFFFFFFFFFFFFFFFFFFFFFFFFFF,FFF,FFFFFFFFFFFFFFFF:,FFFFFFFFFFFFFFFFF:FFFFFFFFFFF,FF,FFFFFFFFFFFFFFFFFFFFFFFFFFFFFFFFFFFFFFFFFFFFFFF:
@A00270:176:HGHW5DRXY:1:2101:26539:2926 2:N:0:TGATGAAT+CTCCTTAC
GACTACTGGGGTATCTAATCCTGTTTGCTACCCACGCTTTCGAGCATGAACGTCAGTGTTATCCCAGGAGGCTGCCTTCGCCATCGGTATTCCTCCACATCTCTACGCATTTCACTGCTACACGTGGAATTCTACCTCCCTCTGACACACTCTAGTTACACAGTTTCAAATGCACGTCCCAAGTTGAGCTCGGGGATTTCACATCTGACTTATTTAACCGTCTGCGCTCGCTTTACGCCTAGTAATTCC
+
F:FFFFFFFFFFFFFFFFFFFFFFFFFFFFF:FFFFFFFFFF:FFFFFFFFFFFFFFFFFFFFFFFFFFFFF:FFFFFFFFFFFF:FFFFFFFFFFFFFFFFFFFFFFFFFFFF:FFFFFFFFFFFF,:FFFFFFFFFFFFFFF:FFFFFFFFFFFFFFF:FFFFFFF:,FFF:FFFFF:F,FFFFFFFFFFF,FFF:FFFF,FFFF:FFF,FFFF::FFFFFFFFFFFFFFFF:FFF:FFFFF,FF:F
@A00270:176:HGHW5DRXY:1:2101:26992:2957 2:N:0:TGATGAAT+CTCCTTAC
GACTACTGGGGTATCTAATCCTGTTTGCTACCCACGCTTTCGAGCATGAACGTCAGTGTTATCCCAGGAGGCTGCCTTCGCCATCGGTATTCCTCCACATCTCTACGCATTTCACTGCTACACGTGGAATTCTACCTCCCTCTGACACACTCTAGTTACACAGTTTCAAATGCACGTCCCAAGTTGAGCTCGGGGATTTCACATCTGACTTATTTAACCGTCTGCGCTCGCTTTACGCCTAGTAATTCC
+
FFFFFFFFFFFFFFFFFFFFFFFFFFFFFFFFFFFFFFFFFFFFFFFFFFFFFFFFFFFFFFFFFFFFFFFFFFFFFFFFF:FFFFF:FFFFFFFFFFFFF:FFFFFFFFFFFFFFFFFFFFFFFFF:FFFFFFFFFFFF:FFFFFFFFFFFFFFFFFFFFFFFFFFFFFF:FFF,FFFFFFFFF:FFFFFFFFFFFFFFFFFFFFFFFFFFFFFFFFFFFFFFFFFFFFFFFFFFFFFFFFFFFFFFF
@A00270:176:HGHW5DRXY:1:2101:15203:2988 2:N:0:TGATGAAT+CTCCTTAC
CCTACGGGGGGCAGCAGTGGGGAATATTGCACAATGGGGGGAACCCTGATGCAGCCATGCCGCGTGTATGAAGAAGGCCTTCGGGTTGTAAAGTACTTTCGGTGATGAGGAAGGTGATGAGTCTAATAGGTTTATTAATTGACGTTAATCACAGAAGAAGCACCGGCTAACTCCGTGCCAGCAGCCGCGGTAATACGGAGGGTGCGAGCGTTAATCGGAATGACTGGGCGTAAAGGGCATGTAGGCGGAT
+
FFFFFFFFFFFFFFFFFFFFFFFFFFFFFFFFFFFFFFFF:FFFFFFFFFFF:FFFFFFFFFFFFFF:FFF,FFFFFFFFFFFFFFFFFFFFFFFFFFFFFFFFFFFFFFF:FFFFFFFFFFF:FFFFFFFFFFFFFFFFF:FFFFFFFFFFFFFFF:FFFFFFFFFFFFFFFFFFF:FFFF:FFFFFFFFFFFFFFFFFFFFFFFFFFFFFFFFFFFFFFFFFFFFFF:F,FFF:FFFFFFFFFFFFFF
@A00270:176:HGHW5DRXY:1:2101:23384:3004 2:N:0:TGATGAAT+CTCCTTAC
CCTACGGGAGGCAGCAGTGGGGAATATTGCACAATGGGAGGAACCCTGATGCAGCCATGCCGCGTGTATGAAGAAGGCCTTCGGGTTGTAAAGTACTTTCGGTGATGAGGAAGGTGATGTATCTAATAGGTGCATTAATTGACGTTAATCACAGAAGAAGCACCGGCTAACTCCGTGCCAGCAGCCGCGGTAATACGGAGGGTGCGAGCGTTAATCGGAATGACTGGGCGTAAAGGGCATGTAGGCGGAT
+
FFFFFFFFFFFFFFFFFFFFFFFFFFFFFFFFFFFFFFFFFFF:FFFFFFFFFFFFFFFFFFFFFF:FFF:FFFFFFFFFFFFFFFFFFFFFFFFFFFFFFFFFFFF:FFFFFFFFFFFFFFFFFFFFFFFFFFFF:FFFF:FFFFFFFFFFFFF:FFFFFFFFFFFFFFFFFFFFFFFFFFFFFFFFFF:FF:FFFFFFFFFFFFFFFFFFFFFFFFFFFFFFFFFFFFFFF:FFFFFFFFFFFFFFFF
@A00270:176:HGHW5DRXY:1:2101:4806:3020 2:N:0:TGATGAAT+CTCCTTAC
GACTACTCGGGTATCTAATCCTGTTTGCTACCCACGCTTTTGAGCATGAACGTCAGTGTTATCCCAGGAGGCTGCCTTCGCCATCGGTATTCCTCCACATCTCTACGCATTTCACTGCTACACGTGGAATTCTACCTCCCTCTGACACACTCTAGTTACACAGTTTCAAATGCACGTCCCAAGTTGAGCTCGGGGATTTCACATCTGACTTATTTAACCGTCTGCGCTCGCTTTACGCCCAGTAATTCC
+
FFFFFFFFFFFFFFFFFFFFFFFFFFFFFFFFFFFFFFFFFFFFFFFFFFFFFFFFFFFFFFFFFFFFFFFFFFFFFFFFFFFFFFFFFFFFFFFFFFFFFFFFFFFFFFFFFFFFFFFFFFFFFFFFFFFFFFFFFFFFFFFFFFFFFFFFFFFFFFFFFFFFFFFFFFFFF:FFFFFF::FFFF:FFFFFFFF,FFFFFFFFFFFFFFF,FFFFFFFFFFFFF,FFFFFF,FFFFFFFFFFFFFFFF
@A00270:176:HGHW5DRXY:1:2101:4833:3035 2:N:0:TGATGAAT+CTCCTTAC
GACTACTCGGGTATCTAATCCTGTTTGCTACCCACGCTTTTGAGCATGAACGTCAGTGTTATCCCAGGAGGCTGCCTTCGCCATCGGTATTCCTCCACATCTCTACGCATTTCACTGCTACACGTGGAATTCTACCTCCCTCTGACACACTCTAGTTACACAGTTTCAAATGCACGTCCCAAGTTGAGCTCGGGGATTTCACATCTGACTTATTTAACCGTCTGCGCTCGCTTTACGCCCAGTAATTCC
+
FFFFFFFFFFFFFFFFFFFFFFFFFFFFFFFFFFFFFFFFFFFFFFFFFFFFFFFFFFFFFFFFF:FFFFFFFFF,FFFFFFFFFFFFFFFFFFFFFFFFFFFFFFFFFFFFFFFFFFFFFFFFFFF:FFFFFFFFFFFFFFFFFFFFFFFFFFFFFFFFFFFFFFFFF:FFFFFFFFFFFFFFFFFFFFFFFFFFFFFFFFFFFFFFFFFFFFFFFFFFFFFFFFFFFFFFFFFFFFFFFFFFFF:FF
@A00270:176:HGHW5DRXY:1:2101:23421:3035 2:N:0:TGATGAAT+CTCCTTAC
CCTACGGGAGGCAGCAGTGGGGAATATTGCACAATGGGAGGAACCCTGATGCAGCCATGCCGCGTGTATGAAGAAGGCCTTCGGGTTGTAAAGTACTTTCGGTGATGAGGAAGGTGATGTATCTAATAGGTGCATTAATTGACGTTAATCACAGAAGAAGCACCGGCTAACTCCGTGCCAGCAGCCGCGGTAATACGGAGGGTGCGAGCGTTAATCGGAATGACTGGGCGTAAAGGGCATGTAGGCGGAT
+
FFFFFFFFFFFFFFFFFFFFFFFFFFFFFFFFFFFFFFFFFFFFFFFFFFFFFFFFFFFFFFFFFFFFFFFF:FFFFFFFFFFFFFFFFFFFFFFFFFFFFFFFFFFFF:FFFFFFFFFFFFFFFFFFFFFFFFFFFFFFF:FF:FFFFFFFFFFFFFFFFFFFFFFFFFFFFFF:FFFFFFFFFFFFFFFFFFFFFFFFFFFFFF:FFFFFFFFFFFFFFF,FFFFFFFFFFFFFFFFF:FFFFFFFFF
@A00270:176:HGHW5DRXY:1:2101:29866:3082 2:N:0:TGATGAAT+CTCCTTAC
GACTACAAGGGTATCTAATACTGTTTGCTACCCACCCTTTCGAGCATGAACGTCAGTGTTATCCCAGGAGGCTGCCGTAGCCATCGGTATTCCTACACATCTCAACGCATATCACTGCTACGCGTGGAATTCTAACTCCCACAGACACACACTAGTTACACAGTTTAAAAAGCACCTCCCAAGTTTAGCTAGGGGATTTAAAAACAGACATATTTAAACGTCAGCGCTCCCTTTACGCCCACAAAATCCC
+
F,:,F,FF,:FFF:,,FF,,F::FFF,F,:,,FFF:F,,:,,:,FF,,FF,,::,:FFFFFFFF:F,:,,F,F,FF,,,,F:,,,,FFF,F,F,,F:F,:F:,:F,,FF,,F,F,:,F,F,,::FFF:F,,,FF:F,,FF::,FF,F:F,FF,F:,FF,FFF,::F:FFFF,,F,,F:FFFF,,:,,:::,,FFF,,FF,:,F:,,,F,,,FF:F,F:,,,,:F,FFFF,F,F:F,:FFF,,,FF,F,F:
@A00270:176:HGHW5DRXY:1:2101:7184:3129 2:N:0:TGATGAAT+CTCCTTAC
GACTACAAGGGTATCTAATCCTGTTTGCTCCCCACGCTTTCGCATCTCAGCGTCAGTATCTGTCCAGAAGGCCGCCTTCGCCACCGGTATTCCTCCACATCTCTACGCATTTCACCGCTACACGTGGAATTCTACCTTCCTCTACAATACTCTAGTTAACCAGTTTTAAGTGCAATTCCCAGGTTAAGCCCAGGGCTTTCACACCTAACTTAATTATCCGCCTACATGCCCTTTACGCCCAGTCATTCC
+
FFFFFFFFFFFFFFFFFFFFFFFFFFFFFFFFFFFFFFFFFFFFFFFFFFFFFFFFF:FFFFFFFFFFFFFFFFFFFFFFF:FFFFFFFFFFFFFFFFFFFFFFFFFFFFFFFFFFFFFFFFF:FFFFFFFFFFFFFFFFFFFFFFFFFFFFFFFFF:FFFFFFFFFFFFFFFFF:FFFFFFFFFFFFFFFFFFFFFFFF,FFFFFFFFFFFFFFFFF:FFFFFFFFFFFF:FFFFFFFF:FFFFFFFF
@A00270:176:HGHW5DRXY:1:2101:10881:3176 2:N:0:TGATGAAT+CTCCTTAC
CCTACGGGGGGCTGCAGTGGGGAATTTTGGACAATGGGGGGAACCCTGATCCAGCCATGCCGCGTGTCTGAAGAAGGCCTTCGGGTTGTAAAGGACTTTTGTTAGGGAAGAAAAGCTGGGTGCTAATACCATCTAGTGCTGACGGTACCTAAAGAATAAGCACCGGCTAACTACGTGCCAGCAGCCGCGGTAATACGTAGGGTGCGAGCGTTAATCGGAATTACTGGGCGTAAAGCGAGCGCAGACGGTT
+
FFFF:FFF:FFFFFFFF:FFFFF:::FFFFFFFFFFFFFFFFFFFFFFFFF:FF:FFFF:FF:FFFFFFFFFFFFFFFFFFFFFFFFFFFFFFFF,FFFFFFFFFFFFFFFFF,FFFF:FFF:FFFFFFFFFFFFFFFFFFF:FF:FFFF,FF:FFFFFFF:FFFFF,FFFFFF:FF,FFFFFFFFFFFF:,,FFFFF:F,FFF,FFFFFFFF,FF:FF:FFFF:FFFF:F:::FFF,FFF,,F,FFF,F
@A00270:176:HGHW5DRXY:1:2101:10999:3223 2:N:0:TGATGAAT+CTCCTTAC
CCTACGGGAGGCTGCAGTGGGGAATTTTGGACAATGGGGGGAACCCTGATCCAGCCATGCCGCGTGTCTGAAGAAGGCCTTCGGGTTGTAAAGGACTTTTGTTAGGGAAGAAAAGCTGGGTGCTAATACCATCTAGTGCTGACGGTACCTAGAGAATAAGCACCGGCTAACTACGTGCCAGCAGCCGCGGTAATACGTAGGGTGCGAGCGTTAATCGGAATTACAGGGCGTAAAGCGAGCGCAGACGGTT
+
,FFFFFFFFF::FFFFFFFFFFF:FFFFFFFFFFFFFFFFFF:FFFF:FFF,FFFFF,FFFF:FFFFFFFFFFFFFFFFFFFFFFFF:FFF,:FF,FFFF:FFF:FFFFFFFFFFFFFFFFFFF,:FFFFFFFFFFFFF,FFFFFFFFFFF:FFF:,FFFF,F:FF:FF,FF:FFF:,,FFFF:F,FFF,:F,FF,FF:FFFFF,FFFF,,FFFFFFFF:FF,FFF:FF:F,F,::FFF:FFFF:,,FF:
@A00270:176:HGHW5DRXY:1:2101:9155:3255 2:N:0:TGATGAAT+CTCCTTAC
CCTACGGGCGGCTGCAGTGGGGAATATTGCACAATGGGGGGAACCCTGATGCAGCCATGCCGCGTGTATGAAGAAGGCCTTCGGGTTGTAAAGTACTTTCGGTGATGAGGAAGGTGATGTATCTAATAGGTGCATTAATTGACGTTAATCACAGAAGAAGCACCGGCTAACTCCGTGCCAGCAGCCGCGGTAATACGGAGGGTGCGAGCGTTAATCGGAATGACTGGGCGTAAAGGGCATGTAGGCGGAT
+
FFFFFFFFFFFFFFFFFFFFFFFFFFFFFFFFFFFFFFFFFF,FFFFFFFFFFFFFFFFFFFFFFFFFFFF,FFFFFFFFF:FFF:FFFFFFFFFFFFFFFFFFFFFFFFFFFFFFFFFFFFF:FFFFFFFFFF,FFFFFFFFFFFFFFFFFFFFF:FFFFFFFFFFFFFFFFFFFFFFFFFFFFFFFFFFFFFFFFFFFFFFFFFFFFFFFFFFFFFF,FFFFFFFFFFFFFFFFFFFFFFFFFFFFFF
@A00270:176:HGHW5DRXY:1:2101:4969:3302 2:N:0:TGATGAAT+CTCCTTAC
GACTACTCGGGTATCTAATCCTGTTTGCTACCCACGCTTTTGAGCATGAACGTCAGTGTTATCCCAGGAGGCTGCCTTCGCCATCGGTATTCCTCCACATCTCTACGCATTTCACTGCTACACGTGGAATTCTACCTCCCTCTGACACACTCTAGTTACACAGTTTCAAATGCACGTCCCAAGTTGAGCTCGGGGATTTCACATCTGAGTTATTTAACCGTCTGCGCTCGCTTTACGCCCAGTAATTCC
+
FFFFFFFFFFFFFFFFFFFFFFFFFFFFFFFFFFFFFFFFFFFFFFFFFFFFFFFFFFFFFFFFFFFFFFFFFFFFFFFFFFFFFFFFFFFFFFFFFFFFFFFFFFFFFFFFF:FFFFFFFFFFFFFF:FFFFFFFFFFFFFFF:FFFFFFFFFFFFFFFFFFFFF:FFFFFFFF:FFFFFFFFFFFFFFFFFF:FFFFFFFFFFFFF,FFFFFFFFFFFFFFFFFFFFFFFFFFF:FFFFFFFFFF,F
@A00270:176:HGHW5DRXY:1:2101:23430:3302 2:N:0:TGATGAAT+CTCCTTAC
CCTACGGGAGGCAGCAGTGGGGAATATTGCACAATGGGAGGAACCCTGATGCAGCCATGCCGCGTGTATGAAGAAGGCCTTCGGGTTGTAAAGTACTTTCGGTGATGAGGAAGGTGATGTATCTAATAGGTGCATTAATTGACGTTAATCACAGAAGAAGCACCGGCTAACTCCGTGCCAGCAGCCGCGGTAATACGGAGGGTGCGAGCGTTAATCGGAATGACTGGGCGTAAAGGGCATGTAGGCGGAT
+
FFFFFFFFFFFFFFFFFFFFFFFFFFFFFFFFFFFFFFFFF:FFFFFFFFFFFFFFFFFF:FFFFFFFFFFFFFFFFFFFFFFFFFFFFFFFFFF:FFFFFF:FFFF:FFFFFFFFFFFF:FFF:FFFFFFFFFFFF:FFF,:FFFFFFFF:FFFFFF:FF:FFFFFFFFFFFFFFFFFFFFFFFFFFFFFFFFFFFF:FFFFF:FFFFF:FF:FFFFF:FF:FFFFFFFF::FFFF,:FFFFF:FFFFF
@A00270:176:HGHW5DRXY:1:2101:22788:3317 2:N:0:TGATGAAT+CTCCTTAC
CCTACGGGAGGCAGCAGTGGGGAATATTGCACAATGGGGGGAACCCTGATGCAGCCATGCCGCGTGTATGAAGAAGGCCTTCGGGTTGTAAAGTACTTTCGGTGATGAGGAAGGTGATGTATCTAATAGGTGCATTAATTGACGTTAATCACAGAAGAAGCACCGGCTAACTCCGTGCCAGCAGCCGCGGTAATACGGAGGGTGCGAGCGTTAATCTGAATGACTGGGCGTAAAGGGCATGTAGGCGGAT
+
FFFFFFFFFFFFFFFFFFFFFFF,FFFFFFFFFFFFFFFFFFFF:FFFFFFFFFFFFFF:FFFFFFFFFFFF:FFFFFFFFFFFFFFFFFFF:FFFFFFFFFFFFFFF,FFFFFFFFFFFF::FFFFFF:FFFFFFFFFFFF:FFFFFFFFFFFFFF:FFF,FF:FFFFFF,F,FFFF,FF:F,FFFFFFFFFFF::FFF:FFFFFFFFFFF:FFF,FFFFF:FFF,:,FFF:FF,F:,FFFFFFFFF:F
@A00270:176:HGHW5DRXY:1:2101:9995:3490 2:N:0:TGATGAAT+CTCCTTAC
GACTACACGGGTATCTAATCCTGTTTGCTCCCCACGCTTTCGCATCTCAGCGTCAGTATCTGTCCAGAAGGCCGCCTTCGCCACCGGTATTCCTCCACATCTCTACGCATTTCACCGCTACACGTGGAATTCTACCTTCCTCTACAATACTCTAGTTAACCAGTTTTAAGTGCAATTCCTAGGTTGAGCCCAGGGCTTTCACACCTAACTTAATTATCCGCCTACATGCCCTTTACGCCCAGTCATTCC
+
FFFFFFFFFFFFFFFFFFFFFFFFFFFF:FFFFFFFFFFFFFFFFFFFFFFFFFFFFFFFFFFFFFFFFFFFFFFFFFFFFFFFFFFFFFFFFFFFFFFFFFFFFFFFFFF:FFFFFFFFFFFFFFFF,FFFFFF,FFFFFFFFFFFFFF:FFFFFFFFFFFFFF:FFFFFF:FFFFFF:FFFFFFFFF:FF::FFFFFFFFFFF:FFF::FFFFFFF,:FFFFFFFF,F:FFFFF:FFFFFFFFFF:F
@A00270:176:HGHW5DRXY:1:2101:6008:3505 2:N:0:TGATGAAT+CTCCTTAC
CCTACGGGGGGCAGCAGTGGGAATATTGCACAATGGGGGGAACCCTGATGCAGCCATGCCGCGTGTATGAAGAAGGCCTTCGGGTTGTAAAGCACTTTCGGTGATGAGGAAGGTGATGAATCTAATAGGTTTATTAATTGACGTTAATCACAGAAGAAGCACCGGCTAACTCCGTGCCAGCAGCCGCGGTAATACGGAGGGTGCGAGCGTTAATCGGAATGACTGGGCGTAAAGGGCATGTAGGCGGATA
+
FFFFFFFFFFFFFFFFFFFFFFFFFFFFFFFFFFFFFFFFF:FFFFFFFFFFFFFFFFFFFFFFFFFFFFFFFFFFFFFFFFFFFFFFFFFFFFFFFFFFFFFFFFFFFFFFFFFFFFFFFFFFFFFFFFFFFFFFFFFFFF,FFFF:FFFFFFF:FFFFFFFFFFFFFFFFFFFFF,FFFFFFFFFFFFFFF:F:FFFFFFFFFFFFFFFFFF:FFF:FFFFFF:,FFFFFFFFFFFFFFFFF:FFFFF
@A00270:176:HGHW5DRXY:1:2101:6198:3521 2:N:0:TGATGAAT+CTCCTTAC
CCTACGGGGGGCAGCAGTGGGAATATTGCACAATGGGGGGAACCCTGATGCAGCCATGCCGCGTGTATGAAGAAGGCCTTCGGGTTGTAAAGCACTTTCGGTGATGAGGAAGGTGATGAATCTAATAGGTTTATTAATTGACGTTAATCACAGAAGAAGCACCGGCTAACTCCGTGCCAGCAGCCGCGGTAATACGGAGGGTGCGAGCGTTAATCGGAATGACTGGGCGTAAAGGGCATGTAGGCGGATA
+
F:FFFFFFFFFFFFFFFFFFFF:FF:FFFFFFFFFFF:FFF:FFFFFFFFF,FFFFFFFFFFF:F,FFFF:FFFFFFFFFFFFFFFFFFFFFFFFFFFFFF,FFFF,FFFFFFFFFFFFFFFFFFFFFFF:FFFFFFFFFFFFFFFFFFFFFFFFFF:FFFFFFFFF,FFFFFFFFFFFFFFFFFFFFFFFFFFFFFFFFFFFFFFFFFFFFFFFFFF,FFFFFFFFFFFFF,FFFFFFFFFFFFFFFFF
@A00270:176:HGHW5DRXY:1:2101:9977:3521 2:N:0:TGATGAAT+CTCCTTAC
GACTACACGGGTATCTAATCCTGTTTGCTCCCCACGCTTTCGCATCTCAGCGTCAGTATCTGTCCAGAAGGCCGCCTTCGCCACCGGTATTCCTCCACATCTCTACGCATTTCACCGCTACACGTGGAATTCTACCTTCCTCTACAATACTCTAGTTAACCAGTTTTAAGTGCAATTCCTAGGTTGAGCCCAGGGCTTTCACACCTAACTTAATTATCCGCCTACATGCCCTTTACGCCCAGTCATTCC
+
FFFFFFFFFFFFFFFFFFFFFFFFFFFFFFFFFFFFFFFFFFFFFFFFFFFFFFFFFFFFFFFFFFFFFFFFFFFFFFFFFFFFFFFFFFFFFFFFFFFFFFFFFFFFFFFFFFFFFFFFFFFFFFFFFFFFFFFFFFFFFFFFFFFFFFFFFFFFFFFFFFFFFFFFFFFFFFFFF:FFFFFFFFFFFFFFFFFF:FFF:FFFFFFFFFFFFFFFFFFFFFFFFFFFFFFF:FFFFFFFFFFFFFFFF
@A00270:176:HGHW5DRXY:1:2101:11360:3568 2:N:0:TGATGAAT+CTCCTTAC
CCTACGGGGGGCTGCAGTGGGGAATTTTGGACAATGGGGGGAACCCTGATCCAGCCATGCCGCGTGTCTGAAGAAGGCCTTCGGGTTGTAAAGGACTTTTGTTAGGGAAGAAAAGCTGGGTGCTAATACCATCTAGTGCTGACGGTACCTAAAGAATAAGCACCGGCTAACTACGTGCCAGCAGCCGCGGTAATACGTAGGGTGCGAGCGTTAATCGGTATTACTGGGCGTTAAGCGAGCGCAGACGGTT
+
,FFFF::FF:FFFFF:F:FF::F,FFFF:FFFFFFFFFFF:F:FF:FFF::F,F,FFFFFF:F,F:F:,F,F:F,F:FFFF,F:F,F::,F,FFF:FF:FFFFFFFFF:F:FF,FFFFF:FFFFFFF:F:FFFFFFFFFFF,F:FF,FFFFF:F:FFFFFFFFFF,FF,F:F:FFFFFF,FFFFFFFFF:FF:FFF::FFFF:FFFFF:F:F,FFFFF,FFFFFFFFFFF,,:,FFF:FF:FFFF,FFFF
@A00270:176:HGHW5DRXY:1:2101:12590:3599 2:N:0:TGATGAAT+CTCCTTAC
GACTACAAGGGTATCTAATCCTGTTTGCTCCCCACGCTTTCGCATCTCAGCGTCAGTATCTGTCCAGAAGGCCGCCTTCGCCACCGGTATTCCTCCACTTCTCTACGCATTTCACCGCTACACGTGGAATTCTACCTTCCTCTACAATACTCTAGTTAACCAGTTTTAAGTGCAATTCCTAGGTTGAGCCCAGGGCTTTCACACCTAACTTAATTATCCGCCTACATGCCCTTTACGCCCAGTCATACC
+
FF:FFFFFFFFFFFFFFFFFFFFFFFFFFFFFFFFFFFFFFFFFFFFFFFFFFFFFFFFFFFFFFFFFFFFFFFFFF:FFFFFFFFFFFFFFFFFFFFFFFFFFFFFFF:FFFFFFFFF:FFFFFFF::FFFF:F:FFFFFFFFFFFFFFFFFFFFFFFFFFFFFF:FFFFFFFFFFF:F,FFFF,FFFFFFFFFF:FFFF:FFF,FFFFFFFF:FFFF:FFFFFFF:FFF:FFFFFFFFF,FFFF,FF
@A00270:176:HGHW5DRXY:1:2101:9444:3662 2:N:0:TGATGAAT+CTCCTTAC
GACTACTAGGGTATCTAATCCTGTTTGCTCCCCACGCTTTCGCATCTCAGCGTCAGTATCTGTCCAGAAGGCCGCCTTCGCCACCGGTATTCCTCCACAGCTCTACGCATTTCACCGCTACACGTGGAATTCTACCTTCCTCTACAATACTCTAGTTAACCAGTTTTAAGTGCAATTCCTAGGTTAAGCCCAGGGCTTTCACACCTAACTTAATTATCCGCCTACATGCCCTTTACGCCCAGTCATTCC
+
FFFF,FFFFFFFFFFFFF:FFFFFFFFFFFFFFFFFFFFFFFFF:FFFFFFFFFFFFFFFFFFFFFFFFFFFF:FFFFFFFFFFFFF:FFFFFFFFFF,,F:FFFFFF:FFFFFFF:FF,FFFFFFFF,FFFF:FFF,FFFFFFFFFFFFFFFFFFFF:FFFFFFFFFFFFFFFFFFFFFFFFFFFFFFFFFFFFFFFFFF:F:FFFFFFFF:FFFFFFFFFFFFFFFFFFFFFFFFFFFFFFFF:FFF
@A00270:176:HGHW5DRXY:1:2101:2347:3677 2:N:0:TGATGAAT+CTCCTTAC
GACTACTAGGGTATCTAATCCTGTTTGCTACCCACGCTTTCGAGCATGAACGTCAGTGTTATCCCAGGAGGCTGCCTTCGCCATCGGTATTCCTCCACATCTCTACGCATTTCACTGCTACACGTGGAATTCTACCTCCCTCTGACACACTCTAGTTACACAGTTTCAAATGCACGTCCCAAGTTGAGCTCGGGGATTTCACATCTGACTTATTTAACCGTCTGCGCTCGCTTTACGCCCAGTAATTCC
+
FFFFFFFFFFFFFFFFFFFFFFFFFFFFFFFFFFFFFFFFFFFFFFFFFFFFFFFFFFFFFFFFFFFFFFFFFFFFFFFFFFFFFFFFFFFFFFFFFFFFFFFFFFFFF,FFFFFFFFFFFFFFFFFFFFFFFFFFFFFFFFFFFFFFFFFFFFFFFFFFFFFFFFFFF:FFFFFFFFFFFFF:FFFFFFFFFFFFFFFFF,F:FFFF:FFFFFFFFFFF,FFFFFFFFFFFFFFFFF:FFFFFF:FFF
@A00270:176:HGHW5DRXY:1:2101:29767:3724 2:N:0:TGATGAAT+CTCCTTAC
CCTACGGGAGGCAGCAGTGGGGAATTTTGGACAATGGGGGGAACCCTGATCCAGCCATGCCGCGTGTCTGAAGAAGGCCTTCGGGTTGTAAAGGACTTTTGTTAGGGAAGAAAAGCTGGGTGCTAATACCATCTAGTGCTGACGGTACCTAAAGAATAAGCACCGGCTAACTACGTGCCAGCAGCCGCGGTAATACGTAGGGTGCGAGCGTTAATCGGAATTACTGGGCGTAAAGCGAGCGCAGACGGTT
+
FFFFFFFFFFFFFFFFFFFFFFFFFFFFFFFFFFFFFFFFFFFFFFFFFFFFFFFFFF:FFFFFFFFFFFFFFFFFFFFFFFFFFFFFFFFFFFFFFFFFFFFFFFFFFFFF:FFFFFFFFFFFFFFFFFFFFFF:FFFFFFFFFFFFFFFFFFFFFFFFFFFFFFFFFFFFFFFFFFFFFFFFFFFFF:FFFFFFFFFFFFFFFFFFFFFFFFFFFFF:F,FFFFFFFFFFFFFF::FFFFF:FFFFFF
@A00270:176:HGHW5DRXY:1:2101:27263:3771 2:N:0:TGATGAAT+CTCCTTAC
GACTACTGGGGTATCTAATCCTGTTTGCTACCCACGCTTTCGAGCATGAACGTCAGTGTTATCCCAGGAGGCTGCCTTCGCCATCGGTATTCCTCCACATCTCTACGCATTTCACTGCTACACGTGGAATTCTACCTCCCTCTGACACACTCTAGTTACACAGTTTCAAATGCACGTCCCAAGTTGAGCTCGGGGATTTCACATCTGACTTATTTAACCGTCTGCGCTCGCTTTACGCCCAGTAATTCC
+
FFFFFFFFFFFFFFFFFFFFFFFFFFFFFFFFFFFFFFFFFFFFFFFFFFFFFFFFFFFFFFFFFFFFFFFFFFFFFFFFFFFFFFFFFFFFFFFFFFFFFFFFFFFFFFFFFFFFFFFFFFFFFFFFFFFFFFFFFF:FFFFF:FFFFFFFF:FFFFFFFFFFFFFFFFFFFFFFFFFFFFFFF:FFFFFF:FF,F:FFFFFFFFFFFFFFFF:FFFFFFFFFFFFFFFFFFFFFFFFFFFFFFFFFF
@A00270:176:HGHW5DRXY:1:2101:23547:3850 2:N:0:TGATGAAT+CTCCTTAC
CCTACGGGTGGCTGCAGTGGGGAATATTGCACAATGGGGGGAACCCTGATGCAGCCATGCCGCGTGTATGAAGAAGGCCTTCGGGTTGTAAAGTACTTTCGGTGATGAGGAAGGTGATGAATCTAATAGGTTTATTAATTGACGTTAATCACAGAAGAAGCACCGGCTAACTCCGTGCCAGCAGCCGCGGTAATACGGAGGGTGCGAGCGTTAATCGGAATGACTGGGCGTAAAGGGCATGTAGGCGGAT
+
FFFFFFFFFFFFFFFFFFFFFFFFFFFFFFFFFFFFFFFFFFFFFFFFFFFFFFFFFFFF:FFFFFFFFFFFFFFFFF,FF:FFFFFFFFFFFFFFFFFFFFFF:,F:FFFFFFFFFFFF:FFFFFFFFFFFFFFFFFFFFFFFFF:FF:F::FF:F:F:FFFFFFFFFFFFFFFFFFFFFFFFFFFFFFFFFFFFFFFFFFFFFFFFFFFFF:FFFFFFFFF:FFFFFFFF:FFFFFFFFFFFFFFFFF
@A00270:176:HGHW5DRXY:1:2101:12762:3865 2:N:0:TGATGAAT+CTCCTTAC
GACTACAAGGGTATCTAATCCTGTTTGCTCCCCACGCTTTCGCATCTCAGCGTCAGTATCTGTCCAGAAGGCCGCCTTCGCCACCGGTATTCCTCCACTTCTCTACGCATTTCACCGCTACACGTGGAATTCTACCTTCCTCTACAATACTCTAGTTAACCAGTTTTAAGTGCAATTCCTAGGTTGAGCCCAGGGCTTTCACACCTAACTTAATTATCCGCCTACATGCCCTTTACGCCCAGTCATTCC
+
FFFFFFFFFFFFFFFFFFFFFFFFFFFFFFFFFFFFFFFFFFFFFFFFFFFFFFFFFFFFFFFFFFFFFFFFFFFFFFFFFFFF:FFFFFFFFFFFFFFFFFFFFFFFFFFF:FFFFFFFFFFFFFF,FFF:FF:FFFFFFFFFFFFFF:FFFFFFFFFFFFFFFFFFFFFFFFFFF:FFFF:FFFFFFFFFFFFF:FFFFFF:FFFFFFFFFFFFFFFF:FFFFFFFFFFFFFFF:FFFFFF,FFFFF
@A00270:176:HGHW5DRXY:1:2101:15908:3865 2:N:0:TGATGAAT+CTCCTTAC
CCTACGGGTGGCAGCAGTGGGGAATATTGCACAATGGGGGGAACCCTGATGCAGCCATGCCGCGTGTATGAAGAAGGCCTTCGGGTTGTAAAGTACTTTCGGTGATGAGGAAGGTGATGTATCTAATAGGTGCATTAATTGACGTTAATCACAGAAGAAGCACCGGCTAACTCCGTGCCAGCAGCCGCGGTAATACGGAGGGTGCGAGCGTTAATCGGAATGACTGGGCGTAAAGGGCATGTAGGCGGAT
+
FFFFFFFFFFFFFFFFFFFFFFFFFFFFFFFFFFFFFFFFFFFFFFFFFFFFFFFFFFFFFFFFFFF:FFFFFFFFFFFFFFFFFFFFFFFFF:FFFFFFFFFFFFFFFFFFFFFFFFFFFFFFFFFFFFFFFFFFFFFFFFFFFFFFFFFFF:FFFFFFFFF:FFFFFFFFFFFFFFFFFFFFFFFFFFFFFFFFFFFFFFFFFFFFFFF:F:FFFFFFFFFFFFFFFFFFFFFFFFFFFFFFFFFF:F
@A00270:176:HGHW5DRXY:1:2101:29975:3865 2:N:0:TGATGAAT+CTCCTTAC
CCTACGGGAGGCAGCAGTGGGGAATTTTGGACAATGGGGGGAACCCTGATCCAGCCATGCCGCGTGTCTGAAGAAGGCCTTCGGGTTGTAAAGGACTTTTGTTAGGGAAGAAAAGCTGGGTGCTAATACCATCTAGTGCTGACGGTACCTAAAGAATAAGCACCGGCTAACTACGTGCCAGCAGCCGCGGTAATACGTAGGGTGCGAGCGTTAATCGGAATTACTGGGCGTAAAGCGAGCGCAGACGGTT
+
FFFFFFFFFFFFFFFFFFFFFFFFFFFFFFFFFFFFF:FFFFFFF:FFFFFFFFFFF:FFFFFFFFFFFFFFFFFFFFFFFFFFFFFF,FFFFFFFFF:FFFFFF:FFFFFFFF:FFFFFFFFFFF,:FFFFFFFFFFFF:FFFFFFFF,FFFF:F:FFFFF,F::F:FFFFF,FFF,FFF::FFFFFFF:FFFF,FFFFFFF:FFFFFFFFFFFFF:FFF:FFFFFF,FFFFF:FFFF,FFFFFFFFFF
@A00270:176:HGHW5DRXY:1:2101:23222:3881 2:N:0:TGATGAAT+CTCCTTAC
CCTACGGGTGGCTGCAGTGGGGAATATTGCACAATGGGGGGAACCCTGATGCAGCCATGCCGCGTGTATGAAGAAGGCCTTCGGGTTGTAAAGTACTTTCGGTGATGAGGAAGGTGATGAATCTAATAGGTTTATTAATTGACGTTAATCACAGAAGAAGCACCGGCTAACTCCGTGCCAGCAGCCGCGGTAATACGGAGGGTGCGAGCGTTAATCGGAATGACTGGGCGTAAAGGGCATGTAGGCGGAT
+
FFFFFFFFFFFFFFFFFFFFFFFFFFFFFF:FFFFFFFFFFFF:FF:F:FFFFFFF,FFFFFFFFFF,FFF,FF:FFFF,FFFFF,FFFFFFFFFFFFFFFFFFF,FFFFFFFFFFFFFF:FFFFFFFFFFFFF:FFFFFF:FFFFFFFFFFFFFFFFFFFFFFFFFF:FFFFFFFFFFFFFFFFFFFFFFFFFFFFFFFFFFFFFFFFFFFFFFFFFFFFFFFFFFFFFF:F,FFFF:FFF::F:FFFF
@A00270:176:HGHW5DRXY:1:2101:12572:3912 2:N:0:TGATGAAT+CTCCTTAC
GACTACAAGGGTATCTAATCCTGTTTGCTCCCCACGCTTTCGCATCTCAGCGTCAGTATCTGTCCAGAAGGCCGCCTTCGCCACCGGTATTCCTCCACTTCTCTACGCATTTCACCGCTACACGTGGAATTCTACCTTCCTCTACAATACTCTAGTTAACCAGTTTTAAGTGCAATTCCTAGGTTGAGCCCAGGGCTTTCACACCTAACTTAATTATCCGCCTACATGCCCTTTACGCCCAGTCATTCC
+
FFFFFFFFFFFFFFFFFFFFFFFFFFFFFFFFFFFFFFFFFFFFFFFFFFFFFFFFFFFFFFFFFFFFFFFFFFFFFFFFFFFFFFFFFFFFFFFFFFFF:FFFFFFFFFFFFFFFFFFFFFFFFFF:FFF,FFFFFFFFFFFFFFFFFFFFFFFFFFFF:FFFFFFFF,FFFFFFFFFFFFFFFFFFFFFFFFFFF:FFFFFFFF:FFFFFFFFFF:F:FFFFFFFFF:FFFFFFFFFFFFFFF,FFF
@A00270:176:HGHW5DRXY:1:2101:12861:3912 2:N:0:TGATGAAT+CTCCTTAC
GACTACAAGGGTATCTAATCCTGTTTGCTCCCCACGCTTTCGCATCTCAGCGTCAGTATCTGTCCAGAAGGCCGCCTTCGCCACCGGTATTCCTCCACTTCTCTACGCATTTCACCGCTACACGTGGAATTCTACCTTCCTCTACAATACTCTAGTTAACCAGTTTTAAGTGCAATTCCTAGGTTGAGCCCAGGGCTTTCACACCTAACTTAATTATCCGCCTACATGCCCTTTACGCCCAGTCATTCC
+
FFFFFFFFFFFFFFFFFFFFFFFFFFFFFFFFFFFFFFFFFFFFFFFFFFFFFFFFFFFFFFFFFFFFFFFFFFFFFFFFF:FFFFFFFFFFFFFFFFFFFFFFFFFFFFFFFFFFFFFFF:FFFFFFFFFFFFFFFFFFFFFFFFFFFFFFFF,FFF:F,FFFFFFFF,FFFFFFFFF:FFFFFFFF:FFFFFFFFFFF:FFFFFFFFFFFFFFFFF:FFFFF:FF:FFFFFFFFFFFFFFFF:FFFF
@A00270:176:HGHW5DRXY:1:2101:16911:4131 2:N:0:TGATGAAT+CTCCTTAC
CCTACGGGTGGCAGCAGTGGGGAATATTGCACAATGGGGGGAACCCTGATGCAGCCATGCCGCGTGTATGAAGAAGGCCTTCGGGTTGTAAAGTACTTTCGGTGATGAGGAAGGTGATGTATCTAATAGGTGCATTAATTGACGTTAATCACAGAAGAAGCACCGGCTAACTCCGTGCCAGCAGCCGCGGTAATACGGAGGGTGCGAGCGTTAATCGGAATGACTGGGCGTAAAGGGCATGTAGGCGGAT
+
FFFFFFFFFFFFFFFFFFFFFFFFFFFFFFFFFFFFFFFFFFFFFFFFFFFFFFFFFFFFFFFFFFFFFFFFFFFFFFFFFFFFFFFFF,FFFFFFFFFFFFFFFFFFFFFFFFFFFFFFFFFFFFFFFFFFFF:FFFFFFFFFFFFFFFFFFF:FFFFFFFFFFFFFFFFFF:FFFFFFFFFFFFFFFFFFFFFFFFFFFFFFFFFFFFFFF::FF:FFFFFF:FFFFFFFFFFFFFF:FFFFFFFFFF
@A00270:176:HGHW5DRXY:1:2101:27118:4178 2:N:0:TGATGAAT+CTCCTTAC
GACTACTGGGGTATCTAATCCTGTTTGCTACCCACGCTTTCGAGCATGAACGTCAGTGTTATCCCAGGAGGCTGCCTTCGCCATCGGTATTCCTCCACATCTCTACGCATTTCACTGCTACACGTGGAATTCTACCTCCCTCTGACACACTCTAGTAACACAGTTTCAAATGCACGTCCCATGTGGAGCTCGGGGATTTCACATCTGACTTCGTTAACCGTCTGCGCTCTGTTTACGCCCAGTACTTCCGT
+
FFFFF:,FFFFFFFFFFFFFFFF:F,FF,FF,FF::,F:FFF:F:FF::FFFFFFFFF:F:FFFFFFF,FFF,F:F:FFFFFFFFF,F:F:F,,F,FF:FFFFFFFF,F,FF:F::FFFF:::FFFFF,F,F:,:,:FFFFFFF:,F::::F:::,,,F:FFFF,:FF,,FF,F:F:F,,F:FF,::FFF,,F:F:,::F,:,F:FFF,::,,FFF:F,FFFFFFF,:,,,FFF,,F::F,FFF,FF:FFF
@A00270:176:HGHW5DRXY:1:2101:17842:4304 2:N:0:TGATGAAT+CTCCTTAC
GACTACCCGGGTATCTAATCCTGTTTGCTACCCACGCTTTCGAGCATGAACGTCAGTGTTATCCCAGGAGGCTGCCTTCGCCATCGGTATTCCTCCACATCTCTACGCATTTCACTGCTACACGTGGAATTCTACCTCCCTCTGACACACTCTAGTTACACAGTTTCAAATGCACGTCCCAAGTTGAGCTCGGGGATTTCACATCTGACTTATTTAACCGTCTGCGCTCGCTTTACGCCCAGTCATTCC
+
FFFFFFFFFFFFFFFFFFFFFFFFFF:FFFFFFFFFFFFFFFFF:FFFFFF:FFFFFFFFFFFFFFFFFFFFFFFFFFFF::FFFFFFFFFFFFFFFFFFFFF:FFFFFFFFFFFFFFFFFFFFFFFFFFFFFFFF:F:FFF:FFFFFFFFFFFFFFFFFFFFFFFFFF,FFFFFFFFFFFFFF,FFFFFFFFFFFFFFFFFFFFFFFF:FFFFFFFFF,:FFFFFFFFF,F,FFFFFFFFFF,FFFFF
@A00270:176:HGHW5DRXY:1:2101:1805:4398 2:N:0:TGATGAAT+CTCCTTAC
CCTACGGGAGGCTGCAGTGGGGAATTTTGGACAATGGGGGGAACCCTGATCCAGCCATGCCGCGTGTCTGAAGAAGGCCTTCGGGCTGTAAAGGACTTTAGTTAGGGAAGAAATGCTGGGTGCTAATACCATCTAGTGCTGACGGTACCTAAAGAATAAGCACCGGCTAACTACGTGCCAGCAGCCGCGGTAATACGTAGGGTGCGAGCGTTAATCGGAATTACTGGGCGTAAAGCGAGCGCAGACGGTT
+
FFFFF:FFFFF:FFFFF:FF:FF::FFFFFF:FF:FFFFFFFFFFFF:FFFFFFFF:FFFFFFFFFFFFFF:F:F::FFF,FF,FFFFFFFFF:FF:F,,F:,,FF:F:FFF:,FFFFFFFFF:FFFFFFF:F,FF,FF,FFF:F,FFFFFFFFFFFF:,F:FF:FF:FFFFFFFFFFFFFFFFFFFF:FF:F,,,::FF,F,FF:FFFFF:FFFFFFF:F:FF::FFFFFFFFFFFF:FFFFFFFFFFF
@A00270:176:HGHW5DRXY:1:2101:7500:4398 2:N:0:TGATGAAT+CTCCTTAC
CCTACGGGTGGCTGCAGTGGGGAATATTGCACAATGGGGGGAACCCTGATGCAGCCACGCCGCGTGTATGAAGAAGGCCTTCGGGTTGTAAAGTACTTTCGGTGATGAGGAAGGTGATGTATCTAATAGGTGCATTAATTGACGTTAATCACAGAAGAAGCACCGGCTAACTCCGTGCCAGCAGCCGCGGTAATACGGAGGGTGCGAGCGTTAATCGGAATGACTGGGCGTAAAGGGCATGTAGGCGGAT
+
FFFFFFFFFFFFFFFFFFFFFFFFFFFFFFFFFFFFFFFFFFFFFFFFFFFFFFFFFFFFFFFF,FFFFFFFFFFFFFFFFFFFF:FFF,FFFFF:FFFFFFFFFFFFFFFFFFFFFFFFFFFFFFFFFFFFFFFFF:FFFFFFFFFFFFFFFFFFF:FFFFFFFFFFFFFFFFFFFFFFFFFFFFFFFFFFFFFFFFFFFFFFFFFFFFFFFFFFFFFFFF:FFFFFFFFFFFFFFFFFFF,:FFFFFF
@A00270:176:HGHW5DRXY:1:2101:1506:4413 2:N:0:TGATGAAT+CTCCTTAC
GACTACCCGGGTATCTAATCCTGTTTGCTCCCCACGCTTTCGCATCTCAGCGTCAGTATCTGTCCAGAAGGCCGCCTTCGCCACCGGTATTCCTCCACATCTCTACGCATTTCACCGCTACACGTGGAATTCTACCTTCCTCTACAATACTCTAGTTAACCAGTTTTAAGTGCAATTCCTAGGATAAGCCCAGGGCTTTCACACCTAACTTAATTATCCGCCTACATGCCCTTTACGCCCAGTCATTCC
+
FFFF,FFFFFFF:FF:FFFFFFFFFFFFFFFFFFFFFFFFFF:FFFFFFFFFFFFFF::FFFFFFFFFFFFFFFFFF,F:FFFFFFF:FFFFFFFFFFF,FFFFFFFFF:FFFFFFFFF,FFFF:FF:,FFFF:FF:FFFFFFFF,FFFFFFF,FFFFFFFFFFFFFFFFFFF:FFFFFF:FF,FFFF:FFFF,FFFF,FFFFFFFFFF:::F:FF,FFFFFFFFFFFFFFF:FFFFFFFFFFFF:FFF
@A00270:176:HGHW5DRXY:1:2101:3631:4429 2:N:0:TGATGAAT+CTCCTTAC
CCTACGGGAGGCTGCAGTGGGGAATTTTGGACAATGGGGGGAACCCTGATCCAGCCATGCCGCGTGTCTGAAGAAGGCCTTCGGGCTGTAAAGGACTTTAGTTAGGGAAGAAAAGCTGGGTGCTAATACCATCTAGTGCTGACGGTACCTAAAGAATAAGCACCGGCTAACTACGTGCCAGCAGCCGCGGTAATACGTAGGGTGCGAGCGTTAATCGGAAAAACTGGGCGTAAAGCGAGCGCAGACGGTT
+
FFF,FFFF:FFFFFFFF,FF::,:FFFFFFFFFFFFFFFFFFFFFFFF::FFFFFF,,FFFFFFFFFF,FFFFFFFFFF:FFFFFFFFFFFFF,:FFF:,F:FFFF,FFFFFFFF:FFF::FF,,FF:FFF:FFFFFFFF:FFFFF:FFF,FFFFFFFFFFFFFFFFFFFFF:FFFFFFFFFFFFFFFF:F:,FF:F,FFFF:FFFFFFFF:FFFFF:FF,:FFFF:FFFFFFF:FFFF,FFFFFF:FFF
@A00270:176:HGHW5DRXY:1:2101:7509:4445 2:N:0:TGATGAAT+CTCCTTAC
CCTACGGGTGGCTGCAGTGGGGAATATTGCACAATGGGGGGAACCCTGATGCAGCCACGCCGCGTGTATGAAGAAGGCCTTCGGGTTGTAAAGTACTTTCGGTGATGAGGAAGGTGATGTATCTAATAGGTGCATTAATTGACGTTAATCACAGAAGAAGCACCGGCTAACTCCGTGCCAGCAGCCGCGGTAATACGGAGGGTGCGAGCGTTAATCGGAATGACTGGGCGTAAAGGGCATGTAGGCGGAT
+
FFFFFFFFFFFFFFFFFFFFFFF,F,FFFFFFFFFFFFFFFFFFFFFFFFFFFFFF:FFFFFFF:FFFFFFFFFFFFFFFFFFFFFFFF,,FFFFF:FFFFF:FFFFFFFF,FFFFFFFFFFFFFFFFFF:FFFFFFFFFFFFF:FFFFFFFFFFFFFFFFFFFFFFFFFFFFFFFFFFFFFFFFFFFFFFFFF:FFFFFFFFFFFFFFFFFF:FFFFFFF:FFFFFFFF:FFFFFFFFFFFFFFFFFFF
@A00270:176:HGHW5DRXY:1:2101:11198:4445 2:N:0:TGATGAAT+CTCCTTAC
CCTACGGGGGGCAGCAGTGGGGAATTTTGGACAATGGGGGGAACCCTGATCCAGCCATGCCGCGTGTCTGAAGAAGGCCTTCGGGTTGTAAAGGACTTTTGTTAGGGAAGAAAAGCTGGGTGCTAATACCATCTAGTGCTGACGGTACCTAAAGAATAAGCACCGGCTAACTACGTGCCAGCAGCCGCGGTAATACGTAGGGTGCGAGCGTTAATCGGAATTACTGGGCGTAAAGCGAGCGCAGACGGTT
+
FFFFFFFFFFFFFFFFF:FFFFFFFFFFFFFFFFFFFFFFFFFFFFFFFFFFFFFFFFFFFFFFFFFFFFFFFFFFFFFFFFFFFFFFFFFFFFFFFFF:FFFFFFFFF:FFFFFFFFFFFFFFFFFFFFFFFFFFFFFFFFFF:FFFFFF,F,FFFF:,:FFFFF:FFFFF:FFF:,FFFFFFFFFFF:FFFFFFFFF::FF,F:FF,FFFFFFFFFF::FF:FFFFF:FFFF::FFF,FFFFFF,FFF
@A00270:176:HGHW5DRXY:1:2101:22643:4445 2:N:0:TGATGAAT+CTCCTTAC
CCTACGGGTGGCTGCAGTGGGGAATTTTGGACAATGGGGGGAACCCTGATCCAGCCATGCCGCGTGTCTGAAGAAGGCCTTCGGGTTGTAAAGGACTTTTGTTAGGGAAGAAACGCTGGGTGCTAATACCATCTAGTGCTGACGGTACCTAAAGAATAAGCACCGGCTAACTACGTGCCAGCAGCCGCGGTAATACGTAGGGTGCGAGCGTTAATCGGAATTACTGGGCGTAAAGCGAGCGCAGACGGTT
+
FFFFFFFFFFFFFFFFFFFFFFFFFFFFFFFFFFFFFFFFFF,FFFFFFFFFFFFFFFFFFF:FFFFFFFFFFFFFFFFFFFFFFFFFFFFFFFFFF,,FFFFFFFFFFFFFFFFFFFFFFFFF,FFFFFFFFFFFFFFFFFFFFF:FFFFFFFFFFFFFFFFFFFFFFFFFFF:FFFFFFFFFFFFFFFFFFFFFFFFFFFFFFFFFFFFFFFFFFFFFFFFFFFFFFFF:FFF:FFFFFFFFFFFFFF
@A00270:176:HGHW5DRXY:1:2101:9570:4476 2:N:0:TGATGAAT+CTCCTTAC
GACTACACGGGTATCTAATCCTGTTTGCTACCCACGCTTTCGAGCATGAACGTCAGTGTTATCCCAGGAGGCTGCCATCGCCATCGGTATTCCTCCGCATCTCTACGCATTTCACTGCTACACGTGGAATTCTACCTCCCTCTGACACACTCTAGTTACACAGTTTCAAATGCACGTCCCAAGTTGAGCTCGGGGATTTCACATCTGACTTATTTAACCGTCTGCGCTCGCTTTACGCCCAGTAATTCC
+
FFFFFFFFFFFFFFFFFFFFFFFF:FFFFFFFFFFFFFF:FFFFF:FFFFFFFFFFFF,F:FFFF:FFFFFFFFFFFFFFFFFFFFFF:FFFFFFFFFF,FFFFFFFFFFFFFFFFFFFFFFFFFFFFFF:FFFFFFFFFFFFFFFFFFF:FFFFF:FFFFFFFFFFFFFFFF,FFFFFFFFFFFFFFF,FFFFFF:FFFFFF,FFFFF,FFF:FFFFFFFFFFFFFFFFFF,F:FFFFFF:F:FFFFF
@A00270:176:HGHW5DRXY:1:2101:22299:4539 2:N:0:TGATGAAT+CTCCTTAC
CCTACGGGAGGCTGCAGCGGGGAATATTGCACAATGGGGGGAACCCTGATGCAGCCATGCCGCGTGTATGAAGAAGGCCTTCGGGTTGTAAAGTACTTTCGGTGATGAGGAAGGTGATGAATCTAATAGGTTAATTAATTGACGTTAATCACAGAAGAAGCACCGGCTAACTCCGTGCCAGCAGCCGCGGTAATACGGAGGGTGCGAGCGTTAATCGGAATGACTGGGCGTAAAGGGCATGTAGGCGGAT
+
FFFFFFFFFFFFFFFFFFFFFFFFFFFFFFFFFFFFFFFFFFFFFF:FFFFFFFFFFFFFFFFFFFFFFFFFFFFFFFFFFFFFFFFFF,FFFFFFFFFFFFFFFFFFFFFFFFFFFFFFFFFFFFFFFFFF:FFF:FFFF:FFFFFFFFFFFFFFFFFFFFFFFFFFF:FFFFFFFFFFF:FFFFFFFFFFFFFFFFFFFFFFFFFFFFFFFFFFFFF:FF:FFFFF:FFFFFFFFFFFFFFF:FFFFF
@A00270:176:HGHW5DRXY:1:2101:21133:4586 2:N:0:TGATGAAT+CTCCTTAC
GACTACACGGGTATCTAATCCTGTTTGCTACCCACGCTTTCGAGCATGAACGTCAGTGTTATCCCAGGAGGCTGCCTTCGCCATCGGTATTCCTCCACATCTCTACGCATTTCACTGCTACACGTGGAATTCTACCTCCCTCTGACACACTCTAGTTACACAGTTTCAAATGCACGTCCCAAGTTGAGCTCGGGGATTTCACATCTGACTTATTTAACCGTCTGCGCTCGCTTTACGCCCAGTAATTCC
+
FFFFFFFFFFFFFFFFFFFF:FFFFFFFFFFFFFFFFFFFFFFFFFFFFFFFFFFFFFFFFFFFFFFFFFFFFFFFFFFFFFFFFFFF:FFFFFFFFFFFFFFFFFFFFFFFFFFFFFFFFFFFFFFFFFFFFFFFFFFFFFFFFFFFFFFFFFFFFFFFFFFFFFFFFFFFFFFFFF:FFFFF:FFF,FFFFFFFFFFFFFFFFFFFFFFFF:FFFFF:FFFFFFFFFFFFFFFF:FFFFFFFFFFFF
@A00270:176:HGHW5DRXY:1:2101:2067:4601 2:N:0:TGATGAAT+CTCCTTAC
GACTACTCGGGTATCTAATCCTGTTTGCTACCCACGCTTTCGAGCATGAACGTCAGTGTTATCCCAGGAGGCTGCCTTCGCCATCGGTATTCCTCCACATCTCTACGCATTTCACTGCTACACGTGGAATTCTACCTCCCTCTGACACACTCTAGTTACACAGTTTCAAATGCACGTCCCAAGTTGAGCTCGGGGATTTCACATCTGACTTATTTAACCGTCTGCGCTCGCTTTACGCCCAGTAATTCC
+
FFF:FFFFFFFFF,FFFFFFFFFFFFFFFFFFF,FF:F:FFFFFFFFFFFFFFFFFFFFFFFFFFFFFFFFFFFFFFFFFF:FFFFFFFFFFFFFFFFFFFFFFFFFFFFFFFFFFFFF:FFF:FFFFFFFFFFFFFFFFFFFFFFFFFFFFF,FFFFFFFFF,FFFFFF:FFFFFFFFFFFF,FFFFFFFFFFFFF:FFFFFFF,FFF:FFFFFFFFFFFFFFFFFFFFFF:FFFFFFFF,F,F,FFF
@A00270:176:HGHW5DRXY:1:2101:27525:4664 2:N:0:TGATGAAT+CTCCTTAC
GACTACTGGGGTATCTAATCCTGTTTGCTACCCACGCTTTCGAGCATGAACGTCAGTGTTATCCCAGGAGGCTGCCTTCGCCATCGGTATTCCTCCACATCTCTACGCATTTCACTGCTACACGTGGAATTCTACCTCCCTCTGACACACTCTAGTTACACAGTTTCAAATGCACGTCCCAAGTTGAGCTCGGGGATTTCACATCTGACTTATTTAACCGTCTGCGCTCGCTTTACGCCCAGTAATTCC
+
FFFFFFFFFFFFFFFFFFFFFFFFFFFFFFFFF,FFFFFF,FFFF:FFF:FFFFFFFFFFFFFFFFFFFF:FFFFFFFFFFFFFFFFFFFFFFFFFF:FFFF:FFFFFFFFFFFFFFFFFFFFFFFFFFFFFF:FFFFFFFFFFFFFFFFFFF:FFFF:FFFF:FFFFFFFFFFFFFF:FFFFFFF,FFF,F:FF:FFFFF,F,F:F,:FFFFFFFFFFFFFFFFFFFFFFFFFFFFFFF,FFFF:FF:
@A00270:176:HGHW5DRXY:1:2101:29722:4805 2:N:0:TGATGAAT+CTCCTTAC
GACTACAAGGGTATCTAATCCTGTTTGCTACCCACGCTTTCGAGCAAGAACGTCAGTGTTATCCCAGGAGGCTGCCATCGCCAACGGTATTCCTCCACAACTCAACGCATTTCACTGCTACGCGTGGAATTATACCACCCGCTGACACACGCTAGTTACACAGTTTAAAATGCACGTCCCAAGTTGAGCTCGGGGATTTCACATCTGACTTATTTAAACGGCTGCGCTCGCTTTACGCCCACTAATTAC
+
F,F,,:FF,FFF:,,:FFFFF:F,FF,,:FFFF,::F,FF::F:FF,,FF,,:FF,F,:FF,,:FF,FF:F:,FFF,FFFFF::,F:F,:F,F,FF,:,,,F::F,,:F:F:,F,,,F,F,FF:::F:F,:,,:FF,,FF,:,:,:FFF,,F,FFFFF:FFF,:FF,FFFF,:F,:,FFF:F,:F,F:,FF:FFF,FFF:F,,F,:,:,,:,,FFF:,F,,,,:F:FFFF:,FFF,,FFFF,,F:,F:F
@A00270:176:HGHW5DRXY:1:2101:15619:4867 2:N:0:TGATGAAT+CTCCTTAC
GACTACTCGGGTATCTAATCCTGTTTGCTACCCACGCTTTCGAGCATGAACGTCAGTGTTATCCCAGGAGGCTGCCTTCGCCATCGGTATTCCTCCACATCTCTACGCATTTCACTGCTACACGTGGAATTCTACCTCCCTCTGACACACTCTAGTTACACAGTTTCAAATGCACGTCCCAAGTTGAGCTCGGGGATTTCACATCTGACTTATTTAACCGTCTGCGCTCGCTTTACGCCCAGTCATTCC
+
FFFFFFFFFFFFFFFFFFFFFFFFFFFFFFFFFFFFFFFFFFFFFFFFFFFFFFFFFFFFFFFFFFFFFFFFFFFFFFFFFFFFFFFF:,FFFFFF:FF,FFFFFFFFFFFFFFFFFFFFFFFFFFFF,FFFFFFFFFFFFFFFFFFFFFFFFFFFF:F:FFFFFFF:F,FFF:FFFF,FFFFFFFFFFFFFFFFF:FFFFFFFFFFFFFFF,FFFFFFFFF:FFFFFFFFFFFFF,FFFFFF,FFFFF
@A00270:176:HGHW5DRXY:1:2101:15049:4883 2:N:0:TGATGAAT+CTCCTTAC
GACTACTCGGGTATCTAATCCTGTTTGCTACCCACGCTTTCGAGCATGAACGTCAGTGTTATCCCAGGAGGCTGCCTTCGCCATCGGTATTCCTCCACATCTCTACGCATTTCACTGCTACACGTGGAATTCTACCTCCCTCTGACACACTCTAGTTACACAGTTTCAAATGCACGTCCCAAGTTGAGCTCGGGGATTTCACATCTGACTTATTTAACCGTCTGCGCTCGCTTTACGCCCAGTAATTCC
+
FFFFFFFFFFFFFFFFFFFFFFFFFFFFFFFFFFFFFFFFFFFFFFFFFFFFFFFFFFFFFFFFFFFFFFFFFFFFFFFFFFF:FFFFFFFFFFFFFFFFFFFFFFFFFFFFFFFFFFFFFFFFFFFFFFFFFFFFFFFFFFFFFFFFFFFFFFFFFF:FFFFFFFFFFFFFFFFFFFFFFFFFFFFFFFFFFFFFFFFFFFF::FFFFFFFFFFFFFFFF:FFFFFFFFFFF:FFFFFFF:F:F:FFF
@A00270:176:HGHW5DRXY:1:2101:27136:5024 2:N:0:TGATGAAT+CTCCTTAC
CCTACGGGTGGCTGCAGTGGGGAATTTTGGACAATGGGGGGAACCCTGATCCAGCCATGCCGCGTGTCTGAAGAAGGCCTTCGGGTTGTAAAGGACTTTTGTTAGGGAGGAAAAGCTGGGTGCTAATACCATCTAGTGCTGACGGTACCTAAAGAATAAGCACCGGCTAACTACGTGCCAGCAGCCGCGGTAATACGTAGGGTGCGAGCGTTAATCGGAATTACTGGGCGTAAAGCGAGCGCAGACGGTT
+
FFFFFFFFFFFFFFFFFFFFFFFFFFFFFFFFFFFFFFFFFF:FFFFFFFFFFFFFFFFFFFFFFFFFF:FFFFFFFFF:FFFFF:FFFFF:FFF:,,,FF,FFFFFFFF::FFFFFFFFFFFFFFFFFFFFFFFFFFF:FFFFFFFFFFFFFFFFFFFFFFFF:FFFFFFFFFFFFFFFFFFFFFFFFFFFFFFFFFFF:FF::FFFFF,FFF::FFFFF,F,FFF,F,FFF,FFFF:F,FFFFFFFFF
@A00270:176:HGHW5DRXY:1:2101:10122:5118 2:N:0:TGATGAAT+CTCCTTAC
CCTACGGGGGGCTGCAGTGGGGAATATTGCACAATGGGGGGAACCCTGATGCAGCCATGCCGCGTGTATGAAGAAGGCCTTCGGGTTGTAAAGTACTTTCGGTGATGAGGAAGGTGATGAATCTAATAGGTTTATTAATTGACGTTAATCACAGAAGAAGCACCGGCTAACTCCGTGCCAGCAGCCGCGGTAATACGGAGGGTGCGAGCGTTAATCGGAATGACTGGGCGTAAAGGGCATGTAGGCGGAT
+
FFFFFFFFFF:FFFFFFFFFFFF,FFFFFFFFFFFFFFFFFFFFFFFFFFFFFFFFFFFFFFFF:F:FFFFFFFFFFF,FFFFFFFFFFF,FFFFFFFF:FF,F,FFFFF:FFFFFFFF:FFFFF:FFFF:FFFFFFFFFFFFF:FFFFFFFFFFFF,FFF,FFFFF:FFFFFFFFFFFFFF,FFFFFFFFFFFFFFFFFFFFFFFFFFFF::FFFFFF:FFFF:FFFFFFF:FFFFFFFFFFFFFFFFF
@A00270:176:HGHW5DRXY:1:2101:12102:5228 2:N:0:TGATGAAT+CTCCTTAC
GACTACTCGGGTATCTAATCCTGTTTGCTCCCCACGCTTTCGCATCTCAGCGTCAGTATCTGTCCAGAAGGCCGCCTTCGCCACCGGTATTCCTCCACATCTCTACGCATTTCACCGCTACACGTGGAATTCTACCTTCCTCTACAATACTCTAGTTAACCAGTTTTAAGTGCAATTCCTAGGTTGAGCCCAGGGCTTTCACACCTAACTTAATTATCCGCCTACATGCCCTTTACGCCCAGTCATTCC
+
FFFFFFFFFFFFFFFFFFFFFFFFFFFFFFFFFFFFFFFFFFFFFFFFFFFFFFFFFFFFFFFFFFFFFFFFFFFFFFFFFFFFFFFFFFFFFFFFFFFFFFFFFFFFFFFFFFFFFFFFFFFFFFF:FFFFFFFFFFFFFFFFFFFFFFFFFFF:FFFFFFFFFFFFF:,F::FFFFFFFFFFFFF:FFFFFFFF,FFFFFFFFFFFFFFFFFFFFFFFFFFFFFFFFFFFFFFFFFFFFFFFFFFFF
@A00270:176:HGHW5DRXY:1:2101:24804:5243 2:N:0:TGATGAAT+CTCCTTAC
GACTACAAGGGTATCTAATCCTGTTTGCTCCCCACGCTTTCGCATCTCAGCGTCAGTATCTGTCCAGAAGGCCGCCTTCGCCACCGGTATTCCTCCACATCTCTACGCATTTCACCGCTACACGTGGAATTCTACCTTCCTCTACAATACTCTAGTTAACCAGTTTTAAGTGCAATTCCTCGGTTGAGCCCAGGGCTTTCACACCTAACTTAATTATCCGCCTACATGCCCGTTACGCCCAGTCATTCC
+
:F,FF:FF,:FFFFFFFFFF:FF,FFFFFFFF:FFFFFFF,:FFFFFFFF,FFFF::FF,FFFF:FFFFFFFFFF,FFFFFFF,F:FFFF:::FF,F:FF:FFFF,:FFFFF,FFFF:F,FFFF,,FF,:F:FFF,::FFF,FF:F,FF:F,F:FFF::,F,F::FFF:,,FF:FFFFFF,FFFFF:F:F:FFF::::F,,:,,FFF:FF,:F,FFFF,F:FFFFFFFFF:,:FF:FF,F:F:FF,FFF
@A00270:176:HGHW5DRXY:1:2101:23981:5259 2:N:0:TGATGAAT+CTCCTTAC
GACTACAAGGGTATCTAATCCTGTTTGCTCCCCACGCTTTCGCATCTCAGCGTCAGTATCTGTCCAGAAGGCCGCCTTCGCCACCGGTATTCCTCCACATCTCTACGCATTTCACCGCTACACGTGGACTTCTACCTTCCTCTACAATACTCTAGTTAACCAGTTTTAAGTGCAATTCCTAGGTTGAGCCCAGGGCTATCACAGCTAACTTAATTATCCGCCTACATGCCCTTTACGCCCAGTCATTCC
+
FFFFFFFFFFFFFFFFFFFFFFFFFFFFFF::FFFF,FFFFFFFFFFFF:FFFFFFFFFFFFFFF:FF:FFFFFFF:FFFF:FFFFF,FFFF::FFFFFFFFFFFFFFF:FFFFFFFFFF:FFFFFFF,FF:FFF:FFF:F,F,FFFFF:F:,:::FF,F:F,,FFF:FFFFF:,FF,FFF:FF,,FFFFFFFFFFF,FF:FF,F,FF,FFF,,:FF:FFF::F,:FFFFFFFFF:F,F,,FF:F,FFF
@A00270:176:HGHW5DRXY:1:2101:18295:5274 2:N:0:TGATGAAT+CTCCTTAC
CCTACGGGGGGCAGCAGTGGGGAATATTGCACAATGGGGGGAACCCTGATGCAGCCATGCCGCGTGTATGAAGAAGGCCTTCGGGTTGTAAAGTACTTTCGGTGATGAGGAAGATGATGTATCTAATAGGTGCATTAATTGACGTTAATCACAGAAGAAGCACCGGCTAACTCCGTGCCAGCAGCCGCGGTAATACGGAGGGTGCGAGCGTTAATCGGAATGACTGGGCGTAAAGGGCATGTAGGCGGAT
+
FFF:FFFFFFFFFFFFFFFFFFFF:FFFFFFFFFFFFFFFFF:FF:FFFFFFFFF:FFFF,FFF:FFFF:F::FFF:FFFF,FFFF:FFFFFF:FFFF,FFFFFFFFFFFF:FF:FFFFFF,FFFFFFFFFFFF::FFFF:FFF,FFF,F:FFFF:FFFF:FFFFF,FFFFFFFFFF,,FF,FFFFFFFFFFFFF:FFFFF::F,FFF,F:FFFF:,FFFF:FFFFFFFFFFFFFFFFFF:,FFF:F,FF
@A00270:176:HGHW5DRXY:1:2101:13720:5306 2:N:0:TGATGAAT+CTCCTTAC
CCTACGGGAGGCTGCAGTGGGGAATATTGCACAATGGGGGGAACCCTGATGCAGCCATGCCGCGTGTATGAAGAAGGCCTTCGGGTTGTAAAGTACTTTCGGTGATGAGGAAGGTGATGTATCTAATAGGTGCATTAATTGACGTTAATCACAGAAGAAGCACCGGCTAACTCCGTGCCAGCAGCCGCGGTAATACGGAGGGTGCGAGCGTTAATCGGAATGACTGGGCGTAAAGGGCATGTAGGAGGAT
+
:F:F,FFFF::FF,F::,FFF:FFFF::FFFFFF:FFFFFFF::F,F:FFFFFFFFFF:,FFFFFFF:F,F,FFFFFFF:FFFF:FF,FFFF:FFFF,FFF:FFFF,FF:F:FFFFFF,F::FFFFFFFFF,FF,:FF,F,FFFFFFF::F:F,FFFFF:FF,F,FFFFFFF::FFF,FFFFFF:FFFFFFFFF::F:FFFFFF,FFFFFFFFF::FF,FF:FFFFFF:FFFFFFFFFFF:FFF,,F:FF
@A00270:176:HGHW5DRXY:1:2101:16043:5321 2:N:0:TGATGAAT+CTCCTTAC
CCTACGGGTGGCAGCAGTGGGGAATTTTGGACAATGGGGGGAACCCTGATCCAGCCATGCCGCGTGTCTGAAGAAGGCCTTCGGGTTGTGAAGGACTTTTGTTAGGGAAGAAAAGCTGGGTGCTAATACCATCTAGTGCTGACGGTACCTAAAGAATAAGCACCGGCTAACTACGTGCCAGCAGCCGCGGCAATACGTAGGGTGCGAGCGTTAATCGGAATTACTGGGCGTAAAGCGAGCGCAGACGGTT
+
FFFFFFFFF,:FFFFFFFFFFFFFFFFFFFFFFFFFFFFF:FFFFFFFFFFFFFFFFFFFFFFFFFFFFFFFFFFFFFFFFFFF:FFFFFFFFFFFFFFFF:FFFFFFFFFFFFFFFFFFFFFFFFFFFFFFFFFFFFFFFFFFFFFFFFFFFFFFFF::FFFFFFFFFF:FFFFFFFFFFFFFFFFFFFFFFFFF:FFFFFFF,FFFFFFFFFF:FFFFFFFFFFFFFFFFF:FFFFFFFF:FFF:FFF
@A00270:176:HGHW5DRXY:1:2101:8712:5337 2:N:0:TGATGAAT+CTCCTTAC
GACTACCGGGGTATCTAATCCTGTTTGCTCCCCACGCTTTCGCATCTCAGCGTCAGTATCTGTCCAGAAGGCCGCCTTCGCCACCGGTATTCCTCCACATCTCTACGCATTTCACCGCTACACGTGGAATTCTACCTTCCTCTACAATACTCTAGTTAACCAGTTTTAAGTGCAATTCCTAGGTTAAGCCCAGGGCTTTCACACCTAACTTAATTATCCGCCTACATGCCCTTTACGCCCAGTCATTCC
+
FFFFFFFFFFFFFFFFFFFFFFFF:FFFFFFFFFFFFFFFFFFFFFFFFFFFFFFFFFFFFFFFFFFFFFFFFFFFFFFFFFFFFFFFFFFFFFFFFFF:FFFFFFFFFFFFFFFFFFF:FFFFFFF,:FFFFFFFFFFFFFFFFFFFFFFFFFFFF:FFFFFFFFFFFFFFFFFFFFFFFFFFFFFFFFF:FFFFFFF:FFFFFF,FFFFFFFFFFFFFFFFFFFFFFFFF,F,FFFFFF::FFFFFF
@A00270:176:HGHW5DRXY:1:2101:4562:5353 2:N:0:TGATGAAT+CTCCTTAC
CCTACGGGAGGCAGCAGTGGGGAATTTTGGACAATGGGGGGAACCCTGATCCAGCCATGCCGCGTGTCTGAAGAAGGCCTTCGGGTTGTAAAGGACTTTTGTTAGGGAAGAAAAGCTGGGTGCTAATACCATCTAGTGCTGACGGTACCTAAAGAATAAGCACCGGCTAACTACGTGCCAGCAGCCGCGGTAATACGTAGGGTGCGAGCGTTAATCGGAATTACTGGGCGTAAAGCGAGCGCAGACGGTT
+
FFFF,FFFFFFFFFFFFFFFFFFFF:FFFFFFFFFFFFFFFFFFFFFFFFFFFFFFFFFFFFFFFFFFFFFFFFFFFFFFF:FFFFFFFFFFFFFFFFFFFFFFFFFF:FFFFFFFF:FFFFF:FFFF:FFFFFFFFFFFFFFFFFFFFFFFFFFFFFFF:FFFFFFFFFFFFFFFFFFFFFFFFFFFFFFFFFFFFFFFFFF:FFFFFFFFFFFFFFFFFFFFFFFFFFFFFF:FFFFFFFF:FFFF:F
@A00270:176:HGHW5DRXY:1:2101:24243:5368 2:N:0:TGATGAAT+CTCCTTAC
CCTACGGGGGGCTGCAGTGGGGAATTTTGGACAATGGGGGGAACCCTGATCCAGCCATGCCGCGTGTCTGAAGAAGGCCTACGGGTTGTAAAGGACTTTTGTTAGGGAAGAAAAGCTGGGTGCTAATACCATCTAGTGCTGACGGTACCTAAAGAATAAGCACCGGCTAACTACGTGCCAGCAGCCGCGGTAATACGTAGGGTGCGAGCGTTAATCGGACTTACTGGGCGTAAAGCGCGCGCAGACGGT
+
FFFF:FF,F:,FFFFFF:FFFFFFFF::FFFFFFF::FFFFFFFFFF:FFFFFFFFFF::FFFFFFFFFFF:,F:FFFFF,FFFF,FFFFFFFFFFFF:F:,FFFFFFFFFFFFFF::FF:FFF,FFFFFF:FF:F,FFF,FFFFF,FF:F,FFF,,FFFFFFFFFFF::FFFFF:F,FFFFFFF:FFFF,FFFFF:,,FFFF,FFFFFF,:FF:FF:FFF,FFF,F:F,F,FFFFF,FFFFFFFF:FF
@A00270:176:HGHW5DRXY:1:2101:13033:5462 2:N:0:TGATGAAT+CTCCTTAC
CCTACGGGTGGCTGCAGTGGGGAATTTTGGACAATGGGGGGAACCCTGATCCAGCCATGCCGCGTGTCTGAAGAAGGCCTTCGGGTTGTAAAGGACTTTTGTTAGGGAAGAAAAGCTGGGTGCTAATACCATCTAGTGCTGACGGTACCTAAAGAATAAGCACCGGCTAACTACGTGCCAGCAGCCGCGGTCATACGGAGGGGGCGAGCGGGAGGCGGTATTACTGGGCGTATAGCGGGCGCTGGCGGTT
+
FFFFFFFFFFFFFF:FFFFFFF:FFF:FFFFFFFF:FFFFFFFFFFFFFFFFFFFFFFFFFFFFFFF:FFFF:FFFFFFF::FFFFFF:FF,FF:,F,:FFF:FFFFFF:F,F:FF:FFFFFF:,FF,F,:FFF:FFF,FF:FFF:FF:F,:,FF,::FFF,,:FF:::,FFF,FFF:F:FF:FFF:FFFF,,::,F:,FFF,FF:FFFF,,:,,,FF,,:::::FFF,F,,,,FF,,F,F:,:,,FF,,
@A00270:176:HGHW5DRXY:1:2101:9679:5541 2:N:0:TGATGAAT+CTCCTTAC
GACTACACGGGTATCTAATCCTGTTTGCTACCCACGCTTTCGAGCATGAACGTCAGTGTTATCCCAGGAGGCTGCCATCGCCATCGGTATTCCTCCGCATCTCTACGCATTTCACTGCTACACGTGGAATTCTACCTCCCTCTGACACACTCTAGTTACACAGTTTCAAATGCACGTCCCAAGTTGAGCTCGGGGATTTCACATCTGACTTATTTAACCGTCTGCGCTCGCTTTACGCCCAGTAATTCC
+
FFFFFFFFFFFFFFFF,FFFFFFFFFFFFFFFFFFFFFFFFFFFFFFFFFFFFFFFFF:FFFFFFFFFFFFFFFFFFFFFFFFFFFFFFFFFFFFFFFFFFFFFFFFFFFFFFFFFFFFFFFFFFFFFFFFF,FFFFFFFFFFF,FFFFF:FFFFFFFFFFFFFFFFFFFFFFFFFFFFFFFFF:FFF,:FFFFFF:FFFFFFFFFFFF:FFFFFFFFFFFFFFFFFFFFFFFFFFFF:FFFFFFFFFF
@A00270:176:HGHW5DRXY:1:2101:9670:5556 2:N:0:TGATGAAT+CTCCTTAC
GACTACACGGGTATCTAATCCTGTTTGCTACCCACGCTTTCGAGCATGAACGTCAGTGTTATCCCAGGAGGCTGCCATCGCCATCGGTATTCCTCCGCATCTCTACGCATTTCACTGCTACACGTGGAATTCTACCTCCCTCTGACACACTCTAGTTACACAGTTTCAAATGCACGTCCCAAGTTGAGCTCGGGGATTTCACATCTGACTTATTTAACCGTCTGCGCTCGCTTTACGCCCAGTAATTCC
+
FFFFFFFFFFFFFFFFFFFFFFFFFFFFFFFFFFFFFFFFFFFFFFFFFFFFFFFFFFFFFFFFFFFFFFFFFFFFFFFFFFFFFFFFFFFFFFFFFFFFFFFFFFFFFFFFFFFFFFFFFFFFFFFFFFFFFFFFFFFFFFFFFFFFFFFFFFFFFFFFFFFFFFFFFFFFFFFFFFFFFFFFFFFFFFFFFFFFFFFFFFF:FFFFFFFFF:FFFFFFFFFF:FFFFFFFFFFFFFFFFFF:FFFFF
@A00270:176:HGHW5DRXY:1:2101:10592:5588 2:N:0:TGATGAAT+CTCCTTAC
TCTACGGGGGGCAGCAGTAGGGAATCTTCCGCAATGGGCGAAAGCCTGACGGAGCAACGCCGCGTGAGTGATGAAGGTTTTCGGATCGTAAAACTCTGTTATTAGGGAAGAACAAATGCGTAAGTAACTGTGCGCATCTTGACGGTACCTAATCAGAAAGCCACGGCTAACTACGTGCCAGCAGCCGCGGTAATACGTAGGTGGCAAGCGTTATCCGGAATTATTGGGCGTAAAGCGCGCGTAGGCGGTTT
+
FFFFFFFFFFFFFFFFFFFFFFFFFFFFFFFFFFFFFFFFFFFFFFFFFFFFFFFFFFFFFFFFFFFFFFFFFFFFFFFFFFFFFFFFFFFFFFFFFFFFFFFFFFFFFFFFFFFFFFFFFFFFFFFFFFFFF:FFFFFFFFFFFFFFFFFFFFFFFFFFFFFFFFFFFFFFFFF:FFFFFFFFFFFFFFFFFFFFFFFFFFFFFFFFFFFFF:FFFFFF:FFFFF:FFFFFF:FFFFFFFFFFFFFFFFF
@A00270:176:HGHW5DRXY:1:2101:8323:5854 2:N:0:TGATGAAT+CTCCTTAC
CCTACGGCGGCAGCAGTGGGGAATATTGCACAATGGGGGGAACCCTGATGCAGCCATGCCGCGTGTATGAAGAAGGCCTTCGGGTTGTAAAGTACTTTCGGTGATGAGGAAGGTGATGAATCTAATAGGTTTATTAATTGACGTTAATCACAGAAGAAGCACCGGCTAACTCCGTGCCAGCAGCCGCGGTAATACGGAGGGTGCGAGCGTTAATCGGAATGACTGGGCGTAAAGGGCATGTAGGCGGATA
+
FFFFFFFFFFFFFFFFFFFFFF:FFFFFFFFFFFFFFFFFFFFFFFFFFFFFFFFFFFFFFFF:F,:FFFFFFFFFFFF,FFFFFFFF:FFFFFFFFFFFF,F:FFFFFFFFFFFFFFFFFFFFFFFFFFFFFFFF:F:F:FFFFFFFFFFFF,:FFFFFFFFFFFFFFFFFFFFFFFFFFFFFFFFFFFFFFFFFFFFFFFFFFFFFFFFFFFFFFF:FFFFFFFFFF,FFFFFFFF,FFF,FFF:FFF
@A00270:176:HGHW5DRXY:1:2101:11966:5869 2:N:0:TGATGAAT+CTCCTTAC
CTACGGGGGGCTGCAGTAGGGAATCTTCCGCAATGGGCGAAAGCCTGACGGAGCAACGCCGCGTGAGTGATGAAGGTTTTCGGATCGTAAAACTCTGTTATTAGGGAAGAACAAATGCGTAAGTAACTGTGCGCATCTTGACGGTACCTAATCAGAAAGCCACGGCTAACTACGTGCCAGCAGCCGCGGTAATACGTAGGTGGCAAGCGTTATCCGGAATTATTGGGCGTAAAGCGCGCGTAGGCGGTTT
+
FFFFFFFFFFFFFFFFFFFFFFFFFFFFFFFFFFFFFFFFFFFFFFFFFFFFFFFFFFFFFFF:FFFFFFFFFFFFFFFFFFFFFFFFFFFFFFFFFFFFFFFFFFF:FFFFFFFFFFFFFFFFF:FFFFFFFFFFFFFFFFFFFFFFFFFFFFFFFFFFFFFFFFFFFFFFFFFFFFFFFFFFFFFFFFF:FFFFFFFFFFFF,FFFFFFFFFFFFFFFFFFFFFFFFFFFFFFFFFFFFFFFFFFFFF
@A00270:176:HGHW5DRXY:1:2101:12084:5885 2:N:0:TGATGAAT+CTCCTTAC
CTACGGGGGGCTGCAGTAGGGAATCTTCCGCAATTGGCGAAAGCCTGACGGAGCAACGCCGCGTGAGTGATGAAGGTTTTCGGATCGTAAAACTCTGTTATTAGGGAAGAACAAATGCGTAAGTAACTGTGCGCATCTTGACGGTACCTAATCAGAAAGCCACGGCTAACTACGTGCCAGCAGCCGCGGTAATACGTAGGTGGCAAGCGTTATCCGGAATTATTGGGCGTAAAGCGCGCGTAGGCGGTTT
+
FFFFFFFFFFFFFFFF:FFFFFFFFFFFFFFFF,,FFFFFFFFFFFFF:F:FFFF,FFFFFFF:FFFFF:FFFFFFFFFF,FF:FF:FF:FFFF:FFFF::FFFFFFFF:FFFF,FFF:FFFFFFFFFFFFFFF:FFFFFFFFFFFFFFFF,FFFF,FFFF,FFFFFF,FFF,F:FFFFF::FFFFFFFF,:FFF:F,FFF:FFFFFFF:F:FF:FFF,F,FFFFF:,FF,F:FFFFFFF:F:FFFF:FF
@A00270:176:HGHW5DRXY:1:2101:30734:5932 2:N:0:TGATGAAT+CTCCTTAC
GACTACTAGGGTATCTAATCCTGTTTGCTACCCACGCTTTCGAGCATGAACGTCAGTGTTATCCCAGGAGGCTGCCTTCGCCATCGGTATTCCTCCACATCTCTACGCATTTCACTGCTACACGTGGAATTCTACCTCCCTCTGACACACTCTAGTTACACAGTTTCAAATGCACGTCCCAAGTTGAGCTCGGGGATTTCACATCTGACTTATTTAACCGTCTGTGCTCGCTTTACGCCCAGTAATTCC
+
:FFFFFFFFF:FFFFFFFF:FF:FFFFFFFFFFFFFFFFFFFFFFFFFFFFFFFFFFFFFFFFFFFFFFFFFFFF:FFFFFFFFFFFFFFFFFFFFFFFFFFFFFFFFFFFFFFFFFFFFFFFFFFFFFFFFFFFFFFFFFFFFFFFFFFFFFFFFFF,FF,FFFFFFF:F:FF:FFF::FFFFF:FFFFFFFFF:FFFF:FFFFFFF,FFFFFFF:FFFFFFFFFF:FFFFF,F::,FF:FFFF,FFF
@A00270:176:HGHW5DRXY:1:2101:15573:5948 2:N:0:TGATGAAT+CTCCTTAC
GACTACTAGGGTATCTAATCCTGTTTGCTACCCACGCTTTCGAGCATGAACGTCAGTGTTATCCCAGGAGGCTGCCTTCGCCATCGGTATTCCTCCACATCTCTACGCATTTCACTGCTACACGTGGAATTCTACCTCCCTCTGACACACTCTAGTTACACAGTTTCAAATGCACGTCCCAAGTTGAGCTCGGGGATTTCACATCTGACTTATTTAACCGTCTGCGCTCGCTTTACGCCCAGTAATTCC
+
FFFFFFFFFFFFFFFFFFFFFFFFFFFFFFFFFFFFFFFFFFFFFFFFFFFFFFFFFFFFFFFFFFFFFFFFFFFFFFFFFFFFFFFFFFFFFFFFFFFFFFFFFFFFFFFFFFFFFFFFFFFFFFFF,FFFFFFFFFFFFFFFFFFFFFFFFFFFFF:FFFFFFFFF:FFFFFFFFFFFFFFFFFFFFFFFFFFFFFFFFFFFFFFFFFFFFFFFF,FFFFFFFFFFFFF,FF:FFFF:FFFFF,F,F
@A00270:176:HGHW5DRXY:1:2101:8730:6183 2:N:0:TGATGAAT+CTCCTTAC
GACTACTAGGGTATTAATCCTGTTTGCTACCCACGCTTTCGAGCATGAACGTCAGTGTTATCCCAGGAGGCTGCCTTCGCCATCGGTATTCCTCCACATCTCTACGCATTTCACTGCTACACGTGGAGTTCTACCTCCCTCTGACACACTCTAGTTACACAGTTTCAAATGCACGTCCCAAGTTGAGCTCGGGGATTTCACATCTGACTTATTTAACCGTCTGCGCTCGCTTTACGCCCAGTAATTCC
+
FFFFFFFFFFFFFFFFFFFFFFFFFFFFFFFFFFFFFFFFFFFFFFFFFFFFFFFFFFFFFFFFFFFFFFFFFFFFFFFFFFFFF:FFFFFFFFFFFFFFFFFFFFFFFFFFFFFFFFFFFFFFFFFFFFFFFFFFFFFFFFFFFFFFFFFFFFFFFFFFFFFFFFFFFFFFFFFFFFFFFFFFFFFFFFFFFFFFFFFFFFFFF:FFFFF:FFFFFFFFFFFFFF,FFF:FFFFFF:F:FF:FFFFF
@A00270:176:HGHW5DRXY:1:2101:23547:6198 2:N:0:TGATGAAT+CTCCTTAC
CCTACGGGGGGCTGCAGTGGGGAATTTTGGACAATGGGGGGAACCCTGATACAGCCATGCCGCGTGTCTGAAGAAGGCCTTCGGGTTGTAAAGGACTTTTGTTAGGGAAGAAAAGCTGGGTGCTAATACCATCTAGTGCTGACGGTACCTAAAGAATAAGCACCGGCTAACTACGTGCCAGCAGCCCCGGTAATACGTAGGGTGCGAGCGATAATCGGAATTACTGGGCGTAAAGCGAGCGCAGAAGGAT
+
::F,FFF:,F:FFFFF:FFFFFFFFF,,,FFFFF::F:,F,FFF:FFFFF,:FF,:FFFFFFF,::,FFFFF:F,,::,,FF:F,,FFFFF,FFF,,F,FFFFFF:FFFFFFFFFFFFFFFFFFFF,FFFFFF:F,F,,FFF::FF,F,,FFFFFFFFF::FF,F,FF:FF:FF,::FF:FFFFFF,FFF:,F:FF:,FF,,,FFFFFFF,FFF,F::FFF,FFFF:FFFF:FF::,:,F,FF,F,F,,F
@A00270:176:HGHW5DRXY:1:2101:12274:6214 2:N:0:TGATGAAT+CTCCTTAC
CCTACGGGAGGCAGCAGTGGGGAGTTTTGGACAATGGGGGGAACCCTGATCCAGCCATGCCGCGTGTCTGAAGAAGGCCTTCGGGTTGTAAAGGACTTTTGTTAGGGAAGAAAAGCTGGGTGCTAATACCATCTAGTGCTGACGGTACCTAAAGAATAAGCACCGGCTAACTACGTGCCAGCAGCCGCGGTAATACGTAGGGTGCGAGCGTTAATCGGAATTACTGGGCGTAAAGCGAGCGCAGACGGTT
+
FFFFFFFFFFFFFFFFFFFFFFFFFFFFFFFFFFFFFFFFFF:FFFFFFFFFFFFFFFFFFFFFFFFFFFFFFFFFFFFFFFFFFFFFFFFFFFFFFFFFFFFFFFFFFFFFFFFFFFFFFFFFFFFFFFFFFFFFFFFFFFFFFFFFFFFFFFFFFFFFFFFFFFFFFFFFFFFFFFFFFFFFFFFFFFFFFFFFF:FFFFFFFFFFFFFFFFFFFFFFFFFFFFFFFFFFFFFFFFFFFFFFFFFFFF
@A00270:176:HGHW5DRXY:1:2101:12264:6230 2:N:0:TGATGAAT+CTCCTTAC
CCTACGGGAGGCAGCAGTGGGGAGTTTTGGACAATGGGGGGAACCCTGATCCAGCCATGCCGCGTGTCTGAAGAAGGCCTTCGGGTTGTAAAGGACTTTTGTTAGGGAAGAAAAGCTGGGTGCTAATACCATCTAGTGCTGACGGTACCTAAAGAATAAGCACCGGCTAACTACGTGCCAGCAGCCGCGGTAATACGTAGGGTGCGAGCGTTAATCGGAATTACTGGGCGTAAAGCGAGCGCAGACGGTT
+
FFFFFFFFFFFFFFFFFFFFFFFF,FFFFFFFFFFFFFFFFF:FFFFFFFFFFFFFFFFFFFFFFFFFFF:FFFFFFFFFF:FFFFFFFFFFFF::FFFFFFFFFFFFFF:FFFFFFFFFFFFFFFFFFFFFFFFFFFFFFFFFFFFFFFF:FFFFFFFFFFFFFFF:FFFFFFFFFFFFFFFFFFFFFFFFFFFF,:FFFFFFFFFFF:FFFFFFFFF::,FFF:FFFFFF,FFFFFFFFFFFFFFFFF
@A00270:176:HGHW5DRXY:1:2101:2022:6308 2:N:0:TGATGAAT+CTCCTTAC
CCTACGGGGGGCTGCAGTGGGGAATATTGCACAATGGGGGGAACCCTGATGCAGCCATGCCGCGTGTATGAAGAAGGCCTTCGGGTTGTAAAGTACTTCCGGTGATGAGGAAGGTGATGAATCTAATAGGTTTATTAATTGACGTTAATCACAGAAGAAGCACCGGCTAACTCCGTGCCAGCAGCCGCGGTAATACGGAGGGTGCGAGCGTTAATCGGAATGACTGGGCGTAAAGGGCATGTAGGCGGAT
+
FFFFFFFFFFFFFFFFFFFFFFFF,FFFFF:FFFFFFFFFFF:FFFF:FFFFFFFFFFFFF,FFFFF:FFFFFF:FFFFF:FFFF:FF,F:FFFFFF:FFFFFFFF:FFFFFF:FFFFFFFFFFFFF:FFFFFFFFFFFF:FFF,FFF:FFFFFFFFFF:FFFFFFF,F:FFFFFFFFFFFFFFFFFFFFFFFF,FFFFFFFFFFFFFFF:FF,FFF:FF:F,FFFF:FF,F::FFFF,FFF:FFFFFFF
@A00270:176:HGHW5DRXY:1:2101:5186:6402 2:N:0:TGATGAAT+CTCCTTAC
CCTACGGGGGGCAGCAGTGGGGAATTTTGGACAATGGGGGGAACCCTGATCCAGCCATGCCGCGTGTCTGAAGAAGGCCTTCGGGTTGTAAAGGACTTTTGTTAGGGAAGAAAAGCTGGGTGCTAATACCATCTAGTGCTGACGGTACCTAAAGAATAAGCACCGGCTAACTACGTGCCAGCAGCCGCGGTAATACGTAGGGTGCGAGCGTTAATCGGAATTACTGGGCGTAAAGCGAGCGCAGACGGTT
+
FFFFFFFFFFFFFFFFFFFFFFFF:FFFFFFFFFFFFFFFFFFFFFFFFFFFFFFFFFFFFFF::FFFFFFFFFFFFFFFFFFFFFFFFFFFFFFFFFFFFF:FFFFFFFFFFFFFFFFFFFFFFFFFFFFFFFFFFFFFFFFFFFFFFFFFFFFFFF:FFFFFFFFFFFFFFFFFFFFFFFFFFFFFFFFF,FFFFFFFFFFFFFFFFFFFFFFFF:F:F:FFFFFFFFFFF:FFF:FFFFFFFFFFFF
@A00270:176:HGHW5DRXY:1:2101:22254:6402 2:N:0:TGATGAAT+CTCCTTAC
CCTACGGGGGGCTGCAGTGGGGAATTTTGGACAATGGGGGGAACCCTGATCCAGCCATGCCGCGTGTCTGAAGAAGGCCTTCGGGTTGTAAAGGACTTTTGTTAGGGAAGAAAAGCTGGGTGCTAATACCATCTAGTGCTGACGGTACCTAAAGAATAAGCACCGGCTAACTACGTGCCAGCAGCCGCGGTAATACGTAGGGTGCGAGCGTTAATCGGAATTCCTGGGCGTAAAGCGAGCGCAGACGGTT
+
FFFFFFFFFFFFFFFFFF:FFFFFF:FFFFFFFFFFFFFF:FFFFFFFFFFFFFF:FFFFFFFFFFFFFFFF,FFFFF:FF:FF:FFFFF:FFFFFF,FFF:FFFFFFFFFFFFFFFFFFFFFFFFF:FFFFFFFFFF:F:FF:FFFFFFF:FFFF:FFFFFFFFFFFFFFFFFFFFFFFFFFFFFFFFFFFFFF:FF,FFFFFFFFFFF::F,:FFFFFFF,FFFF:FFF:,FFFFFFFFFFFFF:FFF
@A00270:176:HGHW5DRXY:1:2101:24234:6417 2:N:0:TGATGAAT+CTCCTTAC
GACTACAAGGGTATCTAATCCTGTTTGCTCCCCACGCTTTCGCATCTCAGCGTCAGTATCTGTCCAGAAGGCCGCCTTCGCCACCGGTATTCCTCCACATCTCTACGCATTTCACCGCTACACGTGGAATTCTACCTTCCTCTACAATACTCTAGTTAACCAGTTTTAAGTGCAATTCCTAGGTTGAGCCCAGGGCGTTCACACCTAACTTAATTATCCGCCTACAGGCCCTTTACGCCCAGACATTCC
+
:FFFFFFFFF:FFFFFFFFFFF:FFFFFFFFFFFFFFFFF:FFFFFF:F:FFFFFFFFFFFFFFFFFFFFFFF:FFFFFFFFFFFFF:FFFFFF,FFFFFF:FFF,FFFFFFFFFFFFFFFFFFFFFF::FFF,:F,,FF:FFF:,FFFFF,F,FF::FFFF:,F:FF::FFFF:::F:F:FFFFFFFFFFFFFFF,:,F:F,F::FF:F:::F,F:FFFFFF:FF,FF,FFF:FF:FFF,:,,,,,:F
@A00270:176:HGHW5DRXY:1:2101:15438:6433 2:N:0:TGATGAAT+CTCCTTAC
GACTACCCGGGTATCTAATCCTGTTTGCTCCCCACGCTTTCGCATCTCAGCGTCAGTGTCTGTCCAGAAGGCCGCCTTCGCCACCGGTATTCCTCCACATCTCTACGCATTTCACCGCTACACGTGGAATTCTACCTTCCTCTACAATACTCTAGTTAACCAGTTTTAAGTGCAATTCCTAGGTTAAGCCCAGGGCTTTCACACCTAACTTAATTATCCGCCTACATGCCCTGTACGCCCAGTCATTCC
+
FFFFFFFFFFFFFFFFF:FFFFFFFFFFFFFFFFFFFFFFF::FFFFFFFFFFFFFFFFFFFFFFFFF:FFFFFF:FFFFFFFFFFFFF:FFFFFFFFFFFFFFFFFF,FFFFFFFFFFFFFF:FFF::FFFFFF:FFF:FFFFFFFFFF:FFFFFFFFFFFFFFFFFFFFFFFF:FFFFF:F:FFFFFFFFFFFFF::FFFF::::FFF:FFFFF:FFFFF,FFFF,,FFF:FFFFFFFFFFFFFFFF
@A00270:176:HGHW5DRXY:1:2101:23402:6449 2:N:0:TGATGAAT+CTCCTTAC
CCTACGGGGGGCTGCAGTGGGGAATTTTGGACAATGGGGGGAACCCTGATCCAGCCATGCCGCGTGTCTGAAGAAGGCCTTCGGGTTGTAAAGGACTTTTGTTAGGGAAGAAAAGCTGGGTGCTAATACCATCTAGTGCTGACGGTACCTAAAGAATAAGCACCGGCTAACTACGTGCCAGCAGCCCCCGTAATACGTAGGGTGCGAGCGTTAATCGGAATTACTGGGCGTAAAGCGAGCGCAGACGGTT
+
FFFFFFFFFFFFFFFFFFFFFFFFFFFFFFFFFFFFFFFFFFFFFFFFFFFFFFFFFFFFFFFFFFFFFFFFFFFFFF:FFFFFFFFFFFFFFFFFFF:FFFF:FFFF,FF,FFFFFFFFFFFFFFFFFFFFF,FFFFFF:FFFFFFFFFF:FFFF,FFFFFFFFFFFFFFF:FF:FFFF::FFF,,,,FFFF:FFFFFFFFFFFFFFFFFFFFFFFFF,FF::FFF,FFFFFFFFFFFFFFFFFFFF:F
@A00270:176:HGHW5DRXY:1:2101:12870:6464 2:N:0:TGATGAAT+CTCCTTAC
GACTACTAGGGTATCTAATCCTGTTTGCTCCCCACGCTTTCGCATCTCAGCGTCAGTATCTGTCCAGAAGGCCGCCTTCGCCACCGGTATTCCTCCACATCTCTACGCATTTCACCGCTACACGTGGAATTCTACCTTCCTCTACAATACTCTAGTTAACCAGTTTTAAGTGCAATTCCTAGGTTAAGCCCAGGGCTTTCACACCTAACTTAATTATCCGCCTACATGCCCTTTACGCCCAGTCATTCC
+
FFFFFFFFFFFFFFFFFFFFFFFFFFFFFFFFFFFFFFFFFFFFFFFFFFFFFFFFFFFFFFFFFFFFFFFFFFFFFFFFFFFFFFFFFFFFFFFFFFFFFFFFFFFFFFFFFFFFFFFFFFFFFFF:FFFFFFFFFFFFFFFFFFFFFFFFFFFFFFFFFFFFFFFFFFFFFFFFFFFFFFFFFFFFFFFFFFFFFFFF:FFFFFFF:FFFFFF:FFFFFFFFFFFFF:,FFFFFFFFFFFFFFFFFF
@A00270:176:HGHW5DRXY:1:2101:24930:6527 2:N:0:TGATGAAT+CTCCTTAC
CCTACGGGAGGCTGCAGTGGGGAATTTTGGACAATGGGGGGAACCCTGATCCAGCCATGCCGCGTGTCTGAAGAAGGCCTTCGGGTTGTAAAGGACTTTTGTTAGGGAAGAAAAGCTGGGTGCTAATACCATCTAGTGCTGACGGTACCTAAAGAATAAGCACCGGCTAACTACGTGCCAGCAGCCGCGGTAATACGTAGGGTGCGAGCGTTAATCGGAATTACTGGGCGTAAAGCGAGCGCAGACGGTT
+
FFFFFFFFFFFFFFFFFFFFFFFFFFFFFFFFFFFFFFFFFFFFFFFFFFFFFFFFFFFFFFFFFFFFFFFFFFFFFFFFFFFFFFFFFFFFFFFF:FF:F::FFFFFFFF:F:FFFFFFFFFFFFFFFF,FFFFFFFFFFFFFFFFFFFF:FF:FF:FF:FFFFFFFFFFFFFFFFFFFFFFFFFFFFFF:F:FFF,FFFFFFFF,FFFF:FF:FFFFFFF::,FFFFFFFFFFFFFFFFF,F,FFFFF
@A00270:176:HGHW5DRXY:1:2101:25446:6668 2:N:0:TGATGAAT+CTCCTTAC
GACTACAAGGGTATCTAATCCTGTTTGCTACCCACGCTTTCGAGCATGAACGTCAGTGTTATCCCAGGAGGCTGCCTTCGCCATCGGTATTCCTCCACATCTCTACGCATTTCACTGCTACACGTGGAATTCTACCTCCCTCTGACACACTCTAGTTAAACAGTTTCAAATGCACGTCCCTGTTTGAGCTCGGGGATTTCACATCTGAATTATATAACCGTCTGAGCTCGCTTTACGCCCAGTAATTAC
+
FFFFF:FFF,FFFFFFF,,FFFFFFFF:,FFF:FFFFFFF:F:F:FFF:FFFFFFFFFF,FFFFFFFFFFF:FF::FFFFFF,FFFF:FFFF,F,:FFF,,:,FFF:FFF,F,::,:F:FFF:F:FFFFF,,FFF,:FFFFFFFF,FFFFFFFFF:,FFF,F,,F,,FFF:FFFFFFF::,F,,::FFFF::F,FFF,,FFFF,F:,F,F,,F,FFFFF,,F,:,FFFF,:,:,FF:F,FF,FFF,:FF
@A00270:176:HGHW5DRXY:1:2101:26530:6668 2:N:0:TGATGAAT+CTCCTTAC
GACTACCCGGGTATCTAATCCTGTTTGCTACCCACGCTTTCGAGCATGAACGTCAGTGTTATCCCAGGAGGCTGCCTTCGCCATCGGTATTCCTCCACACCTCTACGCATTTCACTGCTACACGTGGAATTCTACCTCCCTCTGACACACTCTAGTTACACAGTTTCAAATGCACGTCCCAAGTTGAGCTCGGGGATTTCACATCTGACTTATTTAACCGTCTGCGCTCGCTTTACGCCCAGTAATTCC
+
FFFFFFFFFFFFFFFFFFFFFFFFFFFFFFFFFFFFFFFFFFFFFFFFFFFFFFFFFFFFFFFFFFFFFFFFFFFFFFFFFFFFFFFFFFFFFFFFFFFFFFFFFFFFFFFFFFFFFFFFFFFFFFFFFFFFFFFFFFFFFFFFFFFF:FFFFFFFF:FFFFFFFFFFFFFFFFFFFFFFFFFFFF:FFFFFF:FFFFFFFFFFFFFF:FFFFFFFFFFFFFFFFFFFFFFFFFFFF:FFFFFFFFF:F
@A00270:176:HGHW5DRXY:1:2101:8919:6762 2:N:0:TGATGAAT+CTCCTTAC
GACTACTAGGGTATTAATCCTGTTTGCTACCCACGCTTTCGAGCATGAACGTCAGTGTTATCCCAGGAGGCTGCCTTCGCCATCGGTATTCCTCCACATCTCTACGCATTTCACTGCTACACGTGGAGTTCTACCTCCCTCTGACACACTCTAGTTACACAGTTTCAAATGCACGTCCCAAGTTGAGCTCGGGGATTTCACATCTGACTTATTTATCCGTCTGCGCTCGCTTTACGCCCAGTAATTCC
+
FFFFFFFFFFFFFFFFFFFFFFFFFFFFFFFFFFFFFFFFFFFFFFFFFFFFFFFFFFFFFFFFFFFFFFFFFFFFFFFFFFFFFFFFFFFFFFFFFFFFFFFFFFFFFFFFFFFFFFFFFFFFFFFFFFFFFFFFFFFFFFFF:FFFFFFFFFFFFFFFFFFFFF:F,FFFFFFFFFF:FFFFFFFFFFFFFF:FFFFFFFFFFFFFFFFFFFF,FFFFFFFFFFFF,F:F,F:F,:::FF,FFFF:
@A00270:176:HGHW5DRXY:1:2101:26413:6809 2:N:0:TGATGAAT+CTCCTTAC
GACTACCCGGGTATCTAATCCTGTTTGCTACCCACGCTTTCGAGCATGAACGTCAGTGTTATCCCAGGAGGCTGCCTTCGCCATCGGTATTCCTCCACACCTCTACGCATTTCACTGCTACACGTGGAATTCTACCTCCCTCTGACACACTCTAGTTACACAGTTTCAAATGCACGTCCCAAGTTGAGCTCGGGGATTTCACATCTGACTTATTTAACCGTCTGCGCTCGCTTTACGCCCAGTAATTCC
+
FFFFFFFFFFFFFFFFFFFFFFFFFFFFFFFFFFFFFFFFFFFF:FFFFFFFFFFFFFFFFFFFF:FFFFFFFFFFFFFFFFFFFFFFFFFFFFFFFFFFFFFFFFFF:FFFFFFFFFFFFFFFFFFFFFFFFFFFFFFFFFFF:FFFFFFFFFFFFFF,F:FFFFFFFFFFFFFFFFFFFFFFFF:FFFFFFFFFFFFFFFFF,FFF,FFFFFFFF,FFFFFFFFFFFF:FFFF:FFFFFFFFFFFFF
@A00270:176:HGHW5DRXY:1:2101:28745:6840 2:N:0:TGATGAAT+CTCCTTAC
GACTACTAGGGTATCTAATCCTGTTTGCTACCCACGCTTTCGGGCATGAACGTCAGTGTTATCCCAGGAGGCTGCCTTCGCCATCGGTATTCCTCCACATCTCTACGCATTTCACTGCTACACGTGGAATTCTACCTCCCTCTGACACACTCTAGTTACACAGTTTCAAATGCACGTCCCAAGTTGAGCTCGGGGATTTCACATCTGACTTATTTAACCGTCTGCGCTCGCTTTACGCCCAGTAATTCC
+
FFFFFFFFFFFFFFFFFFFFFFFFFFFFFFFFFFFFFFFFFFFFFFFFFFFFFFFFFFFFFFFFFFFFFFFFFFFFFFFFFFFFFFFFFFFFFFFFFFFFFFFFFFFFFFFFFFFFFFFFFFFFFFFFFFFFFFFFFFFFFFFFFFFFFFFFFFFFFFFFFFFFFFFFFFFFF:FFFFFFF,FFFFFFFFFFFFFF:FFFFFFFFFFFFFFFFFFFFFFFFFFFFFFFFFFFFFFFFFFFFFFF:FFFF
@A00270:176:HGHW5DRXY:1:2101:28763:6840 2:N:0:TGATGAAT+CTCCTTAC
GACTACTAGGGTATCTAATCCTGTTTGCTACCCACGCTTTCGGGCATGAACGTCAGTGTTATCCCAGGAGGCTGCCTTCGCCATCGGTATTCCTCCACATCTCTACGCATTTCACTGCTACACGTGGAATTCTACCTCCCTCTGACACACTCTAGTTACACAGTTTCAAATGCACGTCCCAAGTTGAGCTCGGGGATTTCACATCTGACTTATTTAACCGTCTGCGCTCGCTTTACGCCCAGTAATTCC
+
FFFFF:FFFFFFFFFFFFFFFFFFFFFFFFFFFFFFFFFFFFFFFFFFFFFFFFFFFFFFFFFFFFFFFFFFFFFFFFFFFFFFFFFFFFFFFFFFFFFFFFFFFFFFFFF,FFFFFFFFFFFFFFFFFFFFFFFFFFFFFFFFFFFFFFFFFFFFFFFF:FF:FFFFFFFFFFFFFFFFFFFFFFFFFFFFFFFFFFFFF:FFFFF::FFFFFFFFFFFFFFFFFFFFFFFFFF:FFFFFFFFFFFFF
@A00270:176:HGHW5DRXY:1:2101:28763:6934 2:N:0:TGATGAAT+CTCCTTAC
GACTACTAGGGTATCTAATCCTGTTTGCTACCCACGCTTTCGGGCATGAACGTCAGTGTTATCCCAGGAGGCTGCCTTCGCCATCGGTATTCCTCCACATCTCTACGCATTTCACTGCTACACGTGGAATTCTACCTCCCTCTGACACACTCTAGTTACACAGTTTCAAATGCACGTCCCAAGTTGAGCTCGGGGATTTCACATCTGACTTATTTAACCGTCTGCGCTCGCTTTACGCCCAGTAATTCC
+
FFFFFFFFFFFFFFFFFFFFFFFFFFFFFFFFFFFFFFFFFFFFFFFFFFFFFFFFFFFFFFFFFFFFFFFFFFFFFFFFFFFFFFFFFFFFFFFFFFFFFFFFFFFFFFFFFFFFFFFFFFFFFFFFFFFFFFFFFFFFFFFFFFFFFFFFFFFFFFFFFFFFFFFFFFFFFFFFFFFFFFFFFFFFFFFFFFFFFFFFFFFFF,FFFFFFFFFFFFFFFFFFFFFFFFFFFFFFFFFFFFFFFFFFF
@A00270:176:HGHW5DRXY:1:2101:4743:7012 2:N:0:TGATGAAT+CTCCTTAC
CCTACGGGAGGCTGCAGTGGGGAATTTTGGACAATGGGGGGAACCCTGATCCAGCCGTGCCGCGTGTCTGAAGGAGGCCTTCGGGTTGTAAAGGACTTTTGTTAGGGAAGAAAAGCTGGGTGCTAATACCATCTAGTGCTGACGGTACCTAAAGAATAAGCACCGGCTAACTACGTGCCAGCAGCCGCGGTAATACGTAGGGTGCGAGCGTTAATCGGAATTACTGGGCGTAAAGCGAGCGCAGACGGTT
+
FFFFFFFFFFFFFFFFFFFFFFFFFFFFFFFFFFFFFFFFFFFFFFFFFFFFFFFFFFFFFFFFFFFFFFFFFFFFFFFFFFFFFFFFFFFFFFFFFFFFFFFFFFFFFFFFFFFFFFFFFFFFF,F:FFFFFFFFFFFFFFFFFFFFFFFFFFFFFFFFFFFFFFFFFFFFFFFFFFFFFFFFFFFFFFFFFFF,F::FFFFFFFFFFF:FFFFFFFFFFFFFFFFFFFFFF:FFFFF:F:FFFFFFFF
@A00270:176:HGHW5DRXY:1:2101:16441:7106 2:N:0:TGATGAAT+CTCCTTAC
ACTACGGGAGGCAGCAGTGGGGAATACTGCACAATGGTGGGAACCCTGATGCAGCCATGACGCGTGAATGAAGAAGGCCTTCGGGTTGTAAAGTACTTTCGGGGATGAGGAAGGTGATGAATCAAATAGGTTTATTAATTGACTTTAATCACATAAGAAGCACCGGCTAACTCCGAGCCAGCAGCAGCGGTAATAAGAAGGGTGCGAGAGATAATCTGAAAGACAGGGCGTAAAGGGAATCTAGAGGGAT
+
,:,FF:F:FFFFFFFF,:F:,:FFFF::,:FFFFF:F,,F:FFF:,,FFF:FFFFFFF,,:FFF:,,::,::FF:,,F,,,F,,,F,::F,,FFF,F:,,FF,:FF:F:,FF,FF,FF,F,,,,F:,,F,:FFF,FFFFF:FF,,,FF:,F:F,FF,F,F,F:FFF:FF::,,:,,,:FF,FF:F,F,F,FFFF,,F,F,:,F,FFF:,F,:FFFF,FF,,FFF,,:F,,,FFF,F,,::,,FF:,,,FF
@A00270:176:HGHW5DRXY:1:2101:4942:7138 2:N:0:TGATGAAT+CTCCTTAC
CCTACGGGAGGCTGCAGTGGGGAATTTTGGACAATGGGGGGAACCCTGATCCAGCCGTGCCGCGTGTCTGAAGGAGGCCTTCGGGTTGTAAAGGACTTTTGTTAGGGAAGAAAAGCTGGGTGCTAATACCATCTAGTGCTGACGGTACCTAAAGAATAAGCACCGGCTAACTACGTGCCAGCAGCCGCGGTAATACGTAGGGTGCGAGCGTTAATCGGAATTACTGGGCGTAAAGCGAGCGCAGACGGTT
+
:FFFFFFFFFFFFFF,FFFFFFFFFFFFFFFFFFFFFFFFFFFFFFFFFFFFFFFFFFFFFFFFF:FFFFFFFFFFFFFFF:FFFFFFFFFFFFFFFFFFFFFFFFFFFFFFFFFFFFFFFFFFFFFFFFFFFFFFFFFFFFFFFFFFFFFFF::FFFFFFFF,:FFFF:FFFF:FFFFFF:FFFFFFFFFFFFFFFFF:FFFFFFFFFFFFFFFFFFFFFFFFFFFFFFFFFF,FFFFFFFFF:F:FFF
@A00270:176:HGHW5DRXY:1:2101:21287:7200 2:N:0:TGATGAAT+CTCCTTAC
CCTACGGGTGGCTGCAGTGGGGAATATTGCACAATGGGGGGAACCCTGATGCAGCCATGCCGCGTGTATGAAGAAGGCCTTCGGGTTGTAAAGTACTTTCGGTGATGAGGAAGGTGATGTATCTAATAGGTGCATTAATTGACGTCAATCACAGAAGAAGCACCGGCTAACTCCGTGCCAGCAGCCGCGGTAATACGGAGGGTGCGAGCGTTAATCGGAATGACTGGGCGTAAAGGGCATGTAGGCGGAT
+
FFFFFFFFFFFFFFFFFFFFFFF:FFFFFFFFFFFFFFFFFF:FFFFF:FFFFFFF,FFF:FFFFFFFFF:FFFFFFFFFFFFFF:FFFF:FFFFFFFFFFF:FFFF,FFF,FFFFFFFFFFFFFFFFFFFFFFFFF:FFFFFFFFFFFFFFFFFFF,FFFFFFFFFFF:FFFFFFFF:FFFFFF:FFFFFFFFFFFFFFFFFFFFFFFF:FFFFFFFFFFFF::FFFFFFFF:FFFFFFFFFFFFFFFF
@A00270:176:HGHW5DRXY:1:2101:1922:7263 2:N:0:TGATGAAT+CTCCTTAC
GACTACCCGGGTATCTAATCCTGTTTGCTCCCCACGCTTTCGCATCTCAGCGTCAGTATCTGTCCAGAAGGCCGCCTTCGCCACCGGTATTCCTCCACATCTCTACGCATTTCACCGCTACACGTGGAATTCTACCTTCCTCTACAATACTCTAGTTAACCAGTTTTAAGTGCAATTCCTAGGTTAAGCCCAGGGCTTTCACACCTAACTTAATTATCCGCCTACATGCCCTTTACGCCCAGTCATTCC
+
F:FF,FFFFFFFFFFFFFFFF,FFF:FFFFFFFFFFFFFFFF:FFFFFFFFFFFFFF:FFFFFFF:FFFFF:FFFFFFFFF:FFFFFFFFFFFFFFFFF:FFFFFFFFFFFFFFFFFFF,FFFFFFF:F:FFFFFFF:FFFFFFFF::FF:FF:FFF:FFFFFFFFF:FFFFF,FFFFF,FFFFF:FF:FF,:FFF,F:FFFFFFF,FF:FF:,FFFFFFFFF:FFFFFFFF,FFFFFFFF:FFF:,FF
@A00270:176:HGHW5DRXY:1:2101:32244:7263 2:N:0:TGATGAAT+CTCCTTAC
GACTACTAGGGTATCTAATCCTGTTTGCTACCCACGCTTTCGAGCATGAACGTCAGTGTTATCCCAGGAGGCTGCCTTCGCCATCGGTATTCCTCCACATCTCTACACATTTCACTGCTACACGTGGAATTCTACCTCCCTCTGACACACTCTAGTTACACAGTTTCAAATGCACGTCCCAAGTTGAGCTCGGGGATTTCACATCTGACTTATTTAACCGTCTGCGCTCGCTTTACGCCCAGTAATTCC
+
,FFFFFFFF,F:FFF:FFFFFFFFFFF,FFFFFFFFFFF,F,FFFFFF:FFF,FFFFFFFF:FFFFF:FFFFFFF:FFF::FFFFFFFFFF,FFFFFFFFFFFFFFFFFFFFFFFF:FFFFFF::FFFFFFF:FFFFFFFFFFFFFFFFFFF:FFFFFFFF,F:F:FF:FF:FFFFFFF,FFF:F:FFFFFFFFF:FFFF:FF:F:FF,F,FFF,FFFFFFFFFFFFFFFFFFFFF,F:FFFFFFFFFF
@A00270:176:HGHW5DRXY:1:2101:32407:7294 2:N:0:TGATGAAT+CTCCTTAC
GACTACTAGGGTATCTAATCCTGTTTGCTACCCACGCTTTCGAGCATGAACGTCAGTGTTATCCCAGGAGGCTGCCTTCGCCATCGGTATTCCTCCACATCTCTACACATTTCACTGCTACACGTGGAATTCTACCTCCCTCTGACACACTCTAGTTACACAGTTTCAAATGCACGTCCCAAGTTGAGCTCGGGGATTTCACATCTGAATTATTTAACCGTCTGCGCTCGCTTTACGCCCAGTAATTCC
+
FF:FFFFF:FFFFFFFFFFFFFFFFF:FFFFFFF:F:FFFFFFF:FFFFFFFFFFFFFFFFFFFFFFFFFFFF,FFFFFFFFFFFFFFFFFFFFFFFFFF:FFFFFFFFFFFFFF:FFFFFF::FFFFFFFFFF:FFFFFFFF:F:F,FFFFFF:FFF:FFFFFFFFFFFF:FFF:FF,F,FFFF,FF,FFF::FFFFFFF:FF:F:F,FFFFFFFFFFF:FF:,,FFF::FFFF:F,FFFFFF:F:F:
@A00270:176:HGHW5DRXY:1:2101:12798:7310 2:N:0:TGATGAAT+CTCCTTAC
CCTACGGGTGGCTGCAGTGGGGAATTTTGGACAATGGGGGGAACCCTGATCCAGCCATGCCGCGTGTCTGAAGAAGGCCTTCGGGTTGTAAAGGACTTTTGTTAGGGAAGAAAAGCTGGGTGCTAATACCATCTAGTGCTGACGGTACCTAAAGAATAAGCACCGGCTAACTACGTGCCAGCAGCCGCGGTAATACGTAGGGTGCGAGCGTTAATCGGAATTACTGGGCGTAAAGCGAGCGCAGACGGTT
+
FFFFFFFFFFFFFFFFFFFFFFFFFFFFFFFFFFFFFFFFFFFFFFFFFFFFFFFFFFFFFFFFFFFFFFFFFFFFFFFFFFFFFFFFFFFFFFFFF,,FF,FFFFFF:FFFFFFFFFFFFFFFFFFFFFFFFFFFFFFFF:FFFFFFFFFFFFFFFFFFFFFFFFFFFFFFFFFF:FFFFFFFFFFFFFFFFFFFFFFFFFFFFFFFFFFFFFFFFFF,FFFFFFFFFFFFFF:FFFF:FFFFFFFFFF
@A00270:176:HGHW5DRXY:1:2101:16016:7435 2:N:0:TGATGAAT+CTCCTTAC
GTCAAACACGCTAAATAAAAAAGTATTCTAAAAACCCATAAGAAAAAAAAAATAACATAAAAACAACCAGGCATAAAAAGACAAAAAAAATACAAAAAAAAACAAAACAAATAAAAACAAAAAAATGACATATAACTAAAACAAAAAAAAAAAAATAAAACAAATTAAAAAAAAAAACCCAAATAAAAAAACCCGAATAAAAATCAAAAAAAATTAAAAGAAATAGCAAAAATTAAACCCAAAAAAAAAA
+
F,,,F:FF,,,:,:,,:FFFF:,,,F,,F:,F,F,:,,F::,F,:F,,F:F,:,F,,,:,F:F,,F,FF,:,,,,F:,:,F,FF,,:FFF,:,,,,:,FFFF,:FFFFFF,:FFFF,F,:FF,,,,,F,,,F:FF:,,,,::,,FFF,FF,,F:F,:F:F,FF,,,FFFF:,FF,,F,:FFF,F,,FFFF,,,,,F,,FFF,,,,,,F::,:,,,F:F,,:::,,,:,,,,F:,,::,,::,FF:F:F,:
@A00270:176:HGHW5DRXY:1:2101:8404:7467 2:N:0:TGATGAAT+CTCCTTAC
GACTACTGGGGTATCAATCCTGTTTGCTACCCACGCTTTCGAGCATGAACGTCAGTGTTATCCCAGGAGGCTGCCTTCGCCATCGGTATTCCTCCACATCTCTACGCATTTCACTGCTACACGTGGAATTCTACCTCCCTCTGACACACTCTAGTTACACAGTTTCAAATGCACGTCCCAAGTTGAGCTCGGGGATTTCACAGCTGACTTATTTAACCGTCTGCGCTCGCTTTACGCCCAGTAATTCC
+
:FFFFF:FFFFFFFFFFFFF,FFFFFFFFFFFFFFFFFFFFFFFFFFFFFFFFFFFFFFFFFFFFFFFFFFFFFFFFFFF,FFFFFF:FFFFFFFFFFFFFFF:FFFFFFFFFFFFFFFFFFFFFFF:FFFFFFFFFFF:FFFFFFFFFFFFFFFFFFFFFFFFFFFFFFFFFFFFFFFF:FFFFFFF:FF,FFF::FFFFF,FFFFFFFFFFF:FFF:::FFFFFFFFFFFFFFFFFFFF:FFFFFF
@A00270:176:HGHW5DRXY:1:2101:26702:7467 2:N:0:TGATGAAT+CTCCTTAC
CCTACGGGTGGCTGCAGTGGGGAATTTTGGACAATGGGGGGAACCCTGATCCAGCCATGCCGCGTGTCTGAAGAAGGCCTTCGGGTTGTGAAGGACTTTTGTTAGGGAAGAAAAGCTGGGTGCTAATACCATCTAGTGCTGACGGTACCTAAAGAATAAGCACCGGCTAACTACATGCCAGCAGCCGCGGTAATACGTAGGGTGCGAGCGTTAATCGGAATTACTGGGCGTAAAGCGAGCGCAGACGGTT
+
FFFFFFFFFFFFFFFFFFFFFFF:FFFFFFFF,FFFFFFFFFFFFFFFFFFFF,FF:FFFFFFFFFFFFFFFFFFFFFFFFFFFFFFFFFFFFFFFFF,FF::FFFFFFFFFFFFFFFFFFFFFFFFFFFFFFFFFFFFFFFFFFFFFFFFFFFFFFFFFFFFFFFFFFFFFFFFFFFFFF,FFFFFFF:FFFFFFFFFF:FFFF:FFFFFFFFFFFF:FF:FFF:,FFFFFFFFFFFF:FFFFFFFFFF
@A00270:176:HGHW5DRXY:1:2101:18050:7482 2:N:0:TGATGAAT+CTCCTTAC
CCTACGGGCGGCTGCAGTGGGGAATTTTGGACAATGGGGGGAACCCTGATCCAGCCATGCCGCGTGTCTGAAGAAGGCCTTCGGGTTGTAAAGGACTTTTGTTAGGGAAGAAAAGCTGGGTGCTAATACCATCTAGTGCTGACGGTACCTAAAGAATAAGCACCGGCTAACTACGTGCCAGCAGCCGCGGTAATACGTAGGGTGCGAGCGTTAATCGGAATTACTGGGCGTAAAGCGAGCGCAGACGGTT
+
FFFFFFFFFFFFFF:FFFFFFFFFFFFFFFFFFFFFF:FFFF:FFFFFFFFFFFF::FFF,FFF:FFFFFFFFFFFFF,FFFFFF:FFFFFF:FFFFF:F:FFFFFFFFFFF:FFFFFFFFFFFFF:FFFFFFFFF:FFFFFFFFFFFFFFF:FFFFFFFFFFFFFFFFFFFFFFF:FFFFFFFFFFFFFFF:FFFFFF:FFFF:FFF::FFFFFF:FFFF:FFFFFFFFFF:FFFFFFFF:FFFFFFFF
@A00270:176:HGHW5DRXY:1:2101:20998:7482 2:N:0:TGATGAAT+CTCCTTAC
CCTACGGGTGGCTGCAGTGGGGAATATTGCACAATGGGGGGAACCCTGATGCAGCCATGCCGCGTGTATGAAGAAGGCCTTCGGGTTGTAAAGTACTTTCGGTGATGAGGAAGGTGATGTATCTAATAGGTGCATTAATTGACGTCAATCACAGAAGAAGCACCGGCTAACTCCGTGCCAGCAGCCGCGGTAATACGGAGGGTGCGAGCGTTAATCGGAATGACTGGGCGTAAAGGGCATGTAGGCGGAT
+
FFFFFFFFFFFFFFFFFFFFFFFFFFFFFFFFFFFFFFFFFFFFFFFFFFFFFFFF:FFFFFFFFFFFFFFFFFFFFFFFFFFFFFFFFFFFFFFFFFFFFFFFF:FFFFFFFFFFFFFFFFFFFFFFFFFFFFFFFFF:FFFFFFFFFFFFFFFFF:FFFFFFFFFFFFFFFFFFFFFFFFFFFFFFFFFFFFFFFFFFFFFFFFFFFFFFFFFFFFFFFFFFFFFFFFFFFFFFFFFFFFFF:FFFFF
@A00270:176:HGHW5DRXY:1:2101:5511:7529 2:N:0:TGATGAAT+CTCCTTAC
GACTACTCGGGTATCTAATCCTGTTTGCTGCCCACGCTTTCGAGCATGAACGTCAGTGTTATCCCAGGAGGCTGCCTTCGCCATCGGTATTCCTCCACATCTCTACGCATTTCACTGCTACACGTGGAATTCTACCTCCCTCTGACACACTCTAGTTACACAGTTTCAAATGCACGTCCCAAGTTGAGCTCGGGGATTTCACATCTGACTTATTTAACCGTCTGCGCTCGCTTTACGCCCAGTAATTCC
+
F:FF:FFFFFFFFFFFFFFFFFFFFFF::FFFFFFFF,:FFFFFFFFFFFF:FFFFFFFFFFFFFFFFFFFF:FFFFFFF:FFFFFFFFFFFFFFFFFFFFFF:FFFFFFFFFFFFFFFFFFF,:FFF:,FFFFFFFFFFFFFFFFFFFF:FFFFFFFFFFFFFFFFFFFFFFFFFFFFFFFFFFFFFFFFFFFFF,FFF:FFFFFF:FF:FFFFFF:FFFFFFFFFFFFFFFFFFFFFFFFFFFFFFF
@A00270:176:HGHW5DRXY:1:2101:8250:7545 2:N:0:TGATGAAT+CTCCTTAC
GACTACTGGGGTATCAATCCTGTTTGCTACCCACGCTTTCGAGCATGAACGTCAGTGTTATCCCAGGAGGCTGCCTTCGCCATCGGTATTCCTCCACATCTCTACGCATTTCACTGCTACACGTGGAATTCTACCTCCCTCTGACACACTCTAGTTACACAGTTTCAAATGCACGTCCCAAGTTGAGCTCGGGGATTTCACATCTGACTTATTTAAACGTCTGCGCTCGCTTTACGCCCAGTAATTCC
+
:FFFFF:FFFFFFFFFFFFFFF:FFFFFFFF:FFFF:FFFF:FFF:FFFFFFFFFFF:FFFFFF:FFF:FFFFFFFFFFF:FFFFFF:F,:FFFFFFFFFFFFFFFFF::FFFFFFFF:FFFFFFFFFFFFFFFFFFFFFFFFFFFFFF,:,FFFFFFFFFFFFFF:,FFFFF:::FFF:FFFFFFFFFFFFFFFFFFFFFFFFFFFF:FFF:FFF,FFFFFFF:FFFFFFF:FFFFFFFF:F,FF:F
@A00270:176:HGHW5DRXY:1:2101:8232:7576 2:N:0:TGATGAAT+CTCCTTAC
GACTACTGGGGTATCAATCCTGTTTGCTACCCACGCTTTCGAGCATGAACGTCAGTGTTATCCCAGGAGGCTGCCTTCGCCATCGGTATTCCTCCACATCTCTACGCATTTCACTGCTACACGTGGAATTCTACCTCCCTCTGACACACTCTAGTTACACAGTTTCAAATGCACGTCCCAAGTTGAGCTCGGGGATTTCACATCTGACTTATTTAACCGTCTGCGCTCGCTTTACGCCCAGTAATTCC
+
FFFFFFFFFFFFFFFFFFFFFFFFFFFFFFFFFFFFFFFFFFFFFFFFFFFFFFFFFFFFFFFF:FFFFFFFFFFFFFFF:FFFFFFFFFFFFFFFFFFFFFFFFFFFFFFFFFFFFFFFFFFFFFFFFFFFFFFFFFFFFFFFFFFFFFFFFFFFFFFFFFFFFFFFFFFFFFFFF:FFFFFFFFFF:FFFFFF:FFFFFFFFFF:FFFFFFFFFFFFFFFFFFFFFFFFFFFFFFFFFFFF,FFFF
@A00270:176:HGHW5DRXY:1:2101:10529:7607 2:N:0:TGATGAAT+CTCCTTAC
TCTACGGGGGGCAGCAGTAGGGAATCTTCCGCAATGGGCGAAAGCCTGACGGAGCAACGCCGCGTGAGTGATGAAGGTTTTCGGATCGTAAAACTCTGTTATTAGGGAAGAACAAATGCGTAAGTAACTGTGCGCATCTTGACGGTACCTAATCAGAAAGCCACGGCTAACTACGTGCCAGCAGCCGCGGTAATACGTAGGTGGCAAGCGTTATCCGGACTTATTGGGCGTAAAGCGCGCGTAGGCGGTTT
+
FFFFFFFFFFFFFFFFFFFFFFFFFFFFFFFFFFFFFFFFFFFFFFFFFFFFFFFFFFFFFFFFFFFFFFFFFFFFFFFFFFFFFFFFFFFFFFFFFFFFFFFFFFFFFFFFFFFFFFFFFFFF:FFFFFFFFFFFFFFFFFFFFFFFFF:FFFFFFFFFFFFFFFFFFFFFFFFFFFFFFFFFFFFFFFFFFFFFFFFFFFFFFFFFFF,F,FFFFFF,FF:FFFFFFFFFFFFFFFFFFFF:FFFFFFF
@A00270:176:HGHW5DRXY:1:2101:10592:7623 2:N:0:TGATGAAT+CTCCTTAC
TCTACGGGGGGCAGCAGTAGGGAATCTTCCGCAATGGGCGAAAGCCTGACGGAGCAACGCCGCGTGAGTGATGAAGGTTTTCGGATCGTAAAACTCTGTTATTAGGGAAGAACAAATGCGTAAGTAACTGTGCGCATCTTGACGGTACCTAATCAGAAAGCCACGGCTAACTACGTGCCAGCAGCCGCGGTAATACGTAGGTGGCAAGCGTTATCCGGAATTATTGGGCGTAAAGCGCGCGTAGGCGGTTT
+
FFFFFFFFFFFFFFFFFFFFFFF:FFFFFFFFFFFFFFFFFFFFFFFFFFFFFFFF:FFFFFFFFFFFFFFFFFFFFFFFFFFF:FFFFFFFFFFFFFFFFFFFFFFFFFFFFFFFFFFFFFFFFFFFFFFFFFFFFFFFFFFFFFFFFFFFFFFFFFFFFFFFFFFFFFFFFFFFFFFFFFFFFFFFFFFFFFFFFFFFFFFFFFFFFFFFF:FFFFFF,FFFFFFFFFFFFFFFFFFFFFFFFFFFFFF
@A00270:176:HGHW5DRXY:1:2101:19361:7748 2:N:0:TGATGAAT+CTCCTTAC
GACTACTAGGGTATCTAATCCTGTTTGCTCCCCACGCTTTCGCATCTCAGCGTCAGTATCTGTCCAGAAGGCCGCCTTCGCCACCGGTATTCCTCCACATCTCTACGCATTTCACCGCTACACGTGGAATTCTACCTTCCTCTACAATACTCTAGTTAACCAGTTTTAAGTGCAATTCCTAGGTTGAGCCCAGGGCTTTCACACCTAACTTAATTATCCGCCTACATGCCCTTTACGCCCAGTCATTCC
+
FFFFFFFFFFFFFFFFFFFFFFFFFFFFFFFFFFFFFFFFFFFFFFFFFFFFFFFFFFFFFFFFFFFFFFFFFFFFFFFFFFFFFFFFFFFFFFFFFFFFFFFFFFFFFFFFFFFFFF:FFFFFFFFF:FFFFF,FFFFFFFFFFFFFFFFFFFFFFFFFFFFFFFFFFFFFF:FFFFFFFFFFFFFFFFFFFFFFFFFFFFFFFFFFFFF:,:FFFFFFFFFFFFFFFFFFFFFFFFFFFF,FFF,FF
@A00270:176:HGHW5DRXY:1:2101:6479:7827 2:N:0:TGATGAAT+CTCCTTAC
GACTACTCGGGTATCTAATCCTGTTTGCTACCCACGCTTTCGAGCATGAACGTCAGTGTTATCCCACCAGGCTGCCTTCGCCATCGGTATTCCTCCACATCTCTACGCATTTCACTGCTACACGTGGGATTCTACCTCCCTCTGACACACTCTAGTTACACAGTTTCAAATGCACGTCCCAAGTTGAGCTCGGGGATTTCACATCTGACTTATTTAACCGTCTGCGCTCGCTTTACGCCCAGTAATTCC
+
FFFFFFFFFFFFFFFFFFFFFF:FFFFFFFFFFFFFFFFFFFFFF,FFFFFFFF,FFFFFF:FFFFF,:FFFFFFFFFFFF:FFFFFFFFFFFFFFFFFFFFFFFFFFFFFFFFFFFFFFFFFFFFFFFF:FFFFFFFFFFFFFFF,FFFFFF:FFFFFFFFFFFFFFFFFFFFFFFFFFFFFFFFFFFFFFFFF,FFFFFFFFFFFFFFF::FFFF:FFFFFFFFFFFFFFFFFFFFFFFFF,FFFFF
@A00270:176:HGHW5DRXY:1:2101:14823:7874 2:N:0:TGATGAAT+CTCCTTAC
GACTACTGGGTATCTAATCCTGTTTGCTACCCACGCTTTCGAGCATGAACGTCAGTGTTATCCCAGGAGGCTGCCTTCGCCATCGGTATTCCTCCACATCTCTACGCATTTCACTGCTACACGTGGAATTCTACCTCCCTCTGACACACTCTAGTTACACAGTTTCAAATGCACGTCCCAAGTTGAGCTCGGGGATTTCACATCTGACTTATTTAACCGTCTGCGCTCGCTTTACGCCCAGTAATTCC
+
FFFFFFFFFFFFFFFFFFFF:F:FFFFFFFFFFFFF:FFFFFFFFFFFFFFFFFFFFFFFFFFFFFFFFFFFFF:FFFFFFFFFFFFFFFFFFFF:FFFFFFFFFFFFFFFFFFFFFFFFFFFFFFFFFFFFFFFFFFFFFFFFFFFFF:FFFFFFFFFFFFFFFFFF:FFFFFFFFF:F,FFFFFFFFFFFFFFFFFFFFF,FFF,,FFFFFFFFFFFFFFFFFFFFFF:FF:FFFF:FFFFFFFFF
@A00270:176:HGHW5DRXY:1:2101:19407:7889 2:N:0:TGATGAAT+CTCCTTAC
GACTACTAGGGTATCTAATCCTGTTTGCTCCCCACGCTTTCGCATCTCAGCGTCAGTATCTGTCCAGAAGGCCGCCTTCGCCACCGGTATTCCTCCACATCTCTACGCATTTCACCGCTACACGTGGAATTCTACCTTCCTCTACAATACTCTAGTTAACCAGTTTTAAGTGCAATTCCTAGGTTGAGCCCAGGGCTTTCACACCTAACTTAATTATCCGCCTACATGCCCTTTACGCCCAGTCATTCC
+
FFFFFFFFFFFFFFFFFFFFFFFFFFFFFFFFFFFFFFFFFFFFFFFFFFFFFFFFF,FFFFFFFFFFFFFFFFFFFFFFFFFFFFFFFFFFFFFFFFFFFFFFFFFFFFFFFFFFFFFFF:FFFFF::FFFFFFFF:FFFFFFFFFFFFFFFFF:FFFFFFFFFFFF:FFFFFFFFFFFFF:FFFFFFFFFFFFFFFFF:FFFFFFFFFFFFFFFFFFFFF:FFFFFFFFFFF:FFFFF::FFFFFFF
@A00270:176:HGHW5DRXY:1:2101:31855:7905 2:N:0:TGATGAAT+CTCCTTAC
GACTACTAGGGTATCTAATCCTGTTTGCTACCCACGCTTTCGAGCATGAACGTCAGTGTTATCCCAGGAGGCTGCCTTCGCCATCGGTATTCCTCCACATCTCTACACATTTCACTGCTACACGTGGAATTCTACCTCCCTCTGACACACTCTAGTTACACAGTTTCAAATGCACGTCCCAAGTTGAGCTCGGGGATTTAACATCTGACTTATTTAACCGTCTGCGCTCGCTTTACGCCCAGTAATTCC
+
FFFFFFFFFF,FFFFFFFFF,F:FFFFF::F:F,,::FFFFFFF::FF,:FFFF:FFFFFFFFF:FFF::FFFFFFFFF,,FFFFFFFFF,FF:FFFFFFFFFFFFF,F:F::F,FFFF,FFF:FFF,FFF,FF,FFFFFF:FFF::FF:F:FF::F:FFFF,FFF:F:FFFF:F:F,::F,FFF::F,,,FF:F:FFF::FFF,F,:,::FFFFFF,FFFFFF:FFF,::FF:,F:F,,FFFFF:FF,
@A00270:176:HGHW5DRXY:1:2101:14769:7936 2:N:0:TGATGAAT+CTCCTTAC
GACTACTGGGTATCTAATCCTGTTTGCTACCCACGCTTTCGAGCATGAACGTCAGTGTTATCCCAGGAGGCTGCCTTCGCCATCGGTATTCCTCCACATCTCTACGCATTTCACTGCTACACGTGGAATTCTACCTCCCTCTGACACACTCTAGTTACACAGTTTCAAATGCACGTCCCAAGTTGAGCTCGGGGATTTCACATCTGACTTATTTAACCGTCTGCGCTCGCTTTACGCCCAGTAATTCC
+
FFFFFFFFFFFFFFFFFFFFFFFFFFFFFFFFFFFFFFFFF:FFFFFFFFFFFFFFFFFFFFFFFFFFFFFFFFFFFFFF:FFFFFF:FFFFFFFFFFFFFFFFFFFFFFFF:FFFFFFFFFFFFFFFFFFFFFFFFFFFFFFFFFFFFFF:FFFFFFFFFFFFFFFFFF:FFFFFFFF:FFFFF:FFFFFFFF::FFFFFFFFFF:FFFFFFFFF:FFFFFFFFFFF:FFFFFFFFFFFFFFF:FF:
@A00270:176:HGHW5DRXY:1:2101:21712:7968 2:N:0:TGATGAAT+CTCCTTAC
CCTACGGGGGGCTGCAGTGGGGAATATTGCACAATGGGGGGAACCCTGATGCAGCCATGTCGCGTGTATGAAGAAGGCCTTCGGGTTGTAAAGTACTTTCGGTGATGAGGAAGGTGATGTATCTAATAGGTGCATTAATTGACGTTAATCACAGAAGAAGCACCGGCTAACTCCGTGCCAGCAGCCGCGGTAATAAGGAGGGTGCGAGCGTTAATCGGAATGACTGGGCGTAAAGGGCATGTAGGCGGAT
+
:,FF::FFFFFFFF:FFFFF:FFFFF:FF:F,FF:FFFFFFFFFF,FFFF:FFFFFF:FF:FFFFFFFFFFF,FFFFFFFFFFF:FF:FFFF::F,FFF:FF,FF:FF,FFFFF::FFF,F:F,,FFFF,FFFFF:FFFF,:FF:FFF:FFFF,,FFFF:FFFFF:F:FF:FFFFFF:FF:FFFFFFF,::FFFF,FFFFF,FFFFFF,FF:FF:FF,FFFFF:FF:FF:FFFFFFFFFF,FF,F:FFFF
@A00270:176:HGHW5DRXY:1:2101:23565:8015 2:N:0:TGATGAAT+CTCCTTAC
GACTACAGGGGTATCTAATCCTGTTTGCTCCCCACGCTTTCGCATCTCAGCGTCAGTATCTGTCCAGAAGGCCGCCTTCGCCACCGGTATTCCTCCACATCTCTACGCATTTCACCGCTACACGTGGAATTCTACCTTCCTCTACAATACTCTAGTTAACCAGTTTTAAGTGCAATTCCTAGGTTAAGCCCAGGGCTTTCACACCTAACTTAATTATCCGCCTACATGCCCTTTACGCCCAGTCATTCC
+
FFFFFFFFFFFFFFFFFFFFF:FFFFFFFFFFFFFFFFFFFFFFFFFFFFFFFFFFFFFFFFFFFFFFFFFFFFFFFFFFFFFFFFFFFFFFFFFFFF:FFFFFFFFFFFFFFFFFFFFFF:FFFFFFFFFFFFFFFFF:FFFFFFFFFFFFFFFFFFFFFFFFFF:FFFFFFFFFFFFF,FFFFFF:FFFFFFFFFFFFF:FFFFFFFFFFFFFFF:FFFFFFFFFFFFFFFFFFFFFFFFFFFF:FF
@A00270:176:HGHW5DRXY:1:2101:32551:8015 2:N:0:TGATGAAT+CTCCTTAC
GACTACCCGGGTATCTAATCCTGTTTGCTCCCCACGCTTTCGCATCTCAGCGTCAGTATCTGTCCAGAAGGCCGCCTTCGCCACCGGTATTCCTCCACATCTCTACGCATTTCACCGCTACACGTGGAATTCTACCTTCCTCTACAATACTCTAGTTAACCAGTTTTAAGTGCAATTCCTAGGTTAAGCCCAGGGCTTTCACACCTAACTTAATTATCCGCCTACATGCCCTTACGCCCAGTCATTCC
+
FFFFFFFFF,FFFFFFFFFFFFFFFFFFFFF,FFF:FFFFFFFF:FFFFFF,F:FFFFFFFFFFFFFFFFFFFFFFFFF,FFFFFFFF:FF:FFF:FFF::FFFFFFFFFFFFFFFFFFFFFFFFFF::FFFFFFFFFF:FFFFFFFFFFF:FF,FFFFFFFFFFFFFFFFFF,F:FFFFFFFFFFFF:FFFFFFFF:F:FFFF:FFFFFFFFFFFF,FFFFFFFFFF:FFFFFF,FFFFFFFFF:FF
@A00270:176:HGHW5DRXY:1:2101:9968:8077 2:N:0:TGATGAAT+CTCCTTAC
GACTACTCGGGTATCTAATCCTGTTTGCTACCCACGCTTTCGAGCATGAACGTCAGTGTTATCCCAGGAGGCTGCCTTCGCCACCGGTATTCCTCCACATCTCTACGCATTTCACTGCTACACGTGGAATTCTACCTCCCTCTGACACACTCTAGTTACACAGTTTCAAATGCACGTCCCAAGTTGAGCTCGGGGATTTCACATCTGACTTATTTAACCGTCTGCGCTCGCTTTACGCCCAGTAATTCC
+
FFFFFFFFFFFFFFFFFFFFFFFFFFFFFFFFFFFFFFFFFFFFFFFFFFFFFFFFFFFFFFFFFFFFFFFFFFFFFFFFFFFFFFFF:FFFFFFFFFFFFFFFFFFFFFFFFFFFFFFFFFFFFFFFFFFFF,FFFFFFFFFFFFFFFF:FFFFFFFFFFFFFFFFFFFFFFFFFFF:FFFFFFFFFFFFFFFFFFF,FFFFFFFFF::F:FFFFFFFFFFFFFFFFFFF:FFFFFFFFFFFFFFF:F
@A00270:176:HGHW5DRXY:1:2101:18385:8187 2:N:0:TGATGAAT+CTCCTTAC
GACTACCGGGGTATCTAATCCTGTTTGCTACCCACGCTTTCGAGCATGAACGTCAGTGTTATCCCAGGAGGCTGCCTTCGCCATCGGTATTCCTCCACATCTCTACGCATTTCACTGCTACACGTGGAATTCTACCTCCCTCTGACACACTCTAGTTACACAGTTTCAAATGCACGTCCCAAGTTGAGCTCGGGGATTTCACATCTGACTTATTTAACCGTCTGCGCTCGCTTTACGCCCAGTAATTCC
+
FFFFFFFFFFFFFFFFFFFFFFFFFFFFFFFFFFFFFFFFFFFFFFFFFFFFFFFFFFFFFFFFFFFFFFFFFFFFFFFFFFFFFFFFFFFFFFFFFFFFFFFFFFFFFFFFFFFFFFF:FFFFFFFFFFFFFF:FFFFFFFFFFFFFFFFFFFFFFFFFFFFFFFFFFFF:FFFFFFFFFFFFFFFF:FFFFFFFFF:FFFF:FFFF,FFF:F:FFFF::FFF:FFFFFFFFFF:FFF,FFFFFFFFF
@A00270:176:HGHW5DRXY:1:2101:31946:8187 2:N:0:TGATGAAT+CTCCTTAC
CCTACGGGCGGCTGCAGTGGGGAATATTGCACAGTGGGGGGAACCCTGATGCAGCCATGCCGCGTGTATGACGAAGGCCTTCGGGTTGTAAAGTACTTTCGGTGATGAGGAAGGTGATGAATCTAATAGGTTTATTAATTGACGTTAATCACAGTAGAAGCACCGGCTAACTCCGTGCCAGCAGCCGCGGTAATACGGAGGGTGCGAGCGTTAATCGGAGTGTCTGGGCGTAAAGGGAATGTAGGCGGAT
+
:FFFFFFFFFFFFFFFFFF,F:FFFFFFFFF,F,FFFFFFFF:FFFFFF:FFF:F:,F::FFFFFFFFFFF,FFFFFFF,FFFF,FFFFFF:FFF,FFFFFFFFF,,FF,FFFFFFFFFFFFFFF:FFFFFFFFFFFFF,F,:FFF:FFF,,,F:F:,FFFFF:F,FFF:,FFFFFFFFFF,FF:,F:FFFFFFFF,F,F:FFFFFFFF:,:FFF:FFFFFF,FFFFFFFF,FF:FF,,,FFF:FFFFFF
@A00270:176:HGHW5DRXY:1:2101:32615:8375 2:N:0:TGATGAAT+CTCCTTAC
GACTACCCGGGTATCTAATCCTGTTTGCTCCCCACGCTTTCGCATCTCAGCGTCAGTATCTGTCCAGAAGGCCGCCTTCGCCACCGGTATTCCTCCACATCTCTACGCATTTCACCGCTACACGTGGAATTCTACCTTCCTCTACAATACTCTAGTTAACCAGTTTTAAGTGCAATTCCTAGGTTAAGCCCAGGGCTTACACACCTAACTTAATTATCCGCCTACATGCCATTACGCCCAGACATTCC
+
FF:FFFFFFFFFFFF:F:FFFFF,FF,:FFFFFFFFF:,FF,FFFFFFF:FFFFF:FFFFFFFFFFFFF::FF,FF:F,F:FFF::F:FFFFFF,FFFFFFF,FF,F,FFFF:FFFFF,FFFFFFFFFFFFFFFFFFFFFF::F:FF:FF,:F:F:FFF::F,,,:F:F,F,,FFF:FFFFF::,FFFFF:F,F,F,F,FFFFFFFFFFF:FF:FF:FF:,F:FFFF,F:,,:F,FF,FFF,,F:F,:
@A00270:176:HGHW5DRXY:1:2101:31403:8437 2:N:0:TGATGAAT+CTCCTTAC
GACTACACGGGTATCTAATCCTGTTTGCTACCCACGCTTTCGAGCATGAACGTCAGTGTTATCCCAGGAGGCTGCCTTCGCCATCGGTATTCCTCCACATCTCTACGCATTTCACTGCTACACGTGGAATTCTACCTCCCTCTGACACACTCTAGTTACACAGTTTCAAATGCACGTCCCAAGTTGAGCTCGGGGATTTCACATCTGACTTATTTAACCGTCTGCGCTCGCTTTACGCCCAGTAATTCC
+
FFFFFFFFFFFFFFFFFFFFFFFFFFF:FFFFFFFFFFFFFFFFFFFF:FFFFFFFF:FFFFF:F:FFFFFFFFF:FFFFFFFFFFFFF,FFFFFFFF:FFFFFFFFFFFFF:FFFFFFFFFFFFFFFFFFFFFFFFFFFFFFFFFFFFFFFFFFFFF:F:FFFFFFFFFFF:FFFFF:FFFFFFFFFFFFFFFFFFFFFFFFFFFFFFFFFFFFFF:F:FFFFFFFFFFFFFFFFF,::FFFFFFF,F
@A00270:176:HGHW5DRXY:1:2101:23032:8500 2:N:0:TGATGAAT+CTCCTTAC
CCTAGGGCGGCAGCAGTGGGGAATATTGCACAATGGGGGGAACCCTGATGCAGCATGCCGCGTGTATGAAGAAGGCCTTCGGGTTGTAAAGGACTTTTGTTAGGGAAGAAAAGCTGGGTGCTAATACCATCTAGTGCTGACGGTACCTAAAGAATAAGCACCGGCTAACTACGTGCCAGCAGCCGCGGTAATACGTAGGGTGCGAGCGTTAATCGGAATTACTGGGCGTAAAGCGAGCGCAGACGGTTAA
+
FFFFFFFFFFFFFFFFFFFFFFFFFFFF:FFFFFFFFFFFFFFFFFFFFFFFFFFFFFFFFFFFFFFFFFFFFFFFFFFFFFFFFFFFFFFFFFFFFFFFFFFFFFFF:F:FFFFFFFFFFFFFFFFFFFFFFFFFFFFFFFFFFFFFFFFFFFFFFFFFFFFFFFFFFFFFFFFFFFFFF:FFFFFFFFFFFFFFFFF:FFFFFFFFFFFFF:FFFFFFFFFF:FFFFFFF:FFFFFF:FFFFFFFFFF
@A00270:176:HGHW5DRXY:1:2101:30318:8531 2:N:0:TGATGAAT+CTCCTTAC
GACTACTGGGGTATCTAATCCTGTTTGCTACCCACGCTTTCGAGCATGAACGTCAGTGTTATCCCAGGAGGCTGCCTTCGCCATCGGTATTCCTCCACATCTCTACGCATTTCACTGCTACACGTGGAATTCTACCTCCCTCTGACACACTCTAGTTACACAGTTTCAAATGCACGTCCCAAGTTGAGCTCGGGGATTTCACATCTGACTTATTTAACCGTCTGCGCTCGCTTTACGCCCAGTAATTCC
+
FFFFFFFFFFFFFFFFFFFFFFFFFFFFFFF:FFFFFFFFFFFFFFFFFFFFFFFFFFFFFFFFFFFFFFFFFFFFFFFFFFFFFFFFFFFFFFFFFFFFFFFFFFFFFFFFFFFFF:FFFFFFFFFFFFFFFFFFFFFFFFFF:FFFFFFFFFFFFFFFFFFFFFFFFFFFF:FFFFFFFFFFFFFFFFFFFFFFFFFFFFFFFFF:F:F:FFFFFFF,FFF:FFFFFFFFFFFFFFFF,FFFFF:FF
@A00270:176:HGHW5DRXY:1:2101:8106:8578 2:N:0:TGATGAAT+CTCCTTAC
CCTACGGGTGGCTGCAGTGGGGAATATTGCACAATGGGGGGAACCCTGATGCAGCCATGCCGCGTGTATGAAGAAGGCCTTCGGGTTGTAAAGTACTTTCGGTGATGAGGAAGGTGATGAATCTAATAGGTTTATTAATTGACGTTAATCACAGAAGAAGCACCGGCTAACTCCGTGCCAGCAGCCGCGGTAATACGGAGGGTGCGAGCGTTAATCGGAATGACTGGGCGTAAAGGGCATGTAGGCGGAT
+
FFFFFF:FFFFFFFF:F,FFFFFFFFFFFFF:FFF,FFFFF:FFFFFFFFFF:FFFFF,FFFFFF:FFFFFFFFFFFFFFFFFFFFFFF,FFFFFFFFFFFFF,FFFFFFFFFFFFFFFFFFFFFFFFFFFFFF:FFFFFFFF,FFFFFFFFFF:FFFFFFFFFF:F:F:FFFFF:FFFFFFF,FFFFFFFFFFFFF:F:F:FFFFFF,FFFF:F:FFF:F:FFFFF:FFF,FFF:FFFFFFF:FFFFFF
@A00270:176:HGHW5DRXY:1:2101:5891:8625 2:N:0:TGATGAAT+CTCCTTAC
CCTACGGGTGGCAGCAGTGGGGAATATTGCCCAATGGGGGGAACCCTGATGCAGCCATGCCGCGTGTATGAAGAAGGCCTTCGGGTTGTAAATTACTTTCGGTGATGAGGAAGGTGATGAATCTAATAGGTTTATTAATTGACGTTAATCACAGAAGAAGCACCGGCTAACTCCGTGCCAGCAGCCGCGGTAAAACGGAGGGTGCGAGCGTTAATCGGAATGACTGGGCGTAAAGGGCATGTAGGCGGAT
+
FF:FF:FFF:FF:,F:,F,FFFFF,F,F,F,,FF,::FFFFFFFFF,:::,FF:FF,,::F:F:FFF:,,FF:FF,FFF,FFFFFF:FFFFF,FF,:F:FFFFFF::FFF:F:FFFFF::F,,,FF:F:FFFFFFFFF,F,F::FFFF,FFFF:FF:FF:FF:F:FF,FFF,,F,FFFFF:FF:FFFFFFFFF,:F,FFFFFF,FFFFF:FFFF,,FF:FFFFF,FFFFFFFF:,FF::F::F,FFFF:F
@A00270:176:HGHW5DRXY:1:2101:22869:8719 2:N:0:TGATGAAT+CTCCTTAC
CCTAGGGCGGCAGCAGTGGGGAATATTGCACAATGGGGGGAACCCTGATGCAGCATGCCGCGTGTATGAAGAAGGCCTTCGGGTTGTAAAGGACTTTTGTTAGGGAAGAAAAGCTGGGTGCTAATACCATCTAGTGCTGACGGTACCTAAAGAATAAGCACCGGCTAACTACGTGCCAGCAGCCGCGGTAATACGTAGGGTGCGAGCGTTAATCGGAATTACTGGGCGTAAAGCGAGCGCAGACGGTTAA
+
FFFFFFFFFFFFFFFFFFFFFFFFFFFFFFFFFFFFFFFFFFFF:FFFFFF:FFFFFFFFFFFFFFFFFFFFFFFFFFFFFFFFFFFFFFFFFFFFFFFFFFFFFFFF,FFFFFFFFFFFFFFFFFFFFFFFFFFFFFF:FFFFFFFFFFFFFFFFFFFFFFFFFFFFFFFFFFFFFF:FFFFFFFFFFF:FFFFF:FFFFFFFFFFFFFFFF:FFFFFFFFFFFFFFFFFFFFFFFFFFFFFFF:FFFF
@A00270:176:HGHW5DRXY:1:2101:31711:8782 2:N:0:TGATGAAT+CTCCTTAC
CCTACGGGGGGCTGCAGTGGGGAATATTGCACAATGGGGGGAACCCTGATGCAGCCATGCCGCGTGTATGAATAAGGCCTTCGGGTTTTAAAGTACTTTCGGTGATGAGGAAGGTGATGAATCTAATAGGTTTATTAATTGACGTTAATCACAGAAGAAGCACCGGCTAACTCCGTGCCAGCAGCCGAGGTAATACGGTGGGTGCGAGCGTTAATCTGAATGACTGGGCGTATAGGGCATGTAGGCGGAT
+
,FF::,FFFFF,FFF::FF:FFFFFFFF,F,,,FFFFFFFFFFF,,F::F:FFFFFFFF,FFFFFFFFFF::,FFFFF,::,FFFFF,F:::FFF:FF:FF:FFFFFFFFFFF,F:FFF,FFF:FFFFFFFFFFFFFFFFF,FFFF::FFFF,F,FFFF:F::,F,:FFFFFF,FFFF:FFFFF:FF,FFFF,:F:FFFFFF:F,FFFFFFF,,FF,F,,F:,,FF,FFF:F,::FFF,FFFF,FFF,F:
@A00270:176:HGHW5DRXY:1:2101:32823:8891 2:N:0:TGATGAAT+CTCCTTAC
CCTACGGGCGGCTGCAGTGGGGAATATTGCAAAGTGGGGGGAACCCTGATGCAGCCATGCCGCGTGTATGAAGAAGGACTTCGGGTTGTAAAGTACTTTCGGTGATGAGGAAGGTGATGAATCTAATAGGTTTATTAATTGACGTTAATCACAGAAGAAGCACCGGCTAACTCCGTGACAGCAGCCGCGGTAATACGGAGGGTGCGAGCGTTAATCGTAGTGGCTGGGCGTAAAGGGAATGTAGGCGGAT
+
F,FFFFFFFFFFFFFFFFF:FFFFFFFFFFF,FFFFFFFFFFFFF:FFFFFFF,F,FFF,:FFFFFFFFFFFFF:F::FFFFF,:FFFFFFFFF:,FFFF,FF:FFFFF,FFFF:FFFF,FFFFFFFF,,FFFFFFFFF:FFF,FFFFFFF,F:FFFFFF,F,FF,FFFFFFF,F:F,FF:,F,FFF,:F:,FFFFF:FFFFFF,:FF:FFFF:FF,,FFFFFFFF,,::FFF:FFF,FF:FFFFFFFFF
@A00270:176:HGHW5DRXY:1:2101:32850:8938 2:N:0:TGATGAAT+CTCCTTAC
CCTACGGGCGGCTGCAGTGGGGAATATTGCACAGTGGGGGGAACCCTGATGCAGCCATGCCGCGTGTATGAAGAAGGCGTTCGGGTTGTAAAGTACTTTCGGTGATGAGGAAGGTGATGAATCTAATAGGTTTATTAATTGACGTTAATCACAGAAGAAGCACCGGCTAACTCCGTGCCAGCAGCCGCGGTAATACGGAGGGTGCGAGCGTTAATCGGAGTGGGTGGGCGTAATGGGCATGTAGGCGGAT
+
F:FFFFFFFFFFFFFFFFFFFFFFFFFFFFF,F,FFFFFFF:F::FFFFFFFFFF:FFF,:FFF:FF:FFFFFFFFFF,FFFF:FFFFF:FF:FFFFFF,F,FF,:FFFFFFF:FF,::,FFFF,:F:,FFFFFFF::FF,,,FFFFFFF,FFF:,F,FFFFF:FFFFF,FFFFFFF,:FFF::F,FFFFFF,FF,,FFFFFFFF:F,:FFFFFF:FF,:F,F,F,FF:FF:,,F:F:,FFFF,:,FFFF
@A00270:176:HGHW5DRXY:1:2101:11469:8954 2:N:0:TGATGAAT+CTCCTTAC
GACTACCAGGGTATCTAATCCTGTTTGCTACCCACGCTTTCGAGCATGAACGTCAGTGTTATCCCAGGAGGCTGCCTTCGCCATCGGTATTCCTCCACATCTCTACGCATTTCACTGCTACACGTGGAATTCTACCTCCCTCTGACACACTTTAGTTACACAGTTTCAAATGCACGTCCCAAGTTGAGCTCGGGGATTTCACATCTGACTTATTTAACCGTCTGCGCTCGCTTTACGCCCAGTAATTCC
+
FFFFFFFFFFFFFFFFFFFFFFFFFFFFFFFFFFFFFFFFFFFFFFFFFFFFFFFFFFFFFFFFFFFFFFFFFFFFFFFFFFFFFFFFFFFFFFFFFFFF:FFFFFFFFFFFFFFFFFFF:FFFFFFFFFFFF,FFFFFFFFFFFFFFFFFFFFFFFFFFFFFFFFFFFFFFFFFFFFFFFFFFFFFFFFFFFFFF,FFFFFFFFFFFFF,F,FFFFFFF:FFFF:FFFFFFFFFF:FFFFFFFFFFFF
@A00270:176:HGHW5DRXY:1:2101:31331:8970 2:N:0:TGATGAAT+CTCCTTAC
GACTACACGGGTATCTAATCCTGTTTGCTACCCACGCTTTCGAGCATGAACGTCAGTGTTATCCCAGGAGGCTGCCTTCGCCATCGGTATTCCTCCACATCTCTACGCATTTCACTGCTACACGTGGAATTCTACCTCCCTCTGACACACTCTAGTTACACAGTTTCAAATGCACGTCCCAAGTTGAGCTCGGGGATTTCACATCTGACTTATTTAACCGTATGCGCTCGCTTTACGCCCAGTAATTCC
+
F,,FFFFFFFFFFFFF:FFFF:FFFFF:FFFFFFF:FFFFFFFFFFFFFFFFFFFFFFFFFFFFFF:FFFFFFFFFFFFFFFFFF:FFFFFFFFFFFFFFFFFFFFFFFFFFFFFFFFFFFFFFFFFFFFFFFFFFFFFFFFFFFFFFFFFFFFFFFFFFFFFFFFF:FFFFF:FFFFFFFFFFFFFFFF:FFFFFFFFFFFFF,FFFFFFFFFF,:,F:F,FFF:FF::FFFF,,F,FF:FFFFFF,F
@A00270:176:HGHW5DRXY:1:2101:24487:8985 2:N:0:TGATGAAT+CTCCTTAC
GACTACAAGGGTATCTAATCCTGTTTGCTCCCCACGCTTTCGCATCTCAGCGTCAGTATCTGTCCAGAAGGCCGCCTTCGCCACCGGTATTCCTCCACATCTCTACGCATTTCACCGCTACACGTGGAATTCTACCTTCCTCTACAATACTCTAGTTAACCAGTTTTAAGTGCAATTCCTAGGTTAAGCCCAGGGCTTTCACACCTAACTTAATTATCCGCCTACATGCCCTTTACGCCCAGTCATTCC
+
FFFFFFFFFFFFFFFFFFFFFFFFFFFFFFFFFFFFFFFFFFFFFFFFFFFFFFFFFFFFFFFFFFFFFFFFFFFFFFFFFFFFFFFF:FFFFFFFFFFFFFFFFFFFFFFFF:FFFFFFFFFFFFF::,FFFFFFFFFFFFFFFFFFFF:FFFFFFFFFFFFFFFFFFFFFFF,FFFFFFFFFFFFFFFFFFFFFFFFFFF::FFFFFFFFF:FFFFFFFFF:FFFFFFFFFFFFFFFFFFFFFFFFF
@A00270:176:HGHW5DRXY:1:2101:30237:8985 2:N:0:TGATGAAT+CTCCTTAC
GACTACTGGGGTATCTAATCCTGTTTGCTACCCACGCTTTCGAGCATGAACGTCAGTGTTATCCCAGGAGGCTGCCTTCGCCATCGGTATTCCTCCACATCTCTACGCATTTCACTGCTACACGTGGAATTCTACCTCCCTCTGACACACTCTAGTTACACAGTTTCAAATGCACGTCCCAAGTTGAGCTCGGGGATTTCACATCTGACTTATTTAACCGTCTGCGCTCGCTTTACGCCCAGTAATTCC
+
FFFFFFFFFFFFFFFFFFFFFFFFFFFFFFFFFFFFFFFFFFFFFFFFFFFFFFFFFFFFFFFFFFFFFFFFFFFFFFFFFFFFFFFFFFFFFFFFFFFFFFFFFFFFFFFFFFFFFFFFFFFFFFFFFFFFFFF,FFFFFFFF,FFFFFFFFFFFFFFFFFFFFFFFFFFFFFFFFFFFFFFFFFFFFFFFFFFF:FFFF,FFFFFFFFFFFFFFFFFFFFFF:FFFF,FFFFFFFFFFFFFFFFFFF
@A00270:176:HGHW5DRXY:1:2101:1904:9048 2:N:0:TGATGAAT+CTCCTTAC
CCTACGGGAGGCAGCAGTGGGGAATATTGCACAATGGGGGGAACCCTGATGCAGCCATGCCGCGTGTATGAAGAAGGCCTTCGGGTTGTAAAGTACTTTCGGTGATGAGGAAGGTGATGTATCTAATAGGTGCATTAATTGACGTTAATCACAGAAGAAGCACCGGCTAACTCCGTGCCAGCAGCCGCGGTCATACGGAGGGTGCGAGCGTTACTCGGAATGACTGGGCGTACAGGGCATGTAGGCGGAT
+
FFFFFFFFFFFF:FF:FFFFFFF:F,FFFF:FF:FFFFFFFF,FFFFFFFFFF:FF:FFFFFFFFFF:FFF,F,:FFFFFFFFFFFFFF,FFFFFFFFFFFF,FFFFFFFF,FFFFFFFFF:FFFFFFFF::FF,F:FFFFFFFFF:FFFFFFFFFFFFFFFFFFFFFFFFFFFFFFFF:FFFFFFFFFF,,FFFF:FFFFFFFFF:FFF:::,FFFFF,,FFFFFFFFF,:,FFF:F,,:,,FFFFFFF
@A00270:176:HGHW5DRXY:1:2101:13313:9048 2:N:0:TGATGAAT+CTCCTTAC
CCTACGGGCGGCTGCAGTGGGGAATATTGCACAATGGGGGGAACCCTGATGCAGCCATGCCGCGTGTATGAAGAAGGCCTTCGGGTTGTAAAGTACTTTCGGTGATGAGGAAGGTGATGAATCTAATAGGTTTATTAATTGACGTTAATCACAGAAGAAGCACCGGCTAACTCCGTGCCAGCAGCCGCGGTAATACGGAGGGTGCGAGCGTTAATCGGAATGACTGGGCGTGAAGGGCAGGTAGGCGGAT
+
FFFFFFFFFFF:FFFFFFFFFF:FFFFFFFFFFFFFFFFFFFFFFFFFFFFFFFFFFFF,FFFFFFF:FFFFFF,FFF:F:FFFF:FF:FFFFFFFFFFFFFFFFFFFFFFFFFFFFFFFFFFFFFFFFFFFFF,FFFFF:FFF:F,FFFFFFFFFFFFFFFFFFFFFFFFFFFFFFF,FFFFFFF,FFFFFFFF,F:F,F:FFFFFFFF:FFF:FFF,FFFFFFF::FF,F,FFFFFF,FFFFFFFFFF
@A00270:176:HGHW5DRXY:1:2101:30219:9048 2:N:0:TGATGAAT+CTCCTTAC
GACTACTGGGGTATCTAATCCTGTTTGCTACCCACGCTTTCGAGCATGAACGTCAGTGTTATCCCAGGAGGCTGCCTTCGCCATCGGTATTCCTCCACATCTCTACGCATTTCACTGCTACACGTGGAATTCTACCTCCCTCTGACACACTCTAGTTACACAGTTTCAAATGCACGTCCCAAGTTGAGCTCGGGGATTTCACATCTGACTTATTTAACCGTCTGCGCTCGCTTTACGCCCAGTAATTCC
+
FFFFFFFFFFFFFFFFFFFFFFFFFFFFFFFFFFFFFFFFFF:FFFFFFFFFFFFFFFFFFFFFFFFFFFFFFFFFFFFFFFFFFFFFFFFFFFFFFFFFFFFFFFFFFFF:FFFFFFFFFFFFFFFFF,FFFFFFFFFFFFFF:FFFFFFFFFFFFFFFFFFFFFFFFFFFFFFFFFFFFFF,FFFF:FFFFFFFFFFFFFFFFFFFFFF:FFFFFFFFFFFF:FFFFFFFFFFFFFFFFFFFFFFFF
@A00270:176:HGHW5DRXY:1:2101:10601:9142 2:N:0:TGATGAAT+CTCCTTAC
GACTACCCGGGTATCTAATCCTGTTTGCTCCCCACGCTTTCGCATCTCAGCGTCAGTATCTGTCCAGAAGGCCGCCTTCGCCACCGGTATTCCTCCACATCTCTACGCATTTCACCGCTACACGTGGAATTCTACCTTCCTCTACAATACTCTAGTTAACCAGTTTTAAGTGCAATTCCTAGGTTGAGCCCAGGGCTTTCACACCTAACTTAATTATCCGCCTACATGCCCTTTACGCCCAGTCATTCC
+
FFFFFFFFFFFFFFFFFFFFFFFFFFFFFFFFFFFFFFFFFFFFFFFFFFFFFFFFFFFFFFFFFFFFFFFFFFFFFFFFFFFFFFFFFFFFFFFFFFFFFFFFFFFF:FFFFFFFFFFFFFFFFFFFFFFFFFFFFFFFFFFFFFFFF::FFFFFFFFFFFFFFFFFFFFFFFFFFFFFFFFFFFFFFFFFFFFFFFFFFFFFFF:FFFFFFFFFFFFFFFFFFFFFFFFFFFFFFFFFFFFFFFFFF
@A00270:176:HGHW5DRXY:1:2101:24822:9157 2:N:0:TGATGAAT+CTCCTTAC
GACTACTCGGGTATCTAATCCTGTTTGCTACCCACGCTTTCGAGCATAAACGTCAGTGTTATCCCAGGAGGCTGCCTTCGCCATCGGTATTCCTCCACATCTCTACGCATTTCACTGCTACACGTGGAATTCTACCTCCCTCTGACACACTCTAGTTACACAGTTTCAAATGCACGTCCCAAGTTGAGCTCGGGGATTTCACATCTGACTTATTTAACCGTCTGCGCTCGCTTTACGCCCAGTAATTCC
+
FFFFFFFFFFFFFFFFFFFFFFFFFFFFFFFFFFFFFFFFFFFFF:FFFFFFFFFFFFFFFFFFFFFFFFFFFFFFFFFFFFFFFFFFFFFFFFFFFFF:FFFFFFFFFFFFFFFFFFFFFFFFFFFFFFFFFFFFFFFFFFFFF:FFFFFFF:FFFFFFFFFFFFFFFFFFFFFFFFFFFFFFFFFFFFFFFFF:F:FFFFFFFFFF:FFFFFFFFFFFFFFFFFFFFFFFFFFFFF:FFFFFFFFFF
@A00270:176:HGHW5DRXY:1:2101:24623:9220 2:N:0:TGATGAAT+CTCCTTAC
GACTACCGGGGTATCTAATCCTGTTTGCTCCCCACGCTTTCGCATCTCAGCGTCAGTATCTGTCCAGAAGGCCGCCTTCGCCACCGGTATTCCTCCACATCTCTACGCATTTCACCGCTACACGTGGAATTCTACCTTCCTCTACAATACTCTAGTTAACCAGTTTTAAGTGCAATTCCTAGGGTGAGCCCAGGGCTTTCACACCTAACTTAATTATCCGCCTACATGCCCTTTACGCCCAGTCATTCC
+
FFFFF,FFFFFFFFFFF:FFFFFFFFFFFFFFFFFFFFFFFFFFFFFFFFFFFFFFFFFFFFFFFFF:FFFFFFFFFFFFFFFFFFFFFFFFFFFFFFFFFFFFFFFFFFFFFFFFFFFFFFFFFFFF,FF:FFFFFFFFFFFFFFFFFFFF:FFFFFFFFFF:FFFFFFFFFFFFFFFF:FF,FFFFFFFFFFFFFFFF:FFFFFF:F:FFF:FFFFFFFFFFF,FFFFF:FFFFFFFFF:,FFFFFF
@A00270:176:HGHW5DRXY:1:2101:23213:9251 2:N:0:TGATGAAT+CTCCTTAC
GACTACACGGGTATCTAATCCTGTTTGCTACCCACGCTTTCGAGCATGAACGTCAGTGTTATCCCAGGAGGCTGCCTTCGCCATCGGTATTCCTCCACATCTCTACGCATTTCACTGCTACACGTGGAATTCTACCTCCCTCTGACACACTCTAGTTACACAGTTTCAAGTGCACGTCCCAAGTTGAGCTCGGGGATTTCACATCTGACTTATTTAACCGTCTGCGCTCGCTTTACGCCCAGTAATTCC
+
FFFFFFFFFFFFFFFFFFFFFFFFFFFFFFFFFFFFFFFFFFFFFFFFFFFFFFFFFFFFFFFFFFFFFFFFFFFFFFFFFFFFFFFFFFFFFFFFFFFFFFFFFFFFFFFFFFFFFFFFFFFFFFFFFFFFFFFFFFFFFFFFFFFFFFFFFFFFFFFFFFFFFFFFFFFFFFFFFFFFFFFFFF:FFFFFFFFF:FFFFFFFFFFFFFFFFFFFFFF,FFFFFFFFFFFFFFFFFFFFFFFFFF:FF
@A00270:176:HGHW5DRXY:1:2101:16857:9267 2:N:0:TGATGAAT+CTCCTTAC
GACTACTCGGGTATCTAATCCTGTTTGCTACCCACGCTTTCGAGCATGAACGTCAGTGTTATCCCAGGAGGCTGCCTTCGCCATCGGTATTCCTCCACATCTCTACGCATTTCACTGCTACACGTGGAATTCTACCTCCCTCTGACACACTCTAGTTACACAGTTTCAAATGCACGTCCCAAGTTGAGCTCGGGGATTTCACATCTGACTTATTTAACCGTCTGCGCTCGCTTTACGCCCAGTAATTCC
+
FFFFFFFFFFFFFFFFFFFFFFFFFFFFFFFFFFFFFFFF:FFFFFFFFFFFFFFFFFFFFFFFFFFFFFFFFFFFFFFFFF:FFFFF:FFFFFFFFFFFFFFFFFFFFFFFFFFFFFFFFFFFFFFFFFFFFFFFFFFFFFFFFFFFFFFFFFFFFFFFFFFFFFFFFFFFFFFFFFFFFFFFFFFFFFFFFFFFFFFFFFFFFFFFFFFFFFFFFFFFFFFFFFFFFFFFFFFFFF:FFFFF,FFFF
@A00270:176:HGHW5DRXY:1:2101:12102:9298 2:N:0:TGATGAAT+CTCCTTAC
GACTACAAGGGTATCTAATCCTGTTTGCTCCCCACGCTTTCGCATCTCAGCGTCAGTATCTGTCCAGAAGGCCGCCTTCGCCACCGGTATTCCTCCACATCTCTACGCATTTCACCGCTACACGTGGAATTCTACCTTCCTCTACAATACTCTAGTTAACCAGTTTTAAGTGCAATTCCTAGGTTGAGCCCAGGGCTTTCACACCTAACTTAATTATCCGCCTACATGCCCTTTACGCCCAGTCATTCC
+
FF:FFFFFFFFFFFFFFFFFFFFF:FF:FF,FFFFFFFFFFFFFFFF:FFFF,FFF:FFFFFFFFFFFF:FFFFFFFFFFFFFFF:FFFFFFFFFFFFFFFFFFFFFFFFFFFFFFFFF:FFF,FFFF:FFFFFFFFFFFFFFFFFFFFFFFFFFFFFFF:FFFFFFF:FFF:FF:FF:FFFFFFFFF,FFF,:,FFFFFFFFFFFFFFFFFFFFFFFF:FFFFFFFF,FFFFFF,FFFFF,F::::,F
@A00270:176:HGHW5DRXY:1:2101:11939:9361 2:N:0:TGATGAAT+CTCCTTAC
GACTACAAGGGTATCTAATCCTGTTTGCTCCCCACGCTTTCGCATCTCAGCGTCAGTATCTGTCCAGAAGGCCGCCTTCGCCACCGGTATTCCTCCACATCTCTACGCATTTCACCGCTACACGTGGAATTCTACCTTCCTCTACAATACTCTAGTTAACCAGTTTTAAGTGCAATTCCTAGGTTGAGCCCAGGGCTTTCACACCTAACTTAATTATCCGCCTACATGCCCTTTACGCCCAGTCATTCC
+
FFFFFFFFFFFFFFFFFFFFFFFFFFFFFFFFFFFFFFFFFFFFFFFFFFFFFFFFFFFFFFFFFFFFFFFFFFFFFFFFFFFFFFFFFFFFFFFFFFFFFFFFFFFFFFFFFFFFFFFFFFFFFFF:FFFFFFFFFFFFFFFFFFFFFFFFFFFFFFFFFFFFFFFFFFFFFFFFFFFF:FF:FFFFFFFFFFFFFFFF:FFFFF,FFFFFFFFFFFFFFFFFFFFFFFF,FFFFFFFFFFFFFFFFF
@A00270:176:HGHW5DRXY:1:2101:22733:9392 2:N:0:TGATGAAT+CTCCTTAC
GACTACACGGGTATCTAATCCTGTTTGCTACCCACGCTTTCGAGCATGAACGTCAGTGTTATCCCAGGAGGCTGCCTTCGCCATCGGTATTCCTCCACATCTCTACGCATTTCACTGCTACACGTGGAATTCTACCTCCCTCTGACACACTCTAGTTACACAGTTTCAAGTGCACGTCCCAAGTTGAGCTCGGGGATTTCACATCTGACTTATTTAACCGTCTGCGCTCGCTTTACGCCCAGTAATTCC
+
FFFFFFFFFFFFFFFFFFFFFFFFFFFFFFFFFFFFFFFFFFFFFFFFFFFFFFFFFFFFFFFFFFFFFFFFFFFFFFFFFFFFFFFFFFFFFFFFFF,FFFFFFFFFFFFFF:FFFFFFFFFFFFFFF:FFFFFFFFFFFFFFFF:FFFFFFFFFFFFFFFFFFFF::FFFFFFFFF:FFFFFFFFFFFFFFFFF:FFFFFFFFFFFF:FFFFF:FFFFFFFFFFFFFFF:FFFF:FFF,FFFFFFFF
@A00270:176:HGHW5DRXY:1:2101:12192:9486 2:N:0:TGATGAAT+CTCCTTAC
GACTACAAGGGTATCTAATCCTGTTTGCTCCCCACGCTTTCGCATCTCAGCGTCAGTATCTGTCCAGAAGGCCGCCTTCGCCACCGGTATTCCTCCACATCTCTACGCATTTCACCGCTACACGTGGAATTCTACCTTCCTCTACAATACTCTAGTTAACCAGTTTTAAGTGCAATTCCTAGGTTGAGCCCAGGGCTTTCACACCTAACTTAATTATCCGCCTACATGCCCTTTACGCCCAGTCATTCC
+
F:FFFFFFFFFFFFFFFFFFFFFFFFFFFFFFFFFFFFFFFF:FFFFFFFFFFFFFFFFFFFFFFFFFFFFFFFFFFFFFFFFFFFFFFFFFFFFFFFFFFFFFFFFFFFFFFFFFFFFFF:FFFFFFFFFFFFFFFFFFFFFFF:FFFF:FFFFFFF:FFFFFFFFFFFFFFFFFFFFFFFFFFFFFFFFFFFFFFFFFFFFFFFFFFFFFFFFFFFF,FFFFFFFFFFFFFFFFFFFFF:FFFFFFF
@A00270:176:HGHW5DRXY:1:2101:26015:9502 2:N:0:TGATGAAT+CTCCTTAC
GACTACTGGGGTATCTAATCCTGTTTGCTACCCACGCTTTCGAGCATGAACGTCAGTGTTATCCCAGGAGGCTGCCTTCGCCATCGGTATTCCTCCACATCTCTACGCATTTCACTGCTACACGTGGAATTCTACCTCCCTCTGACACACTCTAGTTACACAGTTTCAAATGCACGTCCCAAGTTGAGCTCGGGGATTTCACATCTGACTTATTTAACCGTCTGCGCTCGCTTTACGCCCAGTAATTCC
+
FFFFFFFFFFFFFFFFFFFFFFFFFFFFFFFFFFFFFFFFFFFFFFFFFFFFFFFFFFFFFFFFFFFFFFFFFFFFFFFFFFFFFFFFFFFFFFFFFFFFFFFFFFFFFFFFFFFFFFFFFFFFFFFFFFFFFFFFFFFFFFFFFFFFFFFFFFFFFFFFFFFFFFFFF:FFFFFFFFFFFFFFFFFFFFFFFFFFFFFFFFFFFFFFFFFFFFFFFFFFFFFF:FFFFFFFFFF,FFFFFFFFFFFFF
@A00270:176:HGHW5DRXY:1:2101:23167:9518 2:N:0:TGATGAAT+CTCCTTAC
GACTACACGGGTATCTAATCCTGTTTGCTACCCACGCTTTCGAGCATGAACGTCAGTGTTATCCCAGGAGGCTGCCTTCGCCATCGGTATTCCTCCACATCTCTACGCATTTCACTGCTACACGTGGAATTCTACCTCCCTCTGACACACTCTAGTTACACAGTTTCAAGTGCACGTCCCAAGTTGAGCTCGGGGATTTCACATCTGACTTATTTAACCGTCTGCGCTCGCTTTACGCCCAGTAATTCC
+
FFFFFFFFFFFFFFFF,FFFFFF:FFFFFFFFFFFFFFFFFFFFFFFFFFFFFFFFFFFFFFFFFFFFFFFFFFFFFFFFFFFFFFFFFFFFFFFFFFF:FFFFFFFF:FF:FFFFFFFFFFFFFFFFF:FFFFFFFFFFFFFFFFFFFFFFFFFFFFFFFFFF:FF:FFFFFFFFFFFFFFFFFFFFFFFFFFFFFFFF:FFFFFFFFFF:FFFFFFF:FFFFF:FFFFFFFFFFFFFF:FFFFF:FF
@A00270:176:HGHW5DRXY:1:2101:6180:9533 2:N:0:TGATGAAT+CTCCTTAC
GACTACCAGGGTATCTAATCCTGTTTGCTACCCACGCCTTCGAGCATGAACGTCAGTGTTATCCCAGGAGGCTGCCTTCGCCATCGGTATTCCTCCACATCTCTACGCATTTCACTGCTACACGTGGAATTCTACCTCCCTCTGACACACTCTAGTTACACAGTTTCAAATGCACGTCCCAAGTTGAGCTCGGGGATTTCACATCTGACTTATTTAACCGTCTGCGCTCGCTTTACGCCCAGTAATTCC
+
FFFFFFFFFFFFFFFFFFFFFFFFFFFFFFFFFFFFFFFFFFFFFFFFFFFFFFFFFFFFFFFFFFFFFFFFFFFFFFFF::FFFFF:FFFFFFFFFFFFFFFFFFFFFFFFFFFFFFF,FFFFFFFF,FFFFFFFFFFFFFFFFFFFFFFFF:FFFFFFFFFFFFFFFFFFFFFFFFFFFFFFFFFFFFFFFFF,:FFFFFFFFFFFFFFFFFFFFFFFFFFFFFFFFFFFFFFFFFFFFFF:FFFFF
@A00270:176:HGHW5DRXY:1:2101:31864:9580 2:N:0:TGATGAAT+CTCCTTAC
GACTACTAGGGTATCTAATCCTGTTTGCTACCCACGCTTTCGAGCATGAACGTCAGTGTTATCCCAGGAGGCTGCCTTCGCCATCGGTATTCCTCCACATCTCTACACATTTCACTGCTACACGTGGAATTCTACCTCCCTCTGACACACTCTAGTTACACAGTTTCAAATGCACGTCCCAAGTTGAGCTCGGGGATTTCACATCTGACTTATTTAACCGTCTGCGCTCGCTTTACGCCCAGTAATTCC
+
FFFF:FFFFFFFFFFFF,FFFFFFFFFFFFF:FFFFFFFFF,FFFFFFFFFFFFFFFFFFFFFF:FFFFFFFFFFFFFFFFFFFFFFFFFFFFFFFFF:FFFFFFFFFFFFFFFFFFFFFF:FFFFFFFFFFFFFFFFFFFFFFFFFFFFFFFFFFFFFFFFFFFFFFFFFFFFFFFFF:FFFFFFFFFFF:FFFFFFFFF:FF:FF::FFFFFFFFF,FFFFFFFFFFFFFFFFFF::FFFFFFFFFF
@A00270:176:HGHW5DRXY:1:2101:4453:9643 2:N:0:TGATGAAT+CTCCTTAC
CCTAAAGGCGGCACCACAGGGGGAAATTTTAAAAATTGGGGTAACCAAAAAAACACAAAACACCATTAATAAGAAATCCATAAGGTTTTAAAAGAAATTTTTTAATGAAAAAAAAAAAGGTTCTAAAAAAAAAAAAATAATAAAATAACAAAAAAAAAAAAAACCCCAAAAATAGAGACAACACCCCCCGAAAAAAAAATGGTTCAAAAGATAAAAAGAAATAAAAGGCGAAAAAACAAAGAAAAAAGTT
+
F,,,:,,,,,,F,:,:,,,FFF,FF:,:F,FFF:F:,:,FF:F,,:F:FFF,:,,FFF,,,,FF:,:,,,,F,,F,,,FF:,,:::F:F,F:F,F:FF,,:F,,,:FFF,FF::F:F,,:F:,,FF,:F,,FFFF:,,,:,F::,::F,:FF:F:FF,:F:,,,F:F,FF,F,,,,,:F,:,,,,:,,F,,,FF::FFF,,,F,,,,,,,,,:F,F:,:FF,:FF:,,:,,FF:FFF:,,,::FF:F,,F
@A00270:176:HGHW5DRXY:1:2101:4372:9721 2:N:0:TGATGAAT+CTCCTTAC
CCTAAAGGCCGCAAAAAATTGTAAAATTTTTAAAAATGTGTAAACCAAAAAAAAACAATAAACGATTATTAAAAAATCAATAAGTTTTTAAAATAAATTTTTTAATTAAAAAAAAAAATTTTAAAAAAAAAAAAAAATAAAAAATTAACAAAAAAAAAAAAAAACCCAAAAATAAATAAAAAAAACCCCGTAAAAAAAAAATTTATAAACATAAAAATAAAAAAATTGAGTAAAAACAAAAAAAAAACTT
+
FF,,,,,,,,:,FF,F,,,F,,FF:,,:::,FF:,,:,,F,:F,,,FFF,FF,F::,F:,,,,,,,,:,:F:,:F:,,,FFF:,:::FF,,:F,FFF,,,FF:,,:,F,F::,:FF:,F:FF:,F,:,:,:,,,:F,:F:,::F,:,F,FF::F::,,,:F::,,,FFF:F:,F,FF:,,F:FF,:F:,,FFF,,FF::,,:FF,,F,::,F,:,FF,F:,,,:F,,,:,,,,:FF,F,,F,,FFFF,,F
@A00270:176:HGHW5DRXY:1:2101:8368:9721 2:N:0:TGATGAAT+CTCCTTAC
GACTACTGGGGTATCAATCCTGTTTGCTACCCACGCTTTCGAGCATGAACGTCAGTGTTATCCCAGGAGGCTGCCTTCGCCATCGGTATTCCTCCACATCTCTACGCATTTCACTGCTACACGTGGAATTCTACCTCCCTCTGACACACTCTAGTTACACAGTTTCAAATGCACGTCCCAAGTTGAGCTCGGGGATTTCACATCTGACTTATTTAACCGTCTGCGCTCGCTTTACGCCCAGTAATTCC
+
FFFFFFFFFFFFFFFFFFFFFFFFFFFFFFFFFFFF:FFFFFFFFFFFFFFFFFFFFFF,FFFFFFFFFFFFFFFFFFFFFFFFFFFFFFFFFFFFFFFFFFFFF:FFFFFFFFFFFFFFFFFFFFF,FFFFFFFFFFFFFFFFFFFFFFFF:FF:FFFFFFFFFFFFFFFFFFFFFFF,FFFFFFFFFFFFFF:FFFFFFFFFFF:FFFF:FFFFFFFFFFFFFFFFFF:FFFFFFFFFFFFFFF:F
@A00270:176:HGHW5DRXY:1:2101:24542:9737 2:N:0:TGATGAAT+CTCCTTAC
GACTACTAGGGTATCTAATCCTGTTTGCTACCCACGCTTTCGAGCATGAACGTCAGTGTTATCCCAGGAGGCTGCCTTCGCCATCGGTATTCCTCCACATCTCTACGCATTTCACTGCTACACGTGGAATTCTACCTCCCTCTGACACACTCTAGTTACACAGTTTCAAATGCACGTCCCAAGTTGAGCTCGGGGATTTCACATCTGACTTATTTAACCGTCTGCGCTCGCTTTACGCCCAGTAATTCC
+
FFFFFFFFFFFFFFFFFFFFFFFFFFFFFFFFF:FFFFFFFFFFFFFFF:FFFFFFFFFFFFFFFFFFFFFFFFFFFFFFFFFFFFF,FFFFFFFFFFFFFFFFFFFFFFFFFFFFFFFFFFFFFFFFFFFFFFFFFFFFFFFFFFFFFFFFFFFFFFFFF,FFFFFFFFFFFFFFFFFFFFFFFFFFFF:FFFFFFFFFFFFF,FFFFFFFFFFFFFFFFFFF:FFFFFFFFF,FFFFFFFF:FFFFF
@A00270:176:HGHW5DRXY:1:2101:13973:9752 2:N:0:TGATGAAT+CTCCTTAC
GACTACTAGGGTATCTAATCCTGTTTGCTACCCACGCTTTCGAGCATGAACGTCAGTGTTATCCCAGGAGGCTGCCTTCGCCATCGGTATTCCTCCACATCTCTACGCATTTCACTGCTACACGTGGAATTCTACCTCCCTCTGACACACTCTAGTTACACAGTTTCAAATGCACGTCCCAAGTTGAGCTCGGGGATTTCACATCTGACTTATTTAACCGTCTGCGCTCGCTTTACGCCCAGTAATTCC
+
FFFFFFFFFFFFFFFFFFFFFFFFFFFFFFFFFFFFFFFFFFFFFFFFFFFFFFFFFFFFFFFFFFFFFFFFFFFFFFFFFFFFFFFFFFFFFFFFFFFFFFFFFFFFFFFFFFFFFFFFF:FFFFFFFFFFFFFFFFFFFFFFFFFFFFFFFFFFFFFFFFFFFFFFFF,FFFFFFFFFFFFF:FFFFFFFFFFFFFFF:FF,FFFFFFFFFFFF:FF:FFFFFFFFFFFFFFFFFFFFFFFFFFFFF
@A00270:176:HGHW5DRXY:1:2101:12147:9784 2:N:0:TGATGAAT+CTCCTTAC
CCTACGGGCGGCTGCAGTGGGGAATATTGCACAATGGGGGGAACCCTGATGCAGCCATGCCGCGTGTATGAAGAAGGCCTTCGGGTTGTAAAGTACTTTCGGTGATGAGGAAGGTGATGAATCTAATAGGTTTATTAATTGACGTTAATCACAGAAGAAGCACCGGCTAACTCCGTGCCAGCAGCCGCGGTAATACGGAGGGTGCGAGCGTTAATCGGAATGACTGGGCGTGAAGGGCATGTAGGCGGAT
+
FFFFFFFFFFFFFFFFFFFFFFFFFFFFFFFFFFFFFFFFFF:FFF:FFFFFFFFFFFFFFFFFFFF:FFF:FFFFFFFFFFFFFFFFFFFFFFFFF,FFFFFFF:FFFFFFFFFFFFFF,FFFFFFFFFFFFFFFFFFFF:FF:FFFFFF:FFFFFFFFFFFFFFFFFFFFFFFFFFFFFFFFFFFFFFFFFFFFFFFFFFFFFFFFFFFFFFFFFFFFFFFFFFFFFFFFFFFFFF:FFFFFFFFFFF
@A00270:176:HGHW5DRXY:1:2101:26937:9815 2:N:0:TGATGAAT+CTCCTTAC
GACTACTCGGGTATCTAATCCTGTTTGCTACCCACGCTTTCGAGCATGAACGTCAGTGTTATCCCAGGAGGCTGCCTTCGCCATCGGTATTCCTCCACATCTCTACGCATTTCACTGCTACACGTGGAATTCTACCTCCCTCTGACACACTCTAGTTACACAGTTTCAAATGCACGTCCCAAGTTGAGCTCGGGGATTTCACATCTGACTTATTTAACCGTCTGCGCTCGCTTTACGCCCAGTAATTCC
+
FFFFFFFFFFFFFFFFFFFFFFFFFFFFFFFFFFFFFFFFFFFFFFFFFFFFFFFFFFFFFFFFFFFFFFFFFFFFFFFFFFFFFFFF:FFFFFFFFFFFFFFFFFFFFFFFFFFFFFFFFFFFFFFFFFFFFFFFFFFFFFFFFFFFFFFFFFFFFFFFFFFFFFFFF:FFFFFFFF:FFFFFFFFFFFFFFFFFFFFFF:FFFFFF,F:FFFFF::F:FFFFFFFFFFF:FFFFFFFF:FFFFFF:F
@A00270:176:HGHW5DRXY:1:2101:21368:9846 2:N:0:TGATGAAT+CTCCTTAC
GACTACTAGGGTATCTAATCCTGTTTGATCCCCACGCTTTCGCACATCAGCGTCAGTTACAGACCAGAAAGTCGCCTTCGCCACTGGTGTTCCTCCATATCTCTGCGCATTTCACCGCTACACATGGAATTCCACTTTCCTCTTCTGCACTCAAGTTTCCCAGTTTCCAATGACCCTCCACGGTTGAGCCGTGGGCTTTCACATCAGACTTAAGAAACCGCCTACGCGCGCTTTACGCCCAATAATTCCG
+
FFFFFFFFFFFFFFFFFFFFFFFFFFFFFFFFFFFFFFFFFFFFFFFFFFFFFFFFFFFFFFFFFFFFFFFFFF:FFFFFFFFFFFFFFFFFFFFF,FFFFFFFFFFFFFFFFFFFFF:FFFFFFFFF:FFFFFFFFFFFFF:FFFFFFFFFFFFFFFFFFFFFFFFFFFFFFFFFFFFFFFFFFFFFFFFFFFFFFFFFFFFFFFFFFFFFFF,FFFFFFFFFFFFFFFFFFFF:FFFFFFF,F,FFFF
@A00270:176:HGHW5DRXY:1:2101:21468:9862 2:N:0:TGATGAAT+CTCCTTAC
GACTACTAGGGTATCTAATCCTGTTTGATCCCCACGCTTTCGCACATCAGCGTCAGTTACAGACCAGAAAGTCGCCTTCGCCACTGGTGTTCCTCCATATCTCTGCGCATTTCACCGCTACACATGGAATTCCACTTTCCTCTTCTGCACTCAAGTTTCCCAGTTTCCAATGACCCTCCACGGTTGAGCCGTGGGCTTTCACATCAGACTTAAGAAACCGCCTACGCGCGCTTTACGCCCAATAATTCCG
+
FFFFFFFFFFFFFFFFFFFFFFFFFFFFFFFFFFFFFFFFFFF:FFFFFFFFFFFFFFFFFFFFFFFFFFFFFFFFFFFFFFFFFFFFFFFFFFFFFFF:FFF::FFFFFFFFFFFFFF:FFFFFFFFFFFFFFFFFFFFFFFFFFFFFFFFFFFF:FFFFFFFFFFFFF,FFFFFFFFFFFFF:FFFFFFFFFFFFFFFFFFFFFFFFFFFFFFFFF:FFFFFFFFFFFFFFFFF:FFFFFFF::FF,F
@A00270:176:HGHW5DRXY:1:2101:8748:9909 2:N:0:TGATGAAT+CTCCTTAC
GACTACTAGGGTATTAATCCTGTTTGCTACCCACGCTTTCGAGCATGAACGTCAGTGTTATCCCAGGAGGCTGCCTTCGCCATCGGTATTCCTCCACATCTCTACGCATTTCACTGCTACACGTGGAGTTCTACCTCCCTCTGACACACTCTAGTTACACAGTTTCAAATGCACGTCCCAAGTTGAGCTCGGGGATTTCACATCTGACTTATTTAACCGTCTGCGCTCGCTTTACGCCCAGTAATTCC
+
FFFFFFFFFFFFFFFF:FFFFFFFFFFFFFFFFFFFFFFFFFFFFFFFFFFFFFFFFFF:FFFFFFFFFFFFFFFFFFFF:FFFFFFF:FFFFFFFFFFFFFFFFFFFFFFFFFFFFFFFFFFFFFFFFFFF:FFFFFFFFFFFFFFFF:FFFFFFFFFFFFFFFFFFFFF:FFFFFFFFFFFFFFFFFFFFFFFFFFFFFFFFFFFFFFF:FFFFFFFFFFFFFFFFFF:FFFF:FF:,FFFFFFFF
@A00270:176:HGHW5DRXY:1:2101:14235:9925 2:N:0:TGATGAAT+CTCCTTAC
GACTACTCGGGTATCTAATCCTGTTTGCTACCCACGCTTTCGAGCATGAACGTCAGTGTTATCCCAGGAGGCTGCCTTCGCCATCGGTATTCCTCCACATCTCTACGCATTTCACTGCTACACGTGGAATTCTACCTCCCTCTGACACACTCTAGTTACACAGTTTCAAATGCACGTCCCAAGTTGAGCTCGGGGATTTCACATCTGACTTATTTAACCGTCTGCGCTCGCTTTACGCCCAGTAATTCC
+
FFFFFFFFFFFFFFFFFFFFFFFF:FFFFFFFFFFFFFFFFFFFFFFFFFFFFFFFFFFFFFFFFFFFFFFFFFFFFFFFFFFFFFFFFFFFFFFFFFFFFFFFFFFFFFFFFFFFFFFFFFFFFFFFFFFFFFFFFF:FFFFFFFFFFFFFFFFFFFFFFFFFFFFFFFFFFFFFFFFFFFFFFFFFF:FFFFFFFFFFFFFFFFFFF::FFFFFFFFFFFFFFFFFFFFFFFFFFFFFF:F,FFFFF
@A00270:176:HGHW5DRXY:1:2101:17535:9940 2:N:0:TGATGAAT+CTCCTTAC
GACTACCCGGGTATCTAATCCTGTTTGCTCCCCACGCTTTCGCATCTCAGCGTCAGTATCTGTCCAGAAGGCCGCCTTCGCCACCGGTATTCCTCCACATCTCTACGCATTTCACCGCTACACGTGGAATTCTACCTTCCTCTACAATACTCTAGTTAACCAGTTTTAAGTGCAATTCCTAGGTTAAGCCCAGGGCTTTCACACCTAACTTAATTATCCGCCTACATGCCCTTTACGCCCAGTCATTCC
+
F,F:FFFFFFFFFFFFFFFFFFFFFFFF:FFFFFFFFFFFFFFFFFFFFFFFFFFFFFFFFFFFFFFFFFFFFFFFFFFFFFFFFFFFFFFFFFFFFFFFFFFFFFFFFFFFFFFFFFFFFFFFFFFF:,FFFFFF:FFFFFFFFFFFFFFFFFFFFFFFFFFFFFFFFFFFFFFFFFFF,FFFFFFFFFFFFFFFFFFFFFFFFFFFFFFFFFFFFFFFFFFFFFF:F:FFF,FFFFFFFFFFFF,FF
@A00270:176:HGHW5DRXY:1:2101:26765:9987 2:N:0:TGATGAAT+CTCCTTAC
GACTACTCGGGTATCTAATCCTGTTTGCTACCCACGCTTTCGAGCATGAACGTCAGTGTTATCCCAGGAGGCTGCCTTCGCCATCGGTATTCCTCCACATCTCTACGCATTTCACTGCTACACGTGGAATTCTACCTCCCTCTGACACACTCTAGTTACACAGTTTCAAATGCACGTCCCAAGTTGAGCTCGGGGATTTCACATCTGACTTATTTAACCGTCTGCGCTCGCTTTACGCCCAGTAATTCC
+
FFFFFFFFFFFFFFFFFFFFFFFFFFFFFFFFFFFFFFFFFFFFFFFFFFFFFFFFFFFFFFFFFFFFFFFFFFFFFFFFFFFFFFFFFFFFFFFFFFFFFFFFFFFFFFFFFFFFFFFFFFFFFFFFFFFFFFFFFFFFFFFFFFFFFFFFFFFFFFFFFFFFFFFFFFFFFFFFFFFFFFFFFFFFFFFFFFFFFFFFFFFFFFFFFFFFFFFFFFFFFFFFFFFFFFFFFFFFFFFFFFFFFFFFF
@A00270:176:HGHW5DRXY:1:2101:13901:10034 2:N:0:TGATGAAT+CTCCTTAC
GACTACTAGGGTATCTAATCCTGTTTGCTACCCACGCTTTCGAGCATGAACGTCAGTGTTATCCCAGGAGGCTGCCTTCGCCATCGGTATTCCTCCACATCTCTACGCATTTCACTGCTACACGTGGAATTCTACCTCCCTCTGACACACTCTAGTTACACAGTTTCAAATGCACGTCCCAAGTTGAGCTCGGGGATTTCACATCTGACTTATTTAACCGTCTGCGCTCGCTTTACGCCCAGTAATTCC
+
FFFFFFFFFFFF:FFFFFFFFFFFFFFFFFFFFFFFFFFFFFFFFFFFFFFFFFFFFFFFFFFFFFFFFFFFFFFFFFFF:FFFFF:FFFFFFFFFFFFFFFFFFFFFFFFFFFFFF:FFFFFFFFF:FFFFFFFFFFFFFFF:FFFFFFFFFFF:FFFFFFFFFFFFFFFFFFFFFFFFFFFFF:FFFFFFFFFFFFFFFFFFFFFFFFFFFFFFFFFFFFFF:FFFF:F:FFFFFF,FFFFFF,FFF
@A00270:176:HGHW5DRXY:1:2101:12228:10081 2:N:0:TGATGAAT+CTCCTTAC
GACTACTCGGGTATCTAATCCTGTTTGATCCCCACGCTTTCGCACATCAGCGTCAGTTACAGACCAGAAAGTCGCCTTCGCCACTGGTGTTCCTCCATATCTCTGCGCATTTCACCGCTACACATGGAATTCCACTTTCCTCTTCTGCACTCAAGTTTCCCAGTTTCCAATGACCCTCCACGGTTGAGCCGTGGGCTTTCACATCAGACTTAAGAAACCGCCTACGCGCGCTTTACGCCCAATAATTCCG
+
FFFFFFFFFFFFFFFFFFFFFFFFFFFFFFFFFFFFFFFFFFFFFFFFFFFFFFFFFFFFFFFFFFFFFFFFFFFFFFFFFFFFFFFFFFFFFFFFFFFFFFFFFFFFFFFFFFFFFFFFFFFFFFFFFFFFFFFFFFFFFFFFFFFFFFFFFFFFFFFFFFFFFFFFFFFF,,FFFFFFFFFFFFFFFFFFFFFFFFFFFFFFFFFFFFFFFFFFFFFFFFFFFFFFFFFFFFFFFFFFFFFFFFFFFF
@A00270:176:HGHW5DRXY:1:2101:26793:10097 2:N:0:TGATGAAT+CTCCTTAC
GACTACTCGGGTATCTAATCCTGTTTGCTACCCACGCTTTCGAGCATGAACGTCAGTGTTATCCCAGGAGGCTGCCTTCGCCATCGGTATTCCTCCACATCTCTACGCATTTCACTGCTACACGTGGAATTCTACCTCCCTCTGACACACTCTAGTTACACAGTTTCAAATGCACGTCCCAAGTTGAGCTCGGGGATTTCACATCTGACTTATTTAACCGTCTGCGCTCGCTTTACGCCCAGTAATTCC
+
FFFFFFFFFFFFFFFFFFFFFFFFFFFFFFFFFFFFFFFFFFFFFFFFFFFFFFFFFFFFFFFFFFFFFFFFFFFFFFFFF:FFFFFFFFFFFFFFFFFFFFFFFFFFFFFFFFFFFFFFFFFFFFFF,FFFFFFFFFFFFFFFFF:FFFFFFFFFFFFFFFFFFFF,FFFFFFFFFFFFFFFF:FFFFF:FFFFFFFFFFFF:FFFFFF:F:FFFFFFFF:FFFFFFFFFF:FFFFFFFFFF,FFFFF
@A00270:176:HGHW5DRXY:1:2101:32054:10128 2:N:0:TGATGAAT+CTCCTTAC
CCTACGGGTGGCAGCAGTGGGGAATATTACACAATGGGGGGAACCCTGATGCAGCCATGCCGCGTGTATGAAGAAGGCCTTCGGGTTGTAAAGTACTTTCGGTGATGAGGAAGGTGATGTATCTAATAGGTGCATTAATTGACGTTAATCACAGAAGAAGCACCGGCTAACTCCGTGCCAGCAGCCGCGGTAATACGGAGGGTGCGAGCGTTAATCGGAATGACTGGGCGTGAAGGGCATGTAGGCGGAT
+
FFF:FFFFFFFFFFFFFFFFFFFFF:F:FFFF:FFFFFFFFF:FFFFFFFFFFFFFFFFFFFFFFFFFFFFFFF:FFFFFF:F:FFFFFFFFF:FFF,FFFFF:FFFFFFFFF:FFFFFFFFFFFFFFF:FFFFFFFFFFF:FFFFFFFFFFFFFF:,FFFFFFFFFFFFFFFFFFFFFFFFF:FFFFFFFFFFFFF,FFFFFFFFFFFFF:FFFF:FFFF:FFFFFFFFFFFFFFFF,F::F::FFFFF
@A00270:176:HGHW5DRXY:1:2101:25310:10160 2:N:0:TGATGAAT+CTCCTTAC
CCTACGGGGGGCAGCAGTGGGGAATATTGCACAATGGGGGGAACCCTGATGCAGCCATGCCGCGTGTATGAAGAAGGCCTTCGGGTTGTAAAGTACTTTCGGTGATGAGGAAGGTGATGTATCTAATAGGTGCATTAATTGACGTTAATCACAGAAGAAGCACCGGCTAACTCCGTGCCAGCAGCCGCGGTAATACGGAGGGTGCGAGCGTTAATCGGAATGACTGGGCGTAAAGGGCATGTAGGCGGAT
+
FFFFFFFFFFFFFFFFFFFFFFFFFFFFFFFFFFFFFFFFFFFFFFFFF:FFFFFFFFFFFFFFFFFFFFFFFFFFFFFFFFFFFFFFF:FFFFFFFFFFFFFFFFFFFFFFFFFF:FFFFFFFFFFFFFFFFFFFFFFFFFFF,FFFFFF:FFFFFFFFFFFF,FFFFFFFFFFFFFFFFFFFFFFFFFFFF,FFFFFF:FFFFF,:FFFFFFFFFFFFF:FFFFFFFFFFFFFFF:FFFF,FFFF,FF
@A00270:176:HGHW5DRXY:1:2101:25409:10175 2:N:0:TGATGAAT+CTCCTTAC
CCTACGGGGGGCAGCAGTGGGGAATATTGCACAATGGGGGGAACCCTGATGCAGCCATGCCGCGTGTATGAAGAAGGCCTTCGGGTTGTAAAGTACTTTCGGTGATGAGGAAGGTGATGTATCTAATAGGTGCATTAATTGACGTTAATCACAGAAGAAGCACCGGCTAACTCCGTGCCAGCAGCCGCGGTAATACGGAGGGTGCGCGCGTTAATCGGAATGACTGGGCGTAAAGGGCATGTAGGCGGAT
+
FFFFFFFFFFFFFFFFFFFFFFF,F:FFFFFFFFFFFFFFFF:FFFFFFFFFFFFF:FF:FFFF,FF:FFFFFFFFFFF:FFFFFFFFFF:FFF:FF:FFFFFFFFFFFFF,FFFF::F:,FFFFFF:FFFFFFFFFFFFF::F:FFFFF,FFFFFFFFFFFFFFFFFFFFF::FFFFFFFFF:FFFFFFF:FFFFFFFFFFFF,F,F:FFFFFFF:FF,,F:FFFFFFF::,FFFF,:FF:,F::FFF:
@A00270:176:HGHW5DRXY:1:2101:21477:10222 2:N:0:TGATGAAT+CTCCTTAC
GACTACTAGGGTATCTAATCCTGTTTGATCCCCACGCTTTCGCACATCAGCGTCAGTTACAGACCAGAAAGTCGCCTTCGCCACTGGTGTTCCTCCATATCTCTGCGCATTTCACCGCTACACATGGAATTCCACTTTCCTCTTCTGCACTCAAGTTTCCCAGTTTCCAATGACCCTCCACGGTTGAGCCGTGGGCTTTCACATCAGACTTAAGAAACCGCCTACGCGCGCTTTACGCCCAATAATTCCG
+
FFFFFFFFFFFFFFFFFFFFFFFFFFFFFFFFFFFFFFFFFFFFFFFFFFFFFFFFFFFFFFFFFFFFFFFFFFFFFFFFFFFFFFFFFFFFFFFFFFFFFFFFFFFFFF:FFFFFFFFFFFFFFFFFFFFFFFFF:FFFFFFFFFFF:FFFFFFFFFF:F,FFFFFFFFFFFFFFFFFFFFFFFF:FFFFFFFFFFFFFFFFFFFFFFFF,FFFFFFFFFFFFFFFFFFFFFFFFFFFFFFFF:FFFFF
@A00270:176:HGHW5DRXY:1:2101:15257:10285 2:N:0:TGATGAAT+CTCCTTAC
GACTACACGGGTATCTAATCCTGTTTGCTCCCCACGCTTTCGCGTCTCAGCGTCAGTATCTGTCCAGAAGGCCGCCTTCGCCACCGGTATTCCTCCACATCTCTACGCATTTCACCGCTACACGTGGAATTCTACCTTCCTCTACAATACTCTAGTTAACCAGTTTTAAGTGCAATTCCTAGGTTGAGCCCAGGGCTTTCACACCTAACTTAATTATCCGCCTACATGCCCTTTACGCCCAGTCATTCC
+
FFFFFFFFFFFFFFFFFFFFFFFFFFFFFFFFFFFFFFFFFFFFFFFFFFFFFFFFFFFFFFFFFFFFFFFFFFFFFFFFFFFFFFFFFFFFFFFFFFFFFFFFFFFFFFFFFFFFFFFFFFFFFFF:FFFFFFFFFFFFFFFFFFFFFFFFFFFFFFFFFFFFFFFFFFFFFFFFFFFFFFFFFFFFFFFFFFFFF,FFFFFFFFFFFF:FF:FFFFFFFFFFFFFFFFFF:FFFFFFFFFFFFFFFF
@A00270:176:HGHW5DRXY:1:2101:15221:10316 2:N:0:TGATGAAT+CTCCTTAC
GACTACACGGGTATCTAATCCTGTTTGCTCCCCACGCTTTCGCGTCTCAGCGTCAGTATCTGTCCAGAAGGCCGCCTTCGCCACCGGTATTCCTCCACATCTCTACGCATTTCACCGCTACACGTGGAATTCTACCTTCCTCTACAATACTCTAGTTAACCAGTTTTAAGTGCAATTCCTAGGTTGAGCCCAGGGCTTTCACACCTAACTTAATTATCCGCCTACATGCCCTTTACGCCCAGTCATTCC
+
FFFFFFFFFFFFFFFFFFFFFFFFFFFFFFFFFFFFFFFFFFFFFFFFFFFFFFFFFFFFFFFFFFFFFFFFFFFFFFFFFFFFFFFFFFFFFFFFFFFFFFFFFFFFFF:FFFFFFFF,FFFFFFFF,FFFFFFF:FFFFFFFF,FFFFFFF:F:FFFFFFF:FFFFFFFFFFFFFFF::FFFFFFFFFFFFFFFFFFFFFFFFFFFFFFFFF:FF:FFFFFFFFFFFFFFFFF:FFFF,FFFFFFFF
@A00270:176:HGHW5DRXY:1:2101:25156:10332 2:N:0:TGATGAAT+CTCCTTAC
CCTACGGGGGGCAGCAGTGGGGAATATTGCACAATGGGGGGAACCCTGATGCAGCCATGCCGCGTGTATGAAGAAGGCCTTCGGGTTGTAAAGTACTTTCGGTGATGAGGAAGGTGATGTATCTAATAGGTGCATTAATTGACGTTAATCACAGAAGAAGCACCGGCTAACTCCGTGCCAGCAGCCGCGGTAATACGGAGGGTGCGAGCGTTAATCGGAATGACTGGGCGTAAAGGGCATGTAGGCGGAT
+
FFFFFFFF:FFFFFFFFFFFFFFFFFFFFFFFFFFFFFFFFFFFFF:FF:FFFFFFFFFFFFFFFFFFFFFF:FFFFFFFFFFFFFFFFFFFFFFFFFFFFFFFFFF:FFFFFFFFFFFFFFFFFFFFFFFFFFFFFFFFF,FFFFFFFFFFFFFFFFFF:FFFF:FFFFFFFFFFFFFF,FF::FFFFFFFF:FF:FFF:FFFFFFFFFFFFFF:FFFFF,:F:,FFFFFFFFF:FFFFFFFF:FFFF:
@A00270:176:HGHW5DRXY:1:2101:10059:10363 2:N:0:TGATGAAT+CTCCTTAC
GACTACTAGGGTATCTAAATCCTGTTTGCTCCCCACGCTTTCGCATCTCAGCGTCAGTATCTGTCCAGAAGGCCGCCTTCGCCACCGGTATTCCTCCACATCTCTACGCATTTCACCGCTACACGTGGAATTCTACCTTCCTCTACAATACTCTAGTTAACCAGTTTTAAGTGCAATTCCTAGGTTGAGCCCAGGGCTTTCACACCTAACTTAATTATCCGCCTACATGCCCTTTACGCCCAGTCATTCC
+
FFFFFFFFFFFFF:FFFFFFFFFFFFFFFFFFFFFFFFFFFFFFFFFFFFFFFFFFFFFFFFFFFFFFFFFFFFFFFFFFFFFFFFFFFFFFFFFFFFFFFFFFFFFFFFFFFFFFFFFFFFFFFFFFFFFFFFFFFFFFFFFFFFFFFFFFFFFFFFFFFFFFFFFFFFFFFFFFFFFFF:FFFFFFFFFF,FFFFFF:FFFFFFFFFFFF:FFFFFFFFFFFFFFFFFFFFFFFFFFFFFFFFFFFFF
@A00270:176:HGHW5DRXY:1:2101:2663:10426 2:N:0:TGATGAAT+CTCCTTAC
CCTACGGGGGGCTGCAGTAGGGAATCTTCCGCAATGGGCGAAAGCCTGACGGAGCAACGCCGCGTGTGTGATGAAGGTTTTCGGATCGTAAAACTCTGTTATTAGGGAAGAACAAATGCGTAAGTAACTGTGCGCATCTTGACGGTACCTAATCAGAAAGCCACGGCTAACTACGTGCCAGCAGCCGCGGTAATACGTAGGTGGCAAGCGTTATCCGGAATTATTGGGCGTAAAGCGCGCGAAGGCGGTTT
+
FFFFFFFFFFFFFFFFFFFFFFFFFFFFFFFFFFFFFFFFFFFFFFF:FFFFFFFFFFFFFFFFFFFFF:FFFFFFF:FFFFFFFFFFFFFFFF,:FFFFF,FFFFF,F,FFFF:FFFFFFFFFFF,FFFF:FFFFFF:,FFFF:FF:F:F:FFFFFFFF:FFFFFFFFFFFFFFFFFFFFFF:FFFF,FF,::F::,FF:FFFFF,F:F:FF:FFFFFF:F::F,F:F:FFFFFFFFFFF,F,::FFFFF
@A00270:176:HGHW5DRXY:1:2101:2636:10441 2:N:0:TGATGAAT+CTCCTTAC
CCTACGGGGGGCTGCAGTAGGGAATCTTCCGCAATGGGCGAAAGCCTGACGGAGCAACGCCGCGTGTGTGATGAAGGTTTTCGGATCGTAAAACTCTGTTATTAGCGAAGAACAAATGCGTAAGTAACTGTGCGCATCTTGACGGTACCTAATCAGAAAGCCACGGCTAACTACGTGCCAGCAGCCGCGGTAATACGTAGGTGGCAAGCGTTCTCCGGACTTATTGGGCGTAAAGCGCGCGTAGGCGGTTT
+
FFFFF,FF:FFFFFF:F:FFF,FF:FFFFF:FFF,FFFFFFF,FFFFFFFFFFFFF:FFFFFF::F,F:FFFFF:FF:FFFFFFF,FFFF:FFFFF::,,F,FF,,FFF,FFFFFFFFF:F,FFFF:F,FFFFF:F,::FFFFFFFFFFFFFFFFFFFFFFFFF:FFF:FFFFF:FFFF:F,FFFF:FF:FF,F,FF,FF:FFFF,,FFF,F,FFFFF,,:FFF:FFFF::FF:FFFFFFF:,FFFF,F,,
@A00270:176:HGHW5DRXY:1:2101:27823:10535 2:N:0:TGATGAAT+CTCCTTAC
CCTACGGGCGGCTGCAGTGGGGAATTTTGGACAATGGGGGGAACCCTGATCCAGCCATGCCGCGTGTCTGAAGAAGGCCTTCGGGTTGTAAAGGACTTTTGTTAGGGAAGAAGAGCTGGGTGCTAATACCATCTAGTGCTGACGGTACCTAGAGAATAAGCACCGGCTAACTACGTGCCAGCAGCCGCGGTAATACGTAGGGTGCGAGCGTTAATCGGAATTACTGGGCGTGACGCGTGCGCAGACGGTT
+
FFFFFFFFFFFFFFFFFFFFFFFFFFFFFFFFFFFFFFFFFFFFFFFFFFFFFFFF:FFFFFFFFFFFFFFFFFFFFFF:FFFFFFFFFFFF:FF:F,:FFFF:FFFFFFFF,FFFFFFFFFF:FFFFFFFFFFFFFFFFF:FFFFF:F:FFFFFFFFFFFFFFFFFFFFFFFFFFFFFFFFFFFFFFFFFFFFFFF:FFFFFFFFFFFFFFF:FFFFFFFFFFFFFFFFFF::FFFFF,FFFFF:FFF,
@A00270:176:HGHW5DRXY:1:2101:31964:10629 2:N:0:TGATGAAT+CTCCTTAC
CCTACGGGCGGCTGCAGTGGGGAATTTTGGACAATGGGGGGAACCCTGATCCAGCCATGCCGCGTGTCTGAAGAAGGCCTTCGGGTTGTAATGGACTTTTGTTAGGGAGGAAAAGCTGGGTGCTAATACCATCTAGTGCTGACGGTACCTAAAGAATAAGCACCGGCTAACTACGTGCCAGCAGCCGCGGTAATACGTAGGGTGCGAGCGTTAATCGGAATTACTGGGCGTAAAGCGAGCGCAGACGGTT
+
FFFFFFFFFFFF:F:FFFFFFFFFFFFFFFFFFFFFF,FFFFFFFFFFF,FFFFFF:FF:F:FF:FFFF,,:FFFFFF,FF::,FFF:FFF,:FF:F,FF,:FFFFFFF,FFF:,:F,FFF:F:FF:FFFF:FFFFFFFFFFFFF:FFFFFFFFFFFFFFFFFFF,FFFFFFF::FF:FFFFF,F:FFFFFF:FF,FFFFF:FFF:FFFFFFFFFFFFF::F::F::F:FFFF,:FFFFFF,,FFF:FF,
@A00270:176:HGHW5DRXY:1:2101:20130:10645 2:N:0:TGATGAAT+CTCCTTAC
CCTACGGGCGGCAGCAGTGGGGAATATTGCACAATGGGGGGAACCCTGATGCAGCCATGCCGCGTGTATGAAGAAGGCCTTCGGGTTGTAAAGTACTTTCGGTGATGAGGAAGGTGATGTATCTAATAGGTGCAGTAATTGACGTTAATCACAGAAGAAGCACCGGCTAACTCCGTGCCAGCAGCCGCGGTAATACGGAGGGTGCGAGCGTTAATCGGAATGACTGGGCGTAAAGGGCATGTAGGCGGAT
+
FFFFFFFFFFFFFFFFFFFFFFF:FFFFFFFFFFFFFFFFFFFFFFFFFFFFFFFF:FFFFFFFFF:,,FF:FF,FFFF,F:FFF,FFF:F:FFFFFFFFFFFFF,FFFFFFFFFF:FFFF:FFFFFFFFFFFF,FFFFFF,FFFFFFFFFFFFFFFFFFFFFFFFFFFFFFFFFFFFFFFF:FFFFFFFFFFFFFFFFFFFFFFFFFFFFFFFFF:FF:F:FFFFF:FFFFF:FFFFFFFFF,FFFFFF
@A00270:176:HGHW5DRXY:1:2101:31955:10645 2:N:0:TGATGAAT+CTCCTTAC
CCTACGGGCGGCTGCAGTGGGGAATTTTGGACAATGGGGGGAACCCTGATCCAGCCATGCCGCGTGTCTGAAGAAGGCCTTCGGGTTGTAAAGGACTTTTGTTAGGGAGGAAAAGCTGGGTGCTAATACCATCTAGTGCTGACGGTACCTAAAGAATAAGCACCGGCTAACTACGTGCCAGCAGCCGCGGTAATACGTAGGGTGCGAGCGTTAATCGGAATTACTGGGCGTAAAGCGAGCGCAGACGGTT
+
F:FFFFF:FFFFF:FFF:FF:FFFFFFFFFFFFFFFFF:FFFFFFFFFFFFFF:F:FF:FFFFFFFFFFFFFFFFFFFFFFF:,FFFFFFFFFFFFF,FFFFFFFFFFFFFF:F:F,FFFFFFFFF:FFFFFFFFFF,FFF:FF:FFFFFFFFFFFFFFF,FFFFF:FFF,F:,FFFFFFFFF,FFFFFFFFFFFFF:FF:FFFFFFFFF:FFFFFFFFFFFFF:FFFFFFFF:FFFFF:FFF,FFF,:F
@A00270:176:HGHW5DRXY:1:2101:32000:10661 2:N:0:TGATGAAT+CTCCTTAC
CCTACGGGCGGCTGCAGTGGGGAATTTTGGACAATGGGGGGAACCCTGATCCAGCCATGCCGCGTGTCTGAAGAAGGCCTTCTGGTTGTAAAGGACTTTTGTTAGGGAGGAAAAGCTGGGTGCTAATACCATCTAGTGCTGACGGTACCTAAAGAATAAGCACCGTCTAACTACGTGCCAGCAGCCGCGGTAATACGTAGGGTGCGAGCGTTAATCGGAATTACTGGGCGTAAAGAGAGCGCAGACGGTT
+
FFFFFFF,FFF,FFFFFFFFFFFFFFFF,FFFFFFFF:::F:F,:,,FFFFFFF,:FFFFFFFFFFFFFFFFFFF::,,FFF,FFF,:FFFFFFF:FFFF,FFFFFFFFFFF:F:FFF:,FFFFFFFF:FF:FFFFFFFFFFFF,FFF,F:FFFFF:FFF,:F,F,FFF,FFF:FFFF:FF,F:F,F:F:,FFFFF,F:F,FFFFFF:FF,FFFFF:FFFFFF:FFF:F:,:F:F,FF::,,F:F,FFFF
@A00270:176:HGHW5DRXY:1:2101:12897:10676 2:N:0:TGATGAAT+CTCCTTAC
GACTACTGGGGTATCTAATCCTGTTTGCTACCCACGCTTTCGAGCATGAACGTCAGTGTTATCCCAGGAGGCTGCCTTCGCCATCGGTATTCCTCCACATCTCTACGCATTTCACTGCTACACGTGGAATTCTACCTCCCTCTGACACACTCTAGTTACACAGTTTCAAATGCACGTCCCAAGTTGAGCTCGGGGATTTCACATCTGACTTATTTAACCGTCTGCGCTCGCTTTACGCCCAGTAATTCC
+
FFFFFFFFFFFF:FFFFFFFFFFFFFFFFFFFFFFFFFFF:FFFFFFFFFFFFFFFFFFF:F::FFFFFFFFFFFFFFFFFFFFFFF,F:FFFFFFFFFFFFFFFFFFF:FFFFFF:FF:FFFFF:FF,FFFFFFFFFFFFFFFFFFFFFFFF,FFFFFFFFFFFFFFFFFFFF:FFFFF,FFFFF:FFFFFFFFFFFFFFFFFFFFFFFFFFFFFFFFF:FFFF:F:FFFFFFFFFFFF:F:,F:FFF
@A00270:176:HGHW5DRXY:1:2101:24668:10676 2:N:0:TGATGAAT+CTCCTTAC
GACTACAGGGGTATCTAATCCTGTTTGCTACCCACGCTTTCGAGCATGAACGTCAGTGTTATCCCAGGAGGCTGCCTTCGCCATCGGTATTCCTCCACATCTCTACGCATTTCACTGCTACACGTGGAATTCTACCTCCCTCTGACACACTCTAGTGACACAGTTTCAAATGCACGTCCCAAGTTGAGCTCGGTGATTTCACATCTGACTTATTTAACCGTCTGCGCTCGCTTTACGCCCAGTAATTCCGT
+
FFF:FF:F,FFFF:FFFFF:FFFFFFFFFFF:FFFF,FFFFF:FFFFFFFF:,FFFFF:FF::FFF:FFF:FF:::FFFFFFF,,FFFFFF:FFF:F,FF:FFF,:FFFF:FFFFFFFFF:FFFFFFFFFFFFFF,FF,,,:FFFF,,F:,FFFFF,FF,F,FFF:,::,FF:FF,FF,FFFF:FFFFFF:FF,F:F:FF,F:::FFFFFF:FFF,,:FF,FFFFFFFFF:FFF:FFF,,FF:F,F,FFF,
@A00270:176:HGHW5DRXY:1:2101:12834:10692 2:N:0:TGATGAAT+CTCCTTAC
GACTACTGGGGTATCTAATCCTGTTTGCTACCCACGCTTTCGAGCATGAACGTCAGTGTTATCCCAGGAGGCTGCCTTCGCCATCGGTATTCCTCCACATCTCTACGCATTTCACTGCTACACGTGGAATTCTACCTCCCTCTGACACACTCTAGTTACACAGTTTCAAATGCACGTCCCAAGTTGAGCTCGGGGATTTCACATCTGACTTATTTAACCGTCTGCGCTCGCTTTACGCCCAGTAATTCC
+
FFFFFFFFFFFFFFFFFFFFFFFFFFFFFFFFFFFFFFFFFFFFFFFFFFFFFFFFFFFFFFFFFFFFFFFFFFFFFFFFFFFFFFFFFFFFFFFFFFFFFFFF:FFFFFF:FFFFFFFFFFFFFFFFFFFFFFFFFFFFFFFFFFFFFF:FFFFF:FFFFFFFFFFFFFFFFFFFFFFFFFFFFFFFFFFFFFFFF:FFFFFFFFFFFF:FFFFFFFFFFFFFFFFFF:FFFFFFFFFFFF:FFFFFF
@A00270:176:HGHW5DRXY:1:2101:31964:10723 2:N:0:TGATGAAT+CTCCTTAC
CCTACGGGCGGCTGCAGTGGGGAATTTTGGACAATGGGGGGAACCCTGATCCAGCCATGCCGCGTGTCTGAAGAAGGCCTTCGGGTTGTAAAGGACTTTTGTTAGGGAGGAAAAGCTGGGTGCTAATACCATCTAGTGCTGACGGTACCTAAAGAATAAGCACCGGCTAACTACGTGCCAGCAGCCGCGGTAATACGTAGGGTGCGAGCGTTAATCGGAATTACTGGGCGTAAAGCGAGCGCAGACGGTT
+
,:FFF:,,,,F,FF,F:FF:FFF:FFFFFFF,FFF,FFF:FFFF::FFFFFFF:FFFFF,FFFFFFFFF:FFFFF,::,FF:F,FFFFFFFFFF::,FFFF:FFFFFFFFFFFFFFFFFFFFFFFFFFF:FFFFF:FFFFFFF:,FFF:FFFFFFFFFFF:FFFF:,FFFFFFFFFF::FF:,FF,::F,FFFFF,,FFF:FFF:FFF,FFFFFF,F:F:FFF,::F,FFF:FFFFF:F::FFFFFFFFF
@A00270:176:HGHW5DRXY:1:2101:12879:10739 2:N:0:TGATGAAT+CTCCTTAC
GACTACTGGGGTATCTAATCCTGTTTGCTACCCACGCTTTCGAGCATGAACGTCAGTGTTATCCCAGGAGGCTGCCTTCGCCATCGGTATTCCTCCACATCTCTACGCATTTCACTGCTACACGTGGAATTCTACCTCCCTCTGACACACTCTAGTTACACAGTTTCAAATGCACGTCCCAAGTTGAGCTCGGGGATTTCACATCTGACTTATTTAACCGTCTGCGCTCGCTTTACGCCCAGTAATTCC
+
FFFFFFFFFFFFFFFFFFFFFFFFFFFFFFFFFFFFFFFFFFFFFFFFFFFFFFFFFFFFFFFFFFFFFFFFFFFFFFFFF:FFFFFFFFFFFFFFFFFFFFFFFFFFFFFFFFFFFFFFFFFFFFFF:FFFFFFFFFFFFFFFFFFFFFFFFF:FFFFFFFFFFFFFFFFFFFFFFFFFFFF:F,FFFFFFFFFFFFFF,FFFFFFFFF:FFFFFF:FFFFFFFFFFFFFFFFFFFFFFFFFFFFFFF
@A00270:176:HGHW5DRXY:1:2101:14778:10739 2:N:0:TGATGAAT+CTCCTTAC
GACTACTCGGGTATCTAATCCTGTTTGCTACCCACGCTTTCGAGCATGAACGTCAGTGGTATCCCAGGAGGCTGCCTTCGCCATCGGTATTCCTCCACATCTCTACGCATTTCACTGCTACACGTGGAATTCTACCTCCCTCTGACACACTCTAGTTACACAGTTTCAAATGCACGTCCCAAGTTGAGCTCGGGGATTTCACATCTGACTTATTTAACCGTCTGCGCTCGCTTTACGCCCAGTAATTCC
+
:FFFFF:F:FFFFFFF:FFFF:F,FFFFFFFFFFFFFFFFFFFFFFFFFFFFFFFFFF,FF,FFF:FFFFFFFFFFF,FFF:FFFFFFFFFFFFFF,FF,FFFFFFFFFFFFFFFFFFFFFFFFFFFF:FFFFFFFFFF,FFFF:FFF:F:F,FF:::FFFFF:FFFFFFFFFFFFFFFFF:FFFFFFFFFFF,,FFFFFFFF:FFFFFFFFFFFFFFFFFFFFFF:FFF:F:FFFF:FFFF:,FFFFF
@A00270:176:HGHW5DRXY:1:2101:17463:10755 2:N:0:TGATGAAT+CTCCTTAC
CCTACGGGAGGCAGCAGTGGGGAATATTGCACAATGGGGGGAACCCTGATGCAGCCATGCCGCGTGTATGAAGAAGGCCTTCGGGTTGTAAAGTACTTTCGGTGATGAGGAAGGTGATGACTCTAATAGGTTTATTAATTGACGTTAATCACAGAAGAAGCACCGGCTAACTCCGTACCAGCAGCCGCGGTAATACGGAGGGTGCGAGCGTTAATCGGAATGACTGGGCGTAAAGGGCATGTAGGCGGAT
+
FFFFFFFFFFFFFFFFFFFFFFFFFFFFFFFFFFFFFFFFFF:F:FFFF:FFFFFFFFFFFFFFFFFFFFFFFFFFFFFFFFFFFFFFFFFFFFFFFFFFFFFFFFFFFFFFFFFFFFFFFFFFFFFFFFFFFFFFFFFFF,FFFFFFFFFFFF:FF:FFFFFFFFFFFFFFFFFFFFFFFFFFFFFFFFFFFF:FFFFFFFFFF:FFFFFFFFFF,FF:FFFFFFFFFFFFF:FFFFFFFFFFFFFF:F
@A00270:176:HGHW5DRXY:1:2101:31982:10755 2:N:0:TGATGAAT+CTCCTTAC
CCTACGGGCGGCTGCAGTGGGGAATTTTGGACAATGGGGGGAACCCTGATCCAGCCATGCCGCGTGTCTGAAGAAGGCCTTCGGGTTGTAAAGGACTTTTGTTAGGGAGGAAAAGCTGGGTGCTAATACCATCTAGTGCTGACGGTACCTAAAGAATAAGCACCGGCTAACTACGTGCCAGCAGCCGCGGTAATACGTAGGGTGCGAGCGTTAATCGGAATTACTGGGCGTAAAGCGAGCGCAGACGGTT
+
F:FFFFFFFFFFFFFFFFFFFFFFFFFFFFFFFFFFFFFFFFFFFFFFFFFFFFFFFFF:FFFFFFFFFFFFFFFFFF:FFFFFFFFFFFFFFFF:FFFFFFFFFFFFFFFFFFF:FFFFFFFFFFFFF:FFF:FFFFFFFFFFF,FFFFFFFFFFFFF:F:,FFFFFFFFFFF:FFFFFFFF:FF:FFFFFFFFFFFFF:FFFFFFFFFFFFFFF::FFFFF:FFFFFFFFFFF:FFFF:,FFF:F:FF
@A00270:176:HGHW5DRXY:1:2101:24731:10817 2:N:0:TGATGAAT+CTCCTTAC
GACTACTAGGGTATCTAATCCTGCTTGCTACCCACGCTTTCGAGCATGAACGTCAGTGTTATCCCAGGAGGCTGCCTTCGCCATCGGTATTCCTCCACATCTCTACACATTTCACTGCTACACGTGGAATTCTACCTCCCTCTGACACACTCTAGTTACACAGTTTCAAATGCACGTCCCAAGTTGAGCTCGGGGATTTCACATCTGACTTAATTAACCGTCTGCGCTCGCTTTACGCCCAGTAATTCC
+
:F:FFFFFFFFFFFFFFFFFF:F,FFFFFFFFFFFFFFFFF,FF:FFFFF:FFFFFFFFFFFF:FFF:F::F:,:::FFFF,FF:,FFF:F::FFFF:,F,F::F::F:FFFFF,FFFFFFF::FFFFFFF:::FF,F:FF,FF,F,F,FFF:FFFFFFFF,::FFFFF,FFFF,FFFFF,FFFF,,:FF:FF:F:FFFFFFFFFFFF:FFFFFF,F,,F:,FF:F,:FFFFF:FFF:FFFFFF:F:F:
@A00270:176:HGHW5DRXY:1:2101:30400:10833 2:N:0:TGATGAAT+CTCCTTAC
CCTACGGGGGGCAGCAGTGGGGAATTTTGGACAATGGGGGGAACCCTGATCCAGCCATGCCGCGTGTCTGAAGAAGGCCTTCGGGTTGTAAAGGACTTTTGTTAGGGAAGAAAAGCTGGGTGCTAATACCATCTAGTGCTGACGGTACCTAAAGAATAAGCACCGGCTAACTACGTGCCAGCAGCCGCGGTAATACGTAGGGTGCGAGCGTTAATCGGAATTACTGGGCGTAAAGCGAGCGCAGACGGTT
+
FFFFFFFFFFFFFFF:FFFFFFFFFFFFFFFFFFFFFFFFFFFFFFFFFFFFFFFFFFFFFFFFFFFFFFFFFFFFFF:FFFFFFFFFFFFFFFFFFFFFFFFFFFFFFFFFFFFFFFFFFFFFFFFFFFFFFFFF:FFFFFFFFFFFFFFFFF:FFFFFFFFFFFFFFFFFFFFFFFFFFFFFFFFFFFFFFFF,FFFFFFFFFFFFFFFFFFFFFFFFFFFFFFFFFFFFFFF,FFFFFFF:FFFFFF
@A00270:176:HGHW5DRXY:1:2101:13286:10848 2:N:0:TGATGAAT+CTCCTTAC
CCTACGGGGGGCAGCAGTGGGGAATTTTGGACAATGGGGGGAACCCTGATCCAGCCATGCCGCGTGTCTGAAGAAGACCTTCGGGTTGTAAAGGACTTTTGTTAGGGAAGAGAAGCTGGGTGCTAATACCATCTAGTGCTGACGGTACCTAAAGAATAAGCACCGGCTAACTACGTGCCAGCAGCCGCGGTAATACGTAGGGTGCGAGCGTTAATCGGAATTACTGGGCGTAAAGCGAGCGCAGACGGTT
+
FFFFFFFFFFFFFFFFFFFFFFF,::FFFFFF:FFFFFFFFFFFFFFFFFFFFFFFFFFFFFFFFFFFFFFFFFFFFFFFFFFFFFFFFF:FFFFF:FF,FFFFFFFFFFFFFFFFFFFFFFFFFFFFFFF:FFFFFFFFFFFFFFFFFFF:FFFFFFFFFFFFFFFFFFFFFFFFFFFFFFFFFFFFFFFF:FFFFFFFFFFFFFFFFFFFF:FFFFFFFF:FFFFFFF:F,FFFFFFFFFFFFFF:F:
@A00270:176:HGHW5DRXY:1:2101:17065:10848 2:N:0:TGATGAAT+CTCCTTAC
CCTACGGGAGGCAGCAGTGGGGAATATTGCACAATGGGGGGAACCCTGATGCAGCCATGCCGCGTGTATGAAGAAGGCCTTCGGGTTGTAAAGTACTTTCGGTGATGAGGAAGGTGATGTATCTAATAGGTGCATTAATTGACGTTAATCACAGAAGAAGCACCGGCTAACTCCGTGCCAGCAGCCGCGGTAATACGGAGGGTGCGAGCGTTAATCGGAATGACTGGGCGTAAAGGGCATGTAGGCGGAT
+
FFFFFFFFFFFFFFFFFFFFFFFFFFFFFFFFFFFFFFFFFF,FFFFFFFFFFFFFFFFFFFFFFFF,FFFFFFFFFFFFFFFFFFFFFFFFFFFFFFFFFFFFF:FFFFFFFFFFFFFFFFFFFFFFFFFFFFFFFFFFFFFFFFFFFFFFFFFFFFFFFFFFFFFFFFFFFFFFFFFFFFFFFFFFFFFFFFFFFFFFFFFFFFFFFFFFFFFFFFF:FFFFFFFFFFF,FFFFFFF:FFFFFFFFFF
@A00270:176:HGHW5DRXY:1:2101:8431:10989 2:N:0:TGATGAAT+CTCCTTAC
GACTACAAGGGTACCTAATCCTGTTTGCTCCCCACGCTTTCGCATCTCAGCGTCAGTATCTGTCCAGAAGGCCGCCTTCGCCACCGGTACTCCTCCACATCTCTACGCATTTCACCGCTCCACGTGGAATTCTACCTTCCTCTACAATACTCTAGTTAACCAGTTTTAAGTGCAATTCCTAGGTTAAGCCCAGGGCTTTCACACCTAACTTAATTATCCGCCTACATGCCCTTTACGCCCAGTCATTCC
+
FFFFFFFFFFFFFFFFFFFFFFFFFFFFFFFFFFFFFF:FFFFF:FFFFFFFFFFFFFFFFFFFF:FFFFFFFFFFFFFFFFFFFFFFFFFFFFFFFFF:FFFFFFFFFFFFFFFFFF:,FFFFFFFF,FFFFFFFFFFFFFFFF:FF,FFFF,FFFFFFFFFFFFFFFFFFFF:FFFFFFFFFFFFFFFF:FFFF:FFFFFFFFFFFFFFFFFFFFFFFFFFFFF:F:FFFFFFFFFFF,FFFF:FF,
@A00270:176:HGHW5DRXY:1:2101:11568:11005 2:N:0:TGATGAAT+CTCCTTAC
GACTACCAGGGTATCTAATCCTGTTTGCTCCCCACGCTTTCGCATCTCAGCGTCAGTATCTGTCCAGAAGGCCGCCTTCGCCACCGGTATTCCTCCACATCTCTACGCATTTCACCGCTACACGTGGAATTCTACCTTCCTCTACAATACTCTAGTTAACCAGTTTTAAGTGCAATTCCTAGGTTAAGCCCAGGGCTTTCACACCTAACTTAATTATCCGCCTACATGCCCTTTACGCCCAGTCATTCC
+
FFFFFFFFFFFFFFFFFFFFFFFFFFFFFFFFFFFFFFFFFFFFFFFFFFFFFFFFFFFFFFFFFFFF:FFFFFFFFFFFFFFFFFFF:FFFFFFFFF:FFFFFFFFFFFFFFFFFFFFFFFFFFFF::FFFF,FFFFFFFFFFFFFFFFFFFFFFFFFFFFFFFFFFFFFFFFFFFFFFF:FFFFFFFFFFFFF,F:FFFFFFFFFFFFFFFFFFFFFFFFFFFFFFFFFFFFFFFFFFFFFFFFFFF
@A00270:176:HGHW5DRXY:1:2101:13322:11005 2:N:0:TGATGAAT+CTCCTTAC
CCTACGGGGGGCAGCAGTGGGGAATTTTGGACAATGGGGGGAACCCTGATCCAGCCATGCCGCGTGTCTGAAGAAGACCTTCGGGTTGTAAAGGACTTTTGTTAGGGAAGAGAAGCTGGGTGCTAATACCATCTAGTGCTGACGGTACCTAAAGAATAAGCACCGGCTAACTACGTGCCAGCAGCCGCGGTAATACGTAGGGTGCGAGCGTTAATCGGAATTACTGGGCGTAAAGCGAGCGCAGACGGTT
+
FFFFFFFFFFFFFFFFFFFFFFFFFFFFFFFFFFFFFFFFFFFFFFFFF:FFFFF,FFFFFFFFFFFFFFFFFFFFFFFF::FFFFFF,FFFFFFFFFFFFF:FFFFFFFFFFFFFFFFFFFFFFFFFFFFFFFFFFFFFFFFFFFFFFF,FFFFFFFFFFFFFFF:FFFFFFFFFFFFFFFFFFFFFFF:FFFFFFFFFFFFFFFFFFFF:FFFFFFFFFFFFFFFFFFF:FFF:FF:FF,F:FFFF:F
@A00270:176:HGHW5DRXY:1:2101:32271:11005 2:N:0:TGATGAAT+CTCCTTAC
CCTACGGGCGGCTGCAGTGGGGAATTTTGGACAATGGGGGGAACCCTGATCCAGCCATGCCGCGTGTCTGAAGAAGGCCTTCGGGTTGTAAAGGACTTTTGTTAGGGAGGAAAAGCTGGGTGCTAATACCATCTAGTGCTGACGGTACCTAAAGAATAAGCACCGGCTAACTACGTGCCAGCAGCCGCGGTAATACGTAGGGTGCGAGCGTTAATCGGAATTACTGGGCGTAAAGCGAGCGCAGACGGTT
+
FFFFFFFFFFFFFFFFF:FFFFFFFFFFFFFFFFFFFFFFFFFFFFFFFFFFFFFFFFFFFFFFFFF:FFFFFFFFFFFFFF:FFFFFFFFFFFF:FFFF,F:FFFFFFFFFFFFFFFFFFFF:FFFFF,FFFFFFFFFFFFFFFFFFFF:FFFFFFFFFFFFFFFFFFFFFFFFFFFFFFFFFFFFFFFFFFFFFFFFFFFF:F:FFF:FFFFFFFFF:FFFFFFFFFF:FFFFFFFFFFFF:FFFFFF
@A00270:176:HGHW5DRXY:1:2101:8540:11021 2:N:0:TGATGAAT+CTCCTTAC
GACTACAAGGGTACCTAATCCTGTTTGCTCCCCACGCTTTCGCATCTCAGCGTCAGTATCTGTCCAGAAGGCCGCCTTCGCCACCGGTACTCCTCCACATCTCTACGCATTTCACCGCTACACGTGGAATTCTACCTTCCTCTACAATACTCTAGTTAACCAGTTTTAAGTGCAATTCCTAGGTTAAGCCCAGGGCTTTCACACCTAACTTAATTATCCGCCTACATGCCCTTTACGCCCAGTCATTCC
+
FFFFFFFFFFFFFFFF:FFFFFFFFFFFFFFFFFFFFFFF:FFFFFFFF:F:FFFFFFFFFFFFFFFFFFFFFFFFFFFFFFFFFFF:::FFFFFFFFFF,FFFFFFFFFFFFFFFFFFFFFFFFFFF:FFFFFFFFFFFFFF:FFFFFFFFFFFFFFFFFFFF,FFFFFFFFFFFFFFFFFFFF,FFFFFFF::FFFFFFFFFFFFFFFFFF:FFFFFF:F:FFFFFFFFFFFFFFFFFFFFF:FF:F
@A00270:176:HGHW5DRXY:1:2101:20537:11036 2:N:0:TGATGAAT+CTCCTTAC
GACTACTCGGGTATCTAATCCTGTTTGCTCCCCACGCTTTCGCATCTCAGCGTCAGTATCTGTCCAGAAGGCCGCCTTCGCCACCGGTATTCCTCCACATCTCTACGCATTTCACCGCTACACGTGGAATTCTACCTTCCTCTACAATACTCTAGTTAACCAGTTTTAAGTGCAATTCCTAGGTTAAGCCCAGGGCTTTCACACCTAACTTAATTATCCGCCTACATGCCCTTTACGCCCAGTCATTCC
+
FFFFFFFFFFFFFFFFFFFFFFFFFFFFFFFFFFFFFFFFFFF:FFFFFFFFFFFFFFFFFFFFFFF:FFFFFFFFFFFFFFFFFFFFFFFFFFFFFF:FFFFFFFFFFFFFFFFFFFFFFFFFFFFFFFFFFF:FFFFFFFFFFFFFF:FF:FFFFFFFFFFFFFFFFFFFFFFFFF:FFFFFFFFFFFFFFFFFFFFFFFFFFFFFFFFFFFFFFFFFFFFFFFFFF:FFFFFFFF,FFFFFFFFFF
@A00270:176:HGHW5DRXY:1:2101:8965:11068 2:N:0:TGATGAAT+CTCCTTAC
GACTACAAGGGTACCTAATCCTGTTTGCTCCCCACGCTTTCGCATCTCAGCGTCAGTATCTGTCCAGAAGGCCGCCTTCGCCACCGGTACTCCTCCACATCTCTACGCATTTCACCGCTACACGTGGAATTCTACCTTCCTCTACAATACTCTAGTTAACCAGTTTTAAGTGCAATTCCTAGGTTAAGCCCAGGGCTTTCACACCTAACTTAATTATCCGCCTACATGCCCTTTACGCCCAGTCATTCC
+
F:FFFFFFFF:FFFFFFFFFFFFFFFFFF:F,FFFFFFFFFFF,FFFFF,FFFFFFFFFFFF:::FFFF,:FF,FFFFFFFF::FF:FF,FFFFF:F:FFFFFFFF,F:FFFFFFF:FFFFFFFF:F,FFF:FF::FFF:FFFFFFFFFFFFFFFFFFF:FFFFFFFFFFFF:F:,FFFFFFFFFFF,F,FFFFF:FFFFFFFFF,FF,FFFF:,FFFFF:FFFFFFF,,FFFFFFFFFFFFFFFF:F,
@A00270:176:HGHW5DRXY:1:2101:20555:11068 2:N:0:TGATGAAT+CTCCTTAC
GACTACTCGGGTATCTAATCCTGTTTGCTCCCCACGCTTTCGCATCTCAGCGTCAGTATCTGTCCAGAAGGCCGCCTTCGCCACCGGTATTCCTCCACATCTCTACGCATTTCACCGCTACACGTGGAATTCTACCTTCCTCTACAATACTCTAGTTAACCAGTTTTAAGTGCAATTCCTAGGTTAAGCCCAGGGCTTTCACACCTAACTTAATTATCCGCCTACATGCCCTTTACGCCCAGTCATTCC
+
FFFFFFFFFFFFFFFFFFFFFFFFFFFFFFFFFFFFFFFFFFFFFFFFFFFFFFFFFFFFFFFFFFFFFFFFFFFFFFFFFFFFFFFFFFFFFFFFFFFFFFFFFFFFFFFFFFFFFFFFFFFFFFFFFFFFFFFFFFFFFFFFFFFFFFFFFFFFFF:FFFFFFFFFFFFFFFFFFFFFFFFFFFFFFFFFFFFFF:FFFFF:FF:FFFFFFFFFFFFFFFFFFFFFFFFFFFFFFFFFFFFFFFFFF
@A00270:176:HGHW5DRXY:1:2101:11912:11099 2:N:0:TGATGAAT+CTCCTTAC
GACTACCAGGGTATCTAATCCTGTTTGCTCCCCACGCTTTCGCATCTCAGCGTCAGTATCTGTCCAGAAGGCCGCCTTCGCCACCGGTATTCCTCCACATCTCTACGCATTTCACCGCTACACGTGGAATTCTACCTTCCTCTACAATACTCTAGTTAACCAGTTTTAAGTGCAATTCCTAGGTTAAGCCCAGGGCTTTCACACCTAACTTAATTATCCGCCTACATGCCCTTTACGCCCAGTCATTCC
+
FFFFFFFFFFFFF:FFFFFFFFFFFFFFFFFFFFFFFFFFFFFFFFFFFFFFFFFFFFFFFFFFFFFFFFFFFFFFFFFFFFFFFFFFFFFFFFFFFFFFFFFFFFFFFFFFFFFFFFFFFFFFFFF,FFFFFFFFFFFFFF:FFFFFFFFFFFFFFFFFFFFFFFFFF,FFFFFFFFFFFFFFFFFF:FFFFFFFFFFFFFF:FFFFFFFFFFFFFFF:FFFF:FFFFFFFFFF:FFFFFFFFFFFFF
@A00270:176:HGHW5DRXY:1:2101:25075:11099 2:N:0:TGATGAAT+CTCCTTAC
GACTACTATGGTATCTAATCCTGCTTGCTACCCACGCTATCGAGCATGAACGTCAGTGTTATCCCAGGCGGCTGCCTTCGCCATCGGTATTCCTCCACATCGCTACACAGTTCGCTGCCACACGTGGAATTCTACCTCCCTCTGACACACTCTAGTTACACAGTTTCAAATGCACGTCCCAAGTTGAGCTCGGGGATTTCACATCTGACTTAAGTAACCGTCTGCGCTCGCTTTACGCCCAGTAATTCCG
+
:FF::F:F,F:FF:::F:,,::FF,:FF,FFFFF,,F,,:FF:FFF,F:F:,FF:,,F:FFF:FFFF:,FFF,FF::,FFFF,:FF,F,,,F:,FF,F:,F,F,F:FFF,::F,F:FF,:FFFFFF:,F::F,,,F,:FF,F:F:F,:F,,F,,F,:,:F:F:,,,FF,:,:FFF:F,FF,FF,::,FFFF:,FF,:,,:F,,F:,,,FF,F,,F::FFFF,FF:F,,FF:,F,F,FF:F,F:F,F:,FF
@A00270:176:HGHW5DRXY:1:2101:1741:11115 2:N:0:TGATGAAT+CTCCTTAC
GACTACTAGGGTATCTAATCCTGTTTGCTACCCACGCTTTCGAGCATGAACGTCAGTGTTATCCCAGGAGGCTGCCTTCGCCATCGGTATTCCTCCACATCTCTACGCATTTCACTGCTACACGTGGAATTCTACCTCCCTCTGACACACTCTAGTTACACAGTTTCAAATGCACGTCCCAAGTTGAGCTCGGGGATTTCACATCTGACTTCTTTAACCGTCTGCGCTCGCTTTACGCCCAGTAATTCC
+
FFF:FFFFFFFFFFFFFFFFF,FF:FFFFFFFFFFFFFF,FFFFFFFFFFFFFFFFFFFF::FFFFFF:FFFFFFFFFFFF,F,,FFFF,F:FFFF:F,,FFFF:F,F:F:FF,FFFFF:FFFFFFFF,FFFFFFFFFFF:FFFFFFF,FFF::FFF,F,F:FFFFFFFFFFFFFFFFFFFFF:FFFFFFF:FFFFF:FFFFFFFFFFFFF,FFFFFFFF::FFFFFFFFF::FFFFFFFFFF:,FFFF
@A00270:176:HGHW5DRXY:1:2101:25138:11115 2:N:0:TGATGAAT+CTCCTTAC
GACTACTAGGGTATCTAATCCTGCTTGCTACCCACGCTTTCGAGCATGAACGTCAGTGTTATCCCAGGAGGCTGCCTTCGCCATCGGTATTCCTCCACATCTCTACACATTTCACTGCTACACGTGGAATTCTACCTCCCTCTGACACACTCTAGTTACACAGTTTCAAATGCACGTCCCAAGTTGAGCTCGGGGATTTCACATCTGACTTAATTAACCGTCTGCGCTCGCTTTACTCCCAGTAATTCC
+
:FF:FFFFFFFFFFFFFF:F,FFF:FFFFF:F,FFF:FFFFFFFFFFFFFFFF:FFFFFF,FFFFF:F::FFFFFF:FFFF:FFFF:F:FFFFFF,FFFFFFFFFFFFF:FFFF:FFFFFFFFFFFFFFF:FFFFFFFFFFFFF:F:FF::FFFFFF:FFF,FFFFF:FFFF:,FFFFFFF:FFFFFFFFFFFFFFFFFFFFFFF:FFF:FFFFFFFFFFFFFF::FFF::FF:,F,F:FFF:FFFFFF
@A00270:176:HGHW5DRXY:1:2101:5665:11146 2:N:0:TGATGAAT+CTCCTTAC
GACTACCCGGGTATCTAATCCTGTTTGCTCCCCACGCTTTCGCATCTCAGCGTCAGTATCTGTCCAGAAGGCCGCCTTCGCCACCGGTATTCCTCCACATCTCTACGCATTTCACTGCTACACGTGGAATTCTACCTCCCTCTGACACACTCTAGTTACACAGTTTCAAATGCACGTCCCAAGTTGAGCTCGGGGATTTCACATCTGACTTATTTAACCGTCTGCGCTCGCTTTACGCCCAGTACTTCC
+
F:FFFFFFFFF:F:FFFFFFFFFFFFFFFFFFFFFFFFFFFFFFFFFFFFFFFFFFFFFFFFFFFFFFFFFFFFFFFFFFFFFFFFFFFFFFFFFFFF:FFFFFFFFFFFFFFFFFFFFFFFFFFFFF,FFFFFFFFFFFFFFFFFFFFFFFFFFFFFFFFFFFFFFFFFFFFFFFFFFFF:F,FFFFFFFFFFFFF:FFFFFFFFFFFF:,FFFFFFFFFFFFFFFFFFF:FFFFF:FFFFFF,FFFF
@A00270:176:HGHW5DRXY:1:2101:5674:11162 2:N:0:TGATGAAT+CTCCTTAC
GACTACCCGGGTATCTAATCCTGTTTGCTCCCCACGCTTTCGCATCTCAGCGTCAGTATCTGTCCAGAAGGCCGCCTTCGCCACCGGTATTCCTCCACATCTCTACGCATTTCACTGCTACACGTGGAATTCTACCTCCCTCTGACACACTCTAGTTACACAGTTTCAAATGCACGTCCCAAGTTGAGCTCGGGGATTTCACATCTGACTTATTTAACCGTCTGCGCTCGCTTTACGCCCAGTAATTCC
+
F:FFFFFFFFFFFFFFFFFFFFFFFFFFFFFFFFFFFFFFFFFFFFFFFFFFFFFFF:FFFFFFF:FFFFFFFFFFFFFFFFFFFFFF:FFFFFFFFFF:FFFFFFFFFFFFF:FFFFFFF:FFFFF::FFFFFFFFFFF:FFFFFFFFF:FF:FFFFFFFFFFFFF:FFFFF:FFFFFF:FF:FFFFFFFFFFFFFFFFFF,FFFFFFF,:FF:FFFFFFFFFFFFFFFF,FFFFFFFF:FF::FFFF
@A00270:176:HGHW5DRXY:1:2101:5801:11162 2:N:0:TGATGAAT+CTCCTTAC
CCTACGGGGGGCTGCAGTGGGGAATATTGCACAATGGGGGGAACCCTGATGCAGCCATGCCGCGTGTATGACGAAGGCCTTCGGGTTGTAAAGTACTTTCGGTGATGAGGAAGGTGATGTCTCTAATAGGTGCATTAATTGACGTTAATCACAGAAGAAGCACCGGCTAACTCCGTGCCAGCAGCCGCGGTAATACGGAGGGTGCGAGCGTTAATCGGACTGACTGGGCGTAAAGGGCATGTAGGCGGAT
+
FFFFFFFFFFFFFFF:F:FFFFFFFFFFFFFFFFFFFFFFFF,FFF:FFFFFFFFFF,FFFFFF:F,,FFF,F::FFFF,FFFFFFFFFF::FFFFF,F:FFFFF:FFFFF,FFFFFFF:,:F:FFFFFFFFFF::FF,FFFFF:FFFFF:F:F,FFFFFFFFFFFFFFFFFFFFFFFFFFFFFFFFFFFF,F:FF:FFF:FFFFFFFFFFF,FFFFFF,F:FF,FFFFFF,FFFFFF,:F:FFFFFFF:
@A00270:176:HGHW5DRXY:1:2101:20844:11162 2:N:0:TGATGAAT+CTCCTTAC
CCTACGGGTGGCAGCAGTGGGGAATTTTGGACAATGGGGGGAACCCTGATCCAGCCATGCCGCGTGTCTGAAGAAGGCCTTCGGGTTGTAAAGGACTTTTGTTAGGGAAGAAAAGCTGGGTGCTAATACCATCTAGTGCTGACGGTACCTAAAGAATAAGCACCGGCTAACTACGTGCCAGCAGCCGCGGTAATACGTAGGGTGCGAGCGTTAATCGGAATTACTGGGCGTAAAGCGAGCGCAGACGGTT
+
FFFFFFFFFFFFFFFFFFFFFFFFFFFFFFFFFFFFFFFFFFFFFFFFFFFFFFFFFFFFFFFFFFFFFFFFFFFFFFFFFFFFFFFFFFFFFFFFFFFFFFFFFFFFFFF:FFFFFFFFFFFFFFFFFFFFFFFFFFFFFFFFFFF:FFFFFFFFFFFFFFFFFFFFFFFFFFFFFFFFFFFFFFFFFFF:FFFFFFFFFFFFFFFFFFFFFFFFFFFFFFFFFFFFFFFFFFFFFFFF:FFFFFFFFF
@A00270:176:HGHW5DRXY:1:2101:15926:11256 2:N:0:TGATGAAT+CTCCTTAC
GACTACCCGGGTATCTAATCCTGTTTGCTACCCACGCTTTCGAGCATGAACGTCAGTGTTATCCCAGGAGGCTGCCTTCGCCATCGGTATTCCTCCACATCTCTACGCATTTCACTGCTACACGTGGAATTCTACCTCCCCCTGACACACTCTAGTTACACAGTTTCAAATGCACGTCCCAAGTTGAGCTCGGGGATTTCACATCTGACTTCTTTAACCGTCTGCCCTCGCTTTACGCCCAGTAATTCC
+
FFFFFFFFFFFFFFFFFFFFFFFFFFFFFFFFFFFFFFFFFFFFFFFFFFFFFFFFFFF:FFFFFFFFFFFFFFFFFFFFFFFFFFFFF:FFFFFFFFFFFFFFFFFFFFFFFFFFFFFFFFFFFFFFF:FFF:FFFFFFFFFFFFFFFFFFFFFFFFFFFFFFFFFF,FFFFFFFFFFFFFFFFFFFFFFFFF:FF:FFFFF:FFFF:F:,FFFFFFFFFFFFFFFFFFF:FFFFFFFFFFFF,FF:F
@A00270:176:HGHW5DRXY:1:2101:25979:11287 2:N:0:TGATGAAT+CTCCTTAC
CCTACGGGGGGCAGCAGTGGGGAATATTGCACAATGGGGGGAACCCTGATGCAGCCATGCCGCGTGTATGAAGAAGGCCTTCGGGTTGTAAAGTACTTTCGGTGATGAGGAAGGTGATGAATCTAATAGGTTTATTAATTGACGTTAATCAAAGAAGAAGCACCGGCTAACTCCGTGCCAGCAGCCGCGGTAATACGGAGGGTGCGAGCGTTAATCGGAATGACTGGGCGTAAAGGGCATTTAGGCGGAT
+
FFFFFFFFFFF:F:FFFFFFFF:F,FFFFFFFFF:FFFFF:FF,FFF:FF,FFFF::F::FFF:F:FF:FFF,,FF,F:,,,:FFFFFF:F,FFF,FFFF:F:,FFFF:FFFFFFFF::FFF:F:FFF,FF,:FF:F,F,FFFF:FFFFFF,F,F::FFFFFFFFFFFFF:F,FF:FF:::F,FFF,F:FFF:FF,,FFF:FFFFFFF:FF::,:FFF:FF,FFFFFFFF,F,F:FF:F,,:FFF,F:FF
@A00270:176:HGHW5DRXY:1:2101:1579:11334 2:N:0:TGATGAAT+CTCCTTAC
CCTACGGGAGGCTGCAGTGGGGAATATTGCACAATGGGGGGAACCCTGATGCAGCCATGCCGCGTGTATGAAGAAGGCCTACGGGTTGTAAAGTACTTTCGGTGATGAGGAAGGTGATGAATCTAATAGGTTTATTAATTGACGTTAATCACAGAAGAAGCACCGGCTAACTCCGTGCCAGCAGCCGCGGTAATACGGAGGGTGCGAGCGTTCATCGGAATGACTGGGCGTGAAGGGGAGGTAGGCGGAT
+
FFF:FFFFFFFFF:FFF:FFFFFFFFFFFFFFFFFFFFFFFFF:F:FFFFFFFFFF:FFFFFFF,F:FFFF:F::FFFF,,FFFF:FFFFFFF:FFFFFFFFF:F:FFFFF:FFFFFFF:FFFF,F:,FFFF:FFFFF:FF:FFFFF:F:F,,F:,FFFFFF:FF:FF,:F:FFFFFFFFFFFFF:FFF:FFFF:,FF::FF,FFFFFFF,,,:FFFF,,,FF:FFFF:F,F:,FFF,,,:,,FF,FF,F
@A00270:176:HGHW5DRXY:1:2101:24921:11334 2:N:0:TGATGAAT+CTCCTTAC
GACTACTAGGGTATCTAATCCTGCTTGCTACCCACGCTTTCGAGCATGAACGTCAGTGTTATCCCAGGAGGCTGCCTTCGCCATCGGTATTCCTCCACATCTCTACACATTTCACTGCTACACGTGGAATTCTACCTCCCTCTGACACACTCTAGTTACACAGTTTCAAATGCACGTCCCAAGTTGAGCTCGGGGATTTCACATCTGACTTAATTATCCGTCTGCGCTCGCTTTACGCCCAGTAATTCC
+
FF:FFFFF::FFFFFFFFFF,FF,FFFFFFFFFFFF:FF:FFFFFFFFFFFFFFFFFFFFF:FFF::FFFFFFFFFFFFFFFFFF:FFFFFFFFFFFF::FF:FF:F::FFFFF:FF:F,FF:FFFFFFF:FFFFFFFFFFFFFFFFFF:FFF:F:FFFFFFF:FFFFFF:FFFF,FF:,F:FFFFF:FF,FF:F:FFF:,FFFFFF::FFFFFFF,F,FFFFF,F:FF,,F,FFF::FFFFF,FF::F
@A00270:176:HGHW5DRXY:1:2101:5041:11381 2:N:0:TGATGAAT+CTCCTTAC
CCTACGGGTGGCAGCAGTGGGGAATTTTGGACAATGGGGGGAACCCTGATCCAGCCATGCCGCGTGTCTGAAGAAGGCCTTCGGGTTGTAAAGTACTTTCGGTGATGAGGAAGGTGATGTATCTAATAGGTGCATTAATTGACGTTAATCACAGAAGAAGCACCGGCTAACTCCGTGCCAGCAGCCGCGGTAATACGGAGGGTGCGAGCGTTAATCGGAATGACTGGGCGTAAAGGGCATGTAGGCGGAT
+
FFFFFFFFFFFFFFFFFFFFFFFFFFFFF:FFFFFFFFFFFFFFFFFFFFFFFFFFFFF,F:FFFFFFFFFFFFFFFF:FFFFFFFFFFFFFF:FFFFFFFFFFFFFFFFFFFFFFFF,FFFFFFFFFFFFFFFFFFFFFFFFFFF:FFFFFFFFFF:FFFFFFFF:FFFFFFFFFFFFFFFFFFFFFF,FFFFFFF,FFFFFFFFFFFFFFFFFFFFF,FFFFFFFFFFFFFF,FFFFFFFFF,FFFFF
@A00270:176:HGHW5DRXY:1:2101:18602:11600 2:N:0:TGATGAAT+CTCCTTAC
CCTACGGGTGGCTGCAGTGGGGAATTTTGGACAATGGGGGGAACCCTGATCCAGCCATGCCGCGTGTATGAAGAAGGCCTTCGGGTTGTAAAGTACTTTCGGTGATGAGGAAGGTGATGTATCTAATAGGTGCATTAATTGACGTTAATCACAGAAGAAGCACCGGCTAACTCCGTGCCAGCAGCCGCGGTAATACGGAGGGTGCGAGCGTTAATCGGAATGACTGGGCGTAAAGGGCATGTAGGCGGAT
+
FFFFFFFFFFFFFFFFFFFFFFF,FFFFFFFFFFF:FFFFFFFFFFFFF:FFFFFF,FFFFFF::FFFFF:FF,FFFFFFFFFFFFFFFFFFF:FFFFFFFF,FFFFFFFFFF:F,:FFFFFFFFFFFFFFFFFFFF:FFF:FFFFFFFFFFFFFF,FFFFFFFFFFFFFFFFFFFFFFFFFFFFFFFFFF:FFFFFFFFFFFFFFFFFFFFFFFFFFFFFFFFFFFFFF,FF,F,F,F:FFFFFFFFFF
@A00270:176:HGHW5DRXY:1:2101:18575:11616 2:N:0:TGATGAAT+CTCCTTAC
CCTACGGGTGGCTGCAGTGGGGAATTTTGGACAATGGGGGGAACCCTGATCCAGCCATGCCGCGTGTATGAAGAAGGCCTTCGGGTTGTAAAGTACTTTCGGTGATGAGGAAGGTGATGTATCTAATAGGTGCATTAATTGACGTTAATCACAGAAGAAGCACCGGCTAACTCCGTGCCAGCAGCCGCGGTAATACGGAGGGTGCGAGCGTTAATCGGAATGACTGGGCGTAAAGGGCATGTAGGCGGAT
+
FFFFFFFFFFFFFFFFFFFFFFFFFFFFFFFFFFFFFFFFFF:FFFFFFFFFFFFFFF:FFFFFFF:FFFFFFFFFFFFFFFFFFFFFF:F:::FFFFFFFF,,F,FFFFFFFFFFFFFFFFFFFFFFF:FFF,F,F::FF:FFFFFFFFFFFFFF:FFFFFFFFFFFFFFFFFFFF,FF:FFFFFFFFFFFFFFFFFFFFFF:,FFFFFFFFFFFFFF:FF,FFFF:FFFFFFFFFF::FFFF,FFFF,
@A00270:176:HGHW5DRXY:1:2101:5330:11663 2:N:0:TGATGAAT+CTCCTTAC
CCGACGGGCGGCCCCCATGGGGAAAATTTTTAAAATTGGGGAAAACAAAAACAACCCAGACCCGGGTAATAATAATTCCGTAGGGTTTTAAAAAAAATTTGTTTTGGAAAAAAAAAATGGTTCTAAAAAACAAAAATTCTTAAAGTAACAAAAAAAAAAAAAACCCCAAAAATAGGGACACCACCCCCCGTAAAAACAAAGGGTGGAGGGGTAAAACGAAATAAATGGAGTAAAACCAACCCACACCGTT
+
FF,,,,:F,,:,,,,,,,,,:F,FF,FFF,,,:FF,:,FFF:F,,,,,::F,:,:,,F,,F,F,,,F,,::F,FF,,FF,F:,::,F,F,FF,,F,,,FF,FF,:,,,:,FFF:FF:,FF,,,,FF::FF,FFFF,,:,,,F,,:,,F,,FFF,F:,F:,,F,,,,:,F:FF,,:,,,F,,,,,,:,:,,,,FFFF,,:,F:,,,::,,,,F,F:F,,,,F:,FF,,:,,,,FF,,,,,,,F:,F:,,,,
@A00270:176:HGHW5DRXY:1:2101:10981:11741 2:N:0:TGATGAAT+CTCCTTAC
GACTATCCGGGTATCTAATCCTGTTTGCTCCCCACGCTTTCGCATCTCAGCGTCAGTATCTGTCCAGAAGGCCGCCTTCGCCACCGGTATTCCTCCACATCTCTACGCATTTCACCGCTACACGTGGAATTCTACCTTCCTCTACAATACTCTAGTTAACCAGTTTTAAGTGCAATTCCTAGGTTGAGCCCAGGGCTTTCACACCTAACTTAATTATCCGCCTACATGCCCTTTACGCCCAGTCATTCC
+
FFFFFFFFFFFFFFFFFFFFFFFFFFFFFFFFFFFFFFFFFFFFFFFFFFFFFFFFFFFFFFFFFFFFFFFFFFFFFFFFFFFFFFFF,FFFFFFFFFFFFFFFFFFFFFFFFFFFFFFFFFFFFFF:FFFFFFFFFFFFFFFFFFFFFFFFFFFFFFFFFFFFFFFFFFFFFFFFFFFFFFFFFFFFFFFFFFFFF:FFFFFFFFF:FFF:F,FFFFFFFFFFFFFF:FF:FFF:FFFFFFF:,FF:F
@A00270:176:HGHW5DRXY:1:2101:24062:11976 2:N:0:TGATGAAT+CTCCTTAC
GACTACAGGGGTATCTAATCCTGTTTGCTACCCACGCTTTCGAGCATGAACGTCAGTGTTATCCCAGGAGGCTGCCTTCGCCATCGGTATTCCTCCACATCTCTACGCATTTCACTGCTACACGTGGAATTCTACCTCCCTCTGACACACTCTAGTTACACAGTTTCAAATGCACGTCCCAAGTTGAGCTCGGGGATTTCACATCTGACTTATTTAACCGTCTGCGCTCGCTTTACGCCCAGTAATTCC
+
FFFFFFFFFFFFFFFFFFFFFFFFFFFFFFFFFFFFFFFFFFFFFFFFFFFFFFFFFFFFFFFFFFFFFFFFFF,FFFFFFFFFFFFFFFFFF:FFFFFFFFFFFFFFFFFFFFFFFFFFFFFFFFFFFFFFFFFFFFFFFFFF:FFFFFFFFFFFFFFFFFFFFFFFF:FFF:FFFFFFFFFFFFFFFFFFFFFFFFF:::FFFFFF,FFFFFFFF:FFFFFFFFFFFFF:FF:::FF:,FFFFFF,F
@A00270:176:HGHW5DRXY:1:2101:2320:11992 2:N:0:TGATGAAT+CTCCTTAC
CCTACGGGTGGCTGCAGTGGGGAATTTTGGACAATGGGGGGAACCCTGATCCAGCCATGCCGCGTGTCTGAAGAAGGCCTTCGGGTTGTAAAGGACTTTTGTTAGGGAAGAAAAGCTGGGTGCTAATACCATCTAGTGCTGACGGTACCTAAAGAATAAGCACCGGCTAACTACGTGCCAGCAGCCGCGGTAATACGTAGGGTGCGAGCGTTAATCGGAATTACTGGGCGTAAAGCGAGCGCAGACGGTT
+
FFFFFFFFFFFFFFFFFFFFFFFFFFFFFFFFFFFFFFFFFF,FFFFFFFFFFFFF:FFFF:FFFFFFFFFFFFFFFFFFFFFFFFFFFFFF:FFFFFFFFFFFFFFFFFFFFFFFFFFFFFFF:FFFFFFFFFFFFFFFFFF:FFFFFF:FFFF,FFFFFFF:FFF,:FFFFFFF:FFFFFFFFFFFFFFF:F:FFF,FFFFFFFFFFFFF:FFFFFFFF:F,FFFFFFF,F,,FFFFFFFF:FFFF:F
@A00270:176:HGHW5DRXY:1:2101:24071:11992 2:N:0:TGATGAAT+CTCCTTAC
GACTACAGGGGTATCTAATCCTGTTTGCTACCCACGCTTTCGAGCATGAACGTCAGTGTTATCCCAGGAGGCTGCCTTCGCCATCGGTATTCCTCCACATCTCTACGCATTTCACTGCTACACGTGGAATTCTACCTCCCTCTGACACACTCTAGTTACACAGTTTCAAATGCACGTCCCAAGTTGAGCTCGGGGATTTCACATCTGACTTATTTAACCGTCTGCGCTCGCTTTACGCCCAGTAATTCC
+
FFFFFFFFFFFFFFFFFFFFFFFFFFFFFFFFFFFFFFFFFFFFFFFFFFFFFFFFFFFFFFFFFFFFFFFFFFFFFFFFFFFFFFFFFFFFFFFFFFFFFFFFFFFFFFFFFFFFFFFFFFFFFFFFFFFFFFFFFFFFFFFFFFFFFFFFFFFFFFFFFFFFFFFFFFFFFFFF:F:FFFFFFFFFFFF:FFFFFFFFFFFFFFFFFFFFFFFFF:FFFFFFFFFFF:FFFF:FF:FFFFFFFFFFF
@A00270:176:HGHW5DRXY:1:2101:30499:12007 2:N:0:TGATGAAT+CTCCTTAC
GACTACTCGGGTATCTAATCCTGTTTGCTCCCCACGCTTTCGCATCTCAGCGTCAGTATCTGTCCAGAAGGCCGCCTTCGCCACCGGTATTCCTCCACATCTCTACGCATTTCACCGCTACACGTGGAATTCTACCTTCCTCTACAATACTCTAGTTAACCAGTTTTAAGTGCAATTCCTAGGTTAAGCCCAGGGCTTTCACACCTAACTTAATTATCCGCCTACGTGCCCTTTACGCCCAGTCATTCC
+
FFFFF:FFFFFFFFFFF:FFFFFFFFFFFFFFFFFFFFFFFFFFFFFFFFFFFFFFFFFFFFFFFFF:FFFFFFF:F::FF:FFFFFFFFFFFFFFFFFFFFFFFFF,FFFFF:FFFFFFF:FFFFFFF:FFFF:FFFFFFFFFFFFFFFFF:FFFFF:FFFFFFFFF:FFFFFFFFF:FFFFFFFFF:FFFFFF:FFFFFFFFFFFFFFFFFFFFFFFFFFFFFFFFFFFFF,FFFFFFFFFFFFFFF
@A00270:176:HGHW5DRXY:1:2101:19379:12038 2:N:0:TGATGAAT+CTCCTTAC
GACTACTCGGGTATCTAATCCTGTTTGCTCCCCACGCTTTCGCATCTCAGCGTCAGTATCTGTCCAGAAGGCCGCCTTCGCCACCGGTATTCCTCCACATCTCTACGCATTTCACCGCTACACGTGGAATTCTACCTTCCTCTACAATACTCTAGTTAACCAGTTTTAAGTGCAATTCCTAGGTTGAGCCCAGGGCTTTCACACCTAACTTAATTATCCGCCTACATGCCCTTTACGCCCAGTCATTCC
+
FFFFFFFFFFFFFFFFFFFFFFFFFFFFFFFF:FFFFFFFFFFFFFFFFFFFFFFFFFFFFFFFFFFFF:FFFFFFF,FFFF:FFFFF:FFFFFFFFFFF:FFFFFFFFFFFFFFFFFFFFFFFFFFF:FFFFFFFFFFFFFFFFFFFF:FFFFF,FFFFFFFFFFFFFFFFFFF,:F:FFFFFFFFFFFFFFFFFFF:FFF:FFFFFFFF,:FFFFFFFFFFFFFFFFFFFFFFF:FFFF:FFFFFFF
@A00270:176:HGHW5DRXY:1:2101:30644:12038 2:N:0:TGATGAAT+CTCCTTAC
GACTACTCGGGTATCTAATCCTGTTTGCTCCCCACGCTTTCGCATCTCAGCGTCAGTATCTGTCCAGAAGGCCGCCTTCGCCACCGGTATTCCTCCACATCTCTACGCATTTCACCGCTACACGTGGAATTCTACCTTCCTCTACAATACTCTAGTTAACCAGTTTTAAGTGCAATTCCTAGGTTAAGCCCAGGGCTTTCACACCTAACTTAATTATCCGCCTACGTGCCCTTTACGCCCAGTCATTCC
+
FFFFFFFFFFFFFFFFFFFFFFFFFFFFFFFFFFFFFFFFFFFFFFFFFFFFFFFFFFFFFFFFFFFFFFFFFFFFFFFFFFFFFFFFFFFFFFFFFFFFFFFFFFFFFFFFFFFFFFFFFFFFFFFF:FFFFFFFFFFFFFFFFFFFFFFFFFFFFFFFFFFFFFFFFFFFFFFFFFF:FFFFFFFFFFFFFFFFF:FFFFFFFFFFFFFFFFFF:FFFFFFFFFFFFFF:FFF,FFFFFFF:FFFFF
@A00270:176:HGHW5DRXY:1:2101:16884:12070 2:N:0:TGATGAAT+CTCCTTAC
CCTACGGGAGGCTGCAGTGGGGAATTTTGGACAATGGGGGGAACCCTGATCCAGCCATGCCGCGTGTCTGAAGAAGGCCTTCGGGTTGTAAAGGACTTTTGTTAGGGAAGAAAAGCTGGGTGCTAATACCATCTAGTGCTGACGGTACCTAAAGAATAAGCACCGGCTAACTACGTGCCAGCAGCCGCGGTAATACGTAGGGTGCGAGCGTTAATCGGAATTACTGGGCGTAAAGCGAGCGCAGACGGTT
+
FFFFFFFFFFFFFFFFFFFFFFFFFFFFFFFFFFFFFFFFFFFFFFFFFFFFFFFFFFFFFFFFFFFFFFFFFFFFFFFFFFFFF:FFFFFFFFFFF::FFFFFFFFF:FFFFFFFFF:FFFF::FFFFFFFFF:FFFFFFFFF:FFF:FFFFF,FFFFFFFFFFFFFFFFFFFFFFFFFFFFFFFFFFFFFFFFF:FFFFFFFFFFFFFFFFFFFFFFFFFFFFFFFFFFFF,:FFFFFFFFFFFFFF:
@A00270:176:HGHW5DRXY:1:2101:30662:12070 2:N:0:TGATGAAT+CTCCTTAC
GACTACTCGGGTATCTAATCCTGTTTGCTCCCCACGCTTTCGCATCTCAGCGTCAGTATCTGTCCAGAAGGCCGCCTTCGCCACCGGTATTCCTCCACATCTCTACGCATTTCACCGCTACACGTGGAATTCTACCTTCCTCTACAATACTCTAGTTAACCAGTTTTAAGTGCAATTCCTAGGTTAAGCCCAGGGCTTTCACACCTAACTTAATTATCCGCCTACGTGCCCTTTACGCCCAGTCATTCC
+
FFFFFFFFFFFFFFFFFFFFFFFFFFFFFFFFFFFFFFFFFFFFFFFFFFFFFFFFFFFFFFFFFFFFFFFFFFFFFFFFFFFFFFFFFFFFFFFFFFF:FFFFFFFFFFFFFFFFFFFFFFFFFFFFFFFFFFFFFFFFFFFFFFFFFFFFFFFFFFFFFFFFFFFFFFFFFFFFFFFFFFFFFFFFFFFFFFFFFFFFFFFFFFFFFFFFFFFFFFFFFFFFFFFFFF:FFFFFFFFFF,FFFFF,F
@A00270:176:HGHW5DRXY:1:2101:30572:12132 2:N:0:TGATGAAT+CTCCTTAC
GACTACTCGGGTATCTAATCCTGTTTGCTCCCCACGCTTTCGCATCTCAGCGTCAGTATCTGTCCAGAAGGCCGCCTTCGCCACCGGTATTCCTCCACATCTCTACGCATTTCACCGCTACACGTGGAATTCTACCTTCCTCTACAATACTCTAGTTAACCAGTTTTAAGTGCAATTCCTAGGTTAAGCCCAGGGCTTTCACACCTAACTTAATTATCCGCCTACGTGCCCTTTACGCCCAGTCATTCC
+
FFFFFFFFFFFFFFFFFFFFFFF,FFFFFFFFFFFFFFFFFFFFFFFFFFFFFFFFFFFFFFFFFFFFFFFFFFFFFFFFFFFFFFF:FFFFFFFFFFFFFFFFFFFFFFFFFFFFFFFFFFFFFFFFFFFFFFFFFFFFFFFFFFFFFFFFFFFFFFFFFFFFFFFFF:FFFFFFFFFFFFFFFFFFFFFFFFFFFFFFF:F,FFFFFFF:FFFFFFF:FFFFFFFFF:FFFFF:FFFFFFFFFFF,:
@A00270:176:HGHW5DRXY:1:2101:10628:12289 2:N:0:TGATGAAT+CTCCTTAC
GACTACTCGGGTATCTAATCCTGTTTGCTCCCCACGCTTTCGCATCTCAGCGTCAGTATCTGTCCAGAAGGCCGCCTTCGCCACCGGTATTCCTCCACATCTCTACGCATTTCACCGCTACACGTGGAATTCTACCTTCCTCTACAATACTCTAGTTAACCAGTTTTAAGTGCAATTCCTAGGTTAAGCCCAGGGCTTTCACACCTAACTTAATTATCCGCCTACATGCCCTTTACGCCCAGTCATTCC
+
FFFFFFFFFFFFFFFFFFFF:FFFFFFFFFFFFFFF:FFFFFFFFFFFFFFFFFFFFFFFFFFFFFFFFFFFFFFFFFFFFFFFFFFFFFFFFFFFFFFFFFFFFFFFFFFFFFFFFFF:FFFFFFF:FFFFF,FFFFFFFFFFFFFFFFFFFFFFFFFFFFFFFFFFFFFFFFFFFFFFFFFFFFFFFFFFFF:FFFFFFF,FFFFFFFF:FFFFFFFFFFFFFFF,FF:FFFFFFFFFFFFFFFFFF
@A00270:176:HGHW5DRXY:1:2101:4417:12367 2:N:0:TGATGAAT+CTCCTTAC
CCTACGGGAGGCAGCAGTGGGGAATTTTGGACAATGGGGGGAACCCTGATCCAGCCATGCCGCGTGTCTGAAGAAGGCCTTCGGGTTGTAAAGGACTTTTGTTAGGGAAGAAAAGCTGGGTGCTAATACCATCTAGTGCTGACGGTACCTAAAGAATAGGCACCGGCTAACTACGTGCCAGCAGCCGCGGTAATACGTAGGGTGCGAGCGTTAATCGGAATTACTGGGCGTAAAGCGAGCGCAGACGGTT
+
FFFFFFFFFFFFFFFFFFFFFFFFFFFFFFFFF:FF:FFFFFFFFFFFFFFFFFFFFFFFFFFFFFFFFFFF:FFF,FFFFFFFFFFFFFFF:,FFF:FFF,F:F:FFFFFFF:FFFFFFFFFFFFFFFFF,FFFFFFFFFFFFFFFFF:FF,FFFFFFFFFFFFFFFFF:F:F:FF,FFF:,FFFFFFF,FFFFFFFFFFFFFF::F:FFFFFFF:FFFFFFF,F:FFFFFF:FF,FFFFFFFFFFFFF
@A00270:176:HGHW5DRXY:1:2101:5665:12367 2:N:0:TGATGAAT+CTCCTTAC
GACTACCAGGGTATCTAATCCTGTTTGCTCCCCACGCTTTCGCATCTCAGCGTCAGTATCTGTCCAGAAGGCCGCCTTCGCCACCGGTATTCCTCCACATCTCTACGCATTTCACCGCTACACGTGGAATTCTACCTTCCTCTACAATACTCTAGTTAACCAGTTTTAAGTGCCATTCCTAGGCTGAGCCCAGGGCTTTCACACCTAACTTAATTATCCGCCTACATGCCCTTTACGCCCAGTCATTCC
+
FFFFFFF:FFFFFFFFFFFFFF:F:FFFFFFFFFFFFFFF:F:FFFFFFFFFFFFFFF:FFFFFF:FF:FFFF:FFFFFFFFFFFFFF:,FFFFF:FFFFFFF,F,FF:FF,:,FFFFF:FFFFFFFFF,FFFFFFF:FFFFF:FFFFF:,FFFFFFFFFFFFF,:FFFFFFF,FFFFFF,,F,FFFF:F:FF:FF,F:FFF:FFFFFFFFF:FFFFFFFFFFFFF::FFFF,FFF:F:FFF,FFFFFF
@A00270:176:HGHW5DRXY:1:2101:12527:12446 2:N:0:TGATGAAT+CTCCTTAC
GACTACTCGGGTATCTAATCCTGTTTGCTACCCACGCTTTCGAGCATGAACGTCAGTGTTATCCCAGGAGGCTGCCTTCGCCATCGGTATTCCTCCACATCTCTACGCATTTCACTGCTACACGTGGAATTCTACCTCCCTCTACAATACTCTAGTTAACCAGTTTTAAGTGCAATTCCTAGGTTGAGCCCAGGGCTTTCACACCTAACTTAATTATCCGCCTACATGCCCTTTACGCCCAGTCATTCC
+
FFFFFFFFFFFFFFFFFFFFFFFFFFFFFFFFFFFFFFFFFFFFF:FFFFFFFFFFFFFFFFFFFFFFFFFFFFFFFFFFFFFFFFF,FFFFFFFF:FFFFFFFFFFFFFFFFFFFFFF,FFF:FFFF,FFFF,,FFFFFFFFFFFFFFFFFFFF:FFFFFFFFFFFFF:FFFFFFFFFFFFFFFFFFFFFFFFF:FFFFFFFFFFFFFFFFFFFFFF:FFFFF:FFF:FFFFFFF:FFFFFFFFF:FF
@A00270:176:HGHW5DRXY:1:2101:13024:12461 2:N:0:TGATGAAT+CTCCTTAC
GACTACTCGGGTATCTAATCCTGTTTGCTACCCACGCTTTCGCATCTCAGCGTCAGTATCTGTCCAGAAGGCCGCCTTCGCCACCGGTATTCCTCCACATCTCTACGCATTTCACCGCTACACGTGGAATTCTACCTTCCTCTACAATACTCTAGTTAACCAGTTTTAAGTGCAATTCCTAGGTTGAGCCCAGGGCTTTCACACCTAACTTAATTATCCGCCTACATGCCCTTTACGCCCAGTCATTCC
+
FFFFFFFFFFFFF:FFFF:FFFFFFFFFFFFFFFFFFFFFFFFFFFFFFFFFFFFFFFFFFFFFFFFFFFFFFFFFFFFFFFFFFFFF,::FFFFFFFFFFFFFFFFFFFFFFFFFFFFFFFFFFFF:FFFFFFFFFFFFFFFFFF,F:FFFFFFFFFFFFFFFF:FFFFFFFFFFFFFFFFFFFFFFFFFFFFFFFFFFFFFFF,FFFF:F:FFFFFFFFFF:FFFFFFFFFFFFFFFFFFFFFFFFF
@A00270:176:HGHW5DRXY:1:2101:31448:12618 2:N:0:TGATGAAT+CTCCTTAC
GACTACTCGGGTATCTAATCCTGTTTGCTACCCACGCTTTCGAGCATGAACGTCAGTGTTATCCCAGGAGGCTGCCTTCGCCATCGGTATTCCTCCACATCTCTACGCATTTCACTGCTACACGTGGAATTCTACCTCCCTCTGACACACTCTAGTTACACAGTTTCAAATGCACGTCCCAAGTTGAGCTCGGGGATTTCACACCTAACTTAATTATCCGCCTACATGCCCTTTACGCCCAGTCATTCC
+
FFFFFFFFFFFFFFFFFFFFFFFFFFFFFFFFFFFFFFF:FFFFFFFFFFFFFFFFFFFFF:FFFFFFFFFFFFFFF:FFFFFFFFFFFFFFFFFFFFFFFFFFFFFFFFFFFFFFFFFFFFFFFFFFFFFFFFFFFFFFFFFF:FFFFFFFFFFFFFFFFFFFFFFFFFFFF:FFFFFF,F:FF,FFFFFFFFFFFFF:FFFFFFF:FF:,FFFFFF,FFFFF,FFFFFFFFFF::F,FFFFFF::FF
@A00270:176:HGHW5DRXY:1:2101:6506:12759 2:N:0:TGATGAAT+CTCCTTAC
GACTACAGGGGTATCTAATCCTGTTTGCTACCCACGCTTTCGAGCATGAACGTCAGTGTTATCCCAGGAGGCTGCCTTCGCCATCGGTATTCCTCCACGTCTCTACGCATTTCACTGCTACACGTGGAATTCTACCTCCCTCTGACACACTCTAGTTACACAGTTTCAAATGCACGTCCCAAGTTGAGCTCGGGGATTTCACATCTGACTTATTTAACCGTCTGCGCTCGCTTTACGCCCAGTAATTCC
+
FFFFFFFFFFFFFFFFFFFFFFFFFFFFFFFFFFFFFFFFFFFFFFFFFFFFFFFFFFFFFFFFFFFFFFFFFFFFFFFFF:FFFFFFF:FFFFFFFFFFFFFFFFFFFFFFFFFFFFFFFFFFFFFFF:FFFFFFFFFFFFFFFFFFFFFFF:FFFFFFFFFFFFFFFFFFFFFFFFFFF:FFFFFF:FFFFFF:FFFFFF:FFFFFFF,:FFFFFFF:FFFFFFFFFFFFFFFFFFFFFFFFFFFFF
@A00270:176:HGHW5DRXY:1:2101:27850:12774 2:N:0:TGATGAAT+CTCCTTAC
GGCTACTAGGGTATCTAATCCTGTTTGCTACCCACGCTTTCGAGCATGAACGTCAGTGTTATCCCAGGAGGCTGCCTTCGCCATCGGTATTCCTCCACATCTCTACGCATTTCACTGCTACACGTGGAATTCTACCTCCCTCTGACACACTCTAGTTACACAGTTTCATATGCACGTCCCAAGTTGAGCTCGGGGATGTCACATCTGACTTATTTAACCGTATGCGCTCGCTTTACGCCCAGTAATTCC
+
:FFFFFFFFFFFFFFFFFFFFFFFFFFFFFFF:FFFFFFFF:FFFFF:FFFFFFFFFFFFFFFFFFFFFFFFFFFFFFFFFFFFFFFFFFFFFFFFFFFFFFFFFF:FFFFFF:FFFFFFFFFFFFFFF,FFFFFFFFFF:FFF,:FFFFFFFFFFF:F,F,FF::FF,FFF,FF:FFFFFFFFFFF:FFFFFF:FF,FF::FFFFFFFFF:FFF:F,FF,,FF:F:FFF:FFF:FF,,F:FF:,FF,F
@A00270:176:HGHW5DRXY:1:2101:20916:12853 2:N:0:TGATGAAT+CTCCTTAC
GACTACAAGGGTATCTAATCCTGTTTGCTCCCCACGCTTTCGCATCTCAGCGTCAGTATCTGTCCAGAGGGCCGCCTTCGCCACCGGTATTCCTCCACATCTCTACGCATTTCACCGCTACACGTGGAATTCTACCTTCCTCTACAATACTCTAGTTAACCAGTTTTAAGTGCAATTCCTAGGTTGAGCCCAGGGCTTTCACACCTAACTTAATTATCCGCCTACATGCCCTTTACGCCCAGTCATTCC
+
FFFFFFFFFFFFFFFFFFFFFFFFFFFFFFFFFFFFFFFFFFFFFFFFFFFFFFFFFFFFFFFFFFFFFFFFFFFFFFFFFFFFFFF:FFFFFFFFFF:FFFFFFFFFFFFFFFFFFFFFFFFFFFFFFFF:FFFFF,FF,FFFFFFFFFFFFFFFF:FFFFFFFFFFFFFFFFFFFFFFFFFFFFFFFFFFFFFFF,FFFFFFFF:FFF:FFFFFF:FFFFFFFFFFFFFFFFFFFF:FFFFFF,FFF
@A00270:176:HGHW5DRXY:1:2101:27742:12868 2:N:0:TGATGAAT+CTCCTTAC
GGCTACTAGGGTATCTAATCCTGGTTGCTACCCACGCTTTCGAGCATGAACGTCAGTGTTATCCCAGGAGGCTGCCTTCGCCATCGGTATTCCTCCACATCTCTACGCATTTCACTGCTACACGTGGAATTCTACCTCCCTCTGACACACTCTAGTTACACAGTTTCAAAAGCACGTCCCAAGATGAGCTCGGGGATTTCACATCTGACTTATTTAACCGTCTGCGCTCGCTTTACGCCCAGTAATTCC
+
,FFFFFFF:FFFFFFFFFF,::F,F,FFFFFFFFFFF,:FF:FFFFFFF:FFFFFF,FF:FF:FF:FFFFF,F:,FF:FF,FFFF:::FFFFFFF:FFF,FFFFFFFFF,FFFFF,F:FFFFFF,FFFFF,F:F:FF:FFFFFFFFFFFFFF,,F::FFF:,FF,FF,,:,F,:FF,FF:FFF,FFFFF:F::F,F,FF,:FF,:FFF:FF,FF,:F:,:,FF:,F:F,F:F:FF::FFFFF,FF::,F
@A00270:176:HGHW5DRXY:1:2101:18240:12978 2:N:0:TGATGAAT+CTCCTTAC
CCTACGGGTGGCAGCAGTGGGGAATTTTCCGCAATGGGCGAAAGCCTGGCGGAGCAATGCCGCGTGGAGGTAGAAGGCCTACGGGTCGTGAACTTCTTTTCCAGGAGAAGAAGCAATGACGGTATCCGGGGAATAAGCATCGGCTAACTCTGTGCCAGCAGCCGCGGTAAGACAGAGGATGCAAGCGTTATCCGGAATGATTGGGCGTAAAGCGTCTGTAGGTGGCTTTTTACGTTCGCCGTCAAATCCC
+
FFFFFFFFFFFFFFFFFFFFFFFFF:FFFFFFFFFFFFFFFFFFFFFFFFFF:FFFFFFFFFFFFFFFFFFFFFFFFFFFFFFFFFFFFF,FFFFFFFFFFF:FF::FFFFFFFFFFF,FFFFFFF:FFFFF,FFFFFFFFFFFFFFFFFFFFF:FFFFFFFFFFFF:F,FFF:FFFFFFFFF:FFFFF,FFFFF:FFFFF:FFFF:FFFF:FF:,,FFFFF:FFFFFFF:,,F:FFFFFFF,F,:::F:
@A00270:176:HGHW5DRXY:1:2101:11966:13072 2:N:0:TGATGAAT+CTCCTTAC
GACTACCCGGGTATCTAATCCTGTTTGCTCCCCACGCTTTCGCATCTCAGCGTCAGTATCTGTCCAGAAGGCCGCCTTCGCCGCCGGTATTCCTCCACATCTCTACGCATTTCACCGCTACACGTGGAATTCTACCTTCCTCTACAATACTCTAGTTAACCAGTTTTAAGTGCAATTCCTAGGTTAAGCCCAGGGCTTTCACACCTAACTTAATTATCCGCCTACATGCCCTTTACGCCCAGTCATTCC
+
FFFF,FFFFFF:FFFFFFFFFFFFFFFFFFFFFFFFFFFFFFFFFFFFFFFFFFFFFFFFFFFFFFFFFFFFFFFFF:FFFFFFFFFFFFFFFFFFFFFFFFFFFFFFFFFFFFFFFFFFFFFFFFFFFFFFFFFF:FFFFFFFFFF:FFFFFFFFFFFFFFF:FFFFFFFFFFFFFFFFFFFFFFFFF:FF:FFFFFFFFFFFF,FFFF:FFF:F:FF:FFFFFF:F:FFFFFFFFFFF:F:FFFFF:
@A00270:176:HGHW5DRXY:1:2101:18204:13135 2:N:0:TGATGAAT+CTCCTTAC
CCTACGGGTGGCAGCAGTGGGGAATTTTCCGCAATGGGCGAAAGCCTGGCGGAGCAATGCCGCGTGGAGGTAGAAGGCCTACGGGTCGTGAACTTCTTTTCCAGGAGAAGAAGCAATGACGGTATCCGGGGAATAAGCATCGGCTAACTCTGTGCCAGCAGCCGCGGTAAGACAGAGGATGCAAGCGTTATCCGGAATGATTGGGCGTAAAGCGTCTGTAGGTGGCTTTTTAAGTTCGCCGTCAAATCCC
+
FFFFFFFFFFFFFFFFFFFFFFFFFFFFFFFFFFFFFFFFFFFFFFFFFFFFFFFFFFFFFFFFFFFFFFFFFFFFFFFFFFFFFFFFFFFFFFFFFFFFFFFFFFFFFFFFFFFFFFFFFFFFFF:FFFFFFFFFFFFFFFFFFFFFFFFFFFFFFFFFFFFFFFFFFFFFFFFFFFFFFFFFFFF:FFFFFFFFFFFFFFFFFFFFFFFFFFFFFFFFFFFFFFFFFFFFFFFFFFFFFFFFF,FFFF
@A00270:176:HGHW5DRXY:1:2101:15845:13213 2:N:0:TGATGAAT+CTCCTTAC
CCTACGGGCGGCTGCAGTGGGGAATTTTGGACAATGGGGGGAACCCTGATCCAGCCATGCCGCGTGTCTGAAGAAGGCCTTCGGGTTGTAAAGGACTTTTGTTAGGGAAGAAAAGCTGGGTGCTAATACCATCTAGTGCTGACGGTACCTAAAGAATAAGCACCGGCTAACTACGTGCCAGCAGCCGCGGTAATACGTAGGGTGCGAGCGTTAATCGGAATTACTGGGCGTAAAGCGAGCGCAGACGGTT
+
F:FFFFFFFFFFFFFFFFFFFFFFFFFFFFFFFFFFFFFFFFFFFFFFFFFFFFFFFFFFFFFFFFFFFFFFFFFFFFFFFFFFFFFFFFFFFFFFFFFFFFFFFFFFFFFFFFFFFFFFFFFFFFFFFFFFFFFFFFFFFFFFFFFFFFFFFFFFFFFFFFFFFFFFFFFFFFFFFFFFFFFFFFFFFFFFFF:FFFFFFFFFFFFFFFF:FFFFFFFFFFFFFFFFFFFFFFFFFFF:FFFFFFFFFF
@A00270:176:HGHW5DRXY:1:2101:30761:13244 2:N:0:TGATGAAT+CTCCTTAC
GACTACCAGGGTATCTAATCCTGTTTGCTCCCCACGCTTTCGCATCTCAGCGTCAGTATCTGTCCAGAAGGCCGCCTTCGCCACCGGTATTCCTCCACATCTCTACGCATTTCACCGCTACACGTGGAATTCTACCTTCCTCTACAATACTCTAGTTAACCAGTTTTAAGTGCAATTCCTAGGTTAAGCCCAGGGCTTTCACACCTAACTTAATTATCCGCCTACATGCCCTTTACGCCCAGTCATTCC
+
FFFFFFFFFFFFFFFFFFFFFFFFFFFFFFFFFFFFFFFFFFFFFFFFFFFFFFFFFFFFFFFFFFFFFFFFFFFFFFFFFFFFFFF:FFFFFFFFFFFFFFFFFFFFFFFFFFFFFFFFFFFF:FFFFF:FFF:FFFFF:FFFFFFFFF:FFFF,FFFFF:FFFFFFFFFFFFFFFFFFFFFFFFFFFFF,FFFFFFFFF:FFFFF:FFFFFFFFFFFFFFFFFFF:F:FFFFFFFFFFFF:FFFFFF
@A00270:176:HGHW5DRXY:1:2101:30825:13260 2:N:0:TGATGAAT+CTCCTTAC
GACTACCAGGGTATCTAATCCTGTTTGCTCCCCACGCTTTCGCATCTCAGCGTCAGTATCTGTCCAGAAGGCCGCCTTCGCCACCGGTATTCCTCCACATCTCTACGCATTTCACCGCTACACGTGGACTTCTACCTTCCTCTACAATACTCTAGTTAACCAGTTTTAAGTGCAATTCCTAGGTTAAGCCCAGGGCTTTCACACCTAACTTAATTATCCGCCTACATGCCCTTTACGCCCAGTCATTCC
+
FFFFFFFFFFFFFFFFFFFFFFFFFFFFFFFFFFFFFFFFFFFFFFFFFFFFFFFFF:FFFFFFFFFFFFFFFFFFFFFFFFFFFFFFFFFFFFFFFFFFFFFFFFFFFFFFFFFFFFFFFFFFFFFF,FFFFFFFFFFFFFFFFFFFFFFFFFFFFF:FFFFFFFFFFFFFFFFFFFFFFFFFFFFFFFFFFFFFFFFFFFFFFFFFFFFFFFFFFFFFFFFFFFFFFFFFFF:FFFFFFFFFFFFF:
@A00270:176:HGHW5DRXY:1:2101:10963:13307 2:N:0:TGATGAAT+CTCCTTAC
CCTACGGGAGGCAGCAGTGGGGAATATTGCACAATGGGGGGAACCCTGATGCAGCCATGCCGCGTGTATGAAGAAGGCCTTCGGGTTGTAAAGTACTTTCGGTGATGAGGAAGGTGATGAATCTAATAGGTTTATTAATTGACGTTAATCACAGAAGAAGCACCGGCTAACTCCGTGCCAGCAGCCGCGGTAATACGGAGGGTGCGAGCGTTAATCGGAATGACTGGGCGTAAAGGGCATGTAGGCGGAT
+
FFFFFFFFFFFFFFFFFFFFFFF,FFFFFFFFFFFFFFFFFF:FFFFFFFFFFFFFFFFFFFFFFFF:FFFFFFFFFFFFFFFFFFFFF:FFFF:FFFFFFFFFF:FFFFFFFFFFFFFFFFFFFFFFFFFFFFFFFFFFFF:FFFFFFFFFFFFFFF:FFFFFFFFFFFFFFFFFFFFFFFFFFFFFFFF,FFFFFFFFFFFFFFFFFFFFFFFF:FFFFF:FFFFFFF,FFFFFFFFFFFFFFFFFFF
@A00270:176:HGHW5DRXY:1:2101:13612:13322 2:N:0:TGATGAAT+CTCCTTAC
CCTACGGGGGGCAGCAGTGGGGAATATTGCACAATGGGGGGAACCCTGATGCAGCCATGCCGCGTGTATGAAGAAGGCCTTCGGGTTGTAAAGTACTTTCGGTGATGAGGAAGGTGATGTATCTAATAGGTGCATTAATTGACGTTAATCACAGAAGAAGCACCGGCTAACTCCGTGCCAGCAGCCGCGGTAATACGGAGGGTGCGAGCGTTAATCGGAATGACTGGGCGTAAAGGGCATGTAGGCGGAT
+
FFFFFFFFFFFFFFFFFFFFFFF:FFFFFFFFFFFFFFFFFFFFFFFFFFFFFFFFFFFFFFFFFF:F:F:FFFFFF:FFFFFFF:FFF,FFFFFFFFFFFFFFFFFFFFFFF:FF:FFFF:FFFFFFFFFFFFFFFFFFF,FF:FFF:FFFFFFFFF:F:FFFFFFFFFF:F:F,FFFFF:F:FFF:F::FFFFFFFFFFFFF:FF:FF:F:FFFFFFFFFFFFFFFFFFFFF:FFFFFFFFFF:FFFF
@A00270:176:HGHW5DRXY:1:2101:11125:13432 2:N:0:TGATGAAT+CTCCTTAC
GACTACTAGGGTATCTAATCCTGTTTGCTACCCACGCTTTCGAGCATGAACGTCAGTGTTATCCCAGGAGGCTGCCTTCGCCATCGGTATTCCTCCACATCTCTACGCATTTCACTGCTACACGTGGAATTCTACCTCCCTCTGACACACTCTAGTTACACAGTTTCAAATGCACGTCCCAAGTTGAGCTCGGGGATTTCACATCTGACTTATTTAACCGTCTGCGCTCGCTTTACGCCCAGTAATTCC
+
FFFFFFFFFFFFFFFFFFFFFFFFFFFFFFFFFFFFFFFFFFFFFFFF:FFFFFFFFFFFFFFFFFFFFFFFFFFFFFFFF:FFFFFFFFFFFFFFFFFFFFFFFFFFFFFFFFFFFFF:FFFFFFFFFFFFF:FFFFFFFFFFFFFFFFFFFFFFFFFF:FFFFFFFFFFFFFFFFFFFFFFFFFFFFFFFFFFF:FFFFFFFFFFF:F,FFFFFFFFFFFFFFFFFFFFFFFFFFFFFFFFFFFFFF
@A00270:176:HGHW5DRXY:1:2101:30897:13448 2:N:0:TGATGAAT+CTCCTTAC
GACTACCAGGGTATCTAATCCTGTTTGCTCCCCACGCTTTCGCATCTCAGCGTCAGTATCTGTCCAGAAGGCCGCCTTCGCCACCGGTATTCCTCCACATCTCTACGCATTTCACCGCTACACGTGGAATTCTACCTTCCTCTACAATACTCTAGTTAACCAGTTTTAAGTGCAATTCCTAGGTTAAGCCCAGGGCTTTCACACCTAACTTAATTATCCGCCTACATGCCCTTTACGCCCAGTCATTCC
+
FFFFFFFFFFFFFFFFFFFFF:FFFFFFFFFFFFFF::FFFFFFFFFFFFFFFFFFFFFFFFFFFFFFFFFFFFF:FFFFFFFFFFFFFFFFFFFFFFFFFFFFFFFFFFFFFFFFFFFFFFFFFFFFFFFFFFFFFFFFFFFFFFF:FFFFFFFFFFFFFFF,FFFFF:FFFFFFFFF,FFFFFFFFFFFFFFFFFFFFFFFFFFF:FFFFFFFFFFFFFFFFFFF:FFFFFF:FFFFFFFFFF,FFF
@A00270:176:HGHW5DRXY:1:2101:8232:13463 2:N:0:TGATGAAT+CTCCTTAC
CCTACGGGCGGCTGCAGTGGGGAATATTGCACAATGGGGGGAACCCTGATGCAGCCATGCCGCGTGTATGAAGAAGGCCTTCGGGTTGTAAAGTACTTTCGGTGATGAGGAAGGTGATGAATCTAATAGGTTTATTAATTGACGTTAATCACAGAAGAAGCACCGGCTAACTCCGTGCCAGCAGCCGCGGTAATACGGAGGGTGCGAGCGTTAATCGGAATGACTGGGCGTAAAGGGCATGTAGGCGGAT
+
FFFFFFFFFFFFFFFFFFFFFFFFFFFFFFFFFFFFFFFFFF:FFFFFFFFFFFFFFFFFFFFFFFFFFFFFFFFFFFFFFFFFF:FFFFFFFFFFFFFFFF:FF,FFFFFFFFFFFFFFFFFFFFFFFF:FFFFFFFFFF:FFFFFFFFFFFFFFFFFFFFFFFFFFFFFFFFFFFFFFFFFFFFFFFFFFFFFFFFFFFFFFFFFFFFFFFFFFFFF,FFF:FFFFFFFFF,FFFF,FFFFFFFFFFF
@A00270:176:HGHW5DRXY:1:2101:15754:13495 2:N:0:TGATGAAT+CTCCTTAC
CCTACGGGCGGCTGCAGTGGGGAATTTTGGACAATGGGGGGAACCCTGATCCAGCCATGCCGCGTGTCTGAAGAAGGCCTTCGGGTTGTAAAGGACTTTTGTTAGGGAAGAAAAGCTGGGTGCTAATACCATCTAGTGCTGACGGTACCTAAAGAATAAGCACCGGCTAACTACGTGCCAGCAGCCGCGGTAATACGTAGGGTGCGAGCGTTAATCGGAATTACTGGGCGTAAAGCGAGCGCAGACGGTT
+
FFF:FFFFFFFFFF:FF:FFFFFFFFFFFFFFFFFFFFFFFFFFFFFFFFFFFFFFFFFFFFFFFFFFFF:FFFFFFFFFFFFFFFFFFFFFFFFFFF,F:FFFFFFFFFFFFFFFFFFFFFFFFFFFFFFFFFFFFFFFFFFFFFFFFFFFFF,FF:FFFFFFFFFFF:FF:FFFF:FFFFFFFFFFFFFFFFFFFFFFFFFF:FFFFFFF:FFFFFFFFFFFFFFFFFFFF:FFFFFF:FFFFFFFFF
@A00270:176:HGHW5DRXY:1:2101:21721:13526 2:N:0:TGATGAAT+CTCCTTAC
GACTACAGGGGTATCTAATCCTGTTTGCTCCCCACGCTTTCGCATCTCAGCGTCAGTATCTGTCCAGAAGGCCGCCTTCGCCACCGGTATTCCTCCACATCTCTACGCATTTCACCGCTACACGTGGAAGTATACCTTCCTCAACACTACTCTAGTTAACCAGTTTTAAGTGCAATTCCTAGGTTAAGCCCAGGGCTTTCACACCTAACATAATTCTCCGCCTAAATGCCCTTTAGGCCCAGTCATTCC
+
,,FFFFFFFFFFFFF:FFFF,F::,F:F:FFFFFF,FF,FFFFF,F,F,,F:,FF:,F:F:FFFFF:F,:FFF:FF:,F:FFFF:FF:,,,FFFFFFFFF::FFFFF::F,FFFFFFFFF::F:,:F,F,:,F,,F,F:,FF,FFF,FF::F:FF:FFFF:F::FFFF,:F::F,F,F,F,F,FFF,FFF:,:FF:,,F:,,FF:,,:F,FFFFF,,,F,:FFF,,F,F:::F,F,FF:F,F,:,FFF,
@A00270:176:HGHW5DRXY:1:2101:11315:13542 2:N:0:TGATGAAT+CTCCTTAC
CCTACGGGAGGCAGCAGTGGGGAATATTGCACAATGGGGGGAACCCTGATGCAGCCATGCCGCGTGTATGAAGAAGGCCTTCGGGTTGTAAAGTACTTTCGGTGATGAGGAAGGTGATGAATCTAATAGGTTTATTAATTGACGTTAATCACAGAAGAAGCACCGGCTAACTCCGTGCCAGCAGCCGCGGTAATACGGAGGGTGCGAGCGTTAATCGGAATGACTGGGCGTAAAGGGCATGTAGGCGGAT
+
FFFFFFFFFFFFFFFFFFFFFFFFFFFFFFFFFFFFFFFFFF:FFFFFFFFFFFFF:FFFFFFF:FFFFFF:FFFFFFFFFFFFFFFFF,FFFFFFFFFFFFFFFFFFFFFFFFFFFFFFFFFFFFFFFFFFFFFFFFFFFFFFFFFFFFFFFFFF,FFFFFFFFFFFFFFFF:FFFFFFFFFFFFFFFFFFFFFFFFFFFFFFFFFFFFFFFFFFFFFFFFFFFFFFFFFFFFFFFFFFFFFFFFF:FF
@A00270:176:HGHW5DRXY:1:2101:17644:13573 2:N:0:TGATGAAT+CTCCTTAC
GACTACCAGGGTATCTAATCCTGTTTGCTCCCCACGCTTTCGCATCTCAGCGTCAGTATCTGTCCAGAAGGCCGCCTTCGCCACCGGTATTCCTCCACATCTCTACGCATTTCACCGCTACACGTGGAATTCTACCTTCCTCTACAATACTCTAGTTAACCAGTTTTAAGTGCAATTCCTAGGTTGAGCCCAGGGCTTTCACACCTAACTTAATTATCCGCCTACATGCCCTTTACGCCCAGTCATTCC
+
FFFFFFFFFFFFFFFFFFFFFFFFFFFFFFFFFFFFFFFFFFFFFFFFFFFFFFFFFFFFFFFFFFFFFFFFFFFFFFFFFFFFFFFFFFFFFFFFFFFFFFFFFFFFFFFFFFFFFFFFFFFFFFFFFFFFF,FFF:FFFFFFFFFFFFFFFFFFFFFFFF::FFFFFFFFFFFFFFFFFFFFFFFFFFFFFFFFF:FF,,FFFFFFFFFF:FFFFFFFFFFFFFFFF:FFFFFFFFFF:FFFFFFFF
@A00270:176:HGHW5DRXY:1:2101:25870:13573 2:N:0:TGATGAAT+CTCCTTAC
GACTACTGGGGTATCTAATCCTGTTTGCTCCCCACGCTTTCGCATCTCAGCGTCAGTATCTGTCCAGAAGGCCGCCTTCGCCACCGGTATTCCTCCACATCTCTACGCATTTCACCGCTACACGTGGAATGCTACCTTCCTCTACAATACTCTAGTTAACCAGTTTTAAGTGCAATTCCTAGGTTAAGCCCAAGGCTTTCACACCTAACTTAATTATCCGCCTACATGCCCTTTACGCCCAGTCATTCC
+
FFFFF:FFFFFFFFFFFFFFFFFFFFFFFF:FFFFFFFFFFFFFFFFFFFFFFF:FFFFFFFFFFFFFFFFFF:FFFFF:FFFFFFFFFFFFFFF:FFF,FFFFFFFF:FFFFFFFFFFFFFFFFFFFFF,,FFFFF:FFFFF:FFF:,FFFFFFFF,FFF,FFFFF:FFFFFFFFFFFFFFFFFFFFFFFFFF:FFFFFFFFFF,FFFF:FFFFFFF,,:F::FFFFFFFFFFFF,FFFFFF:FF,FF
@A00270:176:HGHW5DRXY:1:2101:25898:13620 2:N:0:TGATGAAT+CTCCTTAC
GACTACTGGGGTATCTAATCCTGTTTGCTCCCCACGCTTTCGCATCTCAGCGTCAGTATCTGTCCAGAAGGCCGCCTTCGCCACCGGTATTCCTCCACATCTCTACGCATTTCACCGCTACACGTGGAATTCTACCTTCCTCTACAATACTCTAGTTAACCAGTTTTAAGTGCAATTCCTAGGTTAAGCCCAAGGCTTTCACACCTAACTTAATTATCCGCCTACATGCCCTTTACGCCCAGTCATTCC
+
FFFFFFFFFFFFFFFFFFFFF:FFFFFFFFFFFFFFFFFFFFFFFFFFFFFFFFFFFFFFFFFFFFFFFFFFFFFFFFFFFFFFFFFFFFFFFFFFFFFFFFFFFFFFFFFFFFFFFFF:FFFFFFFFFFFFFFFFFFFFFFFFFFF:FFFFFFFFFFF:FFFFFFFFF:FFFFFFFFFFFF:FFFFFFFFFFFFFFFFFFFFFFF:FFFFF:FFFFFFFFFFFFFF:FFFFFFFF:FFFFFFF:FF:F
@A00270:176:HGHW5DRXY:1:2101:21739:13683 2:N:0:TGATGAAT+CTCCTTAC
GACTACAGGGGTATCTAATCCTGTTTGCTCCCCACGCTTTCGCATCTCAGCGTCAGTATCTGTCCAGAAGGCCGCCTTCGCCACCGGTATTCCTCCACATCTCTACGCATTTCACCGCTACACGTGGAATTCTACCTTCCTCTACAATACTCTAGTTAACCAGTTTTAAGTGCAATTCCTAGGTTAAGCCCAGGGCTTTCACACCTAACTTAATTATCCGCCTACATGCCCTTTACGCCCAGTCATTCC
+
FFFFFFFFFFFFFFFFFFFFFFFFFFFFFFFFFFFFFFFFFFFFFFFFFFFFFFFFFFFFFFFFFFFFFFFFFFFFFFFFF:FFFFF,FFFFFFFFFFFFFFFFFFFFFF:FFFFFFFFFFFFFFFFFFFFFFFFFFFFFFFFFF:FFFFFFFFFFFFFFFFFFFFFFFFFFFFFFFFFFF:FFFFFFFFFFFFFF,FFFFFFFFFFFFFFFFFFFFF:FFFFFFFFFFFFFFFFFFFFFFFF:F:FFF
@A00270:176:HGHW5DRXY:1:2101:6867:13730 2:N:0:TGATGAAT+CTCCTTAC
GACTACAAGGGTATCTAATCCTGTTTGCTCCCCACGCTTTCGCATCTCAGCGTCAGTATCTGTCCAGAAGGCCGCCTTCGCCACCGGTATTCCTCCACATCTCTACGCATTTCACCGCTACACGTGGAATTCTACCTTCCTCTACAATACTCTAGTTAACCAGTTTTAAGTGCAATTCCTAGGTTAAGCCCAGGGCTTTCACACCTAACTTAATTATCCGCCTACATGCCCTTTACGCCCAGTCATTCC
+
FFFFFFFFFFFFFFFFFFFFFFFFFFFFFFFFFFFFFFFFFFFFFFFFF:FFFFFFFFFFFFFFFFFFFFFFFFFFFFFFFFFFFFFF,FFFFFFFFFFFFFFFFFFFFFFFFFFFFFFFFFFFFFFFFFFFFFF:FFF:FFFFFFFFFFFFFFF:FFFF:FFFFFFFFFFF,FFFFFFFFFFFFFF:FFFFFFFFFFFFFFFFFFFFFFFFFFFFFFF:F:FFFFFF:FFFFFFF,FFFFFFFFFFF,
@A00270:176:HGHW5DRXY:1:2101:13458:13745 2:N:0:TGATGAAT+CTCCTTAC
GACTACACGGGTATCTAATCCTGTTTGCTACCCACGCTTTCGAGCATGAACGTCAGTGTTATCCCAGGAGGCTGCCTTCGCCATCGGTATTCCTCCACATCTCTACGCATTTCACTGCTCCACGTGGACTTCTACCTCCCTCTGACACACTCTAGTTACACAGTTTCAAATGCACGTCCCAAGTTGAGCTCGGGGCTTTCACATCTGTCTTATTTAACCGTCTGCGCTCGCTTTACGCCCAGTAATTCC
+
FFF,FFF:FFF:F:FFFFFFFFFFFFFFFFFFFFFFFFFFFFFFFF:FFFFFFFFFFFF:FFF,FFFFFFFFFFFFFFFFF,FFFFFF:FFF:FF,FF,F:FF,FFFFFF:FF,FFFFF,FFFFFFFF,FFFF,FF:FFFFF:FFF::,FFFF,FF,F:FF,F,:FFF:,FFFFFF,,F:,FFFFF,FFF,FFFF,,FFF:FFFFFF,,FF::F:F:FFFFFFFFFFFFFF:FFF,FF,F,F,,FFFF,
@A00270:176:HGHW5DRXY:1:2101:13331:13777 2:N:0:TGATGAAT+CTCCTTAC
GACTACACGGGTATCTAATCCTGTTTGCTACCCACGCTTTCGAGCATGAACGTCAGTGTTATCCCAGGAGGCTGCCTTCGCCATCGGTATTCCTCCACATCTCTACGCATTTCACTGCTACACGTGGAATTCTACCTCCCTCTGACACACTCTAGTTACACAGTTTCAAATGCACGTCCCAAGTTGAGCTCGGGGATTTCACATCTGACTTATTTAACCGTCTGCGCTCGCTTTACGCCCAGTAATTCC
+
F,FFFF:FFFFFFFFFFFFFFFFFFFFFFFFFFFFFF:FFFFFFFFFFFFFFFFFFFFFFFFFFFFFFFFFFFFFFFFFFFFFFFFFFFFFFFFFFFFFFFFFFFFFFFFFFFFFFFFFFFFFFFFFFFFFFFFFFFFFFFFFFFF:FFFFFFFFFFFFFFFFFFFFFF:FFFFFFFFFFFFFFFF,FFFFFFFFFFFFFFFFFFFFFFFFFFFFFFFF:FFFFFFFFFFF,FFFFFFFFFFFFFFFFF
@A00270:176:HGHW5DRXY:1:2101:19976:13792 2:N:0:TGATGAAT+CTCCTTAC
CCTACGGGCGGCTGCAGTGGGGAATTTTGGACAATGGGGGGAACCCTGATCCAGCCATGCCGCGTGTCTGAAGAAGGCCTTCGGGTTGTAAAGGACTTTTGTTAGGGAAGAAAAGCTGGGTGCTAATACCATCTAGTGCTGACGGTACCTAAAGAATAAGCACCGGCTAACTACGTGCCAGCAGCCGCGGTAATACGTAGGGTGCGAGCGTTAATCGGAATTACTGGGCGTAAAGCGAGCGCAGACGGTT
+
FFFFFFFFFFFFFFFFFFFFFFFFFFFFFFFFFFFFFFFFFFFFFFFFFFFFFFFFF:FFFFFFFFFFFFFFFFFFFFFFFFFFFFFFFFFFFFF:FFFFFFFFFFFFFFFFFFFFFFFFFFFFFFFFFFFFFFFFFFFFFFFFFFFFFF:FFF:FFFF:F:FFFFFFFFFFFFFFF:FFFFFFFFFFF:F,FF:FFFFFFFFFF:FFFFFFFFF::FFFF:FFFFFFFFFFFFFFFFF:,:,F:F,FF:
@A00270:176:HGHW5DRXY:1:2101:23267:13792 2:N:0:TGATGAAT+CTCCTTAC
CCTACGGGCGGCTGCAGTGGGGAATTTTGGACAATGGGGGGAACCCTGATCCAGCCATGCCGCGTGTCTGAAGAAGGCCTTCGGGTTGTAAAGGACTTTTGTTAGGGAAGAAAAGCTGGGTGCTAATACCATCTAGTGCTGACGGTACCTAAAGAATAAGCACCGGCTAACTACGTGCCAGCAGCCGCGGTAATACGTAGGGTGCGAGCGTTAATCGGAATTACTGGGCGTAAAGCGAGCGCAGACGGTT
+
FFFFFFFFFFFFFFFFFFFFFFFFFFFFFFFFFFFFFFFFFFFFFFFFFFFFFFFFFFFF:FFFFFFFFFFFFFFFFFFFFFFFFFFF:FFFFFFFF:FFFF:FFFFFFFFFFFFFFFFFF:FFFFFFFFFFFFFFFFFFFFFFFFFFFFF:FFFFFFFFF::FFFFFFFFFFFFFFFFFFFFFF:FFFFFF:FFFFF:FFFFFFFFFFFF,FFFFFFFFFFFFFFFFFF:F:FFFFFFFFFFF:FFFFF
@A00270:176:HGHW5DRXY:1:2101:26087:13792 2:N:0:TGATGAAT+CTCCTTAC
GACTACTGGGGTATCTAATCCTGTTTGCTCCCCACGCTTTCGCATCTCAGCGTCAGTATCTGTCCAGAAGGCCGCCTTCGCCACCGGTATTCCTCCACATCTCTACGCATTTCACCGCTACACGTGGAATTCTACCTTCCTCTACAATACTCTAGTTAACCAGTTTTAAGTGCAATTCCTAGGTTAAGCCCAAGGCTTTCACACCTAACTTAATTATCCGCCTACATGCCCTTTACGCCCAGTCATTCC
+
F:FFFFFFFFFFFFFFFFFFFFFFFFFFFFFFFF:FFF:FFFFFFFFFFFFFFFFFFFFFFFFFFFFFFFFFFFFFFFFFFFFFFFFF,,FFFFFFFFFFFFFFFFFFFFFFFFFFFFFFFFFFFFFF:FF:F::FFF,,FFFFFFFFFF,FFFFFFFFFFFFFFFFFFFFFFF:FFFFFFFFFFFFFFFFFFFFFFF:F,F,FFFFFFFFFFFFFFFFFFFFFFFFFFFFF:FFFFFFFFFFFFFFFF
@A00270:176:HGHW5DRXY:1:2101:6768:13808 2:N:0:TGATGAAT+CTCCTTAC
GACTACAAGGGTATCTAATCCTGTTTGCTCCCCACGCTTTCGCATCTCAGCGTCAGTATCTGTCCAGAAGGCCGCCTTCGCCACCGGTATTCCTCCACATCTCTACGCATTTCACCGCTACACGTGGAATTCTACCTTCCTCTACAATACTCTAGTTAACCAGTTTTAAGTGCAATTCCTAGGTTAAGCCCAGGGCTTTCACACCAAACTTAATTATCCGCCTACATGCCCTTTACGCCCAGTCATTCC
+
FFFFFFFFFFFFFFFFFFF:F:FFFFFFFFFFFFFFFF:FFFFF:FFFFFFFFFFFFFFFFFFFFFFFFFFFFFFFFFFFFFFFFFFFFFFFFFFFFFFF:FFFFFFFFFFFFFFFFFFFFFFFFFFFFFFFFFFFFFFFFFFF:FFFFFFFFFFFFFFFF,FFFFFFFFFFFFFFFFFFFF:FFFFFFFFFF:FFF:FFFFFFF,,FFFFFFFF:FFFFFFFFFFFFFFFFFFFF:FFFF,FFF:FFF
@A00270:176:HGHW5DRXY:1:2101:25970:13839 2:N:0:TGATGAAT+CTCCTTAC
GACTACTGGGGTATCTAATCCTGTTTGCTCCCCACGCTTTCGCATCTCAGCGTCAGTATCTGTCCAGAAGGCCGCCTTCGCCACCGGTATTCCTCCACATCTCTACGCATTTCACCGCTACACGTGGAATTCTACCTTCCTCTACAATACTCTAGTTAACCAGTTTTAAGTGCAATTCCTAGGTTAAGCCCAAGGCTTTCACACCTAACTTAATTATCCGCCTACATGCCCTTTACGCCCAGTCATTCCGT
+
FFFFFFFFFFFFFFFFFFFFFFFF:FFFFFFFFFFFFFFFFFFFFFFFFFFFFFFFFFFFFF:FFFFFF:FFFFFF:FFFFFFFFFFFFFFFFFFFFFF:FFFFFFFFF,:FFFF:FFF,FFFFFFF:,FFFFFFF:FFFFFFF:F:FFFF,FFFF::F:FFFFFFFFFFFFF:F:FFFFF:FFFFFFF:F,F:FFF:F,F:F:F::FFFFFFF:FF,FFF:FFF::FF,F,FFFF,FF:FFF,FFF:FF,
@A00270:176:HGHW5DRXY:1:2101:10746:13902 2:N:0:TGATGAAT+CTCCTTAC
CCTACGGGTGGCTGCAGTGGGGAATATTGCACAATGGGGGGAACCCTGATGCAGCCATGCCGCGTGTATGAAGAAGGCCTTCGGGTTGTAAAGTACTTTCGGTGATGAGGAAGGTGATGTATCTAATAGGTGCATTAATTGACGTTAATCACAGAAGAAGCACCGGCTAACTCCGTGCCAGCAGCCGCGGTAATACGGAGGGTGCGAGCGTTAATCGGAATGACTGGGCGTAAAGGGCATGTAGGCGGAT
+
FFFFFFFFFFFFFFFFFFFFFFFFFFFFFFFFFFFFFFF:FFFFFFFFFFFFFFFFFFFFFFFFFF:FFFFFFFFFFFFFFFFFFFFFFFFFFFFFFFFFFFFFFFFFFFFFFFFFFFFFFFFFFFFFFFFFFF::FF,FFFFFFFF:FFFFFFFFF,FFFFFFFFFFFF:F:FFFFFFFFFFF:FFFFFFFFF,FFFFFFFFFFFFFFFFF,FFFFFF,FFFFFFFFF:FF:,FFFFFFFFFF:FFFFF
@A00270:176:HGHW5DRXY:1:2101:18222:13917 2:N:0:TGATGAAT+CTCCTTAC
CCTACGGGGGGCTGCAGTGGGGAATTTTGGACAATGGGGGGAACCCTGATCCAGCCATGCCGCGTGTCTGAAGAAGGCCTTCGGGTTGTAAAGGACTTTTGTTAGGGAAGAAAAGCTGGGTGCTAATACCATCTAGTGCTGACGGTACCTAAAGGATAAGCACCGGCTAACTACGTGCCAGCAGCCGCGGTAATACGTAGGGTGCGAGCGTTAATCGGAATTACTGGGCGTAAAGCGAGCGCAGACGGTT
+
FFFFFFFFFFFFFFFFFFFFFFF,FFFFFFFFFFFFFFFFFFFFFFFFFFFFFFFFFFFFFFFF:FFFF:FFFFFFFF:,FFFFFFFFFFFFFFFFF:,FFF,FFFFFFFFFF:FFFFFFFFFFFFFFFF,FFFFFFFFFF,FFFF:FF:F,:FFFFFFFFFFFFFFFFFFFFFFFFFFFFF,FFFFFFFFFFFF:FFFFFFFFFFFFFFFFFFF:FFF::FFFFFFFFFFFFFFFFFFF:FFFFFFFF,
@A00270:176:HGHW5DRXY:1:2101:15402:13980 2:N:0:TGATGAAT+CTCCTTAC
GACTACAGGGGTATCTAATCCTGTTTGCTCCCCACGCTTTCGCATCTCAGCGTCAGTATCTGTCCAGAAGGCCGCCTTCGCCACCGGTATTCCTCCACATCTCTACGCATTTCACCGCTACACGTGGAATTCTACCTTCCTCTACAATACTCTAGTTAACCAGTTTTAAGTGCAATTCCTAGGTTAAGCCCAGGGCTTTCACACCTAACTTAATTATCCGCCTACATGCCCTTTACGCCCAGTCATTCT
+
FFFFFFFFFFFFFFFFFFFFFFFFFFFFFFFFFFFFFFFFFFFFFFFFFFFFFFFFF,F:FFFFFFFFFFFFFFFFFFFFFFFFFFFFFFFFFFFFFFFFF:FFFFFFFFFFFFFFFFFFFFFFFFFF,:FFFFFFFFFFFFFFFFFFFFFFFFFFFFFFFFFFFFFF:FFFFFFFFFFFF:FFFFFFFFFFFFFFFFFFFFFFFFFFF:FFFFFFFF,FFFFF,FFF,FFF:FFFF:F,FFFFFFFFF
@A00270:176:HGHW5DRXY:1:2101:10691:13996 2:N:0:TGATGAAT+CTCCTTAC
CCTACGGGTGGCTGCAGTGGGGAATATTGCACAATGGGGGGAACCCTGATGCAGCCATGCCGCGTGTATGAAGAAGGCCTTCGGGTTGTAAAGTACTTTCGGTGATGAGGAAGGTGATGTATCTAATAGGTGCATTAATTGACGTTAATCACAGAAGAAGCACCGGCTAACTCCGTGCCAGCAGCCGCGGTAATACGGAGGGTGCGAGCGTTAATCGGAATGACTGGGCGTAAAGGGCATGTAGGCGGAT
+
FFFFFFF:FFFFFFFFFFFFFFFFFFFFFFFFFFFFFFFFFFFFFFFFFFFFFFFFFFFFFFFF:F:FFFFFFFFFFFFF:FFFF:FFFFFFFFFFFFFFFFFFFFFFFFFFFFFFF:FFFFFFFFFFFFFFFFFFFFFFFF:FFFFFF:FFF:FFFFFFF:FFFFFF:FFFFFFFFFFFFFFFFFFFFFFF:FFFFF:FFFFFFF:FFFFFFF:FFFF:FFF,FFFFFF,,F,FFF,:FFFF:FFFF:F
@A00270:176:HGHW5DRXY:1:2101:13322:14011 2:N:0:TGATGAAT+CTCCTTAC
GACTACTCGGGTATCTAATCCTGTTTGCTACCCACGCTCTCGAGCATGAACGTCAGTGTTATCCCAGGAGGCTGCCTTCGCCATCGGTATTCCTCCACATCTCTACGCATTTCACTGCTACACGTGGAATTCTACCTCCCTCTGACACACCCTAGTTACACAGTTTCAAATGCACGTCCCAAGTTGAGCTCGGGGATTTCACATCTGACTTATTTAACCGTCTGCGCTCGCTTTACGCCCAGTAATTCC
+
FFFFFFFFFFFFFFFFFFFFFFFFFFFFFFFFFFFFFFFFFFFFFFFFFFFFFFFFFFFFFFFFFFFFFFFFFFFF:FFFFFFFFFFFFFFFFFFFFFFFFFFFFFFFFFFFFFFFFFFFFFFFFFFFFFFFFFFFFFFFFFFFFFFFFFFFFFFFFFFFFFFFFFFFFFFFFFFFFFFF,:FF:FFFFFFFFFFFFFFF:F:FFFFFFFFF,FFFFFFFFFFF:FFFFFFFFFFFFFFF,FFF,FFFF
@A00270:176:HGHW5DRXY:1:2101:21549:14011 2:N:0:TGATGAAT+CTCCTTAC
GACTACAGGGGTATCTAATCCTGTTTGCTCCCCACGCTTTCGCATCTCAGCGTCAGTATCAGTCCAGAAGGCCGCCTTCGCCACCGGTATTCCTCCACATCTCTACGCATTTCACCGCTACACGTGGACTTCTACCTTCCTCTACAATACTCTAGTTAACCAGTTTTAAGTGCAATTCCTAGGTTAAGCCCAGGGCTTTCACACCTAACTTAATTATCCGCCTACATGCCCTTTACGCCCAGTCATTCC
+
FFFFFFFFFFFFF:F:FFFF:FF:FFFFFFFFFFFFFF::FF::FF:FF:FFFFFFFF:F,FFFFF,FF,FFFFFFFFFFFFFFFFF::::FFF:FFFFFFFFFFFFFFFFFFFF,:FF:FFF:,F:F,:FFFFFFFFFFFF,FFFF:FFFF:F:,F:FF:FF:FF,FF,:FFF,:FFF,FFFFFFFFF:FF:FFFFFFFFFFFF,FFFFFFF,FFFFFF:FFFFF,,,,FFFF::FFF:FFF,FFFFF
@A00270:176:HGHW5DRXY:1:2101:7735:14043 2:N:0:TGATGAAT+CTCCTTAC
GACTACTGGGGTATCTAATCCCGTTTGCTACCCGCGCTTTCGAGCATGAACGTCAGTGTTATCCCAGGAGGCTGCCTTCGCCATCGGTATTCCTCCACATCTCTACGCATTTCACTGCTACACGTGGAATTCTACCTCCCTCTGACACACTCTAGTTACACAGTTTCAAATGCACGTCCCAAGTTGAGCTCGGGGATTTCACACCTAACTTAATTATCCGCCTACATGCCCTTTACGCCCAGTCATTCC
+
FFFFFFFFFFFFFFFFFFFFFFFFFFFFFFFFFFFFFFFFFFFFFFFFFFFFFFFFFFFFFFFFFFFFFFFFFFFFFFFFF:FFFFFF,FFFFFFFFFFFFFFFFFFFFFFFFFFFFFFFFFFFFFFF,FFFFFFFFFFFFFFFFF:FFFFFF:FFFFFFFFFFFFFFFFFFFFFFFFFFFFFFFFFFFFFFFFFF:FFFFF,FFFFFFFFFFFFFFFFFFFFFFFFFF:FFFF:FFFFFFFFFFFFFF
@A00270:176:HGHW5DRXY:1:2101:18358:14058 2:N:0:TGATGAAT+CTCCTTAC
CCTACGGGGGGCTGCAGTGGGGAATTTTGGACAATGGGGGGAACCCTGATCCAGCCATGCCGCGTGTCTGAAGAAGGCCTTCGGGTTGTAAAGGACTTTTGTTAGGGAAGAAAAGCTGGGTGCTAATACCATCTAGTGCTGACGGTACCTAAAGGATAAGCACCGGCTAACTACGTGCCAGCAGCCGCGGTAATACGTAGGGTGCGAGCGTTAATCGGAATTACTGGGCGTAAAGCGAGCGCAGTCGGTT
+
FFFFFFFFFFFFFFFFFFFFFFFFFFFFFFFFFFFFFFFFFFFFFFFFFF:FFF:F:FFFFFFFFFFFFFFFFFFFFFFFFFFFFFFFFF:FFFFFFF,FFFFFFFFFFFFFFFFFFFFFFFFF:FF:FFFFFF,FFFFFFFFFFFFFFFFF:FFFFFFFFFFFFFFFFFFFFFFFFFFFFFFF:FFFFFFF,FFFFFFFFFFFFFFFFFFFFFFFFF:FFFFFFFF:FF:,F:FFFFFFFFFF,FFFFF
@A00270:176:HGHW5DRXY:1:2101:27416:14058 2:N:0:TGATGAAT+CTCCTTAC
GACTACTCGGGTATCTAATCCTGTTTGCTCCCCACGCTTTCGCATCTCAGCGTCAGTATCTGTCCAGAAGGCCGCCTTCGCCACCGGTATTCCTCCACATCTCTACGCATTTCACCGCTACACGTGGAATTCTACCTTCCTCTACAATACTCTAGTTAACCAGTTTTAAGTGCAATTCCTAGGTTAAGCCCAGGGCTTTCACACCTAACTTAATTATCCGCCTACATGCCCTTTACGCCCAGTCATTCC
+
:FFFFFFFFFFFFFFFFFFFF:FFFFFFFFFF:FFFFFFFFFFFFFFFF:FFFFFFFFFFFFFFFFFFFFFFFFFFFFFFFFFFFFFFFFFFFF:FFFF:::FFFFFFFFFFFFFFFFF,FFFFFFFFF:FFFFFFFFFFFFFFFFFFFF,FFFFFFFF:FFFFFFF:FFFFFFF:FFFFFFFFFFFFFFFFFFFFFFFF,FFFFFFFFFFFFFFFFFFFFFFFFF,::FFFF,FFF:FFFF,FFFFFF
@A00270:176:HGHW5DRXY:1:2101:11261:14137 2:N:0:TGATGAAT+CTCCTTAC
CCTACGGGTGGCTGCAGTGGGGAATATTGCACAATGGGGGGAACCCTGATGCAGCCATGCCGCGTGTATGAAGAAGGCCTTCGGGTTGTAAAGTACTTTCGGTGATGAGGAAGGTGATGTATCTAATAGGTGCATTAATTGACGTTAATCACAGAAGAAGCACCGGCTAACTCCGTGCCAGCAGCCGCGGTAATACGGAGGGTGCGAGCGTTAATCGGAATGACTGGGCGTAAAGGGCATGTAGGCGGAT
+
FFFFFFFFFFFFFFFFF:FFFFF:FFFFFFFFFFFFFFFFFFFFFFFFFFFFFFFFFFFFFFFF:FF:FFFFFFFFFFFF:FFFFFFFF:FFFFFFFFFFFFFFFFFFFFF:FFFFFFFFFFFFFFFFFFFFFF:FFFFFFFFFFF:FFFFFFFFFFFFFFFFFFFFFFFFFFFFFFFFFFFFFFFFFFFFF,FFFFFFFFFFFFFFFFFF:FF:FFF,FFFFFFFFFFFFFFFF:FFFFFF::FFFFFF
@A00270:176:HGHW5DRXY:1:2101:7853:14152 2:N:0:TGATGAAT+CTCCTTAC
GACTACAAGGGTATCTAATCCTGTTTGCTCCCCACGCTTTCGCATCTAAGCGTCAGTATCTGTCCAGAAGGCCGCCTTCGCCAACGGTATTCCTCCACATCTCTACGCATTTCACCGCTACACGTGGAATTCTACCTTCCTCAACAATACTCTAGTTAACCAGTTTTAAGTGCAATTCCTAGGTTAAGCCCAGGGCTTTCAAACCTAACTTAATTATCCGCCTACATGCCCGTTACGCCCAGTCATTCCG
+
:::FFFFFF:FFFFF:FFFFFF:FF,F,F,F:,FF:FFFF:,FFF:F,FF,FFF,FFF:::F,FFFFFF,FFF:F,:FF,,:F,FFFFFFFF,F:F:FFFFFFFFFFFF:FFFF:FF,F:FF:FFFFF:,F,F::,,FFFF,,F,,F::FF:FFFFFFFFFF:FFFFFF:FF:::FFFF,F,,F,FFFFFFFF:,FFFFF:,,FF:F:FFFFF,FFFFFFFFFFFF,,FFF,FFFF,FFFF,:FF:FFFF
@A00270:176:HGHW5DRXY:1:2101:10881:14168 2:N:0:TGATGAAT+CTCCTTAC
GACTACCAGGGTATCTAATCCTGTTTGCTACCCACGCTTTCGAGCATGAACGTCAGTGTTATCCCAGGAGGCTGCCTTCGCCATCGGTATTCCTCCACATCTCTACGCATTTCACTGCTACACGTGGAATTCTACCTCCCTCTGACACACTCTAGTTACACAGTTTCAAATGCACGTCCCAAGTTGAGCTCGGGGATTTCACATCTGACTTATTTAACCGTCTGCGCTCGCTGTACGCCCAGTAATTCC
+
FFFFFFFFFFFFFFFFFFFFFFFFFFFFFFFFFFFFFFFFFFFFFFFFFFFFFFFFFFFFFFFFFFFFFFFFFFFFFFFFFFFFFFFF,FFFFFFFFF:FFFFFFFFFFFFFFFFFFFFFFFFFFFFFFFFFFFFFFFFFFFFFFF:FFFFFFFFFFFFFF:FFFFFFF:FFFFFFFFFFFFFFFFFFFFFFFFF,F,FFFFF:FFFF:FF::FFFF:FFFFFFFFFFFFFF,FFFFFFFFFF,FFFFF
@A00270:176:HGHW5DRXY:1:2101:9453:14199 2:N:0:TGATGAAT+CTCCTTAC
GACTACTGGGGTATCTAATCCTGTTTGCTACCCACGCTTTCGAGCATGAACGTCAGTGTTATCCCAGGAGGCTGCCTTCGCCATCGGTATTCCTCCACATCTCTACGCATTTCACTGCTACACGTGGAATTCTACCTCCCTCTGACACACTCTAGTTACACAGTTTCAAATGCACGTCCCAAGTTGAGCTCGGGGATTTCACATCTGACTTATTTAACCGTCTGCGCTCGCTTTACGCCCAGTAATTCC
+
FFFFFFFFFFFFFFFFFF:FFFFFFFFFFFFFFFFFFF:FFF:FF::FFFFFFFFFFFFFFFFFFFFFFFFFFFFFFFFFFFFFFFF:FFFFFFFF:F:FFFFFFFFFFFFFFFFFFFF:FFFFFFFFFFFFFFFFFFFFFFFFFFFFFFFFF:FFFFFFFFFFFFFFFFFFFFFFFFFFFFFFFFFFFFFFFFF,FFFFFFFFFFFF:FFFFFFFFFFFFFFF:FFFFFFFFFF:FFFFF:F,F:FFF
@A00270:176:HGHW5DRXY:1:2101:29315:14215 2:N:0:TGATGAAT+CTCCTTAC
GACTACACGGGTATCTAATCCTGTTTGCTACCCACGCTTTCGAGCATGAACGTCAGTGTTATCCCAGGAGGCTGCCTTCGCCATCGGTATTCCTCCACATCTCTACGCATTTCACTGCTACACGTGGAATTCTACTTCCCTCTGACACACTCTAGTTACACAGTTTCAAATGCACGTCCCAAGTTGAGCTCGGGGATTTCACATCTGACTTATTTAACCGTCTGCGCTCGCTTTACGCCCAGTAATTCC
+
FFFFFFFFFFFFFFFFFFFFFFFFFFFFFFFFFFFFFFFFFFFFFFFFFFFFFFFFFFFFFFFFFFFFFFFFFFFFFFFFFFFFFFFFFFFFFFFFFFFFFFFFFFFFFFFFFFFFFFFFFFFFFFFFFFFFFFF,FFFFFFFFFFFFFFFFFFFFF:F,FFFFFFFFFFFFFFFFFFFFFFFFFF,FFFFFFFFFFFFF:FFFFFF:FFFFFF:FF:FFFFFFFFFFFFFFFFFFFF:F,FFFFFFFF
@A00270:176:HGHW5DRXY:1:2101:6723:14231 2:N:0:TGATGAAT+CTCCTTAC
GGGCGGGGGGCAGCAGGGGGGAATTTTGGACAAATGGGGGGACCCACATACAGCCAAGCCCCGTGTCTGAAGAAGGCCTTAGGGGTGTAAATGAATTTTTTTTGTGAAGAAAAGCAAGGTGGTAAAAAAAAAAAATTATGAACGTAACAAAAGAAAAAGAAACCGCAAACAACGTGACCCCAGCCCCGGGAATAATGACGGTGCGAAGGTTAAAAGGAATTACATGGCGTAAAGCGAGCGCAGAACGGTA
+
,,,,,FFFFF,,:FF:,::,F,F,,,:,F,FF,,,,,FF:,:FFF,,::,:F,,F,,,::,,F,F:,,,FF,:F,,,:,,,F:F,,,,,FF,FF,,,,F:,F,,,,,F,FFFF,,,,,FF:,::F,F,,::F,F,,,,F,:,,:,F:,,FFF,FF:FF,:F:,,,F,,F,:FF,F,,:F,F:,FF,:,,,,F,::,,F,F:FF,,,,,F,,:,,:,F:F,,F,,,,FFF:F:F,,,F,,,F,,,,,::FF
@A00270:176:HGHW5DRXY:1:2101:24297:14231 2:N:0:TGATGAAT+CTCCTTAC
GACTACTCGGGTATCTAATCCTGTTTGCTACCCACGCTTTCGAGCATGAACGTCAGTGTTATCCCAGGAGGCTGCCTTCGCCATCGGTATTCCTCCACATCTCTACGCATCTCACTGCTACGCGTGGAATTCTACCTCCCTCTGATACACTCTAGTTACACAGTTTCAAATGCACGTCCCAAGTTGAGCTCGGGGATTTCACATCTGACTTATTTAACCGTCTGCGCTCGCTTTACGCCCAGTAATTCC
+
FFFFFFFFFFFFF:FFFFFFFFFF:FFFFFFFFFFFFFFFFFFFFFFFFFFFFFFFFFFFFFFFFFFFFFFFFFFFFFFFFFFFFFFFFFFFFFFFFFFFFFFFFFFFFFFFFFFFFFFFFFFFFFF:FFFFFFFFFFFFFFFFFF:FFFFFFFFF:FFFFFFFF:FFFFFFF,FFFFFFFFF:FFFFFFFFFFF,FFFFFFF,FFFF:FFFF:FFFFFF,FFFFFFFFFFF,FFFFFFFFFFFFFFFF
@A00270:176:HGHW5DRXY:1:2101:24279:14262 2:N:0:TGATGAAT+CTCCTTAC
GACTACTCGGGTATCTAATCCTGTTTGCTACCCACGCTTTCGAGCATGAACGTCAGTGTTATCCCAGGAGGCTGCCTTCGCCATCGGTATTCCTCCACATCTCTACGCATTTCACTGCTACGCGTGGAATTCTACCTCCCTCTGACACACTCTAGTTACACAGTTTCAAATGCACGTCCCAAGTTGAGCTCGGGGATTTCACATCTGACTTATTTAACCGTCTGCGCTCGCTTTACGCCCAGTCATTCC
+
FFFFFFFFFFFFFFFFFFFFFFFFFFFFFFFFFFFFFFFFFFFFFFFFFFFFFFFFFFFFFFFFF,FFFFFFFFFFFFFFFFFFFFFFFFFFFFFFFFFFFFFFFFFFFFFFFFFFFFFFFFFFFFFFFFFFFFFFFFFFFFFFFFFFFFFFFFFF:FFFFFFFFFFFFFFFF:FFFFFFFFFFFFFFFFFFFFF:FFFFFFFFFFFFFFFFF,FFFFFFFFFFFFFF:FFF:FFFFFFFFFF,F,FF:
@A00270:176:HGHW5DRXY:1:2101:24297:14262 2:N:0:TGATGAAT+CTCCTTAC
GACTACTCGGGTATCTAATCCTGTTTGCTACCCACGCTTTCGAGCATGAACGTCAGTGTTATCCCAGGAGGCTGCCTTCGCCATCGGTATTCCTCCACATCTCTACGCATTTCACTGCTACGCGTGGAATTCTACCTCCCTCTGACACACTCTAGTTACACAGTTTCAAATGCACGTCCCAAGTTGAGCTCGGGGATTTCACATCTGACTTATTTAACCGTCTGCGCTCGCTTTACGCCCAGTAATTCC
+
FFFFFFFFFFFFFFFFFFFFFFFF:FFFFFFFFFFFFFFFFFFFFFFFFFFFFFFFFFFFFFFFFFFFFFFFFFFFFFFFFFFFFFFFFFFFFFFFFFFFFFFFFFFFFFFFF:FFFFFFFFFFFFFF,FFFFFFFFFFFFFFFFF:FFFFFFFF::FFFFFFF:FFFFFFFF:FFFFFFFFFF:FFFFFFFFFFFFFFFFFF:FFF:FFFFF:F:FFFFFF:FFFFFFFFF,FFF:FFFFFF,:FFFF
@A00270:176:HGHW5DRXY:1:2101:24316:14262 2:N:0:TGATGAAT+CTCCTTAC
GACTACTCGGGTATCTAATCCTGTTTGCTACCCACGCTTTCGAGCATGAACGTCAGTGTTATCCCAGGAGGCTGCCTTCGCCATCGGTATTCCTCCACATCTCTACGCATTTCACTGCTACGCGTGGAATTCTACCTCCCTCTGACACACTCTAGTTACACAGTTTCAAATGCACGTCCCAAGTTGAGCTCGGGGATTTCACATCTGACTTATTTAACCGTCTGCGCTCGCTTTACGCCCAGTAATTCC
+
FFFFFFFFFFFFF:FFFFFFF:FFFFFFFFFFFFFFFFFFFFFFFFFFFFFFFFFFFFFFFFFFFFFFFFFFFFFFFFFFFFFFFFFFFFFFFFFFFFFFFFFFFFFFFFFFFFFFFFFFFFFFFFFFFFFFFF:FFFFFFFFFFFFFFFFFFFF:FFFFFFFFFFFFFF:FFFFFFFFFFFFF,FFFFFFFFFFFFFFFFFFFFFFFFFFFF:FFFFFFFFFFFFFFFFFF:FFFFFFF,FF,:FFFF
@A00270:176:HGHW5DRXY:1:2101:4309:14309 2:N:0:TGATGAAT+CTCCTTAC
GACTACTCGGGTATCTAATCCTGTTTGCTCCCCACGCTTTCGCATCTCAGCGTCAGTATCTGTCCAGAAGGCCGCCTTCGCCACCGGTATTCCTCCACATCTCTACGCATTTCACCGCTACACGTGGAATTCTACCTTCCTCTACAATACTCTAGTTAACCAGTTTTAAGTGCAATTCCTAGGTTAAGCCCAGGGCTTTCACACCTAACTTAATTATCCGCCTACATGCCCTTTACGCCCAGTCATTCC
+
FFFFFFFFFF:FFFFFFFFFFFFFFFFFFFFFFFF:FFFFFFFFFFFFFFFFFFFFF:FFFFFFFFFFFFFFFFFFFFFFFFFFFFF:FFFFFFFFFFFFFFFFF:FFFFFFFFFFF:FFFFFFFFFFFFF:F:,FFFFFFFFFFFFFFFF:F,FFFFFFFFF:FFFFFFFFFFFFFFF:FF,F,FFF:FFF:FF,FF:FFFFFFFFF:FFF,FFFFF,F:FFFF:F:FF,FF,FFFFF,FFF:FFFF:
@A00270:176:HGHW5DRXY:1:2101:19054:14325 2:N:0:TGATGAAT+CTCCTTAC
GACTACTGGGGTATCTAATCCTGTTTGCTCCCCACGCTTTCGCATCTCAGCGTCAGTATCTGTCCAGAAGGCCGCCTTCGCCACCGGTATTCCTCCACATCTCTACGCATTTCACCGCTACACGTGGAATTCTACCTTCCTCTACAATACTCTAGTTAACCAGTTTTAAGTGCAATTCCTAGGTTAAGCCCAGGGCTTTCACACCTAACTTAATTATCCGCCTACATGCCCTTTACGCCCAGTCATTCC
+
FFFFFFFFFFFFFFFFFFFFFFFFFFFFFFFFFFFFFFFFFFFFFFFFFFFFFFFFFFFFFFFFFFFFFFFFFFFFFFFFFFFFFFFFFFFFFFFFFFFFFFFFFFFFFFFFFFFFFFFFFFFFFFFFFFFFF:FFF::FFFFFFFFFFFFFFFFFFFFFFFFFFFFFFFFFFFFFFFFFFFFFFFFFFFFFFFFFFFFF:FFFFFFFFFFFFFFFFFFFFFFFFFFFF,FFFF:FFFFFFFFFFFFFF
@A00270:176:HGHW5DRXY:1:2101:21866:14340 2:N:0:TGATGAAT+CTCCTTAC
GACTACCGGGGTATCTAATCCTGTTTGCTACCCACGCTTTCGAGCATGAACGTCAGTGTTATCCCAGGAGGCTGCCTTCGCCATCGGTATTCCTCCACATCTCTACGCATTTCACTGCTACACGTGGAATTCTACCTCCCTCTGACACACTCTAGTTACACAGTTTCAAATGCACGTCCCAAGTTGAGCTCGGGGATTTCACATCTGACTTATTTAACCGTCTGCGCTCGCTTTACGCCCAGTAATTCC
+
FFFFFFFFFFFFFFFFFFFFFFFF:FFFFFFFFFFFFFFFFFFFFFFFFFFFFFFFFFFFFFFFFFFFFFFFFFFFFFFFFFFFFFFFFFFF:FFFFFF:FFFFFFFFFFFFFFFFFFFFFFFFFFFFFFFFFFFFFFFFFFFFFFFFFFFFFFFFFFFFFFFFFFFFFFFFFFFFFFFFFFFFFFFFFFFFFFFFFFFFFFFFFFFFFFFFFFFFFFFFFFFF:FFFF:FF:FFFFFF:FFFFFFFFF
@A00270:176:HGHW5DRXY:1:2101:24379:14372 2:N:0:TGATGAAT+CTCCTTAC
GACTACTCGGGTATCTAATCCTGTTTGCTACCCACGCTTTCGAGCATGAACGTCAGTGTTATCCCAGGAGGCTGCCTTCGCCATCGGTATTCCTCCACATCTCTACGCATTTCACTGCTACGCGTGGAATTCTACCTCCCTCTGACACACTCTAGTTACACAGTTTCAAATGCACGTCCCAAGTTGAGCTCGGGGATTTCACATCTGACTTATTTAACCGTCTGCGCTCGCTTTACGCCCAGTAATTCC
+
FFFFFFFFFFFFFFFFFFFFFFFFFFFFFFFFFFFFFFFFFFFFFFFFFFFFFFFFFFFFFFFFFFFFFFFFFFFFFFFFFFFFFFFFFFFFFFFFFFFFFFFFFFFFFFFFFFFFFFFFFFFFFFFFFFFFFFFFFFFFFFFFFFFFFFFFFFFFFFFFFFFFFFFFFFFFFFFFFFFFFFFFFFFFFFFFFFFFF:FFFFFFFFFFFFFF:FFFFFFF:FFFFFFFFFFF:FF:FFFFFFFFFF:FF
@A00270:176:HGHW5DRXY:1:2101:24388:14387 2:N:0:TGATGAAT+CTCCTTAC
GACTACTCGGGTATCTAATCCTGTTTGCTACCCACGCTTTCGAGCATGAACGTCAGTGTTATCCCAGGAGGCTGCCTTCGCCATCGGTATTCCTCCACATCTCTACGCATTTCACTGCTACGCGTGGAATTCTACCTCCCTCTGACACACTCTAGTTACACAGTTTCAAATGCACGTCCCAAGTTGAGCTCGGGGATTTCACATCTGACTTATTTAACCGTCTGCGCTCGCTTTACGCCCAGTAATTCC
+
FFFFFFFFFFFFFFFFFFFFFFFFFFFFFFFFFFFFFFFFFFFFFFFFFFFFFFFFFFFFFFFFFFFFFFFFFFFFFFFFFFFFFFFF,FFFFFFFFFF:FFFFFFFFFFFFFFFFFFFFFFFFFFFFFFFFFFFFFFFFFFFFFFFFFFFFFFFFF,FFFFFFFFFF:FFFFFFFFF:FFFFFFF:FFFFFFFFFFFFFFF:FFFFF:FF:F:FFFFF:FFFFFFFFFFFFFFFFFFFFFFFFFFF,F
@A00270:176:HGHW5DRXY:1:2101:3206:14434 2:N:0:TGATGAAT+CTCCTTAC
GACTACTCGGGTATCTAATCCTGTTTGCTCCCCACGCTTTCGCATCTCAGCGTCAGTATCTGTCCAGAAGGCCGCCTTCGCCACCGGTATTCCTCCACATCTCTACGCATTTCACCGCTACACGTGGAATTCTACCTTCCTCTACAATACTCTAGTTAACCAGTTTTAAGTGCAATTCCTAGGTTAAGCCCAGGGCTTTCACACCTAACTTAATTATCCGCCTACATGCCCTTTACGCCCAGTCATTCC
+
FFFFFFFFFFFF:FFFFFFFFFFFFFFFFFFFFFFFFFFFFF:FFFFFFFFFFF,FF:FFFFFFF:FFFFFFFFFFFFFFFFFFFFF,,FFFFFFFFF,:FFFF:FFFFFFFF,FFFFF,FFF:FFFF,FFFF:FFF,FFFFFFF,F:FFFFF:FFFFFFFFFF:FFFFFF:FF:,FFFF:FFFF:FFFFF:F,FFFFFFFF:FF:,:FFF:FFFFFFF,FFF:F:,FFFFF,FFFFFFFFF,F:,F:F
@A00270:176:HGHW5DRXY:1:2101:8684:14434 2:N:0:TGATGAAT+CTCCTTAC
GACTACTAGGGTATCTAATCCTGTTTGCTACCCACGCTTTCGAGCATGAACGTCAGTGTTATCCCAGGAGGCTGCCTTCGCCATCGGTATTCCTCCACATCTCTACGCATTTCACTGCTACACGTGGAATTCTACCTCCCTCTGACACACTCTAGTTACACAGTTTCAAATGCACGTCCCAAGTTGAGCTCGGGGATTTCACATCTGACTTATTTAACCGTCTGCGCTCGCTTTACGCCCAGTAATTCC
+
FFFFFFFFFFFFFFFFFFFFFFFFFFFFFFFFFFFFF:FFFFFFFFFFFFFFFFFFFFFFFFFFFFFFFFFFFFFFFFFFFFFFFFFF:FFFFFFFFFF:FFFFFFFF:FFFFFFFFFFFFFFFFFFF:FFFFFFFFFFFFFFFFFFFFFFFFFFFFFFFFFFFFFFFFFFFFFFFFFFFFFFFFFFFFFFFFFFF,FFFFFFFFFFFFFFFFFFFFFFFFFFFFFFFFFFFFFFFFFFFFFFFFFFFF
@A00270:176:HGHW5DRXY:1:2101:32217:14450 2:N:0:TGATGAAT+CTCCTTAC
GACTACACGGGTATCTAATCCTGTTTGCTACCCACGATTTCGAGCATCAACGTCAGTGTTATCCCAGGAGGCTGCCTTCGCCATCGGTATTCCTCCACATCTCTACGCATTTCACTGCTACACGTGGAATTCTACCTCCCTCTGACACACTCTAGTTACACAGTTTCAAATGCACGTCCCAAGTTGAGCTCGGGGATTTCACATATGACTTATTTAACCGTCTGCGCTCGATTTACGCACAGTAATTCCTT
+
FFFFFFFFFF,FFFFFFFFFFF:FFFFFFF,FFFF:,:FFFF:FFF:,FFFFFFFFFFFFFFFFFFFFF,FFFF:FFFFFFFFF:FFF,FFFFF,FF:FFFFFFFFF:FFF:FFF,FFFFFFFF::FFFF:FF,F:F,FFFFF,FF::F,FFF,,FF:FFF:FFFF:FFFFFFF:FFFFF::,FFFFF::::FF,FFFFFFFFF:,,F:FF,F:FF:FFFFFF:FFF:,:F,,FFFFF,FFFFF,F:F:,,
@A00270:176:HGHW5DRXY:1:2101:27236:14497 2:N:0:TGATGAAT+CTCCTTAC
GACTACAGGGGTATCTAATCCTGTTTGCTCCCCACGCTTTCGCATCTCAGCGTCAGTATCTGTCCAGAAGGCCGCCTTCGCCACCGGTATTCCTCCACATCTCTACGCATTTCACCGCTACACGTGGACTTCTACCTTCCTCTACAATACTCTAGTTAACCAGTTTTAAGTGCAATTCCTAGGTTAAGCCCAGGGCTTTCACACCTAACTTAATTATCCGCCTACATGCCCTTTACGCCCAGTCATTCC
+
FFFFFFFFFFFFFFFFF,FFFFFFFFFFFFFFFFFFF:FFFFFFFFFFFFFFFFFFFFFFFFFFFFFFFFFFFFFFFFFFFFFFFFFFFFFFFFFFFFFFFFFFFFFFFFFFFFFFFFFFFFFFFFFF,FFFFFFFFFFFFFFFFFF,FFFFFFFFFFFFFFFFFFFFFFFFFFF,FFFF:FFFFFFFFFFFFFFFFFFF:FFFFFFFFFFF:FFFFFFFFFFFFF,FFFFF,FFFFFFFFFFFFF,FF
@A00270:176:HGHW5DRXY:1:2101:32172:14497 2:N:0:TGATGAAT+CTCCTTAC
GACTACACGGGTATCAAATCCTGTTTGCTAACAACGCTTTCGAGCATGAACGTCAGTGTTATCCCATGAGGCTGACTACGCCATCGGTATTCCTCCACATCTCTAAGCATTTCACTGCTACAAGTGGAATACTAACTCCCTCTGACACACTCTAGTTAAACAGTTTCAAATGCACGTCCCAAGTTGAGATCGGGGATTTCACATCTGACTTATTTAACCTTATGCGCTCGCTTTACGCCCAGTAATTCAGT
+
,FF,FFF,,F:,:F::FF:F,F,FF:F:FF,,:F,,FF:FF,FF:FFFFFFFFFF,:FF:F,,FFF,,FF,,,F,:,,FFFFF,F:,,F:F,FFFFF,FF,FFFF,FFFF,FFF,:FFFF,F,F:F::,F,FFFFF:F,,F,FFFFFF:FFFFF,F:F,:F:F,FFFFFFFF:F:,F:FF:FF:FFF:,:FFF:,FFF:F,FFF,FFFFFF:FFFFF:,,F,:F,FFFFFFFFFF,,,,:FFF,FFF,FF,
@A00270:176:HGHW5DRXY:1:2101:3812:14512 2:N:0:TGATGAAT+CTCCTTAC
GACTACTCGGGTATCTAATCCTGTTTGCTCCCCACGCTTTCGCATCTCAGCGTCAGTATCTGTCCAGAAGGCCGCCTTCGCCACCGGTATTCCTCCACATCTCTACGCATTTCACCGCTACACGTGGAATTCTACCTTCCTCTACAATACTCTAGTTAACCAGTTTTAAGTGCAATTCCTAGGTTAAGCCCAGGGCTTTCACACCTAACTTAATTATCCGCCTACATGCCCTTTACGCCCAGTCATTCC
+
FFFFFFFFFFFFFFFFFFFFFFF:FFFFFFFFFFFFFFF,FFFFFFFFF,FFFFFFF:FF:FFFFFFF:FFFFFFFFFFFF:FF:FFF,F,FFFF:FFFFFF:F:FFFFFF:F:FFFFFFFFFFFF:,,,FFFFFFF:FFFFFFFF:FFFFFFFF:F:FFFF:FFFF:FF:,F::FFFFFFF::F:FF:F,:F:FF,FFFFFFFFFFFFFFFFFFFFFFFFFFFFFF:FF::,FFFFFFFFFFF:F,FF
@A00270:176:HGHW5DRXY:1:2101:1723:14528 2:N:0:TGATGAAT+CTCCTTAC
GGGGGCGGGGGGGGGGGGGCGGGGGGGCAGCGGGCGGAAGCCGCCGCACCGGGGCCCACCCCCCCCCCAGGCGGCCGGCGCCCGCCGGGGGGAAGGAGACCAGAGGAGGTGGGGGGGGGAATGGTGATATGATGGGAGATGGTATGGCGTAGGCAAAAGGACAAAACACACAAACACCCCCCCCCCCCCCCCACGCCCCGACACGCCCGGCGGGCGCGCCCACGCAGGGCGCGGGCAGAGGCGGCGGGGG
+
,,,F,,F,,F,,:,::,,,,,,,,,:,,,,:,,,,,,,,,,,,,,,,,,,,,,,,,,,:,,:,:,,,:,,,,,,,,,,,,,:,,:,,,,,F,,,:,,,,:,,,,,,:,,,:,F,,,,,,,,,,,,,,,,,,,,,,,,,,,,,,,,,,,,,,,,,,,:,,,:,F,,,,,:,,:,,:,,,,,,,,,,,:,:::F,:,F,F,,,,,,,,,,:,,,,F,:,,,,,,,,:,,,,,,,,,,,,:,,,,,,,,:,,,
@A00270:176:HGHW5DRXY:1:2101:8540:14528 2:N:0:TGATGAAT+CTCCTTAC
GACTACTAGGGTATCTAATCCTGTTTGCTACCCACGCTTTCGAGCATGAACGTCAGTGTTATCCCAGGAGGCTGCCTTCGCCATCGGTATTCCTCCACATCTCTACGCATTTCACTGCTACACGTGGAATTCTACCTCCCTCTGACACACTCTAGTTACACAGTTTCAAATGCACGTCCCAAGTTGAGCTCGGGGATTTCACATCTGACTTATTTAACCGTCTGCGCTCGCTTTACGCCCAGTAATTCC
+
FFFFFFFFFFFFFFFF,FFFFFF,FFFFFFFFFFFFFFFFFFFFFFFFFFFFFFFFFFFFFFFFFFFFFFFFFFFFFFFFFFFFFFFFFFFFFFFFFFFFFFFFFFFFFFFFFFFFFFFFFFFFFFFFFFFFFFFFFFFF:FFFFFFF:FFFFFF:FFFFFFFF:FFFFFFFFFFFFFFFFFFFFFFFFFFFFFFFF::FFFFFFFFFFFFFFFFFFFFF:FFFFFFFFFF:FF:FFFFFFFFF:FFFF
@A00270:176:HGHW5DRXY:1:2101:8630:14528 2:N:0:TGATGAAT+CTCCTTAC
GACTACTAGGGTATCTAATCCTGTTTGCTACCCACGCTTTCGAGCATGAACGTCAGTGTTATCCCAGGAGGCTGCCTTCGCCATCGGTATTCCTCCACATCTCTACGCATTTCACTGCTACACGTGGAATTCTACCTCCCTCTGACACACTCTAGTTACACAGTTTCAAATGCACGTCCCAAGTTGAGCTCGGGGATTTCACATCTGACTTATTTAACCGTCTGCGCTCGCTTTACGCCCAGTAATTCC
+
FFFFFFFFFFFFFFFFFFFFFFFFFFFFFFFFFFFFFFFFFFFFFFFFFFFFFFFFFFFFFFFFFFFFFFFFFFFFFFFFFFFFFFFFFFFFFFFFFFFFFFFFFFFFFF:FFFFFFFFFFFFFFFFFFFFFFFFFFFFF,FFFFFFFFFFFFFFFFFFFFFFFFFFF:FFF,FFFFFFFFFFFFFFFFFFFFFFFF,FFFFFFFFFFFFFFFFFFFFFF:FFFFFFFFFFFFFFFFFFFFFFFFFFFF
@A00270:176:HGHW5DRXY:1:2101:25970:14528 2:N:0:TGATGAAT+CTCCTTAC
CCTACGGGGGGCAGCAGTGGGGAATTTTGGACAATGGGGGGAACCCTGATCCAGCCATGCCGCGTGTCTGAAGAAGGCCTTCGGGTTGTAAAGGACTTTTGTTAGGGAAGAAAAGCTGGGTGCTAATACCATCTAGTGCTGACGGTACCTAAAGAATAAGCACCGGCTAACTACGTGCCAGCAGCCGCGGTAATACGTAGGGTGCGAGCGTTAATCGGAATTACTGGGCGTAAAGCGTGCGCGGCCGGTT
+
FFFFFFFFFFFFFFFFFFFFFFFFF:FFFFFFFFFFFFFFFFFFFFFFF:FFFFFFFFF:F:FF:FFFFFFF:FFFFFF,FFFFFFF,FFF:FFF::F:FF,FFFFFFFFFFFFFFFFFFFFFFFFFFF:F,FFFFFFFFFFFFFF,FFFF:FFF:F:FFFF:FFFFF:FFFFFFFFFFFFF,FF:FFFFF:,FF:,::FFFFFFF,FFFF,F,FFFFF,,FFF,FF:,:F:,FFFF::FFF,F,:FFF:
@A00270:176:HGHW5DRXY:1:2101:32208:14528 2:N:0:TGATGAAT+CTCCTTAC
GACTACACGGGTATCTAATCCTGTTTGCTACCCACGCTTTCGAGCATGAACGTCAGTGTTATCCCAGGAGGCTGCCTTCGCCATCGGTATTCCTCCACATCTCTACGCATTTCACTGCTACACGTGGAATTCTACCTCCCTCTGACACACTCTAGTTACACAGTTTCAAATGCACGTCCCAAGTTGAGCTCGGGGATTTCACATCTGACTTATTTAACCGTCTGCGCTCGCTTTACGCACAGTAATACC
+
F:FFF:FFFF:FFFFFFFF:FFFFFFFFFFFF:FFFFFFFFFFFFFFFFFFFFFFFFFFFFFFFFF:FFFFFFFFF:FFFFFFFFFFF:FFFFFFFFFF:FFFFFFFFFFFF,FF:FF,FFFFFFFFFF,,FFF::FFFFFF,:FFFFFF:FFFF:FF:FFFFFF:FF:FFFFFF:FFFFFFFFFFFFFF:FFF,FFFFFFFFFFFFF:F:FFFFFFFFFFFF,,FFFFFFFFFFFFF,FFFFF,:,:F
@A00270:176:HGHW5DRXY:1:2101:3631:14575 2:N:0:TGATGAAT+CTCCTTAC
CCTACGGGTGGCTGCAGTGGGGAATATTGCACAATGGGGGGAACCCTGATGCAGCCATGCCGCGTGTATGAAGAAGGCCTTCGGGTTGTAAAGTACTTTCGGTGATGAGGAAGGTGATGTATCTAATAGGTGCATTAATTGACGTTAATCACAGAAGAAGCACCGGCTAACTCCGTGCCAGCAGCCGCGGTAATACGGAGGGTGCGAGCGTTAATCGGAATGACTGGGCGTAAAGGGCATGTAGGCGGAT
+
FFFFFFFFFFFFFFF:F,FFFFFFFFFFFFFFFF:FFFFFF::FF:F:FFFFFFFF:FFFFFFF:F,F,F::FFFFFFF,:FFFF:FFF::FF:::FFFFF::FF,FFFFFFFFFFF:FFFFFFFFFFFFFFF:::FFFFFFFFFFFFFFFFFFFFFFFFFFFFFFFF,FFFFFF:FFFFFFFFFFFFFFFFFFFFFFFFFF:FFFFFFFF:,F:FFFF,FFFFFFFFFFF,F,FFFFFFFFFFFFFF:F
@A00270:176:HGHW5DRXY:1:2101:30138:14606 2:N:0:TGATGAAT+CTCCTTAC
CCTACGGGGGGCTGCAGTGGGGAATTTTGGACAATGGGGGGAACCCTGATCCAGCCATGCCGCGTGTCTGAAGAAGGCCTTCGGGTTGTAAAGGACTTTTGTTAGGGAAGAAAGGCTGGGTGCTAATACCATCTAGTGCTGACGGTACCTAAAGAATAAGCACCGGCTAACTACGAGCCAGCAGCCGCGGTAATACGTAGGGTGCGAGCGTTAATCGGAATTACTTGGCGTAAAGCGAGCGCAGACGGTT
+
FFFFFFFFF,FFF:FFFFFFFFFF:F::FFFFFFFFFFFFFFFF:FFFF,FFFFFFFFFFFFFFFF::FFFFFFFFFFFFF,FFFFFFFFFFFFFF,:F,FF,FFFFFFFFFFFFF:FFF:FFFF:,FFFF:FFFFF:FF,FFFFFFF:::FFF:F,:FFFFFF,FFFFFFFFF,,FFFFFFFFFFFFFFFFF:F,:F:F:FF,:FF:FFFFFFF:FFFFF,F,,,FFFFFFFFFFFFFFFFFFFFF:F:
@A00270:176:HGHW5DRXY:1:2101:13349:14622 2:N:0:TGATGAAT+CTCCTTAC
GACTACTAGGGTATCTAATCCTGTTTGCTCCCCACGCTTTCGCATCTCAGCGTCAGTATCTGTCCAGAAGGCCGCCTTCGCCACCGGTATTCCTCCACATCTCTACGCATTTCACCGCTACACGTGGAATTCTACCTTCCTCTACAATACTCTAGTTAACCAGTTTTAAGTGCAATTCCTAGGTTAAGCCCAGGGCTTTCACACCTAACTTAATTATCCGCCTACATGCCCTTTACGCCCAGTCATTCC
+
FFFFFFFFFFFFFFFFFFFFFFFFFFFFFFFFFFFFFFFFFFFFFFFFFFFFFFFFFFFFFFFFFFFFFFFFFFFFF:FFFFFFFFFFFFFFFFFFFFFFFFFFFFFFFFFFFFFFFFFFFFFFFFFF,FFFFFFFFFFFFFFFFFFFFFFF:FFFFFFFFFFFFFFFFFFFFFFFFFFFFFFFFF:FFFFFFFFFFFFFFFFFFFFFFFFFFF:FFF:FFFFFFFFFFFF:FF:FFFFF,FFFF:FFF
@A00270:176:HGHW5DRXY:1:2101:8323:14685 2:N:0:TGATGAAT+CTCCTTAC
GACTACTAGGGTATCTAATCCTGTTTGCTACCCACGCTTTCGAGCATGAACGTCAGTGTTATCCCAGGAGGCTGCCTTCGCCATCGGTATTCCTCCACATCTCTACGCATTTCACTGCTACACGTGGAATTCTACCTCCCTCTGACACACTCTAGTTACACAGTTTCAAATGCACGTCCCAAGTTGAGCTCGGGGATTTCACATCTGACTTATTTAACCGTCTGCGCTCGCTTTACGCCCAGTAATTCC
+
FFFFFFFFFFFFFFFFFFFFFFFFFFFFFFFFFFFFFFFFFFFFFFFFFFFFFFFFFFFFFFFFFFFFFFFFFFFFFFFFF:FFFFFFFFFFFFFFFFFFFFFFFFFFFFFFFFFFFFFFFFFFFFFFFFFFFFFFFFFFFFFFFFFFFFFFFFFFFFFFFFFFFFFFFFFFFFFFFFFFFFFFFFFFFFFFFFFF,FFF,FFFFFFFFFFFFFFFFFFFFFFFFFFFFFFFFFFFFFFFFFFFFFFFF
@A00270:176:HGHW5DRXY:1:2101:1280:14700 2:N:0:TGATGAAT+CTCCTTAC
CTACGGGAGGCAGCAGCCGCGGTAATACGTAGGGTGCGAGCGTTAATCGGAATTACTGGGCGTAAAGCGAGCGCAGACGGTTAAATAAGTCAGATGTGAAATCCCCGAGCTCAACTTGGGACGTGCATTTGAAACTGTGTAACTAGAGTGTGTCAGAGGGAGGTAGAATTCCACGTGTAGCAGTGAAATGCGTAGAGATGTGGAGGAATACCGATGGCGAAGGCAGCCTCCTGGGATAACACTGACGTTC
+
FFFFF:FFF,FFFF:FFFFFF::F:FFFF,FFFFFFFFFFFFFFFF:FFFFFFFFF,FFFFFFFFFFFFFF:FFFFFFFFFFFFF,FFF,FFFFFFFFFFFFFFFFFFF:FFFF:FFFFFFFFFFFFFFFFFFF:FFFFFF:FFFFFFF:FF,FFFFFFFFFFFFFFFFFFFFFF,FFFFFFFFFFFFFFF:FFFFFFFFFFFFFFFF,FF,FFFFFFF:FFFFFFFFFFFFFFFFFFFFFFFFFFFFFF
@A00270:176:HGHW5DRXY:1:2101:7636:14747 2:N:0:TGATGAAT+CTCCTTAC
GACTACACGGGTATCTAATCCTGTTTGCTACCCACGCTTTCGAGCATGAACGTCAGTGTTATCCCAGGAGGCTGCCTTCGCCATCGGTATTCCTCCACATCTCTACGCATTTCACTGCTACACGTGGAATTCTACCTCCCTCTGACACACTCTAGTTACACAGTTTCAAATGCACGTCCCAAGTTGAGCTCGGGGAGTTCGCATCTGACTTATTTAACCGTCTGCGCTCGCTTTACGCCCAGTAATTCC
+
F,FFF:FFFFFFFFF,::FFFFFFFFFFF:FFFFFFF:FF,FFFFFF::F:FFFFF:F:F:FFFFFFF,FF:F:FF,FFFFFF::FFFF,,FF:FFFFF:FFFFFFFFFFFF:FF,FFFFF:FF::F::,FFF,:FFFFFFFFFFFFF,F:FFFFFFFFFF:FFFF:FFFFFFFFFFFFFF,:F:FF:FFFFFFFF,FF:F::,:FF:,FFFF,:FFFF:FFFFFFFFF:FFF,FFF::F,FFFFF:F:
@A00270:176:HGHW5DRXY:1:2101:29821:14747 2:N:0:TGATGAAT+CTCCTTAC
CCTACGGGGGGCTGCAGTGGGGAATTTTGGACAATGGGGGGAACCCTGATCCAGCCATGCCGCGTGTCTGAAGAAGGCCTTCGGGTTGTAAAGGACTTTTGTTAGGGAAGAAAGGCTGGGTGCTAATACCATCTAGTGCTGACGGTACCTAAAGAATAAGCACCGGCTAACTACGTGCCAGCAGCCGCGGTAATACGTAGGGTGCGAGCGTTAATCGGAATTACTGGGCGTAAAGCGAGCGCAGACGGTT
+
FFFFFFFFFFFFFFFFFFFFFFFFFFFFFFFFFFFFFFFFFFFFFFFFFFFFFFFFFFFFFFFFFFFFFFFFFFFFFFFFFFFFFFFFF:FFFFFF:FF:FFFFFFFFFFFFFFFFFFFFFFFFFFFFFFFFFFFFFFFFFFFFFFFFFFFFFFFFFFFFFFFFFFFFFFFFFFFFFFFFFFFFFFFFFFFFFFFFFFFFFFFFFFFFFFFFF:FFFFFFF,FFFFFFFFFFFFFFFFFFFFFFFFFFF:
@A00270:176:HGHW5DRXY:1:2101:8449:14779 2:N:0:TGATGAAT+CTCCTTAC
GACTACTAGGGTATCTAATCCTGTTTGCTACCCACGCTTTCGAGCATGAACGTCAGTGTTATCCCAGGAGGCTGCCTTCGCCATCGGTATTCCTCCACATCTCTACGCATTTCACTGCTACACGTGGAATTCTACCTCCCTCTGACACACTCTAGTTACACAGTTTCAAATGCACGTCCCAAGTTGAGCTCGGGGATTTCACATCTGACTTATTTAACCGTCTGCGCTCGCTTTACGCCCAGTAATTCC
+
FFFFFFFF:FFFFFFFFFFFFFFFFFFFFFFFFFFFFFFFFFFFFFFFFFFFFFFFFFFFFFFFFFFFFFFFFFFFFFFFFFFFFFFFFFFF,FFFFFFFFFFFFFFFFFFFFFFFFFFFFFFF:FFFFFFFFFFFFFFFFFFF::FFFFFFFFFFFFFFFFFFFFFFFFFFFFF:FFFFFFFFFFFF:FFFFFFFFFFF:FFFFFFFFFF,F,F:FFFF::FFFFFFF,FFFFF:FFFF:FFF,FF:F
@A00270:176:HGHW5DRXY:1:2101:18954:14935 2:N:0:TGATGAAT+CTCCTTAC
GACTACTGGGGTATCTAATCCTGTTTGCTCCCCACGCTTTCGCATCTCAGCGTCAGTATCTGTCCAGAAGGCCGCCTTCGCCACCGGTATTCCTCCACATCTCTACGCATTTCACCGCTACACGTGGAATTCTACCTTCCTCTACAATACTCTAGTTAACCAGTTTTAAGTGCAATTCCTAGGTTAAGCCCAGGGCTTTCACACCTAACTTAATTATCCGCCTACATGCCCTTTACGCCCAGTCATTCC
+
FFFFFFFF:FFFFFFFFFFFFFFFFFFFFF:FFFFFFFFFFFFFFFFFFFFFFFFFFFFFFFFFFFF:F:FFFFFFFFFFFFFFFFFFFFFFFFFFFFFFFFFFFFFFFFFFFFFFFFFFFFFFFFFF:FF:FFF:FFFFFFFFFFF:FFFFFFFFFFF:FFFFFFFFFFFFFFFFFFFFFFFFFFF:FFFFFFFFFFFFFFFFFFFFFFFFFF:FFFFFFFFFF:FFF:FFFFF:FFFFFFF:FFFFF
@A00270:176:HGHW5DRXY:1:2101:30400:14967 2:N:0:TGATGAAT+CTCCTTAC
CCTACGGGGGGCAGCAGTGGGGAATTTTGGACAATGGGGGGAACCCTGATCCAGCCATGCCGCGTGTCTGAAGAAGGCCTTCGGGTTGTAAAGGACTTTTGTTAGGGAAGAAAAGCTGGGTGCTAATACCATCTAGTGCTGACGGTACCTAAAGAATAAGCACCGGCTAACTACGTGCCAGCAGCCGCGGTAATACGTAGGGTGCGAGCGATAATCGGAATTACTGGGCGTAAAGCGAGCGCAGACGGTT
+
FFFFFFFFFFFFFFFFFFF::FFFFFFFFFFFFFFFFFFF:F:FFFFFFFFFFFFFFFFFFFFFFFF,FFFFFFFFFFFFFFFFFFFFFFFFFFFFFFFFFFFFFFFFFFFFF:FFFFF::FFFFFFFFFFFFFFFFFFFFFFFFFFFFFFF:FFFFFF:FFFFFFFFFFF:FFFFFFFFFFF,FFFFFFFFFFFFFFFFFFFFFFFFFFFF:FFFFFFFF:FFFFFFFFFFF,FFFFFFFFFFFFFFFF
@A00270:176:HGHW5DRXY:1:2101:17002:15029 2:N:0:TGATGAAT+CTCCTTAC
CCTACGGGCGGCTGCAGTGGGGAATATTGCACAATGGGGGGAACCCTGATGCAGCCATGCCGCGTGTATGAAGAAGGCCTTCGGGTTGTAAAGTACTTTCGGTGATGAGGAAGGTGATGTATCTAATAGGTGCATTAATTGACGTTAATCACAGAAGAAGCACCGGCTAACTCCGTGCCAGCAGCCGCGGTAATACGGAGGGTGCGAGCGTTAATCGGAATGACTGGGCGTAAAGGGCATGTAGGCGGAT
+
FFFFFFFFFFFFFFFFFFFFFFFFFFFFFFFFFFFFFFFFFFFFFFFFFFFFFFFFFFFFFFFFFFFFFFFFFFFFFFFFFFFFFFFFFFFFFFFFF:F,FF,FFFFFFFFFFFFFFFFFFFFFFFFFFFFFFFFFFFFFF,FFFFFFFFFFFFFFFFFFFFFFFFFFFFFFFFFFFFFFFFFFFFFFFFFFFFFFFFFFFFFFFFFFFFFFFFF::FF:FF:FFFFFFFFFFFFFFFFFFFFFFFFFFF
@A00270:176:HGHW5DRXY:1:2101:12057:15045 2:N:0:TGATGAAT+CTCCTTAC
GACTACAAGGGTATCTAATCCTGTTTGCTCCCCACGCTTTCGCATCTCAGCGTCAGTATCTGTCCAGAAGGCCGCCTTCGCCACCGGTATTCCTCCACATCTCTACGCATTTCACCGCTACACGTGGAATTCTACCTTCCTCTACAATACTCTAGTTAACCAGTTTTAAGTGCAATTCCTAGGTTAAGCCCAGGGCCTTCACACCTAACTTAATTATCCGCCTACATGCCCTTTACGCCCAGTCATTCC
+
FFFFFFFFFFFFFFFFFFFFFFFFFFFFFFFFFFFFFFFFFFFFFFFFFFFFFFFFFFFFFFFFFFFFFFFFFFFFFFFFFFFFFFFFFFFFFFFFFFFFFFFFFFFFFFFFFFFFFFFFFFFFFFFFFFFFFFFFFFFFFFFFFFFFFFFFFFFFFFFFFFFFFFFFFFFFFFFFFFFFFFFFFFFFFFFFFFFFFFFFFFFFFFFFFFFFFFFFFFFFFFFFFFFFFFFFFF:FFFFFFFFFFFFFF
@A00270:176:HGHW5DRXY:1:2101:13485:15107 2:N:0:TGATGAAT+CTCCTTAC
GACTACTAGGGTATCTAATCCTGTTTGCTCCCCACGCTTTCGCATCTCAGCGTCAGTATCTGTCCAGAAGGCCGCCTTCGCCACCGGTATTCCTCCACATCTCTACGCATTTCACCGCTACACGTGGAATTCTACCTTCCTCTACAATACTCTAGTTAACCAGTTTTAAGTGCAATTCCTAGGTTAAGCCCAGGGCTTTCACACCTAACTTAATTATCCGCCTACATGCCCTTTACGCCCAGTCATTCC
+
FFFFFFFFFFFFFFFFFFFFFFFFFFFFFFFFFFFFFFFFFFFFFFFFFFFFFFFFFFFFFFFFFFFFFFFFFFFFFFFFFFFFFFFFFFFFFFFFFFFFFFFFFFFFFFFFFFFFFFFFFFFFFFFFFFFFFFFFFFFFFFFFFFFFFFFFFFFFFFFFFFFFFFFFFFFFFFFFFFFFFFFFFFFFFFFFFFFFFFFFFFFFFFFFFFFFFFFFFFFFFFFFFFFFFFFFFFFFFFFFFFFFFFFFF
@A00270:176:HGHW5DRXY:1:2101:27109:15217 2:N:0:TGATGAAT+CTCCTTAC
GACTACCCGGGTATCTAATCCTGTTTGCTCCCCACGCTTTCGCATCTCAGCGTCAGTATCTGTCCAGAAGGCCGCCTTCGCCACCGGTATTCCTCCACATCTCTACGCATTTCACCGCTACACGTGGAATTCTACCTTCCTCTACAATACTCTAGTTAACCAGTTTTAAGTGCAATTCCTAGGTTGAGCCCAGGGCTTTCACACCTAACTTAATTATCCGCCTACATGCCCTTTACGCCCAGTCATTCC
+
FFFFFFFFFFFFFFFFFFFFFFFFFFFFFFFFFFFFFFFFFFFFFFFFFFFFFFFFFFFFFFFFFFFFFFFFFFFFFFFFFFFFFFFFF:FFFFFFFFFFFFFFFFFFFFFFFFFFFFF:FFFFFFFFF:FFFFFFFFFFFFFFFFFFFFFFFFF,FFFFFFFFFFFFFFFFFF:FFFFFFFFFFFFFFFFFFFFFFFFFFFFFFFFF:FFFFFFFFFFFFFFF:FFFFFFF:FFF,FFFFFFFFFFFF
@A00270:176:HGHW5DRXY:1:2101:27109:15248 2:N:0:TGATGAAT+CTCCTTAC
GACTACCCGGGTATCTAATCCTGTTTGCTCCCCACGCTTTCGCATCTCAGCGTCAGTATCTGTCCAGAAGGCCGCCTTCGCCACCGGTATTCCTCCACATCTCTACGCATTTCACCGCTACACGTGGAATTCTACCTTCCTCTACAATACTCTAGTTAACCAGTTTTAAGTGCAATTCCTAGGTTGAGCCCAGGGCTTTCACACCTAACTTAATTATCCGCCTACATGCCCTTTACGCCCAGTCATTCC
+
FFFFFFFFFFFFFFFFFFFFFFFFFFFFFFFFFFFFFFFFFFFFFFFFFFFFFFFFFFFFFFFFFFFFFFFFFFF:FFFFF:FFFFFFFF:F:FFFFFFFF:FFFFFFFFFFFFFFFFFFFFFFFFFFFFFFFF:FF:FFFFFFFFFFF:FF:FF,FFFFFFFFFF:FF:FFFFFFFF,FFFF,FFFFFFFFF:FFFF,FF:FFFFFF:FFFFFFFFFFFFFFFFFFFFFF:FFFF:FFFFFF:FF,FF
@A00270:176:HGHW5DRXY:1:2101:5358:15374 2:N:0:TGATGAAT+CTCCTTAC
CCTACGGGAGGCTGCAGTGGGGAATTTTGGACAATGGGGGGAACCCTGATCCAGCCATGCCGCGTGTCTGAAGAAGGCCTTCGGGTTGTAAAGGACTTTTGTTAGGGAAGAAAAGCTGGGTGCTAATACCATCTAGTGCTGACGGTACCTAAAGAATAAGCACCGGCTAACTACGTGCCAGCAGCCGCGGTAATACGTAGGGTGCGAGCGTTAATCGGAATTACTGGGCGTAAAGCGAGCGCAGACGGTT
+
FFFFFFFFFFFFFFFFFFFFFFFFF:FFFFFFFFFFFFFFFFFFFFFFFFFFFFFFFFFFFFFFFFFF:FFFFFFFFFFFFFFFFFFFFFFFFFFF,:FFFFFFFFF:FFFFFFFFFFFFFFFFFFFFFFFFFFFFFFFFFFFFFF:FF:F,FFFFFF,FFFFFFFFFFFFFFFFFFFFFFFFFF:FFFFF,:F:FFFFFFFFFFFFFFFFFFFFFFFF,FFFF:FFFFF:F,FFFFFFFFFFFFFFFF:
@A00270:176:HGHW5DRXY:1:2101:30581:15405 2:N:0:TGATGAAT+CTCCTTAC
GACTACACGGGTATCTAATCCTGTTTGCTACCCACGCTTTCGAGCATGAACGTCAGTGTTATCCCAGGAGGCTGCCTTCGCCATCGGTATTCCTCCACATCTCTACGCATTTCACTGCTACACGTGGAATTCTACCTCCCTCTGACACACTCTAGTTACACAGTTTCAAATGCACGTCCCAAGTTGAGCTCGGGGATTTCACATCTGACTTATTTAACCGTCTGCGCTCGCTTTACGCCCAGTAATTCC
+
FFFFFFFFFFFFFFFFFFFFFFFF:FFFFFFFFFFFF:FFFFFF:FFFFFFFFFFFFFFFFFFFFFF,FFFF:FFFFFFFFFF:FFFFFFFFFFFFFFFFFFFFFFFFFFFFFFFFFFFFFFF:FFFFFFFF:FFFFFFFFFFFFFFFFFFFFFFFFFFFFFFFFFFFF,FF,FFFFF:FFFF,FFFFFFFFFFFFFFFFFFF,:FFFFF,FF:F:FFFFF,FFFFFFFFFFFFFFFFFFFFF:FFFFF
@A00270:176:HGHW5DRXY:1:2101:30599:15405 2:N:0:TGATGAAT+CTCCTTAC
GACTACACGGGTATCTAATCCTGTTTGCTACCCACGCTTTCGAGCATGAACGTCAGTGTTATCCCAGGAGGCTGCCTTCGCCATCGGTATTCCTCCACATCTCTACGCATTTCACTGCTACACGTGGAATTCTACCTCCCTCTGACACACTCTAGTTACACAGTTTCAAATGCACGTCCCAAGTTGAGCTCGGGGATTTCACATCTGACTTATTTAACCGTCTGCGCTCGCTTTACGCCCAGTAATTCC
+
FFFFFFFFFFFFFFFFFFFFFFFFFFFFFFFFFFFFFFFF,FFFFFFFFFFFFFFFFFFFF:FFFFFFFFFFFFFFFFFFF:FFFFFFFFFFFFFFFFFFFFFFFFFFFFFFFFF,FFFFFFFFFFFFFFFFFFFFFFFFFFFFFFFFFFFFFFFFFFFFFFFFFFFFFFFFFFFFFFFFFFFFFFFF:FFFFFFFFFFFFFFFFFFFFFFFFFFFFFF:FFF:FFFFFFFFFFFFFFFFFFFFFFF:F
@A00270:176:HGHW5DRXY:1:2101:20184:15436 2:N:0:TGATGAAT+CTCCTTAC
GACTACTGGGGTATCTAATCCTGTTTGCTACCCACGCTTTCGAGCATGAACGTCAGTGTTATCCCGGGAGGCTGCCTTCGCCATCGGTATTCCTCCACATCTCTACGCATTTCACTGCTACACGTGGAATTCTACCTCCCTCTGACACACTCTAGTTACACAGTTTCAAATGCACGTCCCAAGTTGAGCTCGGGGATTTCACATCTGACTTATTTAACCGTCTGCGCTCGCTTTACGCCCAGTAATTCC
+
FFFFFFFFFFFFFFFFFFFFFFFFFFFFFFFFFFFFFFFFFFFFFFFFFFFFFFFFFFFFFFFFFFFFFFFFFFFFFFFFFFFFFFFFFFFFFFFFFFFFFFFFFFFFFFFFFFFFFFFFFFFFFFFFFFFFFFFFFFFFFFFFFFFFFFFFFFFFFFFFFFF:FFFFFFFFFFFFFFFFFFFF:FFFFFFFFFFFFFFFFFFFFFFFFFFFFFFFFFFFFF:FFFFFFFFFFFFFFFFFFFF:FFFFF
@A00270:176:HGHW5DRXY:1:2101:14335:15452 2:N:0:TGATGAAT+CTCCTTAC
GACTACAAGGGTATCTAATCCTGTTTGCTACCCACGCTTTCGAGCATGAACGTCAGTGTTATCCCAGGAGGCTGCCTTCGCCATCGGTATTCCTCCACATCTCTACGCATTTCACTGCTACACGTGGAATTCTACCTCCCTCTGACACACTCTAGTTACACAGTTTCAAATGCACGTCCCAAGTTGAGCTCGGGGATTTCACATCTGACTTATTTAACCGTCTGCGCTCGCTTTACGCCCAGTAATTCC
+
FFFFFFFFFFFFFFFFFFFFFFFF:FFFFFFFFFFFFFFFFFFFFFFFFFFFFFFFFFFFFFFFFFFFFFFFFFFFFFFFF:FFFFFFFFFFFFFFFFFFFFFFFFFFFFFFFFFFFFF,FFFFFFFFFFFFFFFFFFFFFFFFFFFFFFFFFFFFFFFFF:FFFFFFFFFFF:FFFFFFFFFFFFFFFFFFFFFFF:FFFF:FFFFFF:FFFFF:F:FFFFFFFFFFFFFFFFFFF:FFFFFF,FFFF
@A00270:176:HGHW5DRXY:1:2101:20148:15530 2:N:0:TGATGAAT+CTCCTTAC
GACTACTGGGGTATCTAATCCTGTTTGCTACCCACGCTTTCGAGCATGAACGTCAGTGTTATCCCGGGAGGCTGCCTTCGCCATCGGTATTCCTCCACATCTCTACGCATTTCACTGCTACACGTGGAATTCTACCTCCCTCTGACACACTCTAGTTACACAGTTTCAAATGCACGTCCCAAGTTGAGCTCGGGGATTTCACATCTGACTTATTTAACCGTCTGCGCTCGCTTTACGCCCAGTAATTCC
+
FFFFFFFFFFFFFFFFFFFFFFFFFFFFFFFFFFFFFFFFFFFFFFFFFFFFFFFFFFFFFFFFFFFFFFFFFFFFFFFFF:FFFFFFFFFFFFFFFFFFFFFFFFFFFFFFFFFFFFFFFFFFFFFF:FFFFFFFFFFFFFFFFFFFFFFFFFFFFFFFFFFFFFFFFFFFFFFFFFFFFFFFFFFFFFFFFFFF,FFFFFFFFFFFFF:FFFFFFFFFFFFFF:FFFFFFFFFFFFFFFFFFFFFFF
@A00270:176:HGHW5DRXY:1:2101:1976:15562 2:N:0:TGATGAAT+CTCCTTAC
GACTACAGGGGTATCTAATCCTGTTTGCTCCCCACGCTTTCGCATCTCAGCGTCAGTATCTGTCCAGAAGGCCGCCTTCGCCACCGGTATTCCTCCACATCTCTACGCATTTCACCGCTACACGTGGAATTCTACCTTCCTCTACAATACTCTAGTTAACCAGTTTTAAGTGCAATTCCTAGGTTAGGCCCAGGGCTTTCACACCTAACTTAATTATCCGCCTACATGCCCTTTACGCCCAGTCATTCC
+
FFFFFFFFFFF,FFFFFFFFFFFFFFFFFFFFFFFFFFFFFFF:,F:F,FFF:FFFFFFFFFFFFFFFFFFFFFFFF,FFFFFFFFFFFFFFF:FFFFFFFFFFFF,FF:FFFFFFFFFFFFFFFFFFF:FFFFFF:FFFFFFFFFFFFFFF:,F:FF,FFFF,FFFFFFFFF:F,FFFF,FF:F,,FFFFFFFFF:FFFFF:FF:FFFFFFFFFFFFFFFFF:F:FFFFFFF:FFFFFFF:FFF,FFF
@A00270:176:HGHW5DRXY:1:2101:32027:15624 2:N:0:TGATGAAT+CTCCTTAC
CCTACGGGGGGCAGCAGTGGGGAATATTGCACAATGGGGGTAACCCTGATGCAGCCATGCCGCGTGGATGAAGAAGGCCTTCGGGTTGTAAAGTACTTTCGGTGATGAGGAAGGTGATGAATCTAATAGGTTTATTAATTGACGTTATTCACAGAAGAAGCACCGGCTAACTCCGTGCCAGCAGCCGCGGTAATACGGAGGGTGCGAGCGTTAATCGGAATGACTGGGCGGAAAGGGCATGTAGGCTGTT
+
FFF:,FFF:FFFFFFFF,FFFFFFFFFFFFFFFFFFFFFF,FFFFFFFFFFFFFF:,FFFFFFFFF,FFFFF,:FFFFFFFFFFF:FFF:F:FF:FFFFFFFFF,,FF:FFFFFFFF,F,F,FFFFFF:::F,F:FFFFFF,F:F:F,:FFFF:F:F::FFFF,FFFF:FFFFFFFFFFFFFFFFF,FFF,FFFFFFFFFFF,FF:FFFF:FFFFFF,F:F:,,,:FF:FF:FF:FF:F:F:,FF,,F,F
@A00270:176:HGHW5DRXY:1:2101:22733:15655 2:N:0:TGATGAAT+CTCCTTAC
GACTACTCGGGTATCTAATCCTGTTTGATCCCCACGCTTTCGCACATCAGCGTCAGTTACAGACCAGAAAGTCGCCTTCGCCACTGGTGTTCCTCCATATCTCTGCGCATTTCACCGCTACACATGGAATTCCACTTTCCTCTTCTGCACTCAAGTTTCCCAGTTTCCAATGACCCTCCACGGTTGAGCCGTGGGCTTTCACATCAGACTTAAGAAACCGCCTACGCGCGCTTTACGCCCAATAATTCCG
+
FFFFFFFFFFFFFFFFFFFFFFFFFFFFFFFFFFFFFFFFFFFFFFFFFFFFFFFFFFFFFFFFFFFFFFFFFFFFFFFFFFFFFFFFFFFFFFFFFFFFFFFFFFFFFFFFFFFFFFFFFFFFFFFFFFFFFFFFFFFFFFFFFFFFFFFFFFFFFFFFFFFFFFFFFFFF,FFFFFFFFFFFFFFFFFFFFFFFFFFFFFFFFFFFFFFFFFFFFFFFFFFFFFFFFFFFFFFFFFFFFFFFFFFFFF
@A00270:176:HGHW5DRXY:1:2101:6397:15702 2:N:0:TGATGAAT+CTCCTTAC
GACTACAAGGGTATCTAATCCTGTTTGCTCCCCACGCTTTCGCATCTCAGCGTCAGTATCTGTCCAGAAGGCCGCCTTCGCCACCGGTATTCCTCCACATCTCTACGCATTTCACCGCTACACGTGGAATTCTACCTTCCTCTACAATACTCTAGTTAACCAGTTTTAAGTGCAATTCCTAGGTTAAGCCCAGGGCTTTCACACCTAACTTAATTATCCGCCTACATGCCCTTTACGCCCAGTCATTCC
+
FFFFFFFFFFFFFFFF:FFFFFFFFFFFFFFFFFFFFFFFFFFFFFFFFFFFFFFFFFFFFFFFFFFFFFFFFFFFFFFFFFFFFFFFFFFFFFFFFFFFFFFFFF:F,FFFFFFFFFF:FFFFFFFFFF:FFFFFFFFF:FFFFFFFFFFFFFFFF:FFFFFFFFFFFFFFFFFFFFFFFF:FFFFFFFFFFFFFF,FFFFFF:F:FFFFFFFFFFFFFFFFFFFFFFFFF:FFF:FFFFFFFFFFFF
@A00270:176:HGHW5DRXY:1:2101:30897:15734 2:N:0:TGATGAAT+CTCCTTAC
GACTACTAGGGTATCTAATCCTGTTTGCTACCCACGCTTTCGAGCATGAACGTCAGTGTTATCCCAGGAGGCTGCCTTCGCCATCGGTATTCCTCCACATCTCTACGCATTTCACTGCTACACGTGGAATTCTACCTCCCTCTGACACACTCTAGTTACACAGTTTCAAATGCACGTCCCAAGTTGAGCTCGGGGATTTCACATCTGACTTATTTAACCGTCTGCGCTCGCTTTACGCCCAGTAATTCC
+
:FFFFFFFFFFFFFFFFFFFFFFFFFFFFFFFFFFFF:FFFFFFFFFFFFFFFFFFFFFFFFFFFFFFFFFFFFFFFFFFFFFFF:FF,FFFFFFFFFFFFFFFFFFFFFFFFFFFFFFFFFFFFFFFFFFFFF:FFFFFFFFFFFFFFFFFFFF,FFFFFFFFFFFFFFFFFFFFFF:FFFFFFF:FFFFFFFFF:FFF,F:FFFFF:F:F,FFFF:F:FFFFFFFFFFFFFFFFFFFFFFFFFF:FF
@A00270:176:HGHW5DRXY:1:2101:31096:15734 2:N:0:TGATGAAT+CTCCTTAC
GACTACTAGGGTATCTAATCCTGTTTGCTACCCACGCTTTCGAGCATGAACGTCAGTGTTATCCCAGGAGGCTGCCTTCGCCATCGGTATTCCTCCACATCTCTACGCATTTCACTGCTACACGTGGAATTCTACCTCCCTCTGACACACTCTAGTTACACAGTTTCAAATGCACGTCCCAAGTTGAGCTCGGGGATTTCACATCTGACTTATTTAACCGTCTGCGCTCGCTTTACGCCCAGTAATTCC
+
FFFFFFFFFFFFFF:FFFFFFFFFFFFFFFFFFFFFFFFFFFFFFFFFFFFFFFFFFFFFFFFFFFFFFFFFFFFFFFFFFFFFFFFFFFFFFFFFFFFFFFFFFFFFFFFFFFFFFFFFFFFFFFFFF:FF:FFFFFFFFFFFFFF:FFFFFFFFFFFFF:FFFFFFFFFFF:FFFFFFFFFFFFFFFFFFFFFFFFFFFFFFFF:FFFFFFFFF:FF::FFFFFFFFFFFFFFFFFFFFFFFFFFFF
@A00270:176:HGHW5DRXY:1:2101:31720:15749 2:N:0:TGATGAAT+CTCCTTAC
CCTACGGGGGGCAGCAGTGGGGAATATTGCACAATGGGGGGAACCCTGATGCAGCCATGCCGCGTGTATGAAGAAGGCCTTCGGGTTGTAAAGTACTTTCGGTGATGAGGAAGGTGATGAATCTAATAGGTTTATTAATTGACGTTAATCACATAAGAAGCACCGGCTAACTCCGTGCCAGCAGCCGCGGTAATACGGAGGGTGCGAGCGTTAATCGGAATGACTGGGCGTAAAGGGCATGTAGGCGGAT
+
FFFFFFFFFFFFFF:FFFFFFFFFFFFF:FFFFFFFFFFF:FFF,F:,FFFFFF,FFFFFFFFFFFFFFFFFF::F,F,FFFFFFFFFFFF,FFF:FFFF,:FFFFFF,FFFFFFF:FFFFFF:FFFFFFFFFFFFF:FF,FF,FFF:FFFFF,FF::FFFFFFFFFFFFFF:FFFFFFFFF:FFF,FFFFF:FFF:FFFFFFFFFFF:FFFFFFFFFFFFFFFFF,FFFFFF,FFFFFFFFFF:,FF,F
@A00270:176:HGHW5DRXY:1:2101:30915:15765 2:N:0:TGATGAAT+CTCCTTAC
GACTACTAGGGTATCTAATCCTGTTTGCTACCCACGCTTTCGAGCATGAACGTCAGTGTTATCCCAGGAGGCTGCCTTCGCCATCGGTATTCCTCCACATCTCTACGCATTTCACTGCTACACGTGGAATTCTACCTCCCTCTGACACACTCTAGTTACACAGTTTCAAATGCACGTCCCAAGTTGAGCTCGGGGATTTCACATCTGACTTATTTAACCGTCTGCGCTCGCTTTACGCCCAGTAATTCC
+
FFFFFFFFFFFFFFFFFFFFFFFFFFFFFFFFFFFFFFFFFFFFFFFFFFFFFFFFFFFFFFFFFFFF:FFFFFFFFFFFFFFFFFFFFFFFFFFFFFFFFFFFFFFFFFFFFFFFFFFFFFFFFFFF:FFFFFFFFFFFFFFFFFFFF:FFFFFFFFFFFFFFFFFFF:FFFFFFFFFFFFFFFFFFFFFFFFF,FFFFFFFFFFFF,FF:FFFFFFFFFFFFFFFFFFFFFFFFFF:FFFFFFFFFF
@A00270:176:HGHW5DRXY:1:2101:31891:15828 2:N:0:TGATGAAT+CTCCTTAC
CCTACGGGTGGCAGCAGTGGGGAATATTGCACAATGGGGGGAACCCTGATGCAGCCATGCCGCGTGTATGAAGAAGGCCTTCGGGTTGTAAAGTACTTTCGGTGATGAGGAAGGTGATGAATCTAATAGGTTTATTAATTGACGTTAATCACAGAAGAAGCACCGGCTAACTCCGTGCCAGCAGCCGCGGTAATACGGAGGGTGCGAGCGTTAATCGGAATGACTGGGAGTAAAGGGCATGTAGGCGGAT
+
F:FF:FFF,F:FF:,FFFFFFFF:FFF:FFFFFFFFFFFF:FF:F:FFFFFFFFF,:FFFFFFFFFF:F:FFFF:FFFFFF,FFFFFFFFFF:,FFFFFFFFFF:FFFFFFFF:FF:FFFFFFFFFFF::FFFFFFFF,FFFFF,,FFFFF,FFF,:FFFFFFFFFFFFFF,F:FFF:FFF,:FFF:F:FFF::FFFFFFFF:F,FFFF:,FFFF::FFFFFF:FF,F,FF:,:FF:FFF,FFFFFFF:F
@A00270:176:HGHW5DRXY:1:2101:27724:15906 2:N:0:TGATGAAT+CTCCTTAC
CCTACGGGGGGCAGCAGTGGGGAATTTTGGACAATGGGGGGAACCCTGATCCAGCCATGCCGCGTGTCTGAAGAAGGCCTTCGGGTTGTAAAGGACTTTTGTTAGGGAAGAAAAGCTGGGTGCTAATACCATCTAGTGCTGACGGTACCTAAAGAATAAGCACCGGCTAACTACGTGCCAGCAGCCGCGGTAATACGTAGGGTGCGAGCGTTAATCGGAATTACTGGGCGTAAAGCGAGCGCAGACGGTT
+
FFFF:FFFFFFFFFFFFFFFFFFFFFFFFFFFFFFFFFFFFFFFFFFFFFFFFFFF,FFFFFFFFFFFFFFFFFFFFFFFFFFFFFFFFFFFFF,FFF,FFFFFFFFFFFF:FFFFFFFFFFFFFF:FF:FFFFFFFFF:FFFFFFFFFFFFFFFFFFFFFFFFFFF:FFFFF:F:FFFFFFFFFFFFFFFFFFFFFFFFFFFFFFFFFFFFFFFFFFFF:FFFFF,FFFFFFF,FFFFFFFFF:FFFFF
@A00270:176:HGHW5DRXY:1:2101:2817:15922 2:N:0:TGATGAAT+CTCCTTAC
CCTACGGGAGGCAGCAGTGGGGAATATTGCACAATGGGGGGAACCCTGATGCAGCCATGCCGCGTGTATGAAGAAGGCCTTCGGGTTGTAAAGTACTTTCGGTGATGAGGAAGGTGATGAATCTAATAGGTTTATTAATTGACGTTAATCACAGAAGAAGCACCGGCTAACTCCGTGCCAGCAGCCGCGGTAATACGGAGGGTGCGAGCGTTAATCGGAATGACTGGGCGTAAAGGGCATGTAGGCGGAT
+
FFFFFFFFFFFFFFFFF,FFFFFFFFFFFFFFFFFFFFFFFFFFFFF,FF,FFFFFFFFFFFFFFFF:FFFFF:FFFFFF:FFFFFFFFFFFFFFFFF:FFFFFF:FFFFFFFFFFFFFFF,:FFFFFFFFFF,:FF,FFFFFFFFFFFFFFFFFF:FFFFFFFFFFFFFFFFF:FFFFFFFFFFFFFFFFFFFFFFFFFFFFFF:FFFF,FFFFFFFF,FFFF:FFFFFFF::FF,F,FFFFFFFFFFF
@A00270:176:HGHW5DRXY:1:2101:2853:15922 2:N:0:TGATGAAT+CTCCTTAC
CCTACGGGAGGCAGCAGTGGGGAATATTGCACAATGGGGGGAACCCTGATGCAGCCATGCCGCGTGTATGAAGAAGGCCTTCGGGTTGTAAAGTACTTTCGGTGATGAGGAAGGTGATGAATCTAATAGGTTTATTAATTGACGTTAATCACAGAAGAAGCACCGGCTAACTCCGTGCCAGCAGCCGCGGTAATACGGAGGGTGCGAGCGTTAATCGGAATGACTGGGCGTAAAGGGCATGTAGGCGGAT
+
FFFFFFFFFFFFFFFFFFFFFF:FFFFFFFFFFFFFFFFFFF:FFFF,,FFFFFFF:FFF:FFF,FFFFF::F:FFFFF,,FFFF:FFF::F:FF,FFFFF::F:FF:FFF:FFFFFFFFFFFFFFFFFFF:FFFFFFFFFFFFFFFFFFFFF:FFFFFFFFFFFFFFFFFFFFFFFFFFFF,:FFFF:FFFFFFFFFFFFFFFFFFFFFFFFFFFFFFFFFFFFFFFFF:FFFFFFFFFFFFFFFFFFF
@A00270:176:HGHW5DRXY:1:2101:13169:15969 2:N:0:TGATGAAT+CTCCTTAC
GACTACAAGGGTATCTAATCCTGTTTGCTACCCACGCTTTCGAGCATGAACGTCAGTGTTATCCCAGGAGGCTGCCTTCGCCATCGGTATTCCTCCACATCTCTACGCATTTCACTGCTACACGTGGAATTCTACCTCCCTCTGACACACTCTAGTTACACAGTTTCAAATGCACGTCCCAAGTTGAGCTCGGGGATTTCACATCTGACTTATTTAACCGTCTGCGCTCGCTTTACGCCCAGTAATTCC
+
FFFFFFFFFFFFFFFFFFFFFFFFFFFFFFFFFFFFFFFFFFFFFF:FFFFFFFFFFFFFFFFFFFFFFFFFFFFFFFFFFFFFFFFFFFFFFFFFFFFFFFFFFF:FFFFFFFFFFFFFFFFFFFFFFFFFFFFFFFFFFFFFFFFFFFFFFFFFFFF:FFFFFFFFFFFFFFFFFFFFFFFFFFFFFFFFFFFFFFFF,FFFFFFFFFFFFFFFFFFFFFFFFFFFF:FFFFFF:FFFFFF,F,FFF
@A00270:176:HGHW5DRXY:1:2101:15266:16094 2:N:0:TGATGAAT+CTCCTTAC
CCTACGGGCGGCTGCAGTGGGGAATATTGCACAATGGGGGGAACCCTGATGCAGCCATGCCGCGTGTATGAAGAAGGCCTTCGGGTTGTAAAGTACTTTCGGTGATGAGGAAGGTGATGTATCTAATAGGTGCATTAATTGAGGTTAATCACAGAAGAAGCACCGGCTAACTCCGTGCCAGCAGCCGCGGTAATACGGAGGGTGCGAGCGTTAATCGGAATGACTGGGCGTAAAGGGCATGTAGGCGGAT
+
FFFFFFFFFFFFFFFFFFFFFFFFFFFFFFFFFFFFFFFFFFFFFFFFFFFFFFFF:FFFFFFFFFFFFFFFFFFFFF:FFFFFF:FFF:FFFFF:FFFFFFFFFFFFFF:FFFFFF:FFFFFFFFFFFFFFFFFFFFFFFF,FFFFFFFFFFFFFFFFFFFFFFFFFFFFFFFFFFFFFFF:FFFFFFFFFFFFFFFFFFFFFFFFFFFFFFFFFFF,FFF,FFFFFFF:F,FFFFFFFFF:FFFFFFF
@A00270:176:HGHW5DRXY:1:2101:15221:16141 2:N:0:TGATGAAT+CTCCTTAC
GACTACCAGGGTATCTAATCCTGTTTGCTACCCACGCTTTCGAGCATGAACGTCAGTGTTATCCCAGGAGGCTGCCTTCGCCATCGGTATTCCTCCACATCTCTACGCATTTCACTGCTACACGTGGAATTCTACCTCCCTCTGACACACTCTAGTTACACAGTTTCAAATGCACGTCCCAAGTTGAGCTCGGGGATTTCACATCTGACTTATTTAACCGTCTGCGCTCGCTTTACGCCCAGTAATTCC
+
FFFFFFFFFFFFFFFFFFFFFFFFFFFFFFFFFFFFF:F:FFFFFF:FFFFFFFFFFFFFFFFFFFFFFFFFFFFFFFFFF:FFFFFFFFFFFFFFFFFFFFFFFFFFFFFFFFFFFFFFFFFFFFFFFFFFFFFFFFFFFFFFFFFFFFFFFFFFFFFFFFFFFFFFFFFFFFFFFFFFFFFFFFFFFFFFFFFF:FFFFFFFFFFFF:FFFFFF:FF:FFFFFFFFFFFFFFFFFFFF:FFFFFFFF
@A00270:176:HGHW5DRXY:1:2101:1868:16157 2:N:0:TGATGAAT+CTCCTTAC
GACTACTGGGGTATCTAATCCTGTTTGCTACCCACGCTTTCGAGCATGAACGTCAGTGTTATCCCAGGAGGCTGCCTTCGCCATCGGTATTCCTCCACATCTCTACGCATTTCACTGCTACACGTGGAATTCTACCTCCCTCTGACACACTCTAGTTACACAGTTTCAAATGCACGTCCCAAGTTGAGCTCGGGGATTTCACATCTGACTTATTTAACCGTCTGCGCTCGCTTTACGCCCAGTAATTCC
+
FFFF:FFFFFFF:FFFFFF:F:F::FFFFFFFFFFFFFFFFFFFFF,FFFFFFF,FFF:F:FFFFFFF,FFF::FF:,FFFFFFFFFF,::FFFFFFF:FFFFF:FFFFFFFFFFFFFFFFFFF:FFFFFFFFFFFFFFFFFFFFFFFFFFFFFF,:FFFFFFF:FFFFF,FFFFFFFFFFFF,:FFFFFFFFFFF,FFFFFFFFFFF:,,F,FFFFFFF:FFFFFF:FFF,FFFFFFFF,FFFFF,FF
@A00270:176:HGHW5DRXY:1:2101:11198:16157 2:N:0:TGATGAAT+CTCCTTAC
CCTACGGGTGGCTGCAGTGGGGAATATTGCACAATGGGGGGAACCCTGATGCAGCCATGCCGCGTGTATGAAGAAGGCCTTCGGGTTGTAAAGTACTTTCGGTGATGAGGAAGGTGATGTATCTAATAGGTGCATTAATTGACGTTAATCACAGAAGAAGCACCGGCTAACTCCGTGCCAGCAGCCGCGGTAATACGGAGGGTGCGAGCGTTAATCGGAATGACTGGGCGTAAAGGGCATGTAGGCGGAT
+
FFFFFFFFFFFFFFFFFFFFFFFFFFFFFFFFFFFFFFFFFFFFFFFF,FFFFFFF:FFFFFFFFF:,FFF:FFFFFFFFFFFFF:FFFF:FFFF:FFFFFFFFFFF:FFFFFFFFFF:FFFFFFFFFFFFFFFFFFFFFFFFFFFF:FFFFFFFFFFFFFFFFFFF:FFFFFFFFFFFFFFFFFFFFFFFFFFFFFFFFFFFFFFFFFF:FFFFF:F:FFF:FFFFFFFF:FFF:FF:FFFFFF::FFF
@A00270:176:HGHW5DRXY:1:2101:2745:16172 2:N:0:TGATGAAT+CTCCTTAC
CCTACGGGAGGCAGCAGTGGGGAATATTGCACAATGGGGGGAACCCTGATGCAGCCATGCCGCGTGTATGAAGAAGGCCTTCGGGTTGTAAAGTACTTTCGGTGATGAGGAAGGTGATGAATCTAATAGGTTTATTAATTGACGTTAATCACAGAAGAAGCACCGGCTAACTCCGTGCCAGCAGCCGCGGTAATACGGAGGGTGCGAGCGTTAATCGGAATGACTGGGCGTAAAGGGCATGTAGGCGGAT
+
FFFFFFFFFFFFFFFFFFFFFFFFFFFFFFFFF:FFFFFFFFFFFFFFFFFFFFFF:FFFFFFF,FFFFFFFF:FFFF:,:FFFFFFFF,FFF:FFFFFFFFF,:FFFFFFFFFFFFFFFFFFFFFFFFF:FFFFF:F:FFFFFFFF:FFFFFFFF:FFFFFFFFFFFF:FFFFFFFFFFFF:FFFFFFFFFFF,FFFFFFFFFFFFFFFFFFFFFFFF,FF:F:FFFFFFFFFFFFFFFFFFFFFFFFF
@A00270:176:HGHW5DRXY:1:2101:14868:16188 2:N:0:TGATGAAT+CTCCTTAC
CCTACGGGCGGCTGCAGTGGGGAATTTTGGACAATGGGGGGAACCCTGATCCAGCCATGCCGCGTGTCTGAAGAAGGCCTTCGGGTTGTAAAGGACTTTTGTTAGGGAAGAAAAGCTGGGTGCTAATACCATCTAGTGCTGACGGTACCTAAAGAATAAGCACCGGCTAACTACGTGCCAGCAGCCGCGGTAATACGTAGGGTGCGAGCGTTAATCGGAATTACTGGGCGTAAAGCGAGCGCAGACGGTT
+
FFFFFFFFFFFFFFFFFFFFFFFFFFFFFFFFFFFFFFFFFFFFFFFFFFFFFFFFF:FFFFFFFFFFFFFFFFFFFFFFFFFFFFFFFFFFFFFFF:F:F:FFFFFFFFFFFFFFFFFFFFFFFFFFFFFFFFFFFFFFFFFFFFFFFFFFFFFFFFFFFFFFFFFFFFFFFFFFFFFFFF:FFFFFFF:FFFFFFFFFFFFFFFFFFFFFFFFFFFF:FF:FFFFFFFFFFFFFFFFFFFFFFFFFF:
@A00270:176:HGHW5DRXY:1:2101:26539:16235 2:N:0:TGATGAAT+CTCCTTAC
GACTACACGGGTATCTAATCCTGTTTGCTACCCACGCTTTCGAGCATGAACGTCAGTGTTATCCCAGGAGGCTGCCTTCGCCATCGGTATTCCTCCACATCTCTACGCATTTCACTGCTACACGTGGAATTCTACCTCCCTCTGACACACTCTAGTTACACAGTTTCAAATGCACGTCCCAAGTTGAGCTCGGGGATTTCACATCTGACTTATTTAACCGTCTGCGCTCGCTTTACGCCCAGTAATTCC
+
FFFFFFFFFFFFFFFF:FFFFFFFFFFFFFFFFFFFFFFFFFFFFFFFFFFFFFFFFFFFFFFFFFFFFFFFFFFFFFFFFFFFFFFFFFFFFFFFFFFFFFFFFFFFFFFFFFFFFFFFF:FFFFFFFFFFFFFFFFFFFFFFFFFFFFFFFFFFFFFFFFFFFFFFF,FFFFFFFFFFFFFFFFFFFFFFFFFFFFFFF::FFFF:,FFFFFFF:FFFFFFFFFFF:FFFFFFFF:F:FFFFFF,FF
@A00270:176:HGHW5DRXY:1:2101:9625:16250 2:N:0:TGATGAAT+CTCCTTAC
CCTACGGGTGGCTGCAGTGGGGAATATTGCACAATGGGGGGAACCCTGATGCAGCCATGCCGCGTGTATGAAGAAGGCCTTCGGGTTGTAAAGTACTTTCGGTGATGAGGAAGGTGATGTATCTAATAGGTGCATTAATTGACGTTAATCACAGAAGAAGCACCGGCTAACTCCGTGCCAGCAGCCGCGGTAATACGGAGGGTGCGAGCGTTAATCGGAATGACTGGGCGTAAAGGGCATGTAGGCGGAT
+
FFF,FFFFFFFF:FF,F:FF:FFFFFFFFFFFFFFFFFFFFF,FFFF:FFFFFFFF:FFFFFFFFFF,FFFFFFFFFFFFFFFFFFFFF::FF::F:FFFFFFFF:FFFFF:FFFFFFFFFFFFFFFFFFFFFF::FFF:F:FFFFFFFFFFFFF,FF,FFFFFFFFF,FFFFFFFFFFFFFFFFF:FFFFFFFFFFFFF,FFFFFFFFFFF,FFFFFFFFFFFFFFFFFF:FF:FFFFF,:FFFFFFFF
@A00270:176:HGHW5DRXY:1:2101:26576:16266 2:N:0:TGATGAAT+CTCCTTAC
GACTACACGGGTATCTAATCCTGTTTGCTACCCACGCTTTCGAGCATGAACGTCAGTGTTATCCCAGGAGGCTGCCTTCGCCATCGGTATTCCTCCACATCTCTACGCATTTCACTGCTACACGTGGAATTCTACCTCCCTCTGACACACTCTAGTTACACAGTTTCAAATGCACGTCCCAAGTTGAGCTCGGGGATTTCACATCTGACTTATTTAACCGTCTGCGCTCGCTTTACGCCCAGTAATTCC
+
FFFFFFFFFFFFFFFFFFFFFFFFFFFFFFFFFFFFFFFFFF:FFFFFFFFFFFFFFFFFFFFFFFFFFFFFFFFFFFFFF:FFFFFFFFFFFFFFFFFFFFFFFFFFFFFFFFFFFFFFFFFFFFFFFFFFFFFFFFFFFFFFFFFFFFFFFFFFFFFFFFFFFFFFFFFFFFFF:FFFFFFFFFFFFFFFFFFFFFFF:FFFFFFF:FFFFFFFFFFFFFFFFFFFFFFFFFFFFFFFFFFFFFF:F
@A00270:176:HGHW5DRXY:1:2101:30707:16282 2:N:0:TGATGAAT+CTCCTTAC
CCTACGGGGGGCAGCAGTGGGGAATTTTGGACAATGGGGGGAACCCTGATCCAGCCATGCCGCGTGTCTGAAGAAGGCCTTCGGGTTGTAAAGGACTTTTGTTAGGGAAGAAAAGCTGGGTGCTAATACCATCTAGTGCTGACGGTACCTAAAGAATAAGCACCGGCTAACTACGTGCCAGCAGCCGCGGTAATACGTAGGGTGCGAGCGTTAATCGGAATTACTGGGCGTAAAGCGAGCGCAGACGGTT
+
FFFFFFFFFF:FFFFFFFFFFFFFFFFFFFFFFFFFFFFFFFFF:FFFFFFFFFFFFFFFFFFFFFFFFFF:FFFFFFFFFFFFFFFFFFFFFFFFFFFFFFFFFFFFFFFFFFFFFFFFFFFFFFFFFFFFFFFFFFFFFFFFFFFF:FFF:FFFFFFFFFFFFFFF:FFFFFFFFFFFFFFFFFFFFFFFFFFFFFFFFFFFFFFFFFFFFFFFFFFFFFFFFFFFFFF:FFF:FFFFFFFFF:,FFF
@A00270:176:HGHW5DRXY:1:2101:11822:16297 2:N:0:TGATGAAT+CTCCTTAC
GACTACAAGGGTATCTAATCCTGTTTGCTCCCCACGCTTTCGCATCTCAGCGTCAGTATCTGTCCAGAAGGCCGCCTTCGCCACCGGTATTCCTCCACATCTCTACGCATTTCACCGCTACACGTGGAATTCTACCTTCCTCTACAATACTCTAGTTAACCAGTTTTAAGTGCAATTCCTAGGTTGAGCCCAGGGCTTTCACACCTAACTTAATTATCCGCCTACATGCCCTTTACGCCCAGTCATTCC
+
FFFFFFFF:FFFF:FFF:FF:FFF:FFFFFFFFFFFFFFFFFFFFFFFFFFFFFFFFFFFFFFFFFFFFFFFFFF:FFFF:FFFFFFF:FFFFFFFFFFFFFFFFFFFFFFFFFFFFFFFFFFFFFF,FFFFFFF:FFFF:FFFFF:FFF:FFFF:FFFFFFFFFFFFF:FFFFFFFFFFFFFF:FFFF,FFF:FF::FFFFFF:FFFFFFFF,FFFFF:FFFFFFFFF:F::FFFF:F:FFFFFFFFF
@A00270:176:HGHW5DRXY:1:2101:16441:16376 2:N:0:TGATGAAT+CTCCTTAC
CCTACGGGAGGTGCAGTAGGGAATCTTCCGCAATGGGCGAAAGCCTGACGGAGCAACGCCGCGTGAGTGATGAAGGGTTTCGGCTCGTAAAACTCTGTTATTAGGGAAGAACATATGTGTAAGTAACTGTGCACATCTTGACGGTACCTAATCAGAAAGCCACGGCTAACTACGTGCCAGCAGCCGCGGTAATACGTAGGTGGCAAGCGTTATCCGGAATTATTGGGCGTAAAGCGCGCGTAGGCGGTTT
+
FFFFFFFFFFFFFFFFFFFFFFFFFFFFFFFFFFFFFFFFFFFFFFFFFFFFFFFFFFFFFFFFFFFFFFFFFFFFF:FFFFFFFFFFFFFFFFFFFFFFFFFFFFFFFFFFFFFFFF:FF:F:FFFFFFFFFFFFFFFFFFFFFFFFF:FFFFFFFFFFFFFF:FFFFFFFFF:FFFFFFFFFFFFFFFF:FFFFFFFFFFFFFFFFFFFFFFFFFF,:FFFFFFFFFFFFFFFFFFFFFFFFFFFFFF
@A00270:176:HGHW5DRXY:1:2101:7663:16454 2:N:0:TGATGAAT+CTCCTTAC
GACTACTGGGGTATCTAATCCTGTTTGCTACCCACGCTTTCGAGCATGAACGTCAGTGTTATCCCAGGAGGCTGCCTTCGCCATCGGTATTCCTCCACATCTCTACGCATTTCACTGCTACACGTGGAATTCTACCTCCCTCTGACACACTCTAGTTACACAGTTTCAAATGCACGTCCCAAGCTGAGCTCGGGGATTTCACATCTGACTTATTTAACCGTCTGCGCTCGCTTTACGCCCAGTAATTCC
+
FFFFFFFFFFFFFFFFFFFFFFFFFFFF:FFFFFFFFFFFFFFFFFFFFFFFFFFFFFFFFFFFFFFFFFFFFFFFF:FFFF:FFFFFFFFFFFFFFFFFFFFFFFFFF:FFFFFFFFFFFFFFFFFF::FFF:FFFFFFFFFFFFFFFFFFFFFFFFFFFFFFFFFFFFFFFFFFFFFFFFFFFFFFFFFFFFFFFFFFFFFFFFFFFFFFFFFFFFFFFFFFFFFFFFFFFFFFFFFFFFFFFFFFF
@A00270:176:HGHW5DRXY:1:2101:30834:16470 2:N:0:TGATGAAT+CTCCTTAC
CCTACGGGGGGCAGCAGTGGGGAATTTTGGACAATGGGGGGAACCCTGATCCAGCCATGCCGCGTGTCTGAAGAAGGCCTTCGGGTTGTAAAGGACTTTTGTTAGGGAAGAAAAGCTGGGTGCTAATACCATCTAGTGCTGACGGTACCTAAAGAATAAGCACCGGCTAACTACGTGCCAGCAGCCGCGGTAATACGTAGGGTGCGAGCGTTAATCGGAATTACTGGGCGTAAAGCGAGCGCAGACGGTT
+
FFFFFFFFFFFFFFFFFFFFFFFFFFFFFFFFFFFFFFFFFFFFFFFFFFFFFFFFF:FFFFFFFFFFFFFFFFFF:FFFFFFFF:FFFFFFFFFFFF:FF:FFFFFF:FFFFFFFFFFFFFFFFF,F:FFFFFFFFFFFFFFFFF:FFFFFFFFFFFF:FFFFFFFFFFFFFFFFFFFF:FFFFFFFFFFFF,FFF,FFFFFFFFFFFFFFFFFFFFFFF,F:FF,F,FFFFFFFFFF,FFFFFF,FFF
@A00270:176:HGHW5DRXY:1:2101:32389:16564 2:N:0:TGATGAAT+CTCCTTAC
GACTACCCGGGTATCTAATCCTGTTTGCTACCCACGCTTTCGAGCATGAACGTCAGTGTTATCCCAGGAGGCTGCCTTCGCCATCGGTATTCCTCCACATCTCTACGCATTTCACTGCTACACGTGGAATTCTACCTCCCTCTGACACACTCTAGTTACACAGTTTCAAATGCACGTCCCAAGTTGAGCTCGGGGATTTCACTTCTGACTTATTTAACCGTCTGCGCTCGCTTTACGCCCGGTAATTCC
+
FFFFFFFFFFFFFFFFFFFF:FFF:FFFFFFFFFFFFFFFFFFF:FFFFFFFFFFF:FFFFFFFFFFFFFFFFFFFF:FFFFFFFFFFFFFF,FF:FFFFFFFFFFFFFFFFFFFFFFFFFFFFFFFFFFFFFFFFFFFFFFFFFFFFFFFFFFFFFFFF:FFFFFFFFFFFFFFF,FFFF:F::FFFFFFFFFFFFF:F,F,:FFFFF:FF:FF,F:FF,,FF:FFFFFFFFF:FFFFFF:FFFFFFF
@A00270:176:HGHW5DRXY:1:2101:32090:16611 2:N:0:TGATGAAT+CTCCTTAC
GACTACCCGGGTATCTAATCCTGTTTGCTACCCACGCTTTCGAGCATGAACGTCAGTGTTATCCCAGGAGGCTGCCTTCGCCATCGGTATTCCTCCACATCTCTACGCATTTCACTGCTACACGTGGAATTCTACCTCCCTCTGACACACTCTAGTTACACAGTTTCAAATGCACGTCCCAAGTTGAGCTCGGGGATTTCACATCTGACTTATTTAACCGTCTGCGCTCGCTTTACGCCCGGTAATTCC
+
FFFFFFFFFFFFFFFFFFFFFFF:FFFFFFFFFFFFFFFFFFFFFFFFFFFFFFFFFFFFFFFFFFFFFFFFFFFFFFFFFFFFFFFFFFFFFFFFFFFFFFFF:FFFFF:FFFFFFFFFFFFFFFFFFFFFFFFFFFFFFFFF:FFFFFFFFFFFFFFFFFFFFFF,FFFFFFFFFFFF:FFFFFFFFFFFFFFFFFFF:FFFFFFFFFFFFFFFFFFFF:FFFFFFFFFFFFFFFFFFFFF:FFFF:
@A00270:176:HGHW5DRXY:1:2101:9805:16626 2:N:0:TGATGAAT+CTCCTTAC
CCTACGGGTGGCTGCAGTGGGGAATTTTGGACAATGGGGGGAACCCTGATCCAGCCATGCCGCGTGTCTGAAGAAGGCCTTCGGGTTGTAAAGGACTTTTGTTAGGGAAGAAAAGCTGGGTGCTAATACCATCTAGTGCTGACGGTACCTAAAGAATAAGCACCGGCTAACTACGTGCCAGCAGCCGCGGTAATACGTAGGGTGCGAGCGTTAATCGGAATTACTGGGCGTAAAGCGAGCGCAGACGGTT
+
FFFFFFFFFFFFFFFFFFFFFFFFFFFFFFFFFFFFFFFFFFFFFFFFFFFFFFFFFFFFFFFFFFFFFFFFFFFFFFFFFFFFF,FFFFFFFFFFFFFFFF:FFFFFFFFFFFFFFFFFFFFFFFFFFFFFFFFFFFFFFFFFFFFFFFFFFFFFFFFFFFFFFFFFFFFFFFFFFFFFFFFFFFFFFFFFFFFFFFFFFFFFFFFFFFFFFFFFFFFFFFFFFFFFFFFFFFFFFFF:FFFFFFFFFF
@A00270:176:HGHW5DRXY:1:2101:2220:16642 2:N:0:TGATGAAT+CTCCTTAC
GACTACCGGGGTATCTAATCCTGTTTGCTCCCCACGCTTTCGAGCCTCAACGTCAGTTACCGTCCAGTAAGCCGCCTTCGCCACTGGTGTTCCTCCTAATATCTACGCATTTCACCGCTACACTAGGAATTCCGCTTACCCCTCCGGTACTCAAGATCAACAGTTTCCAATGCAGTCCAGGGGTTGAGCCCCGGCCTTTCACATCAGACTTGCTGCTCCGTCTACGCTCCCTTTACACCCAGTAAATCCG
+
FFFFFFFFFFFFFFFFF:FFFFFFFF:FFFFFFFFFFFFFFFFFFFFFFFFF,FFFF:FFFFFFFFFFFFFFFFFF,FFFFFFF,FF::,,FFFFFFFF:F,FFFF:FFFF:FFFF:F,FFFFFF:FFFF,FFFFF,FFFFFFFFFFFFFFFFFFFFFFFFFFF::FF,FFFF:FFFFF,F:FFFFFFFFFF,FFFF:FFFFFFFFFFFF,FFFFF:FFF,FFFFFFF:FFF,FFFFFFFFFFF,F:FFF
@A00270:176:HGHW5DRXY:1:2101:4227:16642 2:N:0:TGATGAAT+CTCCTTAC
CCTACGGGAGGCTGCAGTGGGGAATATTGCACAATGGGGGGAACCCTGATGCAGCCATGCCGCGTGTATGAAGAAGGCCTTCGGGTTGTAAAGTACTTTCGGTGATGAGGAAGGTGATGTATCTAATAGGTGCATTAATTGACGTTAATCACAGAAGAAGCACCGGCTAACTCCGTGCCAGCAGCCGCGGTAATACGGAGGGTGCGAGCGTTAATCGGAATGACTGGGCGTAAAGGGCATGTAGGCGGAT
+
FFFFFFFF:FFFFFF:FFFFFFFFFFFFFF,F:FFFFFFFFFFFFF:FFFFFFFFFFFFFFFFF,F:FFFF:FFFFFFF,FFFFFF:F:FFFFFFF,F:FFF,FF:FFFFFFFFFFFFFFFFFFFFFFFFFFF:F:FFF,F:FFFFFFFFFFFFFFFFFFFFFFFFFFFFFFFFFFFFFFFFFFFFFFFFFFF::FFFFFFFFFFFFFFFFFFFFFFFF:FFFFFFFFFFFFFFFFFFFFFF,FFFFFFF
@A00270:176:HGHW5DRXY:1:2101:31882:16658 2:N:0:TGATGAAT+CTCCTTAC
GACTACCCGGGTATCTAATCCTGTTTGCTACCCACGCTTTCGAGCATGAACGTCAGTGTTATCCCAGGAGGCTGCCTTCGCCATCGGTATTCCTCCACATCTCTACGCATTTCACTGCTACACGTGGAATTCTACCTCCCTCTGACACACTCTAGTTACACAGTTTCAAATGCACGTCCCAAGTTGAGCTCGGGGATTTCACATCTGACTTATTTAACCGTCTGCGCTCGCTTTACGCCCGGTAATTCC
+
FFFFFFF:FFFFFFFFFFFFFFFFFFFF,FF,:FFF,FFF:FFF,FFF,FF:FFFFFFFFFFFFFF:FFFFF:FFFFFFFFFFFFF:FFFFFF,FFFFFFFFFFFFFF:FFFFFF:FFFFFFFFFFFFFF,F:F:FF:FFFFFF,:FFFF,FFFFFF:FFF,F:F::FFFFFF:FF:::F:FFFFFFFFFFF:FFFFFFFF:FFF:FF,F::FFFFF:FFFFFFFFFFFFFF:FFFFFFFF::FFF:F:
@A00270:176:HGHW5DRXY:1:2101:31901:16658 2:N:0:TGATGAAT+CTCCTTAC
GACTACCCGGGTATCTAATCCTGTTTGCTACCCACGCTTTCGAGCATGAACGTCAGTGTTATCCCAGGAGGCTGCCTTCGCCATCGGTATTCCTCCACATCTCTACGCATTTCACTGCTACACGTGGAATTCTACCTCCCTCTGACACACTCTAGTTACACAGTTTCAAATGCACGTCCCAAGTTGAGCTCGGGGATTTCACATCTGACTTATTTAACCGTCTGCGCTCGCTTTACGCCCGGTAATTCC
+
FFFFFFFFFFFFFFFFFFFFFFFFFFFFFFFFFFFFFFFFFF:FFFFFFFFFFFFFFFFFFF:FFFFFFFFFFFFFFFFFFFFFFFFFFFFFFFFFFFFFFFFFFFFFFFFFFFFFFFFFFFFFFFFFFFFF:FFFFFFFFFFFFFFFFFFFFFFFFFFFFFFFFFF::FFFF:FFFFFFFFFFF:FFFFFF:FFFFFFFFFFFFFFFFFFFFFFF,FFFFFFFFFFFFFFFFFFFFFFFFFFF:FF::
@A00270:176:HGHW5DRXY:1:2101:30734:16673 2:N:0:TGATGAAT+CTCCTTAC
GACTACCCGGGTATCTAATCCTGTTTGCTCCCCACGCTTTCGCATCTCAGCGTCAGTATCTGTCCAGAAGGCCGCCTTCGCCACCGGTATTCCTCCACATCTCTACGCATTTCACCGCTACACGTGGAATTCTACCTTCCTCTACAATACTCTAGTTAACCAGTTTTAAGTGCAATTCCTAGGTTAAGCCCAGGGCTTTCACACCTAACTTAATTATCCGCCTACATGCCCTTTACGCCCAGTCATTCC
+
FFFFFFFFFFFFFFFFFFFFFFFFFFFFFFFFFFFFFFFFFFFFFFFFFFFFFFFFFFFFFFFFFFFFFFFFFFFFFFFFF:FFFFFFFFFFFFFFFF:FFFFFFFFFFFFFFFFFFFFFFFFF:FFF,FFFFFFFFFFFFFFFFFFFFFFFFFFFFFFF:FFFFFFFFFFFFFFFFFFFFFFFFFFFFFFFFFFFFFFFF,FF,:FFFFFFFFFFFFFFFFFFFFFFFFFFFFFFFFFFFFFFFFFFF
@A00270:176:HGHW5DRXY:1:2101:22336:16720 2:N:0:TGATGAAT+CTCCTTAC
CCTACGGGAGGCTGCAGTGGGGAATTTTGGACAATGGGGGGAACCCTGATCCAGCCATGCCGCGTGTATGAAGAAGGCCTTCGGGTTGTAAAGTACTTTCGGTGATGAGGAAGGTGATGAATCTAATAGGTTTATTAATTGACGTTAATCACAGAAGAAGCACCGGCTAACTCCGTGCCAGCAGCCGCGGTAATACGGAGGGTGCGAGCGTTAATCGGAATGACTGGGCGTAAAGGGCATGTAGGCGGAT
+
FFFFFFFFFFFFFFFFFFFFFFF,F:FFFFFFF:FFFFFFFFFFFFFFFFFFFFFF:FFFFFFF:FF:FFFFF:FFFFFFFFFFFFFFFFFFFFFFFFFFFF:FF:F,FFFFFFFFFFFFFFFFFFFFFFFFFFFFF:FFF:FFFFFFFF,,FFFFFFFFFFFFFFFFFFFFFFFFFFFFFFFFFFFFFFF:FFFFFF:FFFFFFFFFFFFFFFFFFFFFF:FF:FFFFF:FFFFFF:FFFFFFFFFFFF
@A00270:176:HGHW5DRXY:1:2101:26910:16720 2:N:0:TGATGAAT+CTCCTTAC
GACTACCGGGGTATCTAATCCTGTTTGCTCCCCACGCTTTCGCATCTCAGCGTCAGTACCTGTCCAGAAGGCCGCCTTCGCCACCGGTATTCCTCCACATCTCTACGCATTTCACCGCTACACGTGGAATTCTACCTTCCTCTACAATACTCTAGTTAACCAGTTTTAAGTGCAATTCCTAGGTTAAGCCCAGGGCTTTCACACCTAACTTAATTATCCGCCTACATGCCCTTTACGCCCAGTCATTCC
+
FFFFFFFFFFFFFFFFFFFFFFFFFFFFFFFFFFFFFFFFFFFFFFFFFFFFFFFFFFFFFFFFFFFFFFFFFFFFFFFFFFFFFFFFFFFFFFFFFFFFFFFFFFFFFFFFFFFFFFF,FFFFFFFFFFFFFFFFFFFF:FFFFF::FFFFFFFFFFFFFFFFFFFFFFFFFFFFFFFFFFFFFFFFFFFFFFFFFFFFFFFFFF,FFFFFFF:FFFFFFFFFFFFFFFFFFFFFFFFFFFFFF:FFF
@A00270:176:HGHW5DRXY:1:2101:9362:16736 2:N:0:TGATGAAT+CTCCTTAC
CCTACGGGAGGCTGCAGTGGGGAATTTTGGACAATGGGGGGAACCCTGATCCAGCCATGCCGCGTGTCTGAAGAAGGCCTTCGGGTTGTAAAGGACTTTTGTTAGGGAAGAAAAGCTGGGTGCTAATACCATCTAGTGCCGACGGTACCTAAAGAATAAGCACCGGCTAACTACGTGCCAGCAGCCGCGGTAATACGTAGGGTGCGAGCGTTAATCGGAATTACTGGGCGTAAAGCGAGCGCAGACGGTT
+
FFFFFFFFFFFFFFFFFFFFFFFFFFFFFFFFFFFFFFFFFF:F:FFFFFFFFFFFFFFFFFFFFFFFFFFFFFFFFFF:FFFFFFFFFFFFFFFFFF,FF:FFFFFFFFFFFFFFFFFFFFFFFF:FFFFFFFFFFFFFFFFFFFFFFFFFFFFFF:FFFFFFFFFFFFFFFFFFFFFFFFFFFFFFFFFFFFFFFFFFFFFFFFFFFFFFFFFFFFFFFFFFFFFFFFFFFFFFFFFFFFFFFFFFFF
@A00270:176:HGHW5DRXY:1:2101:9227:16752 2:N:0:TGATGAAT+CTCCTTAC
CCTACGGGAGGCTGCAGTGGGGAATTTTGGACAATGGGGGGAACCCTGATCCAGCCATGCCGCGTGTCTGAAGAAGGCCTTCGGGTTGTAAAGGACTTTTGTTAGGGAAGAAAAGCTGGGTGCTAATACCATCTAGTGCCGACGGTACCTAAAGAATAAGCACCGGCTAACTACGTGCCAGCAGCCGCGGTAATACGTAGGGTGCGAGCGTTAATCGGAATTACTGGGCGTAAAGCGAGCGCAGACGGTT
+
FFFFFFFFFFFFFFFFFFFFFFFFFFFFFFFFFFFFFFFFFFFFFFFFFFFFFFFFFFFFFFFFFFFFFFFFF:FFFFFFF:FFFFFFFFFFFFF:FFFFFFFFFFFFFFFFFFFFFFFFFFFFFF:FFFFFFFFFFFFFFFFFFFFFFFFFFFFFFFFFFFFFFFFFFFFFFFFFFFFFFFFFFFFFFFFFFFFFFFFFFFFFFFFFFFFFFFFFFFFFFFFFFFFFFFFFFFFFFFFFFFFFFFFFFF
@A00270:176:HGHW5DRXY:1:2101:4435:16814 2:N:0:TGATGAAT+CTCCTTAC
CCTACGGGTGGCTGCAGTGGGGAATTTTGGACAATGGGGGGAACCCTGATCCAGCCATGCCGCGTGTCTGAAGAAGGCCTTCGGGTTGTAAAGGACTTTTGTTAGGGAAGAAAAGCTGGGTGCTAATACCATCTAGTGCTGACGGTACCTAAAGAATAAGCACCGGCTAACTACGTGCCAGCAGCCGCGGTAATACGTAGGGTGCGAGCGTTAATCGGAATTACTGGGCGTAAAGCGAGCGCAGACGGTT
+
FFFFFFFFFFFFFFFFFFFFFFFF,FFFFFFFF:FFFFFFFFFFFFFFFFFFFFFFFFFFFFFFFFFFFFFFFF:FFF:FFFFFFFFFFF,FFFFFFFF:F::FFFFFFFFFFF:FFFFFFFFFFFFFFFFFFFFFFFFFFFFFFFFFFFFFFFFFFFFFFFFF:FFFFFFFFFFFFFFFFF:FFF:FFFFF,FFFFFFFFFFFFFFFFFFFFFFFFFFFFFFFFF:FFFFFFFFFFFFFFFFFFFFFFF
@A00270:176:HGHW5DRXY:1:2101:4562:16814 2:N:0:TGATGAAT+CTCCTTAC
GGTCGGGTGGCTGCAGGGGGGAATATTTGACAAACGGGGGAACCCAGATACAGCCAAACCCCGGGTCTGAATAATGCCCTCGGGTTTTTAATGTATTTTTTTATGGAAGAAAAACAGGGTGGGAAAAAAAAATAGATCTGAAGGTAAATAAAAAAAAAACAACCCCAAAAAAACAGCCACCACCCGCGGGAAAAATCAGGGTGCGAGCGGTAAAAGGAAATAAAATGCGTAAAGCGAGCCCAGACAGGTA
+
,,,,,:::FF,,,,,,,,:FF,:,,,FF,,,FF:,,FF:F::,,:,,:F:::,,F:,,FF,F,,,:,,,::,:F,,F,,,::,F,F,F,F,,,,,:,:F:FF:,F:,:,FFFF,,:,,:F:,,FF,F,,FF,,F,,,,:,:,,,,:,,,FFF:FFFFF,,F,F,,,,FF,FF,,,,:,,,F,,FF,F,:,FF,FF,,F:,FFF,F,,::,,:F,,,,FF,,FF:,,F:,,FFF,:,F,,:F,,FF,F,,,
@A00270:176:HGHW5DRXY:1:2101:11460:16861 2:N:0:TGATGAAT+CTCCTTAC
GACTACTAGGGTATCTAATCCTGTTTGCTACCCACGCTTTCGAGCATGAACGTCAGTGTTATCCCAGGAGGCTGCCTTCGCCATCGGTATTCCTCCACATCTCTACGCATTTCACTGCTACACGTGGAATTCTACCTCCCTCTGACACACTCTAGTTACACAGTTTCAAATGCACGTCCCAAGTTGAGCTCGGGGATTTCACATCTGACTTATTTAACCGTCTGCGCTCGCTTTACGCCCAGTAATTCC
+
FFFFFFF:FFFFFFFFF:FFFFFFFFFFFFFFFFFFFFFFFFFFFFFFFFFFFFFFFFFFFFFFFFFFFFFFFFFFFFFFFFFFFFFFFFFFFFFFFFFFFFFFFFFFFFFFFFFFFFFFFFFFFFFFFFFFFFFFFFFFFFFFFFFFFFFFFFFFFFFFFFFFFFFFFFFFFFFFFFFFFFFFFFFFFFFFFFFFFFFFFFFFFFFFF,FFFFF:FFFFFFFFFFFFFFF:FFFFFFFFFFFF:FFFF
@A00270:176:HGHW5DRXY:1:2101:9082:16877 2:N:0:TGATGAAT+CTCCTTAC
CCTACGGGAGGCTGCAGTGGGGAATTTTGGACAATGGGGGGACCCCTGATCCAGCCATGCCGCGTGTCTGAAGAAGGCCTTCGGGTTGTAAAGGACTTTTGTTAGGGAAGAAAAGCTGGGTGCTAATACCATCTAGTGCCGACGGTACCTAAAGAATAAGCACCGGCTAACTACGTGCCAGCAGCCGCGGTAATACGTAGGGTGCGAGCGTTAATCGGAATTACTGGGCGTAAAGCGAGCGCAGACGGTT
+
FFFFFFFFFFFFFFFFFFFFFFFFFFFFFFFFFFFFFFFFFF,FFFFFFFFFFFFF:F:FFFFFFFFFFFFFFFFFF::FFFFFFF,:FFF,FFFF,,F:F,,:FFFFFFFFFFFFFFFFFFF:FFFFFFFFFFFFFFFFFFFFFFFFFFFFFFFFF:FFFFFFFFFFFFFFFFFFFFFFFFFFFFFFFFFFFFFFF:FFFFFFFFFFFFFFFFFFFFF,FFFFFFFFFFFFFFFFFFFFFFFF,F,FF,
@A00270:176:HGHW5DRXY:1:2101:13169:16908 2:N:0:TGATGAAT+CTCCTTAC
GACTACTCGGGTATCTAATCCTGTTTGCTACCCACGCTCTCGAGCATGAACGTCAGTGTTATCCCAGGAGGCTGCCTTCGCCATCGGTATTCCTCCACATCTCTACGCATTTCACTGCTACACGTGGAATTCTACCTCCCTCTGACACACCCTAGTTACACAGTTTCAAATGCACGTCCCAAGTTGAGCTCGGGGATTTCACATCTGACTTATTTAACCGTCTGCGCTCGCTTTACGCCCAGTAATTCC
+
FFFFFFFFFFFFFFFFFFFFFFFFFFFFFFFFFFFFF:FFFFFFFFFFFFFFFFFFFFFFFFFFFFFFFFFFFFFFFFFFFFFFFFFF:FFFFFFFFFFFFFFFFFFFFFFFFFFFFFFFFFFFFFFFFFFFF:FFFFFFFFFFFFFFFFFFFFFFFFFFFFFFFFFFFFFFFFFF:FFFFFF:FFFFFFFFFF:FFFFFFFFFFFFFFFFFFFFFFFFFFFFFFFFFFFFFFFFFFF:FFFFF,FFFF
@A00270:176:HGHW5DRXY:1:2101:1425:16924 2:N:0:TGATGAAT+CTCCTTAC
GACTACTGGGGTATCTAATCATGTTTGCTACCCAAGATTTCGAGCATGAACGTCAGAGTTATCCCAGGAGTCTGCCTTCGCAATCGGTATTCCTACACATCTCTACCCATTTAACTGCTACCAGAGGAATTCTACCTCCCTCTGACACACTCTAGTTACACAGTTTAAAATGCACGTCCCAAGTTTAGCTCGGCGAATTCAAATCTGAGATATTTAACCGTCAGCGCTCGCTTTACTCCCACAATATC
+
:,FF:F:::,,FFF,FF:FF,F:,FF,F,FF,FF,,,,,,,,F,,FF,,FF::FF,,,FFF,FF,:,,F:,FF,,F:F,FF,FFF,:,FF,,FF,,:,FFFFF,FF,FF,:F,,,F:,FFF,,,,F,::,FFFFFFFFFFFFFFFFF,,,F:FFF:,:FF:FFFF,,FFF,,:F,FFFFFFF::,,,,F:F:,F,,,,FF,,,,FFFF,:,,FF,FF,F:F,,FF:FF,,F,FFFF,:FFF,:,,,,:
@A00270:176:HGHW5DRXY:1:2101:13241:16971 2:N:0:TGATGAAT+CTCCTTAC
GACTACTCGGGTATCTAATCCTGTTTGCTACCCACGCTCTCGAGCATGAACGTCAGTGTTATCCCAGGAGGCTGCCTTCGCCATCGGTATTCCTCCACATCTCTACGCATTTCACTGCTACACGTGGAATTCTACCTCCCTCTGACACACCCTAGTTACACAGTTTCAAATGCACGTCCCAAGTTGAGCTCGGGGATTTCACATCTGACTTATTTAACCGTCTGCGCTCGCTTTACGCCCAGTAATTCC
+
FFFFFFFFFFFFFFFFFFFFFFFFFFFFFFFFFFFFFFFFFFFFFFFFFFFFFFFFFFFFFFFFFFFFFFFFFFFFFFFFFFFFFFFFFFFFFFFFFFFFFFFFFFFFFFFFFFFFFFFFFFF:FFFFFFFFFFFFFFFFFFFFF:FFFFFFFFFFFFFFFFFFFFFFF,FFFFFFFFFFFFFFFFFFFFFFFFFFFFFFFFFFFFFFFFFFFFFFFFFFFFFFFFFFFFFFFFFFFFFFFFFFFFFFF
@A00270:176:HGHW5DRXY:1:2101:24758:16971 2:N:0:TGATGAAT+CTCCTTAC
CCTACGGGAGGCAGCAGTGGGGAATTTTGGACAATGGGGGGAACCCTGATCCAGCCATGCCGCGTGTCTGAAGAAGGCCTTCGGGTTGTAAAGGACTTTTGTTAGGGAAGAAAAGCTGGGTGCTAATACCATCTAGTGCTGACGGTACCTAAAGAATAAGCACCGGCTAACTACGTGCCAGCAGCCGCGGTAATACGTAGGGTGCGAGCGTTAATCGGAATTACTGGGCGTAAAGCGAGCGCAGACGGTT
+
FFFFFFFFFFFFFFFFFFFFFFF::FFFFFFFFFFFFFFFFFFFFFFFFFFFFFFFFFFFFFFFFFFFFFFFFFFFFFFFFFFFFFFFFF::FFFFF,FFFFFFFFFFFFFFFFFFFFFFFFFFFFFFFFFFFFFFFFFFFFFFFFFFFFFFFFFFFFFFFFFFFFFFFFFFFFFFFFFFFFFFFFFFFFF,FFFFF,FFFFFFF:FFFFFFF:FFFFFFFFFFFF:FFFFFFFFFFFFFFF:FFFFFFF
@A00270:176:HGHW5DRXY:1:2101:26476:17002 2:N:0:TGATGAAT+CTCCTTAC
GACTACCGGGGTATCTAATCCTGTTTGCTCCCCACGCTTTCGCATCTCAGCGTCAGTACCTGTCCAGAAGGCCGCCTTCGCCACCGGTATTCCTCCACATCTCTACGCATTTCACCGCTACACGTGGAATTCTACCTTCCTCTACAATACTCTAGTTAACCAGTTTTAAGTGCAATTCCTAGGTTAAGCCCAGGGCTTTCACACCTAACTTAATTATCCGCCTACATGCCCTTTACGCCCAGTCATTCC
+
FFFFFFFFFFFFFFFFFFFFFFFFFFFFFFFFFFFFFFFFFFFFFFFFFFFFFFFFFFFFFFFFFFFFFFFFFFFFFFFFFFFFFFFFFFFFFFFFFFFFFFFFFFFFFFFFFFFFFFFFFFFFFFF::FFFF:F:FFF:FFFFFFFFFFFFFFFFFFFFFFFFFFFFFFFFFFFFFFFFFFFFFFFFFFFFFFFFFFFFFF:FFFFFFFFFF:FFFFFFFFFFFFFFFFFFFFFFFF:FFFFFFFF:F
@A00270:176:HGHW5DRXY:1:2101:15338:17033 2:N:0:TGATGAAT+CTCCTTAC
CCTACGGGCGGCTGCAGTGGGGAATATTGCACAATGGGGGGAACCCTGATGCAGCCATGCCGCGTGTATGAAGAAGGCCTTCGGGTTGTAAAGTACTTTCGGTGATGAGGAAGGTGATGTATCTAATAGGTGCATTAATTGACGTTAATCACAGAAGAAGCACCGGCTAACTCCGTGCCAGCAGCCGCGGTAATACGGAGGGTGCGAGCGTTAATCGGAATGACTGGGCGTAAAGGGCATGTAGGCGGAT
+
FFFFFFFFFFFFFFFFFFFFFFFFFFFFFFFFFFFFFFFFFFFFFF:FFFFFFFFFF:FFFFFFFFFFFFFFFFFFFF::FFFF::FFFF,FFFFF:FFFFF:FF:FFFFFFFFFFFFF:FFFFFFFFFFFFFFFFFFFFFFFFFFFFFFFFFFFFFFFFFFFFFFFFFFFFFFFFFFFFFFFFFFFFFFFFFFFFFFFFFFFFFFFFFFF:FFFFFFF:FFF,FFFFFFFFFFFFFFFFFFFFFFFFFF
@A00270:176:HGHW5DRXY:1:2101:8811:17096 2:N:0:TGATGAAT+CTCCTTAC
GACTACAGGGGTATCTAATCCTGTTTGCTCCCCACGCTTTCGCATCTCAGCGTCAGTATCTGTCCAGAAGGCCGCCTTCGCCACCGGTATTCCTCCACATCTCTACGCATTTCACCGCTACACGTGGAATTCTACCTTCCTCTACGATACTCTAGTTAACCAGTTTTAAGTGCAATTCCTAGGTTGAGCCCAGGGCTTTCACACCTAACTTAATTATCCGCCTACATGCCCTTTACGCCCAGTCATTCC
+
FFFFFFFFFFFFFFFFFFFFFFFFFFFFFFFFFFFFFFFFFFFFFFFFFFFFFFFFFFFFFFFFFFFFFFFFFFFFFFFFFFFFFFFFFFFFFFFFFFFFFFFFFFFFFFFFFFFFFFFFFFFFFFFFFFFFFFFFF:FFFFFFFFF:FFFF:FFFFFFFFFFFFFFFFFFFFFFFFFFFFFFFFFFFFFFFFFFFFFFFFFFFFFFFFFFFFFF:FFFFFFFFFFFFFFFFFFFFFFFFFFFFFFFFF
@A00270:176:HGHW5DRXY:1:2101:27380:17159 2:N:0:TGATGAAT+CTCCTTAC
GACTACTAGGGTATCTAATCCTGTTTGCTACCCACGCTTTCGAGCATGAACGTCAGTGTTATCCCAGGAGGCTGCCTTCGCCATCGGTATTCCTCCACATCTCTACGCATTTCACTGCTACACGTGGAATTCTACCTCCCTCTGACACACTCTAGTTACACAGTTTCAAATGCACGTCCCAAGTTGAGCTCGGGGATTTCACATCTGACTTATTTAACCGTCTGCGCTCGCTTTACGCCCAGTAATTCC
+
FFFFFFFFFFFFFFFFFFFFFFFFFFFFFFFFFFFFFFFFFFFFFFFFFFFFFFFFFFFFFFFFFFFFFFFFFFFFFFFFF:FFFFFFFFFFFFFFFFFFFFFFFFFFFFFFFFFFFFFFFFFFFFFFFFFFFFFFFFFFFFFFFFFFFFFFFFFFFFFFF:FFFFFFFFF:FFFFFFFFF,FFFFFFFFFFFFFF::FFFFFFFFFFFF::FFFFF:FFFFFFFFFFFFFFFFFFFFFFFFFFFFFFF
@A00270:176:HGHW5DRXY:1:2101:8838:17174 2:N:0:TGATGAAT+CTCCTTAC
GACTACAGGGGTATCTAATCCTGTTTGCTCCCCACGCTTTCGCATCTCAGCGTCAGTATCTGTCCAGAAGGCCGCCTTCGCCACCGGTATTCCTCCACATCTCTACGCATTTCACCGCTACACGTGGAATTCTACCTTCCTCTACGATACTCTAGTTAACCAGTTTTAAGTGCAATTCCTAGGTTGAGCCCAGGGCTTTCACACCTAACTTAATTATCCGCCTACATGCCCTTTACGCCCAGTCATTCC
+
FFFFFFFFFFFFFFFFFFFFFFFFFFFFFFFFFFFFFFFF::FFFFFFFFFFFFFFFFFFFFFFFFFFFFFFFFFFFFFFF:FFFFFFFFFFFFFFFFFFFFFFFFFFFFFFFFFFFFFFFFFFFFFFFFFFFFFFFFFFFFFFFFFFFF:FFFFFFFFFFFFFFFF:FFFFF:FFFFFFFFFFFFFFFFFFFFFFFFFFFFF:FFFFFFFFFFFFFFFFFFFFFFFFFFFFFFFFFFFFFFFF:FFFF
@A00270:176:HGHW5DRXY:1:2101:7961:17190 2:N:0:TGATGAAT+CTCCTTAC
GACTACCCGGGTATCTAATCCTGTTTGCTCCCCACGCTTTCGCATCTCAGCGTCAGTATCTGTCCAGAAGGCCGCCTTCGCCACCGGTATTCCTCCACATCTCTACGCATTTCACCGCTACACGTGGAATTCTACCTTCCTCTACAATACTCTAGTTAACCAGTTTTAAGTGCAATTCCTAGGTTAAGCCCAGGGCTTTCACACCTAACTTAATTATCCGCCTACATGCCCTTTACGCCCAGTCATTCC
+
FFFF,FFFFFF,FFFFFFFFFFFFFFFFFFFFFFFFFFFFFF:FFFFFFFFFFFFFFFFFFFFFFFFFFFFFFFFFFFFFF:FFFFFFFFFFFFFFFFFFFFFFFFFFFFFFFFFFFFF:FFFFFFFF,FFFFFFF::FFFFFFFF:FFFFF:FFFFFFFFFF:FFFFFFFFFFFFFFFFFFFFFFFFFFF:FFFFFFFFFFFFFFF:FFFFFFFFFF:FFFFFF,FFFFFF,FFFFFFFFFFFFFFFF
@A00270:176:HGHW5DRXY:1:2101:27145:17221 2:N:0:TGATGAAT+CTCCTTAC
GACTACTAGGGTATCTAATCCTGTTTGCTACCCACGCTTTCGAGCATGAACGTCAGTGTTATCCCAGGAGGCTGCCTTCGCCATCGGTATTCCTCCACATCTCTACGCATTTCACTGCTACACGTGGAATTCTACCTCCCTCTGACACACTCTAGTTACACAGTTTCAAATGCACGTCCCAAGTTGAGCTCGGGGATTTCACATCTGACTTATTTAACCGTCTGCGCTCGCTTTACGCCCAGTAATTCC
+
FFFFFFFFFFFFFFFFFFFFFFFFFFFFFFFFFFFFFFFFFFFFFFFFFFFFFFFFFFFFFFFFFFFFFFFFFFFFFFFFF:FFFFFFFFFFFFFFFFFFFFFFFFFFFFFFFFFFFFFFFFFFFFFFFFFFFFFFFFFFFFFFFFFFFFFFFFFFFFFFFFFFFFFFF:FFFFFFFFFFFFF:FFFFFFFFFFFFFFFFFFFFFFFFFFFF:FFFFFF:FFFFFFFFFFFFFFFFFFFFFFFF:FFFF
@A00270:176:HGHW5DRXY:1:2101:23773:17237 2:N:0:TGATGAAT+CTCCTTAC
CCTACGGGTGGCAGCAGTGGGGAATTTTGGACAATGGGGGGAACCCTGATCCAGCCATGCCGCGTGTCTGAAGAAGGCCTTCGGGTTGTAAAGGACTTTTGTTAGGGAAGAAAAGCTGGGTGCTAATACCATCTAGTGCTGACGGTACCTAAAGAATAAGCACCGGCTAACTACGTGCCAGCAGCCGCGGTAATACGTAGGGTGCGAGCGTTAATCGGAATTACTGGGCGTAAAGCGAGCGCAGACGGTT
+
FFF,FFFFFFFFFFFFFFFFFFFFFFFFFFFFFFFFFFFFFFFFFFFFFFFFFFFFFFFFFFFFFFFFFFFFFFFFFFFFFFFFFFFFFFFF:FFFFFFFFFFFFFFFFFFFFFFFFFFFFFFFF::FFFFFFFFFFFFFFFFFFFFFFFFFFF:FFFFFFFFFFFFFFFFFFFFFFFFFF:FFFFFFFFFFFFFFFFFFFFFFFFFFFFFFFFFFFFFFFFFFF,FFFFFFFFFFFFFFFFFFFFFFFF
@A00270:176:HGHW5DRXY:1:2101:23827:17237 2:N:0:TGATGAAT+CTCCTTAC
CCTACGGGTGGCAGCAGTGGGGAATTTTGGACAATGGGGGGAACACTGATCCAGCCATGCCGCGTGTCTGAAGAAGGCCTTCGGGTTGTAAAGGACTTTTGTTAGGGAAGAAAAGCTGGGTGCTAATACCATCTAGTGCTGACGGTACCTAAAGAATAAGCACCGGCTAACTACGTGCCAGCAGCCGCGGTAATACGTAGGGTGCGAGCGTTAATCGGAATTACTGGGCGTAAAGCGAGCGCAGACGGTT
+
FFF:FFFFFFF:FF:FFFFF:,FFF,F::FF,F,F:FF:F::FF,:,FFF,F,F:FF:FFFF:FFFFFF:FF,FF,,::FF,,FFFF,FFFF,FFF,FF,,::FF,F,FF,FFF,FF:F,FF,FF:,FFFFFF,:FF:,::FFFFFF,,,:FF:F:F:FFFFFFFF:,FFFFFFFFF,,FF::,FF:FF:,:F:F,F,FFF,,FFF:,FFFF:F::F:F:F,FFF,F,F:F:,,,FFF,,FFF:FF:,FF
@A00270:176:HGHW5DRXY:1:2101:28438:17237 2:N:0:TGATGAAT+CTCCTTAC
GACTACTAGGGTATCTAATCCTGTTTGCTACCCACGCTTTCGAGCATGAACGTCAGTGTTATCCCAGGAGGCTGCCTTCGCCATCGGTATTCCTCCACATCTCTACGCATTTCACTGCTACACGTGGAATTCTACCTCCCTCTGACACACTCTAGTTACACAGTTTCAAATGCACGTCCCAAGTTGAGCTCGGGGATTTCACATCTGACTTATTTAACCGTCTGCGCTCGCTTTACGCCCAGTAATTCC
+
FFFFFFFFFFFFFFFFFFFFFFFFFFFFFFFFFFFFFFFFFFFFFFFFFFFFFFFFFFFFFFFFFFFFFFFFFFFFFFFFFFFFFFFFFFFFFFFFFFF:FFFFFFFFFFFFFFFFFFFFF,FFFFFFFFFFFFFFFFFFFFFFFFFFFFFFFFFFFFFFFFFFFFFF:FFFFFFFFFFFFFFFFFFFFFFFFFFFFFFFFFF:FFFF:F:F:FFFFFFFFFFFFFFFFFFFFFFF:FFFFFFFFFFF:
@A00270:176:HGHW5DRXY:1:2101:24162:17253 2:N:0:TGATGAAT+CTCCTTAC
CCTACGGGTGGCAGCAGTGGGGAATTTTGGACAATGGGGGGAACCCTGATCCAGCCATGCCGCGTGTCTGAAGAAGGCCTTCGGGTTGTAAAGGACTTTTGTTAGGGAAGAAAAGCTGGGTGCTAATACCATCTAGTGCTGACGGTACCTAAAGAATAAGCACCGGCTAACTACGTGCCAGCAGCCGCGGTAATACGTAGGGTGCGAGCGTTAATCGGAATTACTGGGCGTAAAGCGAGCGCAGACGGTT
+
FFFFFFFFFFFFFFFFFFFFFFFFFFFFFFFFFFFFFFFFFFFFFFFFFFFFFFFF::FFFFFFFFFFFFFFFFFFFFFFFFFFFFFFFFFFFFFF:,,FF,FFFFFFFFFFFFFFFF:F:FFFFFFFFFFFFFFFFFFFFFFFFFFFF:FFFFFFFFFFFFFFFFFFFFFFFFFFFFFFFFFFFFFFFFFFFFF:FFFFFFFFFFFFFFFFFFFFF,FFFFFFFFFFFFFFF,FFFFFFFFFFF,FF,F
@A00270:176:HGHW5DRXY:1:2101:8043:17268 2:N:0:TGATGAAT+CTCCTTAC
GACTACCAGGGTATCTAATCCTGTTCGCTCCCCACGCTTTCGCATCTCAGCGTCAGTATCTGTCCAGAAGGCCGCCTTCGCCACCGGTATTCCTCCACATCTCTACGCATTTCACCGCTACACGTGGAATTCTACCTTCCTCTACAATACTCTAGTTAACCAGTTTTAAGTGCAATTCCTAGGTTAAGCCCAGGGCTTTCACACCTAACTTAATTATCCGCCTACATGCCCTTTACGCCCAGTCATTCC
+
FFFFFFFFFFFFFFFFFFFFFFFFFFFF:FFFFFFFFFFFFFFFFFFF,FFFFFFFFFFFFFFFFFFFFFFFFFFFFFFFFFFF:FFFFFFFFFFFFFFFFFFFFFFFFFFFFFFFFFFFFFFFFFFFFFFFF:F:FFFFFFFFFFFFFFFFFFFFFFFFFFF:FFFFFFFFFFFFFFFF:F:FFFFFFFFFFFFFFFFFFFFF:FFFFFFFFFFFFF:FFFF:FFFFFFFFFFFFFFFFFFFFFFFFF
@A00270:176:HGHW5DRXY:1:2101:29866:17268 2:N:0:TGATGAAT+CTCCTTAC
CCTAGGGTGGCAGCAGTGGGGAATTTTGGACAATGGGGGGAACCCTGATCCAGCCATGCCGCGTGTCTGAAGAAGGCCTTCGGGTTGTAAAGGACTTTTGTTAGGGAAGAAAAGCTGGGTGCTAATACCATCTAGTGCTGACGGTACCTAAAGAATAAGCACCGGCTAACTACGTGCCAGCAGCCGCGGTAATACGTAGGGTGCGAGCGTTAATCGGAATTACTGGGCGTAAAGCGAGCGCAGACGGTTA
+
FFFFFFFFFFFFFFFFFFFFFFFFFFFFFFFFFFFFFFFFFFFFFFFFFFFFFFFFFFFFFFFFFFFFFFFFFFFFFFFFFFFFFFFF,FFFFFFFFFFFFFFFFFFFFFFFFFFFFFFFFFFFFFFFFFFFFFFFFFFFFFFFFFFFFFFFFFFFFFFFFFFFFFFFFF:FFFFFFFFFFFFFFFFFFFFFFFFFFFFFFFFFFF:FFFFFFF:FF:FF:FFFF,FF:FFFFF:F:F:FFFFFF::FFF
@A00270:176:HGHW5DRXY:1:2101:2266:17315 2:N:0:TGATGAAT+CTCCTTAC
CCTACGGGAGGCTGCAGTGGGGAATATTGCACAATGGGGGGAACCCTGATGCAGCCATGCCGCGTGTATGAAGAAGGCCTTCGGGTTGTAAAGTACTTTCGGTGATGAGGAAGGTGATGAATCTAATAGGTTTATTAATTGACGTTAATCACAGAAGAAGCACCGGCTAACTCCGTGCCAGCAGCCGCGGTAATACGGAGGGTGCGAGCGTTAATCGGACTGACTGGGCGTAAAGGGCATGTAGGCGGAT
+
FFFFFFFF,FFFFFFFF,FFFFFFFF:FFFFFFFFFFFFFFFFFFFFFFFFFFFFF,FFFF:FF,F:FF::F:FFF:F:FFFFFF::FFFFFFFFFFFFF:FF,F::FFFF:FFFFFFFFFFF:FFFFFFFF,FFFFF,FF:FFF:FFFFFFF:FFFFFFFFFFFFFFFFFFFFFF:FFFFF::FFFFFFFF,F:FFFFFFF,FFFFFFFFFFFF,FFF,FFFFF:F:FFFFFF:FFFFF,:,:FFFF::
@A00270:176:HGHW5DRXY:1:2101:15176:17315 2:N:0:TGATGAAT+CTCCTTAC
GACTACAAGGGTATCTAATCCTGTTTGCTCCCCACGCTTTCGCATCTCAGCGTCAGTATCTGTCCAGAAGGCCGCCTTCGCCACCGGTATTCCTCCACATCTCTACGCATTTCACCGCTACACGTGGAATTCTACCTTCCTCTACAATACTCTAGTTAACCAGTTTTAAGTGCAATTCCTAGGTTAAGCCCAGGGCTTTCACACCTAACTTAATTATCCGCCTACATGCCCTTTACGCCCAGTCATTCC
+
FFFFFFFFFFFFFFFFFFFFFFFFFFFFFFFFFFFFFFFFFFFFFFFFFFFFFFFFFFFFFFFFFFFFFFFFFFFFFFFFFFFFFFFFFF,FFFFFFFFFFFFFFFFFFFFFFFFFFFFFFFF:FFFF,F:FF:FFFFFFFFFFFFF:FFFFFFFFFFFFFFFF,FFFFFFFFFFF:FFF:FFFFFFFF:FFFF:FF:FFFF:FFFF:FFFFFFFFFFFFFF::FFFFFFFFFFFFFFFF:FFFFFFFF
@A00270:176:HGHW5DRXY:1:2101:28429:17315 2:N:0:TGATGAAT+CTCCTTAC
GACTACTAGGGTATCTAATCCTGTTTGCTACCCACGCTTTCGAGCATGAACGTCAGTGTTATCCCAGGAGGCTGCCTTCGCCATCGGTATTCCTCCACATCTCTACGCATTTCACTGCTACACGTGGAATTCTACCTCCCTCTGACACACTCTAGTTACACAGTTTCAAATGCACGTCCCAAGTTGAGCTCGGGGATTTCACATCTGACTTATTTAACCGTCTGCGCTCGCTTTACGCCCAGTAATTCC
+
FFFFFFFFFFFFFFFFFFFFFFFFFFFFFFFFFFFFFFFFFFFFFFFFFFFFFFFFFFFFFFFFFFFFFFFFFFFFFFFFF:FFFFFFFFFFFFFFFFFFFFFFFFFFFFFFFFFFFFFFFFFFFFFFFFFFFFFFFFFFFFFFFFFFFFFFFFF:FFFFFFFFFFFFFFFFFFFFFFFF:FFFFFFFFFFFFFFFFFFFFFFFFFFFFFFFFFFFF:FFFFFFFFFFFFFF:FF:FFFFFFFFFFFFF
@A00270:176:HGHW5DRXY:1:2101:8513:17331 2:N:0:TGATGAAT+CTCCTTAC
GACTACCAGGGTATCTAATCCTGTTTGCTCCCCACGCTTTCGCATCTCAGCGTCAGTATCTGTCCAGAAGGCCGCCTTCGCCACCGGTATTCCTCCACATCTCTACGCATTTCACCGCTACACGTGGAATTCTACCTTCCTCTACAATACTCTAGTTAACCAGTTTTAAGTGCAATTCCTAGGTTGAGCCCAGGGCTTTCACACCTAACTTAATTATCCGCCTACATGCCCTTTACGCCCAGTCATTCC
+
FFFFFFFFFFFFFFFFFFFFFFFFFFFFFFFFFFFFFFFFFF:FFFFFFFFFFFFFFFFFFFFFFFFFFFFFFFFFFFFFFFFFFFFFFFFFFFFFFFFFFFFFFFFFFFFFFFFFFFF,FFFFFFFFFFFFFFFFFFFFFFFFFFFFFFFFF,FFFFFFFFFFFFFFFFFFFFFFFFFFFFFFFFFFFFFFFFFFFFFFFFFFFFFFFFFFFFFFFFFFFFFFFF:FFFF:FFFFFFFFFFFFF,FFF
@A00270:176:HGHW5DRXY:1:2101:13123:17394 2:N:0:TGATGAAT+CTCCTTAC
CCTACGGGTGGCAGCAGTGGGGAATATTGCACAATGGGGGGAACCCTGATGCAGCCATGCCGCGTGTATGAAGAAGGCCTTCGGGTTGTAAAGTACTTTCGGTGATGAGGAAGGTGATGAATCTAATAGGTTTATTAATTGACGTTAATCACAGAAGAAGCACCGGCTAACTCCGTGCCAGCAGCCGCGGTAATACGGAGGGTGCGAGCGTTAATCGGAATGACTGGGCGTAAAGGGCATGTAGGCGGAT
+
FFFFFFFFFFFFFFFFFFFFFFFFF:FFFFFFFFFFFFFFFFFFFFFFFFFFFFFFFFFFFFFFFFFFFF:FFFFFFFFFFFFFFFFFFFFFF:FFFFFFFF:FFFFFFFFFFFFFFFFFFFFFFFFFFFF:FFFFFFFFFFFFFFFFFFFFFFFFFFFFFFFFFFFFFFFFFFF:FFFFFFFFFFFFFFFFFFFFFFFFFFFFFFFFFFFFFFFFFFFFFFFFFFFFFFFFF:FFFFFFFFFFFFFFFF
@A00270:176:HGHW5DRXY:1:2101:6985:17409 2:N:0:TGATGAAT+CTCCTTAC
GACTACTCGGGTATTAATCCTGTTTGCTCCCCACGCTTTCGCATCTCAGCGTCAGTATCTGTCCAGAAGGCCGCCTTCGCCACCGGTATTCCTCCACATCTCTACGCATTTCACCGCTACACGTGGAATTCTACCTTCCTCTACAATACTCTAGTTAACCAGTTTTAAGTGCAATTCCTAGGTTGAGCCCAGGGCTTTCACACCTAACTTAATTATCCGCCTACATGCCCTTTACGCCCAGTCATTCC
+
FFFFFFFFFFFFFFFFFFFFFFFFFFFFFFFFFFFFFFFFFFFFFFFFFFFFFFFFFFFFFFFFFFFFFFFFFFFFFFFFFFFFFFFFFFFFFFFFFFFFFFFFFFFFFFFFFFFFFF:FFFFFFFFFFFFFFFFFFFFFFFFFFFFFFFFFFFFFFFFFFFFFFFFFFFFFFFFFFFF:FFFFFFFFFFFFFFFFFFFFFFFFF,FFFFFFFFFFFFFFFFFFFFFFFFFFFFFFFFFFFFFF:FFF
@A00270:176:HGHW5DRXY:1:2101:9507:17425 2:N:0:TGATGAAT+CTCCTTAC
GACTACCAGGGTATCTAATCCTGTTTGCTCCCCACGCTTTCGCATCTCAGCGTCAGTATCTGTCCAGAAGGCCGCCTTCGCCACCGGTAGTCCTCCACATCTCTACGCATTTCACCGCTACACGTGGAATTCTACCTTCCTCTACAATACTCTAGTTAACCAGTTTTAAGTGCAATTCCTAGGTTGAGCCCAGGGCGTTCACACCTAACTTAATTATCCGCCTACATGCCCTTTACGCCCAGTCATTCC
+
,FFFFFFFFFFFFFFFFF:FFFFFFFFFFFFFFFFFFFFFFF:FFFFFFFFFFFFFFFFFFFFFFFFFFFFFFFFFFFFFFFFFFFFF:,FFFFFFFFFF:FFFFFFFFFF:FFFFF:FFFFF::F::F:FFF,,FFF:F:F:F,,FF,F,FFFF:FFF:FFF:,FFFFF:F:F,:::FFFFFF:FFF,FFFF:F:,:,F,F,FF::FFFF,F:F:FFFFFFFFFF:F:F,:,FFFFF:FFF:FF,FFF
@A00270:176:HGHW5DRXY:1:2101:15356:17440 2:N:0:TGATGAAT+CTCCTTAC
GACTACAAGGGTATCTAATCCTGTTTGCTCCCCACGCTTTCGCATCTCAGCGTCAGTATCTGTCCAGAAGGCCGCCTTCGCCACCGGTATTCCTCCACATCTCTACGCATTTCACCGCTACACGTGGAATTCTACCTTCCTCTACAATACTCTAGTTAACCAGTTTTAAGTGCAATTCCTAGGTTAAGCCCAGGGCTTTCACACCTAACTTAATTATCCGCCTACATGCCCTTTACGCCCAGTCATTCC
+
FFFFFFFFFFFFFFFFFFFFFFFFFFFFFFFFFFFFFFFFFFFFFFFFFFFFFFFFFFFFFFFFFFFFFFFFFFFFFFFFFFFFFFFFFFFFFFFFFFFFFFFFFFFFFF,FFFFFFF:FFFFFFFF,FFFFFFFFF:FFFFFFFFFFFF:FFFFFFFFFFFFFFFFFFFFFFFFFFFFFFFFFFFF::FF:FFFFF,FFFFFFFF,FFFFFFFFFFFFFFFFFFFFFFFF:,FFFFFFFFFFFFFFFF
@A00270:176:HGHW5DRXY:1:2101:21811:17440 2:N:0:TGATGAAT+CTCCTTAC
CCTACGGGGGGCTGCAGTGGGGAATTTTGGACAATGGGGGGAACCCTGATCCGGCCATGCCGCGTGTCTGAAGAAGGCCTTCGGGTTGTAAAGGACTTTTGTTAGGGAAGAAAAGCTGGGTGCTAATACCATCTAGTGCTGACGGTACCTAAAGAATAAGCACCGGCTAACTACGTGCCAGCAGCCGCGGTAATACGTAGGGTGCGAGCGTTAATCGGAATTACTGGGCGTAATGCGAGCGCAGACGGTT
+
FFF:FFFFFFFFFFFFFFFFFFFFFFFF:FFFFFFFFFFFFFFFFF,FF:FFFFFF:FFFFFFFFFFFFFFFFFFFFF:F,FFFFFFFFFFFFFFFFFFFF,FF,FFFFFFFFFFFFFFFFFFF:FFFF:FFFFFFFFFFFFFFFFFFFFFFFFFFFFFFFFFFFFFFFFFFFFFF:FFFFFFFFFFFF:FFFF:FFFFFFFFF:FFFFFFFFFFFFFFFFFFFFFFFFFF:F,:FFFF,FFFFFFFFFF
@A00270:176:HGHW5DRXY:1:2101:4173:17519 2:N:0:TGATGAAT+CTCCTTAC
CCTACGGGGGGCAGCAGTGGGGAATATTGCACAATGGGGGGAACCCTGATGCAGCCATGCCGCGTGTATGAAGAAGGCCTTCGGGTTGTAAAGTACTTTCGGAGATGAGGAAGGTGATGTATCTAATAGGTGCATTAATTGACGTTAATCACAGAAGAAGCACCGGCTAACTCCGTGCCAGCAGCCGCGGTAATACGGAGGGTGCGAGCGTTAATCGGAATGACTGGGCGTAAAGGGCATGTAGGCGGAT
+
FFFFFFFFFFFFFFFFFFFFFFF,FFFFFFFFFFFFFFFFFFFFFFFFFFFFFFFFFFFFFFFFFFFFFFFF,FFFFFF:FFFFFFFFF:FF:FFFFFFFFFF::FFF:FFFFFFF:FFFFFFFFFFFFFFFFF:FFFFFFFFFFFFF:F:FFFF,F:FFF:FFFFFFFFFFFFFFFFF:FFFFFFFFFFFF,FFFFFFFFFFFF:FFFFFFFFFF:FFFFFFFFFFFFFFF:FFFFF,:FF:FFFFF:F
@A00270:176:HGHW5DRXY:1:2101:12888:17581 2:N:0:TGATGAAT+CTCCTTAC
CCTACGGGTGGCAGCAGTGGGGAATATTGCACAATGGGGGGAACCCTGATGCAGCCATGCCGCGTGTATGAAGAAGGCCTTCGGGTTGTAAAGTACTTTCGGTGATGAGGAAGGTGATGAATCTAATAGGTTTATTAATTGACGTTAATCACAGAAGAAGCACCGGCTAACTCCGTGCCAGCAGCCGCGGTAATACGGAGGGTGCGAGCGTTAATCGGAATGACTGGGCGTAAAGGGCATGTAGGCGGAT
+
FFFF:FFFFFFFFFFFFFFFFFFFFFFFFF:FFFFFFFFFFF:FFFFFFFFFFFFF,FFFFFFFFF::FFFFFF:FFFFFFFFF:FFFFFFFFFFFFFF:FFFFF,FFFFFFFFFF:FF,FFFFFFFFFFFFFF:FFFFFFFFFFFFFFF,FFFFFF:FFFFFFFFFFFFFFFFFFFFFFFFFFFFFFFFF,FFFFFFFFFFFFFF:FFFFFFFFFFFFFFFFFFFF:FFF,FFFFFF,FFFFFFFFFF:
@A00270:176:HGHW5DRXY:1:2101:28727:17644 2:N:0:TGATGAAT+CTCCTTAC
CCTAGGGTGGCAGCAGTGGGGAATTTTGGACAATGGGGGGAACCCTGATCCAGCCATGCCGCGTGTCTGAAGAAGGCCTTCGGGTTGTAAAGGACTTTTGTTAGGGAAGAAAAGCTGGGTGCTAATACCATCTAGTGCTGACGGTACCTAAAGAATAAGCACCGGCTAACTACGTGCCAGCAGCCGCGGTAATACGTAGGGTGCGAGCGTTAATCGGAATTACTGGGCGTAAAGCGAGCGCAGACGGTTA
+
FFFFFFFFFFFFFFFFFFFFFF:FFFFFFFFFFFFFFFFFF,FFFFFFFFFFFFFFFFFFFFFFFFFFFFFFFFFFFFFFFFFFFFFFFFFFFFFFFFFF,FFFFFF,FFFFFFFFFFFFFFFFF:FFFFFFFFFFFFFFFFFFFFFFFFFFFFFFFFF:FFFFFFF:FFFFFFFFFFFFFFFFF:FFFFFF:FFFFFFFFFFFFFFFFFFFFFFFFF:F,FFFFFFFFFFFF,FFFFFFFFFFFFFFFF
@A00270:176:HGHW5DRXY:1:2101:7491:17691 2:N:0:TGATGAAT+CTCCTTAC
GACTACCCGGGTATCTAATCCTGTTTGCTCCCCACGCTTTCGCATCTCAGCGTCAGTATCTGTCCAGAAGGCCGCCTTCGCCACCGGTATTCCTCCACATCTCTACGCATTTCACCGCTACACGTGGAATTCTACCTACCTCTACAATACTCTAGTTAACCAGTTTTAAGTGCAATTCCTAGGTTAAGCCCAGGGCTTTCACACCTAACTTAATTATCCGCCTACATGCCCTTTACGCCCAGTCATTCC
+
F:FF:FFF:FFFF:FFFFFFFFFFFFFFFFFFFFFFFFFFFFFFF,FFFFFFFFF:FFF:FFFFFFFFFFFFFFFF,:FFFFFFF::FFFFFFFFF,FFFFFFFFFFFF::FFFFFFFFFFFFFFF:FFFF:FFFF,,FFFFFFF:FFFFFFFFFFFFFFFFF,FFFFFF:FFF::FFFFF:FFFFFFFFFFFF,FFFFFFFFFFFFFFFFFFFFFFFFFFFFFFFFFF:FFFFFFFFFFFFFFF:FF:
@A00270:176:HGHW5DRXY:1:2101:26765:17722 2:N:0:TGATGAAT+CTCCTTAC
GACTACTAGGGTATCTAATCCTGTTTGCTACCCACGCTTTCGAGCATGAACGTCAGTGTTATCCCAGGAGGCTGCCTTCGCCATCGGTATTCCTCCACATCTCTACGCATTTCACTGCTACACGTGGAATTCTACCTCCCTCTGACACACTCTAGTTACACAGTTTCAAATGCACGTCCCAAGTTGAGCTCGGGGATTTCACATCTGACTTATTTAACCGTCTGCGCTCGCTTTACGCCCAGTAATTCC
+
FFF:FFFFFFFFFFFFFFFFFFFFFFFFFFFFFFFFFFFFFFFFFF:FFFFFFFFFFFFFFFFFFFFFFFFFFFFFFFFFF:FFFFFFFFFFFFFFFFFFFFFFFFFFFFFF:FFFFFFFFFFFFF:FFFFFF:FFFFFFFFFFFFFFFFFFFFFFFFFFFFFFFF:FFFFFFFFFFFFFFFF:FFFFFFFFFFFF:FFFFFFFFFFFFFFF,FFFFFFFFFFFFFFFFFFFF:FFFFFFFFF:,FFFF
@A00270:176:HGHW5DRXY:1:2101:28863:17722 2:N:0:TGATGAAT+CTCCTTAC
CCTAGGGTGGCAGCAGTGGGGAATTTTGGACAATGGGGGGAACCCTGATCCAGCCATGCCGCGTGTCTGAAGAAGGCCTTCGGGTTGTAAAGGACTTTTGTTAGGGAAGAAAAGCTGGGTGCTAATACCATCTAGTGCTGACGGTACCTAAAGAATAAGCACCGGCTAACTACGTGCCAGCAGCCGCGGTAATACGTAGGGTGCGAGCGTTAATCGGAATTACTGGGCGTAAAGCGAGCGCAGACGGTTA
+
FFFFFFFFFFFFFFFFFFFFFFFFFFFFFFFFFFFFFFFFFFFFFFFFFFFFFFFFFFFFFFFFFFFFFFFFFFFFFFFFFFFFFFFFFFFFFFFF:FFF:FFFFFFFFFFFFFFFFFFFFFFFFFFFFFFFFFFFFFFFFFFFFFFFFFFFFFFFFFFFFFFFFFFFFFFFFFFFFFFFFFFFFFFFFF,FFF:FFFFFFFFF:FFFFFFFFFFFFFFFFFFFFFFFFFFFFFFFFFFFFFFFFFFFF:
@A00270:176:HGHW5DRXY:1:2101:26702:17769 2:N:0:TGATGAAT+CTCCTTAC
GACTACTAGGGTATCTAATCCTGTTTGCTACCCACGCTTTCGAGCATGAACGTCAGTGTTATCCCAGGAGGCTGCCTTCGCCATCGGTATTCCTCCACATCTCTACGCATTTCACTGCTACACGTGGAATTCTACCTCCCTCTGACACACTCTAGTTACACAGTTTCAAATGCACGTCCCAAGTTGAGCTCGGGGATTTCACATCTGACTTATTTAACCGTCTGCGCTCGCTTTACGCCCAGTAATTCC
+
FFFFFFFFFFFFFFFFFFFFFFFFFFFFFFFFFFFFFFFFFFFFFFFFFFFFFFFFFFFFFFFFFFFFFFFFFFFF:FFFFFFFFFFFFFFFFFFFFFFFFFFFFFFFFFFFFFFFFFFFFFFFFFFF:FF:FFFFFFFFFFFFFFFFFFFFFFFFFFFFFFFFFFFFFFFFFFFFFFFFFFFFFFFFFFFFFFFFFFFFFFFFFFFFFF:FFFFFFFFFFFFFFFFFFFFFFFFFFFFFFFFFFFFFF
@A00270:176:HGHW5DRXY:1:2101:29179:17769 2:N:0:TGATGAAT+CTCCTTAC
GACTACTAGGGTATCTAATCCTGTTTGCTACCCACGCTTTCGAGCATGAACGTCAGTGTTATCCCAGGAGGCTGCCTTCGCCATCGGTATTCCTCCACATCTCTACGCATTTCACTGCTACACGTGGAATTCTACCTCCCTCTGACACACTCTAGTTACACAGTTTCAAATGCACGTCCCAAGTTGAGCTCGGGGATTTCACATCTGACTTATTTAACCGTCTGCGCTCGCTTTACGCCCAGTAATTCC
+
FFFFFFFFFFFFFFFF:FFFFFFFFFFFFFFFFFFFFFFFFFFFFFFFFFFFFFFFFFFFFFFFFFFFFFFFFFFFFFFFF:FFFFFFFFFFFFFFFFFFFFFFFFFFFFFFFFFFFFFFFFFFFFFFFFFFFFFFFFFFFFFFFFFFFFFFF:FFFFFFFFFFFFFFFFFFFFFFFFFFFFFFFFFFFFFFFFFF,FFFFFFFFFFFFFF::FFFFFFFFFFFFFFFFFFFFFFFFFFFFFFF,FFFF
@A00270:176:HGHW5DRXY:1:2101:26711:17785 2:N:0:TGATGAAT+CTCCTTAC
GACTACTAGGGTATCTAATCCTGTTTGCTACCCACGCTTTCGAGCATGAACGTCAGTGTTATCCCAGGAGGCTGCCTTCGCCATCGGTATTCCTCCACATCTCTACGCATTTCACTGCTACACGTGGAATTCTACCTCCCTCTGACACACTCTAGTTACACAGTTTCAAATGCACGTCCCAAGTTGAGCTCGGGGATTTCACATCTGACTTATTTAACCGTCTGCGCTCGCTTTACGCCCAGTAATTCC
+
FFFFFFFFFFFFFFFFFFFFFFFFFFFFFFFFFFFFFFFFFFFFFFFFFFFFFFFFFFFFFFFFFFFFFFFFFF:FFFFFFFFFFFF:FFFFFFFFFFFFFFFFFFFFFFFFFFFFFFF,FFFFFFFFFFFFFFFFFFFFFFFFFFFFFFFFF,FFFFFFFFFFFFFFFFFFFFFFFFFFFFFFFFFFFFFFFFF:FFFFFFFFFFFFFFFFFFFFFFFFFFFFF:F:FFFFFFFFFFFFFFF,FFFFF
@A00270:176:HGHW5DRXY:1:2101:7428:17801 2:N:0:TGATGAAT+CTCCTTAC
GACTACCCGGGTATCTAATCCTGTTTGCTCCCCACGCTTTCGCATCTCAGCGTCAGTATCTGTCCAGAAGGCCGCCTTCGCCACCGGTATTCCTCCACATCTCTACGCATTTCACCGCTACACGTGGAATTCTACCTTCCTCTACAATACTCTAGTTAACCAGTTTTAAGTGCAATTCCTAGGTTAAGCCCAGGGCTTTCACACCTAACTTAATTATCCGCCTACATGCCCTTTACGCCCAGTCATTCC
+
FFFFFFFFFFFFFFFFFFFFFFF,FFFFFFFFFFFFFFFFFFFFFFFFFFFFFFFFFFFFFFFFFFFFFFFFFFFFFFFFFFFFFFFFFFFFFFFFFFFFFFFFFFFFFFFFFFFFFFF,FFFFFFFFFFFFFFFF:FFFFFFFFFFFFFFFFFFFFFFFFFFFFFFFFFFFFFFFFFFFFFFFFFFFFFFFFFFFFFFFFFFFFF,FFFFFFFFFFFFFFFF:FFFF:FFFFFFFFFFFFFFFFFFFF
@A00270:176:HGHW5DRXY:1:2101:31937:17879 2:N:0:TGATGAAT+CTCCTTAC
GACTACCCGGGTATCTAATCCTGTTTGCTACCCACGCTTTCGAGCATGAACGTCAGTGTTATCCCAGGAGGCTGCCTTCGCCATCGGTATTCCTCCACATCTCTACGCATTTCACTGCTACACGTGGAATTCTACCTCCCTCTGACACACTCTAGTTACACAGTTTCAAATGCACGTCCCAAGTTGAGCTCGGGGATTTCACATCTGACTTATTTAACCGTCTGCGCTCGATTTACGCCCGGTAATTCC
+
FFFFFFFF:FFFFFFFFF,F,FFFFFFFFFFFFFFFFFFFFFFFFFFFFFFFFFFFFFFFFFFF:FFFFFFFF:FFFFFFFFFFFFFF,FFFFFFFFFFFFFFFFFFFFFFFFFFFFF:FFFFFFFFFFFFFFFFFFFFFFFFF,FFF:FFFFFFFFFFFFFFFFFFFFFFFFFFFFF:F:FFF:FFFFFFFFFFFFFFFFF,FFFF:FFFFFFFFFFF:FFFFFFFFFF,F:FFFFFFFFFFFF:FFF
@A00270:176:HGHW5DRXY:1:2101:18502:17942 2:N:0:TGATGAAT+CTCCTTAC
CCTACGGGTGGCAGCAGTGGGGAATTTTGGACAATGGGGGGAACCCTGATCCAGCCATGCCGCGTGTCTGAAGAAGGCCTTCGGGTTGTAAGGGACTTTTGTTAGGGAAGAAAAGCTGGGTGCTAATACCATCTAGTGCTGACGGTACCTAAAGAATAAGCACCGGCTAACTACGTGCCAGCAGCCGCGGTAATACGTAGGGTGCGAGCGTTAATCGGAATTACTGGGCGTAAAGCGAGCGCAGACGGTT
+
FFFFFFFFFFFFFFFFFFFFFFFFFFFFFFFFFFFFFFFFFF:FFFFFFFFFFFFFFFFFFFFF:FFFFFFFFFFFFFFFFFFFFFFFFFFFFFFFFFFFF:FFFFFFFFFFFFFFFFFFFFFFFF:FFFFFFFFFFFFFFFFFFFFFFFFFFFFFFFFFFFFFFFFFFFFFF:FFFFFFFFFFFFFFFFFFFFFFFFFFFFFFFFFFFFFFFFFFFFF:FFF:FFFF:FFFFFFFFFFFFFFFFFFFFF
@A00270:176:HGHW5DRXY:1:2101:29405:17942 2:N:0:TGATGAAT+CTCCTTAC
GACTACTCGGGTATCTAATCCTGTTTGCTACCCACGCTTTCGAGCATGAACGTCAGTGTTATCCCAGGAGGCTGCCTTCGCCATCGGTATTCCTCCACATCTCTACGCATTTCACTGCTACACGTGGAATTCTACCTCCCTCTGACACACTCTAGTTACACAGTTTCAAATGCACGTCCCAAGTTGAGCTCGGGGATTTCACATCTGACTTATTTAACCGTCTGCGCTCGCTTTACGCCCAGTAATTCC
+
FFFFFFFFFFFFFFFFFFFFFFFFFFFFFFFFFFFFFFFFFFFFFFFFFFFFFFFFFFFFFFFFFFFFFFFFFFFFFFFFFFFFFFFFFFFFFFFFFF:FFFFFFFFFFFFFFFFFFFFFFFFFFFFFFFFFFF:FFFFFFFFFFFFFFFFFFFFFFF:FFFFFFFFFF:FFF::FFFFFFFFFFF,FFFFFFFFFFFFFFFFFFFF:FFFFFFFFF,FFFFFF:FFFFF,FFF:FFFFFFFFFFFF,F
@A00270:176:HGHW5DRXY:1:2101:15600:17957 2:N:0:TGATGAAT+CTCCTTAC
CCTACGGGTGGCAGCAGTGGGGAATATTGAACAATGGGCGGAACCCTGATGCAGCCATGCCGCGTGTATGAAGAAGGCCTACGGGTAGTAAAGTACTTTCGGTGATGAGGAAGGTGATGTATATAATAGGTGCATTAATTGACGTTAATCAAAGAAGAAGCACCGGCTAACTCCGTGACAGCAGCCGCGGTAATACGGAGGGTGCGAGCGTTAATCGGAATGACTGGGCGTAAAGGGCATGTAGGCGGAT
+
FFFF:,,,FF,,F:F:FFFF:FFFFFFF:,,FFFF,,,,,:FFF,,F,F:FFF::F,,,FF:F,,FF:F,FF,F::,F::,,,,,,,F,F:F,::FFF,F:::,FFFFF,FF,,F,F::,FF,FF,:FF,FFFFF,F:FF:,F,FFFFFFF,FF,F::F:,FF,:,FF,F,FF,F::,FF:FFFF:F,F,,FF:F,::F:,FF,F,FF,F,,FFFF,F:F:FFF:,FF:,FF:FFFF,FF,:,,,FFFF:
@A00270:176:HGHW5DRXY:1:2101:2528:18020 2:N:0:TGATGAAT+CTCCTTAC
CCTACGGGAGGCTGCAGTGGGGAATATTGCACAATGGGGGGAACCCTGATGCAGCCATGCCGCGTGTATGAAGAAGGCCTTCGGGTTGTAAAGTACTTTCGGTGATGAGGAAGGTGATGAATCTAATAGGTTTATTAATTGACGTTAATCACAGAAGAAGCACCGGCTAACTCCGTGCCAGCAGCCGCGGTAATACGGAGGGTGCGAGCGTTAATCGGAATGACTGGGCGTAAAGGGCATGTAGGCGGAT
+
FFF:FFFFFFFFFFFFF:FFFF:FFFFFFFFFFFFFFFFFFFFFFFFFFFFFFFFF:FFFFFFFFFF:FFF,FFFFFFFFFFFFFF:FFFFFFFFFFFFFFFFFFFFFFFFFFFFFFFFF:FFFFFFFFFFFFFFFFFFFFFFFFFFFFFFFFFFFFFFFFFFFFFFF:FFFFFFFFFFFFFFFFFFFFFFFFFFFFFFFFFFFFFFFFF::FFFFFFF:FFFFFFFFFFF,F,FFFF,:FFFFFFFFFF
@A00270:176:HGHW5DRXY:1:2101:22218:18176 2:N:0:TGATGAAT+CTCCTTAC
CCTACGGGGGGCAGCAGAGTACAATAATTAACAATGTTTGGAACCCTGACCCAGCCATGCCGCCTGTATGAAGAAGGCATTCCGGTTGTTAAGTAATTACGGATATGAGGAAGGTGAAGAATCAAAAAGTTTTATTAATTGACATAAAACACAGTAGAAGCAAAGTATAAAACCGAGACGGCAGACGCGTAAAAACGGAGTGAGCTACCGTAAAAAGCAATGACAGGGCGAAAAGGTCAAGTAGGCGG
+
F,F:,,:,:,F:,,F,,FF,,,FFFF,F,,F:FFFF,,,F,FF,FFFFF,,F:F::,,,FF,F,,,F:,,FF,FFF,F,F:,,,FF,:F,:FF,F,FF,:,,,FF,:F,FFF,FFF:,,FFFF,:,:,:,:FFFFF,FF:,:F,F,:FFFF:F:F:,FF,F:,F,,,F:FF,,F,,,,FF,,FF:,,FF,,:F,F:,,:,,,,,:F::,,,,FF,,,,,FF,F,,,,:FF,:,,,::F:F,:FF:F,:
@A00270:176:HGHW5DRXY:1:2101:6415:18208 2:N:0:TGATGAAT+CTCCTTAC
GACTACCCGGGTATCTAATCCTGTTTGCTACCCACGCTTTCGAGCATGAACGTCAGTGTTATCCCAGGAGGCTGCCTTCGCCATCGGTATTCCTCCACATCTCTACGCATTTCACTGCTACACGTGGAATTCTACCTCCCTCTGACACACTCTAGTTACACAGTTTCAAATGCACGTCCCAAGTTGAGCTCGGGGATTTCACATCTGACTTATTTAACCGTCTGCGCTCGCTTTACGCCCAGTAATTCC
+
FFFFFFFFFFFFFFFFFFFFFFFFFFFFFFFFFFFFFFFFFFFFFFFFFFFFFFFFFFFFFFFFFFFFFFFFFFFFFFFFF:FFF:FFFFFFFFFFFFFFFFFFFFFFFFFFFFFFFFFFFFFFFFFF:FFFFFFFFFFFFFFFFF:FFFFFFFFFFFFFFFF:FFFF:FFFFFFFFFFFFFFFFFFFFFFFFFFFFFFFFFFFFFFFFF,F:FFFFFFFFFFFFFFFFFFFFFFFFFFFFFFF,FFFF
@A00270:176:HGHW5DRXY:1:2101:11912:18208 2:N:0:TGATGAAT+CTCCTTAC
GACTACTAGGGTATCTAATCCTGTTTGCTCCCCACGCTTTCGCATCTCAGCGTCAGTATCTGTCCAGAAGGCCGCCTTCGCCACCGGTATTCCTCCACATCTCTACGCATTTCACCGCTACACGTGGAATTCTACCTTCCTCTACAATACTCTAGTTAACCAGTTTTAAGTGCAATTCCTAGGTTAAGCCCAGGGCTTTCACACCTAACTTAATTATCCGCCTACATGCCCTTTACGCCCAGTCATTCC
+
FFFFFFFFFFFFFFFFFFFFF:FFFFFFFFFFFFFFF:FFFFFFFFFFFFFFFFFFFFFFFF:FFFFFFFFFFFFFFFFFF:FFFFFF:FFFFFFFFFFFFFFFFFFFFFFFFFFFFF:FFFFFFFFFFFFFFFFFFFFFFF:FFFFFFF:FFFF:FFFFFFFF:FFFFFFFFFFFFFF:FF:FFFFFFFFFFFFFFFFFFFFFFFFFFFFFFFFFFFFFFFFFFFFFFFFFFFFFFFFFF:FFFFFFF
@A00270:176:HGHW5DRXY:1:2101:5502:18223 2:N:0:TGATGAAT+CTCCTTAC
GACTACAGGGGTATCTAATCCTGTTTGCTCCCCACGCTTTCGCATCTCAGCGTCAGTATCTGTCCAGAAGGCCGCCTTCGCCACCGGTATTCCTCCACATCTCTACGCATTTCACCGCTACACGTGGAATTCTACCTTCCTCTACAATACTCTAGTTAACCAGTTTTAAGTGCAATTCCTAGGTTAAGCCCAGGGCTTTCACACCTAACTTAATTATCCGCCTACATGCCCTTTACGCCCAGTCATTCC
+
FFFFFFFFFFFFFFFFF:FFFFFFFFFFFFFFFFFFFFFFFFFFFFFFFFFFFFFFFFFFFFFFFFFFFFFFFFFFFFFFFFFFFFFFFFFFFFFFFF,FFFFFFFFFF:FFFFFFFFFFFFFFFFF,FFFFF,FFFFFFFFFFFF:FFFFFFFFFFFFFFFFFFFFFF:FFFFFFFFFFFFFFFFFFFFFFFFF:FFFFFFFFFFFFFFFFF,FFFFFFFFFFFF:FFFFFFFF:FFFFFFFFFFFFF
@A00270:176:HGHW5DRXY:1:2101:21730:18302 2:N:0:TGATGAAT+CTCCTTAC
GACTACAAGGGTATCTAATCCTGTTTGCTCCCCACGCTTTCGCATCTCAGCGTCAGTATCTGTCCAGAAGGCCGCCTTCGCCATCGGTATTCCTCCACATCTCTACGCATTTCACTGCTACACGTGGAATTCTACCTCCCTCTGACACACTCTAGTTACACAGTTTCAAATGCACGTCCCAAGTTGAGCTCGGGGATTTCACATCTGACTTATTTAACCGTCTGCGCTCGATTTACGCCCAGTAATTCCT
+
FFFFFFFFFFFFFFFFFFFFFFFFFFFFFFFFFFFFF:FFFFFFFFFFFFFFFFFFFFFFFFFFFFFF,FFFFFFFFFFFFFFFFFFFFFFFFFFFFFFFFFFFFFFFFFFFFFFFFFFFFFFFFFFFFFFFFFFFFFFFF:FFFFFFF,,FFFFF:F,F::FFFF,FF:F:FF:F:FFFF,FFF::F,:FFFF,FFF,F,FF::F,F,FF:FFFFF:F:,FF,F::,:F,FFFFFFF:F,,:F,F,F:,
@A00270:176:HGHW5DRXY:1:2101:14027:18396 2:N:0:TGATGAAT+CTCCTTAC
GACTACTAGGGTATCTAATCCTGTTTGCTCCCCACGCTTTCGCATCTCAGCGTCAGTATCTGTCCAGAAGGCCGCCTTCGCCACCGGTATTCCTCCACATCTCTACGCATTTCACCGCTACACGTGGACTTCTACCTTCCTCTACAATACTCTAGTTAACCAGTTTTAAGTGCAATTCCTAGGTTAAGCCCAGGGCTTTCACACCTAACTTAATTATCCGCCTACATGCCCTTTACGCCCAGTCATTCC
+
FFFFFFFFFFFFFFFFFFFFFFF:FFFFFFFFFFFFFFFFFFFFFFFFFFFFFFFFFFFFFFFFFFFFFFFFFFFFFFFFFFFFFFFFFFFFFFFFFFFFFFFFFFFFFFFFFFFFFFFFFFFFFFFF,FFFFFFFFFFFFFFFFFFFFFFFFFFFFFFFFFFFFFFFFFFFFFFFFFFFFFFFFFFFFFFFFFF:FFFFFFFFFFFFFFFFFFFFFFFFFFFFFFFFFFFFFFFFFFFFFFFFFFFFF
@A00270:176:HGHW5DRXY:1:2101:3360:18427 2:N:0:TGATGAAT+CTCCTTAC
CCTACGGGTGCTGCAGTGGGGAATTTTGGACAATGGGGGGAACCCTGATCCAGCCATGCCGCGTGTCTGAAGAAGGCCTTCGGGTTGTAAAGGACTTTTGTTAGGGAAGAAAAGCTGGGTGCTAATACCATCTAGTGCTGACGGTACCTAAAGAAAAAGCACCGGCTAACAACGTGCCAGCAGCCGCGGTAATACGTAGGGTGCGAGCGTTAATCGGAATTACTGGGCGTAAAGCGAGCGCAGACGGTTA
+
FFFFFFFFFFFFFF:FFFFFFF::FFFFFFFFFFFFFFFF::::FFFFF:FF:::F,FFFFF:FFFF:FF:FFFFFFF:FFFFFFFFF:FFF:FFFFFFFFF:FF,:F,FFFF:,FFF:F,FF::FFF:,:FFF:FFF,FFF,F::,F,FF::FF,F:,::::,::::FF,,:,:F:,::::,::,FF:FFF,FF,,F,:FFF:,F::FF,F:,,F,F,F::,F,:FF,FF:F:,F:F:F:F:FF,FF:F
@A00270:176:HGHW5DRXY:1:2101:14009:18427 2:N:0:TGATGAAT+CTCCTTAC
GACTACTAGGGTATCTAATCCTGTTTGCTCCCCACGCTTTCGCATCTCAGCGTCAGTATCTGTCCAGAAGGCCGCCTTCGCCACCGGTATTCCTCCACATCTCTACGCATTTCACCGCTACACGTGGAATTCTACCTTCCTCTACAATACTCTAGTTAACCAGTTTTAAGTGCAATTCCTAGGTTAAGCCCAGGGCTTTCACACCTAACTTAATTATCCGCCTACATGCCCTTTACGCCCAGTCATTCC
+
FFFFFFFFFFFFFFFFFFFFFFFFFF:FFFFFFFFFFFFFFFFFFFFFFF:FFFFFF:FFFFFFFFFFFFFFFFFFFFFFFFFFFFF:FFFFFF:FFFFFFFFFFFFFFFFFFFFFFFFFFFFFFFFFFFFF:FF:FFFFFFFFFFFFFFFFFFFFFFFFFFFFFFFFFFFFFFFFFFFFFFFFFFFFFFFFFFFFFFFFF:FF:FFFFFFFF:FF:FFFFFFFFF,FFFF:FFF:FFFFFF:FFFFFF
@A00270:176:HGHW5DRXY:1:2101:26304:18458 2:N:0:TGATGAAT+CTCCTTAC
CCTACGGGAGGCAGCAGTGGGGAATATTGCACAATGGGGGGAACCCTGATGCAGCCATGCCGCGTGTATGAAGAAGGCCTTCGGGTTGCAAAGTACTTTCGGTGATGAGGAAGGTGATGTATCTAATAGGTGCATTAATTGACGTTAATCACAGAAGAAGCACCGGCTAACTCCGTGCCAGCAGCCGCGGTAATACGGAGGGTGCGAGCGTTAATCGGAATGACTGGGCGTAAAGGGCATGTAGGCGGAT
+
FFFFFFFFFFFFFFF:FFFFFFFFFFFFFFFFFFFFFFFFFFFFFFFFFFFFFFFFF:FFFFFFFFF:FFFFFFFFFFFFFFFFFFFFFFFFFFFFFFFFFFFFFFFFFFFFFFFFFFFFFFFFFFFFFFFFFF:,FFFFFFFFFFFFFFFF:FFFFFFFFFFFFFFFFFFF:F:FFFFFF:FFFFFFF::FFFFFF:FFFFFFFFFFFF,FF,FFFFFFFFFFFFFFFFF,F,FFFFF:::FFFFFFFF
@A00270:176:HGHW5DRXY:1:2101:28800:18458 2:N:0:TGATGAAT+CTCCTTAC
GACTACTCGGGTATCTAATCCTGTTTGCTACCCACGCTTTCGAGCATGAACGTCAGTGTTATCCCAGGAGGCTGCCTTCGCCATCGGTATTCCTCCACATCTCTACGCATTTCACTGCTACACGTGGAATTCTACCTCCCTCTGACACACTCTAGTTACACAGTTTCAAATGCACGTCCCAAGTTGAGCTCGGGGATTTCACATCTGACTTATTTAACCGTCTGCGCTCGCTTTACGCCCAGTAATTCC
+
FFFFFFFFFFFFFF:FFFFFFFFF,FFFFFFFFFFFFFFFFFFFFFFFFFFFFFFFFFFFFFFFFFFFFFFFFFFFFFFFF:FFFFFFFFFFFFFFFFFFFFFFFFFFFFFFFFFFFFFFFFFFFFFFFFFFFFFFFFFFFFFFFFFFFFFFF:FFFFFFFFFFFFFFFFFFFFFFFFFFFFFFFFFFFFFFFFFFFFFFFFFFFFFFFFFFFFFFFFFFFFFFFFFFFFFF:FFFFFFFFFFFFFFFF
@A00270:176:HGHW5DRXY:1:2101:31675:18458 2:N:0:TGATGAAT+CTCCTTAC
GACTACTAGGGTATCTAATCCTGTTTGCTACCCACGCTTTCGAGCATGAACGTCAGTGTTATCCCAGGAGGCTGCCTTCGCCATCGGTATTCCTCCACATCTCTACGCATTTCACTGCTACACGTGGAATTCTACCTCCCTCTGACACACTCTAGTTACACAGTTTCAAATGCACGTCCCAAGTTGAGCTCGGGGATTTCACATCTGACTTATTTAACCGTCTGCGCTCGCTTTACGCCCAGTAATTCC
+
FFFFFFFFFFFFFFFFFFFFFFFFFFFFFFFFFFFF:FFF:FFFFF:FFFFFFFFFFFFFFFFFFFFFFFFFFF,FFFFFFFFFFFFFFFFF:F:FFFFFFFFFFFFFFFFF:FFFFFFFFFFFFFF,FFFFFFFFFFFFFFFFFFFFF:FF:FFFFFFFFFFFFFFF:,FFF:FFFF:FF:FFFF,FF,,F:FFFFFFFFFFF::FFFF,FF:FFFFFFFFFF:FFFFF,:FFF:FFFF:FFFFFFFF
@A00270:176:HGHW5DRXY:1:2101:27742:18505 2:N:0:TGATGAAT+CTCCTTAC
GACTACTAGGGTATCTAATCCTGTTTGCTACCCACGCTTTCGAGCATGAACGTCAGTGTTATCCCAGGAGGCTGCCTTCGCCATCGGTATTCCTCCACATCTCTACGCATTTCACTGCTACACGTGGAATTCTACCTCCCTCTGACACACTCTAGTTACACAGTTTCAAATGCACGTCCCAAGTTGAGCTCGGGGATTTCACATCTGACTTATTTTACCGTCTGCGCTCGCTTTACGCCCAGTAATTCC
+
FFFFFFFFFFFFFFFFF:FF:FFFFFFFF:F:FF:,,F:F,:FF:FF:FFF:FFFFF:,FFF:FFF,:FFFFFFFFFFFF,FFFF,FFFFF::FF:F:F:FFFFFF::FFFFF:F:FFFFFF,FF:,FF::,FF,,F:,F:F:FFFFFFFF:::FFF,FFFF,,FF,FF:F,,F,FF,,,F:F,FFF:FFFFFFF:FFFFFFFF:FFF,:FFFFF,,F,FFFFFFFFFF:FFFF,,::FFFFFFFF,::
@A00270:176:HGHW5DRXY:1:2101:6876:18568 2:N:0:TGATGAAT+CTCCTTAC
CCTACGGGCGGCTGCAGTGGGGAATATTGCACAATGGGGGGAACCCTGATGCAGCCATGCCGCGTGTATGAAGAAGGCCTTCGGGTTGTAAAGTACTTTCGGTGATGAGGAAGGTGATGTATCTAATAGGTGCATTAATTGACGTTAATCACAGAAGAAGCACCGGCTAACTCCGTGCCAGCAGCCGCGGTAATACGGAGGGTGCGAGCGTTAATCGGAATGACTGGGCGTAAAGGGCATGTAGGCGGAT
+
FFFFFFFFFFFFFFFFFFFFFFF:FFFFFFFFFFFFFFF:FFFFFFFFFFFFFFFFFFFFFFFFFF,FFFFFFFFFFFFFFFFFF,FFF:FFFFFFFFFFFFFFFFFFFFFFFFFFFFFFFFFFFFFFFFFFFFFFFFFFFFFFFFFFFFFFFFFFFFFFFFFFFFFFFFFFFFFFFFFFFFFFFFFFFFFFFFFFFFFFFFFFFFFFFFFFFFFFFFFFFF:FFFFFFFFFFFFFFFF,FFF:FFFFFF
@A00270:176:HGHW5DRXY:1:2101:1967:18615 2:N:0:TGATGAAT+CTCCTTAC
CCTACGGGTGCTGCAGTGGGGAATTTTGGACAATGGGGGGAACCCTGATCCAGCCATGCCGCGTGTCTGAAGAAGGCCTTCGGGTTGTAAAGGACTTTTGGTAGGGAAGAAAAGCTGGGTGCTAATACCATCTAGTGCTGACGGTACCTAAAGAATAAGCACCGGCTAACTACGTGCCAGCAGCCGCGGTAAAACGTAGGGTGCGAGCGGTAATCGGAATTACTGGGCGTACAGCGAGCGCGGACGGTTA
+
FF,FFFFF:FFFFFFF,FFFFF,FFF,FFFFF:FFFFFFFF:FFFFF:FFFFFFF,FFFFFF:FFFFF,F,FFFFFFF,FFFFFFFFFF,FF:FF::F,F,F,F,F::FFF,FFFFFFFFFFF:FFFFFFFF:,FFFFFFFFFFF,FFF,FFFFF,FFFFF:FFFFFF:F::FFFFFF,FF,FFFFFFF:,F,FFF,:,FFFFFFFFFF,FF:F:FFF,FF,FFFF,FFFF,:F:F,FFF:,:FFFF,F,
@A00270:176:HGHW5DRXY:1:2101:16767:18693 2:N:0:TGATGAAT+CTCCTTAC
GACTACAAGGGTATCTAATCCTGTTTGCTACCCACGCTTTCGAGCATGAACGTCAGTGTTATCCCAGGAGGCTGCCTTCGCCATCGGTATTCCTCCACATCTCTACGCATTTCACTGCTACACGTGGAATTCTACCTCCCTCTGACACACTCTAGTTACACAGTTTCAAATGCACGTCCCAAGTTGAGCTCGGGGATTTCACATCTGACTTATTTAACCGTCTGCGCTCGCTTTACGCCCAGTAATTCCGT
+
F:F:FFFFFFF:FFFFFFFFFFFFFFFFFFFF:FFFFFFFFF:FFFFFFFFFFFFFFFFFFFFFFFFFFFFFFFFFFFFFF,FFFFFFFFFFFFF,FFFFFFFFFFFFF::FFFFF:FFFFFF::FFFFFFFFFFFFFFFFFFFFFFFFFFFFFFFFFFFFFF:FFFF,FF,,FFFFFFFFFFFFF,FFFFFFFFFFFFFFFFFF:FFFFFFFFFFFFF,FFFFFFFFFFFFFFFF,FFFFFFFFFF:F:,
@A00270:176:HGHW5DRXY:1:2101:6262:18881 2:N:0:TGATGAAT+CTCCTTAC
CACTACAGGGGTATCTAATCCTGTTTGCTCCCCACGCTTTCGCATCTCAGCGTCAGTATCTGTCCAGAAGGCCGCCTTCGCCACCGGTATTCCTCCACATCTCTACGCATTTCACCGCTACACGTGGAATTCAACATTCCTCTACAATACTCTAGTTAACCAGTTTTAAGTGCACTTCCTAGGTTAAGCCCAGGGCGTTCACACCAAACTTAATTATCCGACTACATGCCATTTACGCCCAGTCATTCC
+
,FF,FFFFFFFFFFFFF,FFFFFFF:FFFF:FFF:FFFFFFFFFFFFFF:FFFFFFFFFF:F,FFFFF,F:F::FFFF,F,F:F,FFF:F,FF:FFFFFFFF:FF:,FFF:F:FFF,FFFF:FFFFFFFFF:,FF,:FFFFFFFFFF:FFFFFFFF:FFF,F:FFF,FFFFFFF,FF:F,,:FFF,F,,F,F:FF:,FF:,F,F:,:FFF:FFFFF:F,F,FFF:FFFF:,F::FF,FFF,:F,F:F:F
@A00270:176:HGHW5DRXY:1:2101:32398:18897 2:N:0:TGATGAAT+CTCCTTAC
GACTACTAGGGTATCTAATCCTGTTTGCTCCCCACGCTTTCGCATCTCAGCGTCAGTATCTGTCCAGAAGGCCGCCTTCGCCACCGGTATTCCTCCACATCTCTACGCATTTCACCGCTACACGTGGAATTCTACCTTCCTCTACAATACTCTAGTTAACCAGTTTTAAGTGCAATTCCTAGGTTGAGCCCAGGGCTTTCACACCTAACTTAATTATCCGCCTACATGCCCTTTACGCCCAGTCATTCC
+
FFFFFFFFFFFFFFFFFFFFFFFFFFFFFFFFFFFFFFFFFFFFFFFFFFFFFFFFFFFF:FFFFFFFF:FFFFFFFFFFFFFFFFFFFFFF,FFFFFFF:FFFFFFFFFFFFFFFFFFFFFFFFFFFFFFFFFF:F:FFFFFFF,F:FFFFFFFFFFFFFFFFFFFF,FFFFFFFFFFF:FFFFFFFFFFFFFFFFFFFFFFF,:FFFFFFFFFFFFFFFFFFFF,FF:FFFFFF:FFFFFFFFFF:F
@A00270:176:HGHW5DRXY:1:2101:10782:19006 2:N:0:TGATGAAT+CTCCTTAC
GACTACAGGGGTATCTAATCCTGTTTGCTCCCCACGCTTTCGCATCTCAGCGTCAGTATCTGTCCAGAAGGCCGCCTTCGCCACCGGTATTCCTCCACGTCTCTACGCATTTCACCGCTACACGTGGAATTCTACCTTCCTCTACAATACTCTAGTTAACCAGTTTTAAGTGCAATTCCTAGGTTGAGCCCAGGGCTTTCACACCTAACTTAATTATCCGCCTACATGCCCTTTACGCCCAGTCATTCC
+
FFFFFFFFFFFFFFFFFFFFFFFFFFFFFFFFF:FFFFFFFFFFFFFFFFFFFFFFFFFFFFFFFFFFFFFFFFFFFFFFFFFFFFFFFFFFFFFFFFFFFFFFFFFFFFFFFFFFFFF,FFFFFFFFFFFFFFFFFFFFFFFFFFFFFFFFF:FFFFFFFFFFF:FFFFFFFFFFFFFFFFFFFFFFFFF,FF:FFFFFFFFF:,FFFFFFFFFFFFFFFFFFFFFFFFFFFFFFFFFFFFFFFFFFF
@A00270:176:HGHW5DRXY:1:2101:1316:19085 2:N:0:TGATGAAT+CTCCTTAC
GACTACAAGGGTATCTAATCCTGTTTGCTCCCCACGCTTTCGCATCTCAGCGTCAGTATCTGTCCAGAAGGCCGCCTTCGCCACCGGTATTCCTCCACATCTCTACGCATTTCACCGCTACACGTGGAATTCTACCTTCCTCTACAATACCCTAGTTAACCAGTTTTAAGTGCAATTCCTAGGTTAAGCCCAGGGCTTTCACTCCTAACTTAATTATCCGCCTACATGCCCTTTACGCCCAGTCATTCC
+
FFFFFFFFFFFFFFFFFFFFFFFFFFFF:FFFFFFFFFFFFFFFF:FFFFFFFFFF:FFFFFFFFFFFFFFFFFFFFFFFFFF:FFFFFFFFFFFFFF:FFFFFFFFFFFFFFFFFFFFFFFFFFFF,,:FFFFFFFFFFFFFFFFFFFFFFF:F,FFFFFFFFFFFFFFFFFFF,FFFFFFFFFFFFFFFFFFFFF:FF,F,FFFF:F:F:FFFFFFFFFFFFFF,FF:F,F,FFFFFFFFFFFFFFF
@A00270:176:HGHW5DRXY:1:2101:20708:19100 2:N:0:TGATGAAT+CTCCTTAC
GACTACTAGGGTATCTAATCCTGTTTGCTACCCACGCTTTCGAGCATGAACGTCAGTGTTATCCCAGGAGGCTGCCTTCGCCATCGGTATTCCTCCACATCTCTACGCATTTCACTGCTACACGTGGAATTCTACCTCCCTCTGACACACTCTAGTTACACAGTTTCAAATGCACGTCCCAAGTTGAGCTCGGGGATTTCACATCTGACTTATTTAACCGTCTGCGCTCGCTTTACGCCCAGTAATTCC
+
FFFFFFFFFFFFFFFFFFFFFFFFFFFFFFFFFFFFFFFFFFFFFFFFFFFFFFFFFFFFFFFFFFFFFFFFFFFFFFFFFFFFFFFFFFFFFFFFFFFFFFFFFFFFFFFFFFFFFFFFFFFFFFFFFFFFFFFFFFFFFFFFFFFFFFFFFFFFFFFFFFFFFFFFFFFFFFFFFFFFFF:,FFFFFFFFFFFFFFFFFFFFFFFFFFFFFFFFFFF:FFFFFFFFFFFFFFFFFFFFFFFFFFFFF
@A00270:176:HGHW5DRXY:1:2101:5837:19116 2:N:0:TGATGAAT+CTCCTTAC
CCTACGGGAGGCAGCAGTGGGGAATTTTGGACAATGGGGGGAACCCTGATCCAGCCATGCCGCGTGTCTGAAGAAGGCCTTCGGGTTGTAAAGGACTTTTGTTAGGGAAGAAAAGCTGGGTGCTAATACCATCTAGTGCTGACGGTACCTAAAGAATAAGCACCGGCTAACTACGTGCCAGCAGCCGCGGTAATACGTAGGGTGCGAGCGTTAATCGGAATTACTGGGCGTAAAGCGAGCGCAGACGGTT
+
FFFFFFFFFFFFFFFFFFFFFFF,FFFFFFFFFFFFFFFFFF:FFFFFFFFFFFFFFFFFFFFFFFFFFFFFFFFFFFFFFFFFFFFFFFFFFFFFF,:FFFFFFFF:FFFFFFFFFFFFFFFFFFFFFFFFFFFFFFFFFFFFFFFFFFFFFFFFFFFFFFFFFFFFFFFFFFFFFFFFFF,FFFFFFF:F,FFFF:FFFFFFFFFFFFFFFFFFFFFFFFFFFFFFFFFFFFFFFFFFFF:FFFFFFF
@A00270:176:HGHW5DRXY:1:2101:17427:19116 2:N:0:TGATGAAT+CTCCTTAC
GACTACTAGGGTATCTAATCCTGTTTGCTCCCCACGCTTTCGCATCTCAGCGTCAGTATCTGTCCAGAAGGCCGCCTTCGCCACCGGTATTCCTCCACATCTCTACGCATTTCACCGCTACACGTGGAATTCTACCTTCCTCTACAATACTCTAGTTAACCAGTTTTAAGCGCAATTCCTAGGTTAAGCCCAGGGCTTTCACACCTAACTTAATTATCCGCCTACATGCCCTTTACGCCCAGTCATTCC
+
FFFFFFFFFFFFFFFFFFFFFFFFFFFFFFFFFFFFF:FFFFFFFFFFFFFFFFFFFFFFFFFFFFFFFFFFFFFFFFFFFFFFFFFF:FFFFFFFFFFFFFFFFFFFFFFFFFFFFFFFFFFFFFFFFFFFFFFF,FFFFFFFFFFFFFFFFFFFFFF:FFFFFFFFFFFFFFF:FFFFFFFFFFF:FFFFFFFFF:FFFFFFFFFFFFFFFFFFFFFFFFFFFF:FFFFFFFFFFFFFFFFFFF:FF
@A00270:176:HGHW5DRXY:1:2101:27977:19132 2:N:0:TGATGAAT+CTCCTTAC
GACTACCCGGGTATCTAATCCTGTTTGCTCCCCACGCTTTCGCATCTCAGCGTCAGTATCTGTCCAGAAGGCCGCCTTCGCCACCGGTATTCCTCCACATCTCTACGCATTTCACCGCTACACGTGGAATTCTACCTTCCTCTACAATACTCTAGTTAACCAGTTTTAAGTGCAATTCCTAGGTTGAGCCCAGGGCTTTCACACCTAACTTAATTATCCGCCTACATGCCCTTTACGCCCAGTCATTCC
+
FFFFFFFFFFFFFFFFFFFFFFFFFFFFFFFFFFFFFFFFFFFFFFFFFFFFFFFFFFFF:FFFFFFFFFFFFFFFFFFFFFFFFFFFFFFFFFFFFFFFFFFFFFFFFFFFFFFFFFFFFFFFFFFFFFFFFFFFFFFFFFFFFFFFFFFFFFFFFFFFFFFFFFFFFFFFFFFFFFFFFFFFFFFF:FFFFFFFFFFFFFFFF:F:FFFFF:FFFFFFFFFFFFFFFFFFFFFFFFFFFFFFFFFFF
@A00270:176:HGHW5DRXY:1:2101:28004:19179 2:N:0:TGATGAAT+CTCCTTAC
GACTACCCGGGTATCTAATCCTGTTTGCTCCCCACGCTTTCGCATCTCAGCGTCAGTATCTGTCCAGAAGGCCGCCTTCGCCACCGGTATTCCTCCACATCTCTACGCATTTCACCGCTACACGTGGAATTCTACCTTCCTCTACAATACTCTAGTTAACCAGTTTTAAGTGCAATTCCTAGGTTGAGCCCAGGGCTTTCACACCTAACTTAATTATCCGCCTACATGCCCTTTACGCCCAGTCATTCC
+
FFFF:FFFFFFFFFFFFFFFFFFFFFFFFFFFFFFFFFFFFFFFFFFFFFFFFFFFFFFFFFFFFFFFFFFFFFFFFFFFFFFFFFFFFFFFFFFFFFFFFFFFFFFFFFFFFFFFFFFFFFFFFFFFFFFFFFFFFFFFFFFFFFFFF:FFFF:FFFFFFFF:FFFFFFFFFFFFFFFFFFFFFFFFFFFFFFFF:FFFFFFFFFFFFFFFFFFFFFFFFFFFFFFF:FFFFFFFFFFFFFFFFFFFF
@A00270:176:HGHW5DRXY:1:2101:32389:19194 2:N:0:TGATGAAT+CTCCTTAC
GACTACTAGGGTATCTAATCCTGTTTGCTCCCAACGCTTTCGCATCTCAGCGTCAGTATCTGTCCAGAAGGCCGCCTTCGCCACCGGTATTCCTCCACATCTCTACGCATTTCACCGCTACACGTGGAATTCTACCTTCCTCTACAATACTCTAGTTAACCAGTTTTAAGTGCAATTCCTAGGTTGAGCCCAGGGCTTTCACACCTAACTTAATTATCCGCCTACATGCCCTTTACTCCCAGTCATACC
+
FF,FFFFFFF:FFFFFF:FFFFF:FFF:FF,F,FFFFFFF,FFFFF,,F:FFFFF:FFFF:FFF:FFFFFF:F:F:,FFFF:FF,F:FFF:FFFF,FFFFFFFFFFFFFF:FFFFFFFFFFFFFFFFFFF:FFFFFFFFFFFF:FFFFF:FF,FF:FFFFFFFFFFFF,FFFFFFFF:FFFFFFFFFFFF:FF,,FFFF,FFFFFFFFFF:FFFFFFFF,FFFFFFFFFFF:,FFF,F:FF,FFF,,,:
@A00270:176:HGHW5DRXY:1:2101:32443:19225 2:N:0:TGATGAAT+CTCCTTAC
GACTACTAGGGTATCTAATCCTGTTTTCTCCCCACGCTTTCGCATCTCAGCGTCAGTATCTGTCCAGAAGGCCGAAATAGCCACCGGTATTCCTCCACATCTCTACGCATTTCACCGCTACACGTGGAATTCTACCTTCCTCTACAATACTCTAGTTAACCAGTTTTAAGTGCAATTCCTAGGTTGAGCCCAGGGCTTTCACACCTAACTTAATTATCCGCCTACATGCCCTTTACGCCCAGTCATTCC
+
FFFFF:FF,FFFFFFFFF:FFFFFFF,F:,,FFFF,FFFF:FFF:F,F:,,FF:F,FFFFFF:FFF,F:FFFFF,,,F:FFFFF,FFFFFFF:FFFFFFFFFFFFFFFFFFF,FF:,FFFFFFF:FFFFFFFFF,FFFFFFFFFFFFFFFFFFFFFF:FFFFFFFFFFFFFFFFFFFFFFFFFFFFFFFFFFFFFFFFFFFFFFFFFFFFFFFFFFFFFFFFFF:FFFF:FFFFF:FFFFFFFFF,FFF
@A00270:176:HGHW5DRXY:1:2101:2112:19241 2:N:0:TGATGAAT+CTCCTTAC
GACGACTGGGGTATCTAAAAAAGTTTTCTACCCACCCATTCGAGCAAGAACCTAAAATTTATCCCACGAGGCAGCCATCCCCAACCGTCTTACTACAAAAAACAACCCAATACACAGCAACACCTGGAAATCTAACACACACAGAAACACACAAGATACACACTTTAAAAAGCACCTCCCAAAATGAACACGGGGATTTCAAAACAGACATATATAAACCTCAGCGCTCGCACACCTCCCCCGAAATCCC
+
F,F,F:,,,FF,F,,,:FF,,,,,,F,F,F:FF,,FF,,:,FF,F:,,FF,,,,,F:,FFF,,:F,,,F,:F,,:F,,:,F,,F,,F,,,,,,,,F:,,F,F,FF,,::F:,,F,,,F,F,:,,,,FF::,:,F,,F,,:,,,,,,,,,,F:,F,,FF:,,,,,,,:,FF:,FF,:,,FFFF,,,,F,F,:,,::,,,F,,,,,,,,F,:FF,,F,F,:F,,:,F:F,F,F,F,,,,FFF,F,FF,F,F,
@A00270:176:HGHW5DRXY:1:2101:25708:19272 2:N:0:TGATGAAT+CTCCTTAC
GACTACCCGGGTATCTAATCCTGTTTGCTCCCCACGCTTTCGCATCTCAGCGTCAGTATCTGTCCAGAAGGCCGCCTTCGCCACCGGTATTCCTCCACATCTCTACGCATTTCACCGCTACACGTGGAATTCTACCTTCCTCTACAATACTCTAGTTAACCAGTTTTAAGTGCAATTCCTAGGTTAAGCCCAGGGCTTTCACACCTAACTTAATTATCCGCCTACATGCCCTTTACGCCCAGTCATTCC
+
FFFFFFFFFFFFFFFFFFFFFFFFFFFFFFFFFFFFFFFFFFFFFFFFFFFFFFFFFFFFFFFFFFFFFFFFFFFFFFFFFFFFFFFFFFFFFFFFFFFFFFFFFFFFFFFFFFFFFFFFFFFFFFFF:FFFFFFFFFFFFFFFFF:FFFFFFFFFFFFFFFF:FFFFF,FFFFFFF,FFFFFFFFF:FFFFFFFFFFFFFFFFFFFF:FFF:FFFFFFFFFFFFFFFFFFF:FF,FFF,:FFFFFFFF
@A00270:176:HGHW5DRXY:1:2101:2130:19335 2:N:0:TGATGAAT+CTCCTTAC
GCCGAAAGGGGTATCTAAACCACTTTGCTACCCACCCTAACGAGCATGAACGTCAAATTTATACCAGGAGGCAGCCATCGCCAACCCAAAACCACCACAACACAAACCAATTAACACCAAAACCAGGAAATAAACCACCCACTGACACACACAACTAAAACACTTTAAAAAGCACCACCCAACTTGAGCACGGGGATTTAAAAACAGACGTATATAAACCACAGCGCGCCCACAACCCACACAAAATCCC
+
F,F,,,,:FFF,F:,,FF,,:,,,,F,:,F:::,,FF,,:F,F,:,,,FF,,,F:FF,:::,,,F,,,F,,:,,FF,,,:FF,F,,,,F,,,,F::::,:,:,,:,:F:,,F,:,,,F,F,:,,,,FFFF:,,F,,F,F,FFF,F,,:F:FFFF,:,F:F:F,,:F,FFF,,,FF:,FFF,:F:,,F,,,F,,F:F:F:,F,,FF,,F:,,F:,,FF:::,F:,,,F,,,F,FFF,:F,F,:FF:,,,,,
@A00270:176:HGHW5DRXY:1:2101:4652:19351 2:N:0:TGATGAAT+CTCCTTAC
GACTACTGGGGTATCTAATCCTGTTTGCTCCCCACGCTTTCGCGTCTCAGCGTCAGTATCTGTCCAGAAGGCCGCCTTCGCCACCGGTATTCCTCCACATCTCTACGCATTTCACCGCTACACGTGGAATTCTACCTTCCTCTACAATACTCTAGTTAACCAGTTTTAAGTGCAATTCCTAGGTTGAGCCCAGGGCTTTCACACCTAACTTAATTATCCGCCTACATGCCCTTTACGCCCAGTCATTCC
+
FFFFFFFFFFFFFFFFFFFFFFFFFFFFFFFFFFFFFFFFFFFFFFFFFFFFFFFFFFFFFFFFFFFFFFFFFFFFFFFFFFFFFFFFFFFFFFFFFFFFFFFFFFFFFFFFFFFFFFFFFFFFFFFFFFFFFF:FFFFFFFFFFFFF,FFFFFFFFFFFFFFFFFFFFFFFFFFFFFFFFFFFFFF:FFFFFFFFFFFFFFFFFFFFFFFF:FFFFFFFFFFFFF,FFFF:FFFFFFFFFFFFFFFFF
@A00270:176:HGHW5DRXY:1:2101:30318:19492 2:N:0:TGATGAAT+CTCCTTAC
CCTACGGGCGGCTGCAGTGGGGAATATTGCACAATGGGGGGAACCCTGATGCAGCCATGCCGCGTGTATGAAGAAGGCCTTCGGGTTGTAAAGTACTTTCGGTGATGAGGAAGGTGATGTATCTAATAGGTGCATTAATTGACGTTAATCACAGAAGAAGCACCGGCTAACTCCGTGCCAGCAGCCGCGGTAATACGGAGGGTGCGAGCGTTAATCGGAATGACTGGGCGTAAAGGGCATGTAGGCGGAT
+
FFFFFFFFFFFFFF:FFFFFFFFFFFFFFFF:FFFFFFFFF:FFFFFFFFFFFFFFFFFF:FFFFFFFFFFFFFFFFF:F:FFFFFFFFFFFFFFFFFFFFFFFFFFFFFFFF:FFFFFFFFFFF:F:FFFFFF:FFFFFFF:FFFFFFFFFFFFFF:FFFFFFFFFFFFFFFFFFFFFFFFFFFFFFFFFFFFFFFF:FFFFFFFFFFFF:F,FFFFFFFFFFFFFFFF,,:FFF::FFFFFFFFFFFF
@A00270:176:HGHW5DRXY:1:2101:29695:19507 2:N:0:TGATGAAT+CTCCTTAC
GACTACTAGGGTATCTAATCCTGTTTGCTACCCACGCTTTCGAGCATGAACGTCAGTGTTATCCCAGGAGGCTGCCTTCGCCATCGGTATTCCTCCACATCTCTACGCATTTCACTGCTACACGTGGAATTCTACCTCCCTCTGACACACTCTAGTTACACAGTTTCAAATGCACGTCCCAAGTTGAGCTCGGGGATTTCACATCTGACTTATTTAACCGTCTGCGCTCGCTTTACGCCCAGTAATTCC
+
FFF:FFFFFFFFFFFFFFFFFFFF:FFFFFFFFFFFFFFFFFFFFFFFFFFFFF:FFFFFF,FFFFFFF:FFFFFFFFFF:FFF:FFFFFFFFFFF,FFFF:FFFFFFFFF:FFFFFFFFFFFF:F:FFFFFFFFFFF:FFFFFFFFFFF,:F:FFFFFFFFFFFFFFFFFFFFFFFFFFFFFFFFFFFF:F:FFFFFFFFF:FFFF:F::FF,FFFFFFFFFFF:FFFFFFFFFFFF:FFFFFFF:FF
@A00270:176:HGHW5DRXY:1:2101:2239:19523 2:N:0:TGATGAAT+CTCCTTAC
CCTACGGGAGGCAGCAGTGGGGAATTTTGGACAATGGGGGGAACCCTGATCCAGCCATGCCGCGTGGCTGAGGAAGGCCTTCGGGTTGTAAAGGACTTTTGTTAGGGAAGAAAAGCTGGGTGCTAATACCATCTAGTGCTGACGGTACCTAAAGAATAAGCACCGGCTAACTACGTGCCAGCAGCCGCGGTAATACGTAGGGTGCGAGCGTAAATCGGAATTACTGGGCGTAAAGCGAGCGCAGACGGTT
+
FFFFFFFFFFFF:FF::FFFFFFFFFF:FFFFFF:FFFF:FF:FF:F:FFFF:FFFFFF:F:FFF,,F:FFFFF:FFFFFFFFFF,F:FFFFF:FFF,,FFF:FFFFFFFF:F::FFFFFFFFF,FFFFFFFF:FFFFFFFFFFF,:FFF:FFFFFF,FFFFFFFFFF,FFFFF,,FFFFFFFFFFFFF:FFFFFFF:FFFFFFFFFFFF:,FF:FF,F,FFFF,FFF:F,F,FFFF:F:FFFFFFFF,F
@A00270:176:HGHW5DRXY:1:2101:27254:19570 2:N:0:TGATGAAT+CTCCTTAC
CCTACGGGTGGCAGCAGTGGGGAATATTGCACAATGGGGGGAACCCTGATGCAGCCATGCCGCGTGTATGAAGAAGGCCTTCGGGTTGTAAAGTACTTTCGGTGATGAGGAAGGTGATGAATCTAATAGGTTTATTAATTGACGTTAATCACCGAAGAAGCACCGGCTAACTCCGTGCCAGCAGCCGCGGTAATACGTAGGGTGCGAGCGTTAATCGGAATTACTGGGCGTAAAGCGAGCGCAGACGGTT
+
FFF:FFFFFFFFFFFFFFFFFFFFFFFFFFFFF:FFFFFFFFFFFFFFFFFFFFFF,,FFFFFF,F:,FFF,FFFFFFFFFFFFF:FFFFFFFFFFFF:FFF:FF,FFFFFFFFFFFFFFFFFFF,FFFFFFFFFFFFFFFFFFFFFFFFFF,FFFFFFFFFFFFFFFFFFFFFFFFFF:FFFFFFFFFFFFFFFFFFFFFFFFFFFFFFFF:FFFFF:FFFFFFFFFFFFFFF,FFFFFFFF:FFFFFF
@A00270:176:HGHW5DRXY:1:2101:17553:19648 2:N:0:TGATGAAT+CTCCTTAC
GACTACAAGGGTATCTAATCCTGTTTGCTACCCACGCTTTCGAGCATGAACGTCAGTGTTATCCCAGGAGGCTGCCTTCGCCATCGGTATTCCTCCACATCTCTACGCATTTCACTGCTACACGTGGAATTCTACCTCCCTCTGACACACTCTAGTTACACAGTTTCAAATGCACGTCCCAAGTTGAGCTCGGGGATTTCACATCTGACTTATTTAACCGTCTGCGCTCGCTTTACGCCCAGTAATTCC
+
FFFFFFFFFFFFFFFFFFFFFFFFFFFFFFFFFFFFFFFFFFFFFFFFFFFFFFFFFFFFFFFFFFFFFFFFFFFFFFFF:FFFFFFFFFFFFFFFFFFFFFFFFFFFFFFFFFFFFFFFFFFFFFFFFFFFFFFFFFFFFFFFFFFFFFFF::FFFFFFFFFFFFFFFFFFFFFFFFFFFFFFFFFFFFFFFFFFFFFFFFF:FFFFFFFFFFFFFFFFFFFFF:FFFFFFFFFFF:FFFFF:FFFFF
@A00270:176:HGHW5DRXY:1:2101:27163:19664 2:N:0:TGATGAAT+CTCCTTAC
GACTACCCGGGTAACTAATCCTGTTTGCTCCCCACGCTTTCGCATCTCAGCGTCAGTATCTGTCCAGAAGGCCGCCTTCGCCACCGGTATTCCACCACATCTCTACGCATTTCACCGCTACACGTGGAATTCTACCTTCCTCTACAATACTCTAGTTAACCAGTACTAAGAGCAATTCCTAGGTTGAGCCCAGCGCTTTCACACCTAACTTAATTATCCGCCTACATGCCCTATACGCCCAGTCATTCC
+
FFFFFFFFF:FFF,FFFF::F,FFFFFFFFF,FFFF:F,F,,FF,:F:FFFFFFF,F:F:FF,FFFFFFF:FFFFF,FF,,F:FF,::F,FFF,,,:F:FFF::FFFF:,F:FFFF,FFF:FFF:,F:,FF:FF,FF,FF:F,FFFF:FF:,F,,,FF:FFF::,FFFFF,FFF::,F::F,,FF:FF,F,F:,F::,FFF:F:F,FF,,FFF,,::F,F,F:FFFF,FFFF,F:::FFFFF,FFF,:F
@A00270:176:HGHW5DRXY:1:2101:5782:19711 2:N:0:TGATGAAT+CTCCTTAC
CCTACGGGGGGCTGCAGTGGGGAATATTGCACAATGGGGGGAACCCTGATGCAGCCATGCCGCGTGTATGAAGAAGGCCTTCGGGTTGTAAAGTACTTTCGGTGATGAGGAAGGTGATGAATCTAATAGGTTTATTAATTGACGTTAATCACAGAAGAAGCACCGGCTAACTCCGTGCCAGCCGCCGCGGTAATACGGAGGGTGCGAGCGTTAATCGGAATGACTGGGCGTAAAGGGCATGTAGGCGGAT
+
FF:FFFFFFFFF:FFFFFFFFF:FFFFFFFFFFFFF,FFFFF:FFFFFFFFFFFFFFF:FF:FFFFF:FFFFFFFF,FFFF:FFFFFFFFFF:FFFF,FFFFFFFF,F,FFFFFFFFFFFFFFF:FFFFFFFFFFFFFF::FFFFFFFFFFFFFFFFFFFFFFFF:FFFFFF,FFFF,FFFFFFFFFFFF,F:FFFFF,FF:FFFFFFFFFFFFF:FF:FFFFFFFFF:F:F,FFFFFF:F:F,FFFFFF
@A00270:176:HGHW5DRXY:1:2101:5837:19742 2:N:0:TGATGAAT+CTCCTTAC
CCTACGGGGGGCTGCAGTGGGGAATATTGCACAATGGGGGGAACCCTGATGCAGCCATGCCGCGTGTATGAAGAAGGCCTTCGGGTTGTAAAGTACTTTCGGTGATGAGGAAGGTGATGAATCTAATAGGTTTATTAATTGACGTTAATCACAGAAGAAGCACCGGCTAACTCCGTGCCAGCCGCCGCGGTAATACGGAGGGTGCGAGCGTTAATCGGAATGACTGGGCGGACAGGGCATGTAGGCGGAT
+
FFFFFF:FFFFFFF:F:FFFFFF,::FFFF:FFF:F:F:FFFFFFFFFF::FFFFFFFFFFFFF,FFFFFFFFFFF:F,:,FFF,:FFF::F,F:FFFFFFF,F,FFFF:F:FFFFFFFFFF:FF:FFFFFFFFFFF:FFFFF:FF:FFF,FFFF:FFFFFFF,FFFFFFFFFFFFFFFFFFFFFFF,FF,F:,,FF:,FFFFFFFFFFFFF,FFFFFF,FFF:,F:FFF,F,FF:FFF:F,FF:FFFFF
@A00270:176:HGHW5DRXY:1:2101:23086:19742 2:N:0:TGATGAAT+CTCCTTAC
GACTACTAGGGTATCTAATCCTGTTTGCTACCCACGCTTTCGAGCATGAACGTCAGTGTTATCCCAGGAGGCTGCCTTCGCCATCGGTATTCCTCCACATCTCTACGCATTTCACTGCTACACGTGGAATTCTACCTCCCTCTGACACACTCTAGTTACACAGTTTCAAATGCACGTCCCAAGTTGAGCTCGGGGATTTCACATCTGACTTATTTAACCGTCTGCGCTCGCTTTACGCCCAGTAATTCC
+
FFFFFFFFFFFFFFFFFFFFFFF:FFFFFFFFFFFFFFFFFFFFFFFFFFFFFFFFFFFFFFFFFFFFFFFFFFFFFFFFFFFFFFFFFFFFFFFFFFFFFFFFFFFFFFFFFFFFFFF:FFFFFFFFFFFFFFFFFFFFFFFFFFFFFFFFFFFFFFFFFFFFFFFF:FFFFFFFFFFFFFFFFFFFFFFFFFFFFFFFFFF:FFFFFFFFFFFFFFFFFFFFFFFFFFFFFFFFFFFFFFF,FFFFF
@A00270:176:HGHW5DRXY:1:2101:5791:19758 2:N:0:TGATGAAT+CTCCTTAC
CCTACGGGGGGCTGCAGTGGGGAATATTGCACAATGGGGGGAACCCTGATGCAGCCATGCCGCGTGTATGAAGAAGGCCTTCGGGTTGTAAAGTACTTTCGGTGATGAGGAAGGTGATGAATCTAATAGGTTTATTAATTGACGTTAATCACAGAAGAAGCACCGGCTAACTCCGTGCCAGCCGCCGCGGTAATACGGAGGGTGCGAGCGTTAATCGGAATGACTGGGCGTAAAGGGCATGTAGGCGGAT
+
FFFFFFFFFFFFFFFFF,FFFF:FFFFFFFFFFFFFFFFFFFFFFF:FFFFFFFFF,FFFFFFFFF:,FF:FFF:FFFF:FFFFF,FFFFFFFFFFFFFFFFFFF,FFFFFFFFFFFFFFFFFFFFFFFFFFF:,FFFFFFFFFFFFFFFFFFFFFFFFFFFFFFFFFFFFFFFFFFFFFFFFFFFFFFFFFFFFFFFFFFFFFFFFFFF,FFFFFFFFFFFFFFFFFFFFFFFF:FF:FFF::FFFFFF
@A00270:176:HGHW5DRXY:1:2101:1271:19820 2:N:0:TGATGAAT+CTCCTTAC
CCTACGGGAGGCTGCAGTGGGGAATTTTGGACAATGGGGGGAACCCTGATCCAGCCATGCCGCGTGTCTGAAGAAGGCCTTCGGGTTGTAAAGGACTTTTGTTAGGGAAGAAAAGCTGGGTGCTAATACCATCTAGTGCTGACGGTACCTAAAGAATAAGCACCGGCTAACTACGTGCCAGCAGCCGCGGTAATACGTAGGGTGCGAGCGTTAATCGGAATTACTGGGCGTAAAGCGAGCGCAGACGGTT
+
,FFFFFFFFFFFFF:FFFFFFFF,FFFFFFFFF:FFFFFFFFFFFFFFFFFFFFFFFFFFFFFFFFFFFFFFFFFFFFFFFFFFFFFFFFFFFFFFFFFFFFFF,FFFFFFFFFFFFFFFFFFFFFF:FFFFFFFF,,FF:FFFFFFFFFFFFFFFFFFFF:FFFFFFFFFFFF:FFFFFFF,FFF:FFFFFFFFFFFFFFFFF:FFFFFFFFFFFFFFFFFFFFF:FFFFFFFFFFFFFFF:FF:F:FF
@A00270:176:HGHW5DRXY:1:2101:21522:19820 2:N:0:TGATGAAT+CTCCTTAC
CCTACGGGGGGCAGCAGTGGGGAATTTTGGACAATGGGGGGAACCCTGATCCAGCCATGCCGCGTGTCTGAAGAAGGCCTTCGGGTTGTAAAGGACTTTTGTTAGGGAAGAAAAGCTGGGTGCTAATACCATCTAGTGCTGACGGTACCTAAAGAATAAGCACCGGCTAACTACGTGCCAGCAGCCGCGGTAATACGTAGGGTGCGAGCGTTAATCGGAATTACTGGGCGTAAAGCGAGCGCAGACGGTT
+
FFFFFFFFFFFFFFFFFFFFFFFFFFFFFFFFFFFFFFFFFFFFFFFFFFFF:FFFFFFFFFFFFFFFFFFFFFFFFFFFFFF:FFFFFFFFFFFFFFFFFFFFFFFFFFFFFFFFFFFFFFFFFFFFFFFFFFFFFFFFFF:FFFFFFFFF:FFFFF::FFFFFFFFFFFFFFFFFFFFFFFFFFFFFFFFFFFFFFFFFFF:,FFFFFFFFFFFFFFFFFFFFFFFFFFFFFFFFFFFF::F:FF:FF
@A00270:176:HGHW5DRXY:1:2101:21730:19836 2:N:0:TGATGAAT+CTCCTTAC
CCTACGGGGGGCAGCAGTGGGGAATATTGCACAATGGGGGGAACCCTGATGCAGCCATGCCGCGTGTATGAAGAAGGCCTTCGGGTTGTAAAGTACTTTCGGTGATGAGGAAGGTGATGTATCTAATAGGTGCATTAATTGACGTTAATCACAGAAGAAGCACCGGCTAACTCCGTGCCAGCAGCCGCGGTAATACGGAGGGTGCGAGCGTTAATCGGAATGACTGGGCGTAAAGGGCATGTAGGCGGAT
+
FFFFFFFFFFFFFFFFF,FFFFFFFFFFFFFFFFFFFFFFFFFFFFFFFFFFFFFF:FFFFFFFFF:FFFF,FFFFFFFFFFFFF:FFFFFFFFFFFFFFFFFFFFF:FFFFFFFFFFFFFFFFFFFFFFFFFF:FFFFFF:FFFFFFFFFFFF:FF:FFFFFFF:FFFFFFFFFFFFFFFFFFFFFFFFF:FFFFFFFFFFFF:FFFFFFF:FFF:FFF:FFFFFFFFFFFFFFFFFFFFFF,FFFFFF
@A00270:176:HGHW5DRXY:1:2101:21576:19852 2:N:0:TGATGAAT+CTCCTTAC
CCTACGGGGGGCAGCAGTGGGGAATTTTGGACAATGGGGGGAACCCTGATCCAGCCATGCCGCGTGTCTGAAGAAGGCCTTCGGGTTGTAAAGGACTTTTGTTAGGGAAGAAAAGCTGGGTGCTAATACCATCTAGTGCTGACGGTACCTAAAGAATAAGCACCGGCTAACTACGTGCCAGCAGCCGCGGTAATACGTAGGGTGCGAGCGTTAATCGGAATTACTGGGCGTAAAGCGAGCGCAGACGGTT
+
FFFFFFFFFFFFFFFFFFFFFFF:FFFFFFFFFFFFFFFFFFFFFFFFFFFFFFFFFFFFFFFF:FFFFFFFFFFFFFFFFFFFFFFFFFFFFFFFF:FFFFFFFFFFFFFFFFFFFFFFFFFFFF:FF,FFFFFFFFFFFFFFFFFFFFFFFFFFFFFFFFF,FFFFFFFFFFFFFFFFFFFFFFFFFFFFFFF,FFFF:FFFF:F:FFFFFFFFFFFFF:FF:FFFFFFFFFFFFFFFFFF:F:FFF:
@A00270:176:HGHW5DRXY:1:2101:27199:19883 2:N:0:TGATGAAT+CTCCTTAC
CCTACGGGTGGCAGCAGTGGGGAATATTGCACAATGGGGGGAACCCTGATGCAGCCATGCCGCGTGTATGAAGAAGGCCTTCGGGTTGTAAAGTACTTTCGGTGATGAGGAAGGTGATGAATCTAATAGGTTTATTAATTGACGTTAATCACAGAAGAAGCACCGGCTAACTCCGTGCCAGCAGCCGCGGTAATACGTAGGGTGCGAGCGTTAATCGGAATTACTGGGCGTAAAGCGAGCGCAGACGGTT
+
FFFFFFFFFFFFFFFFFFFFFFF:FFFFFFFFFFFFFFFFF:FFFFFFFFFFFFFFFFFFFFFFFFFFFFF:F:FFFFFFFFFFFFFFFFFFFFFFFFFFFFFFFFFFFFFFFFFFFFFFFFFFFFFFFFFFFFFFFFFFFFFFFFFFFFFFFFFFFFFFFFFFFFFFFFFFFFFFFFFFFFFFFFFFFFF:FFFFFFFFFFFFFFFFFFF:FFFFFFF,F:FFF:FFFF,FFFFFFFFFFFFFFFF:F:
@A00270:176:HGHW5DRXY:1:2101:1588:19930 2:N:0:TGATGAAT+CTCCTTAC
GACTACCCGGGTATCTAATCCTGTTTGCTCCCCACGCTTTCGCATCTCAGCGTCAGTATCTGTCCAGAAGGCCGCCTTCGCCACCGGTATTCCTCCACATCTCTACGCATTTCACCGCTACACGTGGAATTCTACCTTCCTCTACAATACTCTAGTTAACCAGTTTTAAGTGCAATTCCTAGGTTGAGCCCAGGGCTTTCACACCTAACTTAATTATCCGCCTACATGCCCTTTACGCCCAGTCATTCC
+
FFFFF:FFFFFFFFFFFFFFF:FFFFFFFFFFFFFFFFFFFFFFF:FFFFFFFFFFFFFFFFFFFFFF:FFFFFFFF:FFF:FFFFF:FFFFF:FFFFFFFFFFFFFFFFFFFFFFFFFFFFFFFFFFF:FFFFFFFFFFFFFFFFF:FFFFFFFFFFFFFFFFFFFFF:FF:FFFFFFFFFF:FFFFFFFFFFFFFFFF:FFFFFFFFFFFF:FFFFFFFFFFFFFFFFFFFFFFFFFFFFFFFFFFF
@A00270:176:HGHW5DRXY:1:2101:19669:19961 2:N:0:TGATGAAT+CTCCTTAC
GACTACTAGGGTATCTAATCCTGTTTGCTCCCCACGCTTTCGCATCTCAGCGTCAGTATCTGTCCAGAAGGCCGCCTTCGCCACCGGTATTCCTCCACATCTCTACGCATTTCACCGCTACACGTGGAATTCTACCTTCCTCTACAATACTCTAGTTAACCAGTTTTAAGTGCAATTCCTAGGTTAAGCCCAGGGCTTTCACACCTAACTTAATTATCCGCCTACATGCCCTTTACGCCCAGTCATTCC
+
FFFFFFFFFFFFFFFFFFFFFFFFFFFFFFFFFFFFFFFFFFFFFFFFFFFFFFFFFFFFFFFFFFFFFFFFFFFFFFFFFFFFFFFFFFFFFFFFFFFFFFFFFFFFFFFFFFFFFFFFFFFFFFF:FFFFF:::FFFFFFFFFF:FFFFFFFFFFFFFFFFFFFFF:FFFFFFFFFFFFFFFFFFFFFFFFFF:FFFFFFFF:FFFFFFFFFFFFFFFFFFFFFFF:FF:FFF:FFFFFFFFFFF,F
@A00270:176:HGHW5DRXY:1:2101:5358:19977 2:N:0:TGATGAAT+CTCCTTAC
GACTACAGGGGTATCTAATCCTGTTTGCTCCCCACGCTTTCGCATCTCAGCGTCAGTATCTGTCCAGAAGGCCGCCTTCGCCACCGGTATTCCTCCACATCTCTACGCATTTCACCGCTACACGTGGAATTCTACCTTCCTCTACAATACTCTAGTTAACCAGTTTTAAGTGCAATTCCTAGGTTAAGCCCAGGGCTTTCACACCTAACTTAATTATCCGCCTACCTGCCCTTTACGCCCAGTCATTCC
+
FFFFFFFFFFFFFFFFFFFFFFFFFFFFFFFFFFFFFFFFFFFFFFFF:FFFFFFFFFFFFFFFFFFFFFFFFFFFFFFFFFFFFFFFFFFFFFFFFFFFFFFFFFFFFFFFFFFFFFFFFFFFFFFFFFFFF::FFFFFFFFFFFFFFFFFFFFFFF:FFFF:FFFFFFFFFFFFFFFFFFFFFFFFFFFFFFFFF:FF:FFFFFFFFFFFFFFFFFFF:FF:F,FFFF,FFFFFFFFFFFF::FFFF
@A00270:176:HGHW5DRXY:1:2101:11885:19977 2:N:0:TGATGAAT+CTCCTTAC
CCTACGGGAGGCAGCAGTGGGGAATATTGCACAATGGGGGGAACCCTGATGCAGCCAAGCCGCGTGTATGAAGAAGGCCTTCGGGATGTAAAGTACTTTCGGTGATGAGGAAGGTGATGTATCTAATAGGTGCATTAATTGACGTTAATCACAGAAGAAGCACCGGCTAACTCCGTGCCAGCAGCCGCGGTAATACGGAGGGTGCGAGCGTTAATCGGAATGACTGGGCGTAAAGGGCATGTAGGCGGAT
+
F:FFFF,,FF:FF,FFFFF:,FFF:FF:F:FF:F,:FF:,:FFFF:FFFF:FF:FFF,F:FF:,::F:F:FF:FF,FFF,F,FF:,:FFFFF:FFFF,:FFF,FFF,FF:FFF::,FFF:FF,FFF,FFFFFFFFFF::FFFFFFFFFFFFFFFF:,FFFFFF:,:FFFFF::FF,FFFF,,F:,F,FF:F:FFFF,FFF,FFF,FFF:FF:FFFFFFF,::FF,FFFF,,FFF:,:FF:::FFFFFFFF
@A00270:176:HGHW5DRXY:1:2101:8657:20118 2:N:0:TGATGAAT+CTCCTTAC
CCTACGGGGGGCAGCAGTGGGGAATATTGCACAATGGGGGGAACCCTGATGCAGCCATGCCGCGTGTATGAAGAAGGCCTTCGGGTTGTAAAGTACTTTCGGTGATGAGGAAGGTGATGAATCTAATAGGTTTATTAATTGACGTTAATCACAGAAGAAGCACCGGCTAACTCCGTGCCAGCAGCCGCGGTAATACGGAGGGTGCGAGCGTTAATCGGAATGACTGGGCGTAAAGGGCATGTAGGCGGAT
+
FFFFFFFFFFFFFFFFFFFFFFFFFFFFFFFFFFFFFFFFFFFFFFFFFFFFFFFFFFFFFFFFFFFFFFFFFFFFFFFFFFFFFFFFFFFFFFFFFFFFFFFFFFFFFFFFFFFFFFFFFFFFFFFFFFFFFFFFFFFFFFFFFFFFFFFFFFFFFFFFFFFFFFFFFFFFFFFFFFFFFFFFFFFFFFFFFFFFFFFFFFFFFFFFFFFFFFFFFFF:FFFFFFFFFFFFFFFFFFFF:FFFFFFFFF
@A00270:176:HGHW5DRXY:1:2101:8693:20149 2:N:0:TGATGAAT+CTCCTTAC
CCTACGGGGGGCAGCAGTGGGGAATATTGCACAATGGGGGGAACCCTGATGCAGCCATGCCGCGTGTATGAAGAAGGCCTTCGGGTTGTAAAGTACTTTCGGTGATGAGGAAGGTGATGAATCTAATAGGTTTATTAATTGACGTTAATCACAGAAGAAGCACCGGCTAACTCCGTGCCAGCAGCCGCGGTAATACGGAGGGTGCGAGCGTTAATCGGACTGACTGGGCGTAAAGGGCATGTAGGCGGAT
+
FFFFFFFFFFFF:FFFFFFFFFFFFFFFFFFFFFFFFFFFFF:FFFFFFFFFFFFF,FFFFFFFFFFFFFFFFFFFFFFFFFFFFFFFFFFFFFFFFFFFFFFFF,FFFFFFFFFFFFFFFFFFFFFFFFFFFF:FFFFFFFFFFFFFFFF:FFFFFFFFFFFFFFFFFFFFFFFFFFFFFFFFFFFFFFFFFFFFFFFFFFFFFFFFFFFFFFFFFFF,FF,FFFFFFFFFF::FFFFFFFFFFF:FFF
@A00270:176:HGHW5DRXY:1:2101:8684:20165 2:N:0:TGATGAAT+CTCCTTAC
CCTACGGGGGGCAGCAGTGGGGAATATTGCACAATGGGGGGAACCCTGATGCAGCCATGCCGCGTGTATGAAGAAGGCCTTCGGGTTGTAAAGTACTTTCGGTGATGAGGAAGGTGATGAATCTAATAGGTTTATTAATTGACGTTAATCACAGAAGAAGCACCGGCTAACTCCGTGCCAGCAGCCGCGGTAATACGGAGGGTGCGAGCGTTAATCGGAATGACTGGGCGTCAAGGGCATGTAGGCGGAT
+
FFFFFFFFFF:FFFFFFFFFFFFFFFFFFFFFFFF:FFFFFFFF:FFFFFFFFFFFFFFFFFFFFFFFFFFFFFFFFFFFFFFFFFF:FFFFFFF,FFFF:FFF:FFF:FFFFFFFFFF:,FFFFFFFFFFFFFFFFFFFF,FFFFFF:FFFFF:F:FFFF:FFFFFFFFFFFFFFFFFFFFFFFFFFFFFFFFFFFFFFFFFFFFFFFFFFFFF:FFFFFFFFFF:FFFF,FF:FFFFFFFFFFF,FFF
@A00270:176:HGHW5DRXY:1:2101:31024:20212 2:N:0:TGATGAAT+CTCCTTAC
GACTACTCGGGTATCTAATCCTGTTTGCTACCCACGCTTTCGAGCATGAACGTCAGTGTTATCCCAGGAGGCTGCCTTCGCCATCGGTATTCCTCCACATCTCTACGCATTTCACTGCTACACGTGGAATTCTACCTCCCTCTGACACACTCTAGTTACACAGTTTCAAATGCACGTCCCAAGTTGAGCTCGGGGATTTCACATCTGACTTATTTAACCGTCTGCGCTCGCCTTACGCCCAGTAATTCC
+
FFFF:FFFFFF,FFFFFFFFFFFFFFFFFFFFFFFFFF:FFFFFFFF,FFFFFFFFFFFFFFFFFFFF:FFFFFFFFFFFFFF:FFFFFFFFFFFFFFF:F:FF:FFFFFFFFFF:FFFFFFFFF:FF,FFFF,FF,FFFFFF:FFFFFFFF:,FFFFFFFFF,FFFF,,FFFFFFFFFFF,FF:FFFFFFFFFF,::FFF:FFFFFF:F,FFFFFFFF:,FFFFFFFFFF,F:F:FFFFFFFFFFFFF
@A00270:176:HGHW5DRXY:1:2101:21630:20259 2:N:0:TGATGAAT+CTCCTTAC
CCTACGGGGGGCAGCAGTGGGGAATTTTGGACAATGGGGGGAACCCTGATCCAGCCATGCCGCGTGTCTGAAGAAGGCCTTCGGGTTGTAAAGGACTTTTGTTAGGGAAGAAAAGCTGGGTGCTAATACCATCTAGTGCTGACGGTACCTAAAGAATAAGCACCGGCTAACTACGTGCCAGCAGCCGCGGTAATACGTAGGGTGCGAGCGTTAATCGGAATTACTGGGCGTAAAGCGAGCGCAGACGGTT
+
FFFFFFFFFFFFFFFFFFFFFFFFFFFFFFFFFFFFFFFFFFFFF:FFFFFFFFFFFFFFFFFFFFFFFFF:FFFFFFF:F,FFF:FFFFF:FFFFFFF:FFFFFFFFFFFFFFFFFFFFFFFFFFFFFFFFFFFFFFFFFFF:FFFFFFFFFFFFFFFFFFFFFFFFFFFFFFFFF:FFFFFFFFFFFFFFFFFF:FFFFFFFFF,FFFFFFFFFFFFFFFFFFFFFFFFF:F:FFFFFFFFFFFFFFF
@A00270:176:HGHW5DRXY:1:2101:21649:20259 2:N:0:TGATGAAT+CTCCTTAC
CCTACGGGGGGCAGCAGTGGGGAATTTTGGACAATGGGGGGAACCCTGATCCAGCCATGCCGCGTGTCTGAAGAAGGCCTTCGGGTTGTAAAGGACTTTTGTTAGGGAAGAAAAGCTGGGTGCTAATACCATCTAGTGCTGACGGTACCTAAAGAATAAGCACCGGCTAACTACGTGCCAGCAGCCGCGGTAATACGTAGGGTGCGAGCGTTAATCGGAATTACTGGGCGTAAAGCGAGCGCAGACGGTT
+
FFFFFFFFFFFFFFFFFFFFFFFFFFFFFFFFFFFF:FFFFF:FFFFFFFFFFFFFFFFFFFFFFFFFF::FFFFFFFFFFFFFFFFFFFFFFFFFFF:FFF:FFFFFFFFFFFFFFFFFFFFFFFFFFFFFFFFFFFFFFFFFFFFFFFFFFFFFFFFFFFFFFFFFFF:FFFFFFFFFFFFFFFFFFFFFFFF:FFFFFFFF:FFFFFFFFFF:FF::FFF:FFFFFFF:F:FFFFFFFFFFFFFF:F
@A00270:176:HGHW5DRXY:1:2101:23863:20275 2:N:0:TGATGAAT+CTCCTTAC
CCTACGGGGGGCTGCAGTGGGGAATATTGCACAATGGGGGGAACCCTGATGCAGCCATGCCGCGTGTATGATGAAGGCCTTCGGGTTGTAAAGTACTTTCGGTGATGAGGAAGGTGATGTATCTAATAGGTGCATTAATTGACGTTAATCACAGAAGAAGCACCGGCTAACTCCGTGCCAGCAGCCGCGGTAATACGGAGGGTGCGAGCGTTAATCGGAATGACTGGGCGTAAAGGGCATGTAGGCGGAT
+
FFFFFFFFFFFFFFFFFFFFFFFFFFFFFFFFFFFFFFFFFFFFFFFFFFFFFFFF:FFFFFFFFFF,FFF,FFFFFFFFFFFF:FFFFFFFFFF:FFFFFFFFFFFFFFFFFFFFFFFFFFFF:FFFFFFFFFFFFFFFFFF:FFFFFFFF:F:FFFFFFFFFFFFFFFFFFFFFFFFFFFF:FFFFFFFFFFFFFFFFFFFFFFFFFF:FF,FFFFFFFFFFFFFFFFF:FFFFF::FFFF:FFFFFF
@A00270:176:HGHW5DRXY:1:2101:3034:20369 2:N:0:TGATGAAT+CTCCTTAC
CCTACGGGAGGCTGCAGAGGGGAATATTGCACAATGGGGGGAACCCAGATGCAGCCATGCCGCGTGTATGAAGAAGGCCTTCGCGTTCTAAAGTACTTTCGGTGATGAGGAAGGCGGTGTATCTAATAGGTGCATCGATTGACGTTAATCACAGAAGAAGCACCGGCTCACTCCGTGCCAGCAGCGGCGGTAGTACGGAGGGTGCGGGCGGTCATCGGCATGACGGGGCGTAGAGGGCAGGTGGGCGGG
+
F:FFF:FFFFFFFFF,F,,F,F::FF:FFFFF:,:F:F:FFF,FFF,F,FFF,:FFFFFFFFFF:F,FF:FF::F:FFF,:FF,FF,,:,::,FF:F::FF:,F,:F,FF::FF,FF,F:,FF:F,:FFF::FFFFFF:,FFFF,,FF:F:F:F,F,,:F,FFFFFFF,F,FF:FF::::FF,F:,FFFFFF,F,:FF,FFF,F,F,FFF,:,,:FFF,,,F,:,FFF,F,,,:FFF,,,F,:::,:F,
@A00270:176:HGHW5DRXY:1:2101:17011:20369 2:N:0:TGATGAAT+CTCCTTAC
GACTACTAGGGTATCTAATCCTGTTTGCTACCCACGCTTTCGAGCATGAACGTCAGTGTTATCCCAGGAGGCTGCCTTCGCCATCGGTATTCCTCCACATCTCTACGCATTTCACTGCTACACGTGGAATTCTACCTCCCTCTGACACGCTCTAGTTACACAGTTTCAAATGCACGTCCCAAGTTGAGCTCGGGGATTTCACATCTGACTTATTTAACCGTCTGCGCTCGCTTTACGCCCAGTAATTCC
+
FFFFFFFFFFFFFFFFFFFFFFFFFFFFFFFFFFFFFF:FFFFFFFFFFFFFFFFFF:FFFFFFF:FFFFFFFFFFFFFFFFFFFFFFFFFFFFFFFFFFFF:FFFFFFFFFFFFFFFFFFF:FFFFFFFFF:FFFFFFFFFFFFFFFFFFFFFFFFFF,FFFFFFFFFFFFFFFFFF:FFFFFFFFFFFFFFFFFFFFFFFFFFFFFFFFFFFF:FFFFFFFFFFFFFFFFFFFFFFFFFFFFFFFFF
@A00270:176:HGHW5DRXY:1:2101:30282:20369 2:N:0:TGATGAAT+CTCCTTAC
GACTACCAGGGTATCTAATCCTGTTTGCTACCCACGCTTTCGAGCATGAACGTCAGTGTTATCCCAGGAGGCTGCCTTCGCCATCGGTATTCCTCCACATCTCTACGCATTTCACTGCTACACGTGGAATTCTACCTCCCTCTGACACACTCTAGTTACACAGTTTCAAATGCACGTCCCAAGTTGAGCTCGGGGATTTCACATCTGACTTATTTAACCGTCTGCGCTCGCTTTACGCCCAGTAATTCC
+
FFFFFFFFFFFFFFFFFFFFFFFFFFFFFFFFFFFFFFFFFFFFF:FFFFFFFFFFFFFFFFFF:FFFFFFFFFFFFFFFFFFFFFFFFFFFFFFFFFFFFFFFFFFFFFFFFFFFFFFFFFFFFFFFFFFFFFFFFFFFFFFFFFFFFFFFFFFFFFF:FFF,FFFFF:FFFFFFFFF:FFFFFFFFFFFFFFFFFFFFF::FFFFFFFF,FFFF,FFFFFFFFFFFFFFFF::FFFF:FFFFFFFFF
@A00270:176:HGHW5DRXY:1:2101:30318:20400 2:N:0:TGATGAAT+CTCCTTAC
GACTACTAGGGTATCTAATCCTGTTTGCTACCCACGCTTTCGAGCATGAACGTCAGTGTTATCCCAGGAGGCTGCCTTCGCCATCGGTATTCCTCCACATCTCTACGCATTTCACTGCTACACGTGGAATTCTACCTCCCTCTGACACACTCTAGTTACACAGTTTCAAATGCACGTCCCAAGTTGAGCTCGGGGATTTCACATCTGACTTATTTAACCGTCTGCGCTCGCTTTACGCCCAGTAATTCC
+
FFFFFFFFFFFFFFFFFFFFFFFFFFFFFFFFFFFFFFFFFFFFFFFFFFFFFFFFFFFFFFFFFFFFFFFFFFFFFFFFF:FFFFFFFFFFFFFFFFFFFFFFFFFFFFFFFFFFFFFFFFFFFFFFFFFFFFFFFFFFFFFFFFFFFFFFFFFFFFFFFFFFFFFFFFFFFFFFFFFFFFFFFFFFFF:FFFFFFFFFFFFFFFFFFFFFF:FFFFFFFFFFFFFFFFFFFFFF:FF:FFFFFFFFF
@A00270:176:HGHW5DRXY:1:2101:24270:20415 2:N:0:TGATGAAT+CTCCTTAC
GACTACCAGGGTATCTAATCCTGTTTGCTCCCCACGCTTTCGCATCTCAGCGTCAGTATCTGTCCAGAAGGCCGCCTTCGCCACCGGTATTCCTCCACATCTCTACGCATTTCACCGCTACACGTGGACTTCTACCTTCCTCTACAATACTCTAGTTAACCAGTTTTAAGTGCAATTCCTAGGTTAAGCCCAGGGCTTTCACACCTAACTTAATTATCCGCCTACATGCCCTTTACGCCCAGTCAGTCC
+
FFFFFFFFFFFFFFFFFFFFFFFFFFFFFFFFFFFFFFFFFFFFFFFFFFFFFFFFFFFFFFFFFFFFFFFFFFFF::FFFF,FFFFF::FFFFFFFFFFFFFFFFFFFFFFFFFFFFFFFFF:FFFF,FFFFFFFF:FFFFFFFFFFFFFFF:F,FFFFFFF:FFFFFF,FFFF:FFFFF:FFFFF:FFFFFFFFFFFFFFFFFFFFF:FFF:FFFFFFFFFFFFFFFFFFF:FFFFFFFFFFF,FFF
@A00270:176:HGHW5DRXY:1:2101:4743:20478 2:N:0:TGATGAAT+CTCCTTAC
GACTACAGGGGTATCTAATCCTGTTTGCTCCCCACGCTTTCGCATCTCAGCGTCAGTATCTGTCCAGAAGGCCGCCTTCGCCACCGGTATTCCTCCACATCTCTACGCATTTCACCGCTACACGTGGAATTCTACCTTCCTCTACAATACTCTAGTTAACCAGTTTTAAGTGCAATTCCTAGGTTAAGCCCAGGGCTTTCACACCTAACTTAATTATCCGCCTACATGCCCTTTACGCCCAGTCATTCC
+
FFFFFFFFFFFFFFFFFFFFFFFFFFFFFFFFFFFFFFFFFFFFFFFFFFFFFFFFFFFFFFFFFFFFFFFFFFFFFFFFFFFFFFFF:F:FFFFFFFFFFFFF,:FFFFFFFFFFFFFFFFFFFFFFFFFFFFFFFFFFFFFFFFFFFFFFFFFFFFFF:FFFFFFFF:FF:FFFFF:FFFFFFFFFFFFFFFF:FFFFFFFFFFFFFFFFFFFFFFFFF:,FFFFF:F,FFFFFFFFFF:F,FFFFF
@A00270:176:HGHW5DRXY:1:2101:14082:20525 2:N:0:TGATGAAT+CTCCTTAC
CCTACGGGGGGCAGCAGTGGGGAATTTTGGACAATGGGGGGAACCCTGATCCAGCCATGCCGCGTGTCTGAAGAAGGCCTTCGGGTTGTAAAGGACTTTTGTTAGGGAAGAAAAGCTGGGTGCTAATACCATCTAGTGCTGACGGTACCTAAAGAATAAGCACCGGCTAACTACGTGCCAGCAGCCGCGGTAATACGTAGGGTGCGAGCGTTAATCGGAATTACTGGGCGTAAAGCGAGCGCAGACGGTT
+
F:FFFFFFFFFF,FF:FFFFFF:F,FFFFFFFFFFFFFFFFF:FFFFFFFFFFFFF:F:FFFFFFFFFFFFFFFFFFFFFFFFFFFFF:FFFFFFFF:FFFFFFFFFF:FFFFFFFFFFF,FFF,FFFFFFFFFFFFFFFFFFFFFFFFFFFFFF,FFFFFFFF:FFFF:FF::FFFFFFFFFFFFFFFFFFFFFFFFFFF:FFFFF:FF:F,FFFFF:FFFFFFFFFFFFFFF,FF,FFFFFFFFFF,F
@A00270:176:HGHW5DRXY:1:2101:30120:20525 2:N:0:TGATGAAT+CTCCTTAC
CCTACGGGCGGCTGCAGTGGGGAATATTGCACAATGGGGGGAACCCTGATGCAGCCATGCCGCGTGTATGAAGAAGGCCTTCGGGTTGTAAAGTACTTTCGGTGATGAGGAAGGTGATGTATCTAATAGGTGCATTAATTGACGTTAATCACAGAAGAAGCACCGGCTAACTCCGTGCCAGCAGCCGCGGTAATACGGAGGGTGCGAGCGTTAATCGGAATGACTGGGCGTAAAGGGCATGTAGGCGGAT
+
F:F:FFFFFFFFFFFFFFFFFFFFFFFFFFFFFFFFFF:FFFFFFFFFFFFFFFFFFFFFFFFFFFFFFFFFF:FFFF:FFFFFF:FFF:FFF:FFFFFFFFFFFFFFFFFFFFFFFFFFFFFFFFFF:FFFFFFF:FFFFFFFFFFFFFFFFFF:FFFFFFFFFFFFFFFFFFFFFFFFFFFFFFFFFFFFFFFFFF:FFFFFFFFFFFFF::FFFFFFFF:FFFFFFFFFFFFFFFFFFFFFFFFFFF
@A00270:176:HGHW5DRXY:1:2101:26775:20556 2:N:0:TGATGAAT+CTCCTTAC
CCTACGGGTGGCTGCAGTGGGGAATATTGCACAATGGGGGGAACCCTGATGCAGCCATGCCGCGTGTATGAAGAAGGCCTTCGGGTTGTAAAGTACTTTCGGTGATGAGGAAGGTGATGAATCTAATAGGTTTATTAATTGACGTTAATCACAGAAGAAGCACCGGCTAACTCCGTGCCAGCAGCCGCGGTAATACGGAGGGTGCGAGCGTTAATCGGAATGACTGGGCGTAAAGGGCATGTAGGCGGAT
+
FFFFFFFFFFFFFFFFFFFFFFFFFFFFFF:FFFFFFFFFFFFFFFFFFFFFFFFFFFFFFFFFFFF:FFF:FFFFFFFFFFFFFFFFFFFFFFFFFFFFFFFFF:FFFFFFFFFF:FFF:FFFFFFFFFFFFFFFFFFFFFFFFFFFFFFFFFFFFFFFFFFFFFFFFFFFFFFFFFFFFFFFFFFFFFFFFFFFFFFFFFFFFFFFFFFFFFFFFFFFFFFFF:FFFFF,FFFFFFFF:FFF,FFFFF
@A00270:176:HGHW5DRXY:1:2101:4417:20603 2:N:0:TGATGAAT+CTCCTTAC
CCTACGGGTGCTGCAGTGGGGAATTTTGGACAATGGGGGGAACCCTGATCCAGCCATGCCGCGTGTCTGAAGAAGGCCTTCGGGTTGTAAAGGACTTTTGTTAGGGAAGAAAAGCTGGGTGCTAATACCATCTAGTGCTGACGGTACCTAAAGAATAAGCACCGGCTAACTACGTGCCAGCAGCCGCGGTAATACGTAGGGTGCGAGCGTTAATCGGAATTACTGGGCGTAAAGCGAGCGCAGACGGTTA
+
FFFFFFFFFFFFFFFFFFFFFFFFFFF:FFFF:FFFFFFFFFFFFFFFFFFFFFFF:FFFFFFFFFFF:,FFFFFFFFFFFF,FFFFFFFFFFFFFFFFFFFFFFFF,FFFFFFFFFFFFFFFFFFFFFFFFFFFFFFFFFFFFFFF:FFFFFFFFFFFFF::FFFFFFFFFFFFFFFFFFFFFFFFFFFFFFFFFFFFF:FFFFFFFFFFFFFFFFFFFFF:FFFFFFFFF::FFFFFF:FF:FFFFF:
@A00270:176:HGHW5DRXY:1:2101:7862:20619 2:N:0:TGATGAAT+CTCCTTAC
GACTACAGGGGTATCTAATCCTGTTTGCTACCCACGCTTTCGAGCATGAACGTCAGTGTTATCCCAGGAGGCTGCCTTCGCCATCGGTATTCCTCCACATCTCTACGCATTTCACTGCTACACGTGGAATTCTACCTCCCTCTGACACACTCTAGTTACACAGTTTCAAATGCACGTCCCAAGTTGAGCTCGGGGATTTCACATCTGACTTATTTAACCGTCTGCGCTCGCTTTACGCCCAGTAATTCC
+
FFFFFFFFFFFFFFFFFFFFFFFFFFFFFFFFFFFFFF:FFFFFFFFFFFFFFFFFFFFFFFFFFFFFFFFFFFFFFFFFFFFFFFF:FFFFFFFFFFFFFFFFFFFFFFFFFFFFFFFFFFFFFFFFFFFFFFFFFFFFFFFFFFFFFFFFFFFFFFFFF:FFFFFFFFFFFFFFFFFFFFFFFFFFFFFFFFFFFFFFFFFFFFFFFFFFFFFFFFFFFFFFFFFFFFF:FFFFFFFFFFFFFFFFF
@A00270:176:HGHW5DRXY:1:2101:12373:20666 2:N:0:TGATGAAT+CTCCTTAC
CCTACGGGAGGCAGCAGTAGGGAATCTTCCGCAATGGGCGAAAGCCTGACGGAGCAACGCCGCGTGAGTGATGAAGGTTTTCGGATCGTAAAACTCTGTTATTAGGGAAGAACAAATGCGTAAGTAACTGTGCGCATCTTGACGGTACCTAATCAGAAAGCCACGGCTAACTACGTGCCAGCAGCCGCGGTAATACGTAGGTGGCAAGCGTTATCCGGAATTATTGGGCGTAAAGCGCGCGTAGGCGGTTT
+
FFFFFFFFFFFFFFFFFF:FFFFFFFFFFFFFFFFFFFFFFFFFFFFFFFFFFFFFFFFFFFFFFFFFFFFFFFFFFFFFFFFFFFFFFFFFFFFFFFFFFFFF:FFFFFFFFFFFFFFFFFFFFFFFFFFFFFFFFFFFFFFFFFFFFFFFFFFFFF:FFFFFFFFFFFFFFFFFFFFFFFFFFFFFFFFFFFFFFFFFFFFFFFFFFFFF,F,FFFF:FF,FFFFFFFFFFFFFFFFFF:FFFFFFF:F
@A00270:176:HGHW5DRXY:1:2101:30391:20744 2:N:0:TGATGAAT+CTCCTTAC
CCTACGGGTGGCTGCAGTGGGGAATATTGCACAATGGGGGGAACCCTGATGCAGCCATGCCGCGTGTATGAAGAAGGCCTTCGGGTTGTAAAGTACTTTCGGTGATGAGGAAGGTGATGTATCTAATAGGTGCATTAATTGACGTTAATCACAGAAGAAGCACCGGCTAACTCCGTGCCAGCAGCCGCGGTAATACGGAGGGTGCGAGCGTTAATCGGAATGACTGGGCGTAAAGGGCATGTAGGCGGAT
+
FFFFFFFFFFFFFFFFFFFFFFFFFFFFFFFFFFFFFFFFFFFFFFFFFFFFFFFFFFFFFFFF:FFFFFFFFFFFFFF:::FFFF:FFFF:FFFFFFF:FFFFFFFFFFFFFFFFF:FFFFFFFFFFFFFFFFFFF,FFF:FFFFFFFFFFFFF:FFFFFFFFFFFFFFFFFFFFFFFFFFFFFFFFFFFFFFFFFF:FFFFFFFF:FFFFFFFFFFFFFFF,FFFF:F:F,FFFFFFFFFFFFFFF:F
@A00270:176:HGHW5DRXY:1:2101:10339:20776 2:N:0:TGATGAAT+CTCCTTAC
CCTACGGGTGGCAGCAGTGGGGAACTTTGGACAATGGGGGGAACCCTGATCCAGCCATGCCGCGTGTCTGAAGAAGGCCTTCGGGTTGTAAAGGACTTTTGTTAGGGAAGAAAAGCTGGGTGCTAATACCATCTAGTGCTGACGGTACCTAAAGAATAAGCACCGGCTAACTACGTGCCAGCAGCCGCGGTAATACGTAGGGTGCGAGCGTTAATCGGAATTACTGGGCGTAAAGCGAGCGCAGACGGTT
+
FFFFFFFFFFFFFFFFFFFFFFF:F:FFFFFFFFFFFFFFFFFFFFFFFFFFFFFFFFFFFFFFFFF:FF:FFFFFFFFFFFFFFFFFFFFFFFFFFFFFFFFFFFFFFFFFFFFFFFFFFFFFFFFFFFFFFFFFFFFFFFFFFFFFFFF,FF:,FFFFFFFFFFFFFFFFFFFFFFFFFFFFFFFFFFFFFFFFFFFFFFFFFFFFFFFF,F:FFFFFFFFFFFFFFFFFFFFFFFF:FFFFFFFFFF
@A00270:176:HGHW5DRXY:1:2101:10221:20791 2:N:0:TGATGAAT+CTCCTTAC
CCTACGGGTGGCAGCAGTGGGGAACTTTGGACAATGGGGGGAACCCTGATCCAGCCATGCCGCGTGTCTGAAGAAGGCCTTCGGGTTGTAAAGGACTTTTGTTAGGGAAGAAAAGCTGGGTGCTAATACCATCTAGTGCTGACGGTACCTAAAGAATAAGCACCGGCTAACTACGTGCCAGCAGCCGCGGTAATACGTAGGGTGCGAGCGTTAATCGGAATTACTGGGCGTAAAGCGAGCGCAGACGGTT
+
FFFFFFFFFFFFFFFFFFFFFFFFFFFFFFFFFFFFFFFFFFFFFFFFFFFFFFFFFFFFFFFFFFFFFFFFFFF:FFFFFFFFFFFFFFF:FFFFFFFFF:FFFFFFFFFFFFFFFFFFFFFFFFFFFFFFFFFFFFFFFFFFFFFFFFFFFFFFFFFFFFFFFFFFFFFFFFFFFFFFFFFFFFFFFFFFFFFFFFFFFFFFFFFFFFFFFFF:FFFFFFFFFFFFFFFF:,FFFFFF:FFFFFFFFF
@A00270:176:HGHW5DRXY:1:2101:1985:20870 2:N:0:TGATGAAT+CTCCTTAC
GACTACACGGGTATCTAATCCTGTTTGCTCCCCACGCTTTCGCATCTCAGCGTCAGTATCTGTCCAGAAGGCCGCCTTCGCCACCGGTATTCCTCCACATCTCTACGCATTTCACCGCTACACGTGGACTTCTACCTTCCTCTACAATACTCTCGTTAACCAGTTTTAAGTGCAATTCCTAGGTTAAGCCCAGGGCGTTCACACCTAACTTAATTATCCGCCTACATGCCCTTTACGCCCAGTCATTCC
+
F:F,,FFFFFF,FFFFFFFFFFF:FFFF:FFFFFFFF,:FFFFF,FFFFFFF:FFF,:FFFF:FFF,F,FFFFFFFFFFFFFFFFFFF,FFFFFFF,F,FFFFF:FFFFFFFF,FFFFFFFFFFFFFF,::FF,FF,,FFFFF,F:F,FFFF:,FFF::FFFF:FFFFFFFFFF,FFFFF:FF,F,,FFFFFF:FF,::F,F:FFFFFF::F,F,FFFFFFFF:F:,FFFF:,FFF:FFF,F,FF:,FF
@A00270:176:HGHW5DRXY:1:2101:11297:20932 2:N:0:TGATGAAT+CTCCTTAC
CCTCGGGGGGCTGCAGTGGGGAATATTGCACAATGGGGGGAACCCTGATGCAGCCATGCCGCGTGTATGAAGAAGGCCTTCGGGTTGTAAAGTACTTTCGGTGATGAGGAAGGTGATGAATCTAATAGGTTTATTAATTGACGTTAATCACAGAAGAAGCACCGGCTAACTCCGTGCCAGCAGCCGCGGTAATACGGAGGGTGCGAGCGTTAATCGGAATGACTGGGCGTAAAGGGCATGTAGGCGGATA
+
FFFFFFFFFFFFFFFFFFFFFF:FFFFFFFFF:FFFFFFFF:FFFF:FFFFFFFFFFFFFFFFFFFFFFF,FFFFFFFFFFFFFFFFFF,FFFFFFFFFFF,FFFFFFFFFFFFFFFFFFFFF:FFF:F:FFF:FFFFF:FFFFFFFFFFFFFFFFFFFFFFFFFFFFFFFFFFFFFFFFFF:FFFFF:FFFFFFFFFFFFFFFFFF:FFFFFFFFFFFFFFFFFFFFFFF:FFFFFFFFFF,FFFFFFF
@A00270:176:HGHW5DRXY:1:2101:14154:20964 2:N:0:TGATGAAT+CTCCTTAC
CCTACGGGAGGCTGCAGTGGGGAATATTGCACAATGGGGGGAACCCTGATGCAGCCATGCCGCGTGTATGAAGAAGGCCTTCGGGTTGTAAAGTACTTTCGGTGATGAGGAAGGTGATGTATCTAATAGGTGCATTAATTGACGTTAATCACAGAAGAAGCACCGGCTAACTCCGTGCCAGCGGCCGCGGTAATACGGAGGGTGCGAGCGTTAATCGGAATGACTGGGCGTAAAGGGCATGTAGGCGGAT
+
FFFFFFFFFFFFFFFFFFFFFFFF:FFFFFFFFFFFFFFFFFFFFFFFFFFFFFFF:FF:FFFFFFFFFFFFFF:FFF,:,FFFF,FFFFFFFFFFFFFFFFFFFFFFFFFFFFFF:,FFFFFFFFFFFFFFFFFFFFFFFFFF:FFFFFF:FFFFFFFFF,FFFFFFFFFFFFFFFFF:FFFFFFFFFFFF,FFFFFFFFFFFFFFFFFFFFFFFFFFFFFFFFFFFFF:FFFFFFFFF:FFFFFFFFF
@A00270:176:HGHW5DRXY:1:2101:19660:21010 2:N:0:TGATGAAT+CTCCTTAC
GACTACCCGGGTATCTAATCCTGTTTGCTACCCACGCTTTCGAGCATGAACGTCAGTGTTATCCCAGGAGGCTGCCTTCGCCATCGGTATTCCTCCACATCTCTACGCATTTCACTGCTACACGTGGAATTCTACCTCCCTCTGACACACTCTAGTTACACAGTTTCAAATGCACGTCCCAAGTTGAGCTCGGGGATTTCACATCTGACTTATTTAACCGTCTGCGCTCGCTTTACGCCCAGTAATTCC
+
FFFFFFFFFFFFFFFFFFFFFFFFFFFFFFFFFFFFFFFFFFFFFFFFFFFFFFFFFFFFFFFFFFFFFFFFFFFFFFFFFFFFFFFF,FFFFFFFFFFFFFFFFFFFFFFFFFFFFFFFFFFFFFFFF:FFFFFFFFFFFFFFFFFFFFFFFFFFFFFFFFFFFFFFFFFFFFFFFFFFFFFFF:FFFFFFFFFF:FFF,FFFFFFFFFFF:FFF,FF::FFFF:FFFFFFFFFFFFFFFFFFFFFFF
@A00270:176:HGHW5DRXY:1:2101:31765:21214 2:N:0:TGATGAAT+CTCCTTAC
GACTACCAGGGTATCTAATCCTGTTTGCTCCCCACGCTTTCGCATCTCAGCGTCAGTATCTGTCCAGAAGGCCGCCTTCGCCACCGGTATTCCTCCACATCTCTACGCATTTCACCGCTACACGTGGAATTCTACCTTCCTCTACAATACTCTAGTTAACCAGTTTTAAGTGCAATTCCTAGGTTGAGCCCAGGGCTTTCACACCTAACTTAATTATCCGCCTACATGCCCTTTACGCCCAGTCATTCC
+
FFF:F:FFF:FFFFFFFFFFFFFFFF:FFFFFFFFF,FFFFFFFFFFFFFFFFFFFFFFFF:FFFFFFFFFFFFFFFFFF,FFFFFFFFFFFFFFFFFFFFFFFF:FF:FF,FFFFFFFFF:FFFF,FFFF:FFFFFFFFFFFF,FFFFFF:FFFFFFFFFFFFFFFFFFFFFFFFFFFFF,FFFFFFFFFFFFFFFF:FF:FFFFFFFFFFFFFFFFFFFF:FFFF:F,FFFF:FFFFFFFF:FFFFF
@A00270:176:HGHW5DRXY:1:2101:11695:21245 2:N:0:TGATGAAT+CTCCTTAC
GACTACTCGGGTATCTAATCATGTTTGCTCCCCACGCTTTCGCATCTCAGCGTCAGTATCTGTCCAGAAGGCCGCCTTCGCCACCGGTATTCCACCACATCTCTACGCATTTCACCGCTACACGTGGAATTCTACCTTCCTCTACAATACTCTAGTTAACCAGTTTTAAGTGCAATTCCTAGGTTAAGCCCAGGGCTTTCACACCTAACTTAATTATCCGCCTACATGCCCTTTACGCCCAGTCATTCC
+
FFF,F:FF,FF:FFFFFFF,,,:FFF:FFFFF:F:FFFFFF,FF:FF:F,,FFFFF:FF:F:FFFFFFF,FFFF:,FFFF:FFFFFF:FFFFF,F:FF:FFFFFFF,FF,::FFFF,,F::F:FFF:FFFFFFF:F,F:FF:FF,FFFF:F:FFF:FF:,FF,F,FFFF:F,FFFFF,FFF,,FFF,:F:,F,FF,F,F:FFFFF,,FFFFFF,,FFF:FF::FFFFF,FF:,FF,F:FFFFFFFF,F:
@A00270:176:HGHW5DRXY:1:2101:29125:21308 2:N:0:TGATGAAT+CTCCTTAC
GACTACCAGGGTATCTAATCCTGTTTGCTACCCACGCTTTCGAGCATGAACGTCAGTGTTATCCCAGGAGGCTGCCTTCGCCATCGGTATTCCTCCACATCTCTACGCATTTCACTGCTACACGTGGAATTCTACCTCCCTCTGACACACTCTAGTTACACAGTTTCAAATGCACGTCCCAAGTTGAGCTCGGGGATTTCACATCTGACTTATTTAACCGTCTGCGCTCGCTTTACGCCCAGTAATTCC
+
FFFFFFFFFFFFFFFFFFFFFFFFFFFFFFFFFFFFFFFFFFFFFF:FFFFFFFFFFFFFFFFFFFFFFFFFFFFFFFFFFFFFFFFFFFFFFFFFFFFFFFFFFFFFFFFFFFFFFFFFFFFFFFFF:FFFFFFFFFFFFFFFFFFFFFFFFFFFFFFFFFFFFFFFFFFFFFFFFFFFFFFFFFFFFFFFFFFFFFFFFFFFFFFFFFFFFFFFFFFFFFFFFFFFFFFFFFFFFFFFFFFFFFFFF
@A00270:176:HGHW5DRXY:1:2101:11776:21324 2:N:0:TGATGAAT+CTCCTTAC
CCTACGGGGGGCAGCAGTGGGGAATATTGCACAATGGGGGGAACCTTGATGCAGCCACGCCGCGTGTATGAAGAAGGCCTTCGGGTTGTAAAGTACTTTCGGTGATGAGGAAGGTGATGTATCTAATAGGTGCATTAATTGACGTTAATCACAGAAGAAGCACCGGCTAACTCCGTGCCAGCAGCCGCGGTAATACGGAGGGTGCGAGCGTCAATCGGAATGACTGGGCGTAAAGGGCATGTAGGCGGAT
+
FFFFFFFFFFFF:FFFFFFFFFFFFFFFFFFFFFFFFFFFFFFFFFFFFFFFFFFFFFFFFFFF:FFFFFF,FFFFFFFFFFFFFFFFFFFFFFFFFFFFFFFFFFFFFFFFFFFFFFFFFFFFFFFFFFFFFFFFFFFFF:FFFFFFFFFFFFFFFFFFFFFFFFFFFFFFFFFFF:FFFFFFFFFFFFFFFFFFFFFFFFFFFFFFFFFFFFF:FFFFFFFFFFFFFFFFFFFFFFFFFFF:FFFFFF
@A00270:176:HGHW5DRXY:1:2101:1371:21339 2:N:0:TGATGAAT+CTCCTTAC
GACTACCAGGGTATCTAATCCTGTTTGCTACCCACGCTTTCGAGCATGAACGTCAGTGTTATCCCAGGAGGCTGCCTTCGCCATCGGTATTCCTCCACATCTCTACGCATTTCACTGCTACACGTGGAATTCTACCTCCCTCTGACACACTCTAGTTACACAGTTTCAAATGCACGTCCCAAGTTGAGCTCGGGGATTTCACATCTGACTTATTTAACCGTCTGCGCTCGCTTTACGCCCAGTAATTCC
+
FFFFFFFFFFFFFFFF:FFFFFFFFFFFFFFFFFFFFFFFFFF:F:FFFFFFFFFF:FFFFFFFFFFFFFFFFFFFFFFFFFFFFFFFF::FFFF,F:FF,F:FFF:FFFFFFF:FFFFFF:FFFFFFFFFFFFFFFFFFFFFFFFFFFF:FFFFFF,FFFFFFFFFFFFFF,FFFFFFFFFFF:FFFFFFFFFFFFFFFFFFFFFFF:F:F:FFFFFFFFFFF:FFFFFFF,FFFFFF:FFFF,FFFF
@A00270:176:HGHW5DRXY:1:2101:11532:21339 2:N:0:TGATGAAT+CTCCTTAC
CCTACGGGGGGCAGCAGTGGGGAATATTGCACAATGGGGGGAACCTTGATGCAGCCACGCCGCGTGTAAGAAGAAGGCCTTCGGGTTGTAAAGTACTTTCGGTGATGAGGAAGGTGATGTATCTAATAGGTGCATTAATTGACGTTAATCACAGAAGAAGCACCGGCTAACTCCGTGCCAGCAGCCGCGGTAATACGGAGGGTGCGAGCGTCAATCGGAATTACTGGGCGTAAAGGGCATGTAGGCGGAT
+
FFFFFFFF,FFFFFFFFFFFFFFFFFFFFFFFFFFF:F:F:FFFFFFFFF:FFF,FFFF,FFFFF:,F,FFFF:FF::F::FF,FFFF,F,,,FFFFF:::FFFFF,:FFF:FFF:FF,,::FFFFFF:F:,FFFFFFF,FFFFF,:FFFF,FFFF:FF:FFFFFFFFFFFFFFFFFFFFFFFFFFFFFFFFFFFFFFF:FFFFF:FFFF:FFFFFFFFFF:F:FFFFFF:FFFF,FFFFF:FFFFFF,F
@A00270:176:HGHW5DRXY:1:2101:21893:21402 2:N:0:TGATGAAT+CTCCTTAC
GACTACTCGGGTATCTAATCCTGTTTGCTCCCCACGCTTTCGCATCTCAGCGTCAGTATCTGTCCAGAAGGCCGCCTTCGCCACCGGTCTTCCTCCACATCTCTACGCATTTCACCGCTACACGTGGAATTCTACCTTCCTCTACAATACTCTAGTTAACCAGTTTTAAGTGCAATTCCTAGGTTGAGCCCAGGGCTTTCACACCTAACTTAATTATCCGCCTACATGCCCTTTACGCCCAGTCATTCC
+
FFFFFFFFFFFFFFFFFFFFFFFFFFFFFFFFFFFFFFFFFFFFFFFFFFFFFFFFFFFFFFFFFFFFFFFFFFFFFF:FFFFFFFFF,FFFFFFFFFFFFFFFFFFFFFFFF:FFFFFFFFFFFFFFFFFFFFFFFFFFFFFFFFFFFFFFFFFFFFFFFFFFFFFFF:FFFF:FFFFFFFFFFF:FFFFFFFFFFFFF,F,FFFFFFFFF,FFFFFFFFFFFFFFFFFFFFFFF:::FFFFFFFFFF
@A00270:176:HGHW5DRXY:1:2101:14624:21559 2:N:0:TGATGAAT+CTCCTTAC
GACTACTGGGGTATCTAATCCTGTTTGCTACCCACGCTTTCGAGCATGAACGTCAGTGTTATCCCAGGAGGCTGCCTTCGCCATCGGTATTCCTCCACATCTCTACGCATTTCACTGCTACACGTGGAATTCTACCTCCCTCTGACACACTCTAGTTACACAGTTTCAAATGCACGTCCCAAGTTGAGCTCGGGGATTTCACATCTGACTTATTTAACCGTCTGCGCTCGCTTTACGCCCAGTAATTCC
+
F,FFFFFFFFFFFFFFFFFFFFFFFFFFFFFFFFFFFFFFFFFFFF,FFFFFFFFFFFFFFFFFFFFFFFFFFFFFFFFFF:FFFFFFFFFFFFFFFFFFFFFFFFFFFFFFFFFFFFFFFFFFFFFFFFFFFFFFFFFFFFFFFFFFFFFFFFFFFFFFFFFFFFFFF:FFFFFFFFFFFFFFFF:FFFFFFFFFFFFFFFFFFFFFFFFFFFFF:FFFFFFFFFF:FFFFFFFF,FFFFFFFFFFFF
@A00270:176:HGHW5DRXY:1:2101:14561:21605 2:N:0:TGATGAAT+CTCCTTAC
GACTACTGGGGTATCTAATCCTGTTTGCTACCCACGCTTTCGAGCATGAACGTCAGTGTTATCCCAGGAGGCTGCCTTCGCCATCGGTATTCCTCCACATCTCTACGCATTTCACTGCTACACGTGGAATTCTACCTCCCTCTGACACACTCTAGTTACACAGTTTCAAATGCACGTCCCAAGTTGAGCTCGGGGATTTCACATCTGACTGATTTAACCGTCTGCGCTCGCTTTACGCCCAGTAATTCC
+
FFF:FFFFFFFFFFFFFFFFFFFFFFFFFFFFFFFFFFFFFFFFFFFFFFFFFFFFFFFFFFFFFFF:FFFFFFFFFFFF:FF:FFFFFFFFFFFFFF:FFFFFFFFFFFFFFFFFFFF:FFFFFFFFFFFFFFFFFFFFFFFFFFFFFFFFFFFFFFFFFFFFFFFFFFFFFFFFFFFFFFFFFFFFFFFFFFFFFFFFFFFFFFFFFF,FFFFFFFFFFFFFFFFFFFFFFFFFFFFFFFFFFFFFF
@A00270:176:HGHW5DRXY:1:2101:24361:21605 2:N:0:TGATGAAT+CTCCTTAC
CCTACGGGGGGCAGCAGTGGGGAATTTTGGACAATGGGGGGAACCCTGATCCAGCCATGCCGCGTGTCCGAAGAAGGCCTTCGGGTTGTAAAGGACTTTTGTTAGGGAAGAAAAGCTGGGTGCTAATACCATCTAGTGCTGACGGTACCTAAAGAATAAGCACCGGCTAACTACGTGCCAGCAGCCGCGGTAATACGTAGGGTGCGAGCGTTAATCGGAATTACTGGGCGTAAAGCGAGCGCAGACGGTT
+
FFFFFFFFFFFFFFFFFFFFFFFFFFFFFFFFFFFFFFFFFFFFFFFFFFFFFFFFFFFFFFFFFFFFFFFFFFFFFFFFFFFFFFFFFFFFFFF:FFFFFFF:FFFFFFFFFFFFFFFFFFFFFFF:FFFFFFFFFFFFFFFFFFFFFFFFFFFFFFFFFFFFFFFFFFFFFFFFFFFFFF:FFFFFFFFFF:FFFFFFFFFFF:FFFFFF:FFFFFF,FFFFFFFFFFFFF:FFFFF:FF,,FFFFFF
@A00270:176:HGHW5DRXY:1:2101:28908:21621 2:N:0:TGATGAAT+CTCCTTAC
GACTACCAGGGTATCTAATCCTGTTTGCTACCCACGCTTTCGAGCATGAACGTCAGTGTTATCCCAGGAGGCTGCCTTCGCCATCGGTATTCCTCCACATCTCTACGCATTTCACTGCTACACGTGGAATTCTACCTCCCTCTGACACACTCTAGTTACACAGTTTCAAATGCACGTCCCAAGTTGAGCTCGGGGATTTCACATCTGACTTATTTAACCGTCTGCGCTCGCTTTACGCCCAGTAATTCC
+
FFFFFFFFFFFFFFFFFFFFFFFFFFFFFFFFFFFFFFFFFFFFFFFFFFFFFFFFFFFFFFFFFFFFFFFFFFFFF:FFFFFFFFFF:FFFFFFFFFFFFFFFFFFFFFFFFFFFFFFFFFFFFFFFFFFFFFFFFFFFFFFFFFFFFFFFFFF:FFFFFFFFFFFFFFFFFFFFFFFFFFFFFFFFFFFFFFFFFF:FFFF:FFFFFF:FFFFFFFFFFFFFFFF:FFFFFFFF:FFFFFF:FFFFF
@A00270:176:HGHW5DRXY:1:2101:14452:21637 2:N:0:TGATGAAT+CTCCTTAC
GACTACTGGGGTATCTAATCCTGTTTGCTACCCACGCTTTCGAGCATGAACGTCAGTGTTATCCCAGGAGGCTGCCTTCGCCATCGGTATTCCTCCACATCTCTACGCATTTCACTGCTACACGTGGAATTCTACCTCCCTCTGACACACTCTAGTTACACAGTTTCAAATGCACGTCCCAAGTTGAGCTCGGGGATTTCACATCTGACTTATTTAACCGTCTGCGCTCGCTTTACGCCCAGTAATTCC
+
FFFFFFFFFFFFFFFFFFFFFFFFFFFFFFFFFFFFFFFFFF:FFFFF:FFFFFFFFFFFFFFFFFFFFFFFFFFFFFFFFFFFFFFFFFFFFFFFFFFFFFFFFFFFFFFFFFFFFFFFFFFFFFFFFFFFFFFFFFFFFFFFFFFFFFFFFFFFFFFFFFFFFFFFFFFFFFFFFFFFFFFFFFFFFFFFFFFFFFFFFFFFFFFF:FFFFFFFFFFF:FFFFFFFFFFFFFF:FFFFFFFFFFFFF
@A00270:176:HGHW5DRXY:1:2101:16495:21637 2:N:0:TGATGAAT+CTCCTTAC
CCTACGGGTGGCAGCAGTGGGGAATTTTGGACAATGGGGGGAACCCTGATCCAGCCATGCCGCGTGTCTGAAGAAGGCCTTCGGGTTGTAAAGGGCTTTTGTTAGGGAAGAAAAGCTGGGTGCTAATACCATCTAGTGCTGACGGTACCTAAAGAATAAGCACCGGCTAACTACGTGCCAGCAGCCGCGGTAATACGTAGGGTGCGAGCGTTAATCGGAATTACTGGGCGTAAAGCGAGCGCAGACGGTT
+
FFFFFFFFFFFFFFFFFFFFFFFFF:FFFFFFFFFFFFFFFFFFFFFFFFFFFFFFFF:FFFFFFFFFFFFF:FFFFFFFFFFFFFFFFFFFFFFFFFFFFFFFFFFFFFFFFFFFFFFFFFFFFF:FFFFFFFFFFFFFFFFFFFFF,FFFFFF:FFFFFF:FFFFFFFF:FF:FFFFFFFFFFFFFFFFF:FFFFFFFFFFFFFFFFFFFFFFFFFFFF::FF:FFFFFFFF:FFFFFFFFFF:FFF:
@A00270:176:HGHW5DRXY:1:2101:20265:21746 2:N:0:TGATGAAT+CTCCTTAC
GACTACCCGGGTATCTAATCCTGTTTGCTACCCACGCTTTCGAGCATGAACGTCAGTGTTATCCCAGGAGGCTGCCTTCGCCATCGGTATTCCTCCACATCTCTACGCATTTCACTGCTACACGTGGAATTCTACCTCCCTCTGACACACTCTAGTTACACAGTTTCAAATGCACGTCCCAAGTTGAGCTCGGGGATTTCACATCTGACTTATTTAACCGTCTGCGCTCGCTTTACGCCCAGTAATTCC
+
FFFFFFFFFFFFFFFFFFFFFFFFFFFFFFFFFFFFFFFFFFFFFFFFFFFFFFFFFFFFFFFFFFFFFFFFFFFFFFFFFF:FFFFFFFFFFFFFFFFFFFFFFFFFFFFFFFFFFFFFFFFFFFFFFFFFFFFFFFFFFFFFFFFFFFFFFFFFFFFFFFFFFFFFFFFFF:FFFFFFFFFFFFFFFFFFFFFFFFFFFFFFFFFFFFFFFFFFFFFFFFFFFFFFFFFFFFFFFFFFFFFFFFFFF
@A00270:176:HGHW5DRXY:1:2101:8250:21762 2:N:0:TGATGAAT+CTCCTTAC
GACTACCGGGTATCTAATCCTGTTTGCTCCCCACGCTTTCGCATCTCAGCGTCAGTATCTGTCCAGAAGGCCGCCTTCGCCACCGGTATTCCTCCACATCTCTACGCATTTCACCGCTACACGTGGAATTCTACCTTCCTCTACAATACTCTAGTTAACCAGTTTTAAGTGCAATTCCTAGGTTGAGCCCAGGGCTTTCACACCTAACTTAATTATCCGCCTACATGCCCTTTACGCCCAGTCATTCC
+
FFFFFFFFFF:FFFFFFFFFFFFFFFFFFFFFFFFFFFFFFFFFFFFFFFF:FFFFFFFFFFFFFFFFFFFFFFFFFFFFFFFFFFFFFFFFFFFFFFFFFFFFFFFF:FFFFFFFFF:FFFFFFFF:,FFFFFF,FFFFFFFFF:FFFFFFFFFFFFFF:F:FFFFFFFFFFFFFFFFFFFFFFFFFFFFFFFFFFFFFFFFFFFFFFFFFFFFFFFFFFFFFFFFFFFFFF:FFFFFFFFFFFFFF
@A00270:176:HGHW5DRXY:1:2101:32253:21809 2:N:0:TGATGAAT+CTCCTTAC
GACTACACGGGTATCTAATCCTGTCTGCTCCCCACGCTTTCGCATCTCAGCGTCAGTATCTGTCCAGAAGGCCGCCTTCGCCACCGGTATTCCTCCACATCTCTACGCATTTCACCGCTACACGTGGAATTCTACCTTCCTCTACAATACTCTAGTTAACCAGTTTTAAGTGCAATTCCTAGGTTAAGCCCAGGGCTATCACACCTAACTTAATTATCCGCCTACATGCCCTTTACGCCCAGTCATTCC
+
FFFFFFFFFFFFFFFFFFF:FFF,FFFFFFFFFFFFFFFFFFFFFFFFFFFFFFFF:FFFFFFFFFFFFFFFF:FFFFFFF:FFFFFFF:FFFFFFFF:FFFFFFFFFFFFFFFFFFFFFFFF,FFFF:FFFFFFFF:FFFFFFFFFFFFFFFF,FFFFFFFF,FFFFFFFF:FFFFFFFFFFFFFFFFFFFFFFFF,FFFFFFFFFFFF:FFFFFFFFFFFFFFFFFFFF:F,FFFFFFFF:FF,FF:
@A00270:176:HGHW5DRXY:1:2101:2627:21887 2:N:0:TGATGAAT+CTCCTTAC
GACTACTAGGGTATCTAATCCTGTTTGCTACCCACGCTTTCGAGCATGAACGTCAGTGTTATCCCAGGAAGCTGCCTTCGCCATCGGTATTCCTCCACATCTCTACGCATTTCACTGCTACACGTGGAATTCTACCTCCCTCTGACACACTCTAGTTACACAGTTTCAAATGCACGTCCCAAGTTGAGCTCGGGGATTTCACATCTGACTTATTTAACCGTCTGCGCTCGCTTTACGCCCCGTAATTCC
+
FFFFFFFFFFFF:FFFFFFFFFFFFFFFFFFFFFFFFF:FFFFFFF:FFFFFFFFFF:FFFFFFFFFF::FFFFFFFFFFFFFFFFFFFFFFFFFFFF:FFFFFFFFFFFFFFFFFFFFFFFFFFFFFFFFFF:FFFFFFFFFFFFFFFFFF:FFFFFFFFFFFFFFFFFFFFFFFFFFFFFFFFF:FFFFFFFFF,FFFFFF,FFFFF,:F:,FFFFFFFFFFFFFFFFF:,,FFFFFF,FF:F:FF:
@A00270:176:HGHW5DRXY:1:2101:6054:21903 2:N:0:TGATGAAT+CTCCTTAC
CCTACGGGTGGCAGCAGTGGGGAATTTTGGACAATGGGGGGAACCCTGATCCAGCCATGCCGCGTGTCTGAAGAAGGCCTTCGGGTTGTAAAGGACTTTTGTTAGGGAAGAAAAGCTGGGTGCTAATACCATCTAGTGCTGACGGTACCTAAAGAATAAGCACCGGCTAACTACGTGCCAGCAGCCGCGGTAATACGTAGGGTGCGAGCGTTAATCGGAATTACTGGGCGTAAAGCGAGCGCAGACGGTT
+
FFFFFFFFFFFFFFFFFFFFFFFFFFFFFFFFFFFFFFFFFFFFFFFFFFFFFFFFFFFFFFFFFFFFFFFFFFFFFFFFFFFFFFFFFFFFFFF:FFFFFFFFFF:FFFFFFFFFFFFFFFFFFFFFFFFFFFFF:FFFFF,:FFFFFFFF:F:FFFFF:FFFFFFFFFFFFFF:FFFFFFFFFFFFFFFFFFFFFFFF,FFFF:FFFFFFFFFF,FFFFFFFFFF:F:FFFFFF:FFFFFFFFFFFFF
@A00270:176:HGHW5DRXY:1:2101:6063:21919 2:N:0:TGATGAAT+CTCCTTAC
CCTACGGGTGGCAGCAGTGGGGAATTTTGGACAATGGGGGGAACCCTGATCCAGCCATGCCGCGTGTCTGAAGAAGGCCTTCGGGTTGTAAAGGACTTTTGTTAGGGAAGAAAAGCTGGGTGCTAATACCATCTAGTGCTGACGGTACCTAAAGAATAAGCACCGGCTAACTACGTGCCAGCAGCCGCGGTAATACGTAGGGTGCGAGCGTTAATCGGAATTACTGGGCGTAAAGCGAGCGCAGACGGTT
+
FFFFFFFFFFFFFFFFFFFFFFFFFFFFFFFFFFFFFFFFFFFFFFFFFFFFFFFFFFFFFFFFFF,FFFFFFFFFFFFFFFFFFFFFFFFFFFFFFFFFFFFFFFFFFFFFFFFFFFFFFFFFFFFFFFFFFF:FFFFFFFFFFFFFFFFFFFF,FFFFFFFFFFFFFFFFFFFFFFFFFFFFFFFFFFFFFF:FFFFFFFFFFFFFFFFFFFFFFFFFFFFFFFFFFFFF:FFFFFFFFF:FF:FFFF
@A00270:176:HGHW5DRXY:1:2101:29243:21919 2:N:0:TGATGAAT+CTCCTTAC
GACTACTAGGGTATCTAATCCTGTTTGCTCCCCACGCTTTCGCATCTCAGCGTCAGTATCTGTCCAGAAGGCCGCCTTCGCCACCGGTATTCCTCCACATCTCTACGCATTTCACCGCTACACGTGGAATTCTACCTTCCTCTACAATACTCTAGTTAACCAGTTTTAAGTGCAATTCCTAGGTTGAGCCCAGGGCTTTCACACCTAACTTAATTATCCGCCTACATGCCCTTTACGCCCAGTCATTCC
+
FFFFFFFFFFFFFFFFFFFFFFFFFFFFFFFFFFFFFFFFFFFFFFFFFFFFFFFFFFFFFFFFFFFFFFFFFFFFFFFFFFFFFFFFFFFFFFFFFFFFFFFFFFFFFFFFFFFFFFFFFFFFFFFFFFFFFFFFF:FFFFFFFFF:F:FFFFFFFFFFFFFFFFFFFFFFFFFFFFFFFFFFFFFFFFFFFFFFF:FFFFFFFFFFFFFFFFFFFFFFFFFFFFFFFFFFFFFFFF:FFFFFFFF,F
@A00270:176:HGHW5DRXY:1:2101:29261:21919 2:N:0:TGATGAAT+CTCCTTAC
GACTACTAGGGTATCTAATCCTGTTTGCTCCCCACGCTTTCGCATCTCAGCGTCAGTATCTGTCCAGAAGGCCGCCTTCGCCACCGGTATTCCTCCACATCTCTACGCATTTCACCGCTACACGTGGAATTCTACCTTCCTCTACAATACTCTAGTTAACCAGTTTTAAGTGCAATTCCTAGGTTGAGCCCAGGGCTTTCACACCTAACTTAATTATCCGCCTACATGCCCTTTACGCCCAGTCATTCC
+
FFFFFFFFFFFFFFFFFFFFFFFFFFFFFFFFFFFFFFFFFFFFFFFFFFFFFFFFFFFFFFFFFFFFFFFFFFFFFFFFFFFFFFFFFFFFFFFFFFFFFFFFFFFFFFFFFFFFFF:FFFFFFFFFFFFFFFFFFFFFFFFFFFFFFFFFFFFFFFFFFFF:FFFFFFFFFFFFFFFFFFFFFFFFFFF:FFF:F,FFFFFFF:F:FF:FFFF:FFFFFFFFFFFFFFFFFFFFFFFFFF:FFFFFF
@A00270:176:HGHW5DRXY:1:2101:32506:21966 2:N:0:TGATGAAT+CTCCTTAC
GACTACCGGGGTATCTAATCCTGTTTGCTCCCCACGCTTTCGCATCTAAGCGTCAGTATCTGTCCAGAAGGCCCCCTTCGCCACCGGTATTCCTCCACATCTCTACGCATTTCACCGCTACACGTGGAATTCTACCTTCCTCTACAATACTCTAGATAACCAGTTTTAAGTGCAATTCCTAGGTTGAGCCCAGGGCTTTCACACCTAACTTAATTATCCTCCTAAATGCCCTTTACGCCCAGTCATTCCT
+
:FFFFFFFFF:FFFFFFFFFFFFFFFFFFFFFFFF,FF,,,FFFFFF,F,F,:FF:FFFFF,FF,FFFF,FFF,:F:FF,:,F,,FFFFFF,FFF,F,F::FFFF,FFFFFF,F,,,F:FF:FFF:,FF,F,F:,FFFFFFF,:FFFFFFF,FF:,FF:F:FFFFF,FF,:F:FF,,FFFF::F::FF,F,FF,,,FFFFF:F:F:FFFFFFFF:FFF,,,FFF,F,:FF,:FFFF,F,FFFFFF,FF:,
@A00270:176:HGHW5DRXY:1:2101:16043:21981 2:N:0:TGATGAAT+CTCCTTAC
CCTACGGGGGGCAGCAGTGGGGAATTTTGGACAATGGGGGGAACCCTGATCCAGCCATGCCGCGTGTCTGAAGAAGGCCTTCGGGTTGTAAAGGACTTTTGTTAGGGAAGAAAAGCTGGGTGCTAATACCATCTAGTGCTGACGGTACCTAAAGAATAAGCACCGGCTAACTACGTGCCAGCAGCCGCGGTAATACGTAGGGTGCGAGCGTTAATCGGAATTACTGGGCGTAAAGCGAGCGCAGACGGTT
+
FFFFFF:FF:FFFF:FF:FFFFFFFFFFFFFFFFFFFFFFF:FFFFFFFFFFFFFFF::FF:F,F:FFFF:FFFFFFFFFFFFFFFFFFFFFFFFFFFFFF:F:FFFFFFFFFFFFFFF:FFFF:F:FFFFFF,FF:FFFFFFFFFF:FFFFFFFFFFFFFFFFFFF:FFFFFFFFFFFFFFFFFFFFFFFF:F:F:FFFFFFFFFFFFF:FFFF:F:FF::FFFFFFFF:FFF,FFFFFFFFFF:F:,F
@A00270:176:HGHW5DRXY:1:2101:30526:22013 2:N:0:TGATGAAT+CTCCTTAC
GACTACTGGGGTATCTAATCCTGTTTGCTCCCCACGCTTTCGCATCTCAGCGTCAGTATCTGTCCAGAAGGCCGCCTTCGCCACCGGTATTCCTCCACATCTCTACGCATTTCACCGCTACACGTGGAATTCTACCTTCCTCTACAATACTCTAGTTAACCAGTTTTAAGTGCAATTCCTAGGTTGAGCCCAGGGCTTTCACACCTAACTTAATTATCCGCCTACATGCCCTTTACGCCCAGTCATTCC
+
FFFFFFFFFFFFFFFFFFFFFFFFFFFFFFFFFFFFFFFFFFFFFFFFFFFFFFFFF,FFFFFFFFF,FFFFFFFFFFFFFFFFFFFFFFFFFFFFFFFFFFFFFFFFFFFFFFFFFFFFFFFFFFF:FFFFFFFFFFFFFFFFFFFFFFFFFFFFFFFFFFFFFFFFFFFFFFFFFFFFFFFFFFFFFFFF:FFFFFFFFFFFFFFFFFFFFFF:FFFFFFFFFFFFFFFFFF:FFFFFFFFFFFF:F
@A00270:176:HGHW5DRXY:1:2101:2546:22028 2:N:0:TGATGAAT+CTCCTTAC
GACTACTAGGGTATCTAATCCTGTTTGCTACCCACGCTTTCGAGCATGAACGTCAGTGTTATCCCAGGAAGCTGCCTTCGCCATCGGTATTCCTCCACATCTCTACGCATTTCACTGCTACACGTGGAATTCTACCTCCCTCTGACACACTCTAGTTACACAGTTTCAAATGCACGTCCCAAGTTGAGCTCGGGGATTTCACATCTGACTTATTTAACCGTCTGCGCTCGCTTTACGCCCAGTAATTCC
+
F:FFFFFFFFFFFFFFFFFFFFF,:FFFFFFFFFFFFFFFFF,FFFFFFFFFFFFF:FFFFFFFFF:FF:F:FFFF,FFFF:,FFFFF:FFFFFFFFF,::FFFFFFFFFFFFFFFFFFFFFFFFFFFFFFFF:FFFFFFFFFFFFFFFFFFF,FFFFFFFFFFFFFFFFF:FFFFFFFFFFF,FFFFFFFFFFF,FFFFFFF,FFFFFF:F:,FFFFFFFFFFFFFFFFF,FFFFFFFF:F,:FF:FF
@A00270:176:HGHW5DRXY:1:2101:29215:22060 2:N:0:TGATGAAT+CTCCTTAC
GACTACCAGGGTATCTAATCCTGTTTGCTACCCACGCTTTCGAGCATGAACGTCAGTGTTATCCCAGGAGGCTGCCTTCGCCATCGGTATTCCTCCACATCTCTACGCATTTCACTGCTACACGTGGAATTCTACCTCCCTCTGACACACTCTAGTTACACAGTTTCAAATGCACGTCCCAAGTTGAGCTCGGGGATTTCACATCTGACTTATTTAACCGTCTGCGCTCGCTTTACGCCCAGTAATTCC
+
FFFFFFFFFFFFFFFFFFFFFFFFFFFFFFFFFFFFFFFFFFFFFFFFFFFFFFFFFFFFFFFFFFFFFFFFFFFFFFFFFFFFFFFFFFFFFFFFFFFFFFFFFFFFFFFFFFFFFFFFFFFFFFFFFFFFFFFFFFFFFFFFFFFFFFFFFFFFFFFFFFFFFFFFFFFFFFFFFFFFFFFFFFFFFFFFFFFFFFFF:F:FFFFFFFFFFFFFFFFFFFFFFFFFFFFFFFFFFFFFFFFFFFFFF
@A00270:176:HGHW5DRXY:1:2101:4544:22075 2:N:0:TGATGAAT+CTCCTTAC
CCTACGGGGGGCAGCAGTGGGGAATATTGCACAATGGGGGGAACCCTGATGCAGCCATGCCGCGTGTATGAAGAAGGCCTTCGGGTTGTAAAGTACTTTCGGAGATGAGGAAGGTGATGTATCTAATAGGTGCATTAATTGACGTTAATCACAGAAGAAGCACCGGCTAACTCCGTGCCAGCAGCCGCGGTAATACGGAGGGTGCGAGCGTTAATCGGAATGACTGGGCGTAAAGGGCATGTAGGCGGAT
+
FFFFFFFFFFF:FFFFFFFFFFFFFFFFFFFFFFF,FF:F:FFFFF:FFFF:FFFFFFF:FFFF:FFFFFFF,FFFFFFF,F:FFFFFF::FFFFFFFFF:FF::F,F,:FFFFFFFFFFFFFF:FFFF,FFFFF:F:FFFFFFFFFFF::FFFFF:FF::FF:FF,FFFFFFFFF::FFF:FFFFFF:FFF:FFFFF:FFFFFF:FFFFFFFFF,FFF,:FFFFF,FFFFF::FFFFFFFF,,FFFFFF
@A00270:176:HGHW5DRXY:1:2101:3332:22106 2:N:0:TGATGAAT+CTCCTTAC
CCTACGGGAGGCTGCAGTGGGGAATTTTTGACAATGGGGGGAACCCTGATCCAGCCATGCCGCGTGTCTGAAGAAGGCCTTCGGGTTGTCAAGGACTGTTGTTAGGGAAGAACAGCTGGGTGCTAATACCATCTAGTGCTGACGGTCCCTAAAGAATAAGCACCGGCTAACTACGTGCCAGCAGCCGCGGTAATACGTAGGGTGCGAGCGTTAATCGGAATTACTGGGCGTAAAGCGAGCGCAGACGGTT
+
FFFFFFFFFFFFFFFFF,FF:FFFF:,FF:FFF,FF:FFF:F,FFFFFFFFF:FFFF,FFFFFF:FFFFFFFFFFF:FF:FFF:FF,FF,FF,F,FF,FFF,:FFFFF:FFF,F:FF::FFF::FFF:,FFFFFFFFFFF,FFFFF,FFFFFF,FFFFFFFFFFFFFFFFFFFFFFFFFFFFFFFF:FFFFF,F:F,FFFF,FFFFFF:FFFFFFFFFFFFF:F,FFFFF,:FFFFFFF:FFFFFFFFF,
@A00270:176:HGHW5DRXY:1:2101:29414:22216 2:N:0:TGATGAAT+CTCCTTAC
GACTACCAGGGTATCTAATCCTGTTTGCTACCCACGCTTTCGAGCATGAACGTCAGTGTTATCCCAGGAGGCTGCCTTCGCCATCGGTATTCCTCCACATCTCTACGCATTTCACTGCTACACGTGGAATTCTACCTCCCTCTGACACACTCTAGTTACACAGTTTCAAATGCACGTCCCAAGTTGAGCTCGGGGATTTCACATCTGACTTATTTAACCGTCTGCGCTCGCTTTACGCCCAGTAATTCC
+
FFFFFFFFFFFF:FFFFFFFFFFFFFFFFFFFF:FFFFFFFFFFFFFFFFFFFFFFFFFFFFFFFFFFFFFFFFFFFFFFFFFFFFFFFFFFFFFFFFFFFFFFFFFFFFFFFF:FFFFFF:FFFFFFF:FFFFFFFFFFFFFFFFFF:FFFFFFFFFF:FFFFFFFF:FFFFFFFFFFFFFFFFF:FFFFFFFFFFFFF:FFFFFFF,FFFFF:FFF,:FFFF,FFF:FFFFF:F:F:FFFFFFFF:F
@A00270:176:HGHW5DRXY:1:2101:7853:22357 2:N:0:TGATGAAT+CTCCTTAC
CCTACGGGTGGCAGCAGTGGGGAATATTGCACAATGGGGGGAACCCTGATGCAGCCATGCCGCGTGTATGAAGAAGGCCTTCGGGTTGTAAAGTACTTTCGGTGATGAGGAAGGTGATGTATCTAATAGGTGCATTAATTGACGTTAATCACAGAAGAAGCACCGGCTAACTCCGTGCCAGCAGCCGCGGTAATACGGAGGGTGCGAGCGTTAATCGGAATGACTGGGCGTAAAGGGCATGTAGGCGGAT
+
FFFFFFFFFFFFFFFFF:FFFFF:FFFFFFFFFFFFFFFFFF:FFFFFFFFFFFFFFFFFFFFF:FF,FFFFFFFFFFF:FFFFFF:FFFFFFFFFFFFFFFFFFFFFFFFFFFFFFFFFFFFF:FFFFFFFFF,FFFFFFFFFFFFFFFFFFFFFFFFFFFFFFFFFFFFFFFFFFFFFFFFFFFFFFFFFFFFFFFFFFFFFFFFFFFFFFFFFFFFFFFFFFFFFFFFFFFFFFF::FFFFFF:FFF
@A00270:176:HGHW5DRXY:1:2101:13765:22357 2:N:0:TGATGAAT+CTCCTTAC
CCTACGGGTGGCTGCAGTGGGGAATATTGCACAATGGGGGGAACCCTGATGCAGCCATGCCGCGTGTATGAAGAAGGCCTTCGGGTTGTAAAGTACTTTCGGTGATGAGGAAGGTGATGTATCTAATAGGTGCATTAATTGACGTTAATCACAGAAGAAGCACCGGCTAACTCCGTGCCAGCAGCCGCGGTAATACGGAGGGTGCGAGCGTTAATCGGAATGACTGGGCGTAAAGGGCATGTAGGCGGAT
+
FFFFFFFFFFFFFFFFFFFFFFFFFFFFFFFFFFFFFFFFFF,FFFFFFFFFFFFFFFFFFFFFFFFFFFFFFFFFFF:FFFFFFFFFF::FFFFFFFFFFFFF:FFFFFFFFFFFFFFFFFF:FFFFFFFFFFFFFFFFF:FFFFFFFFFFFFFFFFFFFFFFFFFFFFFFFFFFFFFFFFFFFFFFFFFFFFFFFFFFFFFFFFFFFFFFFFFFFFF,FFF:FFFFFFFFFFFFFF:FFFFFFFFFFF
@A00270:176:HGHW5DRXY:1:2101:7853:22388 2:N:0:TGATGAAT+CTCCTTAC
CCTACGGGTGGCAGCAGTGGGGAATATTGCACAATGGGGGGAACCCTGATGCAGCCATGCCGCGTGTATGAAGAAGGCCTTCGGGTTGTAAAGTACTTTCGGTGATGAGGAAGGTGATGTATCTAATAGGTGCATTAATTGACGTTAATCACAGAAGAAGCACCGGCTAACTCCGTGCCAGCAGCCGCGGTAATACGGAGGGTGCGAGCGTTAATCGGAATGACTGGGCGTAAAGGGCATGTAGGCG
+
FFFFFFFFFFFFFFFFFFFFFFFFFFFFFFFFFFFFFFFFFFFFFFFFFFFFFFFF,FFFFFFFFFFFFFFFFFFFFFFFFFFFFFFFFFF:FFFFFFFFFFFFFFFFFFFFFFFFFFFFFFFFFFFFFFFFFF,FFFFFF:FFFFFFFFFFFFFFFFFFFFFFFFFFFFFFFFFFFFFFFFFFFFFFFFFFFFFFFFFFFFFFFFFFFFFFF:FFFF,FFFFFFFFFFFF:F,FFFFF,F,F:FFF
@A00270:176:HGHW5DRXY:1:2101:18846:22388 2:N:0:TGATGAAT+CTCCTTAC
GACTACCAGGGTATCTAATCCTGTTTGCTCCCCACGCTTTCGCATCTCAGCGTCAGTATCTGTCCAGAAGGCCGCCTTCGCCACCGGTATTCCTCCACATCTCTACGCATTTCACCGCTACACGTGGAATTCTACCTTCCTCTACAATACTCTAGTTAACCAGTTTTAAGTGCAATTCCTAGGTTGAGCCCAGGGCTTACACACCTAACTTAATTATCCGCCTACATGCCCTTTACGCCCAGTCATTCC
+
FFFFFFFFFFFFFFFFFFFFFFFFFFFFFFFFFFFFFFFFFFFFFFFFFFFFFFFFFFFFFFFFFFFF:FFFFFFF:FFFFFFFFFFFFFFFFFFFFFFFFFFFFFFFFFFFFFFFFFFFFFFFFFF:FFFFF,FFF:FFFFFFFFFFFFFFFFFFFFFFFFFFFFFFFFFFFF,FFFFF:FFFFFFFFFFFFFFFFF,FFFFFFFFFFFFFFFFFFFFFFFFFFFFFFFFFFFFFFFFFFFFFFFFFF
@A00270:176:HGHW5DRXY:1:2101:31024:22467 2:N:0:TGATGAAT+CTCCTTAC
GACTACTAGGGTATCTAATCCTGTTTGCTCCCCACGCTTTCGCATCTCAGCGTCAGTATCTGTCCAGAAGGCCGCCTTCGCCACCGGTATTCCTCCACATCTCTACGCATTTCACCGCTACACGTGGAATTCTACCTTCCTCTACAATACTCTAGTTAACCAGTTTTAAGTGCAATTCCTAGGTTAAGCCCAGGGCTTTCACACCTAACTTAATTATCCGCCTACATGCCCTTTACGCCCAGTCATTCC
+
FFFFFFFFFFFFFFFFFFFFFFFFFFFFFFFFFFFFFFFFFFFFFFFFFFFFFFFFFFFFFFFFFFFFFFFFFFFFFFFFFFFFFFF:FFFFFFFFFFFFFFFFFFFFFFFFFFFFFFFFFFFFFFF::FF:FFFFF,FFFFFFFFFFFFFFF,F:FFFFFFFFFFFFFFFFFFFFFFFFFFFFFF:FFFFFFFFFFFFF:FFFFFFFFFFFFFFFFFFFFFFFFFFFFFF:FFFFFFFFF:FFFFFFF
@A00270:176:HGHW5DRXY:1:2101:16477:22608 2:N:0:TGATGAAT+CTCCTTAC
CCTACGGGGGGCAGCAGTGGGGAATTTTGGACAATGGGGGGAACCCTGATCCAGCCATGCCGCGTGTCTGAAGAAGGCCTTCGGGTTGTAAAGGACTTTTGTTAGGGAAGAAAAGCTGGGTGCTAATACCATCTAGTGCTGACGGTACCTAAAGAATAAGCACCGGCTAACTACGTGCCAGCAGCCGCGGTAATACGTAGGGTGCGAGCGTTAATCGGAATTACTGGGCGTAAAGCGAGCGCAGACGGTT
+
FFFFFFFFFFFFFFFFFFFFFFF,FFFFFFFFFFFFFFFFFFFFFFFFFFFFFFFFFFFFFFFFFFFFFFFFFFFFFFFFFF:FFFFFFFFFFFFFFFFFF:FFFFFFFFFFFFFFFFFFFFFFFFFFFFFFFFFFFFFFFFFFFFFFFFFFFF:FFFFF,FFFFFFFFFFFFFFFFFFFFFFFFF:FFFFFFFFFFFFFFFFFFFFFFFFFFFFFFFFFFFFFFFFFFFFFFFFFFFF:FFFFFFFFFF
@A00270:176:HGHW5DRXY:1:2101:28574:22639 2:N:0:TGATGAAT+CTCCTTAC
GACTACAGGGTATCTAATCCTGTTTGCTACCCACGCTTTCGAGCATGAACGTCAGTGTTATCCCAGGAGGCTGCCTTCGCCATCGGTATTCCTCCATATCTCTACGCATTTCACTGCTACACGTGGAATTCTACCTCCCTCTGACACACTCTAGTTACACAGTTTCAAATGCACGTCCCAAGTTGAGCTCGGGGATTTCACATCTGACTTATTTAACCGTCTGCGCTCGCTTTACGCCCAGTAATTCC
+
FFFFFFFFFFF:FFFFFFFFFFFFFFFFFFFFFFFFFFFFFFFFFFFFFFFFFFFFFFFFFFFFFFFFFFFFFFFFFFFF:FFFFFFF,FFFFFFFFFFFFFFFFFFFFFFFFFFFFFFFFFFFFFFFF,FFFFF:FFFFFFFFFFFFFFFFFFFFFFFFFFFFFFFFFFFFFFFFFFFF:FFFFFFFFFFFFFFFFFFFFFFFFFF:F:FFFFFFFFFFFFFFFFFF:FFFFFFFFFFF:FFFFFFF
@A00270:176:HGHW5DRXY:1:2101:9055:22748 2:N:0:TGATGAAT+CTCCTTAC
GACTACTAGGGTATCTAATCCTGTTTGCTCCCCACGCTTTCGCATCTCAGCGTCAGTATCTGTCCAGAAGGCCGCCTTCGCCACCGGTATTCCTCCACATCTCTACGCATTTCACCGCTACACGTGGAACTCTACCTTCCTCTACAATACTCTAGTTAACCAGTTTTAAGTGCAATTCCTAGGTTAAGCCCAGGGCTTTCACACCTAACTTAATTATCCGCCTACATGCCCTTTACGCCCAGTCACTCC
+
FFFFFFFFFFFFFFFFFFFFFFFFFFFFFFFFF:FFFFFFFFFFFFFFFFFFFFFFFFFFFFFFFFFFFFFFF:FFFFFFFFFFFFFFFFFFFFFFFFFFFFFFFFFFFFFFFFFFFFFFFFFFFFFFFFFFFFFFFFFFFFFF:FFFF:FFFFFFFF:FFFFFFFFFF:FFFFFFFFFF::FFFFFF:FFFFFFFFFFFFFFFFFFFFFFFFFFFFFFFFFFFF:,FFFFFFF:FFF:FFFF:FFFFF
@A00270:176:HGHW5DRXY:1:2101:13205:22795 2:N:0:TGATGAAT+CTCCTTAC
GACTACTAGGGTATCTAATCCTGTTTGCTCCCCACGCTTTCGCATCTCAGCGTCAGTATCTGTCCAGAAGGCCGCCTTCGCCACCGGTATTCCTCCACATCTCTACGCATTTCACCGCTACACGTGGAATTCTACCTTCCTCTACAATACTCTAGTTAACCAGTTTTAAGTGCAATTCCTAGGTTAAGCCCAGGGCTTTCACACCTAACTTAATTATCCGCCTACATGCCCTTTACGCCCAGTCATTCC
+
FFFFFFFFFFFFFFFFFFFFFFFFFFFFFFFFFFFFFFFFFFFFFFFFFFFFFFFFFFFFFFFFF,FFFFFFFFFFFFFFFFFFFFF:FFFFFFFFFFFFFFFFFFFFFFFFFFFFFFFFFFFFFFFFFFFFFFFFF:FFFFF:FFFFFFFFFFFFFFFFF,FFFFFFFFFFFFFFFFFFFFFFFFFFFFFFFFFF:FFFFFFFFFFFFFFFFFFFFFFFFFFFFFFFFFFFFFFFFFFFFFFFFFFFF
@A00270:176:HGHW5DRXY:1:2101:13232:22842 2:N:0:TGATGAAT+CTCCTTAC
GACTACTAGGGTATCTAATCCTGTTTGCTCCCCACGCTTTCGCATCTCAGCGTCAGTATCTGTCCAGAAGGCCGCCTTCGCCACCGGTATTCCTCCACATCTCTACGCATTTCACCGCTACACGTGGAATTCTACCTTCCTCTACAATACTCTAGTTAACCAGTTTTAAGTGCAATTCCTAGGTTAAGCCCAGGGCTTTCACACCTAACTTAATTATCCGCCTACATGCCCTTTACGCCCAGTCATTCC
+
FFFFFFFFFFFFFFFFFFFFFFFFFFFFFFFFFFFFFFFFFFFFFFFFFFFFFFFFFFFFFFFFFFFFFFFFFFFFFFFFFFFFFFFFFFFFFFFFFFFFFFFFFFFFFFFFFFFFFFF:FFFFFFFF::FFFFFFFFFFFFFFFFF:FFFFFFFFFFFFFFF:FFFFFFFFFFFFFFFFFFFFFFF:FFFFFFFFFFFFFFFFF:,FFFFFF:FFFFFFFFFFFFFFFFFF:FFFFFFF:FFFFFFFF
@A00270:176:HGHW5DRXY:1:2101:26377:22874 2:N:0:TGATGAAT+CTCCTTAC
GACTACCGGGGTATCTAATCCTGTTTGCTACCCACGCTTTCGAGCATGAACGTCAGTGTTATCCCAGGAGGCTGCCTTCGCCATCGGTATTCCTCCACATCTCTACGCATTTCACTGCTACACGTGGAATTCTACCTCCCTCTGACACACTCTAGTTACACAGTTTCAAATGCACGTCCCAAGTTGAGCTCGGGGATTTCACATCTGACTTATTTAACCGTCTGCGCTCGCTTTACGCCCAGTAATTCC
+
FFF,FFFFFFF:F:FFF:FFFFFFFFFFFFFFFFFFFFFFFFFFFFFFFFFFFFFFFFFFFFFFFFFFFFFFFFF,FFF:FFFFFFFFFFF,FF:FFFFFFFFFFFFFFFFFFFFFFFFFFFFF:FFFFFFFF:FFFF:FFFFFFFFFFFFFFFF::FFF,F:FF:FFFF:F,FFFFF:FFFF:FF:FFFFFFFFFF,FFFFFFF:FFF:FFFFFFFFFF,FFFFFFFFFFFFFFFF:FFFFFF:FFFF
@A00270:176:HGHW5DRXY:1:2101:9118:22889 2:N:0:TGATGAAT+CTCCTTAC
GACTACTAGGGTATCTAATCCTGTTTGCTCCCCACGCTTTCGCATCTCAGCGTCAGTATCTGTCCAGAAGGCCGCCTTCGCCACCGGTATTCCTCCACATCTCTACGCATTTCACCGCTACACGTGGAACTCTACCTTCCTCTACAATACTCTAGTTAACCAGTTTTAAGTGCAATTCCTAGGTTAAGCCCAGGGCTTTCACACCTAACTTAATTATCCGCCTACATGCCCTTTACGCCCAGTCACTCC
+
FFFFFFFFFFFFFFFFFFFFFFFFFFFFFFFFFFFFFFFFFFFFFFFFFFFFFFFFFFFFFFFFFFFFFFFFFFFFFFFFFFFFFFFF:::FFFFFFFFFFFFFFFFFFFFFFFFFFFFFFFFFFFFFFF:FFFFF:FFFFFFFFFFFFFFFFFFFFFFFFFFFFFFFFFFFFFFFFFFFFFFFFFFFFFFFFFFFF,FFFFFFFFFFFFFFFFFFFFFFFFF:FFFFFFFFFFFFFFFFFFFFFFFFF
@A00270:176:HGHW5DRXY:1:2101:10086:22968 2:N:0:TGATGAAT+CTCCTTAC
CCTACGGGGGGCTGCAGTGGGGAATATTGCACAATGGGGGGAACCCTGATGCAGCCATGCCGCGTGTATGAAGAAGGCCTTCGGGTTGTAAAGTACTTTCGGTGATGAGGAAGGTGATGAATCTAATAGGTTTATTAATTGACGTTAATCACAGAAGAAGCACCGGCTAACTCCGTGCCAGCAGCCGCGGTAATACGGAGGGTGCGAGCGTTAATCGGAATGACTGGGCGTAAAGGGCATGTAGGCGGAT
+
FFFFFFFFFFFFFFFFFFFFFFFFFFFF:FFFFFF:FFFFFF:FFFFFFFFFFFFFFFFFFFFFFFFFFF:FFFFFFFFFFFFFFFFFFFFFFFFFFFFFFFFFFFFFFFFFFFFFFFF:FFFFFFFFFFFFFFFFFFFFFFFFFFFFFFFFFFFFFFFFFFFFFFFFFFFFFFFFFFFFFFFFFFFFFFFFFFFFFFFFFFFFFFFFFFFF:FF:FFFFFFFFFFFFFFFFFFF:FFFFFFFFF:FF,F
@A00270:176:HGHW5DRXY:1:2101:1850:22983 2:N:0:TGATGAAT+CTCCTTAC
CCTACGGGTGGCTGCAGTGGGGAATATTGCACAATGGGGGGAACCCTGATGCAGCCATGCCGCGTGTATGAAGAAGGCCTTCGGGTTGTAAAGTACTTTCGGGGATGAGGAAGGTGATGAATCTAATAGGTTTATTAATTGACGTTAATCACAGAAGAAGCACCGGCTAACTCCGTGCCAGCAGCCGCGGTAATACGGAGGGTGCGAGCGTTAATCGGAATGACTGGGCGTAAAGGGCATGTAGGCGGAT
+
FFFFFFFFFFFFFFF:F:FFFFF,,F:FFF:F,F,FFFFFF::FFFFFFFFFFFFFFFFFFFFFFF:,:F,:FFFFFFFFFFFFF:FFF::FFF:FFFFFFF,FF:FFFF::FFFFF:FF:FFF:F:FFF,:FF:FFFFFFFFF,FFFFF:FFFFFFFFFFFF:FFFFFFFFFFFFFFFFFFFF:FFFFF,:FFFFFF:FFFFFFFFFFF:FFFFFFF::FF:FFFFFFFFF,FFFFFF:FFFFF:FFFF
@A00270:176:HGHW5DRXY:1:2101:17571:22999 2:N:0:TGATGAAT+CTCCTTAC
CCTACGGGGGGCAGCAGTGGGGAATTTTGGACAATGGGGGGAACCCTGATCCAGCCATGCCGCGTGTCTGAAGAAGGCCTTCGGGTTGTAAAGGACTTTTGTTAGGGAAGAAAAGCTGGGTGCTAATACCATCTAGTGCTGACGGTACCTAAAGAATAAGCACCGGCTAACTACGTGCCAGCAGCCGCGGTAATACGTAGGGTGCGAGCGTTAATCGGAATTACAGGGCGTAAAGCGAGCGCAGACGGTT
+
FFFFFFFFFFFFFFFFFFFFFFFFFFFFFFFFFFFF:FFFFFFFFFFFFFFFFFFFFFFFFFFFFFFFFFFFFFFFFFFFFFFFFFFFFFF:FFF:F,FFFFFFFFFFF:FFFFFFFFFFFF:,FF:FFFFFFFFFF:FF:FFFFFFFF,FF:FFFFFF,FFFFFF:FF:::FFFFFF,F:FFFFFFFFFFFFFFF:FFFFFFFFFFFFFFFFFFF:F::FFFF:FFFF:FFFFFFFFF:FFFFFFFFFF
@A00270:176:HGHW5DRXY:1:2101:17571:23030 2:N:0:TGATGAAT+CTCCTTAC
CCTACGGGGGGCAGCAGTGGGGAATTTTGGACAATGGGGGGAACCCTGATCCAGCCATGCCGCGTGTCTGAAGAAGGCCTTCGGGTTGTAAAGGACTTTTGTTAGGGAAGAAAAGCTGGGTGCTAATACCATCTAGTGCTGACGGTACCTAAAGAATAAGCACCGGCTAACTACGTGCCAGCAGCCGCGGTAATACGTAGGGTGCGAGCGTTAATCGGAATTACAGGGCGTAAAGCGAGCGCAGACGGTT
+
FFFFFFFFFFFFFFFFFFFFFFFFFFFFFFFFFFFFFFFFFF,FFFFFFFFFFFFFFFFFFFFFFFFFFFFFFFFFFFFF:FFFFFFFFFFFFFFFF:FFF:FFFFFFFF:FFFFFFFFFFFFFFFFFFFFFFFFFFFFFFFFFFFFFFFFFFFFFFFFFFFFFFFFFFFFFFFFFFFFFFFFFFFFFFFFFFFFFFFFFFFFFFFFFFF:FFFFFFFF:FFFFFFFFFFFFFFFFFFFFFFF,FFFFF:
@A00270:176:HGHW5DRXY:1:2101:22309:23030 2:N:0:TGATGAAT+CTCCTTAC
GACTACTGGGGTATCTAATCCTGTTTGCTACCCACGCTTTCGAGCATGAACGTCAGTGTTATCCCAGGAGGCTGCCTTCGCCATCGGTATTCCTCCACATCTCTACGCATTTCACTGCTACACGTGGAATTCTACCTCCCTCTGACACACTCTAGTTACACAGTTTCAAATGCACGTCCCAAGTTGAGCTCGGGGATTTCACATCTGACTTATTTAACCGTCTGCGCTCGCTTTACGCCCAGTAATTCC
+
FFFFFFFFFFFFFFFFFFFFFFFFFFFFFFFFFFFFFFFFFFFFFFFFFFFFFFFFFFFFFFFFFFFFFFFFFFFFFFFFF:FFFFFFFFFFFFFFFF,FFFFFFFFFFFFFFFFFFFFFFFFFFFFFFFFFFFFFFFFFFFFFFFFFFFFFFFFFFFFFFFFFFFFF:FFFFFFFFFFFFFFFF,:FFFFFFFFFFFFFF:FFFFFFF,FFFFFFFFFFFFFFFFFFFFFFFF:FFFFFFFFFFF:FF
@A00270:176:HGHW5DRXY:1:2101:3595:23124 2:N:0:TGATGAAT+CTCCTTAC
CCTACGGTGGCAGCAGTGGGGAATTTTGGACAATGGGGGGAACCCTGATCCAGCCATGCCGCGTGTCTGAAGAAGGCCTTCGGGTTGTAAAGGACTTTTGTTAGGGAAGAAAAGCTGGGTGCTAATACCATCTAGTGCTGACGGTACCTAAAGAATAAGCACCGGCTAACTACGTGCCAGCAGCCGCGGTAATACGTAGGGTGCGAGCGTTAATCGGAATTACTGGGCGTAAAGCGAGCGCAGACGGTTA
+
FF:FFFFFFFFFFFFF,FFFFF::FFFFFFFF:FFFFFFF::FFFFF:FFF:FFFFFFFFFFFFFFFFF:,FFFFFFFFFFFFF,FFF:,FFFFFF,:FFF,FFFF,,FFFFFFFFFFFF:FFFFFFFFFFFFFFFFFFFFFFFFFFF,:,FFF:FFFFF:FFFFFF:FFF:FFFFFFFFFFFFFFFFFF,,F,FFF,FFFFFFFFFFFFFFFFFFF:FFF:FFFF,FFFFF:FFFFF:FFFFFFFFFFF
@A00270:176:HGHW5DRXY:1:2101:13503:23218 2:N:0:TGATGAAT+CTCCTTAC
CCTACGGGTGGCTGCAGTGGGGAATATTGCACAATGGGGGGAACCCTGATGCAGCCATGCCGCGTGTATGAAGAAGGCCTTCGGGTTGTAAAGTACTTTCGGTGATGAGGAAGGTGATGTATCTAATAGGTGCATTAATTGACGTTAATCACAGAAGAAGCACCGGCTAACTCCGTGCCAGCAGCCGCGGTAATACGGAGGGTGCGAGCGTTAATCGGAATGACTGGGCGTAAAGGGCATGTAGGCGGAT
+
FFFFFFFFFFFFFFFFFFFFFFFFFFFFFFFFFFFFFFFFFFFFFFFFFFFFFFFFFFFFFFFFFFFFFFFFFFFFFFFFFFFFFFFFFF:FFFFFFFFFFFF:FFFFFFFFFFFFFFFFFFFFFFFFFFFFFFFFFFFFF:FFFFFFFFFFFF:FFFFFFFFFFFFFFFFFFFFFFFFFFFFFFFFFFFFFFFFFFFFFFFFFFFFFFFFFFFFFFFFFFFFFFFFFFFFF:FFFFFFFFFFFFFFFFF
@A00270:176:HGHW5DRXY:1:2101:6090:23249 2:N:0:TGATGAAT+CTCCTTAC
GACTACAAGGGTATCTAATCCTGTTTGCTACCCACGCTTTCGAGCATGAACGTCAGTGTTATCCCAGGAGGCTGCCTTCGCCATCGGTATTCCTCCACATCTCTACGCATTTCACTGCTACACGTGGAATTCTACCTCCCTCTGACACACTCTAGTTACACAGTTTCAAATGCACGTCCCAAGTTGAGCTCGGGGATTTCACATCTGACTTATTTAACCGTCTGCGCTCGCTTTACGCCCAGTAATTCC
+
FFF,FFFFFFFFFFFFFFFFFFFFFFFFFFFFFFFFFFFFFFFFFFFFF:FFFFFFFFFFFFFFFFFFFFFFFFFFFFFFFFFFFFFFFFFFFFFF:FFFFFFFFFFF:FF:FFFFFFFFFFFFFFFF:FFFFFFFFFFFFFFFFFFFFFFFFFFFFFFFFFFFFFFFF,FFFFFFFFFFFFFFFFFFFFFFFFFF:FFFFFFFFFFF,F::FFF:FFFFFFFFF:FFFFF:FFF:FFFFFFFFFFFFF
@A00270:176:HGHW5DRXY:1:2101:18032:23265 2:N:0:TGATGAAT+CTCCTTAC
GACTACCAGGGTATCTAATCCTGTTTGCTCCCCACGCTTTCGCATCTCAGCGTCAGTATCTGTCCAGAAGGCCGCCTTCGCCACCGGTATTCCTCCACATCTCTACGCATTTCACCGCTACACGTGGAATTCTACCTTCCTCTACAATACTCTAGTTAACCAGTTTTAAGTGCAATTCCTAGGTTGAGCCCAGGGCTTTCACACCTAACTTAATTATCCGCCTACATGCCCTTTACGCCCAGTCATTCC
+
FFFFFFFFFFFFFFFFFFFFFFFF:FFFFFFFFFFFF:FFF:FFFF:F:FFFFFFFFFFFFFFFFFFFF:FFFFFFFFFFFFFFF:F:FFFFFFF:FFF,FFFFFFF:FFFFFFFFFFF:FFFFFFFF:FFFFFFFF:FFFFFFFF:FFFFFF:FFFFFFFFFFFFFFFFFFFFFFFFFFFFFFF,FFFFF,FFFFFFFFFFFF,FFFF,FFFFFFFF::FFFF,FFFFFF:F,:FFFFF:FF:,,FF,
@A00270:176:HGHW5DRXY:1:2101:6858:23296 2:N:0:TGATGAAT+CTCCTTAC
CCTACGGGTGGCAGCAGTGGGGAATTTTGGACAATGGGGGGAACCCTGATCCAGCCATGCCGCGTGTCTGAAGAAGGCCTTCGGGTTGTAAAGGACTTTTGTTAGGGAAGAAAAGCTGGGTGCTAATACCATCTAGTGCTGACGGTACCTAAAGAATAAGCACCGGCTAACTACGTGCCAGCAGCCGCGGTAATACGTAGGGTGCGAGCGTTAATCGGAATTACTGGGCGTAAAGCGAGCGCAGACGGTT
+
FFFFFFFFFFFFFFFFFFFFFFFFFFFFFFFFFFFFFFFFFFFFFFFFFFFFFFFFFFFFFFFFFFFFFFFFFFFFFFFFFFFFFFFFF:FFFFFFFF:FF::FFFFFFFFFFFFFFFFFFFFFFFFFFFFFFFFFFFFFFFFFFFFFFFFFFFFFFFFFFFFFFFFFFFFFFFFFFFFFFFFFFFFFFF:FFFFFFFFFFFFFFFFFFFFFFFFFFFF,FFFFFFFFFFFFF:FFFFFFFFFFFFFFF:
@A00270:176:HGHW5DRXY:1:2101:22318:23296 2:N:0:TGATGAAT+CTCCTTAC
GACTACTGGGGTATCTAATCCTGTTTGCTACCCACGCTTTCGAGCATGAACGTCAGTGTTATCCCAGGAGGCTGCCTTCGCCATCGGTATTCCTCCACATCTCTACGCATTTCACTGCTACACGTGGAATTCTACCTCCCTCTGACACACTCTAGTTACACAGTTTCAAATGCACGTCCCAAGTTGAGCTCGGGGATTTCACATCTGACTTATTTAACCGTCTGCGCTCGCTTTACGCCCAGTAATTCC
+
FFFFFFFFFFFFFFFFFFFFFFFFFFFFFFFFFFFFFFFFFFFFFF:FFFFFFFFFFFFFFFFFFFFFFFFFFFFFFFFFFFFFFFFFFFFFFFFF:FFFFFFFFFFFFFFFFFFFFFFFFFFFFFFF,FFFFFF:FFFFFFFFFFFFFFFFFFFFFFFFF:FFFFFFF:FFFFFFFFFFFFFFFFFFFFFFFFFFFFFFFFFFFFF:FFFFFFFFFFFFFFFFFFFFFFFF:FF,FFFFFFF,FFFFF
@A00270:176:HGHW5DRXY:1:2101:31611:23296 2:N:0:TGATGAAT+CTCCTTAC
GACTACTAGGGTATCTAATCCTGTTTGCTCCCCACGCTTTCGCATCTCAGCGTCAGTATCTGTCCAGAAGGCCGCCTTCGCCACCGGTATTCCTCCACATCTCTACGCATTTCACCGCTACACGTGGAATTCTACCTTCCTCTACAATACTCTAGTTAACCAGTTTTAAGTGCAATTCCTAGGTTAAGCCCAGGGCTTTCACACCTAACTTAATTATCCGCCTACATGCCCTTTACGCCCAGTCATTCC
+
FFFFFFFF,FFFFFFFFFFFFFFF:FFFFFFFFFFFFFFFF:FFFFFF:FFFFFFFFFFFFFFFFFF:FFFFFFFFFFFFFFFFFFFFFFFFFFFFFFFFFFFFFFFFFFFFFFFF:FFFFFFFFF:FF:F:F:FFFFF,FFFFF:,F:F:FFFFFF:FFFF::FFF:FFF:FFFFFFFFF,FFFFFFFFFFF,FFF,FFFFFFFF,FFFFFFFFFFFF:FFFFFFFF::FFFFFFF,F,FFFFFFF:,
@A00270:176:HGHW5DRXY:1:2101:13566:23328 2:N:0:TGATGAAT+CTCCTTAC
GACTACCAGGGTATCTAATCCTGTTTGCTCCCCACGCTTTCGCATCTCAGCGTCAGTATCTGTCCAGAAGGCCGCCTTCGCCACCGGTATTCCTCCACATCTCTACGCATTTCACCGCTACACGTAGACTTCTACCTTCCTCTACAATACTCTAGTTAACCAGTTTTAAGTGCAATTCCTAGGTTAAGCCCAGGGCTTTCACACCTAACTTAATTATCCGCCTACATGCCCTTTACGCCCAGTCATTCC
+
FFFFFFFFFFFFFFFFFFFFFFFFFFFFFFFFFFFFFFFFFFFF:FFFFFFFFFFFFFFFFFFFFFFFFFFFFFFFFFFFFFFFFFF,:FFFFFFFFFFFFFFFFFFFFFFFFFFFFFFFFFFFF,FF,FFFFFF:FFFFFFF,FFFFFFFF::FFFFFFFFF:FFFFFFFFF:FFFFFFFFFFFFF:FFFFFFFFFFFF:FFFFFFFFFFFFFFFFFFFFFFFF:FFFFFFFFF:FFFFFFFFF,FFF
@A00270:176:HGHW5DRXY:1:2101:13566:23359 2:N:0:TGATGAAT+CTCCTTAC
GACTACTAGGGTATCTAATCCTGTTTGCTACCCACGCTTTCGAGCATGAACGTCAGTGTTATCCCAGGAGGCTGCCTTCGCCATCGGTATTCCTCCACATCTCTACGCATTTCACTGCTACACGTGGAATTCTACCTCCCTCTGACACACTCTAGTTACACAGTTTCAAATGCACGTCCCAAGTTGAGCTCGGGGATTTCACATCTGACTTATTTAACCGTCTGCGCTCGCTTTACGCCCAGTAATTCC
+
FFFFFFFFFFFFFFFFFFFFFFFFFFFFFFFFFFFFFFFFFFFFFFFFFFFFFFFFFFFFFFFFF:FFFFFFFFFFFFFFFFFFFFFFFFFFFFFFFFF:FFFFFFFFFFFFFFFFFFFFFFFFFFFFFFFFFFFFFFFFFFFFFFFFFFFFFFFFFFFFFFFFFFFFF:FFFFFFFFFFFFFFFF:FFFFFFFFFFFFFFFFFFFFFFFFFFFFFFFFFFFFFFFFFFFFFFFFFFFFFFFFFFFFFF
@A00270:176:HGHW5DRXY:1:2101:16541:23375 2:N:0:TGATGAAT+CTCCTTAC
CTACGGGGGGCAGCAGTGGGGAATTTTGGACAATGGGGGGAACCCTGATCCAGCCATGCCGCGTGTCTGAAGAAGGCCTTCGGGTTGTAAAGGACTTTTGTTAGGGAAGAAAAGCTGGGTGCTAATACCATCTAGTGCTGACGGTACCTAAAGAATAAGCACCGGCTAACTACGTGCCAGCAGCCGCGGTAATACGTAGGGTGCGAGCGTTAATCGGAATTACTGGGCGTAAAGCGAGCGCAGACGGTTA
+
FFFFFFFFFFFFFFFFFFFFFFFFFF:FFFFFFFFFFFFFFFFFFFFFFFFFFFFFFFFFFFFFFFFFFFFF:FFFFFFFFFFFF:FFFFFF:FFFFFFFFFFFFFF:FFFFFFFFFFFFFFFFFFFFFFFFFFFFFFFFFFFFFFFFFFFFFFFFFFFFFFFFFFFFFFFFFFFFFFFFFFFFFFFFFFFF:F:FFFFFFFFFFFFFFFFFFFFFFFFFFFFFFFFFFFFFFFFFFFFFFFFFFFFFFF
@A00270:176:HGHW5DRXY:1:2101:13494:23390 2:N:0:TGATGAAT+CTCCTTAC
GACTACTAGGGTATCTAATCCTGTTTGCTACCCACGCTTTCGAGCATGAACGTCAGTGTTATCCCAGGAGGCTGCCTTCGCCATCGGTATTCCTCCACATCTCTACGCATTTCACTGCTACACGTGGAATTCTACCTCCCTCTGACACACTCTAGTTACACAGTTTCAAATGCACGTCCCAAGTTGGGCTCGGGGATTTCACATCTGACTTATTTAACCGTCTGCGCTCGCTTTACGCCCAGTAATTCC
+
FFFFFFFFFFFFFFFFFFFFFFFFFFFFFFFFFFFF:FFFFFFFFFFFFFFFFFFFFFFFFFFFFFFFFFFFFFFFFFFFFFFFFFFFF,FFFFFFFFFFFFFFFFFFFFFFFFFFFFFFFFFFFFFFFFFFFFFFFFFFFFFFFFFFFFFFFFFFFFFFFFFFFFFFFFFFFFFFFF:FFFFFFFFFFFF:FFFFFFFFFFFFFFFFFFF:FFF:F:FFFFFFFFFFFF:FFFFFFF:FFF:F:FFFF
@A00270:176:HGHW5DRXY:1:2101:13467:23406 2:N:0:TGATGAAT+CTCCTTAC
GACTACCAGGGTATCTAATCCTGTTTGCTCCCCACGCTTTCGCATCTCAGCGTCAGTATCTGTCCAGAAGGCCGCCTTCGCCACCGGTATTCCTCCACATCTCTACGCATTTCACCGCTACACGTAGAATTCTACCTTCCTCTACAATACTCTAGTTAACCAGTTTTAAGTGCAATTCCTAGGTTAAGCCCAGGGCTTTCACACCTAACTTAATTATCCGCCTACATGCCCTTTACGCCCAGTCATTCC
+
FFFFFFFFFFFFFFFFFFFFFFFFFFFFFFFFFFFFFFFFFFFFFFFFFFFFFFFFFFFFFFFFFFFFFFFFFFFFFFFFFFFFFFFFFFFFFFFFFFFFFF:FFFFFFFFFFFFFFFFFFFFFFFF:,FFFFFFFFFFFFFFFFFFFFFFFFFFFFFFFFFFFFFFFFFFFFFFFFFFFFFFFFFFFFFFFFFFFFFFFFFFFFFFFFFFFFFFFFFFFFFFFFFFFFFFFFFFFFFFFFFFFFFFFF
@A00270:176:HGHW5DRXY:1:2101:2799:23437 2:N:0:TGATGAAT+CTCCTTAC
GCCTACACGGGTATCTAAACCTGTTTGCTCCCCACCCTTTCGCAACACAGCGTCAGTAACTGTCCAGAAGGCCGCCGTCGCCACCCGTATTCCACCACAACACTACCCAATTAACCCCAACACCTGGAAATATACCATCCACTAAAAAACAATAGTTAAACACTTTTAAATGCAATTCCTAGGTTAAACCCACGGCTTTCACACCTAAATTAATTAACCGCCTACAAGCCCTTTACGCCCACTAAATCCA
+
F,F,F,:F:FF,F,F:F:,,F,:FFF,,,:FFFF:,F,FF,::F,:,FF,F:FFF,FF,F,,F,F,,::,FFF,FF,:F,:F:,,,F:F:F,:,:F,,FF,F,,F,,FF,,F,F,F,F,F,F:,:,FFF,,,,F,F,F,F,,,F,FFFF,F,,F,:FF::,F,,:FFF:,F,,FFF:,,:F,FFF,F,:FFF::F,,,F,:,FF:,FF,,FFF,FF,,,,FF,F,,,,F:F,:FF,,FFFF,F,::F,:,
@A00270:176:HGHW5DRXY:1:2101:12997:23437 2:N:0:TGATGAAT+CTCCTTAC
CCTACGGGGGGCTGCAGTGGGGAATTTTGGACAATGGGGGGAACCCTGATCCAGCCATGCCGCGTGTCTGAAGAAGGCCTTCGGGTTGTAAAGGCCTTTTGTTAGGGAAGAAAAGCTGGGTGCTAATACCATCTAGTGCTGACGGTACCTAAAGAATAAGCACCGGCTAACTACGTGCCAGCAGCCGCGGTAATCCGTAGGGTGCGAGCGTTAATCGGAATTACTGGGCGTAAAGCGAGCGCAGACGGT
+
:FFFFFFFFFFFFFFFFFFFFFFFFFFFF::FFFFFFFFFFF:FFFFFF,FFFFFF,:FFFFFFFFFFFFFFFFFFFF:,FFFFFFFFFFFFFF,,,:,FFF,FFFFF:FFFFFFFFFFFFFF,FFFFFFF:FFFFFFFFFFFFFFFFF:FFFF:FFF:FFFFFFFFFFFFFFFFFFFFFFF:FFFFFFF,FFF,FFF:FFFFFF,FFFF:FFFFFFFF,FF:F,FFFFFF,:,FFFF:FF:FFF,FFF
@A00270:176:HGHW5DRXY:1:2101:31801:23437 2:N:0:TGATGAAT+CTCCTTAC
GACTACCAGGGTATCTAATCCTGTTTGCTACCCACGCTTTAGAGCATGAACGTCAGTGTTATCCCAGGAGGCTGCCTTCGCCAACGGTATTCCTCCACATCTCTACGCATTTCACTGATAAACGTGGAATTCTACCTCCCTCTGAAACACTCTAGTTACACAGTTTCAAATGCACGTCCCAAGTTGAGCTCGGGGATTTCACATCTGACTTAATTAACCGTCTGCGCACGCTTTACGCCCAGTAATTCC
+
FFFFFF,::,:,FFFFFFFF,FF:FFFFF::F:F:FF,FF,FFF,FF,FF::FFF,FFFFFF,:FF,,F,FF,FFFFFFFF,F,,:FFFFFFFFFFFFFF:FFFFF::FFF:FFF,:,FF,F,,FFFFFFFF,FF,:F,,FFF:F,FFFF,F,:F,:FFFFF:,F,:FFFFF,FF:F:F,FF,FF:F:F,:F:::,F,FFFFFF,FF,FF,:,,F,F,,,:,F,,FF,F:F:FFF,F,FF::F:FF,,:
@A00270:176:HGHW5DRXY:1:2101:31837:23437 2:N:0:TGATGAAT+CTCCTTAC
GACTACCAGGGTATCTAATCCTGTTTGCTACCCACGCTTTCGAGCATGAACGTCAGTGTTATCCCAGGAGGCTGCCTTCGCCATCGGTATTCCTCCACATCTCTACGCATTTCACTGCTACACGTGGAATTCTACCTCCCTCTGACACACTCTAGTTACACAGTTTCAAATGCACGTCCCAAGTTGAGCTCGGGGATTTCACATCTGACTTATTTAACCGTCTGCGCTCGCTTTACGCCCAGTAATTCC
+
F:FF:FFFFF:FFFFFFFFFFFFFFFF,FF,F:FFFFFFFFFFF,FF,FFFFFFFFFFFFFFFFFFFFFFFFFFFFFFFFF:FFFFFFFFFFFFFFFFFFFFFFF:FFFFFFFFFFFFFFFFFFFFFFFFFFFFFFFFFFFFFFFFFFFFFFFF:FFFFFFFFFFFFF::FFFFFFFFFFFFFFFF::,F,FF:FFFFFFF:FFFFFF:FFFFFFFF,F,FFFF,:FFFFFFFFF:,:,F:FFFFFFF,
@A00270:176:HGHW5DRXY:1:2101:30689:23516 2:N:0:TGATGAAT+CTCCTTAC
CCTACGGGGGGCAGCAGTGGGGAATTTTGGACAATGGGGGGAACCCTGATCCAGCCATGCCGCGTGTCTGAAGAAGGCCTTCGGGTTGTAAAGGACTTTTGTTAGGGAAGAAAAGCTGGGTGCTAATACCATCTAGTGCTGACGGTACCTAAAGAATAAGCACCGGCTAACTACGTGCCAGCAGCCGCGGTAATACGTAGGGTGCGAGCGTTAATCGGAATTACTGGGCGTAAAGCGAGCGCAGACGGTT
+
F:FFFFFFFFFFFFFFFFFFFFFFFFFFFFFFFF:FFF:FFFFFFF:FFFFFFFFFFFFFFFFFFFFFFFFFFFFFF::FFFFFFFFFFFFFFF:FFF:FF,FFFFFFFFFFFF:FFFFFFFFFFF:FF,FFFFFFFFFFF:FFFF:FFFFFF:FFFFFFF:FFFFFFFFF:F:,FFFFFFFFFFFFFF:FFFFFFF::FFFFFFFFFFFFFFFFFFF,FFFFFFF,FFFFFFFFFF:FFFF:F,FF,FF
@A00270:176:HGHW5DRXY:1:2101:19081:23547 2:N:0:TGATGAAT+CTCCTTAC
GACTACACGGGTATCTAATCCTGTTTGCTCCCCACGCTTTCGCATCTCAGCGTCAGTATCTGTCCAGAAGGCCGCCTTCGCCACCGGTATTCCTCCACATCTCTACGCATTTCACCGCTACACGTGGAATTCTACCTTCCTCTACAATACTCTAGTTAACCAGTTTTAAGTGCAATTCCTAGGTTGAGCCCAGGGCTTTCACACCTAACTTAATTATCCGCCTACATGCCCTTTACGCCCAGTCATTCC
+
FFFFFFFFFFFFFFFFFF:FF:F:FFFFFFFFFFFFFFFFFFFF:FFFFFFFFFFFFFFFFFFFF,FFFFFFFFFFFFFFFFFFFFFFFFFFFFFFFFFFFFFFFFFFFFFFFFFFFFF,FFFFFFF:FFFFFFFFFFFFFFFFFFF:FFFFFFFFFFFFFFF:FFFFFFFFFFFFFFFFFFFFF,FF,FFFF:FFFF:FFFFFFFFFFFFFF,F:FF,:FFFFFF,FFF,F,FFFFFFFFFFFFFFFF
@A00270:176:HGHW5DRXY:1:2101:19126:23563 2:N:0:TGATGAAT+CTCCTTAC
GACTACACGGGTATCTAATCCTGTTTGCTCCCCACGCTTTCGCATCTCAGCGTCAGTATCTGTCCAGAAGGCCGCCTTCGCCACCGGTATTCCTCCACATCTCTACGCATTTCACCGCTACACGTGGAATTCTACCTTCCTCTACAATACTCTAGTTAACCAGTTTTAAGTGCAATTCCTAGGTTGAGCCCAGGGCTTTCACACCTAACTTAATTATCCGCCTACATGCCCTTTACGCCCAGTCATTCC
+
FFFFFFFFFFFFFFFFFFFFFFFFFFFFFFFFFFFFFFFFFFFFFFFFFFFFFFFFFFFFFFFFFFF:FFF:FFFFFFFFFF:FFFFFFFFFFFFFFFFFFFFFFFFFFFFFFFFFFFFFFFFFFFFFFFFFFF:FFFF:FFFFFFFFFFFFFFFFFF,FFFFFFFFFF:FFFFFFFFFFFFFFFFFFFFFFFFFFFFFFFFFFFFFFFFFFFFFFFFFFFFFFFFFFFFFFFFFFFFFFFFFFFFFFF
@A00270:176:HGHW5DRXY:1:2101:19253:23563 2:N:0:TGATGAAT+CTCCTTAC
CCTACGGGGGGCAGCAGTGGGGAATCTTGGACAATGGGCGAAAGCCCGATCCAGCAATATCGCGTGAGTGAAGAAGGGCAATGCCGCTTGTAAAGCTCTTTCGTCGAGTGCGCGATCATGACAGGACTCGGGGAAGAAGCCCCGGCTAACTCCGTGCCAGCAGCCGCGGTAAGACGGGGGGGGCAAGTGTTCTTCGGAATGACTAGGCGTAAAGGGCACGTAGGCGGTGAATCGGGTTGAAAGTGAAAGT
+
FFFFFFFFFFFFFFFFFFFFFFFFFFFFFFFFFFFFFFFFFFFFFFFFFFFFFFFF:FFFFFFFFFFFFFFFFFFFFFFFFFFFFFFFFFFFFFFFFFFFFFF:FFFFFFFFFFFFFFFFFFFFFFFFFFFFFFFFFFFFFFFFFFF:FFFFFFFFFFFFFFFFFFFFFFFFFFFFFFFFFFFFF:FFFFFFFFFFFFFFFFFFFFFFFFFFFFFFFFFF,FFFFFFFFFFF:FFFFFFFFFFFFFFFFF
@A00270:176:HGHW5DRXY:1:2101:21712:23625 2:N:0:TGATGAAT+CTCCTTAC
GACTACTGGGGTATCTAATCCTGTTTGCTACCCACGCTTTCGAGCATGAACGTCAGTGTTATCCCAGGAGGCTGCCTTCGCCATCGGTATTCCTCCACATCTCTACGCATTTCACTGCTACACGTGGAATTCTACCTCCCTCTGACACACTCTAGTTACACAGTTTCAAATGCACGTCCCAAGTTGAGCTCGGGGATTTCACATCTGACTTATTTAACCGTCTGCGCTCGCTTTACGCCCAGTAATTCC
+
FFFFFFFFFFFFFFFFFFFFFFFFFFFFFFFFFFFFFFFFFFFFFFFFFFFFFFFFFFFFFFFFFFFFFFFFFFFFFFFFFFFFFFFFFFFFFFFFFFFFFFFFFFFFFFFFFFFFFFFFF:FFFFFFFFFFFFFFFFFFFFFFFFFFFFFFFFFFFFFFFFFFFFFFFFFFFFFFFFFFFFFFFFFFFFFFFFFFFFFFFFFFFFFFFFFFFFFFFFFFFFFFFFFFFFFFFFF:FFFFFFFFFFFFF
@A00270:176:HGHW5DRXY:1:2101:28745:23625 2:N:0:TGATGAAT+CTCCTTAC
GACTACTAGGGTATCTAATCCTGTTTGCTCCCCACGCTTTCGCATCTCAGCGTCAGTATCTGTCCAGAAGGCCGCCTTCGCCACCGGTATTCCTCCACATCTCTACGCATTTCACCGCTACACGTGGAATTCTACCTTCCTCTACAATACTCTAGTTAACCAGTTTTAAGTGCAATTCCTAGGTTGAGCCCAGGGCTTTCACACCTAACTTAATTATCCGCCTACATGCCCGTTACGCCCAGTCATTCC
+
FFFFFFFFFFFFFFFFFFFFFFFFFFFFFFFFFFFFF:FFFFFFFFFFFFFFFFFFFFFFFFFFFFFFFFFFFFFFFFFFFFFFF:FFFFFFFFFFFFFFFFFFFFFFFFFFFFFFFFFFFFFFFFFF,FFFF:F:FFFF:FFFFFFFFFFFFFFFFFFFFFF:FFFFFFFFFFFFFFFF,FF:FFFFFFFFFFF:FFFF:F:FFFFFFFFFF,FFFFFFFFFFFFFFFFF,FFFFFFFFFFFFFFFFF
@A00270:176:HGHW5DRXY:1:2101:21685:23703 2:N:0:TGATGAAT+CTCCTTAC
GACTACTGGGGTATCTAATCCTGTTTGCTACCCACGCTTTCGAGCATGAACGTCAGTGTTATCCCAGGAGGCTGCCTTCGCCATCGGTATTCCTCCACATCTCTACGCATTTCACTGCTACACGTGGAATTCTACCTCCCTCTGACACACTCTAGTTACACAGTTTCAAATGCACGTCCCAAGTTGAGCTCGGGGATTTCACATCTGACTTATTTAACCGTCTGCGCTCGCTTTACGCCCAGTAATTCC
+
FFFFFFFFFFFFFFFFFFFFFFF:FFFFFFFFFFFFFFFFFFFFFFFFFFFFFFFFFFFFFFFFFFFFFFFFFFFFFFFFFFFFFFFFFFFFFFFFFFFFFFFFFFFFFF,FFFFFFFFFFFFFFFFFFFFFFFFFFFFFFFFFFFFFFFFFFFFFFFFFFFFFFFF:FFFFFFFFFFF:FFFFFFFFFFFFFFFFFFFFFFFFFFFFFFFFFFFFFFFFFFFFFFFFFFFFFFFFFFFFFFF:FFFFF
@A00270:176:HGHW5DRXY:1:2101:24722:23735 2:N:0:TGATGAAT+CTCCTTAC
GACTACTCGGGTATCTAATCCTGTTTGCTCCCCACGCTTTCGCATCTCAGCGTCAGTATCTGTCCAGAAGGCCGCCTTCGCCACCGGTATTCCTCCACATCTCTACGCATTTCACCGCTACACGTGGAATTCTACCTTCCTCTACAATACTCTAGTTAACCAGTTTTAAGTGCAATTCCTAGGTTAAGCCCAGGGCTTTCACACCTAACTTAATTATCCGCCTACATGCCCTTTACGCCCAGTCATTCC
+
FFFFFFFFFFFFFFFFFFFFFFFFFFFFFFFFFFFFFFFFFFF:FFFFFFFFFFFFFFFFFFFFFFFF,FFFFFFFFFFFFFFFFFFFFFFFF:FFFF:FFFFFFFFFFFFFFFFFFFFFFFFFFFFF::FFFFFFFFFFFFFFFFFFFFFFFFFFFFFFFFFFFFFFFFFFFFFFFFFF:FFFFFFFFFFFFFFFFFFFFFFFFFFFFFFFFFFFFFFFFFFFFF:FFFF,F:FFFFFFFFFF:F:FF
@A00270:176:HGHW5DRXY:1:2101:21649:23766 2:N:0:TGATGAAT+CTCCTTAC
GACTACTGGGGTATCTAATCCTGTTTGCTACCCACGCTTTCGAGCATGAACGTCAGTGTTATCCCAGGAGGCTGCCTTCGCCATCGGTATTCCTCCACATCTCTACGCATTTCACTGCTACACGTGGAATTCTACCTCCCTCTGACACACTCTAGTTACACAGTTTCAAATGCACGTCCCAAGTTGAGCTCGGGGATTTCACATCTGACTTATTTAACCGTCTGCGCTCGCTTTACGCCCAGTAATTCC
+
FFFFFFFFFFFFFFFFFFFFFFFFFFFFFFFFFFFFFFFFFFFFFFFFFFFFFFFFFFFFFFFFFFFFFFFFFFFFFFFFFFFFFFFFFFFFFFFFFFFFFFFFFFFFFFFFFFFFFFFFFFFFFFFFFFFFFFFFFFFFFFFFFFFFFFFFFFFFFFF:F:FFFFFFF:FFFFFFFFFFFFFFFFFFFFFFFFFFFFFFFFFFFFFFFFFFFF:FFFFFFFFFFFFFFFFFF:FFFFFFFFFFFFFFF
@A00270:176:HGHW5DRXY:1:2101:22788:23797 2:N:0:TGATGAAT+CTCCTTAC
GACTACAGGGGTATCTAATCCTGTTTGCTACCCACGCTTTCGAGCATGAACGTCAGTGTTATCCCAGGAGGCTGCCTTCGCCATCGGTATTCCTCCACATCTCTACGCATTTCACTGCTACACGTGGAATTCTACCTCCCTCTGACACACTCTAGTTACACAGTTTCAAATGCACGTCCCAAGTTGAGCTCGGGGATTTCACATCTGACTTATTTAACCGTCTGCGCTCGCTTTACGCCCAGTAATTCC
+
FFFFFFFFFFFFFFFFFFFFFFFFFFFFFFFFFFFFFF:FFFFFFFFFFFFFFFFFFFFFFFFFFFFFFFFFFFFFFFFFFFFFFFFFFFFFFFFFFFFFFFFFFFFFFF:FFFFFFFFFFFFFFFFFFFFFFFFFFFFFFFFFFFFF:FFF:,FFFFFFFFFFFFF:F,FFFFFFFFFFFFFFFFFFFFFFFFF,FFFFFFFFFFF,::FFFFFFF:FFFFFFFFFFF:FFFFFFFF,F:FFFF,FFF
@A00270:176:HGHW5DRXY:1:2101:23240:23829 2:N:0:TGATGAAT+CTCCTTAC
GACTACCCGGGTATCTAATCCTGTTTGCTACCCACGCTTTCGAGCATGAACGTCAGTGTTATCCCAGGAGGCTGCCTTCGCCATCGGTATTCCTCCACATCTCTACGCATTTCACTGCTACACGTGGAATTCTACCTCCCTCTGACACACTCTAGTTACACAGTTTCAAATGCACGTCCCAAGTTGAGCTCGGGGATTTCACATCTGACTTATTTAACCGTCTGCGCTCGCTTTACGCCCAGTAATTCC
+
FFFFFFFFFFFFFFFFFFFFFFFFFFFFFFFFFFFFFFFFFFFFFF:FFFFFFFFFFFFFFFFFFFFFFFFFFFFFFFFFFFFFFFFFFFFFFFFFFFFFFFFFFFFFFFFFFFFFFFFFFFFFFFFF,FFFFFFFFFFFFFFFFFFFFFFFFFFFFFFFFFFFFFFFF,FFFFFFFFFFFFFFFFFFFFFFFFFFFFFFFFFFFFFFFFFFFFFFFFFFFFFFFFFFF,FFFFFFFFFF:FFFFFFF,
@A00270:176:HGHW5DRXY:1:2101:23005:23923 2:N:0:TGATGAAT+CTCCTTAC
GACTACAGGGGTATCTAATCCTGTTTGCTACCCACGCTTTCGAGCATGAACGTCAGTGTTATCCCAGGAGGCTGCCTTCGCCATCGGTATTCCTCCACATCTCTACGCATTTCACTGCTACACGTGGAATTCTACCTCCCTCTGACACACTCTAGTTACACAGTTTCAAATGCACGTCCCAAGTTGAGCTCGGGGATTTCACATCTGACTTATTTAACCGTCTGCGCTCGCTTTACGCCCAGTAATTCC
+
FFFFFFFFFFFFFFFF:FFFFFFFFFFFFFFFFFFFFFFFFFFFFFFFFFFFFFFF:FFFFFFFFFFFFFFFFFFFFFFFFFFFFFFFFFFFFFFFFFFFFFFFFFFFFFFFFFFFFFFFFFFFFFFFFFFFFFFFFFFFFF:FFFFFFFFFFFFFFFFFFFFFFFFFFFFFFFFFFFFF:FFFFFFFFFFFFFFFFFFFFFFFFFFFFFFFFFFFFFF:FFFF:FFFFF:FFFFFFFFFFFFF,FFFF
@A00270:176:HGHW5DRXY:1:2101:29215:23938 2:N:0:TGATGAAT+CTCCTTAC
GACTACTAGGGTATCTAATCCTGTTTGCTCCCCACGCTTTCGCATCTCAGCGTCAGTATCTGTCCAGAAGGCCGCCTTCGCCACCGGTATTCCTCCACATCTCTACGCATTTCACCGCTACACGTGGAATTCTACCTTCCTCTACAATACTCTAGTTAACCAGTTTTAAGTGCAATTCCTAGGTTGAGCCCAGGGCTTTCACACCTAACTTAATTATCCGCCTACATGCCCTTTACGCCCAGTCATTCC
+
FFFFFFFFFFFFFFFFFFFFFFFFFFFFFFFFFFFFFFFFFFFFFFFFFFFFFFFFFFFFFFFFFFFFFFFFFFF:FFFFF:FFFFFF:FFFFFFFFFFFFFFFFFFFFFFFFFFFFFFFFFFFFFF,FFFFFFFFFFFFFFFFFFFFFFFFFFFFFFFFFFFFFFFFFFFFFFF:FFF,FFFFFFFFFFFF:FFFFFFF:FFF:FFFFFFFF,FFFFFFFFFFFFFFFFFFFFFFFFFFFFFFFF:FF
@A00270:176:HGHW5DRXY:1:2101:21504:23954 2:N:0:TGATGAAT+CTCCTTAC
CCTACGGGGGGCTGCAGTGGGGAATTTTGGACAATGGGGGGAACCCTGATCCAGCCATGCCGCGTGTCTGAAGAAGGCCTTCGGGTTGTAAAGGACTTTTGTTAGGGAAGAAAAGCTGGGTGCTAATACCATCTAGTGCTGACGGTACCTAAAGAATAAGCACCGGCTAACTACGTGCCAGCAGCCGCGGTAATACGTAGGGTGCGAGCGTTAATCGGAATTACTGGGCGTAAAGCGAGCGCAGACGGTT
+
FFFFFFFFFFFFFFFFFFFFFFFFFFFFFFFFFFFFFFFFFFFFFFFFFFFFFFFFFFFFFFFFFFFFFFFFFFFFFFFFFFFFFFFFFFF:FFFFFFFFFFFFFFFFFF:FFFFFFFFFFFFFFFFFFFFFFFFFFFFFFFFFFFFFFFFFFFFFFFFFFFFFFFFFFFFFFFFFFFFFFFFFFF:FFFFFFFFF:FFF:FFFFFFFFFFFFFFFF:FFF:FFF:,FFFFFFFFFFFFFFF,FFFFFFF
@A00270:176:HGHW5DRXY:1:2101:15980:23970 2:N:0:TGATGAAT+CTCCTTAC
CCTACGGGGGGCAGCAGTGGGGAATATTGCACAATGGGGGGAACCCTGATGCAGCCATGCCGCGTGGATGAAGAAGGCCTTCGGGTTGTAAAGTACTTTCGGTGATGAGGAAGGTGATGAATCTAATCGGTTTATTAATTGACGTTAATCACAGAAGAAGCACCGGCTAACTCCGTGCCAGCAGCCGCGGTCATACGGAGGGTGCGGGCGTTGGTCGGAATGACTGGGGGTGGAGGGGCTGTGGGCGGT
+
FFFF:FFF:FFF:FFFF:FFFFFFFFF:FFFFFFFFFFFF:FFF:F,F,FFFFFFFFFF:FFFFFF,:,FF,F:::FFF,FFFFFFFFFFFFFFF:F,F:FF,F:,:,FFFFFFFF,:F,FFFFF,F,::,FF,F,,:FFF::F,FF,FF,FFF,FFF:FFFFF:F,FFFFF,:F,FF:FFF:FF::,FFF,,F::FF,:FFF,,:,F::F:,,FFFFF,,F,,,FFF,F:,,,FF:::FF,,F::FF,
@A00270:176:HGHW5DRXY:1:2101:21531:23970 2:N:0:TGATGAAT+CTCCTTAC
CCTACGGGGGGCTGCAGTGGGGAATTTTGGACAATGGGGGGAACCCTGATCCAGCCATGCCGCGTGTCTGAAGAAGGCCTTCGGGTTGTAAAGGACTTTTGTTAGGGAAGAAAAGCTGGGTGCTAATACCATCTAGTGCTGACGGTACCTAAAGAATAAGCACCGGCTAACTACGTGCCAGCAGCCGCGGTAATACGTAGGGTGCGAGCGTTAATCGGAATTACTGGGCGTAAAGCGAGCGCAGACGGTT
+
:FFFFFFFFFFFFFFFFFFFFFFFFFFFFFF:FFFFFFFFFFFFFFFFFFFFFFF:FFFFFFFFFFFFFFFFFFFFFFFFFFFFF:FFFFFFFFFFFFFFFFFFFFFFFFFFFFFFFFFF:FFFFFFFFFFFFFFFFFFFFFFFFF,FF:FFFFFFFFFFFFFFFFFFFFFFFFFFFFFFFFFFFFFFFFFFFFFFFF::FF:FFFFFFF,FFFFFFFFFFFFFF,FF:FF:FFFFFFFFFFFFFFFFFF
@A00270:176:HGHW5DRXY:1:2101:29288:23970 2:N:0:TGATGAAT+CTCCTTAC
TACTACTAGGGAAAATAATCATGTTTGCACCCCAAGATTACCCATCTCATCGTCAGTATCTGTCCAGAAGGCCGCCTTCGCCACCGGTATTCCTCCACATCACTACGCATTTCTCAGATACACGTTGAATTCTACCATCCTCTACAATAATCTAGTTAACAAGTTTTAACTGCAAATCCTAGGATGAGACCTGGGCTAGCACACCTAACTTAATAATCCGCCTACATCTCATTGACGCCCAGTCATTCC
+
:FF:FF,F,,,,:F:F,FFF,,,F,F,F,F:::F::F,:,,,FF,F:,F,F,F::,,F:,F,,:FF,,F,FFFF,,FF,,F:FF,FFF,,FFF,FFF:F,:,:,FF,:F:FFF,F,:,,F,,FF,,F:FF,FFF,F,FF,::FFFFF,F,:,:F,FFFF:,FF,:F::FFF,,:F,,F:FF,F,F:F:,,:,,FF,,:,,,F,F,,:F,,FFF:,FFFF,:FF:FF:,,F,,:,:F,:F:FFFF::F,,
@A00270:176:HGHW5DRXY:1:2101:22688:24032 2:N:0:TGATGAAT+CTCCTTAC
GACTACAGGGGTATCTAATCCTGTTTGCTACCCACGCTTTCGAGCATGAACGTCAGTGTTATCCCAGGAGGCTGCCTTCGCCATCGGTATTCCTCCACATCTCTACGCATTTCACTGCTACACGTGGAATTCTACCTCCCTCTGACACACTCTAGTTACACAGTTTCAAATGCACGTCCCAAGTTGAGCTCGGGGATTTCACATCTGACTTATTTAACCGTCTGCGCTCGCTTTACGCCCAGTAATTCC
+
:FFFFFFF,FFFFF:FFFFF:FFF,FFF:FFFFFF:,FFFFFFF,FF::FFFFFFFFFFFFFFFFF:FF,FFFFFFFFFFF:FFFFFFFFFFFFFFFFF:FFFFF:FFFFFFFFFF,FFFFFFF,F,FF:FFFFFFFFF:FFFFFFFF:FFFFFF:FFFFF:FFFFFFF:FFFFF,FFFF:FFFFF:F,FFF,FFFFFFFF:FF:FFF,:::FFFFFFF,FFFFFFFF:,,:FFFF,FF:,F::FFFF,
@A00270:176:HGHW5DRXY:1:2101:11143:24111 2:N:0:TGATGAAT+CTCCTTAC
GACTACAAGGGTATCTAATCCTGTTTGCTCCCCACGCTTTCGCATCTCAGCGTCAGTATCTGTCCAGAAGGCCGCCTTCGCCACCGGTATTCCTCCACATCTCTACGCATTTCACCGCTACACGTGGAATTCTACCTTCCTCTACAATACTCTAGTTAACCAGTTTTAAGTGCAATTCCTAGGTTAAGCCCAGGGCTTTCACACCTAACTTAATTATCCGCCTACATGCCCTTTACGCCCAGTCATTCC
+
FFFFFFFFFFFFFFFFFFFFFFFFFFFFFFFFFFFFFFFFFFFFFFFFFFFFFFFFFFFFFFFFFFFFFFFFFF,FFFFFFFFFFFF:FFFFFFFFFFFFFFFFFFFFFF:FFFFFF:,FFFFFFFFFFF:FFFFF:,FF:FF,FFFFFF:FFFFFFFFFFFFFFFFF:FFFFF:F:,F:FF:FFFF:FFFFFFF:FFFFFFFF,FFFFFFFFFFFFFFFFFFFFFFFFFFFFFF:FF:FFFFFFFF:F
@A00270:176:HGHW5DRXY:1:2101:16875:24173 2:N:0:TGATGAAT+CTCCTTAC
GACTACTCGGGTATCTAATCCTGTTTGCTCCCCACGCTTTCGCATCTCAGCGTCAGTATCTGTCCAGAAGGCCGCCTTCGCCACCGGTATCCCTCCACATCTCTACGCATTTCACCGCTACACGTGGAATTCTACCTTCCTCTACAATACTCTAGTTAACCAGTTTTAAGTGCAATTCCTAGGTTGAGCCCAGGGCTTTCACACCTAACTTAATTATCCGCCTACATGCCCTTTACGCCCAGTCATTCC
+
FFFFFFFFFFFFFFFFFFFFFFFFFFFFFFFFFFFFFFFFFFFFFFFFFFFFFFFFFFFFF:FFFFFFFFFFFFFFFFFFF:FFFFFFFFFFFFFFFFFFFFFFFFFFFFFFFFFFFFFFFFFFFFFFFFFFF:FFFFFFFFFFFFFFFFFFFFFFFFFFFFFFFFFFF,FFFFFFFF:FFFFFFFFFFFFFFFFFFFFFF::FFFFF:FFF:FFFFF:FFFFFFFF:F,FFFFF,FFFFFF:FFFFFF
@A00270:176:HGHW5DRXY:1:2101:21540:24173 2:N:0:TGATGAAT+CTCCTTAC
CCTACGGGGGGCTGCAGTGGGGAATTTTGGACAATGGGGGGAACCCTGATCCAGCCATGCCGCGTGTCTGAAGAAGGCCTTCGGGTTGTAAAGGACTTTTGTTAGGGAAGAAAAGCTGGGTGCTAATACCATCTAGTGCTGACGGTACCTAAAGAATAAGCACCGGCTAACTACGTGCCAGCAGCCGCGGTAATACGTAGGGTGCGAGCGTTAATCGGAATTACTGGGCGTAAAGCGAGCGCAGACGGTT
+
,FF:FFF:FF:FFFF,:FFF,,FFFF:FFFFFFF,F,FFFFFFF:F:FFFFFFFFFFF,,FFF:F::FF:FFFFFFFFFFFFF:F,:FFFF,FFFFFF,F:FFFFF:FFFFFFF,FFFFFFFFFFFFFFFFFFFFFFFFFFFFFF,FFFFFFFFFFF:FFFFFFFFF:FFFF,FFF::FFFFFFFFFFFFFFFFFFFFFFF,FFF,FFFFFFFFFFFFF,:F:FFF:,FF:FF:FFF,FFFFFFFF:F,F
@A00270:176:HGHW5DRXY:1:2101:15971:24267 2:N:0:TGATGAAT+CTCCTTAC
CCTACGGGGGGCAGCAGTGGGGAATATTGCACAATGGGGGGAACCCTGATGCAGCCATGCCGCGTGTATGAAGAAGGCCTTCGGGTTGTAAAGTACTTTCGGTGATGAGGAAGGTGATGAATCTAATAGGTTTATTAATTGACGTTAATCACAGAAGAAGCACCGGCTAACTCCGTGCCAGCAGCCGCGGTAATAAGGAGGGTGCGAGCGTTAATCGGAATGACTGGGCGTAAAGGGCATGTAGGCGGAT
+
FF,FFFF:FFFFFFFFF::F:,FFFFFFFFF:FF::FF::FF:FFFFFF:FFFFFFFFFFFFF:FFFF::FFFFF::F,F,FFFFFFFFFFFF,FFFFFFFFFFFFFFFFFF:FFFF:FFFFFFFF:FF,:FFFFFFF,F::FFFFFF,F:,FF,FFFFFF:FF,FF:F:FFFFFFFFFFF,FFFFFFF:FFF:F,F:FFFF,FF:FF:FF:FFFF,FFFFF,FFF:F:FFFFFF:F,FF:FFF,:FF:F
@A00270:176:HGHW5DRXY:1:2101:9688:24283 2:N:0:TGATGAAT+CTCCTTAC
GACTACAGGGGTATCTAATCCTGTTTGCTACCCACGCTTTCGAGCATGAACGTCAGTGTTATCCCAGGAGGCTGCCTTCGCCATCGGTATTCCTCCACATCTCTACGCATTTCACTGCTACACGTGGAATTCTACCTCCCTCTGACACACTCTAGTTACTCAGTTTCAAATGCACGTCCCAAGTTGAGCTCGGGGATTTCACATCTGACTTATTTAACCGTCTGCGCTCGCTTTACGCCCAGTAATTCC
+
FFFFFFFFFFFFFFFFFF:FFFFFFFFFFFFFFFFFFFFFFFFFFFFFFFFFFFFFFFFFFFFFFFFFFFFFFFFFFFFFFFFFFFFFFFFFFFFFFFFFFFFFFFFFFFFFFFFFFFFFFFFFFFFFFFFFF,FFFFFFFFFFFFFFFFFFFFFFFFFFFFFFFFFFFFFFFFFFFFFFFFFFFFFFF,FFFFFFFFFFFFF:FFFFFFFFFFFFF:FFFFFFFFFFFFFFFFFFFFFFFFF:,FFFF
@A00270:176:HGHW5DRXY:1:2101:28537:24361 2:N:0:TGATGAAT+CTCCTTAC
GACTACAGGGGTATCTAATCCTGTTTGCTCCCCACGCTTTCGCATCTCAGCGTCAGTATCTGTCCAGAAGGCCGCCTTCGCCACCGGTATTCCTCCACATCTCTACGCATTTCACCGCTACACGTGGAATTCTACCTTCCTCTACAATACCCTAGTTAACCAGTTTTAAGTGCAATTCCTAGGTTGAGCCCAGGGCTTTCACACCTAACTTAATTATCCGCCTACATGCCCTTTACGCCCAGTCATTCC
+
FFFFFFFFFFFFFFFFFFFFFFF:FFFFFFFFFFFFF:FFFFFFFFFFFFFFFFF:FFFFFFFFFFFFFFFFFFFFFFFFFFFFFFFFFFFFFFFFFFFFFFFFFFFFFFFFFFFFFF:FFFFFFFFF:FFFFFFFFFF:F:FFFFF,FFFFFFFFFF:FFFFFFFFFFFFFFFFFFFFFFFFFFFFFFFFFFFFFFFFF:FFFFFFFFFFF,FFFFFFFFFFFFFF:FFFFFFFFFFFFFFFFFFFFF
@A00270:176:HGHW5DRXY:1:2101:7961:24424 2:N:0:TGATGAAT+CTCCTTAC
CTACAGGGGTATCTAATCCTGTTTGCTCCCCACGCTTTCGCATCTCAGCGTCAGTATCTGTCCAGAAGGCCGCCTTCGCCACCGGTATTCCTCCACCTCTCTACGCATTTCACCGCTACACGTGGAATTCTACCTTCCTCTACAATACTCTAGTTAACCAGTTTTAAGTGCAATCCCTAGGTTGAGCCCAGGGCTTTCACACCTAACTTAATTATCCGCCTACATGCCCTTTACGCCCAGTCATTCCGATT
+
FFFFFFFFFFFFFFF:FFF:FFFFFFFFFFFFFFFFFF,FFFF:FF:FFFFFFF:FFFFFFFFFFFFFFFFFFF,FFFF:FFFFFF:FFFFFFFFF,FFFFFFFFF:FFFFFFFFFFFFFFFFFF::FFFFFFF:FFF:F:FFFFFFFFFFFFFFFFFF,FF:FFFFFFFFFFFFFFFFFFFF:F:FFF:FFFFFFFFFFFFFFFFFFFFF:FFF,FFFFFFFFFFFFFFFFFFFFFF:F:FFFFFFF:FF
@A00270:176:HGHW5DRXY:1:2101:16080:24424 2:N:0:TGATGAAT+CTCCTTAC
CCTACGGGGGGCAGCAGTGGGGAATATTGCACAATGGGGGGAACCCTGATGCAGCCATGCCGCGTGTATGAAGAAGGCCTTCGGGTTGTAAAGTACTTTCGGTGATGAGGAAGGTGATGAATCTAATAGGTTTATTAATTGACGTTAATCACAGAAGAAGCACCGGCTAACTCCGTGCCAGCAGCCGCGGTAATACGGAGGGTGCGAGCGTTAATCGGAATGACTGGGCGTAAAGGGCATGTAGGCGGAT
+
FFFFFFFFFFFFFFFFFFFFFFFFFFFFFFFFFFFFFFFFFF:FFFFFFFFFFFFFFFFFFFFF,FFFFFFFFFFFFFF:FFFF:FFF,F:FF:FFFFFFFF:FFFFFFFFFFFFFFFF:FFFFFFFFFFFFFFFFFFFFF:FFFFFFFF:FFFFFFFFFF:FFFFFFFFF:FFFFFFFFFFF:FFFFFFFFFFFFFFFFFFFFFFFFFF:FFFFFF:F:FFF:FFFFFFFFFFFFFFFFFFFFFFFFFF
@A00270:176:HGHW5DRXY:1:2101:17779:24455 2:N:0:TGATGAAT+CTCCTTAC
CCTACGGGTGGCAGCAGTGGGGAATTTTGGACAATGGGGGGAACCCTGATCCAGCCATGCCGCGTGTCTGAAGAAGGCCTTCGGGTTGTAAAGGACTTTTGTTAGGGAAGAAAAGCTGGGTGCTAATACCATCTAGTGCTGACGGTACCTAAAGAATAAGCACCGGCTAACTACGTGCCAGCAGCCGCGGTAATACGTAGGGTGCGAGCGTTAATCGGAATTACTGGGCGTAAAGCGAGCGCAGACGGTT
+
F:FFFFFFFFFFFFFFFFFFFFFFFF:FFFFFFFFFFFFFFFFFFFFFFFFFFFFFFFFFFFFFFFFFFFFFFFFFFFFFFFFFFFFFFF:FFFFFFFF:F:FFFFFF:FFFFFFFFFFFFFFFF:FFFF:FFFFFFFFFF:FFFFFFFFF:FFFFFFFFF:FFFFFFFFFFFFFFFFFFFF:FFFFFFFFF:FFFFFF:FFFFFFFFFFFFFFF:F:F,FFFF::FFFFFFF:FFFFFFFFFFFFFFFF
@A00270:176:HGHW5DRXY:1:2101:8070:24486 2:N:0:TGATGAAT+CTCCTTAC
CCTACGGGTGGCTGCAGTGGGGAATTTTGGACAATGGGGGGAACCCTGATCCAGCCATGCCGCGTGTCTGAAGAAGGCCTTCGGGTTGTAAAGGACTTTTGTTAGGGAAGAAAAGCTGGGTGCTAATACCATCTAGTGCTGACGGTACCTAAAGAATAAGCACCGGCTAACTACGTGCCAGCAGCCGCGGTAATACGTAGGGTGCGAGCGTTAATCGGAATTACTGGGCGTAAAGCGAGCGCAGACGGTT
+
FFFFFFFFFFFFFFFFFFFFFFFFFFFFFFFFFFFFFFFFFFFFFFFFFFFFFFFFFFFFFFFFFFFFFFFFFFFFFFFFFFFFFFFFFFFFFFFFFFFFFFFFFFFFFFFFFFFFFFFFFFFFFFFFFFFFFFFFFFFFFFFFFFFFFFFFFFFFFFFFFFFFFFFFFFFFFFFFFFFFFFFFFFFFFFFFFFFFFFFFFFFFFFFFFFFF:FFFFFF:FFFFFFFFFF:FF:FFFFF:FFFFFFFFFF
@A00270:176:HGHW5DRXY:1:2101:18430:24549 2:N:0:TGATGAAT+CTCCTTAC
GACTACACGGGTATCTAATCCTGTTTGCTCCCCACGCTTTCGCATCTCAGCGTCAGTATCTGTCCAGAAGGCCGCCTTCGCCACCGGTATTCCTCCACATCTCTACGCATTTCACCGCTACACGTGGAATTCTACCTTCCTCTACAATACTCTAGTTAACCAGTTTTAAGTGCAATTCCTAGGTTGAGCCCAGGGCTTTCACACCTAACTTAATTATCCGCCTACATGCCCTTTACGCCCAGTCATTCC
+
FFFFFFFFFFFFFFFFFFFFFFFFFFFFFFFFFFFFFFFFFFFFFFFFFFFFFFFFFFFFFFFFFFFFFFFFFFFFFFFFFFFFFFFFFFFFFFFFFFFFFFFFFFFFFFFFFFFFFF:,FFFFFFFFFFFFFFFFFFFFFFFFFF,FFFFFFFFFFFFFFFFFFFFFFFFFFFFFF:FFFFFFFFFFFFFFFFFFFFFFFFFFFFFFFFFFFFF,FFFFFFFFFFFFFFFFFFFFFFFFFFFFFFFFF
@A00270:176:HGHW5DRXY:1:2101:26964:24580 2:N:0:TGATGAAT+CTCCTTAC
GACTACAGGGGTATCTAATCCTGTTTGCTCCCCACGCTTTCGCATCTCAGCGTCAGTATCTGTCCAGAAGGCCGCCTTCGCCACCGGTATTCCTCCACATCTCTACGCATTTCACCGCTACACGTGGCATTCTACCTTCCTCTACAATACTCTAGTTAACCAGTTTTAAGTGCAATTCCTAGGTTAAGCCCAGGGCTTTCACACCTAACTTAATTATCCGCCTACATGCCCTTTACGCCCAGTCATTCC
+
F,FFFF:FFFFFFFFFFFFFFFFFFFFFFFFFFFFFF,FFFFFFFFFFFFFF:FFF:FFFF:FFFFFF,FFFFFF:FFFFFFFFFFF:F:FFFFFFFF:FFFFFFFFFFFFFFF,FFFFFFFFFFFF,:FF::FFF:FFFFFFFF,:FFFFFFFFFFFFFFFFFFFFFF:FFFF:::FFFFFFFF:FF:FFF:FFFFFFFFFFFFFFFFFFFFFFF:FFFFFFFFFFFFFF,::FFFF,FF:FFFFFFF
@A00270:176:HGHW5DRXY:1:2101:4996:24612 2:N:0:TGATGAAT+CTCCTTAC
GACTACTAGGGTATCTAATCCTGTTTGCTACCCACGCTTTCGAGCATTAACGTCAGTGTTATCCCAGGAGGCTGCCTTCGCCATCGGTATTCCTCAACATCTCTACGCATTTCACTGCTACAAGTGGAATTCTACCTCCCTCTGACACACTCTAGTTACACAGTTTCAAATGCACGTCCCAAGTTGAGCTCGGGGATTTCACATCTGACTTATTTAACAGTCTGCGCTCGCTTTACTCCCAGTAATTC
+
:FFFFFFF::FFFFFFF:FF,FFFFFFFF:FFFFFF,F:F:FFF,:F,FFF:FFFFF:FF:FFF,F::FFF:FF:FFF,,:FFFFFFFFF,FFFF,FFF,::FF,F,FFFFFFFF:::FFFF,,FFFFFFF:F:FFFFFFFFFFFFFFFF:FFF,FF:FFFFFF:FFFFFFF::FFFF,F::FFFFFFFFF:FFFFFFF,:FFFFF:,,FF,FF:F::,FF,FFF,,FFFFF:FFF,F::FFFFFFFF
@A00270:176:HGHW5DRXY:1:2101:17526:24674 2:N:0:TGATGAAT+CTCCTTAC
GACTACAGGGGTATCTAATCCTGTTTGCTCCCCACGCTTTCGCATCTCAGCGTCAGTATCTGTCCAGAAGGCCGCCTTCGCCACCGGTATTCCTCCACATCTCTACGCATTTCACCGCTACACGTGGAATTCTACCTTCCTCTACAATACTCTAGTTAACCAGTTTTAAGTGCAATTCCTAGGTTAAGCCCAGGGCTTTCACACCTAACTTAATTATCCGCCTACATGCCCTTTACGCCCAGTCATTCC
+
FFFFFFFFFFFFFFFFFFFFFFFFFFFFFFFFFFFFFFFFFFFFFFFFFFFFFFFFFFFFFFFFFFFFFFFFFFFFFFFFF:FFFFFFFFFFFFFFFFFFFFFFFFFFFFFFFFFFFFFFF:FFFFFFFFFFFFFFFFFFFFFFFFFFFFFFFFFFFFFFFFFFFFFFFFFFF:FFFFFFFFFFFFFFFFFFFFFFFFFFFFFFFFFFFFFFFFFFFFFFFFFFFFFFFFFFFFFFFFFFFFFFFFFFF
@A00270:176:HGHW5DRXY:1:2101:4915:24721 2:N:0:TGATGAAT+CTCCTTAC
GACTACTAGGGTATCTAATCCTGTTTGCTACCCACGCTTTCGAGCATGAACGTCAGTGTTATCCCAGGAGGCTGCCTTCGCCATCGGTATTCCTCCACATCTCTACGCATTTCACTGCTACACGTGGAATTCTACCTCCCTCTGACACACTCTAGTTACACAGTTTCAAATGCACGTCCCAAGTTGAGCTCGGGGATTTCACATCTGACTTATTTAACCGTCTGCGCTCGCTTTACGCCCAGTAATTCC
+
FFFFFFFFFFFFFFFFFFFFFFFFFFFFFFFFFFFFFFFFFFFFFFFFFFFFFFFFFFFFFFFFF,FFFFFFFF:FFFFFFFFFFFFFFFFFFFFFFFFFFFFFFFFFFFFFFF,FFFFFFFFFFFFFFFFFFFFFFFFFFFF:FFFF:FFFFFFFFFF,FFFFFFFFFFFFFFFFFFFFFF:FFFF:FFFFFFFFFFFF:FFFFFFFFFFFFFF:FF,FFFFF,FFFFFFFF::F:FFFF,FFF:F:F
@A00270:176:HGHW5DRXY:1:2101:24957:24737 2:N:0:TGATGAAT+CTCCTTAC
CCTACGGGCGGCAGCAGTGGGGAATTTTGGACAATGGGGGGAACCCTGATCCAGCCATGCCGCGTGTCTGAAGAAGGCCTTCGGGTTGTAAAGGACTTTTGTTAGGGAAGAAAAGCTGGGTGCTAATACCATCTAGTGCTGACGGTACCTAAAGAATAAGCACCGGCTAACTACGTGCCAGCAGCCGCGGTAATACGTAGGGTGCGAGCGTTAATCGGAATTACTGGGCGTAAAGCGAGCGCAGACGGTT
+
FFFFFFFFFFFFFFFFFFFFFFF:FFFFFFFFF,FFFFFFFFFFFFFFFFFFFFFFFFFFFFFF:FFFFFFFFFFFFFFFFFFFFFFFFF,:FFFFFFFFF,FFFFFF:FFFFF:FFFFFFFFFFFFFFFF:FFFFFFFFFFFFFFFFFFFFFFFFFFFFFFFFFFFFFFFFFFFFFFFFFFFFFFFFFFFFFFFFF,FFFFFFFFFFFFFFFFFFFFF,FFFFFF:FFFFFFFFFFFFFFFFFFFFFFF
@A00270:176:HGHW5DRXY:1:2101:10854:24768 2:N:0:TGATGAAT+CTCCTTAC
CCTACGGGCGGCAGCAGTGGGGAATATTGCACAATGGAGGGAACCCTGATGCAGCCATGCCGCGTGTATGAAGAAGGCCTTCGGGTTGTAAAGTACTTTCGGTGATGAGGAAGGTGATGAATCTAATAGGTTTATTAATTGACGTTAATCACAGAAGAAGCACCGGCTAACTCCGTGCCAGCAGCCGCGGTAATACGGAGGGTGCGAGCGTTAATCGGAATGACTGGGCGTAAAGGGCATGTAGGCGGAT
+
FFFFFFFFFFFFFFFFFFFFFFFFFFFFFF,F,FFFFFFFFF:FFFFFFFFFFFFF:FFFFFFFF:F:FFF:FFFFFFFFF:FFFFFFFFFFFFFFFFFFFF,FF,F:FFFFFF:FFFFFF:FFFFFFFFFFFFFFFFFFFFFFFFFFFFFFFFFFF:FFF:FFFFFFFFFFFFFFFFFFFFFFFFFFFFFF:FFFFFFFFFFFFFFFFFFFFFFFFFFFFFFFFFFFFFFFFFFFFF,FFFF:FFFFFF
@A00270:176:HGHW5DRXY:1:2101:32054:24784 2:N:0:TGATGAAT+CTCCTTAC
GACTACAAGGGTATCTAATCCTGTTTGCTACCCACGCTTTCGAGCATGAACGTCAGTGTTATCCCAGGATGCTGCCTTCGCCATCGGTATTCCTCCTCATCTCTACGCATTTCACGGCTACACGTGGAATTCTACCTCCCTCTGACACACTCTAGTTACACAGTTTCAAATGCACGTCCCTGGTTGAGCTCGGGGATTTCACATCTGACTTATTTAACCGGCTGCGCTCGCTTTACGCCCAGTAATTCC
+
FFFFFFFFFFFFFFFFFFFFFFFFFFFFFFFFFFFFFFFFFFFFFFFF:FFFFFFFF,::FFFFFFF,F,FF,FFFFFFFFFF,,FFF,FFFFFFF,:FF,FFFFFFFFFF:FFF,FFFFFFF,:FFFFFFF,,F,F,F:FFF:,,FFFFFF:FF,::,FF:FFFFFFF:,FFF,FF,:,,,FFF,FFF:F,,:,:FFFFFF,FFFFFFFFF,F,:FFF:,F:,F,FFF,FFFFF:FFFFFFFFFFFFF
@A00270:176:HGHW5DRXY:1:2101:25572:24831 2:N:0:TGATGAAT+CTCCTTAC
GACTACTAGGGTATCTAATCCTGTTTGCTACCCACGCTTTCGAGCATGAACGTCAGTGTTATCCCAGGAGGCTGCCTTCGCCATCGGTATTCCTCCACATCTCTACGCATTTCACTGCTACACGTGGAATTCTACCTCCCTCCGACACACTCTAGTTACACAGTTTCAAATGCACGTCCCAAGTTGAGCTCGGGGATTTCACATCTGACTTATTTAACCGTCTGCGCTCGCTTTACGCCCAGTAATTCC
+
FF:FFFFFFFFFFFFFFFFFFFFFFFFFFFFFFFFFFFFFFFFFFFFFFFFFFFFFFFFFFFFFFFFFFFFFFFFFFFFFFFFFF:FFFFFFFFFFFFFFFFFFFFFFFFFFFFFFFFFFFFFFFFFFFFFFFF:FFFFFFFFFFFFFFFFFFFFFFF:FFFFFFFFFF,FFFFFFFFFFFFFFFFFFFFFFFFFFFFFFFFFFFFFFFFFFFFFF:FFF:FFFFFFFFFF,FFF,FF:FFFFFFFFFF
@A00270:176:HGHW5DRXY:1:2101:28158:24893 2:N:0:TGATGAAT+CTCCTTAC
GACTACTCGGGTATCTAATCCTGTTTGCTACCCACGCTTTCGAGCATGAACGTCAGTGTTATCCCAGGAGGCTGCCTTCGCCATCGGTATTCCTCCACATCTCTACGCATTTCACTGCTACACGTGGAATTCTACCTCCCTCTGACACACTCTAGTTACACAGTTTCAAATGCACGTCCCAAGTTGAGCTCGGGGATTTCACATCTGACTTATTTAACCGTCTGCGCTCGCTTTACGCCCAGTAATTCC
+
FFFFFFFFFFFFFFFFFFFFFFFFFFFFFFFFFFFFFFFFFFFFFFFFFFFFFFFFFFFFFFFFFFFFFFFFFFFFFFFFF:FFFFFFFFFFFFFFFFFFFFFFFFFFFFFFFFFFFFFFFFFFFFFFFFFFFFFFFFFFFFFFFFFFFFFFFFFFFFFFFFFFFFFFFFFFFFFFFFFFFFFF:FFFFFFFFFFFFFFFFFFFFFFFFFFFFFFFFFFFFFFFFFFFFFFF,FFFFFFFFFF:FFFFF
@A00270:176:HGHW5DRXY:1:2101:11975:24925 2:N:0:TGATGAAT+CTCCTTAC
CCTACGGGAGGCTGCAGTGGGGAATTTTGGACAATGGGGGGAACCCTGATCCAGCCATGCCGCGTGTCTGAAGAAGGCCTTCGGGTTGTAAAGGACTTTTGTTAGGGAAGAAAAGCTGGGTGCTAATACCATCTAGTGCTGACGGTACCTAAAGAATAAGCACCGGCTAACTACGTGCCAGCAGCCGCGGTAATACGTAGGGTGCGAGCGTTAATCGGAATTACTGGGCGTAAAGCGAGCGCAGACGGTT
+
F:FFF,FFFF:FF::FFFF,FFF::FFFFFFF:FFF:,F:FFFFF:FFF,FFFFFF:F:,F:F::FFFFFFFFFFFFFFFFFF,FFFFF:F:,,F,,,:,FF,FFFFF:F,FFF:FF,FFFFFFFF,F:,F:F:FFFFFFFFF:,FFFFFFFF:FFF:FF:F:,FF:FFFF:FFFFF,FFF:FFFFFFF:FFFFFFFFF::FF:F:FFFFF,FF:FFFFFF:FFFF::F:FFF:,FFFF,FFFFFFFFFF
@A00270:176:HGHW5DRXY:1:2101:30526:24925 2:N:0:TGATGAAT+CTCCTTAC
CCTACGGGAGGCAGCAGTGGGGAATTTTGGACAATGGGGGGAACCCTGATCCAGCCATGCCGCGTGTCTGAAGAAGGCCTTCGGGTTGTAAAGGACTTTTGTTAGGGAAGAAAAGCTGGGTGCTAATACCATCTAGTGCTGACGGTACCTAAAGAATAAGCACCGGCTAACTACGTGCCAGCAGCCGCGGTAATACGTAGGGTGCGAGCGTTAATCGGAATTACTGGGCGTAAAGCGAGCGCAGACGGTT
+
FF:FFFFFFFFFFFFFFFF:F:FFFFF:FFFFFF:F:FFFFFFFFFF:FFF:FFFFF,FFFFFF:,FFFFFFFFFFFFFFFFFF:F:FFFFF:F,FFFFF:F:FF:FFFFFFFFFFF:F::FFFFFFFFFFFFFFFFFFFFFFFFF:FFFFFFFFF:FFFFF:FFFFFFFFFFFFFFFFFFFFFFFFFFF,FFFFFFFFFFFFFF:FFFFFF,FFFFFFFFFFFFF:FFF::FFFFFFFFF,F,FFFFFF
@A00270:176:HGHW5DRXY:1:2101:28257:24940 2:N:0:TGATGAAT+CTCCTTAC
GACTACTCGGGTATCTAATCCTGTTTGCTCCCCACGCTTTCGCATCTCAGCGTCAGTATCTGTCCAGAAGGCCGCCTTCGCCACCGGTATTCCTCCACATCTCTACGCATTTCACCGCTACACGTGGAATTCTACCTTCCTCTACAATACTCTAGTTAACCAGTTTTAAGTGCAATTCCTAGGTTAAGCCCAGGGTTTTCACACCTAACTTAATTATCCGCCTACATGCCCTTTACGCCCAGTCATTCC
+
FFFFFFFFFFFFFFFFFFFFFFFFFFFFFFFFFFFFFFFFF:FFFFFFFFFFFFFFFFFFFFFFFFFFFFFFFFFFFFFFFFFFF:FF:FFFFFFFFF:FFFFFFFFFFFFFFFF:FFFFFFFFFFF,:,F:FFFF:FFFF:FFFFFFFFF:FFFFFF:FFFFFF:FFFFFF,FF::F:FFFFFFFFFFFFFFFFFF:FFFFFFF:FF:FFFFFFFFFFFFFFFFFFFFFF:FFF::,FFFFFF:FFFF
@A00270:176:HGHW5DRXY:1:2101:8938:24956 2:N:0:TGATGAAT+CTCCTTAC
CCTACGGGAGGCTGCAGTGGGGAATATTGCACAATGGGGGGAACCCTGATGCAGCCATGCCGCGTGTATGAAGAAGGCCTTCGGGTTGTAAAGTACTTTCGGTGATGAGGAAGGTGATGTATCTAATAGGTGCATTAATTGACGTTAATCACAGAGGAAGCACCGGCTAACTCCGTGCCAGCAGCCGCGGTAATACGGAGGGTGCGAGCGTTAATCGGAATGACTGGGCGTAATGGGCATGTAGGCGGAT
+
FFFFFFFFFFFFFFFFFFFFFFFFFFFFFFFFFFFFFFFFFFFFFFFFFFFFFFFFFFFFFFFF,FF:FFFFFFFFFF:F:FFFF,FFF,:FFFFFFFFFFFFFFFFFFFFFFFFFF,FFFFFFFFFFFFFFFFFFFFFFFFFFFFF:FFFFF:FFFF:FFFFFFFFFFFFFFFFFFFFFFFFFF:FFFFFFFFFFFFFFFFFFFFFFFFFFFFFFFFFFFFFFFFFFFF,FF,FFFFF,FFFF:FFFFF
@A00270:176:HGHW5DRXY:1:2101:17526:24987 2:N:0:TGATGAAT+CTCCTTAC
GACTACAGGGGTATCTAATCCTGTTTGCTCCCCACGCTTTCGCATCTCAGCGTCAGTATCTGTCCAGAAGGCCGCCTTCGCCACCGGTATTCCTCCACATCTCTACGCATTTCACCGCTACACGTGGAATTCTACCTTCCTCTACAATACTCTAGTTAACCAGTTTTAAGTGCAATTCCTAGGTTAAGCCCAGGGCTTTCACACCTAACTTAATTATCCGCCTACATGCCCTTTACGCCCAGTCATTCC
+
FFFFFFFFFFFFFF:FFFFFFFFFFFFF:FFFFFFFFFFFF,:FFFFFFFFF:FFFFFFFFFFFFFFFFFFFF:FFFFFFFFFFFFFF,,FFFFFFFFFF:FFFFFFFFFFFFFFFFF:FFFFF,FFFFFFFFFFF:FFFFFFFFFFFFFFF,FFFFFFFFF,FF,FF:FFFFFF,,FFF::FFF:F,FF,FFFFFF:FFFFFFFFFFFFFFFFFFFFFF,FFFFF::FF:F:FFFFFFFFFFF:,FFF
@A00270:176:HGHW5DRXY:1:2101:13720:25003 2:N:0:TGATGAAT+CTCCTTAC
CCTACGGGCGGCTGCAGTGGGGAATTTTGGACAATGGGGGGAACCCTGATCCAGCCATGCCGCGTGTCTGAAGAAGGCCTTCGGGTTGTAAAGGACTTTTGTTAGGGAAGAAAAGCTGGGTGCTAATACCATCTAGTGCTGACGGTACCTAAAGAATAAGCACCGGCTAACTACGTGCCAGCAGCCGCGGTAATACGTAGGGTGCGAGCGTTAATCGGAATTACTGGGCGTAAAGCGAGCGCAGACGGTT
+
FFFFFFFFFFFFFFFFFFFFFFFFFFFFFFFFFFFFFFFFFF:FFFFFFFFFFFFFFFFFFFFFFFFFFFFFFFFFFFFFFFFFFFFFFFFFFFFFFFFFFFFFFFFFFFFFFFFFFFFFFFFFFFFFFFFFFFFFFFFFFFFFFFFFFFFFFFFF:FFFFFFFFFFFFFFFFFFFFFFFF:FFFFFFFFFFFFFFFFFFFFFFFFFF:FFFFFFFFFFFFFFFFFFFFFFFFFFFFFF:FFFFFF:FFF
@A00270:176:HGHW5DRXY:1:2101:27154:25034 2:N:0:TGATGAAT+CTCCTTAC
GACTACAGGGGTATCTAATCCTGTTTGCTCCCCACGCTTTCGCATCTCAGCGTCAGTATCTGTCCAGAAGGCCGCCTTCGCCACCGGTATTCCTCCACATCTCTACGCATTTCACCGCTACACGTGGAATTCTACCTTCCTCTACAATACTCTAGTTAACCAGTTTTAAGTGCAATTCCTAGGTTAAGCCCAGGGCTTTCACACCTAACTTAATTATCCGCCTACATGCCCTTTACGCCCAGTCATTCC
+
FFFFFFFFFFFF:FFFFFFFFFFFFFFFFFFFFFFFFFFFFFFFFFFFFFFFFFFFF:FFFFFFFFFFFFFFFFFFFFFFFFFFFFFFFFFFFFFFFFFFFFFFFFFFFFFFFFFFFFFFFFFFFFFF,FFFFFFFFFFFFFFFFFFFFFFFFF:FFFFFFFFFFFFFFFFFFFFFFFFFFFFFFFFFFFFFFFFFFFFFFFFFFFFFFFFFFFFFFFFFFFFFFFFFFFF,FFFFFFFF:FFFFFFFF
@A00270:176:HGHW5DRXY:1:2101:8006:25160 2:N:0:TGATGAAT+CTCCTTAC
CCTACGGGCGGCAGCAGTGGGGAATATTGCACAATGGGGGGAACCCTGATGCAGCCATGCCGCGTGTATGAAGAAGGCCTTCGGGTTGTAAAGTACTTTCGGTGATGAGGAAGGTGATGAATCTAATAGGTTTATTAATTGACGTTAATCACAGAAGAAGCACCGGCTAACTCCGTGCCAGCAGCCGCGGTAATACGGAGGGTGCGAGCGTTAATCGGAATGACTGGGCGTAAAGGGCATGTAGGCGGAT
+
F:F:FFFFFFFFFFFFFFF:FFFFFFFFFFFFFFFFFFFFFFFFFFFFFFFFFFFFFFFFFFFFFFF,F,FF,FFFFFF:FFFFFF:FFFFF:FFFFFFFFFFFFFFF:FFFFFFFFFFFFFFFFFFFFFFFFFFFFFFFFFF:FFFFFFFFFFFF:FFF:FF::FFFFFF:,FFFFFFFF:F:FF:FFFFFFFFFFFFF,FFF:FFF:FFFFFFFF:FFFFFFFF:FFFFF:FFFFFF:FFFFF:FFFF
@A00270:176:HGHW5DRXY:1:2101:19090:25191 2:N:0:TGATGAAT+CTCCTTAC
GACTACAAGGGTATCTAATCCTGTTTGCTCCCCACGCTTTCGCATCTCAGCGTCAGTATCTGTCCAGAAGGCCGCCTTCGCCACCGGTCTTCCTCCACATCTCTACGCATTTCACCGCTACACGTGGAATTCTACATTCCTCTACAATACTCTAGTTAACCAGTTTTAAGTGCAATTCATAGGTTGAGCCCAGGGCTTTCACACCTAACTTAATTATCCGCCTACAAGCCCTTTACGCCCAGTCATTCC
+
FFF:FFFFFF:FFFFFFFF:FFFF:,FFFFF:FF:FFFFFFF:,,FFF:FFFFFFF:F:F:F,FFFFF:,FFFFFFFFFFFFFF,FFF,FFF,FFFF,FF:FFFFFFFFFF,FFFFFFFFFFF,FFFF,:FFFFF,,FFFFFFFFF,,FFFF:FFFF:F,FFFFFF,FF,FFFFFF:F,::FFFFFFFFFFF:FFFF,FFFFF,FF,FFFFFFFFFFFFFFFF:FF,,F,FFFFFFFFFFF,F:F:FF:
@A00270:176:HGHW5DRXY:1:2101:27896:25191 2:N:0:TGATGAAT+CTCCTTAC
GACTACCGGGGTATCTAATCCTGTTTGCTACCCACGCTTTCGAGCATGAACGTCAGTGTTATCCCAGGAGGCTGCCTTCGCCATCGGTATTCCTCCACATCTCCACGCATTTCACTGCTACACGTGGAATTCTACCTCCCTCTGACACACTCTAGTTACACAGTTTCAAATGCACGTCCCAAGTTGAGCTCGGGGATTTCACATCTGACTTATTTAACCGTCTGCGCTCGCTTTACGCCCAGTAATTCC
+
FFFFFFFFFFFFF:FFFFFFFFFFFFFFFFFFFFFFF:FFFFFFFFFFFFFFFFFFFFFFFFFFFFFFFFFFFFFF,FFFF:FFFFFFFFFFFFFFFFFFFFFFFFFFFFFFFFFFFFFFFFFFFFFFFFFFFFFFFFFFFFFFFFFFFFFFFFFFFFFFFFFFFFFFFFFFFFFF:FFFFFFFFFFFFFFFFFFFFFFFFFFFFFFFFF:F:,FFF:FFFFFFFFFFFFF,FFFFFFFFFFFFFFFF:
@A00270:176:HGHW5DRXY:1:2101:32398:25191 2:N:0:TGATGAAT+CTCCTTAC
CCTACGGGTGGCTGCAGTGGGGAATATTGCACAATGGGGGGAACCCTGATGCAGCCATGCCGCGTGTATGAAGAAGGCCTTCGGGTTGTAAAGTACTTTCGGTGATGAGGAAGGTGATGTACCTAATAGGTGCATTAATTGACGTTAATCACAGAAGAAGCACCGGCTAACTCCGTGCCAGCAGCCGCGGTAATACGGAGGGTGCGAGCGTTAATCGGAATGACTGGGCGTAAAGGGCATGTAGGCGGAT
+
FFFFFFFF:FFFFFFFFFFFFFFFFFFFFFFFFFFFFFFF,FF:FFFFFFFFFFF:FFFFFFFF:FF:FFFFFFFFF,,F:FFF:F:FFFFFFFFFFFF,F:FF,FFFFFFFFFFFFF:FF,:FFFFFFFFFFFFFFFFFF:FF:FFFFFFFFFFF:FFF:FFFFF:FFFFFFFFFFFFFFFFFFFFFFFFFFFFFFFFFF:FFFFFFFFFFFFFFFFFFFF:FFFFFFFFFFFFFF,FFFFFFFFFFFF
@A00270:176:HGHW5DRXY:1:2101:12210:25207 2:N:0:TGATGAAT+CTCCTTAC
GACTACAAGGGTATCTAATCCTGTTTGCTACCCACGCTTTCGAGCATGAACGTCAGTGTTATCCCAGGAGGCTGCCTTCGCCATCGGTATTCCTCCACATCTCTACGCATTTCACTGCTACACGTGGAATTCTACCTCCCTCTGACACACTCTAGTTACACAGTTTCAAATGCACGTCCCTAGTTGAGCTCGGGGATTTCACATCTGACTTATTTAACCGTCTGCGCTCGCTTTACGCCCAGTAATTCC
+
FFFFFFFFFFFFFFFFFFFFFFFFFFFFFFFFFFFFFFFFFFFFFFFF,FFFFFFFFF:FFFFFFFFFFFFFFF:FFFFFFFFFFFFF::FFFFFFFFFFFFFFFFFFFFFFFFFFFFFFF:FFFFFFFFFFF::FFFFFFFFFFFFFFFFFFFFFFFFFFFFF:FFFFFFFFFFFFFFF,FFFFFFFFFFFFFFFFFFF:FF:FFFF:FF,FF:FF,FFFFFFFFF::F:F,FFFF:FF:FFF,FFF:
@A00270:176:HGHW5DRXY:1:2101:23836:25207 2:N:0:TGATGAAT+CTCCTTAC
GACTACTGGGGTATCTAATCCTGTTTGCTCCCCACGCTTTCGCATCTCAGCGTCAGTATCTGTCCAGAAGGCCGCCTTCGCCACCGGTATTCCTCCACATCTCTACGCATTTCACCGCTACACGTGGAATTCTACCTTCCTCTACAATACTCTAGTTAACCAGTTTTAAGTGCAATTCCTAGGTTAAGCCCAGGGCTTTCACACCTAACTTAATTATCCGCCTACATGCCCTTTACGCCCAGTCATTCC
+
FFFFFF:FFFFFFFFFFFFFFFFFFFFFFFFFFFFFFFFFFFFFFFFFFFFFFFFFFFFFFFFFFFFFFFFFFFFFFFFFFFFFFFFFFFFFFFFFFFFFFFFFFFFFFFFFFFFFFFFFFFFFFFFFFFFFFFFFFFFFFFF:FFFFFFFFFFFFFFFFFFFFFFFFFFFFFFFFFFFFFFFFFFFFFFF:FFFFFFFFFFFFFFFFFFFFFFFFFFFFFFFFFFFFFFFF:F:FFFFFFFFFFFFFF
@A00270:176:HGHW5DRXY:1:2101:6162:25222 2:N:0:TGATGAAT+CTCCTTAC
GACTACCAGGGTATCTAATCCTGTTTGCTACCCACGCTTTCGAGCATGAACGTCAGTGTTATCCCAGGAGGCTGCCTTCGCCATCGGTATTCCTCCACATCTCTACGCATTTCACTGCTACACGTGGAATTCTACCTCCCTCTGACACACTCTAGTTACACAGTTTCAAATGCACGTCCCAAGTTGAGCTCGGGGATTTCACATCTGACTTATTTAACCGTCTGCGCTCGCTTTACGCCCAGTAATTCC
+
FFFFFFF:FFFFFFFFFFFFFFFFFFFFFFFFFFFFFFFFFFFFFFFFFFFFFFFFFFFFFFFFFFFFFFFFFFFFFFFFF:FFFFFFFFFFFFFFFFFFFFFFFFFFFFFFFFFFFFFFFFFFFFFFFFFFFFFFFFFFFFFFFFFFFFFFFFFFFFFFFFFFFFFFFFFFFFFFFFFFFFFF:FFFFFFFFFFFFFFFFFFFFFFFFFFFFFF:FFFFFF:FFFFFF:F:FFFFFFFF:FF,FFFFF
@A00270:176:HGHW5DRXY:1:2101:32470:25254 2:N:0:TGATGAAT+CTCCTTAC
CCTACGGGCGGCTGCAGTGGGGAATATTGGACAATGGGGGGAACCCTGATACAGCCATGCCGAGTGTCTGAAGAAGGCCTTCGGGTTGTAAAGGACTTTTTTTAGGTGATAAAAGCTGGGTGCTAATACCATCTAGTGCTGACGGTACCTAAAGAATAAGCACCGGCTAACTAAGTGCCAGCAGCCGCGGTAATACTTAGGGTGCGAGCGTTAATCTGAATTACTGGGCGTAAAGCGAGCGCAGACGGTT
+
FF:FF,,,F:,FF,FF,::F:FFFFFF,FFF:FF:FFF,::FF:FFF,FF,FFFF,:F,,F,,FFFF:FF:F,,FF,,,FFFFF:FFFFFF:F:F,FFFF,,FFF:,FF,FF:,,FFF,FFFFFFFFFFF:FFFF,:FFFFF,FFF:F,F,F:,FFF::FFFFF:FF:FF:,F,,F,:,F:,FFF,F:FF:F,,F:,:F:,F,FFF:FF,:FFF,F,,,FF,:FFF,F:,FF,FFF,FF,:,FF,FFF:,
@A00270:176:HGHW5DRXY:1:2101:9435:25285 2:N:0:TGATGAAT+CTCCTTAC
GACTACCCGGGTATCTAATCCTGTTTGCTACCCACGCTTTCGAGCATGAACGTCAGTGTTATCCCAGGAGGCTGCCTTCGCCATCGGTATTCCTCCACATCTCTACGCATTTCACTGCTACACGTGGAATTCTACCTCCCTCTGACACACTCTAGTTACACAGTTTCAAATGCACGTCCCAAGTTGAGCTCGGGGATTTCACATCTGACTTATTTAACCGTCTGCGCTCGCTTTACGCCCAGTAATTCC
+
FFFFFFFFFFFFF:FFFFFFFFFFFFFFFFFFFFFFF,FFFFFFFFFFFFFFFFFFFFFFFFFFFF:FFFFFFFFFFFFFFFFFFFFFFFFFFFFFFFFFFFFFFFFFFFFFF:FFFFFFFFFFFFFFF:FFF,FFFFFFFFFFFFF:FFFFFFFFFFFFFFFFFFFFFFFFFFFFFFFF,:FFFF:FF:FFFFFF:FFF,FF:FFFFF:FF:FFFFFFFFFFFFFFFFFFFFFFFFFFFF:FFFFF:F
@A00270:176:HGHW5DRXY:1:2101:26467:25285 2:N:0:TGATGAAT+CTCCTTAC
CCTACGGGTGGCAGCAGTGGGGAATATTGCACAATGGGGGGAACCCTGATGCAGCCATGCCGCGTGTATGAAGAAGGCCTTCGGGTTGTAAAGTACTTTCGGTGATGAGGAAGGTGATGTATCTAATAGGTGCATTAATTGACGTTAATCACAGAAGAAGCACCGGCTAACTCCGTGCCAGCAGCCGCGGTAATACGGAGGGTGCGAGCGTTAATCGGAATGACTGGGCGTAAAGGGCATGTAGGCGGAT
+
FFFFFFFFFFFFFFFFFFFFFFF:FFFFFFFFFFFFFFFFFFFFFFFFFFFFFFFFFFFFFFFFFFFFFFFFFFFFFFFFFFFFFFFFF:FFFFFFFFFFFFFFFFFFFFFFFFFFFFFFFFFFFFFFFFFFFFFFFFFFFFFFFFF:FFFFFFFFFFFFFFFFFFFFFFFFFFFFFFF:FFFFFFFFFFFFFFFFFFFFFFFFFFFFFFFFF,FFFFFFFFFFFFFF:FFF:FFFFFFFFFF:FFFFFF
@A00270:176:HGHW5DRXY:1:2101:23945:25300 2:N:0:TGATGAAT+CTCCTTAC
CCTACGGGGGGCTGCAGTGGGGAATTTTCCGCAATGGGCGAAAGCCTGACGGAGCAATGCCGCGTGGAGGTAGAAGGCCTACGGGTCGTGAACTTCTTTTAAAGGAGAAGAAGCAATGACGGTATCTGGGGAATAAGCATCGGCTAACTCTGTGCCAGCAGCCGCGGTAATACAGAGGATGCAAGCGTTATCCGGAATGATTGGGCGTAAAGCGTCTGTAGGTGGCTTTTTAAGTCCGCCGTCACATCCC
+
FFFFFFFFFFFFFFFFFFFFFFFFFFFF:FFFFFFFFFFFFFFFFFFFFFFFFFFFFFFFFFFFFF::FFFFFFFFFF:FFFFFFF:FFFFFFFFFF:FF,,,:F,FFFFFFFFF:FFFFFFFF,:FF,FFFFFFFF:F,FFFFFFFFFFFFFFFFFFFFFFFFFFFF:FFFF,:FFF:FFF:FFFFFFFFFFFFFFF,FFFFFF:FF:FFFFF,,FFFFF,FFFFFFFFFFFFFF,F:::FFF,FFF:F
@A00270:176:HGHW5DRXY:1:2101:16993:25316 2:N:0:TGATGAAT+CTCCTTAC
GACTACTCGGGTATCTAATCCTGTTTGCTCCCCACGCTTTCGCATCTCAGCGTCAGTATCTGTCCAGAAGGCCGCCTTCGCCACCGGTATCCCTCCACATCTCTACGCATTTCACCGCTACACGTGGAATTCTACCTTCCTCTACAATACTCTAGTTAACCAGTTTTAAGTGCAATTCCTAGGTTGAGCCCAGGGCTTTCACACCTAACTTAATTATCCGCCTACATGCCCTTTACGCCCAGTCATTCC
+
FFFFFFFFFFFFFFFFFFFF:FFFFFFFFFFFFFFF:FFFFFFFFFFFFFFFFFFFFFFFFFFFFFFFFFFFFFFFFFFFFFFFFFFFFFFFFFFFFFFFFFFFFFFFFF:FFFFFFFFFF:FFFFFF:FFFFFFFFFFFFFFFFFFFFFFFFFFFFFFF,FFFFFFF:FFFFF,FFFFFFFFFFF:FFFFFFFFFFFFFFFFFF,FF:FFFFFFFFFFFFFFFFFF,FFFFFFFF:FFFFFFFFFFFF
@A00270:176:HGHW5DRXY:1:2101:19352:25394 2:N:0:TGATGAAT+CTCCTTAC
GACTACAAGGGTATCTAATCCTGTTTGCTCCCCACGCTTTCGCATCTCAGCGTCAGTATCTGTCCAGAAGGCCGCCTTCGCCACCGGTATTCCTCCACATCTCTACGCATTTCACCGCTACACGTGGAATTCTACCTTCCTCTACAATACTCTAGTTAACCAGTTTTAAGTGCAATTCCTAGGTTGAGCCCAGGGCTTTCACACCTAACTTAATTATCCGCCTACATGCCCTTTACGCCCAGTCATTCC
+
FFFFFFFFFFFFFFFFFFFFFFF:FFFFFFFFFFFFFFFFFFFFFFFFFFFFFFFFFFFFFFFFFFFFFFFFFFFFFFFFFFFFFFFFFFFFFFFFFFFFFFFFFFFFFF:FFFFFFF:FFFFFFFFF,FFFFFFFFFFFFFFFFFFFFFFFFFFFFFFFFFFFFFFFFFFFFFFFFFFFFFFFFFFFFFFFFFFFFFFFFFFFFFFFFFFFFFFFFFFFFFFFFFFFF:FFFFFFFFFFFFFFFFFFF
@A00270:176:HGHW5DRXY:1:2101:4164:25426 2:N:0:TGATGAAT+CTCCTTAC
GACTACTGGGGTATCTAATCCTGTTTGCTACCCACGCTTTCGAGCATGAACGTCAGTGTTATCCCAGGAGGCTGCCTTCGCCATCGGTATTCCTCCACATCTCTACGCATTTCACTGCTACACGTGGAATTCTACCTCCCTCTGACACACTCTAGTTACACAGTTTCAAATGCACGTCCCAAGTTGAGCTCGGGGATTTCACATCTGACTTATTTAACCGTCTGCGCTCGCTTTACGCCCAGTAATTCC
+
FFFFFFFFFFFFFFFFFFFFFFF:FFFFFFFFFFFFFFFFFFFFFFFFFFFFFFFFFFFF:FFFFFFFFFFFFFFF:FFFF:FFFFFF:,FFFFFFFFF:FFFFFF:FFFFFFFFFFFFFFFFFFFFF:FFFFFFFFFFFFFFFFFFFFFFFFFFFFFFFF:FF:FFFFFFF:FFFFFF:FFFF:FFFFFFFFFFFFFFFFFFFFFFFFFFFFFFFFFFFFFFFFFFFF:FFFFFF,FFFFFFFFFFF:
@A00270:176:HGHW5DRXY:1:2101:5972:25488 2:N:0:TGATGAAT+CTCCTTAC
GACTACCAGGGTATCTAATCCTGTTTGCTACCCACGCTTTCGAGCATGAACGTCAGTGTTATCCCAGGAGGCTGCCTTCGCCATCGGTATTCCTCCACATCTCTACGCATTTCACTGCTACACGTGGAATTCTACCTCCCTCTGACACACTCTAGTTACACAGTTTCAAATGCACGTCCCAAGTTGAGCTCGGGGATTTCACATCTGACTTATTTAACCGTCTGCGCTCGCTTTACGCCCAGTAATTCC
+
FFFFFFFFFFFFFFFFFFFFFFFFFFFFFFFFFFFFFFFFFFFFFFFFFFFFFFFFFFF:FFFFFFFFFFFFFFFFFFFFFFFFFFFF,FFFFFFFFFFFFFFFFFFFFFF:F:F:FFFFFFFFFFFFFFFFF,F::FFF:FFFFFFFFFFFFFFFFFFFFFFFFFFF,FFFFFFFFF,FF,FFFFFFF:FFFFFF:,:FFFFFFFF:FFFFFFFFFFFFFFFFFFFFFFFFFFFFFFFFFFFFFFFFF
@A00270:176:HGHW5DRXY:1:2101:16957:25504 2:N:0:TGATGAAT+CTCCTTAC
GACTACTCGGGTATCTAATCCTGTTTGCTACCCACGCTTTCGAGCATGAACGTCAGTGTTATCCCAGGAGGCTGCCTTCGCCATCGGTATTCCTCCACATCTCTACGCATTTCACTGCTACACGTGGAATTCTACCTCCCTCTGACACACTCTAGTTACACAGTTTCAAATGCACGTCCCAAGTTGAGCTCGGGGATTTCACATCTGACTTATTTAACCGTCTGCGCTCGCTTTACGCCCAGTAATTCC
+
,FFFFFFFFFFFFFF:FFFFFFFF:FFFFFFFFF:FF:FFFFFFF,FFFFFFF:FFFFFFFFFFFFF:FFFFFFFF:FFFFFFFFFFFFF:FFFF,FFF:,,FFF:FFFFF::F,F:FFFFFF:FFFF:FFFFFFFFFFFFF:FFFF,F:FFFF:F:FFF:FFFFFFFFFFF:FF:FFFFFFF:F:FFFFFFFFF::FFFFFFFFFFF:F,FF:FFFFFFFFF:F,,FF,FFFFFFFFFFFFFFFF,FF
@A00270:176:HGHW5DRXY:1:2101:16893:25520 2:N:0:TGATGAAT+CTCCTTAC
GACTACTCGGGTATCTAATCCTGTTTGCTACCCACGCTTTCGAGCATGAACGTCAGTGTTATCCCAGGAGGCTGCCTTCGCCATCGGTATTCCTCCACAACTCTACGCATTTCACTGCTACACGTGGAATTCTACCTCCCTCTGACACACTCTAGTTACACAGTTTCAAATGCACGTCCCAATTTGAGCTAGGGGAGATCACATCTGACTTATTTAACCGTCTGCGATCGCTTTACGCCCAGTAATTCC
+
,FFFFFFF,:,FFFFFFFFF,FFFFFFFFFF:FFFFFF,:,::F:FF:FFF:FFF:::FFF::,FFFFF:FF,FF,:FF:F,,,::::,:FF,F::F::,:FFFFFFFF,:FFFF:,:FF,FFFFF,FF,FF,,::,:F::,F,FFF:F:,,FFF:FF:FFFFFFF:F,:,,,FFF,FF,FF,FFFFFFF,F,:,F,,F:F,F:F,FFF,FFFF,FF,FF:FFFFF,FFFFF:,F:F:FFFFFFF:FFF
@A00270:176:HGHW5DRXY:1:2101:30761:25551 2:N:0:TGATGAAT+CTCCTTAC
GACTACCCGGGTATCTAATCCTGTTTGCTCCCCACGCTTTCGCATCTCAGCGTCAGTATCTGTCCAGAAGGCCGCCTTCGCCACCGGTATTCCTCCACATCTCTACGCATTTCACCGCTACACGTGGAATTCTACCTTCCTCTACAATACTCTAGTTAACCAGTTTTAAGTGCAATTCCTAGGTTAAGCCCAGGGCTTTCACACCTAACTTAATTATCCGCCTACATGCCCTTTACGCCCAGTCATTCC
+
:FFFFFFFFFFFFFFFFFFF:FFFFFFFFFFFFFFFFFFFFFFFFFFFFFFFFFFFFFFFFFFFFFFFFFFFFFFFFFF:FFFFFFFFFFFFFFFFFFF:FFFFFFFFFFFFFFFFFFF:FFFFFFFF:FFFFFFFF:FFFFFFFFFF:FFFFFFFF:FFFFFFFFFFFFFFFF:FFFFFFFFFFFFFFFFFFFFFFFFFFFFFFFFFFFFFFFFFFFFFFFFFFFFFFFFFFF:FFF:FFFFFFFFFF
@A00270:176:HGHW5DRXY:1:2101:14950:25598 2:N:0:TGATGAAT+CTCCTTAC
GACTACCGGGGTATCTAATCCTGTTTGCTACCCACGCTTTCGAGCATGAACGTCAGTGTTATCCCAGGAGGCTGCCTTCGCCATCGGTATTCCTCCACATCTCTACGCATTTCACTGCTACACGTGGAATTCTACCTCCCTCTGACACACTCTAGTTACACAGTTTCAAATGCACGTCCCAAGTTGAGCTCGGGGATTTCACATCTGACTTATTTAACCGTCTGCGCTCGCTTTACGCCCAGTAATTCC
+
FFFFFFFFFFFFFFFFFFFFFFFFFFFFFFFFFFFFFFFFFFFFFFFFFFFFFFFFFFFFFFFFFFFFFFFFFFFFFFFFFFFFFFFFFFFFFFFFFFFFFFFFFFFFFFFFFFFFFFFFFFFFFFFFFF:FFFFFFFFFFFFFFFF:FFFFFFFFFFFFFFFFFFFFFFFFFFFFFFFFFFFFFF:FFFFFFFFF:FFF:FFFFFF,:F,FFFFFFFFFFFFFFFFFFFFFFFF:FFFFFFFFFFFFF
@A00270:176:HGHW5DRXY:1:2101:16694:25614 2:N:0:TGATGAAT+CTCCTTAC
CCTACGGGTGGCAGCAGTGGGGAATTTTGGACAATGGGGGGAACCCTGATCCAGCCATGCCGGGTGTCTGAAGAAGGCCTTCGGGTTGTAAAGGACTTTTGTTAGGGAAGAAAAGCTGGGTGCTAATACCATCTAGTGCTGACGGTACCTAATGAATAAGCACCGGCTAACTACGTGCCAGCAGCCGCGGTAATAGGTAGGGTGCGAGCGTTAATCGGAATTACTGGGCGTAATGCGTCCGCAGACGGTT
+
F,,,:F,:,F:,:,,::FF:,,:F:,F::::,::FF:,F::,F,,:F:F,,:,:::,::,,,,F::F::F,,F,,FF,,FF,:FFFFFFF,,:FF,F,FFF:F:FF::FFF,F,F:FF:F:FFF,F:F,,FF,::F,FFFF,FF::,:,F,F,F,,FFFF:,,,FF::,F,F,:FFF,F,F::F,::,:FFF,F:,FF:FFF,::F,F:F:F,,::FFFF,F,F:FF,,F,,,,:,,,,FF,FF::,F:,
@A00270:176:HGHW5DRXY:1:2101:25382:25629 2:N:0:TGATGAAT+CTCCTTAC
GACTACCAGGGTATCTAATCCTGTTTGCTCCCCACGCTTTCGCATCTCAGCGTCAGTATCTGTCCAGAAGGCCGCCTTCGCCACCGGTATTCCTCCACATCTCTACGCATTTCACCGCTACACGTGGAATTCTACCTTCCTCTACAATACTCTAGTTAACCAGTTTTAAGTGCAATTCCTAGGTTGAGCCCAGGGCTTTCACACCTAACTTAATTATCCGCCTACATGCCCTTTACGCCCAGTCATTCC
+
FFFFFFFFFFFFFFFFFFFFFFFFFFFFFFFFFFFFFFFFFFFFFFFFFFFFFFFFFFFFFFFFFFFFFFFFFFFFFFFFFFFFFFFF:FFFFFFFFFFFFFFFFFFFFFFFFFFFFFFFFFFFFFF,,FFFF:FFFFFFFFFFF:F,FFFFFFFFFFFFFFFFFFFFFFFFFF,FFFFFFFFFFF:FFFFFFFFF:FFFFF,FFFFFFFFFFFFFFFFFFFFFFFFFFFFFFFFFFFFF,FFFFFFFF
@A00270:176:HGHW5DRXY:1:2101:2284:25708 2:N:0:TGATGAAT+CTCCTTAC
GACTACACGGGTATCTAATCCTGTTTGCTCCCCACGCTTTCGCATCTCAGCGTCAGTATCTGACCAGAAGGCCGCCTTCGCCACCGGTATTCCTCCACATCTCTACGCATTTCACCGCTACACGTGGAATTCTACCTTCCTCTACAATACTCTAGTTAACCAGTTTTAAGTGCAATTCCTAGGTTGAGCCCAGGGCTTTCACACCTAACTTAATTATCCGCCTACATGCCCTTTACGCCCAGTCATTCC
+
:FFFFFFFFFF:FFF,FFFFFFFFFFFF:FFFFFFFFF:FFFFFFFFF,FFF,FFF:FFF,F,FFF:F:F:FFFFFF,F:FFFFFF:F:,FFFFFFFFFFFFFFFFFFFFFFFFFFFFFFFFFF:FFF:F:FFF,:F,FF:FFFFFF,FFFFFF,FFFFFFFF,FFFFFFFFFFFFFFFF:F,:FFFFFFFFFFFF,FFFFFFFFFFFF,:FFFFFFF:,FFFFFFFFFFF:FFFFFFFFFFFFFFFFF
@A00270:176:HGHW5DRXY:1:2101:25156:25770 2:N:0:TGATGAAT+CTCCTTAC
GACTACCAGGGTATCTAATCCTGTTTGCTCCCCACGCTTTCGCATCTCAGCGTCAGTATCTGTCCAGAAGGCCGCCTTCGCCACCGGTATTCCTCCACATCTCTACGCATTTCACCGCTACACGTGGAATTCTACCTTCCTCTACAATACTCTAGTTAACCAGTTTTAAGTGCAATTCCTAGGTTGAGCCCAGGGCTTTCACACCTAACTTAATTATCCGCCTACATGCCCTTTACGCCCAGTCATTCC
+
FFFFFFFFFFFFFFFFFFFFFFFFFFFFFFFFFFFFFFFFFFFFFFFFFFFFFFFFFFFFFFFFFFFFFFFFFFFFFFFFFFFFFFFFFFFFFFFF:FFFFFFFFFFFFFFFFFFFFFF,FFFFFFFF:FFFFFFFFFFFFF:FFFFFFFFFFFFFFFFFFFFFFFFFFFFFFFFF:FFFFFFFFFF:FFFFFFFFF:FFFFFFFFFFFFFFFFFFFFFFFF:F:FFFF:FFFFFFFFFFFF:FFFFFF
@A00270:176:HGHW5DRXY:1:2101:3540:25848 2:N:0:TGATGAAT+CTCCTTAC
GACTACCCGGGTATCTAATCCTGTTTGCTACCCACGCTTTCGAGCATGAACGTCAGTGTTATCCCAGGAGGCTGCCTTCGCCATCGGTATTCCTCCACATCTCTACGCATTTCACTGCTACACGTGGAATTCTACCTCCCTCTGACACACTCTAGTTACACAGTTTCAAATGCACGTCCCAAGTTGAGCTCGGGGATTTCACATCTGACTTATTTAACCGTCTGCGCTCGCTTTACGCCCAGTAATTCC
+
F:FFFFFFFFFFF:FF::FFFFF,:FFF:,FFFFFFFF:FFFFFF:FFFFFFFFFFFF:FFFFFFFFFFFFFFFFF:FFFF:FFFFFF,F:FFFFFFFFFFF:F:FFFFFFFFFFFFFFFFFFFFFFF::FFF:FFFFFFFFFFFF:F:F:FFFF:F,FFF:FF:FFF,FFFFFFFFFFFFFFFFFFFFFFFFFF:FFFFFF,,FFFFFF,:FFFFFFFFF:FFFFF:FFFFFF,FFFFF:FF::FFFF
@A00270:176:HGHW5DRXY:1:2101:2103:25958 2:N:0:TGATGAAT+CTCCTTAC
GACTACAGGGGTATCTAATCCTGTTTGTTACCCACGCTTTCGAGCATGAACGTCAGTGTTATCCCAGGAGGCTGCCTTCGCCATCGGTATTCCTCCACATCTCTACGCATTTCACTGCTACACGTGGAATTCTACCTCCCTCTGACACACTCTAGTTACACAGTTTCAAATGCACGTCCCAAGTTGAGCTCGGGGATTTCACATCTGACTTATTTAACCGTCTGCGCTCGCTTTACGCCCAGTAATTCC
+
FFFFFF:FFFFFFFFFFFFFFFFFFFFFFFFFFFFFFF:FFFFFFFFFFFFFFFFFFF:FFFFFFFFFFFFFFFFFFFFFF:FFFFFF,:,FFFFFFFF,,FFFFFFFFF:FFFFFFF:FFFFFFFFFFFFFFF:FFFFFFFFFFFFF:F:F::FF:,FFFFFFFFFFFFFFFFFFFFFFFF,FFFF:FFFFFF:FFFFFFF:FFF::FF,::FFFFFFF:FFFFFFFFFF:FFFFFFFFFF,FF,FFF
@A00270:176:HGHW5DRXY:1:2101:1443:25974 2:N:0:TGATGAAT+CTCCTTAC
CCTACGGGTGGCTGCAGTGGGGAATATTGCACAATGGGGGGAACCCTGATGCAGCCATGCCGCGTGTATGAAGAAGGCCTTCGGGTTGTAAAGTACTTTCGGTGATGAGGAAGGTGATGAATCTAATAGGTTTATTAATTGACGTTAATCACAGAAGAAGCACCGGCTAACTCCGTGCCAGCAGCCGCGGTAATACGGAGGGTGCGAGCGTTAATCGGAATGACTGGGCGTAAAGGGCATGTAGGCGGAT
+
FFFFFFFFFFFFFFFFFFFFFFFFFFFFFFFF:FFFFFFFFF,FFF,FFFFFFFFFF:FFFFFF:F:FFFFF,F:FFFFFFFFFFFFFFFFFFFFFF,FFFFFF:FFFFFFFFFFFFFFF,FFFFFFFF::FFFFF:FFFFFFFFFFFFFFFFFF:F:,FFFFFFFFF:FFFFFFFFFFFFFFFFFFFFFFFFF:FFFFF:FFFFF:FFFFF,FFFFFFFFFF,FFFFFF:F,FFFFF,F,,,FFFFFF:
@A00270:176:HGHW5DRXY:1:2101:5014:26209 2:N:0:TGATGAAT+CTCCTTAC
CCTACGGGTGGCAGCAGTGGGGAATATTGCACAATGGGGGGAACCCTGATGCAGCCATGCCGCGTGTATGAAGAAGGCCTTCGGGTTGTAAAGTACTTTCGGTGATGAGGAAGGTGATGTATCTAATAGGTGCATTAATTGACGTTAATCACAGAAGAAGCACCGGCTAACTCCGTGCCAGCAGCCGCGGTAATACGGAGGGTGCGAGCGTTAATCGGAATGACTGGGCGTAAAGGGCATGTAGGCGGAT
+
FFFFFFFFFFFFFFFFFFFFFFFFFFFFFFFFFFFFFFFFFFF:FFFFFFFF:FFFFFFFFFFF:FFFFFFFFFFFFFFFFFFF:FFFFFFFFFFFFFFFFFFFFFFFFFFFFFFFFFFFFFFFFFFFFFFFFFFFFFFFF:FFFFFFFFFFFFFFFFFFFF:FFFFFFFFFFFFFFFFFFF,FFFFFFFFFFFFFFFFFFFFFFFFFFFFFFFFFFFFFFFFFFFFFFF:FF:FFFFFFFFFFFFFFFF
@A00270:176:HGHW5DRXY:1:2101:26756:26256 2:N:0:TGATGAAT+CTCCTTAC
CCCCGGGGGGCAGCAGTGGGGAATATTGCACAATGGGGGGAACCCTGATGCAGCCATGCCGCGTGTATGAAGAAGGCCTTCGGGTTGTAAAGTACTTTCGGTGATGAGGAAGGTGATGAATCTAATAGGTTTATTAATTGACGTTAATCACAGAAGAAGCACCGGCTAACTCCGTGCCAGCAGCCGCGGTAATACGGAGGGTGCGAGCGTTAATCGGAATGACTGGGCGTAAAGGGCATGTAGGCGGATA
+
FFFFFFFFFFFFFFFF,FFFFFFFFFFFFFF:FFFFFFFFFFFFFFFFFFFFFFFFFFFFFFF:FFFFFFFFFF:FFFFFFFFFFFFF:FFFFFFFFFFFF:FF,FFFFFFFFFFFFFFFFFFFFFFFFFFFF:FFFFFFFFFFFFFFFFFFFFFFFFFFFFFFFFFFFFFFF:FFFFFFFF:FF:FFFFFF:FFFF:FFFFF:FFFFFFFFFFFFFF,FFFFFFFFFF,:F:FFFFFFFFFFFFFFFFF
@A00270:176:HGHW5DRXY:1:2101:30852:26365 2:N:0:TGATGAAT+CTCCTTAC
CCTACGGGCGGCTGCAGTGGGGAATATTGCACAATGGGGGGAACCCTGATGCAGCCATGCCGCGTGTATGACGAAGGCCTTCGGGTTGTAAAGTACTTTCGGTGATGAGGAAGGTGATGTATCTAATAGGTGCATTAATTGACGTTAATCACAGAAGAAGCACCGGCTAACTCCGTGCCAGCAGCCGCGGTAATACGGAGGGTGCGAGCGTTAATCGGAATGACTGGGCGTAAAGGGCATGTAGGCGGAT
+
FFFFFFFFFFFFFFFFFFFFFFFFFFFFFFFFFFFFFFFFFF,FFFFFFFFFFFFF:FFFFFFFFFFFFFF,FFFFFF:,FFFFFFFFFFFF:FFFFFFFFFFFF,F:FFFFFFFFFFF:FFF:FFFFFFFFFF,F:FFFF:FFFFFFFFFFFFFFF:FFFFFFFFFFFFFFFFFFFFFFFF:FFFFFFFFFFF:FFFFFFFFFFFFFFFFFFFFFFFF:FFF:FFFFFFFFF:FFFF,FFFFFFFFFF,
@A00270:176:HGHW5DRXY:1:2101:26006:26428 2:N:0:TGATGAAT+CTCCTTAC
CCTACGGGGGGCAGCAGTGGGGAATTTTGGACAATGGGGGGAACCCTGATCCAGCCATGCCGCGTGTCTGAAGAAGGCCTTCGGGTTGTAAAGGACTTTTGTTAGGGAAGAAAAGCTGGGTGCTAATACCATCTAGTGCTGACGGTACCTAAAGAATAAGCACCGGCTAACTACGTGCCAGCAGCCGCGGTAATACGTAGGGTGCGAGCGTTAATCGGAATTACTGGGCGTAAAGCGAGCGCAGACGGTT
+
FFFFFFFFFFFFFFFFFFFFFFF:FFFFFFFFFFFFFFFFFFFFFFFFFFFFFFFFFFFFFFFFFFFFFFFFFFFFFFFFFFFFFFFFFF:F:FFFFFFFF:FFFFFFFFFFFFFFFFFFFFFFFFFFFFFFFFFFFFFFFFFFFF,FFFFFFFFFFFFFFF:FFFFFFFFFFFFFF:FFFFFFFFFFFFF:FFFFF:FF:FFFFFFFFFFFFFFFFFFFFF:FFFFFFFFF:FFFFFFFFFFFFFFFFF
@A00270:176:HGHW5DRXY:1:2101:20356:26443 2:N:0:TGATGAAT+CTCCTTAC
CCTACGGGGGGCAGCAGTGGGGAATATTGCACAATGGGGGGAACCCTGATGCAGCCATGCCGCGTGTAAGAAGAAGGCCTTCGGGTTGTAAAGTACTTTCGGTGATGAGGAAGGTGATGTATCTAATAGGTGCATTAATTGACGTTAATCACAGAAGAAGCACCGGCTAACTCCGTGCCAGCAGCCGCGGTAATACGGAGGGTGCGAGCGTTAATCGGAATGACTGGGCGTAAAGGGCATGTAGGCGGAT
+
FFFFFFFFFFFF:FFFF:FFFFFFFFFFFF:FFFF:FFFFFFFFFFF:FFFFFFFF::FFFFFF:F,FFFFFFFFF:FF,FFFFFFFFFFFFFFFFFFFFFFFFF:FFFFF:FFFFFFFFFFFFFFFFFFFFFFFF:FF:F:FFFFFFFFFFFFFFFFFFFF:FFFFFFFFF:FF:FFFF::F,:F::FFFFF,FF,FFFFFFFFFFFFFFFFFFFFFF::FF:FFFFFFFFFFFFFFFF,FFF,:FF:F
@A00270:176:HGHW5DRXY:1:2101:32108:26475 2:N:0:TGATGAAT+CTCCTTAC
GACTACTAGGGTATCTAATCCTGTTTGCTAACCACGCTTTCGAGCATGAACGTCAGTGTTATCCCAGGAGGCTGCCTTCGCCATCGGTATTCCTCCACATATCTACGCATTTCACTGCTACACGTGGAATTCTACCTCCCTCTGAAAAATACTATTTAAAAAGTTTAAGTGGAAGTTCCCAAGTTGTGATCGGGGATTTCAAATGTGAATTTTTAAACCTTATCGGATCGGTTAACTCCATGTAATTCCTT
+
:FFFFFFFFFFFFFFFFFFF:F:FFFFFFF,FFFFFFFFFFF:FFFFFFFFFFFFFFFFFFFFFFFFFFFF:FFFFFFFFF:FFFF:FFFFF,FF:F:,F,:FFF:F:FFFFFFF:FFFF,FFFFFFFFFFF:FFF,FF,,,F,:,:,:,,,,,,F,:,F,,,FF,,,,,,,,:,,,FF,FF:F,,,,,:,FFF,,FF,,F,,,,,,FFF,,FF,F:F,,,,,:,,,:F,,FF,:F,F::,,,F,F,F,,,
@A00270:176:HGHW5DRXY:1:2101:14633:26522 2:N:0:TGATGAAT+CTCCTTAC
GACTACCGGGGTATCTAATCCTGTTTGCTCCCCACGCTTTCGCATCTCAGCGTCAGTATCTGTCCAGAAGGCCGCCTTCGCCACCGGTATTCCTCCACATCTCTACGCATTTCACCGCTACACGTGGAATTCTACCTTCCTCTACAATACTCTAGTTAACCAGTTTTAAGTGCAATTCCTAGGTTGAGCCCAGGGCTTTCACACCTAACTTAATTATCCGCCTACATGCCCTTTACGCCCAGTCATTCC
+
FFFFFFFFFFFFFFFFFFFFFFFFFFFFFFFFFFFFFFFFFFFFFFFFFFFFFFFFFFFFFFFFFFFFFFFFFFFFFFFFFFFFFFFFFFFFFFFFFFFFFFFFFFFFFFFFFFFFFFFFFFFFFFFFFFFFFFFFFFFFF:FFFFFFFFFFFFFFFFFFFFFF:FFFFFFFFFFFFFFFFFFFFFFFFFFFFFFFF:FFFF:FFFFFFFFFFFFFFF,FFFFFFFFFFFFFFFF:FFFFF:FFFFFFF
@A00270:176:HGHW5DRXY:1:2101:20283:26537 2:N:0:TGATGAAT+CTCCTTAC
CCTACGGGGGGCAGCAGTGGGGAATATTGCACAATGGGGGGAACCCTGATGCAGCCATGCCGCGTGTAAGAAGAAGGCCTTCGGGTTGTAAAGTACTTTCGGTGATGAGGAAGGTGATGTATCTAATAGGTGCATTAATTGACGTTAATCACAGAAGAAGCACCGGCTAACTCCGTGCCAGCAGCCGCGGTAATACGGAGGGTGCGAGCGTTAATCGGAATGACTGGGCGTAAAGGGCATGTAGGCGGAT
+
FFFFFFFFFFFFFFFFFFFFFFFFFFFFFFFFFFFFFFFFFF:FFFFFFFFFFFFF,FFFFFFFFFFFFFFFFF:FFFFFFFFFFFFFFFFFFF:FFFFFFFFFF,FFFFFFFFFFFFFFFFFFFFFFFFFFFFFFFFFFFFFFFFFFFFFFFFFFFFFFFFFFFFFFFFFFFFFFFFFFFFFFFFFFFFFFFFFFFFFFFFFFF:FFFFFFFFFFFFFFFFFFFFFFFFFFFFFFFF,FFFFFFFFFF,
@A00270:176:HGHW5DRXY:1:2101:20302:26569 2:N:0:TGATGAAT+CTCCTTAC
CCTACGGGGGGCAGCAGTGGGGAATATTGCACAATGGGGGGAACCCTGATGCAGCCATGCCGCGTGTAAGAAGAAGGCCTTCGGGTTGTAAAGTACTTTCGGTGATGAGGAAGGTGATGTATCTAATAGGTGCATTAATTGACGTTAATCACAGAAGAAGCACCGGCTAACTCCGTGCCAGCAGCCGCGGTAATACGGAGGGTGCGAGCGTTAATCGGAATGACTGGGCGTAAAGGGCATGTAGGCGGAT
+
FF:FF:FF,FF,FFFFFFFFFFFF:FFFFFFFF:FFFF,FFFF:FFFFFF,FF:,,FFFFFFFFFFFF,FF:FFFF,:FF,FF:FFFFF:FF:,FFFF,F:FFFFFFF:F:FFFFFF:F,FFF::FFF:FFFFF,FF:FFFFFFFFFFFFFF,FFF:FF::FF:FFFFFFFFFFF:FFFFF,F,FF,,F:FFF:FF:,FF:F:F,F:FF,FF:F::F:F:F,F,:,,::,,FFFF::F:,FF::,:FFFF
@A00270:176:HGHW5DRXY:1:2101:15438:26600 2:N:0:TGATGAAT+CTCCTTAC
GACTACTAGGGTATCTAATCCTGTTTGCTCCCCACGCTTTCGCATCTCAGCGTCAGTATCTGTCCAGAAGGCCGCCTTCGCCACCGGTATTCCTCCACATCTCTACGCATTTCACCGCTACACGTGGAATTCTACCTTCCTCTACAATACTCTAGTTAACCAGTTTTAAGTGCAATTCCTAGGTTGTGCCCAGGGCTTTCACACCTAACTTAATTATCCGCCTACATGCCCTTTACGCCCAGTCATTCC
+
FFFFFFFFFFFFFFFFFFFFFFFFFFFFFFFFFFFFFFFFFFFFFFFFFFFFFFFFFFFFFFFFFFFFFFFFFFFFFFFFFFFFFFFFFFFFFFFFFFFFFFFFFFFFFFFFFFFFFFFFFFFFFFFF,FF:FFFFFFFFFFF,FFFFFFFFFFFFFFFFFFFF:FFFFFFFFF,FFFFFFFFFFFFFFFFFFFFF,FFFFFFFFFFFFFFFFFFFFFFFFFFFFFFFFFFFFFFFFFFFFFFFF:FFF
@A00270:176:HGHW5DRXY:1:2101:4933:26663 2:N:0:TGATGAAT+CTCCTTAC
GACTACTGGGGTATCTAATCCTGTTTGCTCCCCACGCTTTCGCATCTCAGCGTCAGTATCTGTCCAGAAGGCCGCCTTCGCCACCGGTATTCCTCCACATCTCTACGCATTTCACCGCTACACGTGGAATTCTACCTTCCTCTACAATACTCTAGTTAACCAGTTTTAAGTGCAATTCCTAGGTTGAGCCCAGGGCTTTCACACCTAACTTAATTATCCGCCTACATGCCCTTTACGCCCAGTCATTCC
+
FFFFFFFFFFFFFFFFFFFFFFFFFFFFFFFFFFFFFFFFFFFFFFFFFFFFFFFFFFFFFFFFFFFFFFFFFFFFFFFFFFFFFFFFFFFFFFFFFFFF:FFFFFFFFFFFFFFFFFF:FFFFFFF,:FFFFFFFF:FF:FFFFFFFF:FFFFFFFFFFFFFFFFF:FFFF,FFFFFFFFFFFFF:FFFFFFFFFF,FFFFFFFFF:FFFF:FFFFFFFFFFFFFFFFFFFFFFFFF:FFFFFFFF:,
@A00270:176:HGHW5DRXY:1:2101:5511:26663 2:N:0:TGATGAAT+CTCCTTAC
GACTACTGGGGTATCTAATCCTGTTTGCTCCCCACGCTTTCGCATCTCAGCGTCAGTATCTGTCCAGAAGGCCGCCTTCGCCACCGGTATTCCTCCACATCTCTACGCATTTCACCGCTACACGTGGAATTCTACCTTCCTCTACAATACTCTAGTTAACCAGTTTTAAGTGCAATTCCTAGGTTGAGCCCAGGGCTTTCACACCTAACTTAATTATCCGCCTACATGCCCTTTACGCCCAGTCATTCC
+
FFFFFF:FFFFFFFFFFFFFFFFFFFFFFFFFFFFFFFFFFFFFFFFFFFFFFFFFFFFFFFFFFFFFFFFFFFFFFFFFFFFFFFFFFFFFFFFFFFFFFFFFFFFFFFFFFFFFFFFFFFFFFFFFFFFFFFFFFF:FFFFFF,FFFFFFFFFFFFFFFFFFFFFFFFFFFF,:FFFF,FF,FFFFFFFFFFFF:FFFFFFFFFFFFFFFF:FFF:FFFFF:FFFFFFFFFFF,:F:FFFFFFFFFF
@A00270:176:HGHW5DRXY:1:2101:5367:26725 2:N:0:TGATGAAT+CTCCTTAC
GACTACTGGGGTATCTAATCCTGTTTGCTCCCCACGCTTTCGCATCTCAGCGTCAGTATCTGTCCAGAAGGCCGCCTTCGCCACCGGTATTCCTCCACATCTCTACGCATTTCACCGCTACACGTGGAATTCTACCTTCCTCTACAATACTCTAGTTAACCAGTTTTAAGTGCAATTCCTAGGTTGAGCCCAGGGCTTTCACACCTAACTTAATTATCCGCCTACATGCCCTTTACGCCCAGTCATTCC
+
FFFFFFFFFFFFFFFFFFFFF:FFFFFFFFFFFFFFFFFFFFFFFFFFFFFFFFFFFFFFFFFFFFFFFFFFFFFFFFFFFFFFFFFF:FFF:FFFFFFFFFFFFFFFFFFFFFFFFFFFFFFFFF:FFFFFFF:F:FFFFFFFFF:FFFFFFF:FFF:FFFFFFFF:F,FFFFFFFFFFFFFFF:FFFFFFFFFFFFFFFFFFFF:FFFFFFFFFFFFFFFFFF:FF:FF:FFFFFFFFFFFFFFFFF
@A00270:176:HGHW5DRXY:1:2101:17815:26804 2:N:0:TGATGAAT+CTCCTTAC
GACTACCCGGGTATCTAATCCTGTTTGCTACCCACGCTTTCGAGCATGAACGTCAGTGTTATCCCAGGAGGCTGCCTTCGCCATCGGTATTCCTCCACATCTCTACGCATTTCACTGCTACACGTGGAATTCTACCTCCCTCTGACACACTCTAGTTACACAGTTTCAAATGCACGTCCCAAGTTGAGCTCGGGGATTTCACATCTGACTTATTTAACCGTCTGCGCTCGCTTTACGCCCAGTAATTCC
+
FFFFFFFFFFFFFFFF,FFFFFFFFFFFFFFFFFFFFFFFFF:FFFFFFFFFFFFFFFFFFFFFFFFFFFFFFFFFFFFFFFFFFFFFFFFFFFFFFFFFFFFFFFFFFFFFFFFFFFFFFFFFFFFFFFFFFFFFFFFFFFFFFFFFFFFFFFFFFFFFFFFFFFFFFFFFFFFFFFFFFFFFFFFFFFFFFFFFFFFFFFFFFFF:FF:FFFFFFFF:FFFFFFFFFFFFFFFFFFFFFFFF:FF,F
@A00270:176:HGHW5DRXY:1:2101:23981:26804 2:N:0:TGATGAAT+CTCCTTAC
CCTACGGGTGGCAGCAGTGGGGAATATTGCACAATGGGGGGAACCCTGATGCAGCCATGCCGCGTGTATGAAGAAGGCCTTCGGGTTGTAAAGTACTTTCGGTGATGAGGAAGGTGATGTATCTAATAGGTGCATTAATTGACGTTAATCACAGAAGAAGCACCGGCTAACTCCGTGCCAGCAGCCGCGGTAATACGGAGGGTGCGAGCGTTAATCGGAATGACTGGGCGTAAAGGGCATGTAGGCGGAT
+
FFFF:FFFFFFFFFFFFFFFFFFFFFFFFFFFFFFFFFFFFFFFFFFFFFFFFFFFFFFFFFFFFFFFFFFFFFFFFFFFFFFFFFFFFFFFFFFFFFFFFFFFFFFFFFFFFFFFFFFFFFFFFFFFFFFFFFFFFFFFF,FFFFFFFFFFFF:FFFFFFFFFFFFFFFFFFFFFFFFFFFFFFFFFFFFFFFFFFFFFFFFFFFFFFFF:FFFFFF:FFFFFFFFFFFFFFFFFFFFFFF::FFFF:F
@A00270:176:HGHW5DRXY:1:2101:22959:26819 2:N:0:TGATGAAT+CTCCTTAC
GACTACTGGGGTATCTAATACTGTTTGCTCCCCACGCTTTCGCATCTCAGCGTCAGTATCTGTCCAGAAGGCCGCCTTCGCCACCGGTATTCCTCCACATCTCTACGCATTTCACCGCTACACGTGGAATTCTACCTTCCTCTACAATACTCTAGTTAACCAGTTTTAAGTGCAATTCCTAGGTTGAGCCCAGGGCTTTCACACCTAACTTAATTATCCGCCTACATGCCCTTTACGCCCAGTCATTCC
+
FFFFFFFFFFFFFFFFFFFFFFFFFFFFFFFFFFFFFFFFFFFFFFFFFFFFFFFF:FFFFFFFFFFFFFFFFFFFFFFFFFFFFFFFFFFFFFFFFFF:FFFFFFFFFFFFFFFFFFFFFFFFFFF:::FFFFFFFFFFFFFFFFFFFFFFF:FFFFFFFFFFFFF,FFFFFFFFFFFFFFFFFFFFFFFFFFFFFFFFFFFF::FFFF:F:FFFFFFF:FFFFFFFFFFFFFFFFF:FFFFFFFF:F
@A00270:176:HGHW5DRXY:1:2101:11541:26835 2:N:0:TGATGAAT+CTCCTTAC
CCTACGGGTGGCAGCAGTGGGGAATTTTGGACAATGGGGGGAACCCTGATCCAGCCATGCCGCGTGTCTGAAGAAGGCCTTCGGGTTGTAAAGGACTTTTGTTAGGGAAGAAAAGCTGGGTGCTAATACCATCTAGTGCTGACGGTACCTAAAGAATAAGCACCGGCTAACTACGTGCCAGCAGCCGCGGTAATACGTAGGGTGCGAGCGTTAATCGGAATTACTGGGCGTAAAGCGAGCGCAGACGGTT
+
FFFFFFFFFFFFFFFFFFFFFFFFFFFFFFFFF,FFFFFFFFFFFFFFFFFFFFFFFF:FFF:FFFFFFFFFFFFFFFFFF:FFFFFFF:FFFFFFFFFFFFF:FFFFFFFFFFF,FFFFFFFFFFFFFFFFFFFF::FFF:FFFFFFFFFFFFFFFFFFFFFFFFFFFFFFF:FFFFFFF:FFFFFFFFFFFFFF,FFFFFFFFFFFFF:FFFFF:FFFF:FFFFFF:F:,FFFFFF:,FFFFFF:,FF
@A00270:176:HGHW5DRXY:1:2101:26512:26835 2:N:0:TGATGAAT+CTCCTTAC
GACTACTGGGGTATCTAATCCTGTTTGCTCCCCACGCTTTCGCATCTCAGCGTCAGTATCTGTCCAGAAGGCCGCCTTCGCCACCGGTATTCCTCCACATCTCTACGCATTTCACCGCTACACGTGGAATTCTACCTCCCTCTGACACACTCTAGTTACACAGTTTCAAATGCACGTCCCAAGTTGAGCTCGGGGATTTCACATCTGACTTATTTAACCGTCTGCGCTCGCTTTACGCCCAGTAATTCC
+
FFFFFFFFFFFFFFFFFFFFFFFFFFFFFFFFFFFFFFFFFFFFFFFFFFFFFFFFFFFFFFFFFFFF:FFFFFFFFFFFFFFFFFFFFFFFFFFFFFFFFFFFFFFFFFFFFFFFFFFFFFFFFFFFFFFFFFFFFFFFFFFF:FFFFFFFFFFFFFF,FFFFFFFFFFFFFFFFFFFFFFFFFFFFFFFFFFFFFFFFFF:FFFFF:FFFFFF:FFFFFFFFFFFFFFFFFFFFFFFFFFFFFFFFF
@A00270:176:HGHW5DRXY:1:2101:3486:26850 2:N:0:TGATGAAT+CTCCTTAC
GACTACCAGGGTATCTAATCCTGTTTGCTCCCCACGCTTTCGCATCTCAGCGTCAGTATCTGTCCAGAAGGCCGCCTTCGCCACCGGTATTCCTCCACATCTCTACGCATTTCACCGCTACACGTGGAATTCTACCTTCCTCTACAATACTCTAGTTAACCAGTTTTAAGTGCAATTCCTAGGTTGAGCCCAGGGCTTTCACACCTAACTTAATTATCCGCCTACATGCCCTTTACGCCCAGTCATTCC
+
FFFFFFFFFFFFFFFFFFFFFFFFFFFFFFFFFFFFFF:FFFFFFFFFFFFFFFFFFFFFFFFFFFFFFFFFFFFFFFFFF:FFFFFF:FFFFFFFFF,:FFFFFFFFFFFFFFFFFFFFFFFFFFFF,FFFF:FF,FFFFFFFFFFF:FFFFFFFFFFFFFFFFFFFFF:FFFFFFFFF:FFF,FFFFFFFFFFFFFFFFF:F:FFFFFFFFFFFFFFFFFFFFFFFFFFFFFFF:FFFFFFFFFFFF
@A00270:176:HGHW5DRXY:1:2101:10357:26850 2:N:0:TGATGAAT+CTCCTTAC
GACTACAAGGGTATCTAATCCTGTTTGCTACCCACGCTTTCGAGCATGAACGTCAGTGTTATCCCAGGAGGCTGCCTTCGCCATCGGTATTCCTCCACATCTCTACGCATTTCACTGCTACACGTGGAATTCTACCTCCCTCTGACACACTCTAGTTAAACAGTTTCAAATGCACGTCCCAAGTTGAGCTCGGGGATTTCACATCTGACTTATTTAACCGTCTGCGCTCGCTTTACGCCCAGTAATTCC
+
FFFFFFFFFFFFFFFFFFFFFFFFFFFFFFFFFFFFF:FFFFFFFFFFFFFFFFFFFFFFFFFFFF:FFFFFFFFFFFFFFFFFFFFFFFFFFFF:FFFFFFFFFFFFFFFFFFFFFFFFFFFFFFFFFFFFFFFFFFFFFFFFFFFFFFFFFF:FFF,F,FFFFFFFFFFF,FF:FFFFFF:F:FFF,FFFFFFFFFFFFFFFFFFF:FFFF:FFF,F:FFFF,F,FFFFFFFFFF:FFF,FFFF,FF
@A00270:176:HGHW5DRXY:1:2101:12219:26850 2:N:0:TGATGAAT+CTCCTTAC
GACTACAAGGGTATCTAATCCTGTTTGCTCCCCACGCTTTCGCATCTCAGCGTCAGTATCTGTCCAGAAGGCCGCCTTCGCCACCGGTATTCCTCCACATCTCTACGCATTTCACCGCTACACGTGGAATTCTACCTTCCTCTACAATACTCTAGTTAACCAGTTTTAAGTGCAATTCCTAGGTTAAGCCCAGGGCTTTCACACCTAACTTAATTATCCGCCTACATGCCCTTTACGCCCAGTCATTCC
+
FFFFFFFFFFFFFFFFFFFFFFFFFFFFFFFFFFFFFFFFFFFFFFFFFFFFFFFFFFFFFFFFFFFFFFFFFFFFF:FFFFFFFFFFFFFFFFFFFFFFFFFFFFFFFFFFFFFFFF:FFFFFFFFFFFFFFFFFFFFFFFFFFFFFFFFFFF::FFFFFFFFFFFFFFFFF:FFFFFFFFFFFFFFFFFFFFFFFFFFFF:FFFFFFFFFFFFFFFFFFFFFFFFFFFFFFFFFFFF:FFFFFFFFF
@A00270:176:HGHW5DRXY:1:2101:3730:26866 2:N:0:TGATGAAT+CTCCTTAC
GGGGGGGGGGGGGGGGGGGGGGGGGGGGGGGGGGGGGGGGGGGGGGGGGGGGGGGGGGGGGGGGGGGGGGGGGGGGGGGGGGGGGGGGGGGGGGGGGGGGGGGGGGGGGGGGGGGGGGGGGGGGGGGGGGGGGGGGGGGGGGGGGGGGGGGGGGGGGGGGGGGGGGGGGGGGGGGGGGGGGGGGGGGGGGGGGGGGGGGGGGGGGGGGGGGGGGGGGGGGGGGGGGGGGGGGGGGGGGGGGGGGGGGGGG
+
FFFFFFFFFFFFFFFFFFFFFFFFFFFFFFFFFFFFFFFFFFFFFFFFFFFFFFFFFFFFFFFFFFFFFFFFFFFFFFFFFFFFFFFFFFFFFFFFFFFFFFFFFFFFFFFFFFFFFFFFFFFFFFFFFFFFFFFFFFFFFFFFFFFFFFFFFFFFFFFFFFFFFFFFFFFFFFFFFFFFFFFFFFFFFFF,FFFFFFFFFFFFFFFFFFFFFFFFFFFFFFFFFFFFFFFFFFFFFFFF:FFFFFFFFF
@A00270:176:HGHW5DRXY:1:2101:26368:26866 2:N:0:TGATGAAT+CTCCTTAC
GACTACTGGGGTATCTAATCCTGTTTGCTCCCCACGCTTTCGCATCTCAGCGTCAGTATCTGTCCAGAAGGCCGCCTTCGCCACCGGTATTCCTCCACATCTCTACGCATTTCACCGCTACACGTGGAATTCTACCTCCCTCTGACACACTCTAGTTACACAGTTTCAAATGCACGTCCCAAGTTGAGCTCGGGGATTTCACATCTGACTTATTTAACCGTCTGCGCTCGCTTTACGCCCAGTAATTCC
+
FFFFFFFFFFFFFFFFFFFFFFFFFFFFFFFFFFFFFFFFFFFFFFFFFFFFFFFFFFFFFFFFFFFFFFFFFFFFFF:FFFFFFFFFF:FFFFFFFFFFFFFFFFFFFFFFFFFFFFFFF:FFFFFFFFFFFFFFFFFFFFFFFFFFFFFFFFFFFFFFFFFFFFFFFFFFF:FFFFFFF,FFFFFFFFFFFFFFF:FFFFFFFFFFFFFFFFFFFFFFFFFFFFFFFFFFFFF::FFFFF::,FF:F
@A00270:176:HGHW5DRXY:1:2101:10303:26913 2:N:0:TGATGAAT+CTCCTTAC
GACTACAAGGGTATCTAATCCTGTTTGCTACCCACGCTTTCGAGCATGAACGTCAGTGTTATCCCAGGAGGCTGCCTTCGCCATCGGTATTCCTCCACATCTCTACGCATTTCACTGCTACACGTGGAATTCTACCTCCCTCTGACACACTCTAGTTACACAGTTTCAAATGCACGTCCCAAGTTGAGCTCGGGGATTTCACATCTGACTTATTTAACCGTCTGCGCTCGCTTTACGCCCAGTAATTCC
+
FFFFFFFFFFFFFFFFFFFFFFFFFFFFFFFFFFFFFFFFFFFFFFFFFFFFFFFFFFFFFFFFFFFFFFFFFFFFFFFFF:FFFFFFFFFFFFFFFFFFFFFFFFFFFFFFFFFFFFFFFFFFFFFFFFFFFFFFFFFFFFFFFFFFFFFFFFFFF,FFFFFFFFFFF:FFFFFFFFFFFFFFFF:FFFFFF:F:FFFFFFFFFFFF,F:FFFFFFFF,,FFFFFF,FFFFFF:FFFFFFFFFFFFFF
@A00270:176:HGHW5DRXY:1:2101:3613:26944 2:N:0:TGATGAAT+CTCCTTAC
GGGGGGGGGGGGGGGGGGGGGGGGGGGGGGGGGGGGGGGGGGGGGGGGGGGGGGGGGGGGGGGGGGGGGGGGGGGGGGGGGGGGGGGGGGGGGGGGGGGGGGGGGGGGGGGGGGGGGGGGGGGGGGGGGGGGGGGGGGGGGGGGGGGGGGGGGGGGGGGGGGGGGGGGGGGGGGGGGGGGGGGGGGGGGGGGGGGGGGGGGGGGGGGGGGGGGGGGGGGGGGGGGGGGGGGGGGGGGGGGGGGGGGGGGG
+
FFFFFFFFFFFFFFFFFFFFFFFFFFFFFFFFFFFFFFFFFFFFFFFFFFFFFFFFFFFFFFFFFF:FFFFFFFFFFFFFFFFFFFF:FFFFFFFFFFFFFFFFFFFFFFFFFFFFFFFFFFFFFFFFFFFFFFFFFFFFFFFFFFFF:FFFFFFFFFFFFFFFFFFFFFFFFFFFFFFFFFFFFFFFFFFFFFFFFFFFFFFFFFFFFFFFFFFFFFFFFFFFFFFFFFFFFF:FFFFFFFFF:FF:FF
@A00270:176:HGHW5DRXY:1:2101:1741:26960 2:N:0:TGATGAAT+CTCCTTAC
GACTACAGGGGTATCTAATCCTGTTTGCTACCCACGCTTTCGAGCATGAACGTCAGTGTTATCCCAGGAGGCTGCCTTCGCCATCGGTATTCCTCCACATCTCTACGCATTTCACTGCTACACGTGGAATTCTACCTCCCTCTGACACACTCTAGTTACACAGTTTCAAATGCACGTCCCAAGTTGAGCTCGGGGATTTCACATCTGACTTATTTAACCGTCTGCGCTCGCTTTACGCCCAGTAATTCC
+
FFFFFFFFFFFF:FFFFFFFFFFFFFFFFFFFFFFFFFFFFFFFF:FFFFFFFFFFFFFF:F:FFFFFFFFFFFFFFFFFF:FFFFFF,F:FFFFFFFFFFF:FFFFFFFFFFFFFFFFFFFFFFFFF:FFF:FF:FF:F,FFFFF:FFFFFF:FFF,F:FFF:FFFF::FFFFF,FFFFF,FFFFFFF,FFFFF,FFFF:F:FFFFFFF:FFFFFFFFF:F::FFFFFFFF,F,FFFFFFF:F,FFFF
@A00270:176:HGHW5DRXY:1:2101:26503:27007 2:N:0:TGATGAAT+CTCCTTAC
GACTACTGGGGTATCTAATCCTGTTTGCTCCCCACGCTTTCGCATCTCAGCGTCAGTATCTGTCCAGAAGGCCGCCTTCGCCACCGGTATTCCTCCACATCTCTACGCATTTCACCGCTACACGTGGAATTCTACCTCCCTCTGACACACTCTAGTTACACAGTTTCAAATGCACGTCCCAAGTTGAGCTCGGGGATTTCACATCTGACTTATTTAACCGTCTGCGCTCGCTTTACGCCCAGTAATTCC
+
FFFFFFFFFFFFFFFFFFFFFFFFFFFFFFFFFFFFFFFFFFFFFFFFFFFFFFFFFFFFFFFFFFFFFFFFFFFFFFFFFFFFFFFFFFFFFFFFFFFFFFFFFFFFFFFFFFFFFFFFFFFFFFFFFFFFFFFFFFFFFFFFFFFFFFFFFFFFFFFFFFFFFFFFFFFFFFFFFFFFFFFFFFFFFFFFFFFFFFFFFFFF:FFFFFFFFFFFFFFFFFFFFFFFFF:FFFFFFF:FFFFFFFFFF
@A00270:176:HGHW5DRXY:1:2101:17725:27085 2:N:0:TGATGAAT+CTCCTTAC
GACTACCGGGGTATCTAATCCTGTTTGCTACCCACGCTTTCGAGCATGAACGTCAGTGTTATCCCAGGAGGCTGCCTTCGCCATCGGTATTCCTCCACATCTCTACGCATTTCACTGCTACACGTGGAATTCTACCTCCCTCTGACACACTCTAGTTACACAGTTTCAAATGCACGTCCCAAGTTGAGCTCGGGGATTTCACATCTGACTTATTTAACCGTCTGCGCTCGCTTTACGCCCAGTAATTCC
+
FFFFFFFFFFFFFFFFF:FFFFFFFFFFFFFFFFFFFFFFFFFFFFFFFFFFFFFFFFF:FFFFFFFFFFFFFFFFFFFFFFFFFFFFFFFFFFFFFFFF:FFFFFFFFFFFFFFFFFFFFFFFFFFFFFFFFFFFFFFFFFFFFFFFFFFFFFFFFFFFFFFFFFFFF,FFFFFFFFF:FFF:FFFFFFFFFFFFFFFFFFFFFFFF:F:F:FFFFFF:FFFFFFFFFFFFFFFFF:FFFFFFFFFFF
@A00270:176:HGHW5DRXY:1:2101:22987:27085 2:N:0:TGATGAAT+CTCCTTAC
GACTACAAGGGTATCTAATCCTGTTTGCTACCCACGCTTTCGAGCATGAACGTCAGTGTTATCCCAGGAGGCTGCCTTCGCCATCGGTATTCCTCCACATCTCTACGCATTTCACTGCTACACGTGGAATTCTACCTCCCTCTGACACACTCTAGTTACACAGTTTCAAATGCACGTCCCAAGTTGAGCTCGGGGATTTCACATCTGACTTATTTAACCGTCTGCGCTCGCTTTACGCCCAGTAATTCC
+
FFFFFFFFFFFFFFFFFFFFFFFFFFFFFFFFFFFFFFFFFFFFFFFFFFFFFFFFFFFFFFFFFFFFFFFFFFFFFFFFFFFFFFFFFFFFFFFFFFFFFFFFFFFFFFFFFFFFFFFFFFFFFFFFFFFFFFFFFFFFFFFFFFFFFFFFFFFFFFFFFFFFFFFFFFFFFFFFFFFFFFFFFFFFFFFFFFFFFFFFFFFFFFFFFFFFFFFFF:FFFFFFFFFFFFFFFFFFFFFFFFFFFFFFF
@A00270:176:HGHW5DRXY:1:2101:18728:27132 2:N:0:TGATGAAT+CTCCTTAC
GACTACAAGGGTATCTAATCCTGTTTGCTACCCACGCTTTCGAGCATGAACGTCAGTGTTATCCCAGGAGGCTGCCTTCGCCATCGGTATTCCTCCACATCTCTACGCATTTCACTGCTACACGTGGAATTCTACCTCCCTCTGACACACTCTAGTTACACAGTTTCAAATGCACGTCCCAAGTTGAGCTCGGGGATTTCACATCTGACTTATTTAACCGTCTGCGCTCGCTTTACGCCCAGTAATTCC
+
FFFFFFFFFFFFFFFFFFFFFFFFFFFFFFFFFFFFFFFFFFFFFFFFFFFFFFFFFFFFFFFFFFFFFFFFFFFFFFFFF:FFFFFFFFFFFFFFFFFFFFFFFFFFFFFFFFFFFFFFFFFFFFFFFFFFFFFFFFFFFFFFFFFFFFFFFFF:FFFFFFFFFFFFFFFFFFFFFFFFFFFFFFFFFFFFFFFF:FFFFFFF:FFFFF:F,FFFFFFFFFFFFFFFFFFFFFFFFFFFFFFFFFFFF
@A00270:176:HGHW5DRXY:1:2101:8178:27179 2:N:0:TGATGAAT+CTCCTTAC
GACTACTAGGGTATCTAATCCTGTTTGCTCCCCACGCTTTCGCATCTCAGCGTCAGTATCTGTCCAGAAGGCCGCCTTCGCCACCGGTATTCCTCCACATCTCTACGCATTTCACCGCTACACGTGGAATTCTACCTTCCTCTACAATACTCTAGTTAACCAGTTTTAAGTGCAATTCCTAGGTTGAGCCCAGGGCTTTCACACCTAACTTAATTATCCGCCTACATGCCCTTTACGCCCAGTCATTCC
+
FFFFFFFFFFFFFFFFFFFFFFFF:FFFFFFFFFFFFFFFFFFF:FFFFFFFFFFFFFFFFFFFFFFFFFFFFFFFFFFFFFFFFFFFFFFFFFFFFFFFFFFFFFFFFFFFFFFFFFF:FFFFFFFF,FFFFFFFFFFFFF:FFF:F:FFFFFFFFFFFFFF:FFFFFFFFFFFFFFFFFFFFFFFFFFFFFFFFFF:FFFFFFFFFFFFFFFFFF:FFFF:FFFFFFFFFFFFFFFFFFFFFFFFFF
@A00270:176:HGHW5DRXY:1:2101:28194:27179 2:N:0:TGATGAAT+CTCCTTAC
CCTACGGGAGGCTGCAGTGGGGAATTTTGGACAATGGGGGGAACCCTGATCCAGCCATGCCGCGTGTCTGAAGAAGGCCTTCGGGTTGTAAAGGACTTTTGTTAGGGAAGAAAAGCTGGGTGCTAATACCATCTAGTGCTGACGGTACCTAAAGAATAAGCACCGGCTGACTACGTGCCAGCAGCCGCGGTAATACGTAGGGTGCGAGCGTTAATCGGAATTACTGGGCGTAAAGCGAGCGCAGGCGGTT
+
FFFFFFFFFFFFFFFFFFFFFFFFFFFFFFFFFFFFFFFFFF:FFFFFFFFFFFFFFFFFFFFFFFFFFFF,FFFFFFF:FFFFFFFFFFFFFFFFF:FFFFFFFFFFFFFFFFFFFFFFFFFFFF:FFFFFFFFFFFFFFFFFFFFFFFFFFFFFFFFFFFFFFFFFFFFFFFFFFFFFFFFFFFFFFFFFFFFFFFFFFFFFFFF:FFFFFFFFFFFF:F:FFFFFFF:,F:FFFFFFFFFF:FFFFF
@A00270:176:HGHW5DRXY:1:2101:2483:27211 2:N:0:TGATGAAT+CTCCTTAC
GACTACAGGGGTATCTAATCCTGTTTGCTACCCACGCTTTCGAGCATGAACGTCAGTGTTATCCCAGGAGGCTGCCTTCGCCATCGGTATTCCTCCACATCTCTACGCATTTCACTGCTACACGTGGAATTCTACCTCCCTCTGACACACTCTAGTTACACAGTTTCAAATGCACGTCCCAAGTTGAGCTCGGGGATTTCACATCTGACTTATTTAACCGTCTGCGCTCGCTTTACGCCCAGTAATTAC
+
FFF:FFFFFFFFF,FF:F,F::FFFFFFFFFFF::FFFF,FFFF,F:,FFFFFFFFF,:F,FFF:FFFFF:FFF,FFFFF,,FFFFF:FFF:FFF:FFF:FFFFF:,FF:FFFFFFFFFF:F,FFFFF,FF,FF:FFF,::FFFF,FFFFFFF:FFFFFFFFFF:FFFFF::FF:FFFF,FFF:F,F::F,,::FFFFFFF::FFFFF:F:FF,FFF:F,:F:FF,FF,,FF,FFF,F,FF,:,F:F,F
@A00270:176:HGHW5DRXY:1:2101:23014:27226 2:N:0:TGATGAAT+CTCCTTAC
GACTACCGGGGTATCTAATCCTGTTTGCTCCCCACGCTTTCGCATCTCAGCGTCAGTATCTGTCCAGAAGGCCGCCTTCGCCACCGGTATTCCTCCACATCTCTACGCATTTCACCGCTACACGTGGAATTCTACCTTCCTCTACAATACTCTAGTTAACCAGTTTTAAGTGCAATTCCTAGGTTGAGCCCAGGGCTTTCACACCTAACTTAATTATCCGCCTACATGCCCTTTACGCCCAGTCATTCC
+
FFFFFFFFFFFFFFFF:FFFFFFFFFFFFFFFFFFFFFFFFFFFFFFFFFFFFFFFFFFFFFFFFFFFFFFFFFFFFFFFFFFFFFFFF:FFFFFFFFFFFFFFFFFFFFFFFFFFFFFFF:FFFF:FFFFFFFFFFFFFFFFFFFFFFFFFFFFFFFFFFFFFFFFFFFFFF:FFFFFFFFFFFF:FFFFFFFFFF:FFFF:FFFFFFFFFFFFFFFFFF:FFFFFFF:FFFFFFFFFFFFFF:FFF:
@A00270:176:HGHW5DRXY:1:2101:3052:27258 2:N:0:TGATGAAT+CTCCTTAC
CCTACGGGGGCTGCAGTGGGGAATATTGCACAATGGGGGGAACCCTGATGCAGCCATGCCGCGTGTATGAAGAAGGCCTTCGGGTTGAATAGTACTTTCGGTGATGAGGAAGGTGATGAATCTAATAGGTTTATTAATTGACGTTAATCACAGAAGAAGCACCGGCTAACTCCGTGCCAGCAGCCGCGGTAATACGGAGGGTGCGAGCGTTAATCGGAAAGACTGGGCGAAAAGGGCAAGTAGGCGGATA
+
F:FFF,FF,FFFFFFF,FF::,,F:FF:FFFFFFFFF,F::F:FFFFFF:FFF:FFFFFF,FF:F:FF::,,FF:,FF,FFFF:,FF,:,FF:FF,:F,F:,:FFFFF,FFF,F,FFFF:FFFFFFFFFF:FFFFFF:F,FFF:FFFFFFF:,FFFF:,:::FF:::FFFFF::::F,FFF,:,F:::,F,:FF::FFFFFF:FFFFF,FFFFF:F:FF,FFFFF,::F,,FFF,FFF,FFF:F:F,F:F
@A00270:176:HGHW5DRXY:1:2101:2871:27289 2:N:0:TGATGAAT+CTCCTTAC
CCTACGGGGGCTGCAGTGGGGAATATTGCACAATGGGGGGAACCCTGATGCAGCCATGCCGCGTGTATGAAGAAGGCCTTCGGGTTGTATAGTACTTTCGGGGATGAGGAAGGTGATGAATCTAATAGGTTTATTAATTGACGTTAATCACAGAAGAAGCACCGGCTAACTCCGTGCCAGCAGCCGCGGTAATACGGAGGGTGCGAGCGTTAATCGGAATGACTGGGCGTAAAGGGCATGTAGGCGGATA
+
FFFFFFF:FFFFFF:FFF:FF:,FFFFFF,F:FFFFFFFFF,FFFFFFFFFFFFFFFFFF:FF,F,FFFF,FFFFFFF:FF:FF:FF,F,FFFFF,F:FFF,FF,FFFFF,FFFFFFFF,FFFF,FF:FF:FF:F,FFFFFFFF:F,FF:FFFFFFFFFFFFFFFFFFFFFF:FFFFF:FFFFFFFFFFF,FFFFFFFFFFFFFFFFF:,FF,:FFF:F:FFF:FFFFFF,F:FFFF,FFF:FFFFFFF:
@A00270:176:HGHW5DRXY:1:2101:18846:27367 2:N:0:TGATGAAT+CTCCTTAC
GACTACAAGGGTATCTAATCCTGTTTGCTACCCACGCTTTCGAGCATGAACGTCAGTGTTATCCCAGGAGGCTGCCTTCGCCATCGGTATTCCTCCACATCTCTACGCATTTCACTGCTACACGTGGAATTCTACCTCCCTCTGACACACTCTAGTTACACAGTTTCAAATGCACGTCCCAAGTTGAGCTCGGGGATTTCACATCTGACTTATTTAACCGTCTGCGCTCGCTTTACGCCCAGTAATTCC
+
FFFFFFFFFFFFFFFFFFFFFFFFFFFFFFFFFFFFFFFFFFFFFFFFFFFFFFFFFFFFFFFFFFFFFFFFFFFFFFFFFFFFFFFF,FFFFFFFFFFFFFFFFFFFFFFFFFFFFFFFFFFFFFFFFFFFFFFFFFFFFFFFFF:FFFFFFFFFFFFFFFFFFFFFF:FFFFFFFFFFFFFFF:FFFFFFFFFFFFFFFFFFFFFFFFFFFFFFFFFFFFFFFFFFFFFFFFFFFFFFFFFFFFFFF
@A00270:176:HGHW5DRXY:1:2101:8296:27414 2:N:0:TGATGAAT+CTCCTTAC
GACTACTAGGGTATCTAATCCTGTTTGCTCCCCACGCTTTCGCATCTCAGCGTCAGTATCTGTCCAGAAGGCCGCCTTCGCCACCGGTATTCCTCCACATCTCTACGCATTTCACCGCTACACGTGGAATTCTACCTTCCTCTACAATACTCTAGTTAACCAGTTTTAAGTGCAATTCCTAGGTTGAGCCCAGGGCTTTCACACCTAACTTAATTATCCGCCTACATGCCCTTTACGCCCAGTCATTCC
+
FFFFFFFFFFFFFFFF,FFFF,FFFFFFFFFFFFFFFFFFFFFFFFFFFFFFFFFFFFFFFFFFFFFFFFFFFFFFFFFFFFFFFFFF,FFFFFFFFFFFFFFFFFFFFFFFF:FFFFFFFFFFFFFFFFFFFFFFF:FFFFFFF:FFFFFFFFF:FFFFF:FFFFFFFFFFFFFFFFFFFFFFFFFFFFFF:FFF,,FFFF,FFFFFFFFF,::FFFFFFFFFFFFFF:FF:FFFFFFFFFFFFFFFF
@A00270:176:HGHW5DRXY:1:2101:10872:27430 2:N:0:TGATGAAT+CTCCTTAC
CCTCGGGTGGCTGCAGTGGGGAATATTGCACAATGGGGGGAACCCTGATGCAGCCATGCCGCGTGTATGAAGAAGGCCTTCGGGTTGTAAAGTACTTTCGGTGATGAGGAAGGTGATGAATCTAATAGGTTTATTAATTGACGTTAATCACAGAAGAAGCACCGGCTAACTCCGTGCCAGCAGCCGCGGTAATACGGAGGGTGCGAGCGTTAATCGGAATGACTGGGCGTTAAGGGCATGTAGGCGGATA
+
F,FFFFFFFFF:F:FFFFFFFFF:FFFFFFFFFFFFFFFFFF:FFFFFFF,,FFFFFFF:FFFFFFFFFFF,:FFFFF,FFFFFFFFFFFFFFF:FFFFFFF:F,FFFFFF:FFF,FFFFFFFFFFFFFFFFFF,FFFF:F:FFFF:::F,:FFF:FF::FF:FFFFFFFF,:FFF,FFFFF:FFFF::F:FF::F,,::FFF,FFFFFFFFFF:F:F:::,,FFFF:FF,F,,FFF,,FF,F:FFFFF,
@A00270:176:HGHW5DRXY:1:2101:24632:27461 2:N:0:TGATGAAT+CTCCTTAC
CCTACGGGTGGCTGCAGTGGGGAATATTGCACAATGGGGGGAACCCTGATGCAGCCATGCCGCGTGTATGAAGAAGGCCTTCGGGTTGTAAAGTACTTTCGGTGATGAGGAAGGTGATGAATCTAATAGGTTTATTAATTGACGTTAATCACAGAAGAAGCACCGGCTAACTCCGTGCCAGCAGCCGCGGTAATACGGAGGGTGCGAGCGTTAATCGGAATGACTGGGCGTAAAGGGCATGTAGGCGGAT
+
FFFFFFFFFFFFFFFFFFFFFFFFFFFFFFFFFFFFFFFFFF:FFFFFFFFFFFFF:FFFFFFFFFFFFFF,FFFFFFFFFFFFFFFFFFFFF:FFFFFFFFFFFFFFFFFFFFFFFFF,FFFFFFFFFFFFFFFFFFFFF:F:FFFFFFFFFFFFF:FF:FFFFFFFFFFFFFFFFFFFFFFFFFFFFFFFFFFFFFFFFFFF:FFFFFFFFFFFFFFFFFFFFFFFFFFF:FFFFFFFFFFFFFFFF:
@A00270:176:HGHW5DRXY:1:2101:24659:27508 2:N:0:TGATGAAT+CTCCTTAC
CCTACGGGTGGCTGCAGTGGGGAATATTGCACAATGGGGGGAACCCTGATGCAGCCATGCCGCGTGTATGAAGAAGGCCTTCGGGTTGTAAAGTACTTTCGGTGATGAGGAAGGTGATGAATCTAATAGGTTTATTAATTGACGTTAATCACAGAAGAAGCACCGGCTAACTCCGTGCCAGCAGCCGCGGTAATACGGAGGGTGCGAGCGTTAATCGGAATGACTGGGCGTAAAGGGCGTGTAGGCGGAT
+
FFFFFFFFFFFFFFFFFFFFFFFFFFFFFFFFFFFFFFFFFFFFFFFFFFFFFFFF:FFFFFFF:FFFFFFFFFFFFFF:FFFFFFFFFFFFFFFFF:FFFF:F::F:FFFFFFFFFFF:F:FFF:FFFFFFFFF:FF:FFFFF:F,FFFFFFFFF:FFFFFFFFFF:FFFFFFFFFFFFFF:FFFFFFFFFFFFF,FFFFFFFF:FFFFFFFFFFFFFFFF:FFF,F:FFFFFFFFF,:FFFFFFFFFF
@A00270:176:HGHW5DRXY:1:2101:32063:27586 2:N:0:TGATGAAT+CTCCTTAC
GACTACTAGGGTATCTAATCCTGTTTGCTACCCACGCTTTCGAGCATGAACGTCAGTGTTATCCCAGGAGGCTGCCTTCGCCATCGGTATTCCTCCACATCTCTACGCATTTCACTGCTACACGTGGAATTCTACCTCCCTCTGACACACTCTAGTTACACAGTTTCAGATGCACGTCCCAAGTTGAGCTCGGGGATTTCACATCTGACTTATTTAACCGTCTGCGCTCGCTTTACGCCCAGTAATTCC
+
FFFF:FFFFFFFFFFFFFFFFFFFFFFFFFFFFFFFFFFFFFFFFFFFFFFFFFFFFFFFFFFFFFFFFFFFFFFFFFFFFFFFFFFFFFFFFFFFFFFFFFFFFFFFFFFFFFFFFFFFFFFFFFFF:FFFF:FFFFFFFFFFFFFFFFFFFFF:FFFF:FFFFFFFF:FFFFFFFFFFFFFFFF:FFFFFFFFFFFFFF:FFFFFF:FFFFFFFFFFFFFFFFFFFFFFFFFFFFF,FFFFF:FFFF
@A00270:176:HGHW5DRXY:1:2101:32063:27618 2:N:0:TGATGAAT+CTCCTTAC
GACTACTAGGGTATCTAATCCTGTTTGCACCCCACGCTTTCGCATCTCAGCGTCAGTATCTGTCCAGAAGGCCGCCTTCGCCACCGGTATTCCTCCACATCTCTACGCATTTCACCGCTACACGTGGAATTCTACCTTCCTCTACAATACTCTAGTTAACCAGTTTTAAGTGCAATTCCTAGGTTAAGCCCAGGGCTTTCAGACCTAACTTAATTATCCGCCTACATGCCATTTACGCCCAGTCATTCC
+
FFFFFFFFFFFFFFFFF:FF,FFFFF,F,,FFFF,::F,F,,FF:F,FFFF:FFFF,F:FFF:F,F:FF,:F,F,,FF,FFFFFF,:FFF::FF::FFFF:F:FFF,:FFF:,FFF:FFFF:FFFFFF:,::FF:F:FFFF,FF,FFFF:F,FFFFF,FF:FFFFFFFFFFFFFFFFFFFF:FF,F,FFF:F:F:F,FF:F,F,,FFFF:FFFFFFFF,:,FFF:FF,FF,,FFFFF,F:FFFFFFFFF
@A00270:176:HGHW5DRXY:1:2101:22553:27680 2:N:0:TGATGAAT+CTCCTTAC
CCTACGGGAGGCTGCAGTGGGGAATATTGCACAATGGGGGGAACCCTGATGCAGCCATGCCGCGTGTATGAAGAAGGCCTTCGGGTTGTAAAGTACTTTCGGTGATGAGGAAGGTGATGTATCTAATAGGTGCATTAATTGACGTTAATCACAGAAGAAGCACCGGCTAACTCCGTGCCAGCAGCCGCGGTAATACGGAGGGTGCGAGCGTTAATCGGAATGACTGGGCGTAAAGGGCATGTAGGCGGAT
+
FFFFFFFFFFFFFFFFFFFFFFFFFFFFFFFF:FFFFFFFFFFFFFFFFFFFFFFFFFFFFFFFFF,:FFFFF,FFFFFFFFFFF,FFF:FFFFFFFFFFFFFFF,FFFFFFFFFF:FFFFFFF:FFFFF:FFFFFFFFFF,FF:FFFFFFFFFFFFFFFFFFFFFFFFFFFFFFFFFFFFFFFFFFFFFFFFFFFFFFFFFFFFFFFFFFFF:FFFFFFFFFFFFFFFF,FF,FFF:FFFFFFFFFFFF
@A00270:176:HGHW5DRXY:1:2101:25111:27759 2:N:0:TGATGAAT+CTCCTTAC
GACTACTAGGGTATCTAATCCTGTTTGCTACCCACGCTTTCGAGCATGAACGTCAGTGTTATCCCAGGAGGCTGCCTTCGCCATCGGTATTCCTCCACATCTCTACGCATTTCACTGCTACACGTGGAATTCTACCTCCCTCTGACACACTCTAGTTACACAGTTTCAAATGCACGTCCCAAGTTGAGCTCGGGGATTTCACATCTGACTTATTTAACCGTCTGCGCTCGCTTTACGCCCAGTAATTCC
+
FFFFFFFFFFFFFFFFFFFFFFFFFFFFFFFFFFFFFFFFFFFFFF:FFFFFFFFFFFFFFFFFFFFFFFFFFFFFFFFFFFFFFFFFFFFFFFF:FFFFFFFFFFFFFFFFFFFFFFFFFFFFFFFF:FFFFFFFFFFFFFFF:FF:FFFFF,FFFFFF:FFFFFFFFFFFFFFFFFFFF,FFFFFFFFFFFFFF:FFFFFFFFFF,FF:FF:FFFFFFFFFFFFFFFFFFFFFFFFFFFFFFFFFFF
@A00270:176:HGHW5DRXY:1:2101:27154:27759 2:N:0:TGATGAAT+CTCCTTAC
GACTACTAGGGTATCTAATCCTGTTTGCTACCCACGCTTTCGAGCATGAACGTCAGTGTTATCCCAGGAGGCTGCCTTCGCCATCGGTATTCCTCCACATCTCTACGCATTTCACTGCTACACGTGGAATTCTACCTCCCTCTGACACACTCTAGTTACACAGTTTCAAATGCACGTCCCAAGTTGAGCTCGGGGATTTCACATCTGACTTATTTAACCGTCTGCGCTCGCTTTACGCCCAGTAATTCC
+
FFFFFFFFFFFFFFFF:FFFFFFFFFFF:FFFFFFFFFFFFFFFFFFFFFFFFFFFFFFFFFFFFFFFFFFFFFFFFFFFF:FFFFFF,FFFFFFFFFFFFFFFFFFFFFFFFFFFFFFFFFFFFFFFFFFFFFFFFFFFFFFFFFFFFFFFFFFFFFFFFFFFFFFFFFFFFFFFFFFFFFFFFF:FF:FFFFFF:FFFFF:FFFFFFF:FFFFFFF:FFFFFFFF:FFFFFFFFFFFF:FFFF,FFF
@A00270:176:HGHW5DRXY:1:2101:27145:27774 2:N:0:TGATGAAT+CTCCTTAC
GACTACTAGGGTATCTAATCCTGTTTGCTACCCACGCTTTCGAGCATGAACGTCAGTGTTATCCCAGGAGGCTGCCTTCGCCATCGGTATTCCTCCACATCTCTACGCATTTCACTGCTACACGTGGAATTCTACCTCCCTCTGACACACTCTAGTTACACAGTTTCAAATGCACGTCCCAAGTTGAGCTCGGGGATTTCACATCTGACTTATTTAACCGTCTGCGCTCGCTTTACGCCCAGTAATTCC
+
F:FFFFFFFFFFFFFFFFFFFFFFFFFFFFFFFFFFFFFFFFFFFFFFFFFFFFFFFF:FFFFFFFFFFFFFFFFFFFFFFFFFFFFF:FFFFFFFFFFFFFFFFFFFFFFFFFFFFFF:FFFFFFFFFFFFFFFFFFFFFFFFFFFFFFFFFFFFFFFFFFFFFFFFFFFFFFFFFFFFFFF:FFFFFFFFFFFF:FFFFFF,FFFFF:FF:FFFF,FFFFFFFFFFFFFF:FFFFFFFFFFFFFFFF
@A00270:176:HGHW5DRXY:1:2101:2817:27915 2:N:0:TGATGAAT+CTCCTTAC
CCTACGGGCGGCAGCAGTGGGGAATATTGCACAATGGGGGGAACCCTGATGCAGCCATGCCGCGTGTATGAAGAAGGCCTTCGGGTTGTAAAGTACTTTCGGTGATGAGGAAGGTGATGTATCTAATAGGTGCATTAATTGACGTTAATCAAAGAAGAAGCACCGGCTAACTCCGTGCCAGCAGCCGCGGTAATACGGAGGGTGCGAGCGTTAATCGGAATGACTGGGCGTAAAGGGCATGTAGGCGGAT
+
FFFFFFFFFFFFFFFFFFFFFFF:FFFFFFFFFF:FFFFFFFFFFF:FFFFFFFFF,FFFFFFF:F:::F::FFFFFFFF:FFFF,FFF,FFFFFFFFFFFFFFF:FF:FF:FFFFFFFFFFFFFFFFFFFFFFFFFF:FF:,FFFFFFFF,FFFFFFF:FFFFFFFFFFFFF:FFFFFFFFFFFFFFFFF::FFF:FFF:FF:FFF:FFFFFFF:FFF,FFFFFFFFFFFFFFF:FFF::FFFFFFFFF
@A00270:176:HGHW5DRXY:1:2101:23863:27946 2:N:0:TGATGAAT+CTCCTTAC
GACTACCGGGGTATCTAATCCTGTTTGCTCCCCACGCTTTCGCATCTCAGCGTCAGTATCTGTCCAGAAGGCCGCCTTCGCCACCGGTATTCCTCCACATCTCTACGCATTTCACCGCTACACGTGGAATTCTACCTTCCTCTACAATACTCTAGTTAACCAGTTTTAAGTGCAATTCCTAGGTTGAGCCCAGGGCTTTCACACCTAACTTAATTATCCGCCTACATGCCCTTTACGCCCAGTCATTCC
+
FFFFFFFFFFFFFFFF:FFFFFFFFFFFFFFFFFFFFFFFFFFFFFFFFFFFFFFFFFFFFFFFFFFFFFFFFFFFFFFFFFFFFFFFFFFFFFFFFFFFFFFFFFFFFFFFFFFFFFFFFFFFFFF:F:FFF:FFFFFFFFFFFFFFFFFFFFFFFFFFFFFFFFFFFFFFFFFFFFFFFFFFFFFFF,FFFFFF::FF:FFFFFFFFFFFFFFFFFFFFFFFFFFFFFFF:FFFFFF:FFFFFFFFF
@A00270:176:HGHW5DRXY:1:2101:32235:27946 2:N:0:TGATGAAT+CTCCTTAC
CCTACGGGCGGCTGCAGTGGGGAATATTGCACAATGGGGGGAACCCTGATGCAGCCATGCCGCGTGTATGAAGAAGGCCTTCGGGTTGTAAAGTACTTTCGGTGATGAGGAAGGTGATGAATCTAATAGGTTTATTAATTGACGTTAATCACAGAAGAAGCACCGGCTAACTCCGTGCCAGCAGCCGCGGTAATACGTAGGGTGCGAGCGTTAATCGGAATTACTGGGCGTAAAGCGAGCGCAGACGGTT
+
FFFFFFFFFFFFFFFFFFFFFFFFFFFFFFFFFFFFFFFFFFFFFFFFFFFFFFFFFFFFFFF:FFFFFF:FFFFFFFFFFFFFFFFFFFFFFFFFFFFFFFFFF,FFFFFFF:FFFFFFFFFFFFFFFFFFFFFFFFFF:FFFFFFFFFFFFFFFFFFFFFFFFFFFFFFFFFFFFFFFFFFFFFFFFFF:FFFFFFFFFFFF:FFFFFFFFFF:FFFFFFF:FF:FFFFFFFFFFFFFFFFFFFFFFF
@A00270:176:HGHW5DRXY:1:2101:32271:28009 2:N:0:TGATGAAT+CTCCTTAC
CCTACGGGCGGCTGCAGTGGGGAATATTGCACAATGGGGGGAACCCTGATGCAGCCATGCCGCGTGTATGAAGAAGGCCTTCGGGTTGTAAAGTACTTTCGGTGATGAGGAAGGTGATGAATCTAATAGGTTTATTAATTGACGTTAATCACAGAAGAAGCACCGGCTAACTCCGTGCCAGCAGCCGCGGTAATACGTAGGGTGCGAGCGTTAATCGGAATTACTGGGCGTAAAGCGAGCGCAGACGGTT
+
[truncated: 46,022,385 more chars]
